# Supplementary material for: A collection of forcefield precursors for metal–organic frameworks
Source: RSC Adv. 2019 Nov 13;9(63):36492–507. doi: 10.1039/c9ra07327b (PMC9075174; doi:10.1039/c9ra07327b)
Supplement: RA-009-C9RA07327B-s3566 [file RA-009-C9RA07327B-s3566.xyz]

   72
jmolscript: load "" {1 1 1} spacegroup "x,y,z" unitcell [{      7.923000     0.000000     0.000000 }, {     -1.128986     9.525931     0.000000 }, {      0.000000     0.000000    15.793800 }]
Er     7.203984     1.264853     5.170890     1.909945
Er     4.116023     3.498112    13.067790     1.909945
Er    -0.409970     8.261078    10.622910     1.909945
Er     2.677991     6.027819     2.726010     1.909945
H      6.900908     6.524882     6.126573     0.166637
H      4.499585     3.306165     3.971667     0.071471
H      3.290113     7.764015    14.023473     0.166637
H      6.820422     1.456801    11.868567     0.071470
H     -0.106894     3.001049     9.667227     0.166637
H      2.294429     6.219766    11.822133     0.071471
H      3.503901     1.761916     1.770327     0.166637
H     -0.026408     8.069130     3.925233     0.071471
C      6.745301     4.501955     5.808960     0.220021
C      5.038485     7.585499     4.463328     0.627213
C      6.436484     5.850827     5.671554    -0.166041
C      5.405230     6.162325     4.815530     0.163269
C     -0.000260     4.019943     6.622340     0.552535
C      5.053802     3.953261     4.381200     0.297548
C      7.189245     0.094307     8.132228     0.547197
C      4.574706     0.261011    13.705860     0.220020
C      5.152536     6.703398    12.360228     0.627212
C      3.754537     8.438070    13.568454    -0.166041
C      4.785791     8.126572    12.712430     0.163269
C      3.397267     0.743023    14.519240     0.552535
C      6.266205     0.809704    12.278100     0.297547
C      4.130762     4.668659     0.235328     0.547196
C      0.048713     5.023976     9.984840     0.220020
C      1.755529     1.940432    11.330472     0.627213
C      0.357530     3.675104    10.122246    -0.166041
C      1.388784     3.363606    10.978270     0.163269
C      6.794274     5.505988     9.171460     0.552535
C      1.740212     5.572670    11.412600     0.297548
C     -0.395231     9.431624     7.661572     0.547197
C      2.219308     9.264920     2.087940     0.220020
C      1.641478     2.822533     3.433572     0.627212
C      3.039477     1.087861     2.225346    -0.166041
C      2.008223     1.399359     3.081370     0.163269
C      3.396747     8.782908     1.274560     0.552535
C      0.527809     8.716227     3.515700     0.297548
C      2.663252     4.857272    15.558472     0.547197
N      6.053679     3.558888     5.159834    -0.397854
N      4.686669     5.219258     4.177460    -0.365610
N      5.266328     1.204078    13.056734    -0.397853
N      5.504352     9.069639    12.074360    -0.365610
N      0.740335     5.967043    10.633966    -0.397853
N      2.107345     4.306673    11.616340    -0.365610
N      1.527686     8.321853     2.737066    -0.397854
N      1.289662     0.456292     3.719440    -0.365610
O      0.090023     2.763473     6.783437    -0.636735
O      5.768805     8.489510     4.902396    -0.634424
O      6.379988     0.538215     7.301474    -0.594968
O      4.027897     7.742677     3.738392    -0.640313
O      5.806744     9.312550     9.319921    -0.588555
O      0.812216     4.865846     7.020344    -0.531336
O      3.306984     1.999493    14.680337    -0.636734
O      4.422216     5.799387    12.799296    -0.634424
O      4.940019     4.224750    15.198374    -0.594969
O      6.163124     6.546220    11.635292    -0.640313
O      4.384277     4.976346     1.423021    -0.588554
O      1.455805     9.423051    14.917244    -0.531334
O      6.703991     6.762458     9.010363    -0.636735
O      1.025209     1.036421    10.891404    -0.634424
O      0.414026     8.987716     8.492326    -0.594969
O      2.766117     1.783254    12.055408    -0.640313
O      0.987270     0.213381     6.473879    -0.588555
O      5.981798     4.660085     8.773456    -0.531336
O      3.487030     7.526438     1.113463    -0.636735
O      2.371798     3.726544     2.994504    -0.634424
O      1.853995     5.301181     0.595426    -0.594967
O      0.630890     2.979711     4.158508    -0.640312
O      2.409737     4.549585    14.370779    -0.588555
O      5.338209     0.102880     0.876556    -0.531336

The following XYZ coordinates are in angstroms. Other properties are in atomic units.
The sperically averaged electron density of each atom fit to a function of the form exp(a - br)
eigen_1, eigen_2 and eigen_3 are the three eigenvalues of traceless quadrupole moment tensor
  atom number  atomic symbol              X              Y              Z     net charge C6 coefficient C8 coefficient C10 coefficient fluctuating dipole atomic polarizability isotropic forcefield polarizability              a              b squared Pearson coefficient          <r^3>          <r^4>         wp_QDO          m_QDO          q_QDO       dipole_x       dipole_y       dipole_z         dipole            Qxy            Qxz            Qyz     Q(x^2-y^2)  Q(3z^2 - R^2)        eigen_1        eigen_2        eigen_3 static polarizability      alpha(xx)      alpha(xy)      alpha(xz)      alpha(yy)      alpha(yz)      alpha(zz) atomic spin moment
            1             Er       7.203984       1.264853       5.170890       1.909945     112.611622 0.25101382E+04  0.81515110E+05                                15.611738                           13.743964       2.417468       2.487204                    0.999442      72.516964     168.122933       0.668356       0.282200      -1.316263      -0.047378      -0.028166       0.005664       0.055408       0.085047       0.130924      -0.013231       0.351480       0.037939      -0.211166      -0.043112       0.254278             17.289332      12.914509       0.954778      -1.485539      23.329978      -0.193767      15.623508          -0.000035
            2             Er       4.116023       3.498112      13.067790       1.909945     112.611799 0.25101432E+04  0.81515313E+05                                15.611756                           13.743979       2.417468       2.487203                    0.999442      72.516999     168.123065       0.668356       0.282200      -1.316263       0.047377       0.028167       0.005666       0.055408       0.085046      -0.130925       0.013231       0.351479       0.037938      -0.211165      -0.043113       0.254279             17.289353      12.914524       0.954778       1.485545      23.330015       0.193765      15.623521          -0.000038
            3             Er      -0.409970       8.261078      10.622910       1.909945     112.611696 0.25101402E+04  0.81515192E+05                                15.611744                           13.743969       2.417468       2.487203                    0.999442      72.516994     168.123020       0.668356       0.282200      -1.316263       0.047378       0.028166      -0.005665       0.055409       0.085047       0.130923      -0.013231       0.351479       0.037935      -0.211165      -0.043113       0.254278             17.289339      12.914514       0.954780      -1.485543      23.329988      -0.193771      15.623516          -0.000037
            4             Er       2.677991       6.027819       2.726010       1.909945     112.611682 0.25101402E+04  0.81515193E+05                                15.611745                           13.743972       2.417467       2.487203                    0.999442      72.516967     168.122965       0.668356       0.282201      -1.316263      -0.047378      -0.028167      -0.005665       0.055408       0.085047      -0.130924       0.013230       0.351478       0.037938      -0.211165      -0.043113       0.254278             17.289340      12.914517       0.954775       1.485541      23.329993       0.193766      15.623509          -0.000040
            5              H       6.900908       6.524882       6.126573       0.166637       0.901428 0.65000438E+01  0.61717109E+02                                 1.653831                            1.579905      -1.270055       2.315907                    0.995225       3.483875      10.189972       0.447960       1.440048      -0.675684       0.013885       0.029762       0.025937       0.041848       0.009496       0.004649       0.008517      -0.010936      -0.008908      -0.009498      -0.007627       0.017125              1.677951       1.506881       0.220560       0.227186       1.868933       0.238434       1.658039           0.000004
            6              H       4.499585       3.306165       3.971667       0.071471       1.247298 0.85848716E+01  0.86063928E+02                                 1.930980                            1.719574      -1.137749       2.321663                    0.995057       3.800979      10.869902       0.473020       1.291633      -0.704952      -0.036785      -0.031759      -0.023773       0.054101       0.009459       0.001403       0.002846      -0.010211      -0.000717      -0.010636      -0.001070       0.011707              2.047674       2.189645       0.614756       0.524255       2.165332       0.439896       1.788045           0.000001
            7              H       3.290113       7.764015      14.023473       0.166637       0.901432 0.65000791E+01  0.61717521E+02                                 1.653835                            1.579909      -1.270057       2.315905                    0.995225       3.483883      10.189998       0.447961       1.440047      -0.675685      -0.013885      -0.029762       0.025937       0.041848       0.009496      -0.004649      -0.008517      -0.010936      -0.008908      -0.009498      -0.007627       0.017125              1.677955       1.506884       0.220560      -0.227187       1.868937      -0.238435       1.658043           0.000004
            8              H       6.820422       1.456801      11.868567       0.071470       1.247301 0.85848950E+01  0.86064217E+02                                 1.930983                            1.719576      -1.137753       2.321661                    0.995057       3.800983      10.869915       0.473020       1.291632      -0.704952       0.036785       0.031759      -0.023773       0.054101       0.009459      -0.001403      -0.002846      -0.010211      -0.000717      -0.010636      -0.001070       0.011707              2.047677       2.189648       0.614757      -0.524256       2.165335      -0.439897       1.788047           0.000001
            9              H      -0.106894       3.001049       9.667227       0.166637       0.901429 0.65000540E+01  0.61717225E+02                                 1.653832                            1.579906      -1.270056       2.315906                    0.995225       3.483877      10.189977       0.447961       1.440047      -0.675684      -0.013885      -0.029762      -0.025936       0.041848       0.009496       0.004649       0.008517      -0.010936      -0.008908      -0.009498      -0.007627       0.017125              1.677952       1.506881       0.220560       0.227186       1.868934       0.238435       1.658040           0.000004
           10              H       2.294429       6.219766      11.822133       0.071471       1.247300 0.85848912E+01  0.86064169E+02                                 1.930982                            1.719575      -1.137752       2.321661                    0.995057       3.800983      10.869914       0.473020       1.291632      -0.704952       0.036785       0.031759       0.023773       0.054101       0.009459       0.001403       0.002846      -0.010211      -0.000717      -0.010636      -0.001070       0.011707              2.047676       2.189647       0.614757       0.524256       2.165334       0.439896       1.788047           0.000001
           11              H       3.503901       1.761916       1.770327       0.166637       0.901429 0.65000566E+01  0.61717261E+02                                 1.653833                            1.579907      -1.270058       2.315906                    0.995225       3.483878      10.189984       0.447960       1.440048      -0.675684       0.013885       0.029762      -0.025936       0.041848       0.009496      -0.004649      -0.008517      -0.010936      -0.008907      -0.009498      -0.007627       0.017126              1.677953       1.506882       0.220560      -0.227187       1.868935      -0.238435       1.658041           0.000004
           12              H      -0.026408       8.069130       3.925233       0.071471       1.247299 0.85848835E+01  0.86064060E+02                                 1.930980                            1.719574      -1.137751       2.321662                    0.995057       3.800979      10.869896       0.473021       1.291631      -0.704952      -0.036785      -0.031759       0.023773       0.054101       0.009459      -0.001403      -0.002846      -0.010211      -0.000717      -0.010636      -0.001070       0.011707              2.047674       2.189644       0.614756      -0.524254       2.165332      -0.439896       1.788045           0.000001
           13              C       6.745301       4.501955       5.808960       0.220021      31.908776 0.39087901E+03  0.90009629E+04                                 9.205776                            6.911374      -0.423661       1.889385                    0.997563      25.936505      75.220008       0.580419       0.458266      -1.032958      -0.079775      -0.008931      -0.034814       0.087497       0.022208      -0.077565       0.005422       0.045437       0.125927      -0.073277      -0.029312       0.102589             10.771724      10.915959      -3.015226       4.743009      12.237667      -1.052826       9.161545           0.000003
           14              C       5.038485       7.585499       4.463328       0.627213      23.453172 0.22704205E+03  0.45897210E+04                                 7.505444                            5.341312       0.030520       2.084975                    0.999019      21.427274      59.292778       0.642992       0.471217      -1.020093      -0.011785       0.087727      -0.015046       0.089785      -0.016465      -0.090309       0.012578       0.086076       0.304901      -0.097047      -0.056932       0.153979              8.867659       9.045043       0.693347       3.526887      11.019309       0.058270       6.538625           0.000007
           15              C       6.436484       5.850827       5.671554      -0.166041      33.402441 0.44811260E+03  0.10647973E+05                                 9.140814                            7.167228      -0.104607       1.959716                    0.998600      29.245181      85.381379       0.599625       0.429879      -1.052516      -0.023202       0.000104       0.038095       0.044604       0.014864      -0.058103       0.015061       0.027106       0.107308      -0.060664      -0.016646       0.077310             10.302602       9.127907      -2.380812       3.993605      12.943015      -1.315989       8.836885          -0.000010
           16              C       5.405230       6.162325       4.815530       0.163269      30.777416 0.35647788E+03  0.79328381E+04                                 8.612452                            6.339576       0.172927       2.089360                    0.998953      24.778912      68.114947       0.651015       0.422784      -1.065812      -0.012811      -0.074568       0.005189       0.075838       0.015005      -0.066562       0.020164       0.025949       0.162586      -0.072060      -0.023459       0.095519             10.171494       8.760431      -1.461960       3.877698      13.994803      -1.356299       7.759248           0.000008
           17              C      -0.000260       4.019943       6.622340       0.552535      23.435172 0.27383594E+03  0.58281596E+04                                 7.627890                            5.944654      -0.381836       1.923954                    0.998423      23.567364      67.937286       0.594663       0.483943      -1.008629       0.058974      -0.053204       0.056977       0.097749      -0.030058      -0.070271       0.006743       0.048494       0.200956      -0.078436      -0.033072       0.111509              8.540340       7.935900      -0.646663       2.745404      10.245699      -0.108544       7.439422           0.000023
           18              C       5.053802       3.953261       4.381200       0.297548      24.326092 0.27299010E+03  0.57634161E+04                                 7.541108                            5.682993       0.073330       2.067939                    0.999176      23.915375      67.043877       0.653935       0.443648      -1.038346       0.030398       0.047688       0.019792       0.059916       0.046988      -0.084935       0.007058       0.070234       0.206053      -0.107474      -0.020962       0.128437              8.569819       9.524368       0.104726       3.993937       9.340658       0.167208       6.844429          -0.000012
           19              C       7.189245       0.094307       8.132228       0.547197      22.709822 0.26287393E+03  0.55145979E+04                                 7.376730                            5.795343      -0.064004       2.044217                    0.999026      22.645575      63.919958       0.609393       0.479117      -1.015449      -0.146517       0.014335       0.045734       0.154157       0.051672       0.011174       0.066392      -0.198787      -0.211584      -0.091117      -0.075213       0.166330              8.207991       7.203739      -0.807688      -0.217574       5.614657      -2.324326      11.805576           0.000017
           20              C       4.574706       0.261011      13.705860       0.220020      31.908795 0.39087931E+03  0.90009724E+04                                 9.205783                            6.911379      -0.423668       1.889383                    0.997563      25.936520      75.220088       0.580419       0.458266      -1.032958       0.079775       0.008931      -0.034814       0.087498       0.022208       0.077566      -0.005422       0.045438       0.125929      -0.073277      -0.029312       0.102590             10.771732      10.915968      -3.015230      -4.743012      12.237677       1.052827       9.161553          -0.000003
           21              C       5.152536       6.703398      12.360228       0.627212      23.453177 0.22704210E+03  0.45897224E+04                                 7.505446                            5.341313       0.030519       2.084974                    0.999019      21.427279      59.292800       0.642991       0.471217      -1.020093       0.011784      -0.087727      -0.015047       0.089785      -0.016465       0.090309      -0.012578       0.086076       0.304901      -0.097047      -0.056932       0.153979              8.867661       9.045044       0.693346      -3.526887      11.019313      -0.058269       6.538626           0.000007
           22              C       3.754537       8.438070      13.568454      -0.166041      33.402468 0.44811299E+03  0.10647986E+05                                 9.140819                            7.167231      -0.104610       1.959714                    0.998600      29.245204      85.381475       0.599625       0.429879      -1.052516       0.023202      -0.000104       0.038095       0.044605       0.014864       0.058104      -0.015062       0.027105       0.107310      -0.060665      -0.016646       0.077311             10.302609       9.127912      -2.380813      -3.993608      12.943023       1.315989       8.836892          -0.000008
           23              C       4.785791       8.126572      12.712430       0.163269      30.777425 0.35647793E+03  0.79328393E+04                                 8.612454                            6.339575       0.172927       2.089360                    0.998953      24.778914      68.114949       0.651015       0.422784      -1.065812       0.012811       0.074568       0.005188       0.075838       0.015005       0.066562      -0.020163       0.025950       0.162586      -0.072060      -0.023459       0.095519             10.171496       8.760431      -1.461959      -3.877699      13.994808       1.356298       7.759249           0.000006
           24              C       3.397267       0.743023      14.519240       0.552535      23.435174 0.27383601E+03  0.58281616E+04                                 7.627894                            5.944657      -0.381840       1.923953                    0.998423      23.567361      67.937292       0.594663       0.483943      -1.008629      -0.058973       0.053204       0.056977       0.097749      -0.030058       0.070271      -0.006743       0.048495       0.200956      -0.078437      -0.033073       0.111509              8.540344       7.935903      -0.646664      -2.745406      10.245702       0.108545       7.439428           0.000023
           25              C       6.266205       0.809704      12.278100       0.297547      24.326123 0.27299049E+03  0.57634265E+04                                 7.541115                            5.682997       0.073328       2.067938                    0.999176      23.915395      67.043953       0.653934       0.443648      -1.038346      -0.030398      -0.047687       0.019793       0.059915       0.046988       0.084935      -0.007058       0.070234       0.206052      -0.107474      -0.020962       0.128437              8.569827       9.524373       0.104723      -3.993939       9.340673      -0.167206       6.844434          -0.000011
           26              C       4.130762       4.668659       0.235328       0.547196      22.709844 0.26287423E+03  0.55146046E+04                                 7.376730                            5.795343      -0.064004       2.044216                    0.999026      22.645575      63.919915       0.609394       0.479117      -1.015450       0.146517      -0.014334       0.045734       0.154157       0.051672      -0.011174      -0.066392      -0.198787      -0.211585      -0.091118      -0.075212       0.166330              8.207990       7.203736      -0.807688       0.217576       5.614657       2.324326      11.805579           0.000017
           27              C       0.048713       5.023976       9.984840       0.220020      31.908770 0.39087894E+03  0.90009617E+04                                 9.205778                            6.911375      -0.423664       1.889384                    0.997563      25.936505      75.220031       0.580419       0.458266      -1.032958       0.079775       0.008931       0.034814       0.087498       0.022208      -0.077566       0.005421       0.045438       0.125928      -0.073277      -0.029312       0.102590             10.771726      10.915961      -3.015226       4.743009      12.237670      -1.052825       9.161547           0.000001
           28              C       1.755529       1.940432      11.330472       0.627213      23.453166 0.22704200E+03  0.45897194E+04                                 7.505441                            5.341310       0.030521       2.084975                    0.999019      21.427269      59.292744       0.642992       0.471217      -1.020093       0.011785      -0.087727       0.015046       0.089785      -0.016465      -0.090310       0.012578       0.086077       0.304902      -0.097047      -0.056932       0.153979              8.867654       9.045039       0.693347       3.526885      11.019303       0.058270       6.538622           0.000007
           29              C       0.357530       3.675104      10.122246      -0.166041      33.402443 0.44811267E+03  0.10647976E+05                                 9.140815                            7.167229      -0.104610       1.959715                    0.998600      29.245184      85.381399       0.599625       0.429879      -1.052516       0.023202      -0.000104      -0.038095       0.044604       0.014864      -0.058104       0.015062       0.027107       0.107308      -0.060665      -0.016646       0.077311             10.302604       9.127907      -2.380811       3.993604      12.943018      -1.315988       8.836886          -0.000009
           30              C       1.388784       3.363606      10.978270       0.163269      30.777391 0.35647759E+03  0.79328294E+04                                 8.612444                            6.339571       0.172930       2.089361                    0.998953      24.778902      68.114886       0.651016       0.422784      -1.065812       0.012811       0.074568      -0.005189       0.075838       0.015005      -0.066562       0.020164       0.025950       0.162585      -0.072060      -0.023459       0.095519             10.171483       8.760422      -1.461957       3.877693      13.994788      -1.356296       7.759240           0.000006
           31              C       6.794274       5.505988       9.171460       0.552535      23.435161 0.27383582E+03  0.58281562E+04                                 7.627888                            5.944653      -0.381835       1.923955                    0.998423      23.567351      67.937237       0.594663       0.483943      -1.008629      -0.058973       0.053204      -0.056977       0.097749      -0.030058      -0.070271       0.006743       0.048495       0.200956      -0.078436      -0.033072       0.111509              8.540338       7.935898      -0.646663       2.745403      10.245695      -0.108544       7.439420           0.000022
           32              C       1.740212       5.572670      11.412600       0.297548      24.326120 0.27299044E+03  0.57634255E+04                                 7.541115                            5.682998       0.073328       2.067938                    0.999176      23.915395      67.043960       0.653934       0.443648      -1.038346      -0.030397      -0.047688      -0.019793       0.059916       0.046988      -0.084935       0.007059       0.070235       0.206052      -0.107475      -0.020962       0.128437              8.569827       9.524379       0.104726       3.993942       9.340666       0.167208       6.844436          -0.000012
           33              C      -0.395231       9.431624       7.661572       0.547197      22.709815 0.26287382E+03  0.55145953E+04                                 7.376728                            5.795341      -0.064004       2.044217                    0.999026      22.645575      63.919957       0.609394       0.479117      -1.015450       0.146517      -0.014335      -0.045734       0.154157       0.051672       0.011175       0.066392      -0.198787      -0.211583      -0.091117      -0.075213       0.166330              8.207988       7.203737      -0.807688      -0.217573       5.614655      -2.324325      11.805572           0.000017
           34              C       2.219308       9.264920       2.087940       0.220020      31.908799 0.39087936E+03  0.90009743E+04                                 9.205785                            6.911380      -0.423668       1.889383                    0.997563      25.936523      75.220109       0.580418       0.458266      -1.032958      -0.079775      -0.008931       0.034814       0.087497       0.022208       0.077566      -0.005422       0.045437       0.125929      -0.073277      -0.029312       0.102589             10.771735      10.915971      -3.015232      -4.743014      12.237678       1.052827       9.161556           0.000003
           35              C       1.641478       2.822533       3.433572       0.627212      23.453173 0.22704207E+03  0.45897212E+04                                 7.505442                            5.341311       0.030522       2.084975                    0.999019      21.427273      59.292757       0.642992       0.471217      -1.020093      -0.011784       0.087727       0.015047       0.089785      -0.016465       0.090309      -0.012578       0.086077       0.304901      -0.097047      -0.056932       0.153979              8.867656       9.045039       0.693345      -3.526885      11.019307      -0.058269       6.538623           0.000007
           36              C       3.039477       1.087861       2.225346      -0.166041      33.402498 0.44811352E+03  0.10648002E+05                                 9.140826                            7.167237      -0.104612       1.959714                    0.998600      29.245219      85.381548       0.599624       0.429880      -1.052516      -0.023202       0.000104      -0.038094       0.044604       0.014864       0.058103      -0.015061       0.027105       0.107309      -0.060664      -0.016645       0.077310             10.302617       9.127920      -2.380816      -3.993612      12.943031       1.315991       8.836901          -0.000009
           37              C       2.008223       1.399359       3.081370       0.163269      30.777450 0.35647828E+03  0.79328493E+04                                 8.612457                            6.339578       0.172927       2.089360                    0.998953      24.778930      68.115007       0.651015       0.422784      -1.065812      -0.012811      -0.074568      -0.005188       0.075838       0.015005       0.066562      -0.020164       0.025950       0.162584      -0.072059      -0.023459       0.095518             10.171501       8.760436      -1.461960      -3.877702      13.994812       1.356299       7.759254           0.000010
           38              C       3.396747       8.782908       1.274560       0.552535      23.435165 0.27383588E+03  0.58281574E+04                                 7.627888                            5.944653      -0.381834       1.923955                    0.998423      23.567348      67.937217       0.594663       0.483943      -1.008629       0.058974      -0.053204      -0.056977       0.097749      -0.030058       0.070271      -0.006743       0.048495       0.200955      -0.078437      -0.033072       0.111509              8.540338       7.935897      -0.646664      -2.745403      10.245693       0.108545       7.439422           0.000024
           39              C       0.527809       8.716227       3.515700       0.297548      24.326105 0.27299027E+03  0.57634208E+04                                 7.541111                            5.682996       0.073329       2.067938                    0.999176      23.915383      67.043911       0.653934       0.443648      -1.038346       0.030398       0.047688      -0.019792       0.059916       0.046988       0.084935      -0.007059       0.070235       0.206051      -0.107474      -0.020962       0.128437              8.569822       9.524369       0.104723      -3.993936       9.340667      -0.167206       6.844431          -0.000011
           40              C       2.663252       4.857272      15.558472       0.547197      22.709827 0.26287402E+03  0.55145985E+04                                 7.376723                            5.795338      -0.063999       2.044218                    0.999026      22.645556      63.919824       0.609395       0.479117      -1.015450      -0.146517       0.014334      -0.045734       0.154157       0.051672      -0.011175      -0.066392      -0.198787      -0.211584      -0.091117      -0.075213       0.166330              8.207983       7.203731      -0.807687       0.217575       5.614652       2.324322      11.805565           0.000019
           41              N       6.053679       3.558888       5.159834      -0.397854      40.996106 0.56930472E+03  0.14020734E+05                                 9.730010                            7.599440       0.441854       2.129577                    0.999664      29.788588      81.850116       0.653778       0.380408      -1.111594      -0.039619       0.207856       0.013706       0.212042       0.033065      -0.035156       0.004438       0.240645       0.274250      -0.170813       0.050601       0.120212             11.014736      13.506649      -1.365244       5.549818       9.959023       0.100932       9.578534          -0.000023
           42              N       4.686669       5.219258       4.177460      -0.365610      41.051730 0.58914408E+03  0.14641962E+05                                 9.827437                            7.819319       0.207514       2.058387                    0.999294      29.697328      82.115010       0.633258       0.389177      -1.104686       0.179024      -0.046475       0.090223       0.205790       0.048814      -0.103507       0.023259      -0.136378       0.129067      -0.160373       0.060539       0.099834             11.028322       9.261530       0.415505       3.550646      15.463831       0.575463       8.359604          -0.000015
           43              N       5.266328       1.204078      13.056734      -0.397853      40.996094 0.56930459E+03  0.14020730E+05                                 9.730008                            7.599438       0.441853       2.129577                    0.999664      29.788584      81.850101       0.653778       0.380408      -1.111594       0.039619      -0.207856       0.013706       0.212042       0.033065       0.035156      -0.004438       0.240645       0.274250      -0.170813       0.050601       0.120212             11.014733      13.506645      -1.365248      -5.549815       9.959024      -0.100929       9.578531          -0.000021
           44              N       5.504352       9.069639      12.074360      -0.365610      41.051695 0.58914317E+03  0.14641934E+05                                 9.827429                            7.819311       0.207514       2.058387                    0.999294      29.697319      82.114966       0.633259       0.389177      -1.104686      -0.179023       0.046475       0.090223       0.205790       0.048814       0.103508      -0.023259      -0.136378       0.129067      -0.160373       0.060539       0.099834             11.028314       9.261523       0.415504      -3.550644      15.463822      -0.575462       8.359599          -0.000015
           45              N       0.740335       5.967043      10.633966      -0.397853      40.996129 0.56930503E+03  0.14020744E+05                                 9.730015                            7.599443       0.441852       2.129577                    0.999664      29.788593      81.850152       0.653778       0.380408      -1.111594       0.039619      -0.207856      -0.013706       0.212042       0.033065      -0.035156       0.004438       0.240645       0.274249      -0.170813       0.050601       0.120212             11.014742      13.506659      -1.365245       5.549822       9.959028       0.100932       9.578540          -0.000021
           46              N       2.107345       4.306673      11.616340      -0.365610      41.051718 0.58914385E+03  0.14641954E+05                                 9.827432                            7.819315       0.207516       2.058387                    0.999294      29.697327      82.114984       0.633259       0.389177      -1.104687      -0.179024       0.046475      -0.090224       0.205790       0.048814      -0.103508       0.023259      -0.136379       0.129067      -0.160373       0.060539       0.099834             11.028316       9.261525       0.415505       3.550644      15.463824       0.575462       8.359599          -0.000015
           47              N       1.527686       8.321853       2.737066      -0.397854      40.996079 0.56930440E+03  0.14020724E+05                                 9.730005                            7.599437       0.441854       2.129578                    0.999664      29.788579      81.850083       0.653778       0.380408      -1.111594      -0.039618       0.207856      -0.013706       0.212042       0.033065       0.035156      -0.004438       0.240645       0.274251      -0.170813       0.050600       0.120213             11.014730      13.506641      -1.365248      -5.549812       9.959022      -0.100930       9.578528          -0.000023
           48              N       1.289662       0.456292       3.719440      -0.365610      41.051742 0.58914402E+03  0.14641962E+05                                 9.827440                            7.819320       0.207512       2.058386                    0.999294      29.697337      82.115057       0.633258       0.389177      -1.104686       0.179023      -0.046475      -0.090223       0.205790       0.048814       0.103508      -0.023259      -0.136378       0.129066      -0.160373       0.060539       0.099834             11.028326       9.261536       0.415505      -3.550651      15.463833      -0.575463       8.359611          -0.000016
           49              O       0.090023       2.763473       6.783437      -0.636735      43.628217 0.67597729E+03  0.17259548E+05                                 9.963673                            8.187657       0.031062       2.030075                    0.996052      29.840958      81.639165       0.645045       0.371893      -1.125588       0.051124       0.058902       0.065375       0.101770      -0.010548      -0.066225      -0.021469      -0.078981       0.039328      -0.092388       0.030557       0.061832             11.081761       6.306447      -1.465485       0.397499      18.129169      -1.092941       8.809669          -0.000011
           50              O       5.768805       8.489510       4.902396      -0.634424      48.052801 0.65510677E+03  0.16509326E+05                                10.463929                            7.947650       0.232487       2.101099                    0.997727      28.926824      77.288531       0.672190       0.361573      -1.139488      -0.012290      -0.081002       0.015288       0.083343       0.038758      -0.039271       0.034089       0.094476       0.129978      -0.097826       0.023060       0.074765             12.305006      11.321800       6.192017       2.818700      16.794989       4.022254       8.798228          -0.000017
           51              O       6.379988       0.538215       7.301474      -0.594968      32.726516 0.51550307E+03  0.12275302E+05                                 8.030285                            7.007378       0.405062       2.159066                    0.998730      28.285236      74.242353       0.720102       0.357200      -1.139272      -0.016290      -0.031512       0.108595       0.114242       0.020667       0.049723       0.012016      -0.140010       0.022086      -0.098436       0.022422       0.076014              8.485199       7.472943      -1.108499       2.188215       7.103494      -2.277740      10.879161          -0.000035
           52              O       4.027897       7.742677       3.738392      -0.640313      46.290730 0.65605358E+03  0.16590445E+05                                10.313307                            8.002222       0.137531       2.055254                    0.998208      29.694434      80.284640       0.661720       0.366027      -1.132494       0.058929       0.063125      -0.000311       0.086357      -0.031970      -0.027621       0.009521       0.158916       0.247365      -0.126958       0.028844       0.098114             12.024528      15.953796      -1.546430       7.605533       8.406047      -1.034336      11.713742          -0.000032
           53              O       5.806744       9.312550       9.319921      -0.588555      39.257378 0.56867825E+03  0.13878057E+05                                 9.198483                            7.429500       0.277553       2.122079                    0.998046      28.449053      75.595804       0.689541       0.363985      -1.133919      -0.061862       0.027188      -0.072158       0.098858       0.032123       0.019455       0.012150      -0.153345       0.082605      -0.099120       0.024325       0.074795             10.469555       6.811948       0.152942      -2.026096       7.462245      -2.556908      17.134473          -0.000017
           54              O       0.812216       4.865846       7.020344      -0.531336      28.098294 0.45682963E+03  0.10541027E+05                                 7.195252                            6.551946       0.659969       2.252479                    0.998871      27.264288      70.152567       0.753286       0.352385      -1.144600      -0.013961      -0.042247       0.023045       0.050107       0.057592      -0.051214       0.068347      -0.020216       0.079030      -0.119747       0.037983       0.081764              7.407053       7.620559       2.057786       1.422793       7.395739       1.678033       7.204861          -0.000048
           55              O       3.306984       1.999493      14.680337      -0.636734      43.628113 0.67597545E+03  0.17259489E+05                                 9.963657                            8.187646       0.031063       2.030076                    0.996052      29.840925      81.639040       0.645046       0.371893      -1.125588      -0.051123      -0.058902       0.065375       0.101769      -0.010548       0.066225       0.021469      -0.078981       0.039328      -0.092389       0.030557       0.061832             11.081742       6.306438      -1.465482      -0.397499      18.129129       1.092940       8.809659          -0.000008
           56              O       4.422216       5.799387      12.799296      -0.634424      48.052862 0.65510777E+03  0.16509358E+05                                10.463940                            7.947657       0.232483       2.101098                    0.997727      28.926841      77.288607       0.672190       0.361574      -1.139488       0.012289       0.081002       0.015288       0.083343       0.038758       0.039271      -0.034089       0.094475       0.129978      -0.097825       0.023060       0.074765             12.305019      11.321810       6.192023      -2.818701      16.795011      -4.022256       8.798235          -0.000017
           57              O       4.940019       4.224750      15.198374      -0.594969      32.726415 0.51550114E+03  0.12275243E+05                                 8.030262                            7.007360       0.405063       2.159066                    0.998730      28.285221      74.242241       0.720104       0.357199      -1.139272       0.016291       0.031511       0.108595       0.114242       0.020665      -0.049723      -0.012016      -0.140009       0.022085      -0.098435       0.022422       0.076013              8.485176       7.472920      -1.108497      -2.188207       7.103478       2.277735      10.879128          -0.000037
           58              O       6.163124       6.546220      11.635292      -0.640313      46.290730 0.65605353E+03  0.16590444E+05                                10.313308                            8.002223       0.137527       2.055253                    0.998208      29.694432      80.284641       0.661720       0.366027      -1.132494      -0.058929      -0.063125      -0.000312       0.086357      -0.031970       0.027621      -0.009521       0.158915       0.247364      -0.126958       0.028844       0.098114             12.024530      15.953798      -1.546430      -7.605534       8.406049       1.034335      11.713743          -0.000033
           59              O       4.384277       4.976346       1.423021      -0.588554      39.257258 0.56867608E+03  0.13877989E+05                                 9.198459                            7.429481       0.277558       2.122081                    0.998046      28.449030      75.595674       0.689543       0.363985      -1.133919       0.061862      -0.027188      -0.072158       0.098858       0.032123      -0.019455      -0.012150      -0.153345       0.082606      -0.099120       0.024325       0.074795             10.469527       6.811929       0.152942       2.026090       7.462225       2.556898      17.134428          -0.000018
           60              O       1.455805       9.423051      14.917244      -0.531334      28.098200 0.45682768E+03  0.10540970E+05                                 7.195230                            6.551926       0.659975       2.252481                    0.998871      27.264267      70.152443       0.753288       0.352385      -1.144601       0.013962       0.042247       0.023044       0.050107       0.057593       0.051215      -0.068348      -0.020216       0.079031      -0.119749       0.037985       0.081764              7.407030       7.620536       2.057779      -1.422788       7.395714      -1.678026       7.204841          -0.000047
           61              O       6.703991       6.762458       9.010363      -0.636735      43.628182 0.67597673E+03  0.17259531E+05                                 9.963669                            8.187655       0.031064       2.030076                    0.996052      29.840943      81.639120       0.645045       0.371894      -1.125588      -0.051124      -0.058902      -0.065375       0.101769      -0.010548      -0.066225      -0.021469      -0.078981       0.039327      -0.092389       0.030557       0.061832             11.081757       6.306445      -1.465485       0.397499      18.129157      -1.092942       8.809667          -0.000009
           62              O       1.025209       1.036421      10.891404      -0.634424      48.052798 0.65510680E+03  0.16509326E+05                                10.463926                            7.947648       0.232485       2.101098                    0.997727      28.926829      77.288533       0.672191       0.361573      -1.139489       0.012289       0.081002      -0.015289       0.083343       0.038758      -0.039271       0.034089       0.094476       0.129977      -0.097826       0.023060       0.074765             12.305002      11.321796       6.192014       2.818698      16.794984       4.022252       8.798225          -0.000016
           63              O       0.414026       8.987716       8.492326      -0.594969      32.726552 0.51550372E+03  0.12275322E+05                                 8.030292                            7.007384       0.405060       2.159065                    0.998730      28.285245      74.242398       0.720102       0.357200      -1.139272       0.016290       0.031512      -0.108595       0.114242       0.020668       0.049724       0.012016      -0.140010       0.022086      -0.098437       0.022422       0.076015              8.485208       7.472949      -1.108501       2.188217       7.103501      -2.277744      10.879175          -0.000035
           64              O       2.766117       1.783254      12.055408      -0.640313      46.290697 0.65605307E+03  0.16590429E+05                                10.313300                            8.002218       0.137531       2.055254                    0.998208      29.694432      80.284613       0.661720       0.366027      -1.132495      -0.058929      -0.063124       0.000311       0.086356      -0.031970      -0.027621       0.009521       0.158916       0.247366      -0.126958       0.028844       0.098115             12.024519      15.953784      -1.546428       7.605526       8.406040      -1.034334      11.713733          -0.000031
           65              O       0.987270       0.213381       6.473879      -0.588555      39.257474 0.56867989E+03  0.13878108E+05                                 9.198502                            7.429514       0.277545       2.122077                    0.998046      28.449077      75.595922       0.689540       0.363986      -1.133918       0.061861      -0.027189       0.072158       0.098857       0.032123       0.019456       0.012150      -0.153347       0.082606      -0.099121       0.024326       0.074795             10.469578       6.811961       0.152942      -2.026100       7.462260      -2.556915      17.134512          -0.000017
           66              O       5.981798       4.660085       8.773456      -0.531336      28.098212 0.45682792E+03  0.10540977E+05                                 7.195235                            6.551931       0.659975       2.252482                    0.998871      27.264260      70.152439       0.753287       0.352385      -1.144600       0.013961       0.042247      -0.023045       0.050107       0.057593      -0.051214       0.068348      -0.020214       0.079029      -0.119748       0.037985       0.081763              7.407035       7.620541       2.057781       1.422788       7.395721       1.678028       7.204843          -0.000049
           67              O       3.487030       7.526438       1.113463      -0.636735      43.628102 0.67597528E+03  0.17259482E+05                                 9.963651                            8.187641       0.031067       2.030077                    0.996052      29.840932      81.639032       0.645047       0.371893      -1.125588       0.051124       0.058902      -0.065375       0.101769      -0.010548       0.066224       0.021468      -0.078980       0.039327      -0.092388       0.030556       0.061831             11.081735       6.306435      -1.465482      -0.397499      18.129116       1.092940       8.809655          -0.000010
           68              O       2.371798       3.726544       2.994504      -0.634424      48.052783 0.65510660E+03  0.16509320E+05                                10.463924                            7.947647       0.232488       2.101099                    0.997727      28.926827      77.288524       0.672191       0.361573      -1.139489      -0.012289      -0.081002      -0.015288       0.083343       0.038758       0.039271      -0.034089       0.094476       0.129977      -0.097825       0.023060       0.074765             12.304999      11.321791       6.192011      -2.818695      16.794984      -4.022247       8.798221          -0.000016
           69              O       1.853995       5.301181       0.595426      -0.594967      32.726261 0.51549806E+03  0.12275150E+05                                 8.030233                            7.007335       0.405074       2.159070                    0.998730      28.285162      74.241995       0.720106       0.357199      -1.139273      -0.016291      -0.031511      -0.108594       0.114241       0.020666      -0.049724      -0.012016      -0.140009       0.022081      -0.098436       0.022421       0.076014              8.485144       7.472896      -1.108493      -2.188200       7.103453       2.277724      10.879083          -0.000035
           70              O       0.630890       2.979711       4.158508      -0.640312      46.290643 0.65605215E+03  0.16590399E+05                                10.313292                            8.002212       0.137530       2.055254                    0.998208      29.694413      80.284547       0.661720       0.366027      -1.132495       0.058929       0.063124       0.000312       0.086356      -0.031970       0.027621      -0.009521       0.158916       0.247366      -0.126958       0.028843       0.098115             12.024510      15.953768      -1.546429      -7.605518       8.406036       1.034335      11.713724          -0.000034
           71              O       2.409737       4.549585      14.370779      -0.588555      39.257259 0.56867625E+03  0.13877994E+05                                 9.198459                            7.429483       0.277557       2.122081                    0.998046      28.449033      75.595687       0.689543       0.363985      -1.133919      -0.061861       0.027188       0.072158       0.098857       0.032123      -0.019455      -0.012150      -0.153346       0.082606      -0.099120       0.024325       0.074795             10.469526       6.811931       0.152942       2.026091       7.462225       2.556895      17.134422          -0.000016
           72              O       5.338209       0.102880       0.876556      -0.531336      28.098191 0.45682750E+03  0.10540964E+05                                 7.195228                            6.551925       0.659978       2.252482                    0.998871      27.264265      70.152430       0.753288       0.352385      -1.144601      -0.013961      -0.042247      -0.023044       0.050108       0.057592       0.051215      -0.068348      -0.020215       0.079031      -0.119748       0.037984       0.081764              7.407028       7.620534       2.057778      -1.422788       7.395711      -1.678026       7.204839          -0.000049

******************************************************
Auxiliary information for the entire system
The total spin magnetic moment of the unit cell is   -0.000773
The total net atomic charge of the unit cell is   -0.000002
Accuracy of reproducing the electrostatic potential in the unit cell:
  The inner radius (bohr) =    5.0000
  The outer radius (bohr) =   12.0000
  Valid grid points have density less than (e/(bohr^3)) =    0.0001
  The number of valid grid points were=        20530
  The rms potential error without charges in kcal/mol is=      8.79159
  The rms potential error with partial charges in kcal/mol is=      1.80089
  The RRMSE value at monopole order=      0.20484
  The rms potential error with partial charges and cloud penetration in kcal/mol is=      1.79931
  The RRMSE value at monopole order with cloud penetration is=      0.20466
  The rms potential error with partial charges and atomic dipoles in kcal/mol is=      0.80658
  The RRMSE value at dipole order=      0.09174
  The rms potential error with partial charges, atomic dipoles and cloud penetration in kcal/mol is=      0.79537
  The RRMSE value at dipole order with cloud penetration=      0.09047

******************************************************
The electron densities and ab initio electrostatic potential were computed in VASP using the PBE functional and
projector augmented wave method. See the main text of the journal article for a description of computational details.
The atomic charges, dipoles, and quadrupoles were computed with the DDEC6 method as described in
(a) T. A. Manz and N. Gabaldon Limas, RSC Adv. 6 (2016) 47771-47801 DOI: 10.1039/c6ra04656h
(b) N. Gabaldon Limas and T. A. Manz, RSC Adv. 8 (2018) 2678-2707 DOI: 10.1039/c7ra11829e.
For each atom in the material, the electron cloud parameters were fit to the spherically averaged atom-in-material
electron density using radial positions for which this density was between 10^-4 and 10^-2 electrons per cubic bohr.
The polarizabilities, dispersion coefficients, and quantum Drude oscillator (QDO) parameters were fit using the MCLF method.
The magnetic structure of the system was optimized in VASP from the default ferromagnetic initial guess using spin polarization.
The atomic spin moments (ASMs) were computed on this optimized magnetic structure using the DDEC6 partition as inputs
to the method of T. A. Manz and D. S. Sholl, J. Chem. Theory Comput. 7 (2011) 4146-4164 DOI: 10.1021/ct200539n.
The RMSE and RRMSE were computed using a uniform grid with Ewald summation.
