# Supplementary material for: A collection of forcefield precursors for metal–organic frameworks
Source: RSC Adv. 2019 Nov 13;9(63):36492–507. doi: 10.1039/c9ra07327b (PMC9075174; doi:10.1039/c9ra07327b)
Supplement: RA-009-C9RA07327B-s3567 [file RA-009-C9RA07327B-s3567.xyz]

  218
jmolscript: load "" {1 1 1} spacegroup "x,y,z" unitcell [{     12.727900     0.000000     0.000000 }, {     -1.789013    14.422567     0.000000 }, {     -1.056511    -4.130155    22.887548 }]
Mg     4.414659     7.554411    13.929819     1.388550
Mg    11.344277     4.193381     1.704665     1.439547
Mg     5.467717     2.738001     8.957729     1.388550
Mg    -1.461901     6.099031    21.182883     1.439546
Mg     4.941188     5.146206    11.443774     1.417050
Mg    -0.894506     7.211284     0.000000     1.423659
Si    10.608927     9.678579     8.392635     0.646464
Si     6.101948    10.111873     4.290729     0.656232
Si    -0.726551     0.613833    14.494913     0.646463
Si     3.780428     0.180539    18.596819     0.656232
H      9.483222     7.269213     9.429670     0.102466
H      7.719819     6.603955    10.846409     0.125884
H      6.435392    10.467741    10.894473     0.125319
H      8.196311    11.066026     9.505199     0.099539
H      9.218582     7.508594     7.008167     0.091643
H      9.436739     6.363014     5.044416     0.113291
H     -0.621706     9.107330     3.767290     0.116291
H     -0.767174    10.199920     5.824881     0.101637
H      0.480118     8.387844     7.786344     0.099847
H      2.135895     7.322138     8.992518     0.117127
H      0.236082     8.299403    12.416495     0.117642
H     -1.500185     9.187921    11.201166     0.098190
H      9.990400    11.826522     6.465732     0.099880
H     11.978495    -0.264736     6.454289     0.114865
H      0.901058    -0.386996    10.152916     0.110940
H     -1.088309    11.704262    10.164360     0.106323
H      5.115092     9.797036     7.026477     0.099973
H      5.001447     8.132025     8.596563     0.113255
H      6.666305     5.584626     6.001115     0.114853
H      6.823119     7.249224     4.433318     0.094002
H      7.237003     8.292197     2.394038     0.100504
H      8.993024     8.288713     0.846839     0.121128
H     10.110084    11.952553     2.114809     0.120754
H      8.392212    11.903053     3.739825     0.097272
H      3.645314     8.488634     4.190710     0.101365
H      2.007077     8.086281     2.600025     0.109483
H      3.438389    10.961439     0.302116     0.107719
H      5.206913    11.273185     1.771496     0.101210
H      7.549777    11.305231     6.509219     0.093959
H      9.149146    -1.300856     7.864161     0.112069
H      6.014482    -0.004819     5.701288     0.117617
H      4.412114    12.599433     4.300570     0.102799
H      0.399154     3.023199    13.457878     0.102468
H      2.162557     3.688457    12.041139     0.125885
H      3.446984    -0.175329    11.993075     0.125319
H      1.686065    -0.773614    13.382349     0.099539
H      0.663794     2.783818    15.879381     0.091643
H      0.445637     3.929398    17.843132     0.113291
H     10.504082     1.185082    19.120258     0.116291
H     10.649550     0.092492    17.062667     0.101638
H      9.402258     1.904568    15.101204     0.099847
H      7.746481     2.970274    13.895030     0.117128
H      9.646294     1.993009    10.471053     0.117644
H     11.382561     1.104491    11.686382     0.098191
H     -0.108024    -1.534110    16.421816     0.099879
H     -2.096119    10.557148    16.433259     0.114864
H      8.981318    10.679408    12.734632     0.110939
H     10.970685    -1.411850    12.723188     0.106322
H      4.767284     0.495376    15.861071     0.099973
H      4.880929     2.160387    14.290985     0.113254
H      3.216071     4.707786    16.886433     0.114852
H      3.059257     3.043188    18.454230     0.094002
H      2.645373     2.000215    20.493510     0.100504
H      0.889352     2.003699    22.040709     0.121128
H     -0.227708    -1.660141    20.772739     0.120755
H      1.490164    -1.610641    19.147723     0.097273
H      6.237062     1.803778    18.696838     0.101364
H      7.875299     2.206131    20.287523     0.109482
H      6.443987    -0.669027    22.585432     0.107719
H      4.675463    -0.980773    21.116052     0.101209
H      2.332599    -1.012819    16.378329     0.093959
H      0.733230    11.593268    15.023387     0.112069
H      3.867894    10.297231    17.186260     0.117617
H      5.470262    -2.307021    18.586978     0.102798
C      9.063623     9.218757     9.367873    -0.194684
C      8.874683     7.925721     9.747807    -0.074192
C      7.827433     7.512066    10.585491    -0.065873
C      6.932143     8.534238    11.027221    -0.008107
C      7.064046     9.811010    10.617534    -0.098262
C      8.114285    10.163467     9.791293    -0.077687
C      5.867437     8.127933    12.031984     0.610091
C     10.602073     8.940271     6.683164    -0.198044
C      9.848773     7.820385     6.367316    -0.065780
C      9.960003     7.142803     5.190896    -0.096542
C     10.819498     7.577324     4.213598    -0.026109
C     -1.183573     8.756788     4.447051    -0.099508
C     -1.281874     9.415189     5.673823    -0.087555
C     11.033560     6.819212     2.963937     0.651509
C     -0.702126     8.921869     9.342697    -0.186754
C      0.406204     8.348514     8.731600    -0.075540
C      1.406877     7.722278     9.452557    -0.100582
C      1.359215     7.667305    10.860142    -0.009836
C      0.276330     8.272802    11.468950    -0.082995
C     -0.744515     8.839703    10.741126    -0.076639
C      2.456484     7.059182    11.624586     0.617604
C     -1.932168    11.546169     8.315046    -0.191415
C     10.365785    12.275580     7.214155    -0.084950
C     12.273745    -0.762624     7.207289    -0.095588
C      0.094559    -0.106230     8.301314    -0.031134
C      0.525674    -0.836053     9.404493    -0.091370
C     -1.382286    12.202150     9.411360    -0.075736
C      0.247961     1.364276     8.248672     0.501506
C      6.037658     8.750774     5.543364    -0.198734
C      5.461405     8.940218     6.811334    -0.077543
C      5.378920     7.951476     7.742857    -0.095653
C      5.839076     6.691889     7.449897    -0.020803
C      6.361194     6.456896     6.218547    -0.098752
C      6.456785     7.452848     5.287024    -0.075837
C      5.684880     5.587747     8.429484     0.638334
C      7.620470    10.114460     3.213412    -0.193315
C      7.820572     9.042190     2.345974    -0.075465
C      8.854654     9.040514     1.412162    -0.097511
C      9.688353    10.159332     1.318323    -0.006860
C      9.527397    11.203176     2.167451    -0.097568
C      8.488229    11.175581     3.135594    -0.083220
C     10.725210    10.156909     0.196833     0.608546
C      4.634820     9.905988     3.121862    -0.198905
C      3.645796     8.976040     3.375913    -0.085803
C      2.655398     8.759678     2.432946    -0.100800
C      2.574682     9.474483     1.277125    -0.012049
C      3.497392    10.416152     1.078004    -0.105262
C      4.544803    10.621409     1.970618    -0.081455
C      1.461309     9.194884     0.292961     0.652353
C      6.006465    11.726688     5.236671    -0.199664
C      6.861798    11.939071     6.337562    -0.075726
C      6.743713    12.994879     7.152359    -0.105825
C      7.533507    -0.546180     6.950948    -0.016949
C      6.678281    -0.664410     5.863790    -0.100056
C      5.010976    12.692260     5.032972    -0.072208
C      7.299161     0.581059     7.921380     0.568151
C      0.818753     1.073655    13.519675    -0.194683
C      1.007693     2.366691    13.139741    -0.074193
C      2.054943     2.780346    12.302057    -0.065875
C      2.950233     1.758174    11.860327    -0.008108
C      2.818330     0.481402    12.270014    -0.098261
C      1.768091     0.128945    13.096255    -0.077689
C      4.014939     2.164479    10.855564     0.610092
C     -0.719697     1.352141    16.204384    -0.198044
C      0.033603     2.472027    16.520232    -0.065780
C     -0.077627     3.149609    17.696652    -0.096542
C     -0.937122     2.715088    18.673950    -0.026109
C     11.065949     1.535624    18.440497    -0.099508
C     11.164250     0.877223    17.213725    -0.087555
C     -1.151184     3.473200    19.923611     0.651509
C     10.584502     1.370543    13.544851    -0.186753
C      9.476172     1.943898    14.155948    -0.075540
C      8.475499     2.570134    13.434991    -0.100582
C      8.523161     2.625107    12.027406    -0.009835
C      9.606046     2.019610    11.418598    -0.082994
C     10.626891     1.452709    12.146422    -0.076640
C      7.425892     3.233230    11.262962     0.617604
C     11.814544    -1.253757    14.572502    -0.191415
C     -0.483409    -1.983168    15.673393    -0.084951
C     -2.391369    11.055036    15.680259    -0.095587
C      9.787817    10.398642    14.586234    -0.031134
C      9.356702    11.128465    13.483055    -0.091371
C     11.264662    -1.909738    13.476188    -0.075737
C      9.634415     8.928136    14.638876     0.501508
C      3.844718     1.541638    17.344184    -0.198734
C      4.420971     1.352194    16.076214    -0.077543
C      4.503456     2.340936    15.144691    -0.095653
C      4.043300     3.600523    15.437651    -0.020803
C      3.521182     3.835516    16.669001    -0.098752
C      3.425591     2.839564    17.600524    -0.075837
C      4.197496     4.704665    14.458064     0.638335
C      2.261906     0.177952    19.674136    -0.193315
C      2.061804     1.250222    20.541574    -0.075465
C      1.027722     1.251898    21.475386    -0.097511
C      0.194023     0.133080    21.569225    -0.006860
C      0.354979    -0.910764    20.720097    -0.097568
C      1.394147    -0.883169    19.751954    -0.083220
C     -0.842834     0.135503    22.690715     0.608547
C      5.247556     0.386424    19.765686    -0.198905
C      6.236580     1.316372    19.511635    -0.085803
C      7.226978     1.532734    20.454602    -0.100800
C      7.307694     0.817929    21.610423    -0.012049
C      6.384984    -0.123740    21.809544    -0.105263
C      5.337573    -0.328997    20.916930    -0.081455
C      8.421067     1.097528    22.594587     0.652353
C      3.875911    -1.434276    17.650877    -0.199664
C      3.020578    -1.646659    16.549986    -0.075726
C      3.138663    -2.702467    15.735189    -0.105824
C      2.348869    10.838592    15.936600    -0.016949
C      3.204095    10.956822    17.023758    -0.100056
C      4.871400    -2.399848    17.854576    -0.072208
C      2.583215     9.711353    14.966168     0.568151
O      5.643531     6.921106    12.301828    -0.725949
O      5.267362     9.031272    12.652694    -0.611596
O     10.703651     5.609206     2.947687    -0.708053
O     11.558268     7.435991     1.991674    -0.649623
O      3.025603     6.064292    11.175532    -0.546661
O      2.730439     7.607487    12.726163    -0.515645
O     -0.049171     2.001133     7.253064    -0.379597
O      0.794254     1.937439     9.324387    -0.327679
O      5.317134     5.875628     9.615517    -0.665098
O      5.956916     4.409906     8.059163    -0.667175
O     10.021326     4.967590    22.511963    -0.707637
O     10.114672     7.174319    22.727335    -0.643078
O      0.942212     8.052559     0.333243    -0.636139
O      0.116025     6.016601    22.421329    -0.692687
O      8.072339     0.628260     8.978556    -0.312456
O      6.417649     1.412043     7.728209    -0.588166
O      4.238845     3.371306    10.585720    -0.725949
O      4.615014     1.261140    10.234854    -0.611596
O     -0.821275     4.683206    19.939861    -0.708053
O     -1.675892     2.856421    20.895874    -0.649623
O      6.856773     4.228120    11.712016    -0.546662
O      7.151937     2.684925    10.161385    -0.515645
O      9.931547     8.291279    15.634484    -0.379598
O      9.088122     8.354973    13.563161    -0.327685
O      4.565242     4.416784    13.272031    -0.665099
O      3.925460     5.882506    14.828385    -0.667175
O     -0.138950     5.324822     0.375585    -0.707638
O     -0.232296     3.118093     0.160213    -0.643078
O      8.940164     2.239853    22.554305    -0.636139
O      9.766351     4.275811     0.466219    -0.692687
O      1.810037     9.664152    13.908992    -0.312453
O      3.464727     8.880369    15.159339    -0.588165

The following XYZ coordinates are in angstroms. Other properties are in atomic units.
The sperically averaged electron density of each atom fit to a function of the form exp(a - br)
eigen_1, eigen_2 and eigen_3 are the three eigenvalues of traceless quadrupole moment tensor
  atom number  atomic symbol              X              Y              Z     net charge C6 coefficient C8 coefficient C10 coefficient fluctuating dipole atomic polarizability isotropic forcefield polarizability              a              b squared Pearson coefficient          <r^3>          <r^4>         wp_QDO          m_QDO          q_QDO       dipole_x       dipole_y       dipole_z         dipole            Qxy            Qxz            Qyz     Q(x^2-y^2)  Q(3z^2 - R^2)        eigen_1        eigen_2        eigen_3 static polarizability      alpha(xx)      alpha(xy)      alpha(xz)      alpha(yy)      alpha(yz)      alpha(zz) atomic spin moment
            1             Mg       4.414659       7.554411      13.929819       1.388550      30.199095 0.46990147E+03  0.11335269E+05                                10.990862                            9.406300      -0.908779       1.824031                    0.999203      19.341039      57.491378       0.359599       0.706093      -0.926743       0.066917       0.011952       0.071647       0.098763       0.006148       0.081798       0.006051       0.160091       0.047610      -0.088352      -0.042466       0.130818             12.988342      11.956317      -0.246898      -3.251441      14.851994      -0.755950      12.156717           0.000343
            2             Mg      11.344277       4.193381       1.704665       1.439547      27.840989 0.46363300E+03  0.11082569E+05                                10.434499                            9.384804      -1.033158       1.815705                    0.999565      17.899811      51.978413       0.359694       0.712373      -0.930034       0.001303      -0.113130       0.120342       0.165174       0.067705       0.023149      -0.132183      -0.014947       0.029188      -0.155858       0.010843       0.145014             11.692654      10.533277      -1.545292      -1.890694       9.633521       1.691432      14.911166           0.000037
            3             Mg       5.467717       2.738001       8.957729       1.388550      30.199114 0.46990176E+03  0.11335279E+05                                10.990869                            9.406304      -0.908779       1.824031                    0.999203      19.341044      57.491410       0.359599       0.706094      -0.926743      -0.066917      -0.011952      -0.071647       0.098763       0.006148       0.081797       0.006051       0.160091       0.047609      -0.088352      -0.042466       0.130818             12.988353      11.956325      -0.246898      -3.251443      14.852009      -0.755954      12.156724           0.000349
            4             Mg      -1.461901       6.099031      21.182883       1.439546      27.841065 0.46363452E+03  0.11082616E+05                                10.434527                            9.384826      -1.033157       1.815705                    0.999565      17.899824      51.978507       0.359693       0.712374      -0.930034      -0.001303       0.113130      -0.120342       0.165174       0.067706       0.023149      -0.132183      -0.014948       0.029188      -0.155857       0.010843       0.145015             11.692689      10.533308      -1.545299      -1.890710       9.633543       1.691440      14.911217           0.000019
            5             Mg       4.941188       5.146206      11.443774       1.417050      25.960272 0.32751931E+03  0.73500435E+04                                10.390531                            8.166932      -1.140455       1.746853                    0.999276      19.750117      60.055360       0.357389       0.763681      -0.892537      -0.000000       0.000000       0.000000       0.000000       0.026773       0.042050      -0.017678      -0.006195      -0.044450      -0.061492       0.019092       0.042400             13.324855      11.722002       0.159331      -1.852957      15.559771      -2.540975      12.692791          -0.000844
            6             Mg      -0.894506       7.211284       0.000000       1.423659      24.392756 0.30716361E+03  0.67785423E+04                                 9.935428                            7.875679      -1.081632       1.774168                    0.999228      19.264739      57.950585       0.366524       0.757247      -0.895086       0.000000      -0.000000       0.000000       0.000000      -0.037047       0.029905       0.025005       0.006410      -0.033143      -0.061442       0.017971       0.043470             12.666552      11.799241       0.528166      -1.679710      10.758016       2.380324      15.442399           0.000012
            7             Si      10.608927       9.678579       8.392635       0.646464     123.524900 0.24259624E+04  0.85271641E+05                                19.638049                           15.265022       0.240315       1.834032                    0.997140      54.975947     176.582855       0.483775       0.360199      -1.134392       0.003365      -0.003603       0.001360       0.005114       0.007163      -0.018944       0.007272      -0.031976       0.035409      -0.032531       0.010836       0.021695             24.423738      23.855734      -0.904979       0.887405      23.889648       0.898114      25.525833           0.000767
            8             Si       6.101948      10.111873       4.290729       0.656232     126.013956 0.23901417E+04  0.83715988E+05                                19.906134                           15.137092       0.234349       1.835768                    0.997024      54.586874     175.127845       0.486440       0.359495      -1.134740       0.003431      -0.014824      -0.000199       0.015217      -0.012639      -0.001499       0.021991      -0.055578      -0.001616      -0.030713      -0.011300       0.042013             25.490027      25.177144       1.064072       0.353809      20.643395       1.691797      30.649543          -0.000090
            9             Si      -0.726551       0.613833      14.494913       0.646463     123.524958 0.24259637E+04  0.85271697E+05                                19.638057                           15.265028       0.240315       1.834032                    0.997140      54.975962     176.582929       0.483775       0.360199      -1.134392      -0.003364       0.003603      -0.001359       0.005113       0.007163      -0.018944       0.007272      -0.031976       0.035409      -0.032530       0.010836       0.021695             24.423748      23.855744      -0.904978       0.887408      23.889652       0.898114      25.525847           0.000764
           10             Si       3.780428       0.180539      18.596819       0.656232     126.013930 0.23901415E+04  0.83715980E+05                                19.906131                           15.137091       0.234349       1.835768                    0.997024      54.586872     175.127836       0.486440       0.359495      -1.134740      -0.003431       0.014824       0.000199       0.015217      -0.012639      -0.001499       0.021991      -0.055578      -0.001616      -0.030713      -0.011300       0.042013             25.490019      25.177137       1.064067       0.353807      20.643400       1.691796      30.649519          -0.000096
           11              H       9.483222       7.269213       9.429670       0.102466       1.158553 0.87849154E+01  0.87210510E+02                                 1.746138                            1.676119      -0.834161       2.472780                    0.998901       3.384197       9.153475       0.514483       1.199233      -0.729416       0.024802      -0.030334      -0.011986       0.040975      -0.007274      -0.011250      -0.001042      -0.018767      -0.030851      -0.019743       0.002416       0.017327              1.775402       1.931242      -0.312447      -0.244731       1.785743       0.146817       1.609221          -0.000052
           12              H       7.719819       6.603955      10.846409       0.125884       1.059040 0.75800074E+01  0.73978684E+02                                 1.763475                            1.645244      -1.126600       2.349832                    0.996661       3.576766      10.235041       0.468648       1.339128      -0.695622      -0.001587      -0.041523       0.011289       0.043060      -0.008471      -0.007225       0.000121      -0.014718      -0.013932      -0.013758      -0.000357       0.014114              1.847890       1.578683       0.257428      -0.105747       2.452883      -0.314215       1.512103          -0.000087
           13              H       6.435392      10.467741      10.894473       0.125319       1.123090 0.83100713E+01  0.80910085E+02                                 1.676736                            1.605160      -0.906376       2.451140                    0.998894       3.202088       8.423780       0.541060       1.162688      -0.739155      -0.025932       0.028320       0.010903       0.039917      -0.007899      -0.006826      -0.001220      -0.012534      -0.037538      -0.016218      -0.000252       0.016470              1.697528       1.805256      -0.331218      -0.203125       1.815550       0.141252       1.471778          -0.000101
           14              H       8.196311      11.066026       9.505199       0.099539       1.120287 0.81583324E+01  0.80313025E+02                                 1.763399                            1.654857      -0.996981       2.391789                    0.997672       3.559550       9.909082       0.494277       1.258783      -0.713389      -0.001110       0.038293      -0.010958       0.039846      -0.005619      -0.007936      -0.004095      -0.020527      -0.023034      -0.016536       0.000798       0.015738              1.820665       1.531283       0.131571      -0.053929       2.337706      -0.365575       1.593006          -0.000040
           15              H       9.218582       7.508594       7.008167       0.091643       1.224574 0.90776022E+01  0.92086537E+02                                 1.886784                            1.754555      -1.228156       2.276694                    0.994573       3.820977      10.915979       0.474774       1.271727      -0.709198      -0.026863      -0.013987       0.023037       0.038052       0.009129      -0.007971       0.000027      -0.005091       0.001037      -0.012953       0.001223       0.011731              1.980695       2.072686       0.231496      -0.589061       1.536574      -0.136676       2.332825          -0.000022
           16              H       9.436739       6.363014       5.044416       0.113291       1.204526 0.92263487E+01  0.92880966E+02                                 1.799276                            1.723078      -1.021436       2.390982                    0.997336       3.465467       9.491841       0.504194       1.206733      -0.727036      -0.021156      -0.032346      -0.004041       0.038861       0.016722      -0.002793       0.000966      -0.005798       0.004617      -0.018128       0.001849       0.016279              1.809729       1.810012       0.368582      -0.037336       1.981381       0.158534       1.637793           0.000009
           17              H      -0.621706       9.107330       3.767290       0.116291       1.171244 0.87016438E+01  0.86806424E+02                                 1.801351                            1.698704      -1.044829       2.380815                    0.997588       3.504876       9.731127       0.493731       1.243556      -0.717599       0.022878       0.017923      -0.029719       0.041567       0.012940      -0.010787      -0.001879      -0.009874       0.005340      -0.018132       0.000849       0.017283              1.855278       1.876363       0.172695      -0.483427       1.485454      -0.108236       2.204016           0.000020
           18              H      -0.767174      10.199920       5.824881       0.101637       1.257823 0.96259173E+01  0.97659526E+02                                 1.835718                            1.747621      -0.966007       2.407285                    0.998161       3.473815       9.463979       0.507399       1.189827      -0.731670       0.023181       0.033761       0.003590       0.041110       0.016507      -0.006176       0.000513      -0.004928       0.009674      -0.019431       0.003266       0.016164              1.856773       1.759449       0.359200       0.082455       2.124740       0.281833       1.686130           0.000002
           19              H       0.480118       8.387844       7.786344       0.099847       1.212220 0.90232211E+01  0.90314803E+02                                 1.799090                            1.695245      -1.040297       2.369306                    0.997624       3.522672       9.614834       0.512359       1.194358      -0.729051       0.005956      -0.001041      -0.037695       0.038177      -0.010557      -0.006242       0.002093       0.006674       0.029374      -0.016133       0.001538       0.014595              1.827794       1.595385      -0.087037       0.091343       1.381686      -0.104447       2.506309           0.000034
           20              H       2.135895       7.322138       8.992518       0.117127       1.167487 0.85015671E+01  0.83876187E+02                                 1.766108                            1.654811      -0.962601       2.421301                    0.998037       3.380198       9.174076       0.513969       1.207895      -0.726651       0.028879      -0.019392      -0.021489       0.040888      -0.011905      -0.003784       0.004611       0.014161       0.027621      -0.018626       0.003761       0.014865              1.827560       2.279228      -0.425715      -0.317354       1.571515       0.107269       1.631937          -0.000068
           21              H       0.236082       8.299403      12.416495       0.117642       1.235361 0.93499820E+01  0.94919653E+02                                 1.864784                            1.760106      -1.117550       2.350144                    0.996594       3.551613       9.931973       0.485582       1.242505      -0.718094      -0.001875       0.003906       0.040808       0.041037      -0.009606      -0.006196      -0.003466       0.007417       0.031842      -0.017090       0.003867       0.013223              1.884224       1.676450      -0.088402       0.090071       1.519177       0.078740       2.457043          -0.000511
           22              H      -1.500185       9.187921      11.201166       0.098190       1.105802 0.80645189E+01  0.80048930E+02                                 1.817014                            1.695788      -1.150130       2.318307                    0.995427       3.815908      11.062900       0.461459       1.337199      -0.694891      -0.030661       0.011067       0.022369       0.039534      -0.010869      -0.004339       0.000823       0.013846       0.024618      -0.017065       0.004331       0.012734              1.898287       2.361218      -0.414367      -0.301960       1.638684       0.165753       1.694960           0.000105
           23              H       9.990400      11.826522       6.465732       0.099880       1.155649 0.83500916E+01  0.83129970E+02                                 1.830009                            1.694654      -1.186360       2.302937                    0.995387       3.746996      10.677489       0.477021       1.289740      -0.705227      -0.015293      -0.014470      -0.032137       0.038419       0.003164       0.009315      -0.001675      -0.013783       0.026826      -0.015687       0.003101       0.012585              1.916596       1.709276       0.192485       0.370626       1.898206       0.499032       2.142305           0.000040
           24              H      11.978495      -0.264736       6.454289       0.114865       1.247506 0.94487576E+01  0.95067793E+02                                 1.802366                            1.714062      -0.983341       2.407398                    0.998292       3.367771       9.027894       0.522081       1.166029      -0.738084      -0.013849       0.019516      -0.033089       0.040836      -0.001110       0.011667      -0.002439      -0.009784       0.038409      -0.016018      -0.001878       0.017896              1.813717       1.545378      -0.088295       0.263369       1.870672      -0.333348       2.025100           0.001462
           25              H       0.901058      -0.386996      10.152916       0.110940       1.069290 0.75994624E+01  0.74318451E+02                                 1.772903                            1.642609      -1.237993       2.284877                    0.994917       3.761335      10.822671       0.470409       1.331425      -0.695666       0.016878       0.016842       0.029613       0.038019      -0.000667       0.007352       0.000886      -0.013950       0.012783      -0.012412       0.004792       0.007620              1.848803       1.587280       0.273593       0.380790       1.869001       0.487222       2.090129           0.002694
           26              H      -1.088309      11.704262      10.164360       0.106323       1.153579 0.85860612E+01  0.85556442E+02                                 1.795045                            1.696935      -1.004777       2.393016                    0.997747       3.562083       9.955989       0.488742       1.257673      -0.713997       0.014796      -0.017620       0.032536       0.039849       0.004036       0.012491      -0.002747      -0.008434       0.022393      -0.016327       0.001878       0.014449              1.823544       1.517313      -0.175907       0.271138       1.962906      -0.366404       1.990411           0.000077
           27              H       5.115092       9.797036       7.026477       0.099973       1.219894 0.93615116E+01  0.94740851E+02                                 1.827263                            1.745223      -0.999757       2.390047                    0.998202       3.522446       9.725616       0.496053       1.220076      -0.723847      -0.017337       0.033623       0.013458       0.040153      -0.012169      -0.009622       0.005147      -0.015337       0.013381      -0.018369      -0.000186       0.018556              1.854097       1.578195      -0.253884      -0.065649       2.415631       0.045072       1.568464          -0.000008
           28              H       5.001447       8.132025       8.596563       0.113255       1.164483 0.87070395E+01  0.87226371E+02                                 1.819167                            1.718327      -1.064727       2.367569                    0.997131       3.594633      10.134574       0.480791       1.271665      -0.710715      -0.015450       0.009574       0.036132       0.040446      -0.008225      -0.014444       0.004850      -0.015090       0.019639      -0.020009       0.000591       0.019418              1.864270       1.689332      -0.028901      -0.368189       1.545584       0.002854       2.357895           0.000056
           29              H       6.666305       5.584626       6.001115       0.114853       1.183855 0.87927447E+01  0.86681550E+02                                 1.720710                            1.637025      -0.960353       2.416572                    0.998614       3.295008       8.674853       0.543609       1.142924      -0.743572       0.013577      -0.035624      -0.009680       0.039333      -0.010120      -0.007551       0.006714      -0.016300       0.013306      -0.016096      -0.001511       0.017607              1.737183       1.474295      -0.198869      -0.115616       2.195687       0.030991       1.541568           0.000052
           30              H       6.823119       7.249224       4.433318       0.094002       1.270209 0.93865150E+01  0.95044030E+02                                 1.873800                            1.742059      -0.960581       2.405153                    0.997656       3.571823       9.860067       0.498922       1.212419      -0.725088       0.014305      -0.011239      -0.033834       0.038415      -0.007856      -0.007878       0.003646      -0.023557       0.024511      -0.019808       0.004281       0.015527              1.957999       1.743582      -0.034859      -0.459898       1.533824      -0.026506       2.596590           0.000006
           31              H       7.237003       8.292197       2.394038       0.100504       1.171990 0.89113759E+01  0.88960900E+02                                 1.773762                            1.698920      -0.831664       2.472844                    0.998917       3.427849       9.358579       0.505149       1.214598      -0.725641      -0.023645      -0.033992      -0.000535       0.041410       0.009241      -0.008779       0.010146      -0.012193      -0.017113      -0.019872       0.004384       0.015488              1.790798       1.945241       0.390511      -0.151240       1.814796      -0.049143       1.612356           0.000005
           32              H       8.993024       8.288713       0.846839       0.121128       1.106923 0.79446360E+01  0.78186108E+02                                 1.786679                            1.659937      -1.242924       2.287573                    0.995542       3.639288      10.341472       0.478531       1.300591      -0.703114       0.004738      -0.034088      -0.022189       0.040949       0.010348      -0.005736       0.003452      -0.009620      -0.001670      -0.014374       0.002682       0.011692              1.866872       1.592279      -0.200867      -0.246363       2.023510       0.601846       1.984827           0.000002
           33              H      10.110084      11.952553       2.114809       0.120754       1.194273 0.88416046E+01  0.87121180E+02                                 1.723616                            1.637196      -0.973175       2.418389                    0.998275       3.234770       8.462419       0.546779       1.136846      -0.745956       0.025089       0.030881      -0.003374       0.039931       0.010443      -0.007568       0.009708      -0.010544      -0.019584      -0.019305       0.003262       0.016042              1.737542       1.744213       0.405634      -0.124595       1.965716      -0.023562       1.502696           0.000014
           34              H       8.392212      11.903053       3.739825       0.097272       1.271430 0.93479332E+01  0.94227839E+02                                 1.846694                            1.716901      -1.028215       2.367625                    0.997958       3.534414       9.624934       0.513850       1.182514      -0.732170      -0.000706       0.031691       0.025108       0.040438       0.010767      -0.003687       0.010911      -0.017204      -0.012663      -0.017457      -0.001632       0.019089              1.923822       1.598837      -0.118876      -0.211101       2.037249       0.601965       2.135379          -0.000007
           35              H       3.645314       8.488634       4.190710       0.101365       1.253184 0.93328391E+01  0.94000077E+02                                 1.826278                            1.714766      -1.061832       2.359268                    0.997661       3.509748       9.541445       0.514712       1.181483      -0.732623      -0.005144      -0.021747       0.034034       0.040715       0.013077      -0.000558      -0.012774      -0.005861       0.014936      -0.018724      -0.000574       0.019298              1.874213       1.636263      -0.013663       0.226180       1.583141      -0.435188       2.403234           0.000003
           36              H       2.007077       8.086281       2.600025       0.109483       1.214881 0.89761137E+01  0.89553898E+02                                 1.793996                            1.685334      -1.014753       2.389440                    0.997785       3.437626       9.309086       0.517363       1.186628      -0.731637      -0.026422      -0.029649       0.007265       0.040373       0.012659       0.000927      -0.012638      -0.004455      -0.003917      -0.017823      -0.000512       0.018336              1.837657       2.165253       0.531085       0.014462       1.759784      -0.032377       1.587934           0.000006
           37              H       3.438389      10.961439       0.302116       0.107719       1.283536 0.95508278E+01  0.95807250E+02                                 1.792372                            1.686803      -1.014572       2.385049                    0.997869       3.370327       8.855312       0.546550       1.117170      -0.750277      -0.003869       0.022326      -0.029577       0.037259       0.011749       0.001952      -0.012204      -0.006498       0.007798      -0.017931       0.000888       0.017043              1.826723       1.572215       0.034069       0.177566       1.722267      -0.440310       2.185687           0.000011
           38              H       5.206913      11.273185       1.771496       0.101210       1.333939 0.10013070E+02  0.10228773E+03                                 1.894012                            1.770159      -0.920175       2.428617                    0.998447       3.449976       9.339786       0.510930       1.173515      -0.736396       0.026534       0.025363      -0.009840       0.038003       0.013611       0.002857      -0.012053      -0.000296       0.009281      -0.020189       0.003754       0.016435              1.945580       2.249700       0.548559      -0.008859       1.946462      -0.095273       1.640579           0.000011
           39              H       7.549777      11.305231       6.509219       0.093959       1.051294 0.76329640E+01  0.74886220E+02                                 1.770306                            1.660517      -1.119880       2.333400                    0.994713       3.818288      11.080389       0.460864       1.354643      -0.691205       0.026544      -0.025632       0.009035       0.037990      -0.012672       0.008008       0.005453      -0.001193      -0.005360      -0.017599       0.003812       0.013788              1.842578       2.033655      -0.464127       0.156477       1.963786      -0.023464       1.530294           0.000054
           40              H       9.149146      -1.300856       7.864161       0.112069       1.172778 0.86689707E+01  0.87015935E+02                                 1.840248                            1.722231      -1.251912       2.279801                    0.994318       3.721657      10.608592       0.475585       1.283058      -0.706964       0.025208       0.003847       0.027537       0.037531      -0.003360       0.013737       0.002187       0.004036       0.011768      -0.013535      -0.002343       0.015878              1.890625       1.999138      -0.004643       0.521130       1.645818       0.192467       2.026920           0.002512
           41              H       6.014482      -0.004819       5.701288       0.117617       1.242089 0.90057209E+01  0.88958564E+02                                 1.750470                            1.635254      -1.000107       2.398594                    0.998220       3.277756       8.526291       0.556869       1.113483      -0.751429      -0.028802       0.025622      -0.012430       0.040504      -0.010087       0.014742      -0.001652       0.006079      -0.002888      -0.016152      -0.003588       0.019740              1.794277       1.841463      -0.509931       0.105708       2.041222       0.023991       1.500147           0.000071
           42              H       4.412114      12.599433       4.300570       0.102799       1.290574 0.94537548E+01  0.95136135E+02                                 1.838625                            1.706741      -1.060779       2.363194                    0.997263       3.446558       9.241715       0.526748       1.155479      -0.739721      -0.027149       0.000475      -0.027777       0.038844      -0.010302       0.011873       0.002570       0.007239      -0.004771      -0.016523       0.000265       0.016258              1.902899       1.853612       0.098668       0.572217       1.617907       0.279319       2.237178           0.000587
           43              H       0.399154       3.023199      13.457878       0.102468       1.158551 0.87848948E+01  0.87210243E+02                                 1.746134                            1.676116      -0.834159       2.472781                    0.998901       3.384194       9.153460       0.514484       1.199231      -0.729417      -0.024802       0.030334       0.011986       0.040975      -0.007274      -0.011250      -0.001042      -0.018767      -0.030851      -0.019743       0.002416       0.017327              1.775398       1.931238      -0.312446      -0.244730       1.785739       0.146817       1.609218          -0.000054
           44              H       2.162557       3.688457      12.041139       0.125885       1.059038 0.75799945E+01  0.73978527E+02                                 1.763474                            1.645242      -1.126600       2.349833                    0.996661       3.576763      10.235031       0.468648       1.339128      -0.695622       0.001587       0.041523      -0.011289       0.043060      -0.008471      -0.007225       0.000121      -0.014718      -0.013932      -0.013758      -0.000357       0.014114              1.847888       1.578682       0.257428      -0.105747       2.452881      -0.314214       1.512102          -0.000087
           45              H       3.446984      -0.175329      11.993075       0.125319       1.123092 0.83100885E+01  0.80910304E+02                                 1.676739                            1.605162      -0.906378       2.451140                    0.998894       3.202090       8.423791       0.541059       1.162689      -0.739155       0.025932      -0.028320      -0.010903       0.039917      -0.007899      -0.006826      -0.001220      -0.012534      -0.037538      -0.016218      -0.000252       0.016470              1.697531       1.805259      -0.331219      -0.203125       1.815553       0.141252       1.471780          -0.000102
           46              H       1.686065      -0.773614      13.382349       0.099539       1.120286 0.81583244E+01  0.80312931E+02                                 1.763398                            1.654857      -0.996982       2.391789                    0.997672       3.559548       9.909077       0.494277       1.258784      -0.713389       0.001110      -0.038293       0.010958       0.039846      -0.005619      -0.007936      -0.004095      -0.020527      -0.023035      -0.016536       0.000798       0.015738              1.820665       1.531282       0.131571      -0.053929       2.337706      -0.365575       1.593006          -0.000041
           47              H       0.663794       2.783818      15.879381       0.091643       1.224575 0.90776109E+01  0.92086633E+02                                 1.886784                            1.754554      -1.228157       2.276693                    0.994573       3.820978      10.915977       0.474775       1.271726      -0.709198       0.026863       0.013987      -0.023037       0.038052       0.009129      -0.007971       0.000027      -0.005091       0.001037      -0.012953       0.001223       0.011731              1.980695       2.072685       0.231496      -0.589060       1.536574      -0.136676       2.332824          -0.000025
           48              H       0.445637       3.929398      17.843132       0.113291       1.204524 0.92263314E+01  0.92880730E+02                                 1.799273                            1.723075      -1.021437       2.390982                    0.997336       3.465464       9.491823       0.504195       1.206731      -0.727037       0.021156       0.032346       0.004041       0.038861       0.016722      -0.002793       0.000966      -0.005798       0.004617      -0.018128       0.001849       0.016279              1.809725       1.810009       0.368581      -0.037336       1.981378       0.158534       1.637790           0.000004
           49              H      10.504082       1.185082      19.120258       0.116291       1.171243 0.87016410E+01  0.86806388E+02                                 1.801351                            1.698703      -1.044829       2.380815                    0.997588       3.504875       9.731123       0.493731       1.243556      -0.717599      -0.022878      -0.017924       0.029719       0.041568       0.012940      -0.010787      -0.001879      -0.009874       0.005340      -0.018132       0.000849       0.017283              1.855278       1.876363       0.172695      -0.483427       1.485454      -0.108236       2.204016           0.000018
           50              H      10.649550       0.092492      17.062667       0.101638       1.257819 0.96258726E+01  0.97658941E+02                                 1.835712                            1.747616      -0.966005       2.407287                    0.998161       3.473809       9.463951       0.507401       1.189825      -0.731671      -0.023181      -0.033761      -0.003590       0.041110       0.016507      -0.006176       0.000513      -0.004928       0.009673      -0.019431       0.003266       0.016164              1.856767       1.759444       0.359198       0.082454       2.124732       0.281831       1.686124          -0.000002
           51              H       9.402258       1.904568      15.101204       0.099847       1.212219 0.90232090E+01  0.90314618E+02                                 1.799086                            1.695241      -1.040296       2.369306                    0.997624       3.522669       9.614811       0.512361       1.194354      -0.729051      -0.005956       0.001041       0.037695       0.038177      -0.010557      -0.006242       0.002093       0.006674       0.029374      -0.016133       0.001538       0.014595              1.827790       1.595382      -0.087037       0.091343       1.381684      -0.104447       2.506303           0.000030
           52              H       7.746481       2.970274      13.895030       0.117128       1.167485 0.85015439E+01  0.83875878E+02                                 1.766103                            1.654807      -0.962599       2.421302                    0.998037       3.380193       9.174050       0.513971       1.207892      -0.726652      -0.028879       0.019392       0.021489       0.040888      -0.011905      -0.003784       0.004612       0.014161       0.027621      -0.018626       0.003761       0.014865              1.827555       2.279221      -0.425713      -0.317353       1.571511       0.107268       1.631933          -0.000071
           53              H       9.646294       1.993009      10.471053       0.117644       1.235362 0.93499952E+01  0.94919818E+02                                 1.864785                            1.760106      -1.117548       2.350144                    0.996594       3.551616       9.931982       0.485582       1.242504      -0.718094       0.001875      -0.003906      -0.040808       0.041037      -0.009606      -0.006196      -0.003466       0.007417       0.031842      -0.017090       0.003867       0.013223              1.884224       1.676451      -0.088402       0.090072       1.519178       0.078740       2.457043          -0.000509
           54              H      11.382561       1.104491      11.686382       0.098191       1.105804 0.80645293E+01  0.80049052E+02                                 1.817014                            1.695788      -1.150129       2.318308                    0.995427       3.815910      11.062904       0.461459       1.337197      -0.694891       0.030661      -0.011067      -0.022368       0.039534      -0.010869      -0.004339       0.000823       0.013846       0.024617      -0.017065       0.004331       0.012734              1.898287       2.361218      -0.414367      -0.301959       1.638684       0.165753       1.694961           0.000105
           55              H      -0.108024      -1.534110      16.421816       0.099879       1.155648 0.83500859E+01  0.83129890E+02                                 1.830008                            1.694653      -1.186360       2.302937                    0.995387       3.746994      10.677478       0.477021       1.289739      -0.705228       0.015293       0.014470       0.032137       0.038419       0.003164       0.009315      -0.001675      -0.013783       0.026826      -0.015687       0.003101       0.012585              1.916594       1.709275       0.192484       0.370625       1.898205       0.499032       2.142303           0.000038
           56              H      -2.096119      10.557148      16.433259       0.114864       1.247509 0.94487821E+01  0.95068137E+02                                 1.802372                            1.714067      -0.983344       2.407397                    0.998292       3.367773       9.027915       0.522079       1.166033      -0.738083       0.013849      -0.019516       0.033089       0.040836      -0.001110       0.011668      -0.002439      -0.009784       0.038409      -0.016018      -0.001878       0.017896              1.813723       1.545383      -0.088296       0.263371       1.870678      -0.333350       2.025107           0.001456
           57              H       8.981318      10.679408      12.734632       0.110939       1.069298 0.75995296E+01  0.74319244E+02                                 1.772908                            1.642613      -1.238008       2.284868                    0.994917       3.761349      10.822708       0.470410       1.331421      -0.695667      -0.016878      -0.016841      -0.029613       0.038019      -0.000667       0.007352       0.000886      -0.013949       0.012784      -0.012412       0.004791       0.007620              1.848809       1.587284       0.273594       0.380792       1.869006       0.487224       2.090135           0.002694
           58              H      10.970685      -1.411850      12.723188       0.106322       1.153579 0.85860610E+01  0.85556434E+02                                 1.795045                            1.696935      -1.004778       2.393015                    0.997747       3.562082       9.955984       0.488742       1.257673      -0.713997      -0.014796       0.017620      -0.032535       0.039849       0.004036       0.012491      -0.002747      -0.008434       0.022393      -0.016327       0.001878       0.014449              1.823544       1.517313      -0.175908       0.271138       1.962906      -0.366405       1.990411           0.000077
           59              H       4.767284       0.495376      15.861071       0.099973       1.219894 0.93615144E+01  0.94740883E+02                                 1.827263                            1.745223      -0.999758       2.390046                    0.998202       3.522447       9.725618       0.496053       1.220076      -0.723847       0.017337      -0.033623      -0.013458       0.040153      -0.012169      -0.009622       0.005147      -0.015337       0.013381      -0.018369      -0.000186       0.018556              1.854097       1.578195      -0.253884      -0.065648       2.415631       0.045072       1.568464          -0.000012
           60              H       4.880929       2.160387      14.290985       0.113254       1.164483 0.87070420E+01  0.87226399E+02                                 1.819168                            1.718328      -1.064727       2.367569                    0.997131       3.594633      10.134573       0.480791       1.271665      -0.710715       0.015450      -0.009574      -0.036132       0.040446      -0.008225      -0.014444       0.004850      -0.015090       0.019639      -0.020009       0.000591       0.019418              1.864271       1.689332      -0.028901      -0.368189       1.545584       0.002854       2.357896           0.000054
           61              H       3.216071       4.707786      16.886433       0.114852       1.183859 0.87927865E+01  0.86682099E+02                                 1.720718                            1.637032      -0.960354       2.416571                    0.998614       3.295014       8.674887       0.543606       1.142928      -0.743571      -0.013577       0.035624       0.009680       0.039333      -0.010120      -0.007551       0.006714      -0.016300       0.013306      -0.016096      -0.001511       0.017607              1.737191       1.474301      -0.198871      -0.115616       2.195698       0.030991       1.541575           0.000045
           62              H       3.059257       3.043188      18.454230       0.094002       1.270210 0.93865226E+01  0.95044147E+02                                 1.873803                            1.742061      -0.960581       2.405153                    0.997656       3.571825       9.860082       0.498921       1.212421      -0.725088      -0.014305       0.011239       0.033834       0.038415      -0.007856      -0.007878       0.003646      -0.023557       0.024511      -0.019808       0.004281       0.015527              1.958001       1.743584      -0.034859      -0.459899       1.533826      -0.026506       2.596594           0.000002
           63              H       2.645373       2.000215      20.493510       0.100504       1.171990 0.89113744E+01  0.88960879E+02                                 1.773762                            1.698920      -0.831664       2.472844                    0.998917       3.427849       9.358578       0.505149       1.214598      -0.725641       0.023645       0.033992       0.000535       0.041410       0.009241      -0.008779       0.010146      -0.012193      -0.017113      -0.019872       0.004384       0.015488              1.790797       1.945241       0.390511      -0.151239       1.814796      -0.049143       1.612355           0.000002
           64              H       0.889352       2.003699      22.040709       0.121128       1.106924 0.79446444E+01  0.78186189E+02                                 1.786678                            1.659936      -1.242925       2.287573                    0.995542       3.639288      10.341462       0.478532       1.300588      -0.703115      -0.004738       0.034088       0.022189       0.040949       0.010348      -0.005736       0.003452      -0.009620      -0.001670      -0.014374       0.002682       0.011692              1.866871       1.592278      -0.200867      -0.246363       2.023508       0.601846       1.984826           0.000002
           65              H      -0.227708      -1.660141      20.772739       0.120755       1.194276 0.88416410E+01  0.87121661E+02                                 1.723622                            1.637202      -0.973174       2.418390                    0.998275       3.234773       8.462443       0.546776       1.136850      -0.745955      -0.025089      -0.030881       0.003374       0.039931       0.010443      -0.007568       0.009708      -0.010544      -0.019584      -0.019305       0.003262       0.016042              1.737549       1.744220       0.405637      -0.124596       1.965725      -0.023562       1.502701           0.000009
           66              H       1.490164      -1.610641      19.147723       0.097273       1.271428 0.93479153E+01  0.94227623E+02                                 1.846692                            1.716900      -1.028214       2.367626                    0.997958       3.534411       9.624927       0.513850       1.182515      -0.732170       0.000706      -0.031691      -0.025109       0.040438       0.010767      -0.003687       0.010911      -0.017204      -0.012663      -0.017457      -0.001632       0.019089              1.923820       1.598836      -0.118876      -0.211100       2.037247       0.601965       2.135377          -0.000011
           67              H       6.237062       1.803778      18.696838       0.101364       1.253184 0.93328449E+01  0.94000168E+02                                 1.826280                            1.714768      -1.061832       2.359268                    0.997661       3.509749       9.541455       0.514711       1.181485      -0.732622       0.005144       0.021747      -0.034034       0.040715       0.013077      -0.000558      -0.012774      -0.005861       0.014936      -0.018724      -0.000574       0.019298              1.874215       1.636265      -0.013663       0.226181       1.583143      -0.435188       2.403238          -0.000002
           68              H       7.875299       2.206131      20.287523       0.109482       1.214882 0.89761267E+01  0.89554076E+02                                 1.793999                            1.685336      -1.014753       2.389440                    0.997785       3.437629       9.309102       0.517362       1.186630      -0.731636       0.026422       0.029649      -0.007265       0.040373       0.012659       0.000927      -0.012638      -0.004455      -0.003917      -0.017823      -0.000512       0.018336              1.837660       2.165257       0.531086       0.014462       1.759787      -0.032377       1.587936           0.000002
           69              H       6.443987      -0.669027      22.585432       0.107719       1.283530 0.95507645E+01  0.95806409E+02                                 1.792362                            1.686794      -1.014571       2.385049                    0.997869       3.370320       8.855270       0.546553       1.117165      -0.750278       0.003869      -0.022326       0.029577       0.037259       0.011749       0.001951      -0.012204      -0.006498       0.007798      -0.017932       0.000888       0.017043              1.826712       1.572207       0.034069       0.177564       1.722257      -0.440305       2.185673           0.000014
           70              H       4.675463      -0.980773      21.116052       0.101209       1.333935 0.10013031E+02  0.10228718E+03                                 1.894004                            1.770152      -0.920175       2.428617                    0.998447       3.449972       9.339751       0.510933       1.173510      -0.736398      -0.026534      -0.025363       0.009840       0.038003       0.013611       0.002856      -0.012053      -0.000296       0.009282      -0.020189       0.003754       0.016435              1.945571       2.249688       0.548555      -0.008859       1.946453      -0.095272       1.640572           0.000010
           71              H       2.332599      -1.012819      16.378329       0.093959       1.051295 0.76329669E+01  0.74886251E+02                                 1.770306                            1.660517      -1.119880       2.333401                    0.994713       3.818288      11.080387       0.460864       1.354642      -0.691205      -0.026544       0.025632      -0.009035       0.037990      -0.012672       0.008008       0.005453      -0.001193      -0.005360      -0.017599       0.003812       0.013788              1.842578       2.033655      -0.464127       0.156477       1.963785      -0.023464       1.530294           0.000052
           72              H       0.733230      11.593268      15.023387       0.112069       1.172777 0.86689586E+01  0.87015780E+02                                 1.840247                            1.722229      -1.251910       2.279802                    0.994318       3.721654      10.608580       0.475586       1.283058      -0.706964      -0.025209      -0.003848      -0.027537       0.037531      -0.003360       0.013737       0.002187       0.004036       0.011769      -0.013535      -0.002343       0.015878              1.890624       1.999136      -0.004643       0.521130       1.645817       0.192467       2.026919           0.002510
           73              H       3.867894      10.297231      17.186260       0.117617       1.242109 0.90059069E+01  0.88961002E+02                                 1.750502                            1.635282      -1.000108       2.398593                    0.998220       3.277774       8.526411       0.556858       1.113498      -0.751425       0.028802      -0.025622       0.012430       0.040504      -0.010086       0.014742      -0.001651       0.006079      -0.002889      -0.016152      -0.003588       0.019740              1.794312       1.841498      -0.509946       0.105711       2.041264       0.023993       1.500172           0.000063
           74              H       5.470262      -2.307021      18.586978       0.102798       1.290592 0.94539263E+01  0.95138471E+02                                 1.838658                            1.706769      -1.060781       2.363193                    0.997263       3.446581       9.241863       0.526737       1.155497      -0.739716       0.027149      -0.000475       0.027777       0.038844      -0.010301       0.011873       0.002571       0.007239      -0.004771      -0.016523       0.000265       0.016257              1.902934       1.853645       0.098671       0.572233       1.617935       0.279328       2.237223           0.000582
           75              C       9.063623       9.218757       9.367873      -0.194684      40.993495 0.61953050E+03  0.15898612E+05                                10.469961                            8.428991      -0.393324       1.846286                    0.997771      31.838561      95.333873       0.554996       0.430051      -1.056665      -0.059480      -0.024987       0.047604       0.080177      -0.000688       0.020337       0.014032       0.032741       0.057481      -0.031214      -0.004973       0.036188             12.216714      15.145641       0.614617      -4.888564      12.257172      -1.399246       9.247328           0.007347
           76              C       8.874683       7.925721       9.747807      -0.074192      30.432410 0.41385316E+03  0.96556806E+04                                 8.570016                            6.851839       0.091715       2.011176                    0.999521      28.987660      84.296772       0.617121       0.425402      -1.053594      -0.018883       0.024070       0.017878       0.035434      -0.026962       0.013006       0.017273      -0.022727      -0.009684      -0.039382       0.006721       0.032661              9.823256      11.653667       1.883150      -4.312818       9.767833      -1.860285       8.048268          -0.000072
           77              C       7.827433       7.512066      10.585491      -0.065873      32.406926 0.44947175E+03  0.10690328E+05                                 9.047678                            7.223276      -0.018165       1.986363                    0.998635      28.866838      84.367231       0.591589       0.435309      -1.049025       0.011348       0.016737       0.001948       0.020315      -0.002572       0.023130       0.002421      -0.030298       0.017204      -0.032409       0.012478       0.019930             10.457563      12.196153       1.985736      -4.466479      10.882869      -1.741868       8.293667           0.016263
           78              C       6.932143       8.534238      11.027221      -0.008107      36.389419 0.45821053E+03  0.10862600E+05                                 9.664164                            7.200141      -0.094300       1.984951                    0.998593      27.294793      77.567044       0.608961       0.424276      -1.064348       0.039993       0.015708      -0.024902       0.049661      -0.003424       0.004069       0.009138       0.012743      -0.002457      -0.014172       0.005581       0.008590             11.917455      13.557281       2.961910      -6.061459      12.038607      -2.873390      10.156477           0.012766
           79              C       7.064046       9.811010      10.617534      -0.098262      30.196790 0.40033391E+03  0.92316929E+04                                 8.443053                            6.701705       0.170895       2.039273                    0.999759      28.468029      81.397146       0.631346       0.420707      -1.060108       0.018796      -0.012126      -0.006370       0.023258      -0.020152       0.011998       0.016652       0.007198       0.001599      -0.033181       0.012749       0.020432              9.570708      10.398222       1.738474      -3.825183      10.451862      -2.067735       7.862039          -0.000569
           80              C       8.114285      10.163467       9.791293      -0.077687      31.162474 0.42816081E+03  0.10036015E+05                                 8.576761                            6.888508       0.282490       2.063601                    0.999714      28.981474      83.418880       0.628749       0.415599      -1.063842      -0.009327      -0.040741       0.012691       0.043679      -0.010349       0.023400      -0.002053      -0.061219      -0.016800      -0.043378       0.007264       0.036114              9.663226      10.980918       0.533834      -3.819549      10.102012      -1.632612       7.906748           0.007983
           81              C       5.867437       8.127933      12.031984       0.610091      24.128448 0.25315662E+03  0.52732818E+04                                 7.827793                            5.695740      -0.094320       2.025908                    0.999415      22.546789      63.902172       0.611888       0.480554      -1.012321      -0.037112      -0.029680       0.028698       0.055514      -0.024587       0.113177       0.001050       0.040946      -0.017922      -0.108612      -0.016497       0.125110              9.708691      10.744971       2.420854      -4.904649      10.060853      -1.194333       8.320249          -0.000451
           82              C      10.602073       8.940271       6.683164      -0.198044      42.728343 0.62053406E+03  0.15922900E+05                                10.758834                            8.419176      -0.377280       1.850531                    0.997829      31.820465      95.120845       0.557243       0.428356      -1.058235       0.015868      -0.037198      -0.068408       0.079468      -0.015759       0.021323      -0.007120       0.008973      -0.008317      -0.021799      -0.009673       0.031472             12.828256       9.364370       2.615302      -1.175095      10.353883       4.059555      18.766515           0.001836
           83              C       9.848773       7.820385       6.367316      -0.065780      31.889655 0.41470175E+03  0.96999558E+04                                 8.882587                            6.878320       0.000394       1.978573                    0.999557      29.248958      85.726394       0.612085       0.427819      -1.049986       0.029022       0.016650      -0.028540       0.043977      -0.001832      -0.009108      -0.036802       0.017604      -0.031936      -0.045118       0.013815       0.031303             10.455151       8.263006       1.898205      -2.136385       8.337549       3.500374      14.764899           0.000536
           84              C       9.960003       7.142803       5.190896      -0.096542      32.743285 0.41220032E+03  0.96062303E+04                                 9.039083                            6.857292       0.019686       1.987244                    0.999548      29.054239      84.406056       0.614375       0.427788      -1.052261       0.015440       0.021587       0.005166       0.027039       0.008363       0.014604      -0.006890      -0.023946      -0.067450      -0.031624       0.005657       0.025967             10.948633       8.232063       1.076128      -3.903651       7.909203       3.080052      16.704633           0.000108
           85              C      10.819498       7.577324       4.213598      -0.026109      37.830971 0.43277998E+03  0.10100392E+05                                 9.878289                            6.926796       0.002937       2.012074                    0.999233      27.085380      76.029077       0.631257       0.415747      -1.071240      -0.010257       0.030089       0.042725       0.053254      -0.003226       0.008753      -0.008291      -0.019637      -0.005353      -0.014983      -0.001792       0.016775             13.262216       8.405617       0.645929      -4.579092       9.728624       5.517767      21.652408           0.000493
           86              C      -1.183573       8.756788       4.447051      -0.099508      32.892734 0.44079580E+03  0.10411442E+05                                 8.992353                            7.037309       0.045411       1.987570                    0.999669      29.343377      84.886911       0.615497       0.421315      -1.059821      -0.026397      -0.007323       0.016874       0.032174       0.005941      -0.015250      -0.023253       0.018499      -0.009444      -0.029734      -0.000575       0.030309             10.523081       7.210045       1.495820      -1.778840       8.582876       3.991886      15.776322           0.000551
           87              C      -1.281874       9.415189       5.673823      -0.087555      32.543932 0.42927937E+03  0.10089341E+05                                 8.897589                            6.931453       0.118488       2.009985                    0.999690      29.403867      85.314665       0.620931       0.419701      -1.059072      -0.023283      -0.030216      -0.005575       0.038551       0.027966       0.013180      -0.014583      -0.011173      -0.068625      -0.039693      -0.000415       0.040108             10.370195       7.125066       1.398765      -1.927361       8.469919       3.505423      15.515598           0.000139
           88              C      11.033560       6.819212       2.963937       0.651509      23.902576 0.24453153E+03  0.50507851E+04                                 7.811484                            5.617046      -0.226126       1.987237                    0.999266      22.136492      62.520051       0.612872       0.483852      -1.010369      -0.006458      -0.043744      -0.053821       0.069656       0.000825       0.046435      -0.029015       0.157962      -0.166781      -0.089105      -0.030281       0.119386              9.992391       5.488634       0.130499      -2.887197       8.966666       3.295287      15.521872          -0.000003
           89              C      -0.702126       8.921869       9.342697      -0.186754      43.284017 0.61295744E+03  0.15660967E+05                                10.812535                            8.347302      -0.349143       1.859398                    0.998222      31.554628      93.745914       0.562373       0.426278      -1.060826       0.058943      -0.034298       0.044187       0.081260       0.022644       0.003802       0.000063      -0.027881      -0.066810      -0.023649      -0.014138       0.037787             12.970363      16.933077      -5.618938       2.665613       8.654914      -1.363342      13.323099           0.021534
           90              C       0.406204       8.348514       8.731600      -0.075540      32.658455 0.40845334E+03  0.94711326E+04                                 8.865102                            6.732181       0.117834       2.010849                    0.999740      28.929432      83.082988       0.634814       0.416103      -1.062489      -0.004907      -0.004465       0.040440       0.040981       0.013970      -0.017192       0.011035      -0.026454       0.090270      -0.040092       0.003890       0.036201             10.392902      13.660429      -4.742675       2.193521       6.955011      -1.368638      10.563266           0.000551
           91              C       1.406877       7.722278       9.452557      -0.100582      32.946723 0.42036942E+03  0.97852884E+04                                 8.907541                            6.819996       0.178588       2.033091                    0.999749      28.766691      81.884714       0.634155       0.414924      -1.066772      -0.030356       0.004034       0.012412       0.033043      -0.002765      -0.021021       0.021074       0.006482      -0.013803      -0.030077      -0.000504       0.030581             10.355277      13.063965      -4.593073       2.563533       7.062127      -1.790303      10.939739           0.011545
           92              C       1.359215       7.667305      10.860142      -0.009836      37.057899 0.41751825E+03  0.96232378E+04                                 9.627540                            6.750463       0.063488       2.034780                    0.999228      26.437792      72.906813       0.649288       0.409282      -1.079234      -0.033315       0.021005      -0.022440       0.045328       0.011894       0.010029       0.016321      -0.034093      -0.013739      -0.021028      -0.011466       0.032494             12.425616      16.893349      -6.911124       3.873055       8.956798      -2.164725      11.426702           0.021085
           93              C       0.276330       8.272802      11.468950      -0.082995      33.621537 0.40716335E+03  0.94449293E+04                                 9.158475                            6.786442       0.043457       1.999498                    0.999580      28.655599      82.631567       0.622485       0.424177      -1.056145       0.003857       0.010122      -0.029522       0.031446       0.023601      -0.004510       0.005326      -0.019020       0.056982      -0.035767       0.015189       0.020579             11.073811      15.162024      -5.602553       2.578278       7.863469      -0.924119      10.195941           0.007270
           94              C      -0.744515       8.839703      10.741126      -0.076639      33.810546 0.43088888E+03  0.10150947E+05                                 9.192781                            6.983223       0.088212       2.006880                    0.999608      29.241525      85.335203       0.612614       0.424402      -1.054639       0.030325      -0.020486      -0.018028       0.040795       0.011310      -0.027651       0.017810      -0.008000      -0.013289      -0.040091       0.014136       0.025955             10.870091      14.128259      -4.585517       2.759448       7.201217      -1.427739      11.280797           0.001093
           95              C       2.456484       7.059182      11.624586       0.617604      23.150523 0.23040084E+03  0.46783355E+04                                 7.547149                            5.407416      -0.019715       2.065905                    0.999377      21.572898      59.978329       0.633829       0.475912      -1.016788       0.040167      -0.023360       0.036616       0.059160       0.076397      -0.077855      -0.042096      -0.003481      -0.000851      -0.090715      -0.041252       0.131967              9.386156      10.832174      -4.329300       2.931132       9.250231       0.299058       8.076063          -0.005953
           96              C      -1.932168      11.546169       8.315046      -0.191415      42.435813 0.60901026E+03  0.15541122E+05                                10.645894                            8.317668      -0.347568       1.858902                    0.998098      31.643962      94.074778       0.563428       0.426000      -1.060582       0.009977       0.087473      -0.001318       0.088051       0.002958      -0.022348       0.000319       0.030811      -0.046609      -0.025873      -0.007669       0.033542             12.406301       7.548901       1.055683       3.212198      17.713253       0.753221      11.956747          -0.000000
           97              C      10.365785      12.275580       7.214155      -0.084950      32.767065 0.43274699E+03  0.10202020E+05                                 8.962625                            6.992601       0.092296       2.005440                    0.999526      29.398636      85.723540       0.613168       0.423716      -1.055446       0.014616       0.019369       0.030083       0.038649       0.003575       0.004840       0.011824       0.049654       0.054481      -0.036584       0.012298       0.024286             10.189527       6.328922       0.911529       2.492751      14.717967       0.761803       9.521693           0.001394
           98              C      12.273745      -0.762624       7.207289      -0.095588      32.087059 0.41511384E+03  0.96588403E+04                                 8.796532                            6.818287       0.114352       2.012941                    0.999695      28.929180      83.064435       0.626807       0.419966      -1.060666       0.008886      -0.015394       0.021518       0.027910      -0.011698       0.005729      -0.020092       0.032977       0.045058      -0.034250       0.005524       0.028726             10.028076       6.172727       1.893485       2.419767      14.949790       1.622585       8.961710           0.003296
           99              C       0.094559      -0.106230       8.301314      -0.031134      35.010753 0.43388050E+03  0.10121950E+05                                 9.230966                            6.902699       0.046139       2.016989                    0.999201      27.240712      76.189619       0.637548       0.411812      -1.074910      -0.003303      -0.047449      -0.000728       0.047570      -0.002847      -0.004015      -0.001148      -0.001690      -0.017023      -0.007818       0.001775       0.006044             10.931433       6.149817       2.012375       2.414018      17.248345       0.935884       9.396138           0.002568
          100              C       0.525674      -0.836053       9.404493      -0.091370      32.921841 0.43496158E+03  0.10248472E+05                                 9.001263                            7.017711       0.076319       2.002875                    0.999709      29.108072      84.344605       0.612247       0.424592      -1.056842      -0.001461      -0.015797      -0.026440       0.030834       0.001103       0.002487       0.016641       0.035951       0.021599      -0.029186       0.011864       0.017322             10.227292       5.897408       1.231946       2.262028      15.440959       0.812691       9.343508           0.006066
          101              C      -1.382286      12.202150       9.411360      -0.075736      32.061646 0.41535866E+03  0.96819223E+04                                 8.788858                            6.814174       0.124898       2.017316                    0.999748      28.984209      83.747383       0.626806       0.419213      -1.059393      -0.004418       0.018359      -0.030838       0.036160      -0.003979       0.009265      -0.018770       0.050830       0.055188      -0.040603       0.009475       0.031129             10.118097       5.923356       1.237022       2.339225      15.403864       1.272467       9.027072           0.002583
          102              C       0.247961       1.364276       8.248672       0.501506      25.948594 0.29423283E+03  0.63165114E+04                                 7.995901                            6.065324      -0.169728       1.984803                    0.999315      23.381028      65.658025       0.608516       0.468865      -1.026178       0.004560       0.054389       0.004337       0.054752      -0.021173      -0.049066       0.020238       0.150345      -0.064109      -0.072523      -0.036636       0.109159              9.200822       5.489723       1.393543       1.883059      13.471398      -0.109986       8.641346          -0.017715
          103              C       6.037658       8.750774       5.543364      -0.198734      41.782719 0.62711288E+03  0.16137494E+05                                10.613430                            8.483960      -0.417955       1.840166                    0.997526      31.846524      95.397776       0.553010       0.430410      -1.056753      -0.006924      -0.054598       0.053011       0.076414       0.002782       0.022651      -0.002254       0.032005      -0.003647      -0.019513      -0.012548       0.032061             12.330571       7.441106      -1.276223      -1.848299      13.682792      -4.198722      15.867815           0.000104
          104              C       5.461405       8.940218       6.811334      -0.077543      31.345448 0.41234584E+03  0.96024578E+04                                 8.675452                            6.790441       0.146667       2.021841                    0.999818      29.075615      84.206955       0.627220       0.419339      -1.058404       0.019215      -0.038203      -0.011347       0.044244      -0.019386       0.003348       0.033637       0.008008      -0.039983      -0.044007       0.007333       0.036674              9.999381       5.698138      -0.528682      -1.815614      11.560023      -3.817775      12.739981           0.000247
          105              C       5.378920       7.951476       7.742857      -0.095653      31.751999 0.42040569E+03  0.98363997E+04                                 8.814680                            6.903987      -0.010284       1.975876                    0.999564      29.071026      84.357423       0.615710       0.425170      -1.054890       0.018606      -0.002665      -0.019705       0.027232       0.004882      -0.009821       0.020617       0.039538       0.020766      -0.035222       0.011155       0.024067             10.162227       5.886543      -0.646066      -1.703526      12.440918      -4.067021      12.159219           0.000178
          106              C       5.839076       6.691889       7.449897      -0.020803      36.462644 0.41312278E+03  0.95244388E+04                                 9.590328                            6.742355       0.033452       2.023616                    0.999312      26.726294      74.416005       0.643829       0.412644      -1.073900       0.008955       0.039463      -0.031011       0.050982       0.001350       0.007319       0.004257       0.008043      -0.012062      -0.009324      -0.001388       0.010712             12.519482       6.346397       0.256252      -3.000273      15.328337      -6.644398      15.883712           0.000643
          107              C       6.361194       6.456896       6.218547      -0.098752      32.121556 0.39801348E+03  0.91704839E+04                                 8.843481                            6.690731       0.115608       2.018365                    0.999762      28.613612      81.943254       0.630276       0.421775      -1.058786      -0.002119       0.027153       0.005924       0.027872      -0.011960       0.009169       0.019519       0.002128      -0.077642      -0.037554       0.011437       0.026117             10.489202       6.098518       0.151609      -2.831132      11.318386      -4.548845      14.050701           0.000223
          108              C       6.456785       7.452848       5.287024      -0.075837      31.294908 0.41387448E+03  0.96579007E+04                                 8.707256                            6.840439       0.024481       1.985550                    0.999337      29.178677      84.905714       0.619101       0.423966      -1.054311      -0.012773       0.007753       0.037365       0.040242      -0.008808      -0.006068       0.026129       0.032830       0.055718      -0.038477       0.004578       0.033899             10.020954       6.344410      -0.679621      -2.115047      11.141834      -3.786724      12.576618           0.000157
          109              C       5.684880       5.587747       8.429484       0.638334      24.938153 0.24733648E+03  0.51076845E+04                                 7.947411                            5.595084      -0.102650       2.025510                    0.999423      22.042426      61.630119       0.624905       0.474631      -1.018346       0.002544      -0.053518       0.043552       0.069047      -0.007341       0.030703       0.029472       0.174024      -0.132704      -0.088743      -0.026319       0.115063             10.155089       5.036247       0.283869      -1.913728      13.584053      -4.190912      11.844967          -0.000494
          110              C       7.620470      10.114460       3.213412      -0.193315      41.917976 0.61394112E+03  0.15729910E+05                                10.664689                            8.400721      -0.393849       1.845477                    0.997983      31.870045      95.557648       0.554586       0.431060      -1.055349       0.060722      -0.005903      -0.054758       0.081978      -0.014838       0.018866      -0.012968       0.028226       0.012379      -0.023797      -0.011155       0.034953             12.724174      15.403104       0.851683      -6.136331      10.318312       2.540018      12.451104          -0.000018
          111              C       7.820572       9.042190       2.345974      -0.075465      31.889458 0.42442269E+03  0.99553415E+04                                 8.831404                            6.921444       0.121822       2.016548                    0.999558      29.163532      84.768765       0.616911       0.423278      -1.055927       0.022070       0.027329       0.001631       0.035165       0.019863       0.015449       0.001951      -0.036928      -0.070135      -0.033931      -0.005934       0.039865             10.369223      12.026355      -0.117803      -5.653090       7.838196       2.249592      11.243119           0.000014
          112              C       8.854654       9.040514       1.412162      -0.097511      32.853979 0.44150037E+03  0.10459111E+05                                 9.097179                            7.126315      -0.057296       1.963606                    0.999209      29.306770      85.623274       0.599394       0.431350      -1.050896       0.004855       0.014961       0.022726       0.027638      -0.007005       0.014075       0.011839      -0.037103       0.012181      -0.029803       0.006087       0.023715             10.651785      12.150776       0.071891      -5.777332       8.533414       2.249750      11.271165           0.000025
          113              C       9.688353      10.159332       1.318323      -0.006860      35.019971 0.42925235E+03  0.99953483E+04                                 9.356648                            6.914252       0.010188       2.018539                    0.998968      26.898827      75.364653       0.629813       0.417647      -1.070259      -0.024691       0.000134       0.032359       0.040704       0.003005      -0.004849      -0.015145      -0.003742      -0.027745      -0.018767       0.001295       0.017472             11.664615      12.245045      -0.221322      -7.122174       9.112393       2.792744      13.636408           0.000014
          114              C       9.527397      11.203176       2.167451      -0.097568      32.112460 0.41359569E+03  0.96043554E+04                                 8.797479                            6.800885       0.099699       2.009266                    0.999725      28.808081      82.344131       0.628967       0.419359      -1.062193      -0.021568      -0.019741       0.007380       0.030155       0.023655       0.002045      -0.010584      -0.007954      -0.046333      -0.024657      -0.008031       0.032688             10.193696      10.337323       0.077494      -5.203335       8.868734       2.535602      11.375032           0.000035
          115              C       8.488229      11.175581       3.135594      -0.083220      32.038429 0.42588798E+03  0.99848575E+04                                 8.784232                            6.894764       0.135506       2.011562                    0.999744      29.388453      85.026657       0.624144       0.418576      -1.060308       0.014817      -0.031202      -0.024162       0.042153      -0.000569       0.019248       0.024289      -0.048646       0.005142      -0.037851      -0.002986       0.040837             10.106507      11.060357       0.857586      -4.772948       8.496061       2.202406      10.763104           0.000014
          116              C      10.725210      10.156909       0.196833       0.608546      25.073415 0.26386503E+03  0.55341407E+04                                 7.970597                            5.786822      -0.066745       2.031860                    0.999519      22.525076      63.330906       0.613632       0.475915      -1.018340       0.039126      -0.011798      -0.031025       0.051309       0.001402       0.130100       0.013646       0.047514      -0.057321      -0.126448      -0.013981       0.140429              9.840890       9.883353      -1.003180      -5.793243       9.029827       1.258276      10.609491           0.000007
          117              C       4.634820       9.905988       3.121862      -0.198905      43.303324 0.60146157E+03  0.15312880E+05                                10.864517                            8.280026      -0.335888       1.862384                    0.997951      31.698036      94.371020       0.562821       0.427451      -1.058838      -0.061646      -0.013081      -0.052319       0.081906      -0.017560      -0.003680       0.025648       0.000417      -0.019207      -0.030219      -0.002935       0.033154             13.459208      16.820596       3.469948       6.543643       8.696938      -0.877342      14.860088           0.000276
          118              C       3.645796       8.976040       3.375913      -0.085803      33.285549 0.41098072E+03  0.95414597E+04                                 8.965789                            6.730677       0.138400       2.012645                    0.999679      29.124729      83.609827       0.638242       0.413359      -1.064580      -0.003126       0.021962      -0.033543       0.040215      -0.002239      -0.020988      -0.023285      -0.039676       0.044266      -0.038636      -0.001297       0.039933             10.781924      13.400993       2.970624       5.304931       6.788180      -0.555038      12.156598           0.000003
          119              C       2.655398       8.759678       2.432946      -0.100800      33.311223 0.40910741E+03  0.94774427E+04                                 9.018893                            6.744371       0.104033       2.007742                    0.999719      28.816394      82.360043       0.634126       0.416943      -1.063370       0.027256       0.019097      -0.008137       0.034261       0.017955      -0.024170      -0.000376      -0.015634      -0.080853      -0.040934       0.004470       0.036464             10.925965      13.254122       2.851713       5.786642       6.664169      -0.257893      12.859603           0.000127
          120              C       2.574682       9.474483       1.277125      -0.012049      36.138896 0.39666627E+03  0.90397002E+04                                 9.497861                            6.577653       0.045144       2.029608                    0.999335      26.339658      72.577705       0.657097       0.409023      -1.077802       0.031086       0.009764       0.028471       0.043270      -0.021106      -0.002028       0.001997      -0.025129      -0.032544      -0.019212      -0.010958       0.030170             12.517737      16.086250       4.535002       7.344398       7.982674       0.701622      13.484288           0.000132
          121              C       3.497392      10.416152       1.078004      -0.105262      33.699125 0.39767845E+03  0.91538795E+04                                 9.096023                            6.654345       0.059212       1.993521                    0.999725      28.820286      82.290658       0.637270       0.417551      -1.062260       0.006151      -0.011969       0.030360       0.033208      -0.016683      -0.006079      -0.020004      -0.021935       0.050047      -0.033199       0.001841       0.031358             11.043729      14.127482       3.867512       5.430487       7.811726      -0.124732      11.191979           0.000011
          122              C       4.544803      10.621409       1.970618      -0.081455      32.799503 0.40574675E+03  0.94085046E+04                                 8.945938                            6.731132       0.095074       2.004506                    0.999770      29.067023      83.937033       0.630795       0.418748      -1.059030      -0.030081      -0.032114       0.002843       0.044094       0.019550      -0.023874      -0.006769      -0.020350      -0.058692      -0.036292      -0.001872       0.038164             10.725370      13.062783       2.738636       5.291913       7.068576      -0.587942      12.044751           0.000222
          123              C       1.461309       9.194884       0.292961       0.652353      22.900439 0.23914229E+03  0.49009450E+04                                 7.564774                            5.539965      -0.058458       2.050763                    0.999384      21.682951      60.551419       0.621003       0.481270      -1.014009      -0.045809      -0.002723      -0.048566       0.066817      -0.036230      -0.101136       0.027221       0.024947       0.056215      -0.091608      -0.034239       0.125848              9.341655      10.829042       2.389404       5.013103       8.026218       0.409405       9.169705           0.000001
          124              C       6.006465      11.726688       5.236671      -0.199664      45.252399 0.63753998E+03  0.16451266E+05                                11.163730                            8.534408      -0.399860       1.844184                    0.997482      31.870290      95.178621       0.554043       0.428421      -1.059414      -0.003449       0.066379       0.049566       0.082915       0.013817      -0.025036      -0.013051      -0.001342       0.006821      -0.024985      -0.010402       0.035387             13.486891      10.687009      -2.550963       2.498075      16.271540       5.772847      13.502123          -0.002178
          125              C       6.861798      11.939071       6.337562      -0.075726      33.884887 0.42964522E+03  0.10138364E+05                                 9.258836                            7.018934      -0.034458       1.969188                    0.998998      29.406572      86.555930       0.603649       0.429995      -1.048702      -0.035614       0.023734      -0.006400       0.043273      -0.009999      -0.009852      -0.026025       0.024720      -0.043092      -0.039507       0.016399       0.023108             11.068941       8.821620      -1.912113       2.154032      13.124901       4.943475      11.260301           0.000201
          126              C       6.743713      12.994879       7.152359      -0.105825      33.846147 0.40500979E+03  0.94097835E+04                                 9.208115                            6.789251      -0.037886       1.967866                    0.999647      29.149793      84.923786       0.617707       0.426785      -1.051473      -0.018374      -0.008396      -0.019947       0.028390       0.027574       0.001357      -0.025849       0.028646       0.052604      -0.048033       0.012366       0.035666             11.120057       9.493245      -3.745932       1.237827      14.194659       4.623626       9.672265           0.001298
          127              C       7.533507      -0.546180       6.950948      -0.016949      38.178608 0.41460375E+03  0.95497648E+04                                 9.805950                            6.716261       0.054927       2.025219                    0.999332      26.775324      74.077047       0.651769       0.407993      -1.078907      -0.001149      -0.043267      -0.034240       0.055188       0.004326      -0.004558       0.002608      -0.015396      -0.006972      -0.010751       0.000590       0.010162             12.906907       9.505612      -4.611996       0.404088      16.908517       7.025335      12.306592           0.025078
          128              C       6.678281      -0.664410       5.863790      -0.100056      32.518160 0.40024654E+03  0.92153776E+04                                 8.840780                            6.671116       0.051978       1.993906                    0.999683      28.653524      81.464958       0.637999       0.416966      -1.064068       0.016009      -0.019124       0.003728       0.025217      -0.013448       0.004270      -0.026145       0.026152      -0.041731      -0.037020       0.005437       0.031583             10.291482       7.528632      -1.973650       1.644212      12.560256       4.938334      10.785558           0.004270
          129              C       5.010976      12.692260       5.032972      -0.072208      32.084054 0.39713653E+03  0.91425042E+04                                 8.735535                            6.623377       0.168010       2.027854                    0.999762      28.737152      82.181906       0.642289       0.414238      -1.063887       0.021160       0.002460       0.031742       0.038227       0.001828       0.021132      -0.022149       0.048806       0.018345      -0.040630       0.002261       0.038369             10.145535       7.903524      -2.115645       1.797477      12.352741       4.459587      10.180340           0.004281
          130              C       7.299161       0.581059       7.921380       0.568151      27.055873 0.27043123E+03  0.56821814E+04                                 8.329750                            5.823126      -0.127579       2.012553                    0.999425      22.422856      62.215434       0.619956       0.470205      -1.025847      -0.029034       0.056935       0.030711       0.070906       0.063353      -0.038071      -0.049871       0.008105      -0.030285      -0.062933      -0.039756       0.102688             10.745761       7.936443      -3.970664      -0.189462      14.076777       5.685161      10.224064          -0.004274
          131              C       0.818753       1.073655      13.519675      -0.194683      40.993494 0.61953046E+03  0.15898610E+05                                10.469960                            8.428990      -0.393323       1.846286                    0.997771      31.838562      95.333870       0.554996       0.430051      -1.056665       0.059480       0.024987      -0.047604       0.080177      -0.000688       0.020337       0.014032       0.032741       0.057480      -0.031214      -0.004973       0.036187             12.216712      15.145639       0.614617      -4.888562      12.257169      -1.399246       9.247327           0.007345
          132              C       1.007693       2.366691      13.139741      -0.074193      30.432446 0.41385376E+03  0.96556980E+04                                 8.570022                            6.851844       0.091716       2.011176                    0.999521      28.987682      84.296844       0.617121       0.425402      -1.053594       0.018883      -0.024070      -0.017878       0.035434      -0.026962       0.013005       0.017273      -0.022727      -0.009684      -0.039382       0.006721       0.032661              9.823263      11.653676       1.883154      -4.312821       9.767840      -1.860288       8.048274          -0.000075
          133              C       2.054943       2.780346      12.302057      -0.065875      32.406973 0.44947257E+03  0.10690351E+05                                 9.047683                            7.223280      -0.018164       1.986363                    0.998635      28.866867      84.367312       0.591589       0.435308      -1.049026      -0.011348      -0.016737      -0.001947       0.020315      -0.002572       0.023129       0.002421      -0.030299       0.017203      -0.032408       0.012479       0.019929             10.457569      12.196162       1.985738      -4.466482      10.882874      -1.741869       8.293671           0.016260
          134              C       2.950233       1.758174      11.860327      -0.008108      36.389397 0.45821022E+03  0.10862590E+05                                 9.664158                            7.200137      -0.094297       1.984953                    0.998593      27.294782      77.566988       0.608961       0.424276      -1.064349      -0.039993      -0.015708       0.024902       0.049661      -0.003424       0.004069       0.009138       0.012743      -0.002458      -0.014172       0.005581       0.008590             11.917448      13.557272       2.961906      -6.061455      12.038600      -2.873388      10.156471           0.012765
          135              C       2.818330       0.481402      12.270014      -0.098261      30.196765 0.40033350E+03  0.92316806E+04                                 8.443045                            6.701699       0.170900       2.039275                    0.999759      28.468017      81.397082       0.631347       0.420707      -1.060108      -0.018796       0.012126       0.006371       0.023258      -0.020152       0.011998       0.016651       0.007199       0.001599      -0.033181       0.012749       0.020432              9.570699      10.398212       1.738469      -3.825179      10.451853      -2.067731       7.862031          -0.000571
          136              C       1.768091       0.128945      13.096255      -0.077689      31.162496 0.42816123E+03  0.10036026E+05                                 8.576761                            6.888509       0.282492       2.063602                    0.999714      28.981489      83.418907       0.628749       0.415599      -1.063842       0.009327       0.040741      -0.012691       0.043679      -0.010349       0.023399      -0.002053      -0.061220      -0.016802      -0.043378       0.007263       0.036115              9.663226      10.980919       0.533833      -3.819549      10.102011      -1.632611       7.906748           0.007979
          137              C       4.014939       2.164479      10.855564       0.610092      24.128444 0.25315659E+03  0.52732808E+04                                 7.827792                            5.695740      -0.094320       2.025908                    0.999415      22.546789      63.902174       0.611888       0.480554      -1.012321       0.037112       0.029680      -0.028698       0.055514      -0.024587       0.113177       0.001050       0.040946      -0.017923      -0.108612      -0.016497       0.125109              9.708690      10.744969       2.420854      -4.904649      10.060852      -1.194333       8.320248          -0.000451
          138              C      -0.719697       1.352141      16.204384      -0.198044      42.728348 0.62053416E+03  0.15922902E+05                                10.758834                            8.419176      -0.377281       1.850531                    0.997829      31.820468      95.120848       0.557243       0.428356      -1.058235      -0.015868       0.037198       0.068408       0.079468      -0.015758       0.021323      -0.007120       0.008973      -0.008317      -0.021798      -0.009673       0.031471             12.828255       9.364369       2.615300      -1.175096      10.353881       4.059555      18.766515           0.001833
          139              C       0.033603       2.472027      16.520232      -0.065780      31.889657 0.41470180E+03  0.96999568E+04                                 8.882585                            6.878319       0.000394       1.978573                    0.999557      29.248962      85.726393       0.612086       0.427819      -1.049986      -0.029022      -0.016650       0.028540       0.043977      -0.001831      -0.009108      -0.036802       0.017603      -0.031936      -0.045118       0.013814       0.031304             10.455149       8.263005       1.898204      -2.136385       8.337547       3.500372      14.764895           0.000531
          140              C      -0.077627       3.149609      17.696652      -0.096542      32.743278 0.41220024E+03  0.96062273E+04                                 9.039080                            6.857290       0.019686       1.987244                    0.999548      29.054234      84.406018       0.614375       0.427787      -1.052262      -0.015440      -0.021588      -0.005166       0.027039       0.008363       0.014604      -0.006890      -0.023946      -0.067450      -0.031624       0.005657       0.025967             10.948629       8.232061       1.076126      -3.903651       7.909199       3.080051      16.704628           0.000101
          141              C      -0.937122       2.715088      18.673950      -0.026109      37.830961 0.43277989E+03  0.10100389E+05                                 9.878286                            6.926795       0.002937       2.012074                    0.999233      27.085377      76.029053       0.631257       0.415747      -1.071240       0.010257      -0.030089      -0.042725       0.053254      -0.003226       0.008753      -0.008291      -0.019637      -0.005353      -0.014983      -0.001792       0.016775             13.262211       8.405615       0.645927      -4.579091       9.728620       5.517766      21.652399           0.000490
          142              C      11.065949       1.535624      18.440497      -0.099508      32.892722 0.44079563E+03  0.10411437E+05                                 8.992349                            7.037307       0.045411       1.987570                    0.999669      29.343371      84.886878       0.615497       0.421315      -1.059821       0.026397       0.007323      -0.016874       0.032174       0.005941      -0.015250      -0.023253       0.018499      -0.009444      -0.029733      -0.000576       0.030309             10.523076       7.210044       1.495818      -1.778841       8.582872       3.991882      15.776314           0.000546
          143              C      11.164250       0.877223      17.213725      -0.087555      32.543933 0.42927944E+03  0.10089342E+05                                 8.897589                            6.931454       0.118488       2.009985                    0.999690      29.403862      85.314636       0.620931       0.419701      -1.059072       0.023284       0.030216       0.005575       0.038551       0.027966       0.013180      -0.014583      -0.011173      -0.068625      -0.039693      -0.000415       0.040108             10.370194       7.125066       1.398762      -1.927363       8.469917       3.505422      15.515600           0.000134
          144              C      -1.151184       3.473200      19.923611       0.651509      23.902575 0.24453153E+03  0.50507850E+04                                 7.811483                            5.617045      -0.226126       1.987237                    0.999266      22.136489      62.520033       0.612872       0.483852      -1.010369       0.006458       0.043744       0.053821       0.069656       0.000824       0.046435      -0.029015       0.157962      -0.166781      -0.089105      -0.030281       0.119386              9.992390       5.488633       0.130498      -2.887197       8.966666       3.295288      15.521870          -0.000006
          145              C      10.584502       1.370543      13.544851      -0.186753      43.284008 0.61295734E+03  0.15660962E+05                                10.812528                            8.347297      -0.349141       1.859399                    0.998222      31.554628      93.745875       0.562374       0.426278      -1.060827      -0.058944       0.034298      -0.044188       0.081260       0.022643       0.003802       0.000063      -0.027880      -0.066809      -0.023649      -0.014137       0.037786             12.970354      16.933061      -5.618931       2.665613       8.654907      -1.363342      13.323092           0.021531
          146              C       9.476172       1.943898      14.155948      -0.075540      32.658446 0.40845329E+03  0.94711299E+04                                 8.865096                            6.732178       0.117836       2.010849                    0.999740      28.929432      83.082949       0.634814       0.416102      -1.062489       0.004907       0.004465      -0.040441       0.040981       0.013970      -0.017192       0.011035      -0.026454       0.090271      -0.040092       0.003891       0.036202             10.392894      13.660417      -4.742670       2.193517       6.955006      -1.368637      10.563258           0.000545
          147              C       8.475499       2.570134      13.434991      -0.100582      32.946723 0.42036953E+03  0.97852905E+04                                 8.907537                            6.819995       0.178591       2.033091                    0.999749      28.766697      81.884697       0.634155       0.414924      -1.066772       0.030356      -0.004034      -0.012412       0.033043      -0.002765      -0.021021       0.021074       0.006482      -0.013803      -0.030077      -0.000504       0.030581             10.355270      13.063954      -4.593068       2.563531       7.062123      -1.790302      10.939733           0.011539
          148              C       8.523161       2.625107      12.027406      -0.009835      37.057905 0.41751827E+03  0.96232385E+04                                 9.627541                            6.750463       0.063488       2.034780                    0.999228      26.437794      72.906819       0.649288       0.409282      -1.079234       0.033315      -0.021006       0.022440       0.045329       0.011894       0.010029       0.016321      -0.034093      -0.013739      -0.021028      -0.011466       0.032494             12.425618      16.893354      -6.911127       3.873057       8.956800      -2.164725      11.426700           0.021083
          149              C       9.606046       2.019610      11.418598      -0.082994      33.621577 0.40716384E+03  0.94449440E+04                                 9.158483                            6.786446       0.043456       1.999497                    0.999580      28.655622      82.631660       0.622485       0.424177      -1.056145      -0.003857      -0.010122       0.029522       0.031447       0.023601      -0.004509       0.005325      -0.019020       0.056983      -0.035768       0.015189       0.020579             11.073822      15.162041      -5.602560       2.578283       7.863477      -0.924121      10.195948           0.007272
          150              C      10.626891       1.452709      12.146422      -0.076640      33.810623 0.43088999E+03  0.10150980E+05                                 9.192795                            6.983232       0.088211       2.006879                    0.999608      29.241571      85.335377       0.612614       0.424402      -1.054639      -0.030325       0.020485       0.018028       0.040796       0.011310      -0.027651       0.017810      -0.007999      -0.013290      -0.040091       0.014135       0.025956             10.870109      14.128285      -4.585526       2.759458       7.201229      -1.427744      11.280814           0.001093
          151              C       7.425892       3.233230      11.262962       0.617604      23.150529 0.23040089E+03  0.46783367E+04                                 7.547149                            5.407416      -0.019715       2.065905                    0.999377      21.572903      59.978346       0.633829       0.475912      -1.016788      -0.040167       0.023361      -0.036616       0.059160       0.076397      -0.077855      -0.042096      -0.003481      -0.000851      -0.090715      -0.041252       0.131967              9.386157      10.832176      -4.329302       2.931132       9.250233       0.299058       8.076062          -0.005952
          152              C      11.814544      -1.253757      14.572502      -0.191415      42.435792 0.60900989E+03  0.15541108E+05                                10.645887                            8.317663      -0.347567       1.858902                    0.998098      31.643949      94.074698       0.563429       0.426000      -1.060582      -0.009977      -0.087474       0.001318       0.088051       0.002958      -0.022348       0.000319       0.030811      -0.046609      -0.025873      -0.007669       0.033542             12.406292       7.548897       1.055683       3.212197      17.713238       0.753221      11.956740          -0.000003
          153              C      -0.483409      -1.983168      15.673393      -0.084951      32.767037 0.43274655E+03  0.10202006E+05                                 8.962617                            6.992596       0.092299       2.005441                    0.999526      29.398616      85.723433       0.613168       0.423716      -1.055446      -0.014616      -0.019369      -0.030083       0.038649       0.003575       0.004840       0.011824       0.049654       0.054481      -0.036584       0.012298       0.024286             10.189518       6.328917       0.911527       2.492749      14.717953       0.761799       9.521683           0.001389
          154              C      -2.391369      11.055036      15.680259      -0.095587      32.086996 0.41511281E+03  0.96588097E+04                                 8.796518                            6.818276       0.114354       2.012942                    0.999695      28.929143      83.064283       0.626808       0.419966      -1.060666      -0.008886       0.015394      -0.021518       0.027910      -0.011699       0.005729      -0.020091       0.032978       0.045058      -0.034251       0.005525       0.028726             10.028059       6.172717       1.893479       2.419764      14.949760       1.622577       8.961699           0.003287
          155              C       9.787817      10.398642      14.586234      -0.031134      35.010713 0.43387986E+03  0.10121930E+05                                 9.230957                            6.902692       0.046141       2.016990                    0.999201      27.240690      76.189521       0.637549       0.411812      -1.074910       0.003303       0.047450       0.000728       0.047570      -0.002847      -0.004016      -0.001148      -0.001688      -0.017026      -0.007820       0.001775       0.006045             10.931421       6.149811       2.012371       2.414017      17.248320       0.935878       9.396132           0.002567
          156              C       9.356702      11.128465      13.483055      -0.091371      32.921870 0.43496187E+03  0.10248480E+05                                 9.001266                            7.017713       0.076313       2.002873                    0.999709      29.108094      84.344671       0.612247       0.424591      -1.056842       0.001461       0.015798       0.026440       0.030834       0.001101       0.002487       0.016641       0.035955       0.021601      -0.029188       0.011866       0.017322             10.227297       5.897410       1.231947       2.262030      15.440966       0.812692       9.343514           0.006063
          157              C      11.264662      -1.909738      13.476188      -0.075737      32.061618 0.41535815E+03  0.96819064E+04                                 8.788850                            6.814168       0.124900       2.017317                    0.999748      28.984191      83.747291       0.626807       0.419212      -1.059393       0.004418      -0.018359       0.030838       0.036160      -0.003979       0.009265      -0.018770       0.050830       0.055187      -0.040604       0.009475       0.031128             10.118089       5.923351       1.237021       2.339222      15.403851       1.272466       9.027064           0.002581
          158              C       9.634415       8.928136      14.638876       0.501508      25.948667 0.29423378E+03  0.63165374E+04                                 7.995915                            6.065334      -0.169723       1.984803                    0.999315      23.381082      65.658224       0.608515       0.468865      -1.026178      -0.004561      -0.054389      -0.004339       0.054752      -0.021172      -0.049068       0.020239       0.150352      -0.064110      -0.072526      -0.036637       0.109163              9.200838       5.489731       1.393545       1.883063      13.471421      -0.109988       8.641362          -0.017719
          159              C       3.844718       1.541638      17.344184      -0.198734      41.782717 0.62711285E+03  0.16137493E+05                                10.613429                            8.483960      -0.417955       1.840166                    0.997526      31.846523      95.397767       0.553010       0.430410      -1.056753       0.006924       0.054598      -0.053011       0.076414       0.002782       0.022651      -0.002254       0.032005      -0.003647      -0.019513      -0.012548       0.032061             12.330569       7.441105      -1.276226      -1.848297      13.682793      -4.198719      15.867807           0.000102
          160              C       4.420971       1.352194      16.076214      -0.077543      31.345448 0.41234584E+03  0.96024579E+04                                 8.675453                            6.790441       0.146665       2.021841                    0.999818      29.075615      84.206957       0.627220       0.419339      -1.058404      -0.019215       0.038203       0.011347       0.044243      -0.019387       0.003348       0.033637       0.008008      -0.039983      -0.044007       0.007333       0.036674              9.999380       5.698138      -0.528683      -1.815613      11.560023      -3.817774      12.739980           0.000243
          161              C       4.503456       2.340936      15.144691      -0.095653      31.751995 0.42040563E+03  0.98363976E+04                                 8.814679                            6.903986      -0.010284       1.975876                    0.999564      29.071024      84.357409       0.615710       0.425170      -1.054890      -0.018606       0.002665       0.019705       0.027232       0.004882      -0.009821       0.020618       0.039538       0.020766      -0.035222       0.011155       0.024067             10.162224       5.886542      -0.646067      -1.703526      12.440915      -4.067019      12.159217           0.000174
          162              C       4.043300       3.600523      15.437651      -0.020803      36.462625 0.41312263E+03  0.95244338E+04                                 9.590323                            6.742352       0.033452       2.023616                    0.999312      26.726289      74.415970       0.643829       0.412644      -1.073901      -0.008954      -0.039463       0.031011       0.050982       0.001350       0.007319       0.004257       0.008043      -0.012062      -0.009324      -0.001388       0.010712             12.519472       6.346393       0.256250      -3.000272      15.328321      -6.644386      15.883701           0.000640
          163              C       3.521182       3.835516      16.669001      -0.098752      32.121552 0.39801339E+03  0.91704820E+04                                 8.843482                            6.690731       0.115607       2.018365                    0.999762      28.613613      81.943282       0.630276       0.421775      -1.058786       0.002119      -0.027153      -0.005924       0.027872      -0.011960       0.009169       0.019519       0.002128      -0.077642      -0.037554       0.011437       0.026117             10.489202       6.098518       0.151606      -2.831132      11.318391      -4.548842      14.050698           0.000212
          164              C       3.425591       2.839564      17.600524      -0.075837      31.294907 0.41387445E+03  0.96579004E+04                                 8.707258                            6.840440       0.024481       1.985550                    0.999337      29.178676      84.905730       0.619101       0.423966      -1.054311       0.012773      -0.007753      -0.037365       0.040242      -0.008808      -0.006068       0.026129       0.032830       0.055718      -0.038477       0.004578       0.033899             10.020957       6.344411      -0.679622      -2.115047      11.141840      -3.786725      12.576619           0.000150
          165              C       4.197496       4.704665      14.458064       0.638335      24.938139 0.24733636E+03  0.51076811E+04                                 7.947406                            5.595081      -0.102650       2.025510                    0.999423      22.042417      61.630070       0.624905       0.474631      -1.018346      -0.002544       0.053518      -0.043552       0.069047      -0.007341       0.030703       0.029472       0.174024      -0.132704      -0.088743      -0.026319       0.115063             10.155081       5.036244       0.283869      -1.913727      13.584040      -4.190906      11.844959          -0.000498
          166              C       2.261906       0.177952      19.674136      -0.193315      41.917975 0.61394112E+03  0.15729910E+05                                10.664688                            8.400721      -0.393849       1.845477                    0.997983      31.870044      95.557640       0.554586       0.431060      -1.055349      -0.060722       0.005903       0.054758       0.081978      -0.014837       0.018866      -0.012968       0.028226       0.012379      -0.023797      -0.011155       0.034953             12.724170      15.403100       0.851683      -6.136326      10.318314       2.540018      12.451097          -0.000020
          167              C       2.061804       1.250222      20.541574      -0.075465      31.889454 0.42442265E+03  0.99553401E+04                                 8.831401                            6.921443       0.121821       2.016547                    0.999558      29.163530      84.768747       0.616911       0.423278      -1.055927      -0.022070      -0.027329      -0.001631       0.035165       0.019863       0.015449       0.001951      -0.036928      -0.070136      -0.033931      -0.005934       0.039865             10.369219      12.026348      -0.117804      -5.653086       7.838196       2.249593      11.243113           0.000012
          168              C       1.027722       1.251898      21.475386      -0.097511      32.853966 0.44150018E+03  0.10459104E+05                                 9.097173                            7.126312      -0.057296       1.963606                    0.999209      29.306767      85.623229       0.599394       0.431350      -1.050896      -0.004856      -0.014961      -0.022726       0.027638      -0.007005       0.014075       0.011839      -0.037103       0.012181      -0.029803       0.006088       0.023715             10.651777      12.150765       0.071889      -5.777325       8.533410       2.249750      11.271155           0.000026
          169              C       0.194023       0.133080      21.569225      -0.006860      35.019924 0.42925196E+03  0.99953343E+04                                 9.356630                            6.914242       0.010188       2.018539                    0.998968      26.898815      75.364536       0.629815       0.417646      -1.070260       0.024691      -0.000134      -0.032359       0.040704       0.003005      -0.004849      -0.015145      -0.003742      -0.027745      -0.018767       0.001296       0.017472             11.664585      12.245007      -0.221321      -7.122144       9.112381       2.792741      13.636366           0.000014
          170              C       0.354979      -0.910764      20.720097      -0.097568      32.112419 0.41359508E+03  0.96043371E+04                                 8.797468                            6.800876       0.099700       2.009266                    0.999725      28.808068      82.344059       0.628968       0.419359      -1.062194       0.021568       0.019741      -0.007380       0.030155       0.023655       0.002045      -0.010584      -0.007954      -0.046332      -0.024657      -0.008031       0.032688             10.193680      10.337306       0.077501      -5.203319       8.868728       2.535595      11.375005           0.000030
          171              C       1.394147      -0.883169      19.751954      -0.083220      32.038421 0.42588796E+03  0.99848564E+04                                 8.784229                            6.894763       0.135507       2.011562                    0.999744      29.388448      85.026632       0.624144       0.418576      -1.060308      -0.014817       0.031202       0.024162       0.042153      -0.000569       0.019249       0.024289      -0.048646       0.005142      -0.037851      -0.002986       0.040837             10.106503      11.060355       0.857589      -4.772944       8.496059       2.202402      10.763094           0.000009
          172              C      -0.842834       0.135503      22.690715       0.608547      25.073388 0.26386489E+03  0.55341339E+04                                 7.970575                            5.786810      -0.066745       2.031860                    0.999519      22.525052      63.330707       0.613635       0.475914      -1.018342      -0.039126       0.011798       0.031025       0.051309       0.001401       0.130101       0.013646       0.047514      -0.057321      -0.126448      -0.013981       0.140429              9.840859       9.883318      -1.003177      -5.793217       9.029805       1.258273      10.609453           0.000008
          173              C       5.247556       0.386424      19.765686      -0.198905      43.303314 0.60146148E+03  0.15312878E+05                                10.864516                            8.280026      -0.335887       1.862384                    0.997951      31.698034      94.371018       0.562821       0.427452      -1.058838       0.061646       0.013081       0.052319       0.081906      -0.017560      -0.003680       0.025648       0.000417      -0.019207      -0.030220      -0.002935       0.033154             13.459205      16.820594       3.469949       6.543643       8.696939      -0.877337      14.860083           0.000274
          174              C       6.236580       1.316372      19.511635      -0.085803      33.285547 0.41098070E+03  0.95414596E+04                                 8.965791                            6.730678       0.138400       2.012645                    0.999679      29.124727      83.609837       0.638242       0.413359      -1.064580       0.003126      -0.021962       0.033543       0.040215      -0.002239      -0.020988      -0.023285      -0.039675       0.044266      -0.038636      -0.001297       0.039933             10.781925      13.400994       2.970625       5.304933       6.788182      -0.555037      12.156600          -0.000004
          175              C       7.226978       1.532734      20.454602      -0.100800      33.311215 0.40910728E+03  0.94774395E+04                                 9.018893                            6.744371       0.104033       2.007743                    0.999719      28.816389      82.360041       0.634126       0.416943      -1.063370      -0.027256      -0.019097       0.008137       0.034261       0.017955      -0.024170      -0.000376      -0.015634      -0.080853      -0.040934       0.004470       0.036464             10.925965      13.254122       2.851714       5.786642       6.664170      -0.257891      12.859603           0.000120
          176              C       7.307694       0.817929      21.610423      -0.012049      36.138896 0.39666624E+03  0.90397000E+04                                 9.497863                            6.577654       0.045144       2.029608                    0.999335      26.339657      72.577718       0.657097       0.409023      -1.077802      -0.031086      -0.009764      -0.028471       0.043270      -0.021106      -0.002028       0.001997      -0.025129      -0.032544      -0.019212      -0.010958       0.030170             12.517742      16.086253       4.535002       7.344405       7.982675       0.701625      13.484297           0.000131
          177              C       6.384984      -0.123740      21.809544      -0.105263      33.699179 0.39767923E+03  0.91539025E+04                                 9.096038                            6.654356       0.059210       1.993521                    0.999725      28.820303      82.290746       0.637268       0.417552      -1.062259      -0.006150       0.011968      -0.030360       0.033208      -0.016683      -0.006079      -0.020004      -0.021935       0.050048      -0.033199       0.001841       0.031358             11.043747      14.127509       3.867522       5.430500       7.811737      -0.124725      11.191996           0.000012
          178              C       5.337573      -0.328997      20.916930      -0.081455      32.799509 0.40574686E+03  0.94085080E+04                                 8.945941                            6.731135       0.095074       2.004506                    0.999770      29.067021      83.937033       0.630794       0.418748      -1.059030       0.030081       0.032114      -0.002843       0.044094       0.019550      -0.023874      -0.006769      -0.020350      -0.058692      -0.036292      -0.001872       0.038164             10.725374      13.062785       2.738636       5.291917       7.068578      -0.587938      12.044758           0.000219
          179              C       8.421067       1.097528      22.594587       0.652353      22.900439 0.23914227E+03  0.49009445E+04                                 7.564775                            5.539966      -0.058458       2.050763                    0.999384      21.682950      60.551420       0.621003       0.481270      -1.014009       0.045809       0.002723       0.048566       0.066817      -0.036230      -0.101136       0.027221       0.024947       0.056215      -0.091608      -0.034239       0.125848              9.341657      10.829042       2.389404       5.013105       8.026219       0.409406       9.169709           0.000000
          180              C       3.875911      -1.434276      17.650877      -0.199664      45.252410 0.63754003E+03  0.16451268E+05                                11.163732                            8.534408      -0.399859       1.844184                    0.997482      31.870293      95.178633       0.554043       0.428421      -1.059414       0.003449      -0.066379      -0.049566       0.082915       0.013817      -0.025036      -0.013051      -0.001342       0.006821      -0.024985      -0.010402       0.035387             13.486892      10.687022      -2.550975       2.498079      16.271542       5.772833      13.502113          -0.002182
          181              C       3.020578      -1.646659      16.549986      -0.075726      33.884880 0.42964513E+03  0.10138361E+05                                 9.258835                            7.018933      -0.034458       1.969188                    0.998998      29.406568      86.555912       0.603649       0.429995      -1.048702       0.035614      -0.023734       0.006400       0.043273      -0.009999      -0.009852      -0.026025       0.024721      -0.043092      -0.039507       0.016399       0.023108             11.068937       8.821624      -1.912114       2.154036      13.124893       4.943467      11.260295           0.000198
          182              C       3.138663      -2.702467      15.735189      -0.105824      33.846129 0.40500956E+03  0.94097764E+04                                 9.208110                            6.789248      -0.037885       1.967866                    0.999647      29.149781      84.923728       0.617707       0.426785      -1.051473       0.018374       0.008396       0.019947       0.028390       0.027574       0.001357      -0.025848       0.028646       0.052604      -0.048032       0.012366       0.035666             11.120049       9.493244      -3.745929       1.237832      14.194644       4.623617       9.672258           0.001293
          183              C       2.348869      10.838592      15.936600      -0.016949      38.178592 0.41460363E+03  0.95497607E+04                                 9.805944                            6.716258       0.054929       2.025220                    0.999332      26.775321      74.077017       0.651769       0.407993      -1.078907       0.001149       0.043267       0.034240       0.055188       0.004326      -0.004558       0.002608      -0.015396      -0.006972      -0.010751       0.000589       0.010162             12.906896       9.505611      -4.611988       0.404099      16.908490       7.025320      12.306586           0.025074
          184              C       3.204095      10.956822      17.023758      -0.100056      32.518166 0.40024619E+03  0.92153705E+04                                 8.840786                            6.671113       0.051979       1.993907                    0.999683      28.653532      81.465063       0.637999       0.416966      -1.064068      -0.016009       0.019124      -0.003728       0.025217      -0.013448       0.004270      -0.026144       0.026153      -0.041732      -0.037020       0.005437       0.031582             10.291495       7.528644      -1.973663       1.644215      12.560277       4.938337      10.785563           0.004256
          185              C       4.871400      -2.399848      17.854576      -0.072208      32.084072 0.39713638E+03  0.91425033E+04                                 8.735546                            6.623377       0.168010       2.027854                    0.999762      28.737165      82.182051       0.642288       0.414239      -1.063886      -0.021160      -0.002460      -0.031742       0.038227       0.001828       0.021132      -0.022149       0.048807       0.018344      -0.040630       0.002261       0.038369             10.145553       7.903538      -2.115647       1.797489      12.352758       4.459596      10.180362           0.004271
          186              C       2.583215       9.711353      14.966168       0.568151      27.055874 0.27043134E+03  0.56821842E+04                                 8.329748                            5.823127      -0.127579       2.012552                    0.999425      22.422857      62.215425       0.619956       0.470204      -1.025847       0.029034      -0.056935      -0.030711       0.070906       0.063353      -0.038071      -0.049871       0.008105      -0.030286      -0.062933      -0.039756       0.102688             10.745757       7.936438      -3.970657      -0.189459      14.076767       5.685160      10.224065          -0.004277
          187              O       5.643531       6.921106      12.301828      -0.725949      48.466109 0.71738775E+03  0.18616319E+05                                10.739520                            8.387152      -0.108068       1.975407                    0.995561      30.883052      85.554913       0.641889       0.367711      -1.127250       0.084584       0.042102      -0.035593       0.100965      -0.013005       0.070725      -0.047423      -0.021605      -0.022319      -0.084821      -0.004305       0.089126             13.306796      11.221037       4.791284      -2.905815      19.735462      -1.929400       8.963889           0.002932
          188              O       5.267362       9.031272      12.652694      -0.611596      29.984976 0.46415435E+03  0.10742351E+05                                 7.513294                            6.539417       0.724812       2.272484                    0.998763      27.671264      71.082790       0.765989       0.345499      -1.151371       0.005178       0.047087      -0.060434       0.076787      -0.061476       0.042667       0.054858       0.053278       0.019463      -0.111113       0.046021       0.065092              8.241994       8.735633      -1.153016      -3.146033       8.588398       1.740681       7.401950           0.001093
          189              O      10.703651       5.609206       2.947687      -0.708053      32.930761 0.50002645E+03  0.11758260E+05                                 7.926767                            6.681118       0.699452       2.242798                    0.999169      28.674839      73.599202       0.778071       0.334762      -1.163623      -0.063620       0.098940       0.032523       0.122043       0.007972       0.037403      -0.001210       0.005854      -0.234542      -0.088959       0.033461       0.055498              8.774443       5.291023       0.226424      -0.787520      11.701946       3.610143       9.330359           0.000094
          190              O      11.558268       7.435991       1.991674      -0.649623      47.451495 0.68519635E+03  0.17504377E+05                                10.597546                            8.174033      -0.009704       2.026433                    0.995512      29.390145      79.683033       0.655670       0.365670      -1.133570       0.003603       0.010812       0.064857       0.065851      -0.003622       0.006243      -0.070055       0.101012      -0.091159      -0.102966       0.035618       0.067348             13.739381       9.620851       0.478177      -6.005717       7.798558      -0.177519      23.798733           0.000274
          191              O       3.025603       6.064292      11.175532      -0.546661      38.588121 0.53586713E+03  0.12861908E+05                                 9.162274                            7.199544       0.350569       2.170380                    0.996743      27.259094      71.424519       0.703515       0.362731      -1.136889      -0.059224       0.025502      -0.019845       0.067466       0.031121      -0.071195       0.009934      -0.083814      -0.029625      -0.102103       0.038948       0.063155             11.318968      12.476897      -6.577915      -0.589736      14.955472       0.742052       6.524534           0.106558
          192              O       2.730439       7.607487      12.726163      -0.515645      35.863476 0.55100332E+03  0.13320952E+05                                 8.662678                            7.297621       0.150557       2.096316                    0.997255      27.458302      72.265406       0.699013       0.362443      -1.136831      -0.081575       0.014211      -0.049169       0.096302       0.023684      -0.030445       0.013764      -0.069396       0.026385      -0.061975       0.023335       0.038640              9.554385       8.944164       0.006442       3.225923       7.884085       2.983812      11.834906           0.251964
          193              O      -0.049171       2.001133       7.253064      -0.379597      24.098905 0.34598574E+03  0.74611842E+04                                 6.523021                            5.688372       0.497247       2.226024                    0.998773      25.315908      63.350481       0.809855       0.350711      -1.143868       0.001035      -0.043507       0.030636       0.053221      -0.012015       0.008019       0.003541       0.071484       0.108249      -0.056000       0.016901       0.039099              6.880669       4.749944      -0.584237       1.012186       8.101451      -2.947413       7.790613           0.269418
          194              O       0.794254       1.937439       9.324387      -0.327679      27.351139 0.41356292E+03  0.92774660E+04                                 7.180085                            6.279168       0.856024       2.350537                    0.999435      25.064976      62.907142       0.763703       0.357515      -1.144254      -0.018176      -0.045117      -0.025532       0.054934       0.004496       0.066405      -0.051302      -0.085180       0.188208      -0.106069      -0.005186       0.111255              7.757185       6.624059       2.048577       2.490842       7.811260       2.887059       8.836236           0.528669
          195              O       5.317134       5.875628       9.615517      -0.665098      47.981299 0.71160384E+03  0.18343358E+05                                10.621083                            8.315756      -0.006896       2.020011                    0.995843      29.765713      80.945331       0.652032       0.364415      -1.135058       0.005343       0.032331      -0.069816       0.077124       0.006465       0.008311       0.054016       0.146535       0.011138      -0.102598       0.028665       0.073933             12.737927       8.686378       0.988257      -4.487489       9.790494      -2.701475      19.736908           0.010270
          196              O       5.956916       4.409906       8.059163      -0.667175      36.631685 0.50693245E+03  0.11966221E+05                                 8.643413                            6.785248       0.534612       2.203664                    0.998507      28.170520      72.534179       0.761880       0.340575      -1.158179       0.052435       0.077759      -0.019476       0.095787      -0.010217       0.021289       0.041587       0.021048      -0.227319      -0.094315       0.041458       0.052857             10.586971       5.519663      -0.664619      -0.565395      18.992130      -2.429260       7.249120           0.013008
          197              O      10.021326       4.967590      22.511963      -0.707637      45.562182 0.67612888E+03  0.17272116E+05                                10.209902                            8.092303      -0.157817       1.957265                    0.996586      30.569126      83.774757       0.660152       0.363200      -1.131757      -0.084775       0.008504       0.053488       0.100599      -0.006712       0.075586       0.057901       0.037456       0.017297      -0.096901      -0.000988       0.097888             12.179799      10.852370      -3.881700      -4.585647      13.936421       4.331659      11.750608           0.000009
          198              O      10.114672       7.174319      22.727335      -0.643078      28.732525 0.44506537E+03  0.10170618E+05                                 7.169557                            6.287884       0.837933       2.284795                    0.999649      28.317949      71.767094       0.804574       0.333132      -1.164465      -0.029019       0.041629       0.114260       0.125022       0.045283       0.066686      -0.037868      -0.034673      -0.166740      -0.116646       0.039769       0.076877              7.608041       6.517672       1.143300      -1.926037       9.594442      -1.445661       6.712008           0.000033
          199              O       0.942212       8.052559       0.333243      -0.636139      43.121239 0.64122221E+03  0.16077793E+05                                 9.815839                            7.853351       0.189248       2.099351                    0.995867      28.679027      76.505437       0.677260       0.360689      -1.139854       0.061056       0.021037       0.019616       0.067492      -0.004131      -0.085787       0.023559      -0.081357      -0.025499      -0.110340       0.032607       0.077734             11.523700      13.085806       5.674972       2.307425      12.823056       2.866159       8.662238           0.000110
          200              O       0.116025       6.016601      22.421329      -0.692687      32.482844 0.51138231E+03  0.12116615E+05                                 7.890274                            6.825933       0.523059       2.187561                    0.998685      28.775071      74.610345       0.756590       0.341672      -1.155438       0.067647      -0.019048       0.063055       0.094419      -0.053902      -0.056915      -0.022984      -0.023248       0.070107      -0.096221       0.031565       0.064656              8.600057       8.874895      -1.031192       3.577670       7.263593      -2.245991       9.661683           0.000048
          201              O       8.072339       0.628260       8.978556      -0.312456      24.542478 0.36231012E+03  0.78433868E+04                                 6.581436                            5.796611       0.952983       2.397077                    0.999643      24.175117      59.112320       0.813549       0.347776      -1.155102      -0.043486       0.030127      -0.021384       0.057061      -0.060945       0.024889       0.057922      -0.047028      -0.021166      -0.096280       0.011717       0.084562              7.047477       6.194558      -0.068170       2.214388       6.148322       2.275646       8.799550           0.505462
          202              O       6.417649       1.412043       7.728209      -0.588166      35.302693 0.45982232E+03  0.10618586E+05                                 8.583831                            6.548951       0.435659       2.198889                    0.996884      27.043596      69.423851       0.758307       0.349772      -1.147686       0.066577      -0.037709      -0.016601       0.078294       0.001320      -0.020756      -0.051252       0.002611      -0.151556      -0.079672       0.025193       0.054479             10.741892       9.767569      -6.243829      -1.727603      14.921440       3.542815       7.536669           0.029320
          203              O       4.238845       3.371306      10.585720      -0.725949      48.466127 0.71738809E+03  0.18616330E+05                                10.739523                            8.387154      -0.108068       1.975407                    0.995561      30.883059      85.554938       0.641889       0.367711      -1.127250      -0.084584      -0.042102       0.035594       0.100965      -0.013005       0.070725      -0.047424      -0.021605      -0.022320      -0.084821      -0.004305       0.089126             13.306799      11.221040       4.791285      -2.905816      19.735467      -1.929401       8.963891           0.002932
          204              O       4.615014       1.261140      10.234854      -0.611596      29.985016 0.46415511E+03  0.10742373E+05                                 7.513302                            6.539423       0.724813       2.272484                    0.998763      27.671277      71.082846       0.765988       0.345499      -1.151371      -0.005178      -0.047087       0.060434       0.076787      -0.061477       0.042667       0.054858       0.053279       0.019463      -0.111113       0.046021       0.065092              8.242002       8.735643      -1.153016      -3.146036       8.588407       1.740682       7.401956           0.001093
          205              O      -0.821275       4.683206      19.939861      -0.708053      32.930714 0.50002559E+03  0.11758235E+05                                 7.926758                            6.681110       0.699453       2.242799                    0.999169      28.674826      73.599138       0.778072       0.334762      -1.163623       0.063620      -0.098940      -0.032523       0.122042       0.007972       0.037403      -0.001210       0.005853      -0.234542      -0.088959       0.033462       0.055498              8.774432       5.291018       0.226422      -0.787520      11.701931       3.610139       9.330347           0.000085
          206              O      -1.675892       2.856421      20.895874      -0.649623      47.451478 0.68519615E+03  0.17504370E+05                                10.597543                            8.174032      -0.009703       2.026434                    0.995512      29.390141      79.683018       0.655670       0.365670      -1.133570      -0.003603      -0.010812      -0.064857       0.065851      -0.003622       0.006244      -0.070055       0.101012      -0.091159      -0.102966       0.035618       0.067348             13.739378       9.620850       0.478175      -6.005715       7.798557      -0.177512      23.798726           0.000273
          207              O       6.856773       4.228120      11.712016      -0.546662      38.588154 0.53586762E+03  0.12861923E+05                                 9.162281                            7.199549       0.350569       2.170380                    0.996743      27.259102      71.424561       0.703515       0.362731      -1.136889       0.059224      -0.025502       0.019845       0.067466       0.031121      -0.071195       0.009935      -0.083814      -0.029623      -0.102103       0.038948       0.063155             11.318978      12.476908      -6.577922      -0.589737      14.955486       0.742054       6.524539           0.106556
          208              O       7.151937       2.684925      10.161385      -0.515645      35.863500 0.55100373E+03  0.13320966E+05                                 8.662685                            7.297627       0.150558       2.096316                    0.997256      27.458301      72.265429       0.699012       0.362443      -1.136831       0.081576      -0.014212       0.049169       0.096303       0.023683      -0.030445       0.013764      -0.069397       0.026382      -0.061974       0.023334       0.038641              9.554393       8.944172       0.006440       3.225926       7.884093       2.983814      11.834915           0.251968
          209              O       9.931547       8.291279      15.634484      -0.379598      24.098991 0.34598720E+03  0.74612251E+04                                 6.523043                            5.688390       0.497239       2.226021                    0.998773      25.315914      63.350570       0.809853       0.350712      -1.143867      -0.001035       0.043505      -0.030636       0.053220      -0.012013       0.008018       0.003539       0.071488       0.108228      -0.055997       0.016905       0.039093              6.880693       4.749958      -0.584239       1.012190       8.101481      -2.947425       7.790641           0.269394
          210              O       9.088122       8.354973      13.563161      -0.327685      27.351411 0.41356814E+03  0.92776045E+04                                 7.180084                            6.279167       0.856047       2.350540                    0.999435      25.065313      62.907884       0.763711       0.357510      -1.144259       0.018175       0.045114       0.025530       0.054931       0.004506       0.066398      -0.051280      -0.085137       0.188232      -0.106050      -0.005186       0.111236              7.757183       6.624057       2.048576       2.490842       7.811255       2.887057       8.836236           0.528651
          211              O       4.565242       4.416784      13.272031      -0.665099      47.981317 0.71160419E+03  0.18343368E+05                                10.621085                            8.315757      -0.006897       2.020011                    0.995843      29.765722      80.945355       0.652032       0.364415      -1.135058      -0.005343      -0.032330       0.069816       0.077124       0.006465       0.008311       0.054016       0.146536       0.011139      -0.102599       0.028666       0.073933             12.737929       8.686380       0.988258      -4.487491       9.790495      -2.701475      19.736913           0.010267
          212              O       3.925460       5.882506      14.828385      -0.667175      36.631617 0.50693144E+03  0.11966190E+05                                 8.643399                            6.785239       0.534613       2.203664                    0.998507      28.170506      72.534105       0.761881       0.340575      -1.158179      -0.052434      -0.077759       0.019476       0.095787      -0.010217       0.021290       0.041587       0.021048      -0.227320      -0.094316       0.041459       0.052857             10.586952       5.519655      -0.664618      -0.565394      18.992092      -2.429252       7.249109           0.013000
          213              O      -0.138950       5.324822       0.375585      -0.707638      45.562102 0.67612768E+03  0.17272076E+05                                10.209885                            8.092293      -0.157818       1.957265                    0.996586      30.569119      83.774683       0.660153       0.363200      -1.131757       0.084775      -0.008504      -0.053488       0.100599      -0.006712       0.075586       0.057900       0.037456       0.017297      -0.096901      -0.000988       0.097888             12.179777      10.852350      -3.881689      -4.585636      13.936393       4.331650      11.750587           0.000011
          214              O      -0.232296       3.118093       0.160213      -0.643078      28.732293 0.44506100E+03  0.10170491E+05                                 7.169505                            6.287842       0.837936       2.284796                    0.999649      28.317917      71.766848       0.804579       0.333131      -1.164467       0.029019      -0.041629      -0.114260       0.125022       0.045282       0.066687      -0.037869      -0.034672      -0.166740      -0.116647       0.039771       0.076876              7.607983       6.517623       1.143291      -1.926016       9.594370      -1.445648       6.711956           0.000036
          215              O       8.940164       2.239853      22.554305      -0.636139      43.121229 0.64122203E+03  0.16077788E+05                                 9.815839                            7.853350       0.189248       2.099351                    0.995867      28.679021      76.505419       0.677260       0.360689      -1.139854      -0.061057      -0.021037      -0.019616       0.067492      -0.004131      -0.085787       0.023558      -0.081357      -0.025499      -0.110340       0.032607       0.077734             11.523700      13.085801       5.674972       2.307425      12.823059       2.866162       8.662241           0.000109
          216              O       9.766351       4.275811       0.466219      -0.692687      32.482850 0.51138239E+03  0.12116618E+05                                 7.890277                            6.825935       0.523060       2.187562                    0.998685      28.775071      74.610354       0.756590       0.341672      -1.155438      -0.067647       0.019048      -0.063055       0.094419      -0.053902      -0.056915      -0.022984      -0.023248       0.070107      -0.096221       0.031565       0.064656              8.600060       8.874895      -1.031192       3.577672       7.263596      -2.245992       9.661690           0.000051
          217              O       1.810037       9.664152      13.908992      -0.312453      24.542396 0.36230862E+03  0.78433460E+04                                 6.581421                            5.796599       0.952985       2.397079                    0.999643      24.175078      59.112189       0.813550       0.347776      -1.155102       0.043486      -0.030127       0.021384       0.057061      -0.060947       0.024889       0.057923      -0.047028      -0.021169      -0.096281       0.011717       0.084564              7.047460       6.194544      -0.068169       2.214383       6.148306       2.275639       8.799530           0.505467
          218              O       3.464727       8.880369      15.159339      -0.588165      35.302648 0.45982173E+03  0.10618569E+05                                 8.583823                            6.548946       0.435661       2.198890                    0.996884      27.043581      69.423791       0.758307       0.349772      -1.147686      -0.066576       0.037709       0.016601       0.078294       0.001320      -0.020756      -0.051252       0.002611      -0.151556      -0.079672       0.025193       0.054479             10.741879       9.767554      -6.243817      -1.727601      14.921420       3.542813       7.536664           0.029314

******************************************************
Auxiliary information for the entire system
The total spin magnetic moment of the unit cell is   3.719004
The total net atomic charge of the unit cell is   0.000000
Accuracy of reproducing the electrostatic potential in the unit cell:
  The inner radius (bohr) =    5.0000
  The outer radius (bohr) =   12.0000
  Valid grid points have density less than (e/(bohr^3)) =    0.0001
  The number of valid grid points were=       252655
  The rms potential error without charges in kcal/mol is=      7.19434
  The rms potential error with partial charges in kcal/mol is=      0.71604
  The RRMSE value at monopole order=      0.09953
  The rms potential error with partial charges and cloud penetration in kcal/mol is=      0.71564
  The RRMSE value at monopole order with cloud penetration is=      0.09947
  The rms potential error with partial charges and atomic dipoles in kcal/mol is=      0.34756
  The RRMSE value at dipole order=      0.04831
  The rms potential error with partial charges, atomic dipoles and cloud penetration in kcal/mol is=      0.33634
  The RRMSE value at dipole order with cloud penetration=      0.04675

******************************************************
The electron densities and ab initio electrostatic potential were computed in VASP using the PBE functional and
projector augmented wave method. See the main text of the journal article for a description of computational details.
The atomic charges, dipoles, and quadrupoles were computed with the DDEC6 method as described in
(a) T. A. Manz and N. Gabaldon Limas, RSC Adv. 6 (2016) 47771-47801 DOI: 10.1039/c6ra04656h
(b) N. Gabaldon Limas and T. A. Manz, RSC Adv. 8 (2018) 2678-2707 DOI: 10.1039/c7ra11829e.
For each atom in the material, the electron cloud parameters were fit to the spherically averaged atom-in-material
electron density using radial positions for which this density was between 10^-4 and 10^-2 electrons per cubic bohr.
The polarizabilities, dispersion coefficients, and quantum Drude oscillator (QDO) parameters were fit using the MCLF method.
The magnetic structure of the system was optimized in VASP from the default ferromagnetic initial guess using spin polarization.
The atomic spin moments (ASMs) were computed on this optimized magnetic structure using the DDEC6 partition as inputs
to the method of T. A. Manz and D. S. Sholl, J. Chem. Theory Comput. 7 (2011) 4146-4164 DOI: 10.1021/ct200539n.
The RMSE and RRMSE were computed using a uniform grid with Ewald summation.
