# Supplementary material for: A collection of forcefield precursors for metal–organic frameworks
Source: RSC Adv. 2019 Nov 13;9(63):36492–507. doi: 10.1039/c9ra07327b (PMC9075174; doi:10.1039/c9ra07327b)
Supplement: RA-009-C9RA07327B-s3568 [file RA-009-C9RA07327B-s3568.xyz]

  516
jmolscript: load "" {1 1 1} spacegroup "x,y,z" unitcell [{     27.652300     0.000000     0.000000 }, {      0.000000    27.652300     0.000000 }, {      0.000000     0.000000    27.652300 }]
Co    -0.000553    13.825320    19.557919     0.660901
Co     0.000553    13.826980     8.094105     0.660378
Co    19.558195     0.000000    13.825320     0.660524
Co     8.094105     0.000000    13.826980     0.661160
Co    13.826150    19.558195    -0.000553     0.660900
Co    13.826150     8.094105     0.000553     0.660492
Co    -0.000830    13.825597    21.920255     0.660445
Co     0.000830    13.826703     5.732045     0.660695
Co    13.826150     5.732045     0.000830     0.660787
Co    13.826150    21.920255    -0.000830     0.660779
Co     5.732045     0.000000    13.826703     0.660476
Co    21.920255     0.000000    13.825597     0.660844
H      2.931973    10.838596    22.894998     0.112208
H      4.645586     9.097883    22.891404     0.106533
H     24.717561    16.812598    22.893892     0.112223
H     23.003395    18.552758    22.889191     0.106584
H     24.719774    10.839702     4.757855     0.112092
H     23.005884     9.098989     4.762003     0.106494
H      0.227578    15.928278    10.307118     0.104447
H      0.261867    15.968097    12.751582     0.110583
H      2.934739    16.813151     4.757855     0.112440
H      4.648628    18.553587     4.761726     0.106465
H     27.425551    11.725405    10.306289     0.104742
H     27.390709    11.684756    12.750752     0.110705
H     22.894722     2.934186    10.839702     0.112261
H     22.890850     4.648352     9.099266     0.106615
H     22.894169    24.717838    16.811769     0.112374
H     22.889744    23.003395    18.552205     0.106573
H      4.758131    24.720327    10.838319     0.112352
H      4.762556    23.006161     9.097883     0.106454
H      4.757578     2.931973    16.814811     0.112312
H      4.761173     4.645586    18.555523     0.106634
H     10.839978    22.894722     2.933356     0.112411
H      9.099542    22.890850     4.647522     0.106880
H     16.812045    22.894169    24.716732     0.112231
H     18.552205    22.889744    23.002289     0.106871
H     10.837766     4.757578    24.721433     0.112334
H      9.097054     4.761173    23.007543     0.106513
H     16.814258     4.758131     2.933356     0.112297
H     18.554693     4.762279     4.647246     0.106655
H     24.635158    16.717751    18.582069     0.110779
H     22.895551    18.431641    18.576262     0.105658
H      3.015760    10.931784    18.583175     0.110975
H      4.755090     9.217341    18.578474     0.105959
H     24.636540    10.933996     9.069678     0.110794
H     22.897210     9.219830     9.074932     0.106063
H      2.100745    13.587234     3.518755     0.104210
H      2.140288    13.551563     1.074292     0.110835
H      3.016313    16.720516     9.069678     0.110990
H      4.755919    18.434682     9.074932     0.105663
H     25.552661    14.065895     3.519585     0.104258
H     25.512565    14.101014     1.075121     0.110978
H     16.720240     9.069954     3.015760     0.110836
H     18.434406     9.075485     4.755090     0.105816
H     10.931784     9.069401    24.637646     0.110932
H      9.217341     9.074379    22.898317     0.106174
H     10.933996    18.582899     3.016589     0.110607
H      9.220106    18.577645     4.756196     0.105789
H     13.589170    24.133268    25.551278     0.104256
H     13.554051    26.577455    25.511735     0.110729
H     16.718028    18.582346    24.634881     0.110626
H     18.431917    18.576539    22.894998     0.105563
H     14.063130    24.132715     2.099916     0.104305
H     14.098249    26.576626     2.140288     0.110876
H      9.069954    24.636817    10.933166     0.111102
H      9.075485    22.897487     9.219000     0.106106
H      9.069401     3.014930    16.721622     0.110876
H      9.074379     4.754260    18.436065     0.105933
H     18.582346    24.634881    16.716921     0.110716
H     18.576539    22.895275    18.430811     0.105714
H     24.132992     2.100469    14.062854     0.103976
H     26.577179     2.140565    14.098249     0.110885
H     18.582899     3.016866    10.932890     0.110663
H     18.577645     4.756472     9.219000     0.105747
H     24.132992    25.551831    13.588617     0.104094
H     26.577179    25.511735    13.553775     0.110840
H     24.760699    16.843016     4.755919     0.110897
H     23.046809    18.582622     4.750112     0.105682
H      2.894090    10.810390     4.757302     0.110839
H      4.608532     9.071060     4.752601     0.105803
H      2.891878    16.841910    22.895551     0.110779
H      4.606320    18.581240    22.901082     0.106078
H      0.238363    11.725128    17.344905     0.104455
H      0.274034    11.685862    14.900442     0.110787
H     24.757934    10.809837    22.895551     0.110849
H     23.043768     9.070231    22.901082     0.105683
H     27.413108    15.925789    17.345458     0.104362
H     27.377989    15.966161    14.901271     0.110943
H      4.756196    24.757657    16.841357     0.111041
H      4.750942    23.043491    18.580963     0.106054
H     10.306289    27.423892    11.725405     0.104953
H     12.750752    27.389327    11.684756     0.110410
H      4.757025     2.894643    10.811773     0.110927
H      4.752048     4.609085     9.072443     0.106274
H     10.307118     0.228408    15.928278     0.104446
H     12.751305     0.262973    15.968097     0.110401
H     22.895275     2.892154    16.843016     0.110836
H     22.900529     4.606044    18.582622     0.105945
H     17.345182     0.232279    11.724575     0.104153
H     14.900995     0.267121    11.684756     0.110930
H     22.896104    24.760422    10.808455     0.110639
H     22.901635    23.046533     9.068848     0.105438
H     17.346011    27.420297    15.926619     0.104193
H     14.901548    27.385455    15.966991     0.110505
H     16.841080     4.756472    24.759040     0.110935
H     18.580686     4.750942    23.044874     0.106257
H     11.724852    10.306565    27.424445     0.104648
H     11.684479    12.751029    27.389603     0.110556
H     10.811496     4.757025     2.895749     0.111098
H      9.072167     4.752048     4.610191     0.106023
H     15.927448    10.306842     0.228685     0.104551
H     15.967821    12.751029     0.262973     0.110540
H     16.843569    22.896104     2.890771     0.110748
H     18.583175    22.901635     4.604661     0.105781
H     11.725128    17.345735     0.231726     0.104357
H     11.685032    14.901271     0.266845     0.111019
H     10.809008    22.895551    24.759316     0.110672
H      9.069401    22.900529    23.045150     0.105663
H     15.927172    17.345458    27.419744     0.104251
H     15.967268    14.901271    27.385455     0.110776
H      2.987831    10.894177     9.069125     0.112309
H      4.728543     9.180564     9.065530     0.106385
H     24.665575    16.760612     9.067742     0.112305
H     22.925416    18.475055     9.063041     0.106714
H      2.986725    16.758400    18.583728     0.112010
H      4.727161    18.472289    18.587876     0.106633
H     25.550172    13.598295    24.132992     0.104344
H     25.510353    13.564006    26.577732     0.110651
H     24.665022    10.891411    18.583728     0.112399
H     22.924586     9.177522    18.587876     0.106494
H      2.100745    14.053175    24.132439     0.104739
H      2.141394    14.088017    26.576902     0.110444
H     10.891964    18.583728    24.665852     0.112259
H      9.177798    18.587323    22.925416     0.106627
H     16.760612    18.584281     2.985619     0.112365
H     18.474778    18.588706     4.726055     0.106541
H     16.758400     9.068019    24.664746     0.112274
H     18.472289     9.063871    22.924310     0.106632
H     13.607144     3.519585     2.102957     0.103915
H     13.573131     1.075121     2.143053     0.110566
H     10.893900     9.068848     2.988384     0.112299
H      9.180287     9.064977     4.729096     0.106731
H     14.045433     3.520138    25.550725     0.104303
H     14.079445     1.075951    25.509800     0.111087
H     18.583728     2.986172    16.759229     0.112310
H     18.587600     4.726608    18.473119     0.106852
H     18.584281    24.666405    10.890582     0.112198
H     18.588706    22.925969     9.176416     0.106764
H      9.068848     2.988108    10.895283     0.112185
H      9.064977     4.728820     9.181670     0.106696
H      3.519861    25.549896    14.045709     0.104125
H      1.075398    25.509523    14.079445     0.110496
H      9.068019    24.664469    16.759506     0.112357
H      9.063871    22.924033    18.473672     0.106566
H      3.519861     2.102404    13.607420     0.104250
H      1.075398     2.142777    13.573131     0.110736
H      6.930496     8.678398    22.487680     0.103279
H     20.718762    18.971967    22.484362     0.103532
H     20.721251     8.680057     5.166003     0.103468
H      6.932985    18.973349     5.166279     0.103544
H     22.486574     6.932708     8.679504     0.103841
H     22.485191    20.718762    18.971137     0.103710
H      5.166556    20.721251     8.679227     0.103492
H      5.165173     6.930496    18.974455     0.103387
H      8.680333    22.486574     6.932155     0.104140
H     18.971413    22.484638    20.717933     0.103555
H      8.678398     5.165173    20.722634     0.103422
H     18.973349     5.167109     6.932155     0.103934
H     20.759688    18.993259     5.144987     0.103712
H      6.895654     8.660977     5.148305     0.103575
H      6.893165    18.991600    22.505654     0.103740
H     20.756922     8.659594    22.505377     0.103450
H      5.146370    20.756922    18.992153     0.103387
H      5.147752     6.895654     8.661806     0.103281
H     22.505101     6.893165    18.992706     0.103655
H     22.506483    20.759688     8.658212     0.103296
H     18.991323     5.146370    20.757752     0.103748
H      8.661253     5.148305     6.897037     0.103490
H     18.993259    22.506483     6.892059     0.103683
H      8.659318    22.504548    20.758029     0.103622
C      3.319659    10.494048    21.944312    -0.090649
C      4.313759     9.497459    21.942100    -0.142501
C     24.330153    17.156593    21.942930    -0.090934
C     23.335776    18.152905    21.939888    -0.142252
C     24.332088    10.495430     5.708541    -0.089968
C     23.337988     9.498842     5.711306    -0.142801
C      0.126924    14.991418    10.838319     0.075214
C      0.135220    15.011328    12.267390    -0.185775
C      3.321871    17.157699     5.708541    -0.090817
C      4.316248    18.154288     5.711306    -0.142063
C     27.526206    12.661988    10.837766     0.075044
C     27.517633    12.641525    12.267113    -0.186975
C     21.944036     3.321871    10.495154    -0.090929
C     21.941547     4.315971     9.498842    -0.142033
C     21.943483    24.330153    17.156040    -0.090921
C     21.940441    23.335776    18.152076    -0.142501
C      5.708817    24.332641    10.494324    -0.090972
C      5.711859    23.338265     9.497735    -0.142243
C      5.708264     3.319382    17.159358    -0.090375
C      5.710753     4.313482    18.155947    -0.142753
C     10.495707    21.944036     3.321041    -0.090958
C      9.499395    21.941547     4.315141    -0.143110
C     17.156316    21.943483    24.329323    -0.090894
C     18.152629    21.940441    23.334670    -0.142924
C     10.493495     5.708264    24.333747    -0.090794
C      9.496906     5.710753    23.339647    -0.142405
C     17.158529     5.708817     3.320765    -0.090924
C     18.154841     5.711583     4.315141    -0.142237
C     24.287568    17.107095    19.530819    -0.091444
C     23.292085    18.101749    19.527778    -0.141740
C      3.362796    10.542716    19.532202    -0.091926
C      4.358279     9.547786    19.529713    -0.141604
C     24.289227    10.544652     8.120651    -0.091061
C     23.293744     9.549998     8.123416    -0.142336
C      1.164438    13.693142     2.987831     0.075364
C      1.184348    13.684294     1.558484    -0.186540
C      3.363902    17.109308     8.120651    -0.091728
C      4.359662    18.104237     8.123416    -0.141642
C     26.488968    13.959711     2.988108     0.075581
C     26.468505    13.968283     1.558760    -0.187538
C     17.109584     8.120927     3.363073    -0.091586
C     18.104237     8.123969     4.358832    -0.141524
C     10.542439     8.120374    24.290610    -0.091752
C      9.547510     8.122863    23.295127    -0.141789
C     10.544652    19.531926     3.363902    -0.090859
C      9.549998    19.529160     4.359662    -0.142108
C     13.694249    24.664469    26.487585     0.075639
C     13.685400    26.093816    26.467952    -0.186347
C     17.107372    19.531373    24.287015    -0.091083
C     18.101749    19.528054    23.291532    -0.141885
C     13.958328    24.664192     1.163609     0.075456
C     13.966900    26.093263     1.183795    -0.187457
C      8.120927    24.289504    10.543822    -0.091249
C      8.123969    23.294021     9.548892    -0.142342
C      8.120374     3.362243    17.110967    -0.091596
C      8.122863     4.357726    18.105620    -0.141329
C     19.531373    24.287568    17.106266    -0.091336
C     19.528054    23.291809    18.100919    -0.141610
C     24.664192     1.164162    13.957775     0.075855
C     26.093540     1.184071    13.966624    -0.187406
C     19.531926     3.364455    10.543822    -0.091139
C     19.529160     4.359938     9.549169    -0.141880
C     24.664192    26.488138    13.693695     0.075801
C     26.093540    26.468229    13.685400    -0.187373
C     24.371355    17.190605     5.704946    -0.091528
C     23.376701    18.186365     5.701628    -0.141749
C      3.283434    10.463077     5.706329    -0.091389
C      4.278364     9.467871     5.703840    -0.141598
C      3.281498    17.189223    21.946801    -0.090605
C      4.276152    18.184706    21.949566    -0.142427
C      0.132731    12.661435    16.813704     0.075172
C      0.141580    12.641802    15.384634    -0.186539
C     24.368866    10.462248    21.946801    -0.091442
C     23.374213     9.466488    21.949566    -0.141634
C     27.519016    14.989482    16.814258     0.075539
C     27.510444    15.009945    15.384910    -0.187675
C      5.705223    24.368589    17.189223    -0.091915
C      5.702181    23.373936    18.184706    -0.141878
C     10.837766    27.525099    12.661988     0.074368
C     12.267113    27.516804    12.641802    -0.186298
C      5.706052     3.283987    10.464460    -0.091189
C      5.703287     4.278917     9.469254    -0.142398
C     10.838319     0.127201    14.991418     0.074973
C     12.267666     0.135773    15.011328    -0.185305
C     21.946524     3.281222    17.190329    -0.090894
C     21.949013     4.276152    18.185812    -0.142339
C     16.813981     0.129413    12.661159     0.075794
C     15.384910     0.137985    12.641525    -0.187005
C     21.947077    24.371078    10.460865    -0.091207
C     21.950119    23.376425     9.465106    -0.141687
C     16.814534    27.523164    14.990035     0.075088
C     15.385187    27.514592    15.010221    -0.186223
C     17.188670     5.705223    24.369695    -0.090871
C     18.184152     5.702181    23.374766    -0.142800
C     12.661435    10.838042    27.525652     0.074928
C     12.641249    12.267390    27.517080    -0.186054
C     10.463907     5.706052     3.284817    -0.092082
C      9.468424     5.703287     4.279746    -0.141240
C     14.990865    10.838042     0.127477     0.075102
C     15.010775    12.267390     0.135773    -0.186053
C     17.190882    21.947077     3.280116    -0.091409
C     18.186641    21.950119     4.274769    -0.141496
C     12.661712    16.814258     0.128860     0.075080
C     12.641525    15.384910     0.137708    -0.186978
C     10.461695    21.946524    24.369972    -0.091159
C      9.465935    21.949013    23.375319    -0.141667
C     14.990588    16.814258    27.522611     0.075214
C     15.010498    15.384910    27.514315    -0.186799
C      3.332102    10.506491     8.118439    -0.090663
C      4.328691     9.512391     8.115950    -0.142387
C     24.321580    17.148297     8.117056    -0.091358
C     23.325268    18.142674     8.113738    -0.142327
C      3.330720    17.146085    19.534691    -0.089731
C      4.327308    18.140185    19.537456    -0.142993
C     26.487032    13.699226    24.664192     0.075662
C     26.467122    13.690930    26.093540    -0.186288
C     24.320474    10.504279    19.534414    -0.090776
C     23.324162     9.509902    19.537180    -0.142107
C      1.164162    13.952521    24.663916     0.074661
C      1.184625    13.961093    26.093263    -0.186006
C     10.504279    19.534414    24.321304    -0.091012
C      9.510179    19.536903    23.324992    -0.141985
C     17.148297    19.534967     3.329890    -0.091052
C     18.142674    19.538009     4.325926    -0.142421
C     17.145809     8.117333    24.320474    -0.090335
C     18.140185     8.114567    23.324162    -0.142753
C     13.704203     2.988108     1.165821     0.077668
C     13.695908     1.558760     1.185731    -0.187280
C     10.506491     8.118162     3.333208    -0.090411
C      9.512391     8.115674     4.329797    -0.143018
C     13.948373     2.988661    26.487585     0.076723
C     13.956392     1.559313    26.467399    -0.188299
C     19.534414     3.330443    17.146915    -0.091051
C     19.536903     4.327032    18.141291    -0.142905
C     19.534967    24.322134    10.503173    -0.090777
C     19.538009    23.325821     9.508796    -0.142697
C      8.118162     3.332655    10.507597    -0.090187
C      8.115674     4.329244     9.513497    -0.142838
C      2.988384    26.487032    13.948650     0.076715
C      1.559037    26.466846    13.956669    -0.187057
C      8.117333    24.319921    17.146915    -0.090920
C      8.114567    23.323609    18.141291    -0.142208
C      2.988384     1.165268    13.704480     0.076405
C      1.559037     1.185454    13.696184    -0.187394
C      0.000000    13.825873    14.610646     0.085183
C      0.000000    13.826427    13.041378     0.084548
C     14.610922     0.000000    13.826150     0.084868
C     13.041378     0.000000    13.826427     0.084466
C     13.826150    14.610922     0.000000     0.085308
C     13.826150    13.041378     0.000277     0.084174
C      0.000000    13.826150    26.867528     0.084356
C      0.000277    13.826150     0.784496     0.084949
C     13.826150     0.784772     0.000277     0.085167
C     13.826150    26.867804    -0.000277     0.085306
C      0.784772     0.000000    13.826427     0.084815
C     26.867804     0.000000    13.826150     0.085875
C      1.760898    12.091245    20.740884     0.542751
C      2.826895    11.032438    20.739502    -0.026145
C      4.852149     9.004971    20.734524     0.076540
C      5.918422     7.934551    20.731482     0.073845
C     25.889742    15.559396    20.740331     0.542372
C     24.823470    16.617926    20.738395    -0.025252
C     22.797939    18.644840    20.732035     0.076232
C     21.731390    19.715260    20.728441     0.072928
C     25.891125    12.092904     6.911416     0.541999
C     24.825129    11.034097     6.913352    -0.026176
C     22.799874     9.006907     6.918882     0.076609
C     21.733325     7.936487     6.922477     0.073280
C      1.762558    15.560779     6.911416     0.542492
C      2.828554    16.619585     6.913075    -0.025845
C      4.853808    18.646775     6.918882     0.076266
C      5.920357    19.717196     6.922477     0.072955
C     20.740884     1.762281    12.092074     0.542403
C     20.739225     2.828554    11.033544    -0.025734
C     20.733971     4.854085     9.006631     0.076104
C     20.730376     5.920357     7.935934     0.073541
C     20.740608    25.889742    15.558843     0.542045
C     20.738672    24.823470    16.617097    -0.025623
C     20.732588    22.797662    18.644010     0.076237
C     20.728717    21.731390    19.714431     0.073700
C      6.911692    25.891402    12.092074     0.542848
C      6.913628    24.825682    11.032991    -0.026249
C      6.919435    22.800151     9.006078     0.076542
C      6.923030    21.733602     7.935657     0.073227
C      6.911416     1.760898    15.561885     0.543355
C      6.913075     2.826342    16.620968    -0.027017
C      6.918329     4.851873    18.648158     0.076328
C      6.921371     5.918145    19.718579     0.073690
C     12.092627    20.740884     1.761728     0.542250
C     11.034374    20.739225     2.827724    -0.025803
C      9.007184    20.733695     4.853532     0.076826
C      7.936763    20.730376     5.919804     0.073483
C     15.559673    20.740608    25.889189     0.542130
C     16.617650    20.738948    24.822917    -0.025349
C     18.644563    20.732588    22.797109     0.076626
C     19.714984    20.728717    21.730560     0.073212
C     12.091245     6.911416    25.892231     0.542615
C     11.032162     6.913075    24.826511    -0.026316
C      9.004695     6.918329    22.801257     0.076258
C      7.934551     6.921371    21.734708     0.074033
C     15.561055     6.911692     1.761728     0.542393
C     16.619862     6.913628     2.827448    -0.025620
C     18.647052     6.919435     4.852979     0.075860
C     19.717196     6.923030     5.919528     0.072845
C     25.919054    15.588708     6.914458     0.541722
C     24.860524    16.654704     6.912522    -0.025024
C     22.833610    18.680511     6.905885     0.076483
C     21.763190    19.746784     6.902291     0.072775
C      1.734629    12.064975     6.915011     0.542862
C      2.793435    10.999255     6.913628    -0.026688
C      4.821179     8.974001     6.908651     0.076421
C      5.891599     7.907728     6.905609     0.074103
C      1.733246    15.587325    20.737566     0.542189
C      2.792053    16.653045    20.739225    -0.026774
C      4.819243    18.678576    20.745032     0.076643
C      5.889663    19.744848    20.748350     0.073698
C     25.917395    12.063592    20.737566     0.542565
C     24.858865    10.997596    20.739225    -0.026170
C     22.831675     8.972342    20.745032     0.076373
C     21.761254     7.905793    20.748350     0.073116
C      6.914458    25.917395    15.587878     0.542549
C      6.912798    24.858588    16.653598    -0.025628
C      6.906991    22.831121    18.679129     0.076193
C      6.903397    21.760977    19.745401     0.072813
C      6.914734     1.734905    12.066081     0.542480
C      6.913352     2.793988    11.000638    -0.026952
C      6.908098     4.821455     8.975384     0.076729
C      6.905056     5.891876     7.908834     0.073737
C     20.737566     1.733523    15.587878     0.542274
C     20.738948     2.791776    16.653874    -0.026024
C     20.744479     4.818966    18.679405     0.076909
C     20.747797     5.889663    19.745678     0.073842
C     20.737842    25.918777    12.063039     0.542167
C     20.739502    24.860524    10.996767    -0.025444
C     20.745862    22.833610     8.970959     0.076350
C     20.749456    21.763190     7.904686     0.073530
C     15.587048     6.914458    25.918224     0.542578
C     16.652768     6.912798    24.859141    -0.026575
C     18.678299     6.906991    22.831951     0.076728
C     19.744572     6.903397    21.761807     0.073376
C     12.065252     6.914734     1.735735     0.542799
C     10.999808     6.913352     2.794818    -0.026819
C      8.974554     6.908098     4.822285     0.076485
C      7.908005     6.905056     5.892429     0.074060
C     15.588708    20.737842     1.732693     0.541969
C     16.654980    20.739502     2.790947    -0.025527
C     18.680788    20.745862     4.817860     0.076025
C     19.747060    20.749456     5.888281     0.073939
C     12.063869    20.737566    25.918224     0.542390
C     10.997596    20.738948    24.859694    -0.025703
C      8.972065    20.744479    22.832504     0.075789
C      7.905793    20.747797    21.762084     0.073830
C      6.928007     7.914641    21.721435    -0.180376
C     20.721528    19.735447    21.717840    -0.179645
C     20.723740     7.916300     5.932524    -0.179359
C      6.930219    19.737106     5.932801    -0.180212
C     21.720329     6.930219     7.915747    -0.180858
C     21.718669    20.721528    19.734893    -0.180468
C      5.933077    20.723740     7.915471    -0.179716
C      5.931695     6.928007    19.738488    -0.180358
C      7.916577    21.720329     6.929390    -0.180758
C     19.735170    21.718393    20.720698    -0.180251
C      7.914641     5.931418    20.725122    -0.180592
C     19.737106     5.933354     6.929390    -0.180359
C     20.756922    19.759781     5.908743    -0.180536
C      6.898143     7.894732     5.912338    -0.180844
C      6.895931    19.758121    21.741897    -0.180904
C     20.754434     7.893073    21.741621    -0.179740
C      5.909850    20.754434    19.758674    -0.179800
C      5.911509     6.898419     7.895561    -0.180322
C     21.741068     6.895931    19.758951    -0.180832
C     21.742727    20.756922     7.891690    -0.179337
C     19.757845     5.909850    20.755263    -0.180423
C      7.895008     5.911785     6.899249    -0.180533
C     19.759781    21.743003     6.894824    -0.180692
C      7.893073    21.740791    20.755263    -0.179957
N     -0.000553    13.825597    17.529899    -0.155470
N      0.000553    13.826703    10.122124    -0.155798
N     17.530176     0.000000    13.825597    -0.155488
N     10.122124     0.000000    13.826980    -0.155607
N     13.826150    17.530176    -0.000277    -0.155284
N     13.826150    10.122124     0.000553    -0.155709
N     -0.000553    13.825873    23.948274    -0.155755
N      0.000553    13.826703     3.703749    -0.155268
N     13.826150     3.704026     0.000553    -0.157338
N     13.826150    23.948274    -0.000553    -0.155933
N      3.704026     0.000000    13.826703    -0.156509
N     23.948274     0.000000    13.825873    -0.155657
O      1.306018    12.545019    19.624008    -0.479981
O     26.344899    15.105622    19.623731    -0.479593
O     26.346282    12.546402     8.028292    -0.479428
O      1.307124    15.107558     8.028292    -0.479522
O     19.624008     1.307124    12.545295    -0.479627
O     19.623731    26.345176    15.105345    -0.479495
O      8.028569    26.346282    12.545849    -0.479873
O      8.028569     1.306018    15.108111    -0.479952
O     12.546125    19.624008     1.306571    -0.479575
O     15.106175    19.623731    26.344623    -0.479624
O     12.545019     8.028292    26.346835    -0.479661
O     15.107281     8.028569     1.306571    -0.479779
O     26.347941    15.109493    21.857761    -0.478153
O      1.302423    12.541424    21.858037    -0.477821
O     26.349600    12.542807     5.794263    -0.477680
O      1.304359    15.110599     5.794263    -0.477835
O     15.110876     5.794539     1.303529    -0.477696
O     12.541424     5.794263    26.350430    -0.477703
O     12.542530    21.858314     1.303253    -0.477948
O     15.109493    21.858037    26.347664    -0.477687
O      5.794539    26.349600    12.541977    -0.477952
O      5.794263     1.302700    15.111705    -0.477920
O     21.858037    26.348218    15.108940    -0.477955
O     21.858314     1.303806    12.541977    -0.477866
O     26.368680    15.130232     8.031887    -0.477619
O      1.284726    12.523450     8.032164    -0.477596
O      1.283343    15.128850    19.620136    -0.477795
O     26.367851    12.521791    19.620136    -0.477938
O      8.031887    26.367574    15.129956    -0.477858
O      8.032164     1.284449    12.524280    -0.477798
O     19.620136     1.283620    15.129126    -0.477956
O     19.620413    26.368680    12.521514    -0.477630
O     15.128850     8.031887    26.368404    -0.477788
O     12.523174     8.032164     1.285279    -0.477814
O     15.129956    19.620413     1.283067    -0.477932
O     12.522344    19.620136    26.368127    -0.477873
O      1.281131    12.519855     5.797858    -0.480035
O     26.372828    15.133551     5.797581    -0.479485
O      1.279748    15.132168    21.854442    -0.479390
O     26.370892    12.519026    21.854442    -0.479406
O     12.519026    21.854442    26.371722    -0.479679
O     15.133274    21.854719     1.279195    -0.479489
O     15.131892     5.797581    26.371999    -0.479668
O     12.520132     5.797858     1.281961    -0.479554
O     21.854442     1.280025    15.132721    -0.479529
O     21.854719    26.372275    12.518473    -0.479593
O      5.797858     1.281131    12.520961    -0.479637
O      5.797581    26.371169    15.132721    -0.479806

The following XYZ coordinates are in angstroms. Other properties are in atomic units.
The sperically averaged electron density of each atom fit to a function of the form exp(a - br)
eigen_1, eigen_2 and eigen_3 are the three eigenvalues of traceless quadrupole moment tensor
  atom number  atomic symbol              X              Y              Z     net charge C6 coefficient C8 coefficient C10 coefficient fluctuating dipole atomic polarizability isotropic forcefield polarizability              a              b squared Pearson coefficient          <r^3>          <r^4>         wp_QDO          m_QDO          q_QDO       dipole_x       dipole_y       dipole_z         dipole            Qxy            Qxz            Qyz     Q(x^2-y^2)  Q(3z^2 - R^2)        eigen_1        eigen_2        eigen_3 static polarizability      alpha(xx)      alpha(xy)      alpha(xz)      alpha(yy)      alpha(yz)      alpha(zz) atomic spin moment
            1             Co      -0.000553      13.825320      19.557919       0.660901      90.919647 0.13940295E+04  0.41524552E+05                                17.363180                           12.760001       0.266435       1.943691                    0.993791      50.612476     137.012170       0.469475       0.437986      -1.109860       0.000405       0.000072      -0.116599       0.116600      -0.000108      -0.000118      -0.000242       0.011266      -0.756562      -0.252188       0.120460       0.131728             25.521577      26.795614       0.038746       0.001747      26.408782      -0.004815      23.360334          -0.000011
            2             Co       0.000553      13.826980       8.094105       0.660378      90.928430 0.13943134E+04  0.41536274E+05                                17.365953                           12.762475       0.263595       1.942849                    0.993792      50.623296     137.059233       0.469352       0.438067      -1.109778      -0.000113      -0.000167       0.116491       0.116491      -0.000448      -0.000041      -0.000153       0.011339      -0.755979      -0.251993       0.120309       0.131684             25.525666      26.800460      -0.026910       0.002546      26.411537      -0.005530      23.365001           0.000010
            3             Co      19.558195       0.000000      13.825320       0.660524      90.917023 0.13940961E+04  0.41525985E+05                                17.361225                           12.759014       0.268219       1.944270                    0.993799      50.611521     136.997398       0.469576       0.437898      -1.109944      -0.116489       0.000001       0.000385       0.116490      -0.000073      -0.000276       0.000276      -0.383935       0.361672      -0.252246       0.120551       0.131695             25.518357      23.355926      -0.000293      -0.006734      26.795324       0.029637      26.403822           0.000005
            4             Co       8.094105       0.000000      13.826980       0.661160      90.884690 0.13935241E+04  0.41506930E+05                                17.360981                           12.759136       0.266483       1.943730                    0.993789      50.610181     137.014606       0.469397       0.438086      -1.109765       0.116557       0.000264      -0.000301       0.116558      -0.000033      -0.000257      -0.000223      -0.384390       0.361504      -0.252446       0.120497       0.131949             25.518419      23.354317       0.000386      -0.003488      26.793091      -0.036294      26.407848          -0.000011
            5             Co      13.826150      19.558195      -0.000553       0.660900      90.893424 0.13936236E+04  0.41508437E+05                                17.358567                           12.757046       0.267154       1.944048                    0.993776      50.603404     136.970154       0.469601       0.437911      -1.109934      -0.000079      -0.116585       0.000145       0.116585      -0.000080       0.000246      -0.000019       0.372612       0.395597      -0.252239       0.120368       0.131871             25.514578      26.402328       0.000214       0.027445      23.349441       0.001470      26.791966          -0.000000
            6             Co      13.826150       8.094105       0.000553       0.660492      90.926941 0.13942703E+04  0.41534631E+05                                17.365575                           12.762055       0.267327       1.943772                    0.993740      50.627151     137.068684       0.469372       0.438052      -1.109789       0.000092       0.116506      -0.000267       0.116506      -0.000071      -0.000095       0.000011       0.372856       0.396413      -0.252497       0.120359       0.132138             25.525650      26.413314      -0.001219      -0.035477      23.363801       0.003714      26.799836           0.000003
            7             Co      -0.000830      13.825597      21.920255       0.660445      90.939452 0.13944570E+04  0.41541165E+05                                17.366494                           12.762614       0.264443       1.943089                    0.993781      50.622633     137.053545       0.469383       0.438032      -1.109813       0.000261       0.000052       0.116460       0.116460      -0.000468       0.000118       0.000073      -0.011211      -0.756332      -0.252111       0.120430       0.131680             25.526527      26.413697      -0.024258       0.005411      26.800481      -0.000240      23.365404           0.000005
            8             Co       0.000830      13.826703       5.732045       0.660695      90.921198 0.13941982E+04  0.41531602E+05                                17.364427                           12.761496       0.265993       1.943439                    0.993792      50.620663     137.045947       0.469399       0.438036      -1.109808      -0.000115      -0.000370      -0.116569       0.116570       0.000054       0.000136       0.000081      -0.011544      -0.756580      -0.252193       0.120325       0.131869             25.522694      26.410884       0.038821       0.004759      26.799116      -0.001657      23.358083           0.000010
            9             Co      13.826150       5.732045       0.000830       0.660787      90.926242 0.13941593E+04  0.41530635E+05                                17.365941                           12.762010       0.266754       1.943714                    0.993779      50.619141     137.047324       0.469346       0.438084      -1.109765      -0.000262      -0.116667      -0.000235       0.116668      -0.000083       0.000254       0.000358       0.383972       0.361716      -0.252272       0.120567       0.131706             25.526515      26.801299      -0.000185       0.025048      23.366704       0.005798      26.411542          -0.000008
           10             Co      13.826150      21.920255      -0.000830       0.660779      90.905561 0.13937687E+04  0.41513670E+05                                17.359675                           12.757457       0.268173       1.944286                    0.993785      50.605910     136.976608       0.469610       0.437894      -1.109950      -0.000054       0.116555       0.000300       0.116555      -0.000028      -0.000127       0.000305       0.383849       0.361957      -0.252251       0.120651       0.131600             25.516854      26.792250       0.000591      -0.035341      23.353485       0.006271      26.404827          -0.000021
           11             Co       5.732045       0.000000      13.826703       0.660476      90.943602 0.13944573E+04  0.41541774E+05                                17.367817                           12.763184       0.267316       1.943762                    0.993762      50.627910     137.075264       0.469334       0.438071      -1.109772      -0.116745      -0.000150      -0.000282       0.116746      -0.000060       0.000007       0.000095      -0.372580       0.396314      -0.252342       0.120237       0.132106             25.529651      23.365999       0.000094      -0.003693      26.415633       0.022802      26.807322          -0.000006
           12             Co      21.920255       0.000000      13.825597       0.660844      90.909751 0.13939822E+04  0.41521346E+05                                17.359906                           12.758254       0.268712       1.944485                    0.993773      50.603386     136.969040       0.469608       0.437881      -1.109965       0.116579       0.000082       0.000126       0.116579      -0.000054      -0.000037      -0.000222      -0.372628       0.395371      -0.252209       0.120415       0.131795             25.516025      23.352146      -0.000168      -0.001695      26.405883      -0.034876      26.790047          -0.000004
           13              H       2.931973      10.838596      22.894998       0.112208       1.870176 0.15349595E+02  0.17335170E+03                                 2.316088                            2.142940      -1.321009       2.218664                    0.996120       3.892448      10.848268       0.483415       1.121901      -0.749554      -0.019163       0.014228       0.046484       0.052254      -0.009753      -0.003483      -0.000089       0.002005       0.062311      -0.020331      -0.000872       0.021203              2.446004       2.259526      -0.515534      -0.494579       2.224251       0.480117       2.854235          -0.000001
           14              H       4.645586       9.097883      22.891404       0.106533       1.884031 0.15602075E+02  0.17624176E+03                                 2.295467                            2.138250      -1.277613       2.231652                    0.996588       3.860498      10.625604       0.493417       1.098919      -0.756355       0.009764      -0.017172       0.044414       0.048609      -0.013897      -0.000175      -0.003419      -0.004255       0.064005      -0.024848       0.003059       0.021789              2.389930       2.292302      -0.490660       0.395611       2.131270      -0.409429       2.746218          -0.000005
           15              H      24.717561      16.812598      22.893892       0.112223       1.870991 0.15358536E+02  0.17348683E+03                                 2.317430                            2.144111      -1.324135       2.217473                    0.996034       3.892562      10.851473       0.483074       1.122473      -0.749420       0.019140      -0.014282       0.046525       0.052296      -0.009679       0.003388       0.000171       0.002031       0.062360      -0.020266      -0.000923       0.021190              2.447390       2.260686      -0.515518       0.494981       2.224806      -0.480155       2.856679           0.000002
           16              H      23.003395      18.552758      22.889191       0.106584       1.884307 0.15604951E+02  0.17627580E+03                                 2.295183                            2.138023      -1.276321       2.232141                    0.996569       3.861267      10.626475       0.493608       1.098484      -0.756459      -0.010010       0.017052       0.044385       0.048590      -0.013713       0.000155       0.003592      -0.004378       0.064269      -0.024729       0.002807       0.021922              2.389635       2.292506      -0.490811      -0.395847       2.131039       0.409349       2.745359           0.000005
           17              H      24.719774      10.839702       4.757855       0.112092       1.872022 0.15368366E+02  0.17360909E+03                                 2.317209                            2.143951      -1.321365       2.218342                    0.996100       3.893700      10.851616       0.483424       1.121588      -0.749639       0.019084       0.014326      -0.046521       0.052285       0.009809      -0.003570       0.000093       0.002118       0.062534      -0.020435      -0.000863       0.021298              2.447028       2.260555       0.515581      -0.494920       2.224585      -0.480016       2.855944           0.000001
           18              H      23.005884       9.098989       4.762003       0.106494       1.883699 0.15599484E+02  0.17620050E+03                                 2.294793                            2.137736      -1.276211       2.232235                    0.996539       3.861004      10.625714       0.493606       1.098573      -0.756435      -0.009760      -0.017165      -0.044535       0.048716       0.013894      -0.000191       0.003468      -0.004181       0.064121      -0.024863       0.003026       0.021837              2.389152       2.291857       0.490531       0.395444       2.130689       0.409323       2.744912           0.000002
           19              H       0.227578      15.928278      10.307118       0.104447       2.086893 0.17101147E+02  0.19876159E+03                                 2.520725                            2.283413      -1.453242       2.163245                    0.993370       4.010009      11.401212       0.460918       1.143339      -0.744738       0.005022       0.053606      -0.031472       0.062365       0.004781       0.001991      -0.002951      -0.051675       0.010653      -0.028212       0.003353       0.024859              2.735180       2.008794       0.156410      -0.130561       3.100775      -0.859112       3.095969           0.000000
           20              H       0.261867      15.968097      12.751582       0.110583       1.877444 0.15490678E+02  0.17500613E+03                                 2.301188                            2.138855      -1.311212       2.219405                    0.996226       3.891087      10.777920       0.489553       1.107449      -0.753446       0.007264       0.041991       0.018065       0.046285       0.006007       0.001272       0.000500      -0.042857       0.005601      -0.023245       0.001900       0.021344              2.408964       1.743840       0.132879       0.028598       2.709402       0.514494       2.773650          -0.000000
           21              H       2.934739      16.813151       4.757855       0.112440       1.870669 0.15355942E+02  0.17344833E+03                                 2.317088                            2.143887      -1.323464       2.217745                    0.996072       3.891634      10.848214       0.483119       1.122428      -0.749435      -0.019080      -0.014261      -0.046447       0.052199       0.009756       0.003415      -0.000129       0.001992       0.062461      -0.020356      -0.000875       0.021232              2.446838       2.259963       0.515369       0.494242       2.224637       0.480135       2.855916          -0.000001
           22              H       4.648628      18.553587       4.761726       0.106465       1.884563 0.15608125E+02  0.17631941E+03                                 2.295377                            2.138241      -1.275475       2.232412                    0.996562       3.861392      10.626815       0.493586       1.098484      -0.756464       0.010017       0.017194      -0.044516       0.048761       0.013720       0.000231      -0.003435      -0.004354       0.064089      -0.024699       0.002886       0.021814              2.389786       2.292597       0.490563      -0.396033       2.130682      -0.408987       2.746080          -0.000003
           23              H      27.425551      11.725405      10.306289       0.104742       2.087634 0.17108375E+02  0.19887628E+03                                 2.521807                            2.284258      -1.455066       2.162548                    0.993339       4.010471      11.405218       0.460701       1.143702      -0.744643      -0.005118      -0.053458      -0.031311       0.062164       0.004800      -0.002076       0.002998      -0.051870       0.010586      -0.028313       0.003336       0.024977              2.736499       2.009625       0.156457       0.130619       3.101689       0.859829       3.098182           0.000000
           24              H      27.390709      11.684756      12.750752       0.110705       1.873682 0.15453752E+02  0.17448770E+03                                 2.298226                            2.136406      -1.310061       2.220188                    0.996203       3.888084      10.767057       0.489790       1.107554      -0.753416      -0.007115      -0.041999       0.018022       0.046253       0.006032      -0.001329      -0.000497      -0.042753       0.005481      -0.023187       0.001866       0.021321              2.405637       1.742086       0.132793      -0.028706       2.705578      -0.512920       2.769249           0.000001
           25              H      22.894722       2.934186      10.839702       0.112261       1.871411 0.15362987E+02  0.17354319E+03                                 2.317376                            2.144104      -1.323191       2.217770                    0.996063       3.892824      10.851068       0.483200       1.122140      -0.749503       0.046456      -0.019135       0.014287       0.052235      -0.003465      -0.000079      -0.009749       0.030262      -0.034262      -0.020359      -0.000909       0.021268              2.447277       2.855810      -0.494791       0.480277       2.260921      -0.515864       2.225101           0.000002
           26              H      22.890850       4.648352       9.099266       0.106615       1.882302 0.15583990E+02  0.17598178E+03                                 2.293757                            2.136761      -1.275516       2.232694                    0.996569       3.859036      10.618983       0.493688       1.098663      -0.756420       0.044390       0.009994      -0.017175       0.048635      -0.000244      -0.003450      -0.013738       0.034214      -0.025660      -0.024724       0.002888       0.021836              2.388106       2.743702       0.395679      -0.408881       2.291063      -0.490282       2.129552           0.000003
           27              H      22.894169      24.717838      16.811769       0.112374       1.869883 0.15347921E+02  0.17333714E+03                                 2.316603                            2.143452      -1.324944       2.217280                    0.996005       3.890967      10.846130       0.483120       1.122559      -0.749404       0.046494       0.019162      -0.014212       0.052258       0.003407       0.000101      -0.009749       0.030271      -0.034180      -0.020350      -0.000893       0.021243              2.446399       2.854926       0.494664      -0.479696       2.260277      -0.515403       2.223994           0.000001
           28              H      22.889744      23.003395      18.552205       0.106573       1.882709 0.15588981E+02  0.17604598E+03                                 2.293659                            2.136748      -1.274435       2.232976                    0.996552       3.859851      10.620232       0.493830       1.098298      -0.756509       0.044390      -0.010032       0.017035       0.048594       0.000187       0.003599      -0.013707       0.034256      -0.025599      -0.024708       0.002816       0.021892              2.387980       2.743155      -0.395455       0.409086       2.291022      -0.490319       2.129762           0.000002
           29              H       4.758131      24.720327      10.838319       0.112352       1.869123 0.15338207E+02  0.17319669E+03                                 2.315481                            2.142347      -1.320788       2.218850                    0.996127       3.891731      10.846616       0.483398       1.122113      -0.749493      -0.046403       0.019093       0.014165       0.052138      -0.003489       0.000088       0.009753       0.030157      -0.034250      -0.020341      -0.000879       0.021220              2.445384       2.853840      -0.494775      -0.479765       2.258937       0.515200       2.223375          -0.000001
           30              H       4.762556      23.006161       9.097883       0.106454       1.885834 0.15620378E+02  0.17649223E+03                                 2.296292                            2.138969      -1.274918       2.232369                    0.996557       3.862975      10.632164       0.493541       1.098370      -0.756484      -0.044484      -0.009804      -0.017213       0.048695      -0.000209       0.003459       0.013847       0.034288      -0.025517      -0.024844       0.002987       0.021857              2.390789       2.746957       0.395767       0.409714       2.293339       0.491070       2.132073          -0.000000
           31              H       4.757578       2.931973      16.814811       0.112312       1.870258 0.15349116E+02  0.17334700E+03                                 2.316194                            2.142915      -1.321654       2.218294                    0.996139       3.892784      10.849649       0.483410       1.121910      -0.749543      -0.046428      -0.019072      -0.014108       0.052137       0.003479      -0.000058       0.009809       0.030147      -0.034103      -0.020376      -0.000816       0.021191              2.446238       2.854695       0.494816       0.480589       2.259403       0.515714       2.224616          -0.000001
           32              H       4.761173       4.645586      18.555523       0.106634       1.886256 0.15626296E+02  0.17658718E+03                                 2.297488                            2.140076      -1.282122       2.229807                    0.996573       3.862285      10.633347       0.493139       1.099091      -0.756312      -0.044401       0.009730       0.017154       0.048584       0.000175      -0.003448       0.013892       0.034214      -0.025785      -0.024876       0.003012       0.021864              2.392076       2.748670      -0.396098      -0.409785       2.294537       0.491291       2.133019          -0.000002
           33              H      10.839978      22.894722       2.933356       0.112411       1.869495 0.15344269E+02  0.17328119E+03                                 2.315990                            2.142955      -1.323319       2.217848                    0.996070       3.890748      10.844161       0.483270       1.122306      -0.749466       0.014192       0.046364      -0.019013       0.052082      -0.000052      -0.009806      -0.003540      -0.032251      -0.028006      -0.020401      -0.000842       0.021243              2.445677       2.223489       0.479564      -0.515224       2.854008      -0.494387       2.259534          -0.000002
           34              H       9.099542      22.890850       4.647522       0.106880       1.880630 0.15568207E+02  0.17575832E+03                                 2.292283                            2.135575      -1.275319       2.232850                    0.996561       3.857719      10.613857       0.493863       1.098557      -0.756441      -0.017125       0.044321       0.009963       0.048548      -0.003416      -0.013767      -0.000267      -0.029936      -0.038380      -0.024738       0.002932       0.021807              2.386504       2.128499      -0.408547      -0.489857       2.741314       0.395038       2.289699          -0.000004
           35              H      16.812045      22.894169      24.716732       0.112231       1.870145 0.15351058E+02  0.17337959E+03                                 2.316694                            2.143578      -1.323089       2.217898                    0.996013       3.891482      10.847409       0.483142       1.122462      -0.749429      -0.014239       0.046571       0.019200       0.052347       0.000113      -0.009719       0.003327      -0.032166      -0.028287      -0.020298      -0.000892       0.021189              2.446414       2.223962      -0.479751      -0.515207       2.855282       0.494370       2.259997           0.000002
           36              H      18.552205      22.889744      23.002289       0.106871       1.881282 0.15575056E+02  0.17586015E+03                                 2.293184                            2.136353      -1.275595       2.232767                    0.996531       3.857963      10.616286       0.493652       1.098874      -0.756364       0.017106       0.044345      -0.010014       0.048573       0.003480      -0.013681       0.000181      -0.029799      -0.038756      -0.024667       0.002840       0.021827              2.387443       2.128933       0.408498      -0.490015       2.742782      -0.395400       2.290614           0.000005
           37              H      10.837766       4.757578      24.721433       0.112334       1.870495 0.15351810E+02  0.17338571E+03                                 2.316416                            2.143128      -1.321168       2.218445                    0.996138       3.893019      10.850700       0.483375       1.121936      -0.749536       0.014176      -0.046385       0.019017       0.052097       0.000062       0.009666      -0.003535      -0.032205      -0.028029      -0.020251      -0.000969       0.021220              2.446466       2.224621      -0.480333       0.515772       2.854913      -0.495092       2.259864          -0.000001
           38              H       9.097054       4.761173      23.007543       0.106513       1.887129 0.15634881E+02  0.17670494E+03                                 2.298025                            2.140522      -1.280996       2.230184                    0.996600       3.863034      10.635341       0.493146       1.098945      -0.756352      -0.017161      -0.044470      -0.009788       0.048661       0.003454       0.013947      -0.000219      -0.029914      -0.038341      -0.024906       0.003100       0.021806              2.392678       2.133690       0.410175       0.491582       2.749272       0.396196       2.295073          -0.000004
           39              H      16.814258       4.758131       2.933356       0.112297       1.870248 0.15349669E+02  0.17335943E+03                                 2.316474                            2.143193      -1.321055       2.218694                    0.996137       3.892789      10.850799       0.483285       1.122160      -0.749481      -0.014139      -0.046481      -0.019029       0.052178      -0.000111       0.009769       0.003441      -0.032089      -0.028287      -0.020335      -0.000844       0.021179              2.446483       2.224573       0.480364       0.515651       2.855097       0.494883       2.259780           0.000001
           40              H      18.554693       4.762279       4.647246       0.106655       1.885063 0.15613426E+02  0.17640144E+03                                 2.296220                            2.138950      -1.277296       2.231642                    0.996575       3.861495      10.629177       0.493365       1.098839      -0.756372       0.017209      -0.044427       0.009828       0.048647      -0.003441       0.013808       0.000191      -0.029878      -0.038594      -0.024788       0.002960       0.021828              2.390706       2.132031      -0.409603       0.491039       2.746760      -0.395848       2.293327           0.000004
           41              H      24.635158      16.717751      18.582069       0.110779       1.855328 0.15132658E+02  0.17042340E+03                                 2.306266                            2.128297      -1.325144       2.214659                    0.995964       3.913234      10.917848       0.484520       1.122485      -0.748890       0.013961      -0.018480      -0.045955       0.051462      -0.009442      -0.000079       0.002708      -0.001531       0.061875      -0.019864      -0.001031       0.020895              2.444897       2.238992      -0.531187      -0.498839       2.256295       0.508465       2.839405           0.000002
           42              H      22.895551      18.431641      18.576262       0.105658       1.893316 0.15703887E+02  0.17766682E+03                                 2.301874                            2.144328      -1.283151       2.228484                    0.996530       3.871616      10.661775       0.493061       1.098010      -0.756570      -0.016941       0.010117      -0.045060       0.049191      -0.013925       0.003378       0.000387       0.004441       0.063095      -0.024753       0.003286       0.021466              2.395566       2.136717      -0.492295       0.407556       2.297898      -0.391897       2.752083           0.000006
           43              H       3.015760      10.931784      18.583175       0.110975       1.851857 0.15099958E+02  0.16996635E+03                                 2.303644                            2.126231      -1.323670       2.215610                    0.995956       3.909688      10.905769       0.484666       1.122733      -0.748835      -0.014015       0.018380      -0.045848       0.051344      -0.009350       0.000097      -0.002748      -0.001600       0.061718      -0.019750      -0.001102       0.020852              2.441800       2.235660      -0.529571       0.497373       2.253473      -0.507199       2.836267          -0.000001
           44              H       4.755090       9.217341      18.578474       0.105959       1.895121 0.15721875E+02  0.17792730E+03                                 2.303731                            2.145856      -1.284538       2.227858                    0.996516       3.872481      10.667052       0.492765       1.098318      -0.756492       0.017033      -0.010017      -0.044892       0.049048      -0.013908      -0.003348      -0.000299       0.004504       0.063338      -0.024772       0.003226       0.021545              2.397699       2.138593      -0.493342      -0.408174       2.300396       0.392815       2.754107          -0.000004
           45              H      24.636540      10.933996       9.069678       0.110794       1.857143 0.15153342E+02  0.17070365E+03                                 2.307182                            2.129324      -1.324088       2.214977                    0.995992       3.914157      10.919644       0.484580       1.122035      -0.749013       0.013934       0.018544       0.045937       0.051461       0.009410       0.000154       0.002718      -0.001538       0.062038      -0.019856      -0.001099       0.020955              2.445556       2.238978       0.530875       0.498410       2.256909       0.508400       2.840783           0.000002
           46              H      22.897210       9.219830       9.074932       0.106063       1.893645 0.15708386E+02  0.17774320E+03                                 2.303043                            2.145360      -1.287940       2.226759                    0.996505       3.870658      10.662400       0.492657       1.098753      -0.756388      -0.017030      -0.010054       0.044844       0.049011       0.013883      -0.003327       0.000353       0.004500       0.063214      -0.024728       0.003234       0.021495              2.396836       2.137810       0.492852      -0.407874       2.299310      -0.392386       2.753389           0.000005
           47              H       2.100745      13.587234       3.518755       0.104210       2.086291 0.17092101E+02  0.19862796E+03                                 2.519825                            2.282446      -1.448104       2.165084                    0.993382       4.011192      11.403344       0.461131       1.142976      -0.744806       0.053791      -0.005426       0.031491       0.062567      -0.004956       0.002847       0.002114       0.051517       0.010460      -0.028153       0.003339       0.024814              2.734352       3.098315      -0.164307       0.858301       2.009719      -0.137258       3.095022          -0.000001
           48              H       2.140288      13.551563       1.074292       0.110835       1.876568 0.15483041E+02  0.17490767E+03                                 2.301122                            2.138850      -1.313313       2.218775                    0.996285       3.889664      10.775491       0.489348       1.107990      -0.753314       0.041794      -0.007709      -0.018115       0.046199      -0.006230      -0.000434       0.001276       0.042618       0.005572      -0.023187       0.001896       0.021292              2.408834       2.707633      -0.138847      -0.514012       1.745439       0.031781       2.773429          -0.000004
           49              H       3.016313      16.720516       9.069678       0.110990       1.853738 0.15121220E+02  0.17026339E+03                                 2.305225                            2.127782      -1.325015       2.215016                    0.995955       3.910425      10.909218       0.484477       1.122791      -0.748835      -0.014019      -0.018470       0.045874       0.051402       0.009440      -0.000132      -0.002677      -0.001677       0.061674      -0.019829      -0.000998       0.020827              2.443270       2.237326       0.529945      -0.497767       2.254569      -0.506909       2.837916          -0.000001
           50              H       4.755919      18.434682       9.074932       0.105663       1.895841 0.15729568E+02  0.17803359E+03                                 2.304181                            2.146284      -1.284007       2.227871                    0.996479       3.873469      10.669852       0.492756       1.098219      -0.756519       0.016938       0.010048       0.045009       0.049129       0.013925       0.003349      -0.000275       0.004464       0.063340      -0.024783       0.003235       0.021548              2.398106       2.138443       0.493195       0.407920       2.300688       0.393073       2.755186          -0.000003
           51              H      25.552661      14.065895       3.519585       0.104258       2.087800 0.17107796E+02  0.19885001E+03                                 2.520680                            2.283192      -1.449022       2.164525                    0.993370       4.012497      11.407073       0.461161       1.142673      -0.744877      -0.053725       0.005486       0.031485       0.062513      -0.004951      -0.002901      -0.002083       0.051439       0.010386      -0.028098       0.003297       0.024802              2.735419       3.098736      -0.164657      -0.858830       2.010638       0.137755       3.096885           0.000001
           52              H      25.512565      14.101014       1.075121       0.110978       1.874080 0.15457794E+02  0.17455188E+03                                 2.299014                            2.137046      -1.310622       2.220008                    0.996246       3.887870      10.768473       0.489573       1.107928      -0.753321      -0.041852       0.007806      -0.017985       0.046217      -0.006173       0.000441      -0.001227       0.042461       0.005425      -0.023067       0.001843       0.021225              2.406491       2.705136      -0.138625       0.513054       1.744139      -0.031474       2.770196           0.000002
           53              H      16.720240       9.069954       3.015760       0.110836       1.854582 0.15129335E+02  0.17037170E+03                                 2.305517                            2.128016      -1.323665       2.215427                    0.995963       3.911629      10.911883       0.484582       1.122435      -0.748920      -0.018545       0.045878      -0.013963       0.051417      -0.002693       0.009400      -0.000130      -0.030039      -0.033277      -0.019791      -0.001046       0.020837              2.443642       2.255307      -0.507405       0.530167       2.838258      -0.497649       2.237362           0.000001
           54              H      18.434406       9.075485       4.755090       0.105816       1.896017 0.15730933E+02  0.17805836E+03                                 2.304698                            2.146676      -1.286725       2.226924                    0.996520       3.873099      10.670180       0.492593       1.098525      -0.756444       0.010030       0.044892       0.016955       0.049024      -0.000291       0.013879       0.003377      -0.034004      -0.024969      -0.024770       0.003168       0.021603              2.398707       2.301010       0.393173       0.493373       2.756067       0.408295       2.139045           0.000003
           55              H      10.931784       9.069401      24.637646       0.110932       1.854151 0.15124183E+02  0.17029973E+03                                 2.305194                            2.127683      -1.323728       2.215528                    0.995940       3.911020      10.909851       0.484608       1.122466      -0.748912       0.018553       0.045830       0.013804       0.051334       0.002670       0.009340       0.000146      -0.030141      -0.033147      -0.019740      -0.001122       0.020862              2.443317       2.255070       0.507548       0.529911       2.838195       0.497435       2.236685          -0.000001
           56              H       9.217341       9.074379      22.898317       0.106174       1.896625 0.15738212E+02  0.17816603E+03                                 2.305507                            2.147417      -1.287915       2.226485                    0.996493       3.872970      10.671495       0.492411       1.098774      -0.756381      -0.009986       0.044657      -0.016977       0.048807       0.000287       0.013837      -0.003418      -0.034046      -0.024862      -0.024739       0.003122       0.021617              2.399590       2.301825      -0.393212       0.493734       2.756858      -0.408723       2.140088          -0.000005
           57              H      10.933996      18.582899       3.016589       0.110607       1.857881 0.15160837E+02  0.17081110E+03                                 2.307875                            2.129903      -1.325118       2.214479                    0.995972       3.915383      10.924196       0.484491       1.122090      -0.748996       0.018556      -0.046041      -0.014003       0.051577      -0.002739      -0.009431       0.000067      -0.030125      -0.033347      -0.019856      -0.001040       0.020896              2.446416       2.257570      -0.508664      -0.531248       2.841733       0.498761       2.239945          -0.000001
           58              H       9.220106      18.577645       4.756196       0.105789       1.894834 0.15720470E+02  0.17791012E+03                                 2.303730                            2.145968      -1.286702       2.227053                    0.996497       3.872229      10.666849       0.492673       1.098531      -0.756443      -0.010015      -0.045029       0.017039       0.049175      -0.000343      -0.013927      -0.003334      -0.033913      -0.025034      -0.024796       0.003243       0.021553              2.397524       2.299715       0.392288      -0.492904       2.754455      -0.408070       2.138403          -0.000003
           59              H      13.589170      24.133268      25.551278       0.104256       2.088637 0.17116596E+02  0.19899230E+03                                 2.522327                            2.284578      -1.450935       2.163997                    0.993327       4.012371      11.410564       0.460746       1.143473      -0.744693      -0.005381      -0.031475      -0.053691       0.062469      -0.002064       0.004927       0.002917      -0.031075       0.072365      -0.028235       0.003305       0.024931              2.737231       2.011256       0.136172       0.163021       3.098773       0.859723       3.101664           0.000000
           60              H      13.554051      26.577455      25.511735       0.110729       1.876346 0.15479540E+02  0.17486041E+03                                 2.300996                            2.138635      -1.312575       2.219089                    0.996289       3.890015      10.776661       0.489357       1.108018      -0.753300      -0.007513       0.017999      -0.041906       0.046222      -0.001195       0.006227      -0.000451      -0.024083       0.061019      -0.023154       0.001902       0.021252              2.408787       1.744734      -0.031647       0.137442       2.773773      -0.513907       2.707854           0.000001
           61              H      16.718028      18.582346      24.634881       0.110626       1.856445 0.15146402E+02  0.17059951E+03                                 2.306106                            2.128412      -1.319011       2.216791                    0.995953       3.914502      10.918431       0.484847       1.121588      -0.749116      -0.018589      -0.045996       0.014009       0.051550       0.002732      -0.009452      -0.000102      -0.030207      -0.033246      -0.019883      -0.001038       0.020920              2.444526       2.255985       0.507834      -0.530974       2.838651      -0.498481       2.238942           0.000001
           62              H      18.431917      18.576539      22.894998       0.105563       1.894211 0.15712241E+02  0.17778423E+03                                 2.302588                            2.144888      -1.284272       2.228000                    0.996537       3.872316      10.664245       0.493002       1.098000      -0.756575       0.010126      -0.045123      -0.016963       0.049258       0.000374      -0.013888       0.003345      -0.033863      -0.024951      -0.024742       0.003227       0.021515              2.396427       2.298892      -0.392357      -0.492717       2.752953       0.407780       2.137435           0.000003
           63              H      14.063130      24.132715       2.099916       0.104305       2.087298 0.17103337E+02  0.19879054E+03                                 2.520653                            2.283204      -1.451580       2.163682                    0.993317       4.011688      11.405549       0.461054       1.142983      -0.744807       0.005398      -0.031431       0.053688       0.062446       0.001994       0.004866      -0.002931      -0.031032       0.072205      -0.028167       0.003293       0.024874              2.735360       2.010186      -0.135983       0.162652       3.097086      -0.858951       3.098806          -0.000000
           64              H      14.098249      26.576626       2.140288       0.110876       1.874618 0.15462951E+02  0.17462881E+03                                 2.299832                            2.137691      -1.312856       2.219229                    0.996285       3.888005      10.770255       0.489389       1.108227      -0.753253       0.007456       0.017933       0.041866       0.046151       0.001200       0.006244       0.000443      -0.024173       0.060888      -0.023182       0.001969       0.021213              2.407501       1.744067       0.031512       0.137262       2.772103       0.513315       2.706331          -0.000000
           65              H       9.069954      24.636817      10.933166       0.111102       1.855980 0.15142268E+02  0.17055480E+03                                 2.306661                            2.128888      -1.325069       2.214752                    0.995990       3.912756      10.916442       0.484493       1.122395      -0.748922       0.045774       0.013850       0.018453       0.051260       0.000158       0.002723       0.009417       0.031803      -0.028746      -0.019869      -0.001101       0.020970              2.444982       2.840032       0.498129       0.508154       2.238400       0.530668       2.256514          -0.000001
           66              H       9.075485      22.897487       9.219000       0.106106       1.894286 0.15714142E+02  0.17782542E+03                                 2.303558                            2.145747      -1.287709       2.226777                    0.996500       3.871301      10.664843       0.492612       1.098747      -0.756386       0.044765      -0.017052      -0.009993       0.048934      -0.003342       0.000322       0.013850       0.029540      -0.038421      -0.024741       0.003141       0.021600              2.397424       2.754375      -0.408089      -0.392498       2.138192       0.492925       2.299705          -0.000001
           67              H       9.069401       3.014930      16.721622       0.110876       1.853721 0.15119897E+02  0.17023399E+03                                 2.304443                            2.127065      -1.321673       2.216303                    0.995965       3.911014      10.908140       0.484802       1.122132      -0.748992       0.045893      -0.013854      -0.018551       0.051402      -0.000183      -0.002732       0.009398       0.031510      -0.028587      -0.019760      -0.001042       0.020802              2.442486       2.836929      -0.497371      -0.507148       2.236199       0.529734       2.254329          -0.000001
           68              H       9.074379       4.754260      18.436065       0.105933       1.897547 0.15746156E+02  0.17827089E+03                                 2.305743                            2.147539      -1.286153       2.226941                    0.996497       3.874355      10.674281       0.492562       1.098345      -0.756487       0.044820       0.017048       0.009918       0.048968       0.003384      -0.000223       0.013910       0.029472      -0.038369      -0.024775       0.003196       0.021579              2.399911       2.757294       0.408719       0.393698       2.140112       0.493918       2.302327          -0.000002
           69              H      18.582346      24.634881      16.716921       0.110716       1.856757 0.15150090E+02  0.17066547E+03                                 2.307395                            2.129508      -1.326006       2.214319                    0.995974       3.913866      10.920371       0.484397       1.122469      -0.748907      -0.045921       0.013947      -0.018602       0.051472      -0.000095       0.002703      -0.009417       0.031795      -0.028792      -0.019872      -0.001093       0.020965              2.445896       2.840884      -0.498546       0.508469       2.239651      -0.531168       2.257152           0.000002
           70              H      18.576539      22.895275      18.430811       0.105714       1.894365 0.15714945E+02  0.17782820E+03                                 2.303067                            2.145366      -1.286082       2.227254                    0.996513       3.872155      10.665324       0.492830       1.098301      -0.756499      -0.045020      -0.016954       0.010116       0.049159       0.003406       0.000424      -0.013951       0.029383      -0.038314      -0.024808       0.003292       0.021516              2.396829       2.753640       0.407943      -0.392155       2.137802      -0.492683       2.299043           0.000003
           71              H      24.132992       2.100469      14.062854       0.103976       2.088491 0.17114430E+02  0.19894921E+03                                 2.521438                            2.283818      -1.450381       2.164053                    0.993315       4.013169      11.410143       0.461036       1.142857      -0.744837      -0.031510       0.053882       0.005448       0.062656      -0.002896       0.002058       0.004907      -0.020569      -0.082694      -0.028198       0.003328       0.024869              2.736223       3.097697      -0.859254      -0.136084       3.100319       0.162896       2.010651           0.000001
           72              H      26.577179       2.140565      14.098249       0.110885       1.875491 0.15472356E+02  0.17475973E+03                                 2.300389                            2.138211      -1.312131       2.219325                    0.996322       3.888988      10.773366       0.489379       1.108092      -0.753284       0.017974       0.041829       0.007543       0.046148       0.000433       0.001195       0.006234      -0.018411      -0.066819      -0.023216       0.001963       0.021254              2.408096       2.772922       0.513401       0.031736       2.706867       0.137479       1.744500           0.000001
           73              H      18.582899       3.016866      10.932890       0.110663       1.854890 0.15130853E+02  0.17039038E+03                                 2.305566                            2.127940      -1.323751       2.215288                    0.995974       3.912361      10.913413       0.484661       1.122243      -0.748964      -0.046033      -0.014035       0.018484       0.051553       0.000097      -0.002684      -0.009449       0.031642      -0.028619      -0.019850      -0.001007       0.020858              2.443839       2.838446       0.498154      -0.507598       2.237900      -0.530404       2.255171           0.000001
           74              H      18.577645       4.756472       9.219000       0.105747       1.894474 0.15715598E+02  0.17783455E+03                                 2.302975                            2.145254      -1.285194       2.227583                    0.996482       3.872260      10.665017       0.492905       1.098140      -0.756539      -0.045009       0.016954      -0.010124       0.049151      -0.003349      -0.000333      -0.013902       0.029438      -0.038567      -0.024790       0.003214       0.021576              2.396793       2.753345      -0.407859       0.392472       2.137723      -0.492818       2.299311           0.000001
           75              H      24.132992      25.551831      13.588617       0.104094       2.087493 0.17104495E+02  0.19880595E+03                                 2.520710                            2.283212      -1.451451       2.163677                    0.993319       4.012162      11.406689       0.461077       1.142913      -0.744824      -0.031500      -0.053838      -0.005398       0.062610       0.002892      -0.002064       0.004901      -0.020506      -0.082585      -0.028162       0.003342       0.024819              2.735413       3.096690       0.858837       0.136260       3.099314       0.163022       2.010236           0.000001
           76              H      26.577179      25.511735      13.553775       0.110840       1.875339 0.15470740E+02  0.17473414E+03                                 2.300075                            2.137947      -1.310430       2.219962                    0.996288       3.889023      10.772678       0.489469       1.107935      -0.753322       0.017963      -0.041840      -0.007558       0.046156      -0.000464      -0.001193       0.006261      -0.018431      -0.066705      -0.023186       0.001931       0.021255              2.407747       2.772442      -0.513301      -0.031515       2.706475       0.137420       1.744323           0.000001
           77              H      24.760699      16.843016       4.755919       0.110897       1.856836 0.15149150E+02  0.17065744E+03                                 2.307634                            2.129538      -1.326391       2.214066                    0.995973       3.914486      10.923273       0.484346       1.122571      -0.748867       0.018477      -0.013890      -0.045851       0.051348      -0.009430      -0.002709       0.000139       0.001466       0.062030      -0.019871      -0.001078       0.020949              2.446421       2.257626      -0.531635      -0.508802       2.240366       0.499230       2.841272           0.000001
           78              H      23.046809      18.582622       4.750112       0.105682       1.893300 0.15703721E+02  0.17766821E+03                                 2.302093                            2.144511      -1.284530       2.227999                    0.996521       3.871466      10.662194       0.492962       1.098210      -0.756520      -0.010104       0.016959      -0.045080       0.049213      -0.013937      -0.000377      -0.003355      -0.004354       0.063178      -0.024769       0.003281       0.021488              2.395805       2.298081      -0.492248       0.391919       2.136735      -0.407424       2.752600           0.000004
           79              H       2.894090      10.810390       4.757302       0.110839       1.853866 0.15120043E+02  0.17024586E+03                                 2.305096                            2.127463      -1.323606       2.215404                    0.995950       3.911769      10.912630       0.484597       1.122541      -0.748880      -0.018397       0.014067      -0.045904       0.051415      -0.009365       0.002764      -0.000081       0.001612       0.061750      -0.019773      -0.001092       0.020865              2.443458       2.255171      -0.530362       0.507850       2.237290      -0.497964       2.837914          -0.000001
           80              H       4.608532       9.071060       4.752601       0.105803       1.895695 0.15727172E+02  0.17800275E+03                                 2.304275                            2.146286      -1.284363       2.227839                    0.996494       3.872935      10.668869       0.492690       1.098388      -0.756477       0.010047      -0.017043      -0.044973       0.049132      -0.013899       0.000321       0.003350      -0.004539       0.063267      -0.024755       0.003234       0.021521              2.398273       2.300751      -0.493493      -0.392933       2.139103       0.408486       2.754964          -0.000005
           81              H       2.891878      16.841910      22.895551       0.110779       1.857162 0.15152896E+02  0.17070016E+03                                 2.307346                            2.129408      -1.324135       2.214978                    0.995992       3.914264      10.920572       0.484523       1.122157      -0.748981      -0.018649      -0.013942       0.045872       0.051443       0.009405      -0.002701      -0.000172       0.001546       0.062115      -0.019861      -0.001117       0.020978              2.445812       2.257472       0.531216      -0.508714       2.239242      -0.498452       2.840721          -0.000000
           82              H       4.606320      18.581240      22.901082       0.106078       1.893677 0.15708902E+02  0.17775134E+03                                 2.303126                            2.145441      -1.287873       2.226805                    0.996506       3.870648      10.662606       0.492630       1.098799      -0.756377       0.010062       0.017029       0.044841       0.049009       0.013882      -0.000352       0.003325      -0.004485       0.063214      -0.024727       0.003233       0.021494              2.396929       2.299487       0.492859       0.392383       2.137827       0.407880       2.753474          -0.000003
           83              H       0.238363      11.725128      17.344905       0.104455       2.086279 0.17092360E+02  0.19863389E+03                                 2.519955                            2.282570      -1.449785       2.164514                    0.993389       4.010746      11.402568       0.461081       1.143082      -0.744780       0.005301      -0.053654       0.031481       0.062433      -0.004994      -0.002098      -0.002873      -0.051646       0.010440      -0.028218       0.003325       0.024894              2.734547       2.009784      -0.163875       0.136941       3.098238      -0.858553       3.095620           0.000000
           84              H       0.274034      11.685862      14.900442       0.110787       1.876195 0.15478636E+02  0.17484431E+03                                 2.300747                            2.138483      -1.312989       2.218922                    0.996276       3.889433      10.774198       0.489415       1.107924      -0.753330       0.007657      -0.041844      -0.018118       0.046236      -0.006220      -0.001239       0.000425      -0.042517       0.005420      -0.023108       0.001843       0.021265              2.408478       1.745070      -0.138540      -0.031703       2.707144       0.514019       2.773218           0.000000
           85              H      24.757934      10.809837      22.895551       0.110849       1.853469 0.15117805E+02  0.17021516E+03                                 2.304974                            2.127518      -1.324708       2.215157                    0.995941       3.910466      10.908986       0.484516       1.122765      -0.748839       0.018446       0.014059       0.045965       0.051485       0.009400       0.002722       0.000095       0.001635       0.061523      -0.019768      -0.001016       0.020783              2.443063       2.254638       0.530146       0.507017       2.237259       0.497740       2.837291           0.000001
           86              H      23.043768       9.070231      22.901082       0.105683       1.895558 0.15726198E+02  0.17798468E+03                                 2.303892                            2.146006      -1.283659       2.228042                    0.996484       3.873104      10.668282       0.492808       1.098169      -0.756533      -0.010044      -0.016929       0.045004       0.049121       0.013922       0.000273      -0.003351      -0.004462       0.063336      -0.024780       0.003232       0.021548              2.397814       2.300376       0.493116      -0.393082       2.138232      -0.407947       2.754835           0.000003
           87              H      27.413108      15.925789      17.345458       0.104362       2.086418 0.17094565E+02  0.19866006E+03                                 2.519692                            2.282412      -1.449144       2.164570                    0.993371       4.011275      11.402984       0.461203       1.142776      -0.744852      -0.005417       0.053643       0.031415       0.062400      -0.004957       0.002081       0.002920      -0.051518       0.010419      -0.028143       0.003303       0.024841              2.734190       2.009805      -0.164177      -0.137274       3.097579       0.858176       3.095186           0.000000
           88              H      27.377989      15.966161      14.901271       0.110943       1.874951 0.15467114E+02  0.17468139E+03                                 2.299654                            2.137632      -1.311016       2.219765                    0.996263       3.888476      10.770488       0.489532       1.107868      -0.753340      -0.007627       0.041904      -0.017977       0.046231      -0.006235       0.001260      -0.000415      -0.042387       0.005473      -0.023061       0.001863       0.021198              2.407174       1.744497      -0.138403       0.031373       2.706022      -0.513199       2.771003           0.000001
           89              H       4.756196      24.757657      16.841357       0.111041       1.855318 0.15138697E+02  0.17050486E+03                                 2.306307                            2.128836      -1.325282       2.214860                    0.995965       3.911468      10.912608       0.484429       1.122606      -0.748885      -0.045748       0.018460      -0.013949       0.051266      -0.002723       0.000166      -0.009382       0.030020      -0.033267      -0.019768      -0.001066       0.020834              2.444366       2.838853      -0.507101       0.497923       2.255914      -0.530400       2.238331          -0.000001
           90              H       4.750942      23.043491      18.580963       0.106054       1.894077 0.15711074E+02  0.17778352E+03                                 2.303482                            2.145606      -1.288166       2.226548                    0.996512       3.871117      10.664414       0.492601       1.098817      -0.756367      -0.044714      -0.010014       0.016938       0.048851      -0.000257      -0.003388      -0.013907       0.034008      -0.024952      -0.024797       0.003188       0.021608              2.397439       2.754113       0.393166      -0.407943       2.300189      -0.493235       2.138016          -0.000002
           91              H      10.306289      27.423892      11.725405       0.104953       2.086183 0.17094962E+02  0.19868826E+03                                 2.521030                            2.283674      -1.455334       2.162593                    0.993373       4.009083      11.401637       0.460649       1.144014      -0.744566      -0.031288      -0.005120      -0.053409       0.062110      -0.001995       0.003052       0.004744       0.031060       0.072310      -0.028176       0.003258       0.024918              2.735607       3.097309       0.131459       0.859126       2.009393       0.157220       3.100120          -0.000001
           92              H      12.750752      27.389327      11.684756       0.110410       1.877114 0.15488018E+02  0.17497069E+03                                 2.301069                            2.138789      -1.313078       2.218683                    0.996238       3.891132      10.778304       0.489514       1.107570      -0.753416       0.018028      -0.007344      -0.042058       0.046344      -0.001308      -0.000470       0.006029       0.024184       0.061683      -0.023263       0.001851       0.021413              2.408814       2.773437      -0.029247      -0.513984       1.743884       0.133437       2.709122          -0.000002
           93              H       4.757025       2.894643      10.811773       0.110927       1.855547 0.15140185E+02  0.17051808E+03                                 2.305991                            2.128539      -1.323366       2.215563                    0.995950       3.911868      10.911993       0.484622       1.122182      -0.748990      -0.045843      -0.018530       0.013729       0.051318       0.002714      -0.000214      -0.009338       0.030108      -0.033133      -0.019727      -0.001129       0.020856              2.443969       2.838809       0.507446      -0.497402       2.255805      -0.530070       2.237295          -0.000001
           94              H       4.752048       4.609085       9.072443       0.106274       1.894391 0.15714382E+02  0.17783437E+03                                 2.304034                            2.146071      -1.288029       2.226644                    0.996483       3.870774      10.664664       0.492454       1.099062      -0.756308      -0.044637       0.009896      -0.017098       0.048813       0.000233       0.003399      -0.013831       0.033996      -0.024941      -0.024716       0.003111       0.021605              2.398058       2.754749      -0.393076       0.408476       2.300592      -0.493439       2.138833          -0.000001
           95              H      10.307118       0.228408      15.928278       0.104446       2.086935 0.17102479E+02  0.19878098E+03                                 2.520678                            2.283430      -1.453470       2.163109                    0.993357       4.010525      11.402801       0.460938       1.143267      -0.744750      -0.031408       0.005016       0.053634       0.062355       0.001992      -0.002991       0.004802       0.031175       0.072128      -0.028213       0.003359       0.024854              2.735101       3.095833      -0.131324      -0.858839       2.008968       0.157171       3.100501          -0.000000
           96              H      12.751305       0.262973      15.968097       0.110401       1.877152 0.15486969E+02  0.17495909E+03                                 2.301306                            2.138889      -1.313062       2.218764                    0.996210       3.890917      10.778364       0.489434       1.107749      -0.753372       0.018001       0.007328       0.042104       0.046374       0.001279       0.000478       0.005999       0.024233       0.061572      -0.023259       0.001891       0.021369              2.409102       2.773836       0.029250       0.514268       1.743880       0.133378       2.709589           0.000000
           97              H      22.895275       2.892154      16.843016       0.110836       1.854883 0.15128967E+02  0.17037042E+03                                 2.305822                            2.127997      -1.324009       2.215149                    0.995963       3.912703      10.915787       0.484571       1.122442      -0.748901       0.045894      -0.018527      -0.013932       0.051416      -0.002721      -0.000146       0.009421       0.030214      -0.033205      -0.019846      -0.001071       0.020918              2.444249       2.839110      -0.508151      -0.498319       2.255541       0.530629       2.238096           0.000001
           98              H      22.900529       4.606044      18.582622       0.105945       1.893710 0.15708990E+02  0.17774337E+03                                 2.302478                            2.144901      -1.285279       2.227615                    0.996494       3.871460      10.662771       0.492905       1.098241      -0.756512       0.045006       0.009984       0.016963       0.049122      -0.000340       0.003337       0.013996       0.033946      -0.024876      -0.024866       0.003320       0.021546              2.396185       2.752562       0.391834       0.407824       2.298540       0.492556       2.137454           0.000002
           99              H      17.345182       0.232279      11.724575       0.104153       2.087902 0.17108977E+02  0.19886304E+03                                 2.520584                            2.283167      -1.448325       2.164884                    0.993369       4.012258      11.405601       0.461204       1.142569      -0.744910       0.031458       0.005402      -0.053727       0.062493      -0.001932      -0.003006      -0.004788       0.031163       0.072203      -0.028208       0.003327       0.024881              2.735137       3.096047       0.133271      -0.859067       2.009327      -0.159649       3.100037           0.000001
          100              H      14.900995       0.267121      11.684756       0.110930       1.876420 0.15481717E+02  0.17489281E+03                                 2.301257                            2.138948      -1.314929       2.218146                    0.996298       3.889426      10.775605       0.489261       1.108186      -0.753264      -0.017952       0.007308      -0.041803       0.046078      -0.001298       0.000458      -0.006213       0.024015       0.061351      -0.023178       0.001821       0.021357              2.409047       2.773997      -0.030221       0.514121       1.744476      -0.135250       2.708666          -0.000001
          101              H      22.896104      24.760422      10.808455       0.110639       1.855982 0.15140702E+02  0.17052532E+03                                 2.306091                            2.128301      -1.320957       2.216093                    0.995946       3.914105      10.918271       0.484743       1.121893      -0.749038       0.046037       0.018611       0.014024       0.051599       0.002712       0.000080       0.009448       0.030158      -0.033236      -0.019868      -0.001022       0.020889              2.444608       2.839063       0.508084       0.498523       2.255969       0.530897       2.238791           0.000002
          102              H      22.901635      23.046533       9.068848       0.105438       1.893713 0.15707801E+02  0.17772252E+03                                 2.302250                            2.144647      -1.284301       2.228021                    0.996525       3.872097      10.663512       0.493005       1.098064      -0.756560       0.045140      -0.010104      -0.017025       0.049291       0.000366      -0.003310       0.013876       0.033829      -0.025009      -0.024721       0.003221       0.021499              2.395979       2.752796      -0.391976      -0.407466       2.298285       0.492337       2.136856           0.000003
          103              H      17.346011      27.420297      15.926619       0.104193       2.089248 0.17123696E+02  0.19908056E+03                                 2.521916                            2.284341      -1.451415       2.163567                    0.993315       4.013204      11.410303       0.461019       1.142762      -0.744865       0.031534      -0.005425       0.053708       0.062517       0.001996       0.002972      -0.004762       0.031010       0.072278      -0.028149       0.003259       0.024890              2.736670       3.098306      -0.133396       0.859655       2.010460      -0.159693       3.101244           0.000002
          104              H      14.901548      27.385455      15.966991       0.110505       1.876331 0.15480315E+02  0.17486790E+03                                 2.300882                            2.138625      -1.313393       2.218789                    0.996289       3.889899      10.775605       0.489390       1.107951      -0.753326      -0.018047      -0.007360       0.042009       0.046310       0.001290      -0.000451      -0.006108       0.024070       0.061030      -0.023125       0.001902       0.021223              2.408590       2.773122       0.030139      -0.513822       1.744186      -0.135214       2.708462           0.000002
          105              H      16.841080       4.756472      24.759040       0.110935       1.856241 0.15145521E+02  0.17059410E+03                                 2.306513                            2.128857      -1.323901       2.215268                    0.995970       3.912867      10.915476       0.484603       1.122122      -0.748996      -0.013952      -0.045900       0.018464       0.051404       0.000130      -0.009386      -0.002727      -0.031728      -0.028707      -0.019817      -0.001107       0.020924              2.444663       2.238240       0.497916      -0.530594       2.839377      -0.507743       2.256371           0.000002
          106              H      18.580686       4.750942      23.044874       0.106257       1.891419 0.15685674E+02  0.17742666E+03                                 2.301423                            2.143961      -1.285035       2.228059                    0.996499       3.868860      10.656569       0.492752       1.098909      -0.756341       0.017037      -0.044714      -0.009990       0.048881      -0.003351      -0.013807      -0.000312      -0.029461      -0.038388      -0.024678       0.003119       0.021559              2.395078       2.136287      -0.407429      -0.492220       2.751334       0.391949       2.297613           0.000005
          107              H      11.724852      10.306565      27.424445       0.104648       2.087947 0.17111432E+02  0.19891891E+03                                 2.521936                            2.284367      -1.454969       2.162528                    0.993371       4.010962      11.406484       0.460723       1.143606      -0.744665      -0.053511      -0.031366      -0.005079       0.062233       0.003029       0.004818      -0.002034       0.020590      -0.082793      -0.028211       0.003296       0.024915              2.736668       3.101806       0.859806       0.157253       3.098352       0.131413       2.009847          -0.000001
          108              H      11.684479      12.751029      27.389603       0.110556       1.875268 0.15468234E+02  0.17469053E+03                                 2.299432                            2.137324      -1.309937       2.220073                    0.996227       3.889552      10.772014       0.489718       1.107468      -0.753437      -0.042044       0.017995      -0.007281       0.046309      -0.000481       0.006036      -0.001323       0.018673      -0.066974      -0.023221       0.001866       0.021355              2.407049       2.706980      -0.513483       0.133331       2.771371      -0.029362       1.742796          -0.000004
          109              H      10.811496       4.757025       2.895749       0.111098       1.854028 0.15126649E+02  0.17033553E+03                                 2.305238                            2.128005      -1.324761       2.215240                    0.995989       3.910339      10.908437       0.484518       1.122623      -0.748881       0.013853      -0.045784      -0.018554       0.051306      -0.000148      -0.009361       0.002714      -0.031602      -0.028708      -0.019757      -0.001104       0.020861              2.443067       2.236823      -0.497196      -0.529712       2.837573       0.506668       2.254804          -0.000002
          110              H       9.072167       4.752048       4.610191       0.106023       1.897004 0.15739759E+02  0.17818922E+03                                 2.305869                            2.147571      -1.287883       2.226374                    0.996479       3.873420      10.673159       0.492373       1.098824      -0.756367      -0.017001      -0.044867       0.009910       0.048993       0.003418      -0.013900       0.000250      -0.029407      -0.038193      -0.024735       0.003210       0.021525              2.400028       2.140009       0.408765      -0.493937       2.757683      -0.393993       2.302392          -0.000004
          111              H      15.927448      10.306842       0.228685       0.104551       2.085585 0.17087765E+02  0.19856770E+03                                 2.519528                            2.282397      -1.451082       2.164099                    0.993379       4.009572      11.398965       0.461057       1.143216      -0.744756       0.053563      -0.031409       0.005120       0.062303      -0.003006       0.004741       0.002028       0.020561      -0.082854      -0.028215       0.003324       0.024892              2.733802       3.098697      -0.858367       0.157089       3.094575      -0.131318       2.008136           0.000001
          112              H      15.967821      12.751029       0.262973       0.110540       1.877398 0.15490902E+02  0.17501282E+03                                 2.301366                            2.139032      -1.313066       2.218671                    0.996239       3.891268      10.779257       0.489467       1.107616      -0.753402       0.042047       0.017962       0.007403       0.046318       0.000470       0.005968       0.001266       0.018667      -0.067053      -0.023223       0.001878       0.021345              2.409131       2.709618       0.514141       0.133263       2.773798       0.029091       1.743978           0.000003
          113              H      16.843569      22.896104       2.890771       0.110748       1.856356 0.15144806E+02  0.17059420E+03                                 2.307193                            2.129230      -1.326093       2.214318                    0.995968       3.913771      10.920385       0.484387       1.122568      -0.748877      -0.013953       0.045932      -0.018608       0.051484      -0.000103       0.009416      -0.002700      -0.031783      -0.028811      -0.019868      -0.001094       0.020962              2.445831       2.239673      -0.498765       0.531242       2.840754      -0.508631       2.257065           0.000001
          114              H      18.583175      22.901635       4.604661       0.105781       1.895324 0.15724676E+02  0.17796709E+03                                 2.303941                            2.146102      -1.286973       2.226860                    0.996520       3.872757      10.668087       0.492717       1.098374      -0.756481       0.016924       0.044960       0.010109       0.049092       0.003400       0.013963      -0.000398      -0.029342      -0.038267      -0.024802       0.003314       0.021489              2.397795       2.138570       0.408164       0.492944       2.754940       0.392368       2.299875           0.000004
          115              H      11.725128      17.345735       0.231726       0.104357       2.087838 0.17110009E+02  0.19888288E+03                                 2.520857                            2.283483      -1.449953       2.164203                    0.993363       4.011855      11.405587       0.461086       1.142817      -0.744851      -0.053667       0.031453       0.005371       0.062436      -0.002982      -0.004792      -0.001973       0.020579      -0.082564      -0.028122       0.003265       0.024857              2.735441       3.099854      -0.859062      -0.159513       3.096786       0.133201       2.009682          -0.000001
          116              H      11.685032      14.901271       0.266845       0.111019       1.874714 0.15463625E+02  0.17464382E+03                                 2.300228                            2.138005      -1.315778       2.217998                    0.996308       3.887804      10.771036       0.489245       1.108504      -0.753182      -0.041807      -0.017895       0.007339       0.046064       0.000517      -0.006167      -0.001295       0.018527      -0.066813      -0.023203       0.001905       0.021297              2.407923       2.707526       0.513647      -0.135187       2.772461      -0.030277       1.743783          -0.000004
          117              H      10.809008      22.895551      24.759316       0.110672       1.855764 0.15138489E+02  0.17050180E+03                                 2.306482                            2.128618      -1.324486       2.214908                    0.995983       3.913330      10.917753       0.484524       1.122391      -0.748922       0.014030       0.046022       0.018520       0.051554       0.000074       0.009429       0.002730      -0.031692      -0.028631      -0.019850      -0.001042       0.020892              2.444990       2.238786       0.498533       0.530837       2.839860       0.508320       2.256325          -0.000001
          118              H       9.069401      22.900529      23.045150       0.105663       1.895195 0.15723866E+02  0.17795173E+03                                 2.303598                            2.145854      -1.285716       2.227318                    0.996497       3.872928      10.667609       0.492823       1.098177      -0.756532      -0.016953       0.045077      -0.010135       0.049214      -0.003337       0.013931       0.000399      -0.029453      -0.038546      -0.024824       0.003252       0.021572              2.397389       2.138205      -0.407920       0.492880       2.754197      -0.392420       2.299765          -0.000003
          119              H      15.927172      17.345458      27.419744       0.104251       2.087829 0.17109398E+02  0.19887230E+03                                 2.520686                            2.283321      -1.450629       2.163976                    0.993350       4.012214      11.406189       0.461144       1.142695      -0.744877       0.053723       0.031456      -0.005394       0.062488       0.002977      -0.004774       0.001971       0.020625      -0.082680      -0.028156       0.003263       0.024894              2.735222       3.099903       0.858861      -0.159716       3.096202      -0.133391       2.009560           0.000001
          120              H      15.967268      14.901271      27.385455       0.110776       1.876544 0.15482781E+02  0.17490747E+03                                 2.301312                            2.138987      -1.315074       2.218064                    0.996295       3.889862      10.776822       0.489269       1.108150      -0.753271       0.041900      -0.017900      -0.007317       0.046148      -0.000488      -0.006148       0.001273       0.018581      -0.066769      -0.023181       0.001872       0.021309              2.409078       2.709020      -0.514011      -0.135045       2.773799       0.029971       1.744415           0.000002
          121              H       2.987831      10.894177       9.069125       0.112309       1.869423 0.15342482E+02  0.17325387E+03                                 2.315644                            2.142594      -1.320709       2.218852                    0.996121       3.891544      10.845728       0.483396       1.122058      -0.749516      -0.014194       0.019095       0.046466       0.052204      -0.009762       0.000084       0.003520      -0.002038       0.062173      -0.020320      -0.000847       0.021167              2.445443       2.223598      -0.515250      -0.479764       2.259055       0.494484       2.853675          -0.000001
          122              H       4.728543       9.180564       9.065530       0.106385       1.886853 0.15631767E+02  0.17665709E+03                                 2.297547                            2.140103      -1.279695       2.230619                    0.996587       3.863110      10.634409       0.493277       1.098734      -0.756405       0.017211      -0.009695       0.044483       0.048671      -0.013934       0.003392       0.000148       0.004152       0.063994      -0.024871       0.003091       0.021781              2.392146       2.133253      -0.491348       0.410114       2.294307      -0.396064       2.748879          -0.000004
          123              H      24.665575      16.760612       9.067742       0.112305       1.869698 0.15345330E+02  0.17330329E+03                                 2.316522                            2.143317      -1.323759       2.217752                    0.996046       3.891411      10.847781       0.483112       1.122607      -0.749385       0.014210      -0.019199       0.046446       0.052228      -0.009674      -0.000148      -0.003379      -0.001956       0.062336      -0.020251      -0.000929       0.021181              2.446441       2.224013      -0.515365       0.479799       2.260114      -0.494834       2.855197           0.000002
          124              H      22.925416      18.475055       9.063041       0.106714       1.883764 0.15599514E+02  0.17620035E+03                                 2.294834                            2.137719      -1.275320       2.232572                    0.996576       3.860579      10.624418       0.493616       1.098554      -0.756441      -0.017042       0.010033       0.044333       0.048544      -0.013720      -0.003567      -0.000179       0.004452       0.064259      -0.024740       0.002830       0.021910              2.389289       2.130743      -0.490724      -0.409225       2.292245       0.395723       2.744880           0.000005
          125              H       2.986725      16.758400      18.583728       0.112010       1.873197 0.15380613E+02  0.17377873E+03                                 2.318029                            2.144684      -1.321654       2.218128                    0.996119       3.894621      10.854483       0.483391       1.121461      -0.749674      -0.014261      -0.019135      -0.046577       0.052335       0.009832      -0.000092       0.003564      -0.002151       0.062439      -0.020444      -0.000822       0.021265              2.447896       2.225060       0.515649       0.480106       2.261208       0.495269       2.857419          -0.000001
          126              H       4.727161      18.472289      18.587876       0.106633       1.884490 0.15608874E+02  0.17633311E+03                                 2.295480                            2.138414      -1.277243       2.231742                    0.996540       3.861353      10.627480       0.493515       1.098609      -0.756429       0.017102       0.009762      -0.044480       0.048644       0.013909      -0.003471       0.000190       0.004230       0.064107      -0.024880       0.003045       0.021834              2.389851       2.131317       0.490668      -0.409392       2.292472      -0.395467       2.745764          -0.000004
          127              H      25.550172      13.598295      24.132992       0.104344       2.088361 0.17115155E+02  0.19896312E+03                                 2.521770                            2.284241      -1.453266       2.163118                    0.993367       4.011360      11.405788       0.460872       1.143231      -0.744763      -0.053663      -0.005027      -0.031476       0.062416       0.004826       0.002982      -0.001974       0.051731       0.010472      -0.028216       0.003286       0.024931              2.736381       3.102313       0.156874       0.859647       2.009581       0.130937       3.097248           0.000002
          128              H      25.510353      13.564006      26.577732       0.110651       1.877350 0.15490969E+02  0.17501265E+03                                 2.301270                            2.139012      -1.312612       2.218863                    0.996223       3.890888      10.777952       0.489481       1.107590      -0.753412      -0.042039      -0.007296       0.018081       0.046341       0.006015      -0.000464      -0.001254       0.042777       0.005689      -0.023222       0.001931       0.021290              2.408987       2.709357       0.133086      -0.514272       1.744052      -0.028662       2.773552           0.000002
          129              H      24.665022      10.891411      18.583728       0.112399       1.870484 0.15354143E+02  0.17342105E+03                                 2.316802                            2.143654      -1.322470       2.218156                    0.996093       3.891630      10.847600       0.483187       1.122316      -0.749462       0.014262       0.019074      -0.046455       0.052204       0.009747       0.000109      -0.003411      -0.002047       0.062579      -0.020367      -0.000904       0.021271              2.446526       2.224428       0.515318      -0.480071       2.259796      -0.494228       2.855355           0.000002
          130              H      22.924586       9.177522      18.587876       0.106494       1.883529 0.15597302E+02  0.17617134E+03                                 2.294854                            2.137758      -1.276659       2.232100                    0.996568       3.860286      10.623928       0.493539       1.098750      -0.756398      -0.017148      -0.010024      -0.044502       0.048733       0.013768       0.003458      -0.000237       0.004438       0.064062      -0.024750       0.002939       0.021812              2.389279       2.130569       0.490658       0.409025       2.292251       0.395894       2.745016           0.000005
          131              H       2.100745      14.053175      24.132439       0.104739       2.087356 0.17105935E+02  0.19884148E+03                                 2.521591                            2.284103      -1.454247       2.162871                    0.993332       4.010412      11.404989       0.460713       1.143710      -0.744639       0.053469       0.005136      -0.031314       0.062176       0.004758      -0.003010       0.002068       0.051856       0.010525      -0.028287       0.003311       0.024976              2.736259       3.101348       0.156515      -0.859603       2.009525      -0.130695       3.097904          -0.000001
          132              H       2.141394      14.088017      26.576902       0.110444       1.874709 0.15463443E+02  0.17462037E+03                                 2.298857                            2.136912      -1.309951       2.220093                    0.996197       3.889102      10.769762       0.489800       1.107384      -0.753462       0.042098       0.007206       0.018051       0.046368       0.006009       0.000508       0.001316       0.042744       0.005584      -0.023192       0.001898       0.021294              2.406336       2.706618       0.132948       0.513271       1.742462       0.028704       2.769927          -0.000003
          133              H      10.891964      18.583728      24.665852       0.112259       1.871366 0.15361932E+02  0.17352992E+03                                 2.317385                            2.144051      -1.323300       2.217716                    0.996063       3.893104      10.852139       0.483194       1.122162      -0.749492       0.019135      -0.046436       0.014280       0.052215      -0.003454       0.009735       0.000082      -0.030245      -0.034251      -0.020340      -0.000914       0.021255              2.447380       2.260924      -0.494911       0.515951       2.855979      -0.480433       2.225236          -0.000002
          134              H       9.177798      18.587323      22.925416       0.106627       1.883386 0.15595951E+02  0.17614835E+03                                 2.294527                            2.137488      -1.276122       2.232382                    0.996567       3.859891      10.621834       0.493643       1.098568      -0.756446      -0.009950      -0.044400      -0.017147       0.048625      -0.000223       0.013750       0.003453      -0.034228      -0.025563      -0.024734       0.002903       0.021831              2.388921       2.291799       0.395786       0.490436       2.744736       0.408978       2.130228          -0.000005
          135              H      16.760612      18.584281       2.985619       0.112365       1.869664 0.15345096E+02  0.17329826E+03                                 2.316428                            2.143243      -1.324723       2.217369                    0.996009       3.891126      10.846560       0.483144       1.122547      -0.749402      -0.019159      -0.046471      -0.014204       0.052234       0.003398       0.009743      -0.000100      -0.030251      -0.034145      -0.020336      -0.000890       0.021226              2.446306       2.260078       0.494719       0.515398       2.854907       0.479834       2.223932           0.000001
          136              H      18.474778      18.588706       4.726055       0.106541       1.881796 0.15579346E+02  0.17590729E+03                                 2.292714                            2.135925      -1.273014       2.233566                    0.996548       3.859288      10.617247       0.493989       1.098131      -0.756550       0.009959      -0.044426       0.017063       0.048621       0.000191       0.013686      -0.003607      -0.034208      -0.025620      -0.024675       0.002802       0.021873              2.386964       2.289855      -0.395022       0.489929       2.742036      -0.408862       2.129002           0.000004
          137              H      16.758400       9.068019      24.664746       0.112274       1.869819 0.15345569E+02  0.17329626E+03                                 2.315893                            2.142744      -1.320824       2.218792                    0.996121       3.891882      10.846664       0.483405       1.121989      -0.749533      -0.019070       0.046413       0.014229       0.052157      -0.003481      -0.009755      -0.000071      -0.030168      -0.034351      -0.020354      -0.000888       0.021241              2.445732       2.259130      -0.494629      -0.515293       2.854335       0.479930       2.223733           0.000001
          138              H      18.472289       9.063871      22.924310       0.106632       1.884342 0.15606208E+02  0.17629285E+03                                 2.295079                            2.137996      -1.274900       2.232507                    0.996561       3.861740      10.627725       0.493652       1.098367      -0.756482       0.009679       0.044450      -0.017202       0.048635      -0.000160      -0.013856      -0.003465      -0.034204      -0.025508      -0.024824       0.003004       0.021820              2.389439       2.292154       0.395426      -0.490646       2.745204      -0.409263       2.130959           0.000003
          139              H      13.607144       3.519585       2.102957       0.103915       2.093170 0.17161813E+02  0.19962947E+03                                 2.525062                            2.286916      -1.455265       2.161924                    0.993311       4.015095      11.417735       0.460761       1.142795      -0.744879      -0.004964       0.031508       0.053944       0.062669       0.001884      -0.004543       0.003047      -0.031172       0.072237      -0.028167       0.003303       0.024864              2.740183       2.010551      -0.126345      -0.151368       3.102010       0.862165       3.107987          -0.000000
          140              H      13.573131       1.075121       2.143053       0.110566       1.873438 0.15450501E+02  0.17443388E+03                                 2.297358                            2.135635      -1.305422       2.221854                    0.996277       3.888960      10.767355       0.490089       1.106987      -0.753546      -0.007121      -0.018072       0.041893       0.046177       0.001236      -0.005913      -0.000535      -0.023971       0.061594      -0.023107       0.001749       0.021358              2.404758       1.740299       0.027100      -0.128463       2.768833      -0.512567       2.705143          -0.000002
          141              H      10.893900       9.068848       2.988384       0.112299       1.870286 0.15350695E+02  0.17336568E+03                                 2.316099                            2.142949      -1.320418       2.218811                    0.996150       3.892335      10.847685       0.483442       1.121830      -0.749572       0.019112       0.046467      -0.014186       0.052209       0.003455      -0.009787       0.000065      -0.030061      -0.034129      -0.020336      -0.000812       0.021147              2.445976       2.259230       0.494443      -0.515573       2.854213      -0.480400       2.224485          -0.000001
          142              H       9.180287       9.064977       4.729096       0.106731       1.883536 0.15597865E+02  0.17619155E+03                                 2.295648                            2.138431      -1.281805       2.230150                    0.996576       3.859693      10.625126       0.493207       1.099402      -0.756233      -0.009724       0.044352       0.017055       0.048503       0.000156      -0.013831       0.003450      -0.034119      -0.025751      -0.024786       0.002973       0.021813              2.390096       2.292760      -0.395792      -0.490744       2.746326       0.409172       2.131200          -0.000003
          143              H      14.045433       3.520138      25.550725       0.104303       2.088162 0.17111836E+02  0.19890505E+03                                 2.521025                            2.283562      -1.450442       2.164067                    0.993346       4.011180      11.402877       0.461102       1.142773      -0.744875       0.004967       0.031478      -0.053810       0.062538      -0.001912      -0.004576      -0.003001      -0.031195       0.072157      -0.028174       0.003344       0.024831              2.735554       2.007880       0.126189      -0.151110       3.096804      -0.859908       3.101977           0.000000
          144              H      14.079445       1.075951      25.509800       0.111087       1.871919 0.15437092E+02  0.17425129E+03                                 2.296491                            2.134985      -1.305858       2.221820                    0.996298       3.887251      10.762996       0.490050       1.107275      -0.753469       0.007197      -0.017967      -0.041720       0.045991      -0.001258      -0.005855       0.000521      -0.023927       0.061436      -0.023048       0.001756       0.021291              2.403783       1.739900      -0.027087      -0.128534       2.767443       0.511955       2.704005           0.000002
          145              H      18.583728       2.986172      16.759229       0.112310       1.869030 0.15339252E+02  0.17320886E+03                                 2.315410                            2.142439      -1.322451       2.218185                    0.996065       3.891049      10.844201       0.483388       1.122132      -0.749501      -0.046402      -0.014276      -0.019064       0.052157      -0.000070       0.003499       0.009774       0.032226      -0.028007      -0.020361      -0.000858       0.021219              2.445103       2.853438       0.479440       0.494226       2.223008       0.514989       2.258862           0.000002
          146              H      18.587600       4.726608      18.473119       0.106852       1.878536 0.15546197E+02  0.17545024E+03                                 2.290775                            2.134235      -1.274798       2.233312                    0.996558       3.855669      10.606900       0.493952       1.098732      -0.756400      -0.044388       0.017089       0.009795       0.048562      -0.003408       0.000206       0.013769       0.029895      -0.038245      -0.024711       0.002943       0.021768              2.384817       2.739862      -0.408020      -0.394256       2.126937       0.489051       2.287651           0.000002
          147              H      18.584281      24.666405      10.890582       0.112198       1.870235 0.15350507E+02  0.17337262E+03                                 2.316763                            2.143520      -1.322984       2.217906                    0.996016       3.891852      10.848584       0.483153       1.122442      -0.749429      -0.046571       0.014227       0.019198       0.052343       0.000107      -0.003324       0.009714       0.032191      -0.028319      -0.020301      -0.000905       0.021206              2.446647       2.855568      -0.480101      -0.494592       2.224268       0.515407       2.260105           0.000002
          148              H      18.588706      22.925969       9.176416       0.106764       1.881821 0.15580335E+02  0.17593041E+03                                 2.293342                            2.136485      -1.273331       2.233528                    0.996533       3.858712      10.617831       0.493728       1.098637      -0.756423      -0.044338      -0.017153      -0.010054       0.048591       0.003502      -0.000202       0.013712       0.029814      -0.038710      -0.024698       0.002868       0.021830              2.387657       2.742805       0.408658       0.395324       2.129378       0.490192       2.290789           0.000002
          149              H       9.068848       2.988108      10.895283       0.112185       1.871906 0.15366842E+02  0.17359126E+03                                 2.317271                            2.143947      -1.321077       2.218418                    0.996136       3.893919      10.852961       0.483380       1.121694      -0.749605       0.046466      -0.014283       0.019083       0.052223       0.000079       0.003527      -0.009719       0.032194      -0.028003      -0.020300      -0.000908       0.021208              2.447270       2.855929      -0.480592       0.495172       2.225343      -0.515959       2.260540          -0.000002
          150              H       9.064977       4.728820       9.181670       0.106696       1.884493 0.15607573E+02  0.17632897E+03                                 2.296478                            2.139139      -1.281337       2.230384                    0.996599       3.860394      10.627960       0.493110       1.099446      -0.756224       0.044440       0.017108      -0.009767       0.048611       0.003466       0.000214      -0.013909       0.029822      -0.038305      -0.024845       0.003086       0.021760              2.390979       2.747361       0.409691      -0.395759       2.132218      -0.491070       2.293357          -0.000003
          151              H       3.519861      25.549896      14.045709       0.104125       2.090308 0.17134590E+02  0.19923386E+03                                 2.522693                            2.285038      -1.452345       2.163188                    0.993323       4.013016      11.409590       0.460970       1.142732      -0.744888       0.031445      -0.053924       0.004983       0.062621      -0.003028      -0.001897      -0.004537      -0.020499      -0.082975      -0.028200       0.003342       0.024857              2.737410       3.098773      -0.860608       0.126290       3.104348      -0.151217       2.009109          -0.000001
          152              H       1.075398      25.509523      14.079445       0.110496       1.873222 0.15448169E+02  0.17439917E+03                                 2.297012                            2.135326      -1.304679       2.222091                    0.996282       3.889230      10.767478       0.490181       1.106834      -0.753580      -0.018104      -0.041972       0.007172       0.046269       0.000515      -0.001258      -0.005910      -0.018686      -0.066795      -0.023123       0.001822       0.021301              2.404409       2.768476       0.512532      -0.026948       2.704656      -0.128394       1.740097          -0.000000
          153              H       9.068019      24.664469      16.759506       0.112357       1.870442 0.15352801E+02  0.17340145E+03                                 2.316609                            2.143407      -1.320983       2.218734                    0.996141       3.892330      10.849282       0.483268       1.122155      -0.749492       0.046410       0.014222      -0.019012       0.052131      -0.000094      -0.003498      -0.009793       0.032191      -0.028201      -0.020384      -0.000847       0.021231              2.446526       2.854998       0.480248      -0.494643       2.224687      -0.515652       2.259893          -0.000000
          154              H       9.063871      22.924033      18.473672       0.106566       1.885686 0.15619509E+02  0.17648565E+03                                 2.296579                            2.139239      -1.278005       2.231322                    0.996572       3.862401      10.631802       0.493380       1.098708      -0.756402       0.044422      -0.017157       0.009965       0.048652      -0.003456      -0.000197      -0.013819       0.029854      -0.038701      -0.024808       0.002970       0.021838              2.391122       2.747297      -0.409480       0.396201       2.132135      -0.491247       2.293934          -0.000000
          155              H       3.519861       2.102404      13.607420       0.104250       2.089878 0.17130601E+02  0.19917835E+03                                 2.522505                            2.284897      -1.452831       2.163061                    0.993317       4.012421      11.408098       0.460940       1.142857      -0.744859       0.031437       0.053863      -0.004993       0.062566       0.003019       0.001929      -0.004542      -0.020472      -0.082783      -0.028142       0.003331       0.024811              2.737197       3.098566       0.860503      -0.126117       3.104075      -0.151115       2.008951          -0.000001
          156              H       1.075398       2.142777      13.573131       0.110736       1.872333 0.15439493E+02  0.17427965E+03                                 2.296471                            2.134871      -1.304292       2.222344                    0.996291       3.888091      10.764245       0.490175       1.106985      -0.753542      -0.018049       0.041849      -0.007175       0.046137      -0.000526       0.001234      -0.005920      -0.018753      -0.066753      -0.023109       0.001778       0.021331              2.403828       2.767837      -0.512270       0.027255       2.703841      -0.128578       1.739807           0.000000
          157              H       6.930496       8.678398      22.487680       0.103279       1.963372 0.16829891E+02  0.19553436E+03                                 2.415042                            2.258440      -1.540687       2.104783                    0.994386       4.237628      12.189220       0.463871       1.136493      -0.743165       0.000031       0.031674       0.031655       0.044780      -0.005536       0.005614       0.013046      -0.016304       0.016722      -0.017319      -0.001197       0.018517              2.530098       2.498317      -0.271446       0.277469       2.542939       0.624407       2.549038          -0.000002
          158              H      20.718762      18.971967      22.484362       0.103532       1.964296 0.16839952E+02  0.19570073E+03                                 2.417121                            2.260171      -1.547051       2.102437                    0.994379       4.237277      12.193873       0.463321       1.137556      -0.742914       0.000099      -0.031407       0.031725       0.044641      -0.005522      -0.005814      -0.013029      -0.016345       0.016281      -0.017421      -0.001053       0.018474              2.532378       2.500411      -0.271517      -0.278011       2.544935      -0.625491       2.551786           0.000001
          159              H      20.721251       8.680057       5.166003       0.103468       1.966306 0.16861380E+02  0.19599758E+03                                 2.417780                            2.260800      -1.543648       2.103380                    0.994387       4.239901      12.199970       0.463539       1.136743      -0.743102       0.000169       0.031570      -0.031525       0.044615       0.005445       0.005742      -0.013051      -0.016544       0.016746      -0.017398      -0.001186       0.018585              2.533024       2.501071       0.271993       0.277825       2.545765      -0.625601       2.552236           0.000001
          160              H       6.932985      18.973349       5.166279       0.103544       1.964526 0.16843619E+02  0.19574956E+03                                 2.417021                            2.260183      -1.545660       2.102896                    0.994393       4.237732      12.194473       0.463402       1.137321      -0.742970      -0.000029      -0.031492      -0.031703       0.044685       0.005417      -0.005715       0.012976      -0.016389       0.016469      -0.017280      -0.001167       0.018447              2.532195       2.500357       0.271486      -0.277943       2.544942       0.625298       2.551287          -0.000002
          161              H      22.486574       6.932708       8.679504       0.103841       1.962470 0.16821923E+02  0.19544315E+03                                 2.415853                            2.259148      -1.546605       2.102586                    0.994380       4.235323      12.187624       0.463358       1.137745      -0.742867       0.031555       0.000015       0.031318       0.044459       0.005702       0.012951      -0.005448       0.016574       0.016572      -0.017327      -0.001149       0.018476              2.530929       2.549754       0.277496       0.624693       2.499089      -0.271703       2.543945           0.000001
          162              H      22.485191      20.718762      18.971137       0.103710       1.962949 0.16826829E+02  0.19549693E+03                                 2.415194                            2.258636      -1.541730       2.104354                    0.994358       4.236097      12.186193       0.463711       1.136898      -0.743072       0.031550       0.000077      -0.031552       0.044620      -0.005755      -0.012986      -0.005532       0.016453       0.016242      -0.017388      -0.001066       0.018454              2.530182       2.549272      -0.277574      -0.624310       2.498492      -0.271295       2.542782           0.000001
          163              H       5.166556      20.721251       8.679227       0.103492       1.966201 0.16860480E+02  0.19598753E+03                                 2.417941                            2.260943      -1.545859       2.102657                    0.994387       4.239409      12.199182       0.463454       1.136948      -0.743057      -0.031694       0.000039       0.031525       0.044703       0.005675      -0.012986       0.005518       0.016451       0.016415      -0.017335      -0.001132       0.018467              2.533216       2.552375       0.277669      -0.625801       2.501270       0.272018       2.546003          -0.000000
          164              H       5.165173       6.930496      18.974455       0.103387       1.965718 0.16855816E+02  0.19591239E+03                                 2.417110                            2.260281      -1.542416       2.103926                    0.994385       4.239336      12.196823       0.463647       1.136596      -0.743142      -0.031590       0.000054      -0.031550       0.044647      -0.005633       0.013095       0.005528       0.016542       0.016443      -0.017376      -0.001225       0.018601              2.532349       2.551196      -0.277662       0.625317       2.500618       0.271772       2.545234          -0.000001
          165              H       8.680333      22.486574       6.932155       0.104140       1.962542 0.16823426E+02  0.19547314E+03                                 2.416335                            2.259576      -1.546821       2.102556                    0.994434       4.235198      12.189317       0.463194       1.138075      -0.742782       0.031315       0.031361      -0.000013       0.044319       0.012999      -0.005525       0.005716      -0.000141      -0.032694      -0.017346      -0.001103       0.018449              2.531450       2.544256       0.624747      -0.271521       2.550406       0.277967       2.499689          -0.000001
          166              H      18.971413      22.484638      20.717933       0.103555       1.964544 0.16843801E+02  0.19576279E+03                                 2.417708                            2.260739      -1.551275       2.100776                    0.994399       4.237437      12.196124       0.463153       1.137868      -0.742840      -0.031512       0.031721       0.000231       0.044713      -0.012936      -0.005495      -0.005827      -0.000017      -0.032762      -0.017389      -0.001010       0.018398              2.532973       2.545986      -0.625552      -0.271699       2.551863      -0.278106       2.501070           0.000001
          167              H       8.678398       5.165173      20.722634       0.103422       1.963933 0.16836442E+02  0.19563548E+03                                 2.415823                            2.259130      -1.542286       2.104199                    0.994392       4.238069      12.192487       0.463709       1.136746      -0.743101       0.031635      -0.031567      -0.000109       0.044691      -0.013049       0.005530       0.005600      -0.000167      -0.032972      -0.017327      -0.001217       0.018545              2.530940       2.543749      -0.624745       0.271642       2.549813       0.277476       2.499259          -0.000001
          168              H      18.973349       5.167109       6.932155       0.103934       1.962600 0.16823363E+02  0.19546368E+03                                 2.415879                            2.259170      -1.546467       2.102753                    0.994384       4.235590      12.188431       0.463379       1.137670      -0.742881      -0.031386      -0.031527      -0.000003       0.044486       0.012969       0.005418      -0.005698      -0.000032      -0.032839      -0.017269      -0.001175       0.018444              2.530967       2.543836       0.624890       0.271279       2.549866      -0.277675       2.499198           0.000000
          169              H      20.759688      18.993259       5.144987       0.103712       1.962878 0.16826296E+02  0.19548896E+03                                 2.415140                            2.258601      -1.541584       2.104421                    0.994361       4.235975      12.185738       0.463714       1.136899      -0.743073      -0.000078      -0.031536      -0.031529       0.044594      -0.005751       0.005532       0.012972      -0.016436       0.016216      -0.017374      -0.001059       0.018433              2.530151       2.498418      -0.277643       0.271242       2.549240       0.624296       2.542795           0.000001
          170              H       6.895654       8.660977       5.148305       0.103575       1.963544 0.16832915E+02  0.19558307E+03                                 2.415486                            2.258878      -1.541588       2.104408                    0.994388       4.237258      12.189556       0.463742       1.136731      -0.743108      -0.000048       0.031528      -0.031535       0.044592      -0.005647      -0.005537      -0.013104      -0.016519       0.016446      -0.017391      -0.001213       0.018605              2.530523       2.498889      -0.277388      -0.271492       2.549137      -0.624579       2.543541          -0.000002
          171              H       6.893165      18.991600      22.505654       0.103740       1.964147 0.16840049E+02  0.19569965E+03                                 2.416800                            2.260011      -1.546264       2.102569                    0.994391       4.237208      12.193097       0.463394       1.137389      -0.742951      -0.000003      -0.031611       0.031348       0.044519       0.005672       0.005448      -0.012950      -0.016683       0.016575      -0.017329      -0.001174       0.018503              2.531962       2.500208       0.278050       0.271492       2.551002      -0.624990       2.544676          -0.000002
          172              H      20.756922       8.659594      22.505377       0.103450       1.966557 0.16864775E+02  0.19604950E+03                                 2.418192                            2.261196      -1.546355       2.102489                    0.994397       4.239940      12.200997       0.463440       1.136913      -0.743064      -0.000064       0.031667       0.031536       0.044692       0.005684      -0.005509       0.013007      -0.016471       0.016411      -0.017346      -0.001147       0.018493              2.533450       2.501533       0.277805      -0.271977       2.552687       0.625832       2.546130           0.000001
          173              H       5.146370      20.756922      18.992153       0.103387       1.964751 0.16845146E+02  0.19576496E+03                                 2.416695                            2.259868      -1.544693       2.103180                    0.994387       4.238748      12.195941       0.463579       1.136901      -0.743064      -0.031621      -0.000144      -0.031637       0.044730       0.005510       0.012965      -0.005749       0.016441       0.016801      -0.017396      -0.001081       0.018477              2.531832       2.544342       0.271773       0.625076       2.499968      -0.277759       2.551186          -0.000001
          174              H       5.147752       6.895654       8.661806       0.103281       1.962362 0.16819274E+02  0.19538113E+03                                 2.414304                            2.257805      -1.540486       2.104973                    0.994411       4.236579      12.185467       0.463910       1.136572      -0.743148      -0.031750      -0.000146       0.031601       0.044796      -0.005566      -0.013073      -0.005586       0.016298       0.016786      -0.017335      -0.001212       0.018547              2.529267       2.541932      -0.271063      -0.624003       2.497628      -0.277656       2.548240          -0.000001
          175              H      22.505101       6.893165      18.992706       0.103655       1.963755 0.16835698E+02  0.19563910E+03                                 2.416676                            2.259876      -1.546849       2.102539                    0.994398       4.236853      12.192305       0.463353       1.137547      -0.742915       0.031480       0.000042      -0.031547       0.044566       0.005403      -0.012958       0.005704       0.016431       0.016641      -0.017276      -0.001179       0.018455              2.531856       2.544947       0.271460      -0.625122       2.500075       0.277908       2.550546           0.000001
          176              H      22.506483      20.759688       8.658212       0.103296       1.966562 0.16864330E+02  0.19604583E+03                                 2.418466                            2.261387      -1.546532       2.102406                    0.994404       4.239657      12.200797       0.463346       1.137135      -0.743018       0.031484      -0.000099       0.031771       0.044729      -0.005509       0.013036       0.005816       0.016349       0.016263      -0.017415      -0.001065       0.018480              2.533848       2.546641      -0.271837       0.625983       2.501901       0.278202       2.553002           0.000001
          177              H      18.991323       5.146370      20.757752       0.103748       1.964266 0.16841088E+02  0.19572050E+03                                 2.417197                            2.260321      -1.547126       2.102285                    0.994406       4.237425      12.195167       0.463275       1.137631      -0.742890      -0.031511      -0.031370      -0.000052       0.044463       0.012983      -0.005818       0.005549      -0.000015      -0.033142      -0.017490      -0.001019       0.018508              2.532381       2.551712       0.625115      -0.277853       2.544953       0.271938       2.500479           0.000001
          178              H       8.661253       5.148305       6.897037       0.103490       1.962818 0.16824770E+02  0.19547441E+03                                 2.415388                            2.258733      -1.542199       2.104386                    0.994403       4.237046      12.190470       0.463611       1.137135      -0.743005       0.031480      -0.031590      -0.000141       0.044597      -0.013136      -0.005521      -0.005522       0.000199      -0.033006      -0.017307      -0.001331       0.018638              2.530431       2.549514      -0.624591      -0.277156       2.543091      -0.271859       2.498686          -0.000001
          179              H      18.993259      22.506483       6.892059       0.103683       1.963418 0.16831846E+02  0.19558273E+03                                 2.416358                            2.259599      -1.548167       2.101999                    0.994384       4.236439      12.190667       0.463388       1.137528      -0.742920      -0.031649       0.031496       0.000102       0.044650      -0.012943       0.005739       0.005477       0.000121      -0.032763      -0.017317      -0.001088       0.018405              2.531521       2.550856      -0.624924       0.277883       2.543962       0.271418       2.499744           0.000001
          180              H       8.659318      22.504548      20.758029       0.103622       1.962978 0.16827234E+02  0.19551084E+03                                 2.415666                            2.259013      -1.546125       2.102842                    0.994420       4.236457      12.189150       0.463545       1.137250      -0.742984       0.031604       0.031465      -0.000019       0.044597       0.012977       0.005652      -0.005392       0.000011      -0.032933      -0.017236      -0.001232       0.018467              2.530709       2.549642       0.624778       0.277529       2.543477      -0.271373       2.499010          -0.000000
          181              C       3.319659      10.494048      21.944312      -0.090649      41.665968 0.48262815E+03  0.11623624E+05                                10.426336                            7.273283      -0.001434       1.957514                    0.999500      30.138517      87.125511       0.618725       0.411036      -1.069800       0.008850      -0.014354      -0.034175       0.038109       0.009526      -0.018456       0.012543       0.000930       0.047003      -0.028361       0.001150       0.027210             14.498028      16.422910     -10.715282       0.419705      16.064323      -0.468693      11.006851          -0.000001
          182              C       4.313759       9.497459      21.942100      -0.142501      43.322323 0.50212792E+03  0.12211435E+05                                10.681817                            7.404092       0.051336       1.970950                    0.999818      30.783118      89.370909       0.615167       0.409412      -1.071049      -0.017737       0.014758      -0.020734       0.031021       0.001059       0.015944      -0.021167       0.003105       0.068976      -0.027058      -0.009991       0.037049             15.053763      17.398971     -11.366987      -0.920051      16.661404       0.973326      11.100914          -0.000003
          183              C      24.330153      17.156593      21.942930      -0.090934      41.692678 0.48302812E+03  0.11635704E+05                                10.430176                            7.275841      -0.000179       1.957685                    0.999493      30.152783      87.176833       0.618672       0.410984      -1.069830      -0.009041       0.014312      -0.034015       0.037995       0.009449       0.018826      -0.012567       0.001881       0.047942      -0.028557       0.000772       0.027785             14.503322      16.433602     -10.719450      -0.414091      16.065735       0.463169      11.010629           0.000002
          184              C      23.335776      18.152905      21.939888      -0.142252      43.315156 0.50204393E+03  0.12209011E+05                                10.681106                            7.403866       0.052671       1.971268                    0.999817      30.779240      89.361349       0.615121       0.409455      -1.071009       0.017945      -0.014373      -0.021079       0.031192       0.001287      -0.015256       0.020988       0.003218       0.069131      -0.026820      -0.009748       0.036568             15.051335      17.398343     -11.363282       0.925340      16.653444      -0.979013      11.102217           0.000004
          185              C      24.332088      10.495430       5.708541      -0.089968      41.621094 0.48210994E+03  0.11607742E+05                                10.417909                            7.268444       0.000448       1.958251                    0.999502      30.123231      87.061609       0.619065       0.410930      -1.069895      -0.008705      -0.014128       0.034321       0.038122      -0.009433      -0.018479      -0.012328       0.001542       0.048869      -0.028286       0.000654       0.027632             14.484250      16.408802      10.704009       0.415187      16.046985       0.464941      10.996965           0.000001
          186              C      23.337988       9.498842       5.711306      -0.142801      43.351104 0.50253550E+03  0.12224147E+05                                10.687435                            7.407948       0.051044       1.970718                    0.999809      30.795228      89.423972       0.614885       0.409506      -1.070960       0.017720       0.014418       0.020705       0.030831      -0.001283       0.016052       0.021088       0.003090       0.068026      -0.027156      -0.009637       0.036794             15.061293      17.409082      11.372874      -0.924075      16.667750      -0.976518      11.107048           0.000003
          187              C       0.126924      14.991418      10.838319       0.075214      34.976879 0.39447805E+03  0.90158498E+04                                 9.251880                            6.542434       0.189356       2.055722                    0.999648      27.104003      75.843014       0.658620       0.406899      -1.074604      -0.006223      -0.066006      -0.019431       0.069088      -0.000767      -0.000543      -0.010675       0.016789      -0.055361      -0.023212       0.005556       0.017656             12.659722       5.239214       0.617906      -0.081370      10.392887      -0.444275      22.347066           0.000000
          188              C       0.135220      15.011328      12.267390      -0.185775      45.011019 0.53304601E+03  0.13136107E+05                                10.897133                            7.599625       0.078581       1.970486                    0.999770      31.471469      91.467115       0.611721       0.406304      -1.074917      -0.001605      -0.027245      -0.001722       0.027346       0.005701       0.002246       0.034102      -0.032099      -0.039931      -0.033910      -0.010036       0.043946             15.471535       5.958710       0.659924      -0.240888      11.388749      -1.827050      29.067145           0.000000
          189              C       3.321871      17.157699       5.708541      -0.090817      41.651888 0.48254142E+03  0.11620818E+05                                10.422576                            7.271474       0.000466       1.958073                    0.999486      30.139790      87.121709       0.618960       0.410905      -1.069903       0.009227       0.014148       0.034448       0.038366      -0.009554       0.018857       0.012197       0.001458       0.046967      -0.028412       0.000994       0.027418             14.490563      16.416248      10.708224      -0.419575      16.052376      -0.465511      11.003063          -0.000001
          190              C       4.316248      18.154288       5.711306      -0.142063      43.329830 0.50226789E+03  0.12215801E+05                                10.683710                            7.405740       0.051615       1.970966                    0.999812      30.784456      89.380981       0.615017       0.409480      -1.070995      -0.017854      -0.014421       0.021281       0.031299      -0.001226      -0.015563      -0.020769       0.003403       0.070070      -0.026848      -0.009954       0.036802             15.054825      17.400065      11.366140       0.921408      16.659433       0.978412      11.104977          -0.000002
          191              C      27.526206      12.661988      10.837766       0.075044      34.960273 0.39429412E+03  0.90106096E+04                                 9.248829                            6.540668       0.190083       2.055968                    0.999651      27.099277      75.825813       0.658745       0.406870      -1.074622       0.006432       0.066217      -0.018647       0.069092      -0.000788       0.000253       0.010500       0.017768      -0.054693      -0.022988       0.004952       0.018036             12.654900       5.237941       0.618038       0.078211      10.389725       0.444034      22.337035           0.000000
          192              C      27.517633      12.641525      12.267113      -0.186975      45.063523 0.53389821E+03  0.13162382E+05                                10.905712                            7.605903       0.077696       1.969986                    0.999770      31.495092      91.554535       0.611443       0.406326      -1.074901       0.001292       0.026478      -0.002018       0.026586       0.005777      -0.002531      -0.034747      -0.031676      -0.041209      -0.034777      -0.009675       0.044452             15.485402       5.963577       0.659525       0.236097      11.394835       1.827790      29.097794           0.000001
          193              C      21.944036       3.321871      10.495154      -0.090929      41.671045 0.48271238E+03  0.11626047E+05                                10.426130                            7.273147      -0.001718       1.957395                    0.999502      30.143454      87.138500       0.618835       0.410949      -1.069867      -0.034180       0.008931      -0.014056       0.038021      -0.018850       0.012379       0.009538       0.023079      -0.026001      -0.028535       0.000914       0.027622             14.497202      11.004613       0.417904      -0.465183      16.426991     -10.715509      16.060002           0.000003
          194              C      21.941547       4.315971       9.498842      -0.142033      43.322116 0.50208098E+03  0.12210281E+05                                10.682675                            7.404583       0.050970       1.970811                    0.999812      30.781668      89.373193       0.615029       0.409505      -1.070965      -0.021054      -0.018034       0.014659       0.031359       0.015482      -0.020682       0.000916       0.032465      -0.039612      -0.026466      -0.009944       0.036410             15.053829      11.101351      -0.920779       0.975900      17.401696     -11.366805      16.658442           0.000003
          195              C      21.943483      24.330153      17.156040      -0.090921      41.696201 0.48305448E+03  0.11636451E+05                                10.430714                            7.276072      -0.000928       1.957463                    0.999491      30.152531      87.175378       0.618661       0.410988      -1.069832      -0.034137      -0.009136       0.014102       0.038048       0.018691      -0.012542       0.009515       0.022760      -0.026136      -0.028475       0.000990       0.027485             14.504581      11.008428      -0.414444       0.463841      16.438533     -10.722120      16.066783           0.000003
          196              C      21.940441      23.335776      18.152076      -0.142501      43.338345 0.50231082E+03  0.12217115E+05                                10.684583                            7.405800       0.053808       1.971502                    0.999813      30.787475      89.390943       0.615045       0.409452      -1.071013      -0.020739       0.018079      -0.014147       0.030937      -0.015536       0.021190       0.001334       0.032497      -0.038603      -0.027025      -0.009565       0.036591             15.057070      11.102996       0.925272      -0.978314      17.408442     -11.369676      16.659771           0.000003
          197              C       5.708817      24.332641      10.494324      -0.090972      41.675268 0.48285391E+03  0.11630367E+05                                10.427897                            7.274895      -0.001297       1.957527                    0.999482      30.144110      87.145234       0.618671       0.411026      -1.069812       0.034403      -0.008791      -0.014222       0.038251      -0.018577      -0.012480      -0.009719       0.023275      -0.025031      -0.028583       0.001245       0.027338             14.500260      11.007390       0.410933       0.462067      16.427323      10.717383      16.066068          -0.000002
          198              C       5.711859      23.338265       9.497735      -0.142243      43.313363 0.50198604E+03  0.12207205E+05                                10.680503                            7.403126       0.052064       1.971183                    0.999809      30.779158      89.358545       0.615193       0.409421      -1.071036       0.020777       0.017824       0.014828       0.031133       0.015660       0.020913      -0.000898       0.032869      -0.038083      -0.026524      -0.010119       0.036644             15.051393      11.102711      -0.927427      -0.978912      17.396679      11.363460      16.654787          -0.000002
          199              C       5.708264       3.319382      17.159358      -0.090375      41.631316 0.48217618E+03  0.11609705E+05                                10.419506                            7.268827       0.000378       1.958264                    0.999497      30.126398      87.071391       0.619065       0.410917      -1.069906       0.034375       0.008894       0.014143       0.038221       0.018503       0.012449      -0.009537       0.022492      -0.024063      -0.028274       0.001352       0.026922             14.488460      10.999490      -0.415798      -0.464401      16.411398      10.707923      16.054492          -0.000002
          200              C       5.710753       4.313482      18.155947      -0.142753      43.353641 0.50249939E+03  0.12222936E+05                                10.687361                            7.407139       0.051285       1.970760                    0.999808      30.793229      89.414260       0.614992       0.409446      -1.071009       0.021189      -0.017756      -0.014618       0.031272      -0.015959      -0.020980      -0.001232       0.033056      -0.038962      -0.027041      -0.009881       0.036922             15.063475      11.107625       0.923043       0.976240      17.411090      11.375449      16.671711          -0.000003
          201              C      10.495707      21.944036       3.321041      -0.090958      41.665069 0.48261645E+03  0.11623126E+05                                10.424896                            7.272205      -0.002103       1.957340                    0.999505      30.141069      87.128507       0.618905       0.410924      -1.069886      -0.014259      -0.034096       0.009028       0.038044       0.012541       0.009603      -0.018660      -0.024833      -0.021195      -0.028564       0.000964       0.027600             14.496112      16.059202      -0.467781     -10.715396      11.002265       0.419056      16.426869          -0.000002
          202              C       9.499395      21.941547       4.315141      -0.143110      43.376120 0.50283086E+03  0.12232933E+05                                10.691206                            7.410008       0.050109       1.970373                    0.999812      30.801249      89.442641       0.614824       0.409493      -1.070985       0.014518      -0.021003      -0.018248       0.031383      -0.020904       0.001340       0.015668      -0.035245      -0.028738      -0.026876      -0.009407       0.036283             15.068546      16.676211       0.975601     -11.381373      11.107007      -0.922140      17.422421          -0.000003
          203              C      17.156316      21.943483      24.329323      -0.090894      41.681303 0.48293297E+03  0.11632600E+05                                10.427642                            7.274656       0.000317       1.957914                    0.999477      30.149104      87.157304       0.618795       0.410931      -1.069887       0.014286      -0.033837      -0.009280       0.037883      -0.012865       0.009561       0.019011      -0.024424      -0.021539      -0.028899       0.001042       0.027858             14.499294      16.059540       0.463581     -10.716919      11.005918      -0.416373      16.432422           0.000002
          204              C      18.152629      21.940441      23.334670      -0.142924      43.355039 0.50266283E+03  0.12227772E+05                                10.687017                            7.408201       0.053745       1.971330                    0.999809      30.798562      89.429701       0.614972       0.409430      -1.071031      -0.014606      -0.020918       0.018106       0.031285       0.021004       0.001599      -0.015194      -0.035771      -0.029199      -0.026984      -0.009299       0.036282             15.059829      16.661424      -0.980477     -11.370198      11.107694       0.924851      17.410370           0.000004
          205              C      10.493495       5.708264      24.333747      -0.090794      41.656579 0.48251369E+03  0.11619964E+05                                10.423746                            7.271512      -0.000990       1.957698                    0.999491      30.137052      87.112638       0.618928       0.410933      -1.069887      -0.014322       0.034468      -0.008812       0.038351      -0.012412      -0.009460      -0.018526      -0.023901      -0.022254      -0.028284       0.001069       0.027214             14.494784      16.061863       0.465973      10.713149      11.003892       0.415116      16.418596          -0.000001
          206              C       9.496906       5.710753      23.339647      -0.142405      43.337633 0.50228334E+03  0.12216238E+05                                10.684476                            7.405306       0.050809       1.970756                    0.999806      30.786013      89.384927       0.615104       0.409419      -1.071037       0.014844       0.020981       0.017663       0.031185       0.021175      -0.001071       0.015667      -0.035814      -0.029427      -0.026933      -0.009853       0.036786             15.058852      16.666422      -0.974467      11.371621      11.104569      -0.922584      17.405566          -0.000003
          207              C      17.158529       5.708817       3.320765      -0.090924      41.671822 0.48274913E+03  0.11627089E+05                                10.426344                            7.273413       0.000520       1.958060                    0.999496      30.143274      87.136996       0.618829       0.410947      -1.069874       0.013934       0.034385       0.008960       0.038168       0.012302      -0.009722       0.018778      -0.024493      -0.022007      -0.028615       0.001091       0.027524             14.497913      16.062753      -0.463249      10.715650      11.005742      -0.414299      16.425245           0.000002
          208              C      18.154841       5.711583       4.315141      -0.142237      43.332791 0.50225669E+03  0.12215424E+05                                10.683658                            7.405187       0.052113       1.971053                    0.999812      30.786414      89.385411       0.615100       0.409428      -1.071032      -0.014412       0.021349      -0.017776       0.031296      -0.020773      -0.001176      -0.015643      -0.036237      -0.029616      -0.026780      -0.009872       0.036652             15.056078      16.661080       0.978553      11.368121      11.104149       0.925016      17.403005           0.000003
          209              C      24.287568      17.107095      19.530819      -0.091444      41.876077 0.48407894E+03  0.11667181E+05                                10.464763                            7.285903       0.001504       1.957918                    0.999503      30.169070      87.242733       0.617980       0.411227      -1.069688      -0.015531       0.009303       0.034418       0.038889       0.009307      -0.012744       0.019544      -0.001216       0.046855      -0.028932       0.000808       0.028124             14.597551      16.251594     -10.830303       0.379874      16.508471      -0.314454      11.032588           0.000002
          210              C      23.292085      18.101749      19.527778      -0.141740      43.374424 0.50127186E+03  0.12185486E+05                                10.689148                            7.395781       0.052728       1.971467                    0.999775      30.772259      89.322256       0.615759       0.409191      -1.071188       0.013568      -0.017028       0.020888       0.030172       0.001429       0.022206      -0.014711      -0.004092       0.069219      -0.027716      -0.009356       0.037071             15.106595      16.757802     -11.443350      -1.013573      17.470345       0.975148      11.091639           0.000004
          211              C       3.362796      10.542716      19.532202      -0.091926      41.923283 0.48477796E+03  0.11688714E+05                                10.474197                            7.292561      -0.000514       1.956984                    0.999504      30.188610      87.328195       0.617495       0.411385      -1.069542       0.015128      -0.008532       0.035097       0.039159       0.009314       0.012590      -0.019475      -0.001598       0.048300      -0.028884       0.000519       0.028365             14.611482      16.263538     -10.841483      -0.380770      16.529147       0.316184      11.041760          -0.000001
          212              C       4.358279       9.547786      19.529713      -0.141604      43.340434 0.50089975E+03  0.12173668E+05                                10.682590                            7.392021       0.054261       1.972159                    0.999769      30.757769      89.257768       0.616068       0.409079      -1.071306      -0.014317       0.017790       0.020902       0.030957       0.000904      -0.021479       0.014868      -0.003794       0.066884      -0.026711      -0.009547       0.036257             15.096222      16.742234     -11.433568       1.013258      17.460238      -0.974233      11.086193          -0.000003
          213              C      24.289227      10.544652       8.120651      -0.091061      41.846401 0.48370873E+03  0.11656089E+05                                10.459812                            7.283037      -0.000025       1.957535                    0.999518      30.159425      87.208208       0.618109       0.411218      -1.069688      -0.015314      -0.008991      -0.034885       0.039144      -0.009436       0.012592       0.019231      -0.000777       0.047834      -0.028844       0.000847       0.027997             14.589235      16.240149      10.823518      -0.381424      16.500804      -0.315930      11.026754           0.000002
          214              C      23.293744       9.549998       8.123416      -0.142336      43.393335 0.50158473E+03  0.12194785E+05                                10.691500                            7.397476       0.053171       1.971537                    0.999778      30.780622      89.347737       0.615775       0.409123      -1.071250       0.014094       0.017031      -0.021247       0.030662      -0.001299      -0.021779      -0.014495      -0.003797       0.068846      -0.027155      -0.009481       0.036636             15.110142      16.760205      11.446547       1.013341      17.476052       0.975193      11.094168           0.000004
          215              C       1.164438      13.693142       2.987831       0.075364      34.979215 0.39452123E+03  0.90173048E+04                                 9.253399                            6.543640       0.191982       2.056454                    0.999650      27.105574      75.855461       0.658415       0.407005      -1.074508      -0.065679       0.006727       0.019069       0.068721       0.000508       0.011412       0.000281      -0.016607      -0.054791      -0.023596       0.006131       0.017465             12.661377      10.390036      -0.650108       0.444164       5.247418      -0.082644      22.346676          -0.000000
          216              C       1.184348      13.684294       1.558484      -0.186540      45.029362 0.53339700E+03  0.13146790E+05                                10.899712                            7.601777       0.077077       1.970022                    0.999795      31.480733      91.498173       0.611682       0.406266      -1.074952      -0.026804       0.002160       0.001902       0.026958      -0.005363      -0.034368       0.002522       0.030615      -0.040811      -0.034493      -0.009156       0.043649             15.475274      11.383043      -0.691238       1.826244       5.967938      -0.246871      29.074840          -0.000002
          217              C       3.363902      17.109308       8.120651      -0.091728      41.905909 0.48468419E+03  0.11685736E+05                                10.470908                            7.291437      -0.000191       1.957145                    0.999503      30.183931      87.308298       0.617604       0.411338      -1.069587       0.015411       0.008999      -0.034806       0.039115      -0.009182      -0.012589      -0.019344      -0.001554       0.048316      -0.028704       0.000417       0.028287             14.604606      16.256886      10.834940       0.381732      16.518449       0.320179      11.038482          -0.000001
          218              C       4.359662      18.104237       8.123416      -0.141642      43.340935 0.50098652E+03  0.12176485E+05                                10.683285                            7.393133       0.055048       1.972281                    0.999769      30.760171      89.271653       0.615953       0.409131      -1.071256      -0.013749      -0.017371      -0.020589       0.030244      -0.000883       0.022063       0.015137      -0.004130       0.067799      -0.027347      -0.009631       0.036978             15.095205      16.741907      11.431286      -1.012999      17.455434      -0.971085      11.088274          -0.000003
          219              C      26.488968      13.959711       2.988108       0.075581      34.971205 0.39439175E+03  0.90135626E+04                                 9.251995                            6.542563       0.191943       2.056503                    0.999645      27.100348      75.836360       0.658473       0.407005      -1.074513       0.065806      -0.006753       0.018413       0.068667       0.000761      -0.011151      -0.000058      -0.016929      -0.053981      -0.023229       0.005723       0.017506             12.659801      10.387338      -0.649859      -0.442713       5.246863       0.086715      22.345201           0.000001
          220              C      26.468505      13.968283       1.558760      -0.187538      45.054262 0.53378404E+03  0.13158617E+05                                10.903293                            7.604352       0.077811       1.970141                    0.999791      31.493285      91.540366       0.611605       0.406247      -1.074973       0.026586      -0.002161       0.001925       0.026743      -0.005164       0.034846      -0.002444       0.030646      -0.041537      -0.035055      -0.009002       0.044057             15.481112      11.385662      -0.691909      -1.825316       5.970299       0.252258      29.087375           0.000002
          221              C      17.109584       8.120927       3.363073      -0.091586      41.895948 0.48437848E+03  0.11676502E+05                                10.469195                            7.289098      -0.000142       1.957275                    0.999497      30.175938      87.277684       0.617709       0.411333      -1.069592       0.009179      -0.034667       0.015681       0.039140      -0.019531      -0.009207      -0.012923      -0.023836      -0.026303      -0.029068       0.000420       0.028648             14.603932      16.519366       0.322363      10.835915      11.036063       0.385735      16.256367           0.000001
          222              C      18.104237       8.123969       4.358832      -0.141524      43.336853 0.50083870E+03  0.12171955E+05                                10.682286                            7.391792       0.055254       1.972402                    0.999776      30.757306      89.258973       0.616043       0.409103      -1.071278      -0.017004      -0.021029      -0.013739       0.030333       0.014761      -0.001080       0.021750      -0.032264      -0.040055      -0.027089      -0.009601       0.036690             15.094801      17.455283      -0.969227      11.431733      11.086970      -1.009796      16.742151           0.000003
          223              C      10.542439       8.120374      24.290610      -0.091752      41.891424 0.48436466E+03  0.11675901E+05                                10.467567                            7.288298      -0.001297       1.956987                    0.999511      30.177214      87.275862       0.617841       0.411255      -1.069660      -0.008739      -0.035016      -0.014990       0.039079       0.019334      -0.009115       0.013157      -0.024087      -0.026208      -0.029032       0.000368       0.028664             14.601311      16.518270      -0.317734      10.833055      11.035132      -0.382473      16.250531          -0.000001
          224              C       9.547510       8.122863      23.295127      -0.141789      43.345208 0.50092560E+03  0.12174597E+05                                10.683519                            7.392296       0.054082       1.972066                    0.999759      30.759598      89.267604       0.616039       0.409088      -1.071288       0.017804      -0.021398       0.014457       0.031367      -0.014760      -0.001110      -0.021644      -0.031823      -0.039455      -0.026961      -0.009438       0.036399             15.097558      17.460517       0.973055      11.434074      11.089102       1.011904      16.743056          -0.000003
          225              C      10.544652      19.531926       3.363902      -0.090859      41.858080 0.48387225E+03  0.11660879E+05                                10.461621                            7.284100       0.001591       1.958020                    0.999516      30.160818      87.212084       0.618092       0.411199      -1.069713      -0.008890       0.034983       0.015206       0.039167      -0.019465       0.009318       0.012594      -0.023886      -0.025307      -0.028940       0.000606       0.028334             14.593316      16.503824       0.314784     -10.827868      11.027984      -0.380395      16.248139          -0.000001
          226              C       9.549998      19.529160       4.359662      -0.142108      43.374009 0.50133309E+03  0.12187125E+05                                10.688532                            7.395684       0.052870       1.971499                    0.999779      30.773007      89.319650       0.615842       0.409130      -1.071247       0.017068       0.020694      -0.013960       0.030240       0.014821       0.001210      -0.021928      -0.032881      -0.039532      -0.027256      -0.009724       0.036980             15.105905      17.467971      -0.976988     -11.442166      11.092784       1.015032      16.756961          -0.000003
          227              C      13.694249      24.664469      26.487585       0.075639      34.978766 0.39452209E+03  0.90173191E+04                                 9.253237                            6.543389       0.193656       2.056889                    0.999650      27.104647      75.852558       0.658468       0.406973      -1.074530       0.006785      -0.019432       0.066006       0.069141       0.000089      -0.000669       0.011042       0.035313       0.003116      -0.023209       0.006039       0.017170             12.662045       5.245991       0.083062       0.643412      22.350464       0.447576      10.389682          -0.000000
          228              C      13.685400      26.093816      26.467952      -0.186347      45.010119 0.53305536E+03  0.13136138E+05                                10.896292                            7.598932       0.079156       1.970738                    0.999787      31.473032      91.465117       0.611852       0.406223      -1.074991       0.001798      -0.001891       0.026928       0.027054      -0.002416       0.005418      -0.034591       0.004837       0.066503      -0.034608      -0.009301       0.043910             15.471365       5.964717       0.246126       0.685095      29.066390       1.830012      11.382989           0.000000
          229              C      17.107372      19.531373      24.287015      -0.091083      41.889825 0.48421180E+03  0.11671296E+05                                10.467890                            7.287688       0.000742       1.957699                    0.999502      30.169638      87.250543       0.617799       0.411316      -1.069620       0.009233       0.034698      -0.015376       0.039059       0.019537       0.009340      -0.012795      -0.023317      -0.025060      -0.029038       0.000790       0.028248             14.603688      16.516240      -0.318921     -10.838150      11.032124       0.382761      16.262700           0.000001
          230              C      18.101749      19.528054      23.291532      -0.141885      43.377174 0.50129856E+03  0.12186281E+05                                10.689506                            7.396018       0.052795       1.971502                    0.999783      30.772189      89.322187       0.615745       0.409195      -1.071186      -0.016927       0.020383       0.013384       0.029684      -0.014601       0.001419       0.021967      -0.032846      -0.040620      -0.027475      -0.009476       0.036950             15.106894      17.468633       0.972045     -11.443632      11.091855      -1.012219      16.760194           0.000003
          231              C      13.958328      24.664192       1.163609       0.075456      34.975825 0.39441432E+03  0.90142319E+04                                 9.252629                            6.542549       0.192836       2.056736                    0.999651      27.102395      75.843408       0.658503       0.406979      -1.074527      -0.006525      -0.018832      -0.065888       0.068837       0.000042      -0.000995      -0.011294       0.035329       0.002285      -0.023342       0.005980       0.017362             12.661850       5.245893      -0.083425       0.643348      22.352537      -0.443555      10.387118          -0.000000
          232              C      13.966900      26.093263       1.183795      -0.187457      45.060520 0.53371032E+03  0.13156313E+05                                10.904035                            7.603565       0.078670       1.970384                    0.999784      31.491464      91.532638       0.611670       0.406219      -1.074994      -0.001934      -0.002148      -0.026436       0.026593       0.002675       0.005616       0.035074       0.005635       0.066883      -0.035333      -0.009041       0.044374             15.484671       5.968988      -0.247399       0.685163      29.097278      -1.828177      11.387748           0.000000
          233              C       8.120927      24.289504      10.543822      -0.091249      41.855360 0.48385013E+03  0.11660211E+05                                10.461224                            7.284036       0.000317       1.957632                    0.999496      30.161319      87.212994       0.618082       0.411211      -1.069706      -0.035466      -0.015628      -0.008958       0.039778       0.012595       0.019064      -0.009324       0.023858      -0.023051      -0.028643       0.000894       0.027749             14.591478      11.029080      -0.384638      -0.318643      16.240942      10.824772      16.504412          -0.000002
          234              C       8.123969      23.294021       9.548892      -0.142342      43.379625 0.50145109E+03  0.12190655E+05                                10.688925                            7.396210       0.054619       1.971985                    0.999768      30.777137      89.332737       0.615866       0.409092      -1.071277      -0.021128       0.014099       0.016985       0.030556      -0.021715      -0.014747      -0.001440       0.036107      -0.030297      -0.027169      -0.009651       0.036820             15.105063      11.093293       1.010247       0.971917      16.752255      11.440548      17.469639          -0.000003
          235              C       8.120374       3.362243      17.110967      -0.091596      41.894707 0.48432973E+03  0.11675089E+05                                10.469422                            7.289099      -0.000444       1.957255                    0.999508      30.174272      87.273337       0.617660       0.411375      -1.069560      -0.035025       0.014935       0.008739       0.039066      -0.012781      -0.019265      -0.009020       0.024594      -0.022472      -0.028642       0.000398       0.028244             14.604958      11.035004       0.382014       0.318969      16.256482      10.837581      16.523388          -0.000002
          236              C       8.122863       4.357726      18.105620      -0.141329      43.317720 0.50049255E+03  0.12161286E+05                                10.678446                            7.388642       0.055022       1.972424                    0.999772      30.748141      89.220397       0.616256       0.409037      -1.071334      -0.021254      -0.014492      -0.017684       0.031216       0.021430       0.014980      -0.000708       0.035373      -0.027330      -0.026627      -0.009654       0.036280             15.089893      11.084246      -1.011367      -0.970409      16.735046      11.427620      17.450388          -0.000003
          237              C      19.531373      24.287568      17.106266      -0.091336      41.879512 0.48415530E+03  0.11669519E+05                                10.465332                            7.286438       0.001820       1.957995                    0.999503      30.171559      87.252707       0.617960       0.411223      -1.069687       0.034707      -0.015100       0.008943       0.038892      -0.012899       0.019333       0.009504       0.025242      -0.021947      -0.029148       0.000694       0.028454             14.598722      11.032887       0.383940      -0.317513      16.254958     -10.831797      16.508321           0.000003
          238              C      19.528054      23.291809      18.100919      -0.141610      43.365474 0.50126008E+03  0.12184985E+05                                10.687489                            7.395433       0.052401       1.971440                    0.999777      30.768686      89.307667       0.615813       0.409162      -1.071219       0.020665       0.013673      -0.017260       0.030197       0.022012      -0.014720       0.001332       0.036540      -0.028293      -0.027507      -0.009398       0.036905             15.103514      11.090190      -1.011035       0.973106      16.755135     -11.440319      17.465217           0.000004
          239              C      24.664192       1.164162      13.957775       0.075855      34.966865 0.39434248E+03  0.90121637E+04                                 9.251299                            6.542127       0.191412       2.056414                    0.999652      27.098719      75.830889       0.658499       0.407001      -1.074514      -0.019106      -0.065482      -0.006555       0.068526      -0.011424      -0.000079      -0.000988      -0.018971       0.051460      -0.023432       0.006205       0.017227             12.658908      22.343732      -0.445392      -0.081840      10.387932       0.643285       5.245062           0.000001
          240              C      26.093540       1.184071      13.966624      -0.187406      45.066483 0.53385987E+03  0.13160935E+05                                10.905249                            7.604868       0.078404       1.970301                    0.999789      31.493053      91.540849       0.611588       0.406244      -1.074976      -0.002104      -0.026437      -0.001898       0.026588       0.034917       0.002556       0.005462      -0.035790      -0.024874      -0.035106      -0.008961       0.044067             15.485510      29.096752      -1.830933      -0.243961      11.390321       0.685052       5.969459           0.000002
          241              C      19.531926       3.364455      10.543822      -0.091139      41.884050 0.48423587E+03  0.11672188E+05                                10.467037                            7.287884       0.000418       1.957468                    0.999514      30.172677      87.264564       0.617780       0.411318      -1.069604       0.034643       0.015376      -0.008924       0.038938       0.012422      -0.019582       0.009322       0.024390      -0.022867      -0.028891       0.000628       0.028263             14.600257      11.032952      -0.380632       0.316805      16.254889     -10.833117      16.512930           0.000002
          242              C      19.529160       4.359938       9.549169      -0.141880      43.367943 0.50128881E+03  0.12185809E+05                                10.687720                            7.395589       0.052218       1.971374                    0.999779      30.770500      89.312225       0.615816       0.409156      -1.071227       0.020794      -0.013832       0.016901       0.030156      -0.022000       0.014562       0.001261       0.036085      -0.029314      -0.027228      -0.009597       0.036825             15.102961      11.091408       1.013564      -0.973610      16.752460     -11.438870      17.465016           0.000003
          243              C      24.664192      26.488138      13.693695       0.075801      34.972002 0.39441915E+03  0.90143565E+04                                 9.252252                            6.542820       0.192483       2.056636                    0.999647      27.100875      75.838842       0.658455       0.407008      -1.074509      -0.019047       0.065627       0.006571       0.068650       0.011311       0.000060      -0.000847      -0.018850       0.051702      -0.023344       0.006057       0.017287             12.660396      22.346668       0.445605       0.085747      10.388678       0.644070       5.245843           0.000001
          244              C      26.093540      26.468229      13.685400      -0.187373      45.065540 0.53384848E+03  0.13160625E+05                                10.905354                            7.604997       0.077872       1.970162                    0.999788      31.492255      91.539358       0.611556       0.406267      -1.074958      -0.002055       0.026394       0.001980       0.026548      -0.034983      -0.002593       0.005393      -0.035652      -0.025181      -0.035080      -0.009054       0.044134             15.485613      29.096543       1.831439       0.249943      11.390517       0.685900       5.969780           0.000002
          245              C      24.371355      17.190605       5.704946      -0.091528      41.887177 0.48425014E+03  0.11672208E+05                                10.466342                            7.286955       0.002027       1.958046                    0.999505      30.171477      87.249874       0.617972       0.411201      -1.069717      -0.009374       0.015513       0.034754       0.039197       0.009317      -0.019479       0.012776       0.001160       0.047081      -0.028934       0.000805       0.028129             14.600911      16.511875     -10.833247       0.315879      16.255977      -0.381160      11.034881           0.000002
          246              C      23.376701      18.186365       5.701628      -0.141749      43.375915 0.50131891E+03  0.12186918E+05                                10.689478                            7.396150       0.052925       1.971517                    0.999779      30.772953      89.325381       0.615741       0.409193      -1.071186       0.016992      -0.013616       0.020813       0.030121       0.001343       0.014710      -0.022193       0.004003       0.069388      -0.027641      -0.009480       0.037122             15.107484      17.470639     -11.443433      -0.975147      16.758455       1.013761      11.093358           0.000004
          247              C       3.283434      10.463077       5.706329      -0.091389      41.917552 0.48462594E+03  0.11684083E+05                                10.473195                            7.291323       0.000290       1.957287                    0.999506      30.182691      87.306268       0.617562       0.411374      -1.069554       0.008623      -0.015274       0.035349       0.039461       0.009363       0.019430      -0.012549       0.001475       0.048560      -0.028896       0.000538       0.028358             14.610872      16.530734     -10.842846      -0.314797      16.263404       0.379595      11.038478          -0.000001
          248              C       4.278364       9.467871       5.703840      -0.141598      43.331806 0.50072593E+03  0.12168332E+05                                10.680643                            7.390319       0.053646       1.972037                    0.999769      30.755470      89.245665       0.616194       0.409032      -1.071342      -0.017417       0.014048       0.020809       0.030557       0.000970      -0.014884       0.021733       0.003587       0.067812      -0.026957      -0.009678       0.036635             15.093084      17.456651     -11.430558       0.974714      16.737339      -1.013134      11.085263          -0.000003
          249              C       3.281498      17.189223      21.946801      -0.090605      41.835428 0.48357124E+03  0.11651866E+05                                10.457994                            7.281870       0.000808       1.957832                    0.999517      30.153438      87.185481       0.618179       0.411203      -1.069706       0.008956       0.015279      -0.035141       0.039352      -0.009336      -0.019096      -0.012520       0.000795       0.048641      -0.028696       0.000626       0.028070             14.587300      16.499834      10.822737       0.314089      16.238226       0.380522      11.023841          -0.000001
          250              C       4.276152      18.184706      21.949566      -0.142427      43.397471 0.50162314E+03  0.12195938E+05                                10.692158                            7.397738       0.053208       1.971544                    0.999777      30.781717      89.351364       0.615768       0.409121      -1.071253      -0.016959      -0.014022      -0.021279       0.030611      -0.001298       0.014510       0.021797       0.003813       0.069009      -0.027186      -0.009505       0.036691             15.111787      17.478875      11.448142      -0.975610      16.761571      -1.013597      11.094917          -0.000002
          251              C       0.132731      12.661435      16.813704       0.075172      34.991536 0.39464890E+03  0.90209124E+04                                 9.255469                            6.544645       0.192081       2.056434                    0.999656      27.108449      75.865303       0.658376       0.406998      -1.074517      -0.006715       0.065915       0.019051       0.068941       0.000425      -0.000184      -0.010927       0.016669      -0.054922      -0.023265       0.005758       0.017506             12.665356       5.248196      -0.648434       0.082375      10.390308      -0.446921      22.357565           0.000000
          252              C       0.141580      12.641802      15.384634      -0.186539      45.027921 0.53326124E+03  0.13142613E+05                                10.899116                            7.600573       0.077202       1.970088                    0.999794      31.480065      91.493470       0.611759       0.406241      -1.074968      -0.002080       0.026865       0.001850       0.027008      -0.005473      -0.002512       0.034536      -0.030426      -0.040801      -0.034669      -0.009079       0.043748             15.475306       5.967188      -0.689786       0.246256      11.382752      -1.828747      29.075979           0.000000
          253              C      24.368866      10.462248      21.946801      -0.091442      41.898223 0.48448983E+03  0.11680007E+05                                10.470128                            7.290316      -0.000261       1.957191                    0.999505      30.179269      87.294031       0.617601       0.411376      -1.069550      -0.008871      -0.015381      -0.034756       0.039029      -0.009138       0.019438       0.012654       0.001805       0.048434      -0.028757       0.000324       0.028433             14.604836      16.520068      10.837067      -0.319518      16.258992      -0.380998      11.035448           0.000002
          254              C      23.374213       9.466488      21.949566      -0.141634      43.338733 0.50087013E+03  0.12172909E+05                                10.682719                            7.392173       0.054921       1.972275                    0.999775      30.757853      89.261233       0.616008       0.409120      -1.071267       0.017392       0.013779      -0.020571       0.030258      -0.000898      -0.015148      -0.022092       0.004149       0.067700      -0.027381      -0.009597       0.036978             15.095181      17.455045      11.431861       0.971541      16.743006       1.013448      11.087491           0.000003
          255              C      27.519016      14.989482      16.814258       0.075539      34.965552 0.39433839E+03  0.90120897E+04                                 9.251060                            6.542170       0.192621       2.056711                    0.999646      27.099901      75.835460       0.658482       0.407011      -1.074503       0.006670      -0.065880       0.018356       0.068714       0.000804       0.000109       0.011208       0.017119      -0.054048      -0.023306       0.005686       0.017619             12.658226       5.246132      -0.648269      -0.086085      10.386174       0.441152      22.342373           0.000001
          256              C      27.510444      15.009945      15.384910      -0.187675      45.063338 0.53391550E+03  0.13162601E+05                                10.904535                            7.605153       0.077733       1.970093                    0.999792      31.495943      91.549169       0.611593       0.406232      -1.074988       0.001981      -0.026466       0.002032       0.026617      -0.005422       0.002651      -0.034806      -0.030609      -0.041467      -0.035009      -0.009070       0.044079             15.483282       5.970597      -0.690670      -0.251812      11.387250       1.825039      29.091999           0.000001
          257              C       5.705223      24.368589      17.189223      -0.091915      41.906662 0.48457394E+03  0.11682386E+05                                10.470768                            7.290450      -0.000130       1.957238                    0.999490      30.181393      87.297701       0.617667       0.411320      -1.069601       0.034832      -0.009185       0.015564       0.039241      -0.019401       0.012760       0.009218       0.023889      -0.026126      -0.028916       0.000435       0.028481             14.605881      11.035752       0.323710      -0.384892      16.523382     -10.838310      16.258510          -0.000002
          258              C       5.702181      23.373936      18.184706      -0.141878      43.342826 0.50094957E+03  0.12175368E+05                                10.683390                            7.392725       0.054266       1.972091                    0.999780      30.760617      89.272281       0.615987       0.409116      -1.071265       0.021161       0.017281      -0.013910       0.030658       0.014812      -0.021616       0.001102       0.032214      -0.040035      -0.027027      -0.009574       0.036601             15.096246      11.085785      -0.967637       1.009681      17.458994     -11.433901      16.743957          -0.000003
          259              C      10.837766      27.525099      12.661988       0.074368      35.009841 0.39496430E+03  0.90299862E+04                                 9.258561                            6.547042       0.190241       2.055739                    0.999648      27.119576      75.905960       0.658284       0.406971      -1.074528      -0.018897       0.006549       0.066302       0.069252       0.000406       0.010489      -0.000758      -0.036497       0.001950      -0.023200       0.005243       0.017957             12.669955      22.367033       0.081154       0.445231       5.244001       0.621529      10.398831          -0.000001
          260              C      12.267113      27.516804      12.641802      -0.186298      45.038945 0.53345313E+03  0.13148622E+05                                10.901470                            7.602303       0.078584       1.970374                    0.999769      31.482519      91.507245       0.611641       0.406280      -1.074935      -0.002032       0.001290       0.026268       0.026378      -0.002366      -0.034989       0.005344      -0.004778       0.068513      -0.035002      -0.009635       0.044637             15.479361      29.084268       0.239493       1.828088       5.961888       0.662490      11.391927          -0.000001
          261              C       5.706052       3.283987      10.464460      -0.091189      41.865934 0.48400783E+03  0.11665094E+05                                10.463135                            7.285362      -0.000067       1.957446                    0.999517      30.166547      87.235414       0.618001       0.411227      -1.069683       0.035343       0.008995      -0.015032       0.039446       0.019269      -0.013050       0.008864       0.023696      -0.025752      -0.028687       0.000251       0.028436             14.594755      11.027423      -0.320728       0.384754      16.513351     -10.829433      16.243489          -0.000002
          262              C       5.703287       4.278917       9.469254      -0.142398      43.359452 0.50114883E+03  0.12181508E+05                                10.686080                            7.394199       0.053244       1.971729                    0.999762      30.768275      89.301319       0.615921       0.409116      -1.071258       0.021053      -0.017698       0.014392       0.031041      -0.015039       0.021516       0.001279       0.031733      -0.040055      -0.027176      -0.009265       0.036441             15.100509      11.090305       0.969776      -1.009410      17.465607     -11.436736      16.745615          -0.000003
          263              C      10.838319       0.127201      14.991418       0.074973      34.992316 0.39471849E+03  0.90228483E+04                                 9.255352                            6.544979       0.189122       2.055518                    0.999644      27.110981      75.872404       0.658400       0.406968      -1.074543      -0.019584      -0.006361      -0.065850       0.068994      -0.000636      -0.010775      -0.000583      -0.035973       0.001695      -0.023179       0.005453       0.017726             12.664732      22.356376      -0.080314      -0.443733       5.241818       0.621152      10.396003          -0.000001
          264              C      12.267666       0.135773      15.011328      -0.185305      44.987116 0.53281501E+03  0.13129058E+05                                10.893759                            7.598120       0.079303       1.970781                    0.999768      31.464336      91.443189       0.611761       0.406319      -1.074901      -0.001700      -0.001548      -0.027110       0.027207       0.002137       0.034350       0.005687      -0.003422       0.068737      -0.033979      -0.010353       0.044331             15.465297      29.051170      -0.238929      -1.827067       5.957608       0.662394      11.387114           0.000000
          265              C      21.946524       3.281222      17.190329      -0.090894      41.853504 0.48388793E+03  0.11661336E+05                                10.461089                            7.284415       0.001215       1.957928                    0.999508      30.160703      87.211694       0.618054       0.411222      -1.069700      -0.035232       0.008931       0.015075       0.039349      -0.019267      -0.012453      -0.009260       0.023901      -0.025157      -0.028700       0.000572       0.028128             14.591298      11.027811       0.312039       0.378693      16.501837      10.824924      16.244246           0.000002
          266              C      21.949013       4.276152      18.185812      -0.142339      43.385607 0.50151045E+03  0.12192480E+05                                10.690412                            7.397125       0.052447       1.971352                    0.999786      30.777443      89.335520       0.615768       0.409145      -1.071240      -0.021041      -0.017167      -0.013987       0.030547       0.014811       0.022054      -0.001272       0.032427      -0.039481      -0.027382      -0.009501       0.036882             15.108216      11.094421      -0.979312      -1.015999      17.472781      11.443752      16.757444           0.000003
          267              C      16.813981       0.129413      12.661159       0.075794      34.958220 0.39422469E+03  0.90087216E+04                                 9.249482                            6.540932       0.191104       2.056365                    0.999642      27.095081      75.815430       0.658597       0.406974      -1.074542       0.019320      -0.006625       0.065633       0.068737       0.000193      -0.011103       0.001098      -0.035484       0.003190      -0.023338       0.006042       0.017296             12.655957      22.338998       0.081358      -0.446335       5.240979      -0.630915      10.387892           0.000001
          268              C      15.384910       0.137985      12.641525      -0.187005      45.055762 0.53372405E+03  0.13156873E+05                                10.903297                            7.603742       0.078592       1.970403                    0.999772      31.491048      91.535338       0.611647       0.406227      -1.074977       0.001996      -0.001495       0.027179       0.027293      -0.002346       0.034520      -0.005516      -0.005082       0.067526      -0.034673      -0.009353       0.044026             15.480960      29.085002       0.242534      -1.830414       5.965024      -0.673160      11.392853           0.000001
          269              C      21.947077      24.371078      10.460865      -0.091207      41.890893 0.48432406E+03  0.11674557E+05                                10.467869                            7.288303       0.001365       1.957847                    0.999499      30.171325      87.254535       0.617808       0.411290      -1.069648      -0.034635      -0.009313      -0.015388       0.039027       0.019635       0.012793      -0.009302       0.023143      -0.024944      -0.029046       0.000786       0.028260             14.602877      11.034757      -0.315890      -0.380699      16.514047      10.835400      16.259828           0.000003
          270              C      21.950119      23.376425       9.465106      -0.141687      43.363381 0.50117214E+03  0.12182505E+05                                10.687638                            7.395236       0.053104       1.971636                    0.999784      30.769134      89.312304       0.615755       0.409212      -1.071170      -0.020131       0.017036       0.013555       0.029652      -0.014777      -0.022127      -0.001209       0.032917      -0.040931      -0.027558      -0.009680       0.037238             15.103895      11.092003       0.975479       1.014911      17.464856      11.439800      16.754827           0.000004
          271              C      16.814534      27.523164      14.990035       0.075088      34.966196 0.39434928E+03  0.90121779E+04                                 9.250314                            6.541492       0.192562       2.056757                    0.999641      27.099794      75.828352       0.658648       0.406915      -1.074593       0.019030       0.006570      -0.065364       0.068394      -0.000173       0.011302       0.001109      -0.035989       0.002930      -0.023676       0.006084       0.017592             12.657833      22.343325      -0.081869       0.445796       5.241663      -0.630600      10.388511           0.000001
          272              C      15.385187      27.514592      15.010221      -0.186223      45.032468 0.53335399E+03  0.13145585E+05                                10.900295                            7.601516       0.078041       1.970307                    0.999773      31.480513      91.499748       0.611682       0.406271      -1.074939       0.002158       0.001553      -0.026669       0.026801       0.002422      -0.034732      -0.005675      -0.004487       0.068631      -0.034681      -0.009860       0.044541             15.477603      29.080765      -0.242584       1.827641       5.963581      -0.672532      11.388462           0.000002
          273              C      17.188670       5.705223      24.369695      -0.090871      41.837214 0.48369320E+03  0.11655540E+05                                10.458507                            7.283053       0.000244       1.957667                    0.999488      30.156282      87.196480       0.618095       0.411233      -1.069686       0.015607       0.035262      -0.008848       0.039564       0.012638       0.009194      -0.019214      -0.024008      -0.022882      -0.028655       0.000714       0.027941             14.586128      16.234426      -0.384025     -10.820287      11.024795       0.319740      16.499162           0.000002
          274              C      18.184152       5.702181      23.374766      -0.142800      43.400141 0.50182240E+03  0.12202016E+05                                10.692892                            7.399500       0.053084       1.971470                    0.999770      30.786371      89.369918       0.615657       0.409153      -1.071230      -0.014229       0.020995       0.016998       0.030532      -0.021868       0.001414       0.014701      -0.035916      -0.029742      -0.027239      -0.009534       0.036773             15.110443      16.759622       1.011197     -11.445757      11.094773      -0.971743      17.476932           0.000004
          275              C      12.661435      10.838042      27.525652       0.074928      34.976083 0.39451766E+03  0.90169513E+04                                 9.251527                            6.542484       0.190268       2.055968                    0.999653      27.105537      75.847302       0.658662       0.406865      -1.074630       0.066179      -0.019025       0.006383       0.069155       0.010571      -0.000585       0.000335       0.019088       0.053236      -0.023122       0.005357       0.017765             12.659049      10.391671       0.445533       0.620716      22.345552       0.079121       5.239925          -0.000000
          276              C      12.641249      12.267390      27.517080      -0.186054      45.022546 0.53331659E+03  0.13144349E+05                                10.899088                            7.601574       0.078112       1.970299                    0.999769      31.478022      91.489515       0.611644       0.406306      -1.074923       0.026872      -0.001734       0.001691       0.026981      -0.034610       0.005802      -0.002301       0.036304      -0.027527      -0.034536      -0.009840       0.044377             15.474329      11.390318       1.828056       0.662020      29.072097       0.236537       5.960573          -0.000002
          277              C      10.463907       5.706052       3.284817      -0.092082      41.915795 0.48474978E+03  0.11687787E+05                                10.472686                            7.292062      -0.000854       1.956954                    0.999505      30.187148      87.321175       0.617557       0.411353      -1.069570      -0.014856       0.035369       0.008758       0.039349      -0.012626       0.009187       0.019001      -0.024901      -0.022543      -0.028557       0.000474       0.028083             14.608618      16.260336       0.384694     -10.840786      11.036813      -0.322788      16.528704          -0.000002
          278              C       9.468424       5.703287       4.279746      -0.141240      43.289687 0.50027778E+03  0.12154594E+05                                10.673211                            7.386436       0.055419       1.972629                    0.999765      30.742656      89.195023       0.616435       0.408969      -1.071394       0.014604       0.021139      -0.018031       0.031389       0.021378       0.000542      -0.015139      -0.034997      -0.027281      -0.026478      -0.009759       0.036237             15.078978      16.719775      -1.008668     -11.416201      11.080184       0.967081      17.436975          -0.000004
          279              C      14.990865      10.838042       0.127477       0.075102      34.973494 0.39447730E+03  0.90160129E+04                                 9.252403                            6.543177       0.188061       2.055328                    0.999642      27.103548      75.847564       0.658456       0.406993      -1.074520      -0.066004      -0.019049      -0.006473       0.069002      -0.010576      -0.000763      -0.000648       0.019460       0.053220      -0.023261       0.005485       0.017775             12.660365      10.392247      -0.443918       0.620509      22.348426      -0.082406       5.240422           0.000001
          280              C      15.010775      12.267390       0.135773      -0.186053      45.023436 0.53326695E+03  0.13142858E+05                                10.898864                            7.600907       0.078723       1.970475                    0.999772      31.477881      91.489061       0.611707       0.406273      -1.074942      -0.027063      -0.001802      -0.001460       0.027162       0.034695       0.005250       0.002185       0.036256      -0.027604      -0.034573      -0.009763       0.044336             15.474451      11.390551      -1.828089       0.662080      29.072551      -0.241409       5.960250           0.000002
          281              C      17.190882      21.947077       3.280116      -0.091409      41.892766 0.48436506E+03  0.11675722E+05                                10.467336                            7.287896       0.001745       1.957926                    0.999499      30.175736      87.266231       0.617920       0.411209      -1.069707       0.015004      -0.034684       0.008973       0.038840      -0.012800      -0.009442      -0.019354      -0.025192      -0.022116      -0.029064       0.000623       0.028441             14.602055      16.258595       0.380987      10.834085      11.035757       0.314506      16.511815           0.000001
          282              C      18.186641      21.950119       4.274769      -0.141496      43.349445 0.50097445E+03  0.12176254E+05                                10.684415                            7.392940       0.052579       1.971561                    0.999773      30.762906      89.283072       0.615968       0.409119      -1.071252      -0.013731      -0.021067      -0.017280       0.030511       0.021997      -0.001432       0.014581      -0.036568      -0.028318      -0.027511      -0.009310       0.036821             15.099586      16.750290      -1.013050      11.436645      11.088675      -0.975239      17.459792           0.000003
          283              C      12.661712      16.814258       0.128860       0.075080      34.975041 0.39448509E+03  0.90160149E+04                                 9.251924                            6.542747       0.191179       2.056343                    0.999639      27.102782      75.838629       0.658569       0.406931      -1.074587       0.065779       0.019009      -0.006657       0.068793      -0.011232       0.001012       0.000199       0.019188       0.053081      -0.023628       0.005866       0.017762             12.659710      10.389993      -0.444383      -0.630471      22.346738       0.079735       5.242398          -0.000000
          284              C      12.641525      15.384910       0.137708      -0.186978      45.046756 0.53367058E+03  0.13155269E+05                                10.902086                            7.603486       0.077878       1.970197                    0.999771      31.489985      91.532223       0.611640       0.406241      -1.074965       0.026914       0.002206      -0.001518       0.027046       0.034413      -0.005479      -0.002381       0.036078      -0.026840      -0.034406      -0.009583       0.043990             15.478499      11.391396      -1.827484      -0.672450      29.079567       0.239644       5.964535          -0.000002
          285              C      10.461695      21.946524      24.369972      -0.091159      41.888788 0.48437072E+03  0.11676041E+05                                10.467456                            7.288566       0.000919       1.957617                    0.999513      30.173449      87.263902       0.617804       0.411280      -1.069647      -0.015304      -0.034739      -0.008909       0.038992       0.012463      -0.009234       0.019559      -0.024561      -0.022789      -0.028836       0.000504       0.028332             14.600610      16.254483      -0.377177      10.832286      11.034843      -0.312369      16.512504          -0.000001
          286              C       9.465935      21.949013      23.375319      -0.141667      43.363249 0.50121480E+03  0.12183541E+05                                10.686853                            7.394898       0.053356       1.971717                    0.999781      30.769070      89.305899       0.615864       0.409140      -1.071240       0.013735      -0.020847       0.016912       0.030154      -0.021987      -0.001248      -0.014563      -0.036289      -0.029140      -0.027261      -0.009600       0.036861             15.101992      16.750915       1.016524      11.437729      11.091563       0.977679      17.463497          -0.000003
          287              C      14.990588      16.814258      27.522611       0.075214      34.973845 0.39446932E+03  0.90156949E+04                                 9.252262                            6.543013       0.191772       2.056523                    0.999642      27.102764      75.842328       0.658486       0.406980      -1.074539      -0.065465       0.019029       0.006504       0.068485       0.011246       0.001257      -0.000255       0.019070       0.052465      -0.023502       0.005908       0.017595             12.660171      10.391036       0.445050      -0.631324      22.346710      -0.083607       5.242766           0.000001
          288              C      15.010498      15.384910      27.514315      -0.186799      45.035921 0.53346474E+03  0.13148878E+05                                10.900179                            7.601853       0.078655       1.970481                    0.999777      31.484505      91.510607       0.611728       0.406223      -1.074981      -0.026788       0.001996       0.001508       0.026905      -0.034712      -0.005519       0.002400       0.036122      -0.026986      -0.034658      -0.009637       0.044295             15.476281      11.389892       1.829281      -0.672780      29.075460      -0.245847       5.963490           0.000002
          289              C       3.332102      10.506491       8.118439      -0.090663      41.668598 0.48267331E+03  0.11624992E+05                                10.426784                            7.273572      -0.001509       1.957457                    0.999502      30.140186      87.131598       0.618719       0.411030      -1.069803       0.014386      -0.008794      -0.034335       0.038252       0.009551      -0.012485       0.018514      -0.000824       0.046686      -0.028368       0.001218       0.027149             14.498931      16.066453     -10.716733       0.468645      16.424199      -0.418544      11.006143          -0.000001
          290              C       4.328691       9.512391       8.115950      -0.142387      43.324561 0.50207330E+03  0.12209770E+05                                10.682017                            7.403501       0.051524       1.971014                    0.999820      30.781616      89.365225       0.615216       0.409391      -1.071063      -0.014887       0.017659      -0.020749       0.031047       0.001058       0.021240      -0.016117      -0.003047       0.068608      -0.027156      -0.009949       0.037105             15.054936      16.663586     -11.368795      -0.973692      17.400004       0.921083      11.101218          -0.000003
          291              C      24.321580      17.148297       8.117056      -0.091358      41.709131 0.48321807E+03  0.11641394E+05                                10.432883                            7.277292      -0.000481       1.957577                    0.999485      30.158114      87.195698       0.618610       0.410987      -1.069831      -0.014218       0.008999      -0.033820       0.037775       0.009625       0.012802      -0.018779      -0.001721       0.047806      -0.028794       0.001034       0.027760             14.508639      16.072961     -10.725539      -0.461904      16.441896       0.412312      11.011060           0.000003
          292              C      23.325268      18.142674       8.113738      -0.142327      43.322992 0.50208644E+03  0.12210326E+05                                10.682273                            7.404143       0.052746       1.971289                    0.999816      30.781298      89.368891       0.615113       0.409451      -1.071010       0.014556      -0.018117      -0.021158       0.031429       0.001324      -0.021045       0.015265      -0.003429       0.068813      -0.026907      -0.009617       0.036524             15.054327      16.656462     -11.366127       0.981178      17.402595      -0.927808      11.103926           0.000004
          293              C       3.330720      17.146085      19.534691      -0.089731      41.605929 0.48183060E+03  0.11599269E+05                                10.414902                            7.265923       0.000482       1.958374                    0.999503      30.116633      87.034351       0.619229       0.410883      -1.069932       0.014001       0.008684       0.034290       0.038043      -0.009627       0.012368       0.018389      -0.001123       0.048891      -0.028428       0.000903       0.027525             14.480724      16.042856      10.701287      -0.466579      16.404490      -0.415987      10.994826          -0.000001
          294              C       4.327308      18.140185      19.537456      -0.142993      43.375359 0.50281633E+03  0.12232594E+05                                10.691230                            7.409901       0.051115       1.970662                    0.999810      30.801203      89.445016       0.614823       0.409493      -1.070976      -0.014569      -0.017800       0.020976       0.031130      -0.001227      -0.021144      -0.016007      -0.002966       0.067701      -0.027097      -0.009652       0.036749             15.069138      16.677556      11.381023       0.977137      17.419746       0.925278      11.110113          -0.000003
          295              C      26.487032      13.699226      24.664192       0.075662      34.951574 0.39421501E+03  0.90081726E+04                                 9.247032                            6.539889       0.190011       2.056027                    0.999648      27.094070      75.803726       0.658815       0.406854      -1.074653       0.065896       0.006204      -0.019465       0.068990      -0.000599       0.010672       0.000355      -0.016832      -0.054427      -0.022972       0.005464       0.017508             12.651160      10.389739       0.619014       0.444943       5.236893       0.081507      22.326849           0.000001
          296              C      26.467122      13.690930      26.093540      -0.186288      45.039895 0.53362002E+03  0.13153600E+05                                10.901270                            7.603424       0.078162       1.970258                    0.999766      31.484816      91.513221       0.611612       0.406273      -1.074953       0.027156       0.001699      -0.001793       0.027268       0.005652      -0.034323      -0.002404       0.032073      -0.040647      -0.034239      -0.009925       0.044164             15.476616      11.393064       0.660878       1.827413       5.961173       0.240664      29.075609           0.000002
          297              C      24.320474      10.504279      19.534414      -0.090776      41.656319 0.48260012E+03  0.11622600E+05                                10.423550                            7.272132       0.000314       1.958018                    0.999486      30.140275      87.124876       0.618903       0.410930      -1.069886      -0.013972      -0.009077       0.034430       0.038250      -0.009725      -0.012304      -0.018978      -0.001589       0.047194      -0.028687       0.001108       0.027579             14.492222      16.054499      10.710164       0.465576      16.419352       0.419198      11.002814           0.000002
          298              C      23.324162       9.509902      19.537180      -0.142107      43.334799 0.50233428E+03  0.12217918E+05                                10.684811                            7.406424       0.052400       1.971144                    0.999814      30.786906      89.392285       0.614959       0.409502      -1.070972       0.014354       0.017946       0.020991       0.031124      -0.001217       0.020948       0.015527      -0.003332       0.069883      -0.026926      -0.009934       0.036860             15.056948      16.662373      11.368931      -0.977608      17.404210      -0.921110      11.104259           0.000004
          299              C       1.164162      13.952521      24.663916       0.074661      34.984795 0.39458107E+03  0.90189634E+04                                 9.253633                            6.543449       0.190203       2.055893                    0.999652      27.109223      75.865495       0.658533       0.406919      -1.074570      -0.066124      -0.006513      -0.018866       0.069071      -0.000798      -0.010554      -0.000278      -0.017318      -0.055081      -0.023088       0.005211       0.017877             12.662809      10.394608       0.618829      -0.443458       5.240590      -0.078781      22.353228           0.000000
          300              C       1.184625      13.961093      26.093263      -0.186006      45.027844 0.53331170E+03  0.13144434E+05                                10.900597                            7.602015       0.077614       1.970135                    0.999770      31.478686      91.497531       0.611558       0.406357      -1.074870      -0.026630      -0.001330      -0.001802       0.026724       0.005760       0.034724       0.002404       0.032137      -0.040900      -0.034640      -0.009926       0.044566             15.477989      11.390185       0.660101      -1.827185       5.960977      -0.237064      29.082804          -0.000001
          301              C      10.504279      19.534414      24.321304      -0.091012      41.674703 0.48266764E+03  0.11624786E+05                                10.426748                            7.272809      -0.001962       1.957321                    0.999499      30.144440      87.142762       0.618845       0.410949      -1.069859      -0.009037       0.034178      -0.014037       0.038038      -0.018988      -0.009628      -0.012390      -0.023001      -0.025942      -0.028684       0.001002       0.027683             14.499232      16.429362       0.418385      10.717730      11.005475       0.465775      16.062859          -0.000002
          302              C       9.510179      19.536903      23.324992      -0.141985      43.338838 0.50224548E+03  0.12215252E+05                                10.685619                            7.405937       0.050802       1.970743                    0.999811      30.783677      89.381857       0.614957       0.409520      -1.070957       0.017982       0.021211       0.014661       0.031436       0.015482      -0.000876       0.020668      -0.032231      -0.039481      -0.026413      -0.009902       0.036315             15.059907      17.409165      -0.921469      11.372881      11.104210      -0.976757      16.666347          -0.000003
          303              C      17.148297      19.534967       3.329890      -0.091052      41.699842 0.48303355E+03  0.11635910E+05                                10.431362                            7.275961      -0.001167       1.957389                    0.999499      30.153831      87.181177       0.618655       0.410993      -1.069820       0.009170       0.034107       0.014197       0.038065       0.018696      -0.009582       0.012579      -0.022739      -0.026365      -0.028553       0.001034       0.027518             14.506393      16.440567      -0.414513      10.723850      11.009535      -0.463816      16.069077           0.000001
          304              C      18.142674      19.538009       4.325926      -0.142421      43.339384 0.50230004E+03  0.12216854E+05                                10.685238                            7.406063       0.053522       1.971418                    0.999812      30.786914      89.390897       0.614989       0.409490      -1.070982      -0.018020       0.020742      -0.014157       0.030910      -0.015597      -0.001317      -0.021148      -0.032395      -0.038651      -0.027017      -0.009550       0.036567             15.059082      17.410700       0.926270      11.371587      11.104014       0.978823      16.662532           0.000003
          305              C      17.145809       8.117333      24.320474      -0.090335      41.642109 0.48228669E+03  0.11613373E+05                                10.422322                            7.270554      -0.000897       1.957799                    0.999489      30.130359      87.094991       0.618859       0.411018      -1.069809       0.008842      -0.034433      -0.014249       0.038299      -0.018544       0.009603       0.012376      -0.023062      -0.025077      -0.028391       0.001152       0.027239             14.492432      16.418690       0.414455     -10.712036      11.000695      -0.464421      16.057913           0.000002
          306              C      18.140185       8.114567      23.324162      -0.142753      43.348271 0.50240114E+03  0.12219864E+05                                10.686374                            7.406460       0.051976       1.971017                    0.999809      30.791106      89.403563       0.615019       0.409451      -1.071013      -0.017717      -0.021049       0.014828       0.031254       0.015806       0.001116      -0.020852      -0.032729      -0.038944      -0.026796      -0.009873       0.036669             15.061765      17.411041      -0.926279     -11.374898      11.104975       0.979138      16.669278           0.000003
          307              C      13.704203       2.988108       1.165821       0.077668      34.877079 0.39322696E+03  0.89795334E+04                                 9.232516                            6.530350       0.192261       2.057008                    0.999675      27.060166      75.671617       0.659530       0.406688      -1.074814       0.006067       0.019245      -0.066289       0.069292       0.000289       0.000300       0.010615       0.033554       0.001443      -0.022025       0.005474       0.016551             12.629974       5.224254      -0.076920      -0.595539      22.286817       0.449163      10.378851          -0.000000
          308              C      13.695908       1.558760       1.185731      -0.187280      45.076964 0.53408715E+03  0.13168348E+05                                10.908832                            7.608213       0.074588       1.969125                    0.999768      31.498062      91.570964       0.611227       0.406429      -1.074821       0.001641       0.000950      -0.026321       0.026390       0.002899      -0.005270      -0.034559       0.004788       0.069745      -0.034649      -0.009900       0.044549             15.490037       5.960108      -0.230692      -0.638334      29.104660       1.836430      11.405345          -0.000001
          309              C      10.506491       8.118162       3.333208      -0.090411      41.643996 0.48235428E+03  0.11615029E+05                                10.421475                            7.270120       0.000544       1.958231                    0.999501      30.130515      87.086285       0.619019       0.410911      -1.069913      -0.008999      -0.034375       0.014104       0.038230       0.018565       0.009643      -0.012458      -0.022522      -0.024240      -0.028405       0.001415       0.026990             14.491225      16.415346      -0.417471     -10.711269      10.999494       0.464904      16.058835          -0.000001
          310              C       9.512391       8.115674       4.329797      -0.143018      43.350674 0.50246852E+03  0.12222139E+05                                10.686982                            7.406992       0.049846       1.970363                    0.999813      30.795956      89.425387       0.614981       0.409455      -1.070990       0.017716      -0.020896      -0.014538       0.031013      -0.015906       0.001317       0.021199      -0.033091      -0.039299      -0.027266      -0.009799       0.037064             15.062179      17.408800       0.922071     -11.374394      11.106556      -0.977202      16.671180          -0.000003
          311              C      13.948373       2.988661      26.487585       0.076723      34.895405 0.39344019E+03  0.89859184E+04                                 9.236677                            6.532915       0.189760       2.056226                    0.999668      27.070735      75.715755       0.659259       0.406787      -1.074713      -0.005734       0.018538       0.066171       0.068957      -0.000208       0.000618      -0.010403       0.034950       0.000957      -0.022398       0.005048       0.017350             12.636880       5.227138       0.077586      -0.596292      22.302169      -0.445425      10.381332           0.000000
          312              C      13.956392       1.559313      26.467399      -0.188299      45.130940 0.53476964E+03  0.13189459E+05                                10.917338                            7.613030       0.072337       1.968334                    0.999769      31.517367      91.643648       0.611035       0.406424      -1.074818      -0.001953       0.001957       0.026759       0.026902      -0.002911      -0.004953       0.034569       0.005630       0.068161      -0.034911      -0.009172       0.044083             15.505576       5.965010       0.231902      -0.638920      29.141261      -1.836007      11.410456           0.000001
          313              C      19.534414       3.330443      17.146915      -0.091051      41.678447 0.48281887E+03  0.11629353E+05                                10.427898                            7.274308      -0.002782       1.957086                    0.999513      30.145871      87.150688       0.618735       0.410989      -1.069832       0.033950       0.014209       0.009035       0.037897       0.012524       0.018685      -0.009795       0.025135      -0.020945      -0.028736       0.001061       0.027676             14.500902      11.006045      -0.467376      -0.417948      16.065559      10.719020      16.431104           0.000003
          314              C      19.536903       4.327032      18.141291      -0.142905      43.359938 0.50264679E+03  0.12227388E+05                                10.688921                            7.408819       0.050030       1.970403                    0.999816      30.796596      89.426477       0.614850       0.409512      -1.070968       0.020885      -0.014620      -0.018227       0.031339      -0.021027      -0.015972      -0.001060       0.035454      -0.027779      -0.026987      -0.009545       0.036531             15.064892      11.107897       0.977948       0.925158      16.671363      11.376455      17.415416           0.000003
          315              C      19.534967      24.322134      10.503173      -0.090777      41.676102 0.48277982E+03  0.11628172E+05                                10.427224                            7.273855      -0.000238       1.957777                    0.999484      30.146246      87.150753       0.618774       0.410971      -1.069844       0.033935      -0.014202      -0.009113       0.037899      -0.012826      -0.018898      -0.009603       0.024441      -0.021595      -0.028848       0.001085       0.027762             14.498968      11.006670       0.462536       0.415711      16.059679      10.716263      16.430557           0.000002
          316              C      19.538009      23.325821       9.508796      -0.142697      43.358852 0.50261087E+03  0.12226203E+05                                10.688014                            7.408078       0.054092       1.971453                    0.999811      30.795094      89.418774       0.614944       0.409459      -1.071011       0.021005       0.014505       0.017917       0.031186       0.020988       0.015130      -0.001387       0.035713      -0.029162      -0.026787      -0.009474       0.036261             15.063014      11.107390      -0.980780      -0.925734      16.667726      11.374488      17.413926           0.000003
          317              C       8.118162       3.332655      10.507597      -0.090187      41.622837 0.48208902E+03  0.11606985E+05                                10.417724                            7.267876      -0.000522       1.958010                    0.999495      30.123040      87.056979       0.619149       0.410884      -1.069937      -0.034477       0.014298      -0.008720       0.038330      -0.012295       0.018495       0.009454       0.024127      -0.022257      -0.028216       0.000980       0.027236             14.485244      10.996245       0.464994      -0.415209      16.051948     -10.705863      16.407539          -0.000003
          318              C       8.115674       4.329244       9.513497      -0.142838      43.341612 0.50237616E+03  0.12219133E+05                                10.684944                            7.405859       0.051473       1.970841                    0.999811      30.793016      89.409347       0.615094       0.409405      -1.071040      -0.020975      -0.015010       0.017784       0.031329       0.021323      -0.015659       0.001086       0.035581      -0.029582      -0.026994      -0.009826       0.036820             15.058915      11.105339      -0.975785       0.923038      16.667179     -11.371281      17.404228          -0.000003
          319              C       2.988384      26.487032      13.948650       0.076715      34.911337 0.39366396E+03  0.89922687E+04                                 9.239637                            6.534971       0.189743       2.056147                    0.999669      27.074861      75.731452       0.659128       0.406811      -1.074701       0.018921       0.066191      -0.005714       0.069079      -0.010821      -0.000121       0.000780      -0.017575       0.051134      -0.022463       0.005368       0.017095             12.640790      22.308480      -0.445548       0.078993      10.385530      -0.596153       5.228361          -0.000000
          320              C       1.559037      26.466846      13.956669      -0.187057      45.074810 0.53404771E+03  0.13167181E+05                                10.908764                            7.608128       0.073767       1.968966                    0.999775      31.495591      91.564220       0.611204       0.406450      -1.074803       0.001297       0.026162      -0.001656       0.026246       0.034538      -0.002972      -0.005132      -0.037287      -0.027990      -0.034584      -0.009982       0.044566             15.490157      29.107091      -1.832581       0.233553      11.403058      -0.638345       5.960324          -0.000000
          321              C       8.117333      24.319921      17.146915      -0.090920      41.670657 0.48266079E+03  0.11624488E+05                                10.426352                            7.272888       0.000515       1.958064                    0.999496      30.141355      87.131108       0.618830       0.410963      -1.069858      -0.034346      -0.014023       0.008997       0.038174       0.012261      -0.018785       0.009670       0.024437      -0.022111      -0.028558       0.001047       0.027511             14.499316      11.003686      -0.463973       0.415745      16.066379     -10.718809      16.427883          -0.000001
          322              C       8.114567      23.323609      18.141291      -0.142208      43.327525 0.50209236E+03  0.12210419E+05                                10.682625                            7.403802       0.052249       1.971149                    0.999813      30.782987      89.371554       0.615179       0.409409      -1.071045      -0.021244       0.014442      -0.017974       0.031352      -0.020814       0.015606       0.001251       0.036320      -0.029827      -0.026848      -0.009849       0.036697             15.056223      11.101900       0.978972      -0.923618      16.662903     -11.369993      17.403867          -0.000002
          323              C       2.988384       1.165268      13.704480       0.076405      34.923434 0.39381788E+03  0.89967113E+04                                 9.241754                            6.536263       0.189212       2.055901                    0.999672      27.080660      75.752885       0.659057       0.406813      -1.074695       0.018711      -0.066060       0.006083       0.068927       0.010689       0.000285       0.000421      -0.017835       0.051867      -0.022565       0.005255       0.017310             12.644152      22.315390       0.445950      -0.075295      10.387520      -0.596433       5.229544          -0.000000
          324              C       1.559037       1.185454      13.696184      -0.187394      45.089060 0.53423971E+03  0.13173083E+05                                10.910837                            7.609354       0.074062       1.969012                    0.999768      31.501667      91.585588       0.611173       0.406435      -1.074814       0.001518      -0.026433       0.001853       0.026541      -0.034663       0.002729      -0.005282      -0.037023      -0.026895      -0.034820      -0.009619       0.044438             15.493833      29.115466       1.833854      -0.228420      11.404577      -0.638365       5.961455          -0.000000
          325              C       0.000000      13.825873      14.610646       0.085183      47.400995 0.46767498E+03  0.11154409E+05                                11.656212                            7.307709      -0.215078       1.929027                    0.998721      27.705080      79.218366       0.599728       0.428203      -1.060888      -0.000050       0.000564       0.000817       0.000994       0.007041      -0.000031       0.000412       0.000425       0.041426      -0.013952       0.000135       0.013817             19.685473       6.574062      -0.550390      -0.003373      11.487118      -0.006986      40.995239           0.000001
          326              C       0.000000      13.826427      13.041378       0.084548      47.419756 0.46785622E+03  0.11160221E+05                                11.660966                            7.310383      -0.221415       1.927031                    0.998739      27.709239      79.245023       0.599441       0.428350      -1.060758       0.000046      -0.000505      -0.000629       0.000808      -0.007061      -0.000119       0.000197       0.000733       0.040489      -0.013819       0.000319       0.013500             19.694677       6.570650       0.523787      -0.004139      11.497526      -0.006520      41.015856           0.000000
          327              C      14.610922       0.000000      13.826150       0.084868      47.421421 0.46783373E+03  0.11159992E+05                                11.662835                            7.311248      -0.220208       1.927457                    0.998708      27.709795      79.257938       0.599254       0.428472      -1.060640       0.000575      -0.000021      -0.000147       0.000594      -0.000044      -0.000021       0.007085       0.020216      -0.021116      -0.013903       0.000275       0.013627             19.698086      41.022747       0.000148      -0.001568       6.574159      -0.535898      11.497353           0.000001
          328              C      13.041378       0.000000      13.826427       0.084466      47.421829 0.46790167E+03  0.11161571E+05                                11.661303                            7.310643      -0.219740       1.927503                    0.998746      27.711035      79.250989       0.599443       0.428339      -1.060765      -0.000631       0.000119      -0.000656       0.000918      -0.000046       0.000290      -0.007133       0.020402      -0.021574      -0.014039       0.000237       0.013802             19.694846      41.014373      -0.000288      -0.001814       6.571337       0.526864      11.498829          -0.000000
          329              C      13.826150      14.610922       0.000000       0.085308      47.403194 0.46769293E+03  0.11155879E+05                                11.660658                            7.310648      -0.221270       1.927194                    0.998714      27.703892      79.240352       0.599212       0.428531      -1.060596      -0.000031       0.000711      -0.000021       0.000712       0.000025       0.007110      -0.000027      -0.020987      -0.020383      -0.014057       0.000166       0.013891             19.692422      11.496547       0.000945      -0.535874      41.007874      -0.004501       6.572845           0.000001
          330              C      13.826150      13.041378       0.000277       0.084174      47.424104 0.46797283E+03  0.11163575E+05                                11.660876                            7.310685      -0.219272       1.927615                    0.998748      27.714539      79.259341       0.599510       0.428279      -1.060814      -0.000042      -0.000628      -0.000178       0.000654       0.000023      -0.007035       0.000143      -0.020923      -0.019143      -0.013876       0.000223       0.013653             19.693246      11.498235      -0.000741       0.526361      41.010546      -0.003993       6.570956           0.000000
          331              C       0.000000      13.826150      26.867528       0.084356      47.424389 0.46793791E+03  0.11162642E+05                                11.661485                            7.310897      -0.221355       1.927003                    0.998734      27.712068      79.254425       0.599436       0.428336      -1.060768       0.000031      -0.000086      -0.000382       0.000393      -0.007097      -0.000086       0.000111      -0.000938       0.040096      -0.013795       0.000428       0.013367             19.694654      11.498064       0.524409       0.000864       6.570937       0.002640      41.014961           0.000001
          332              C       0.000277      13.826150       0.784496       0.084949      47.408800 0.46780945E+03  0.11158388E+05                                11.657120                            7.308549      -0.214240       1.929221                    0.998733      27.709336      79.232591       0.599721       0.428178      -1.060906      -0.000612       0.000089       0.000710       0.000942       0.007002      -0.000326       0.000030      -0.000592       0.041405      -0.013912       0.000105       0.013807             19.686168      11.487621      -0.551520       0.003167       6.574707       0.003057      40.996177           0.000000
          333              C      13.826150       0.784772       0.000277       0.085167      47.404769 0.46759888E+03  0.11152932E+05                                11.659757                            7.309152      -0.226014       1.925847                    0.998687      27.702593      79.230837       0.599375       0.428442      -1.060665       0.000076       0.000988      -0.000430       0.001081       0.000017       0.007179      -0.000077      -0.020278      -0.021495      -0.014046       0.000324       0.013722             19.693451       6.566344       0.000359      -0.505313      41.015057       0.005331      11.498952           0.000001
          334              C      13.826150      26.867804      -0.000277       0.085306      47.408580 0.46763074E+03  0.11153188E+05                                11.658220                            7.307788      -0.218556       1.927926                    0.998725      27.703105      79.214393       0.599667       0.428253      -1.060848       0.000169      -0.000563       0.000749       0.000952      -0.000114      -0.006810      -0.000418      -0.020853      -0.020643      -0.013749      -0.000126       0.013875             19.691796       6.574503       0.000192       0.547019      41.011587       0.005659      11.489300           0.000001
          335              C       0.784772       0.000000      13.826427       0.084815      47.421115 0.46784514E+03  0.11160160E+05                                11.662146                            7.310915      -0.225753       1.925857                    0.998677      27.707879      79.248113       0.599329       0.428423      -1.060687       0.000882       0.000060      -0.000196       0.000906      -0.000015      -0.000131       0.007180       0.021189      -0.019587      -0.014121       0.000261       0.013860             19.697289      41.023214       0.000024       0.004064      11.501090      -0.505372       6.567562           0.000000
          336              C      26.867804       0.000000      13.826150       0.085875      47.380834 0.46737447E+03  0.11145631E+05                                11.653983                            7.305931      -0.218925       1.927924                    0.998714      27.696082      79.191108       0.599721       0.428270      -1.060829      -0.000853       0.000005      -0.000036       0.000854       0.000053       0.000001      -0.006788       0.020947      -0.021215      -0.013793      -0.000216       0.014009             19.681744      40.987649       0.000282       0.004630      11.485578       0.546640       6.572004           0.000001
          337              C       1.760898      12.091245      20.740884       0.542751      29.277221 0.27885183E+03  0.59267386E+04                                 8.878592                            5.919762      -0.015560       2.044546                    0.999538      23.025016      65.058599       0.611502       0.471266      -1.021369      -0.036193       0.035995      -0.000096       0.051045       0.088893      -0.003055      -0.004428      -0.003609      -0.077924      -0.075941      -0.026177       0.102118             13.184012      15.160282      -9.910111       0.064961      14.999957       0.026199       9.391797          -0.000000
          338              C       2.826895      11.032438      20.739502      -0.026145      45.609372 0.45974927E+03  0.10885470E+05                                11.180041                            7.125882      -0.093892       1.967149                    0.998923      27.842176      78.535878       0.624586       0.414178      -1.073014       0.029144      -0.028530      -0.000057       0.040784       0.000684      -0.002201      -0.002316      -0.000740      -0.031805      -0.011195       0.004546       0.006649             17.614885      20.876294     -14.772164       0.043315      20.717508      -0.090161      11.250852          -0.000001
          339              C       4.852149       9.004971      20.734524       0.076540      45.973908 0.44939575E+03  0.10624702E+05                                11.430360                            7.159565      -0.287059       1.909239                    0.998781      27.500263      78.591493       0.605679       0.427736      -1.059922      -0.001443       0.001784       0.000707       0.002401      -0.004581       0.008782       0.008518      -0.000320      -0.101745      -0.036950       0.015408       0.021542             18.910582      22.567856     -16.259573       0.235144      22.599949       0.210051      11.563940          -0.000001
          340              C       5.918422       7.934551      20.731482       0.073845      49.639990 0.45017096E+03  0.10642293E+05                                11.922087                            7.129271      -0.284612       1.905714                    0.998818      27.602061      78.750936       0.611934       0.423393      -1.063161       0.002787      -0.002349       0.000479       0.003677      -0.016266      -0.014808      -0.015939       0.000488      -0.008063      -0.031400       0.013719       0.017681             20.005819      23.586672     -14.144726       3.163214      23.601734       3.158602      12.829050          -0.000000
          341              C      25.889742      15.559396      20.740331       0.542372      29.285365 0.27895906E+03  0.59296598E+04                                 8.880219                            5.921010      -0.015846       2.044303                    0.999549      23.031303      65.082475       0.611413       0.471284      -1.021347       0.036727      -0.036367       0.000263       0.051687       0.089078       0.003211       0.004418      -0.003827      -0.078467      -0.076033      -0.026370       0.102403             13.186008      15.167289      -9.911250      -0.061549      14.996999      -0.030180       9.393737           0.000001
          342              C      24.823470      16.617926      20.738395      -0.025252      45.575602 0.45940886E+03  0.10875030E+05                                11.174023                            7.122761      -0.091967       1.967724                    0.998951      27.829282      78.482298       0.624808       0.414122      -1.073087      -0.029056       0.028155      -0.000420       0.040462       0.000771       0.002392       0.002326      -0.001057      -0.031179      -0.011048       0.004315       0.006734             17.604278      20.870744     -14.762688      -0.038367      20.697904       0.085582      11.244187           0.000001
          343              C      22.797939      18.644840      20.732035       0.076232      45.993431 0.44953373E+03  0.10629660E+05                                11.436512                            7.162774      -0.291269       1.908112                    0.998790      27.507441      78.639534       0.605226       0.427988      -1.059678       0.000902      -0.001557       0.000522       0.001873      -0.004116      -0.008241      -0.008849      -0.000186      -0.103371      -0.037354       0.015999       0.021354             18.921297      22.582802     -16.269213      -0.230120      22.610275      -0.215094      11.570813           0.000001
          344              C      21.731390      19.715260      20.728441       0.072928      49.652543 0.45039768E+03  0.10648062E+05                                11.919907                            7.128209      -0.281077       1.906618                    0.998812      27.610528      78.754107       0.612401       0.423054      -1.063467      -0.002329       0.002370       0.000046       0.003323      -0.016163       0.015634       0.016307       0.000013      -0.007539      -0.032132       0.014660       0.017472             20.001525      23.586792     -14.140675      -3.160049      23.590908      -3.161089      12.826876           0.000001
          345              C      25.891125      12.092904       6.911416       0.541999      29.292396 0.27904189E+03  0.59318563E+04                                 8.881523                            5.921656      -0.015633       2.044325                    0.999544      23.035380      65.096220       0.611416       0.471247      -1.021368       0.036795       0.036260      -0.000165       0.051659      -0.089134      -0.003270       0.004430      -0.003043      -0.078314      -0.076107      -0.026324       0.102431             13.189567      15.172225       9.917717       0.060933      15.005889      -0.030419       9.390587           0.000001
          346              C      24.825129      11.034097       6.913352      -0.026176      45.654488 0.46017579E+03  0.10898638E+05                                11.189923                            7.130914      -0.095290       1.966561                    0.998918      27.852124      78.587785       0.624108       0.414379      -1.072831      -0.028624      -0.027984       0.000539       0.040034      -0.000768      -0.002643       0.002182      -0.000249      -0.032031      -0.011351       0.004576       0.006775             17.634741      20.906352      14.793972       0.037927      20.740844       0.085454      11.257027           0.000001
          347              C      22.799874       9.006907       6.918882       0.076609      45.951784 0.44917009E+03  0.10618463E+05                                11.428004                            7.158671      -0.290549       1.908306                    0.998784      27.496757      78.588498       0.605578       0.427844      -1.059812       0.001267       0.002255      -0.000709       0.002682       0.003984       0.008433      -0.008434      -0.000428      -0.101632      -0.036740       0.015809       0.020931             18.904189      22.560416      16.252548       0.230400      22.589570      -0.213375      11.562582           0.000001
          348              C      21.733325       7.936487       6.922477       0.073280      49.662155 0.45049847E+03  0.10651354E+05                                11.922645                            7.129938      -0.280338       1.906833                    0.998820      27.612462      78.770547       0.612188       0.423165      -1.063366      -0.002112      -0.002314      -0.000090       0.003134       0.016730      -0.015347       0.015985       0.000006      -0.008137      -0.032086       0.013967       0.018119             20.005845      23.588144      14.144960       3.160123      23.598727      -3.161448      12.830663           0.000000
          349              C       1.762558      15.560779       6.911416       0.542492      29.276608 0.27890171E+03  0.59280260E+04                                 8.878171                            5.920049      -0.014790       2.044696                    0.999539      23.027796      65.066344       0.611528       0.471228      -1.021397      -0.036654      -0.035817       0.000052       0.051248      -0.089187       0.003296      -0.004246      -0.003272      -0.078357      -0.076150      -0.026333       0.102483             13.183495      15.165074       9.912364      -0.063094      14.998859       0.029646       9.386553           0.000000
          350              C       2.828554      16.619585       6.913075      -0.025845      45.601209 0.45967892E+03  0.10883555E+05                                11.179587                            7.125887      -0.095668       1.966603                    0.998914      27.840103      78.533051       0.624504       0.414242      -1.072957       0.028665       0.028337       0.000168       0.040308      -0.000619       0.002632      -0.002212      -0.001721      -0.031651      -0.011249       0.004388       0.006861             17.613668      20.878566      14.771795      -0.043176      20.713305      -0.087203      11.249133          -0.000001
          351              C       4.853808      18.646775       6.918882       0.076266      45.946920 0.44919407E+03  0.10618889E+05                                11.425904                            7.158043      -0.287299       1.909243                    0.998782      27.498442      78.585983       0.605725       0.427746      -1.059901      -0.001142      -0.001724      -0.000114       0.002071       0.004406      -0.008837       0.008522      -0.000161      -0.102806      -0.037282       0.015741       0.021542             18.896878      22.549898      16.243624      -0.232248      22.579410       0.215429      11.561327          -0.000001
          352              C       5.920357      19.717196       6.922477       0.072955      49.674261 0.45065094E+03  0.10655998E+05                                11.924860                            7.131467      -0.282570       1.906012                    0.998837      27.617851      78.793077       0.612073       0.423203      -1.063328       0.002700       0.001764      -0.000774       0.003316       0.016524       0.015158      -0.016190       0.001004      -0.006908      -0.031961       0.014248       0.017713             20.007377      23.590344      14.142291      -3.162647      23.600762       3.163046      12.831025           0.000000
          353              C      20.740884       1.762281      12.092074       0.542403      29.281130 0.27895706E+03  0.59294916E+04                                 8.879011                            5.920651      -0.015171       2.044536                    0.999544      23.029231      65.071799       0.611495       0.471230      -1.021396      -0.000318      -0.036744       0.036212       0.051590      -0.003251      -0.004470       0.089054      -0.037264       0.043928      -0.076106      -0.026173       0.102279             13.184656       9.390148       0.063637       0.028004      15.168237      -9.911691      14.995582           0.000001
          354              C      20.739225       2.828554      11.033544      -0.025734      45.601554 0.45966263E+03  0.10882839E+05                                11.179318                            7.125517      -0.094094       1.967055                    0.998934      27.836243      78.515470       0.624566       0.414214      -1.072998      -0.000174       0.028840      -0.028092       0.040261      -0.002567      -0.002492       0.000515      -0.015746       0.017061      -0.011456       0.004791       0.006664             17.614686      11.247672       0.041977      -0.087643      20.884962     -14.773860      20.711423           0.000002
          355              C      20.733971       4.854085       9.006631       0.076104      45.974409 0.44942444E+03  0.10625901E+05                                11.431627                            7.160710      -0.289732       1.908566                    0.998772      27.502173      78.607359       0.605495       0.427845      -1.059819       0.000273      -0.001247       0.002024       0.002393       0.008519       0.008373      -0.004326      -0.051406       0.052103      -0.037235       0.015711       0.021524             18.910655      11.565678       0.232105       0.214114      22.568149     -16.258572      22.598136           0.000001
          356              C      20.730376       5.920357       7.935934       0.073541      49.650670 0.45041450E+03  0.10648628E+05                                11.920381                            7.128887      -0.281196       1.906519                    0.998855      27.607050      78.746472       0.612297       0.423119      -1.063419       0.000752       0.002610      -0.002060       0.003409      -0.015012      -0.016148      -0.016658      -0.004158       0.003020      -0.031927       0.013913       0.018014             20.001531      12.826428       3.160142       3.160292      23.581023     -14.141231      23.597142           0.000000
          357              C      20.740608      25.889742      15.558843       0.542045      29.296314 0.27906987E+03  0.59324388E+04                                 8.881558                            5.921612      -0.015045       2.044548                    0.999564      23.033723      65.085708       0.611487       0.471192      -1.021425       0.000271       0.036621      -0.036341       0.051593       0.003296       0.004598       0.089142      -0.037282       0.044284      -0.076164      -0.026250       0.102414             13.189793       9.391743      -0.060814      -0.031168      15.177635      -9.917360      15.000001           0.000001
          358              C      20.738672      24.823470      16.617097      -0.025623      45.584467 0.45944933E+03  0.10876052E+05                                11.174398                            7.122410      -0.090441       1.968173                    0.998945      27.832264      78.486780       0.624921       0.414045      -1.073154      -0.000156      -0.028705       0.028253       0.040278       0.002177       0.002294       0.001058      -0.015309       0.016544      -0.010991       0.004110       0.006881             17.606586      11.243134      -0.037602       0.085326      20.878291     -14.766477      20.698333           0.000002
          359              C      20.732588      22.797662      18.644010       0.076237      46.010061 0.44970053E+03  0.10634830E+05                                11.440187                            7.164806      -0.291129       1.908167                    0.998761      27.511183      78.660559       0.605037       0.428072      -1.059602       0.000600       0.001321      -0.002275       0.002698      -0.008655      -0.008817      -0.004032      -0.051582       0.050993      -0.037317       0.016137       0.021180             18.928378      11.573052      -0.228947      -0.215981      22.592640     -16.276804      22.619444           0.000002
          360              C      20.728717      21.731390      19.714431       0.073700      49.635558 0.45021877E+03  0.10642830E+05                                11.918043                            7.127242      -0.281613       1.906503                    0.998813      27.602376      78.728473       0.612381       0.423107      -1.063428       0.000303      -0.002410       0.002410       0.003422       0.015472       0.015999      -0.016564      -0.004098       0.004076      -0.032075       0.014123       0.017952             19.998416      12.824539      -3.155973      -3.161296      23.579470     -14.141090      23.591239           0.000001
          361              C       6.911692      25.891402      12.092074       0.542848      29.269783 0.27878785E+03  0.59251544E+04                                 8.877515                            5.919352      -0.014970       2.044762                    0.999537      23.024564      65.060225       0.611469       0.471309      -1.021326      -0.000059       0.036582       0.036294       0.051531      -0.003249       0.004279      -0.089032      -0.037566       0.043727      -0.076019      -0.026283       0.102302             13.181760       9.391497       0.059225      -0.032167      15.154895       9.907627      14.998889          -0.000001
          362              C       6.913628      24.825682      11.032991      -0.026249      45.638179 0.46007577E+03  0.10895235E+05                                11.185161                            7.128720      -0.094073       1.966942                    0.998932      27.850997      78.570466       0.624416       0.414214      -1.072981       0.000122      -0.028806      -0.028405       0.040455      -0.002653       0.002122      -0.000705      -0.014909       0.016567      -0.010911       0.004364       0.006547             17.624723      11.253964       0.033423       0.081872      20.888435      14.782824      20.731769          -0.000001
          363              C       6.919435      22.800151       9.006078       0.076542      45.962581 0.44925937E+03  0.10621500E+05                                11.431322                            7.160510      -0.291054       1.908125                    0.998803      27.500426      78.612064       0.605334       0.427979      -1.059689      -0.000607       0.001373       0.001915       0.002433       0.008465      -0.008817       0.004099      -0.051104       0.051759      -0.037157       0.015959       0.021198             18.909976      11.567830       0.226247      -0.217419      22.567456      16.256888      22.594640          -0.000001
          364              C       6.923030      21.733602       7.935657       0.073227      49.665251 0.45057689E+03  0.10653325E+05                                11.922065                            7.129779      -0.281498       1.906468                    0.998829      27.612376      78.762365       0.612316       0.423072      -1.063459      -0.000441      -0.002483      -0.002160       0.003320      -0.015434       0.016266       0.016762      -0.003897       0.003494      -0.032351       0.014276       0.018076             20.005676      12.828977       3.155012      -3.164603      23.589449      14.146664      23.598601           0.000000
          365              C       6.911416       1.760898      15.561885       0.543355      29.256603 0.27862242E+03  0.59206613E+04                                 8.874829                            5.917472      -0.017012       2.044272                    0.999539      23.014751      65.023602       0.611596       0.471289      -1.021354      -0.000161      -0.035982      -0.035951       0.050865       0.003182      -0.004000      -0.088615      -0.037115       0.043932      -0.075697      -0.026076       0.101773             13.178194       9.387765      -0.061794       0.029720      15.148527       9.905405      14.998288          -0.000001
          366              C       6.913075       2.826342      16.620968      -0.027017      45.689978 0.46054586E+03  0.10909470E+05                                11.194041                            7.132820      -0.094085       1.966825                    0.998900      27.866393      78.632574       0.624158       0.414268      -1.072915       0.000274       0.029191       0.028680       0.040924       0.002461      -0.002408      -0.000850      -0.015423       0.017478      -0.011304       0.004364       0.006941             17.642418      11.261528      -0.038822      -0.084789      20.907479      14.800826      20.758248          -0.000001
          367              C       6.918329       4.851873      18.648158       0.076328      45.977979 0.44935033E+03  0.10623834E+05                                11.432644                            7.160390      -0.287433       1.909216                    0.998782      27.501208      78.606427       0.605467       0.427878      -1.059787      -0.000760      -0.001284      -0.001914       0.002427      -0.008585       0.008833       0.004482      -0.050879       0.051421      -0.037069       0.015577       0.021492             18.915244      11.567414      -0.234383       0.211624      22.576027      16.263698      22.602291          -0.000001
          368              C       6.921371       5.918145      19.718579       0.073690      49.641009 0.45019285E+03  0.10642622E+05                                11.921109                            7.128677      -0.284100       1.905846                    0.998814      27.601376      78.740599       0.612076       0.423302      -1.063250      -0.000326       0.002596       0.002188       0.003411       0.015155      -0.015949       0.016157      -0.004138       0.001828      -0.031563       0.014203       0.017360             20.004891      12.826711      -3.161354       3.159137      23.590681      14.145198      23.597279          -0.000001
          369              C      12.092627      20.740884       1.761728       0.542250      29.285010 0.27891153E+03  0.59283132E+04                                 8.879538                            5.919962      -0.013761       2.044989                    0.999545      23.029327      65.072039       0.611560       0.471197      -1.021409       0.036268       0.000081      -0.036844       0.051699      -0.004492       0.089150      -0.003188       0.040741       0.033633      -0.076194      -0.026191       0.102386             13.186836      14.998728       0.027827      -9.915035       9.389902       0.063536      15.171880           0.000000
          370              C      11.034374      20.739225       2.827724      -0.025803      45.656472 0.46006259E+03  0.10895401E+05                                11.190581                            7.130382      -0.095943       1.966392                    0.998925      27.848045      78.576965       0.624079       0.414419      -1.072794      -0.028013       0.000277       0.028916       0.040261      -0.002399       0.000862      -0.002345       0.015802       0.014654      -0.011004       0.004275       0.006729             17.637425      20.740333      -0.088540     -14.797821      11.256284       0.041548      20.915657          -0.000001
          371              C       9.007184      20.733695       4.853532       0.076826      45.960938 0.44921590E+03  0.10619771E+05                                11.429550                            7.159057      -0.290336       1.908419                    0.998771      27.496074      78.586287       0.605562       0.427846      -1.059815       0.002448       0.000597      -0.001513       0.002939       0.008498      -0.004105       0.008741       0.050990       0.050269      -0.036864       0.015818       0.021046             18.908956      22.595640       0.208699     -16.258333      11.562761       0.235874      22.568468          -0.000001
          372              C       7.936763      20.730376       5.919804       0.073483      49.655670 0.45038518E+03  0.10648052E+05                                11.921991                            7.129208      -0.280124       1.906903                    0.998820      27.608621      78.758414       0.612196       0.423184      -1.063349      -0.002408       0.000416       0.002611       0.003576      -0.016183      -0.016761      -0.015233       0.004347       0.004672      -0.032177       0.013882       0.018296             20.005767      23.599316       3.155792     -14.146027      12.828839       3.164811      23.589145           0.000000
          373              C      15.559673      20.740608      25.889189       0.542130      29.305797 0.27913076E+03  0.59341012E+04                                 8.883684                            5.922413      -0.015332       2.044403                    0.999562      23.036046      65.095872       0.611418       0.471217      -1.021404      -0.036092      -0.000198       0.036739       0.051502       0.004366       0.089000       0.003300       0.041050       0.033458      -0.075980      -0.026321       0.102301             13.194065      15.005711      -0.030377      -9.922309       9.392311      -0.061832      15.184174           0.000001
          374              C      16.617650      20.738948      24.822917      -0.025349      45.576539 0.45929882E+03  0.10871573E+05                                11.173296                            7.121352      -0.091974       1.967789                    0.998940      27.826550      78.466773       0.624954       0.414058      -1.073148       0.028147      -0.000030      -0.028976       0.040396       0.002396       0.000847       0.002572       0.016191       0.013095      -0.011009       0.004092       0.006917             17.605442      20.697563       0.086037     -14.766764      11.239960      -0.040559      20.878803           0.000001
          375              C      18.644563      20.732588      22.797109       0.076626      45.960263 0.44927511E+03  0.10621785E+05                                11.430310                            7.160229      -0.289249       1.908824                    0.998779      27.498577      78.602104       0.605408       0.427930      -1.059737      -0.002039       0.000420       0.001331       0.002471      -0.008499      -0.004369      -0.008811       0.051343       0.051596      -0.037266       0.015758       0.021508             18.907677      22.591333      -0.215259     -16.254867      11.565524      -0.231305      22.566173           0.000001
          376              C      19.714984      20.728717      21.730560       0.073212      49.657623 0.45046300E+03  0.10650211E+05                                11.922210                            7.129821      -0.281569       1.906429                    0.998824      27.609286      78.758091       0.612178       0.423184      -1.063363       0.002281       0.000293      -0.002472       0.003376       0.016378      -0.016465       0.015405       0.003424       0.004173      -0.032216       0.014481       0.017735             20.005256      23.598790      -3.164164     -14.142616      12.829344      -3.159153      23.587634           0.000001
          377              C      12.091245       6.911416      25.892231       0.542615      29.278350 0.27886899E+03  0.59272568E+04                                 8.878872                            5.919930      -0.015428       2.044527                    0.999539      23.027850      65.069673       0.611489       0.471264      -1.021360       0.036060       0.000062       0.036210       0.051102       0.004215      -0.088731      -0.003297       0.041153       0.034075      -0.075629      -0.026469       0.102097             13.184648      15.005088      -0.029555       9.910621       9.392675       0.061783      15.156180           0.000000
          378              C      11.032162       6.913075      24.826511      -0.026316      45.650307 0.46013558E+03  0.10897479E+05                                11.189127                            7.130548      -0.095598       1.966566                    0.998909      27.851700      78.586587       0.624129       0.414373      -1.072832      -0.028455       0.000274      -0.028873       0.040539       0.002282      -0.000885      -0.002415       0.016303       0.014079      -0.011139       0.004256       0.006884             17.632763      20.745419       0.086120      14.790648      11.258136       0.038525      20.894733          -0.000001
          379              C       9.004695       6.918329      22.801257       0.076258      45.972476 0.44933935E+03  0.10623363E+05                                11.431152                            7.159883      -0.287886       1.909058                    0.998784      27.501229      78.602132       0.605550       0.427827      -1.059832       0.001797      -0.000689       0.001526       0.002456      -0.008467       0.004348       0.008682       0.050822       0.050066      -0.036740       0.015510       0.021230             18.912117      22.597858      -0.210695      16.260523      11.566268       0.233727      22.572226          -0.000001
          380              C       7.934551       6.921371      21.734708       0.074033      49.617938 0.45002557E+03  0.10637421E+05                                11.916662                            7.126706      -0.283878       1.905931                    0.998821      27.595920      78.714198       0.612259       0.423225      -1.063324      -0.002147      -0.000318      -0.002667       0.003438       0.016054       0.016381      -0.014982       0.003895       0.005166      -0.031676       0.013839       0.017838             19.996364      23.585496      -3.156717      14.138666      12.823342       3.160787      23.580255          -0.000000
          381              C      15.561055       6.911692       1.761728       0.542393      29.281919 0.27887647E+03  0.59273996E+04                                 8.879264                            5.919837      -0.016128       2.044366                    0.999534      23.027468      65.066502       0.611526       0.471236      -1.021384      -0.035979       0.000322      -0.036529       0.051273      -0.004296      -0.089098       0.003102       0.040761       0.034142      -0.076091      -0.026272       0.102363             13.185539      15.004279       0.032672       9.912543       9.391150      -0.059336      15.161186           0.000000
          382              C      16.619862       6.913628       2.827448      -0.025620      45.615259 0.45971019E+03  0.10884657E+05                                11.182817                            7.126834      -0.097356       1.966096                    0.998921      27.838477      78.533952       0.624360       0.414324      -1.072886       0.028539       0.000380       0.028781       0.040533      -0.002346      -0.000559       0.002645       0.015889       0.013162      -0.010900       0.004329       0.006571             17.620844      20.727248      -0.081626      14.779481      11.251482      -0.035618      20.883802           0.000001
          383              C      18.647052       6.919435       4.852979       0.075860      45.969317 0.44937687E+03  0.10624041E+05                                11.428494                            7.158867      -0.287348       1.909164                    0.998771      27.503048      78.596163       0.605784       0.427670      -1.059973      -0.001820      -0.000523      -0.001010       0.002146       0.008779       0.004297      -0.008603       0.051972       0.050978      -0.037478       0.015927       0.021552             18.904442      22.587196       0.216199      16.252105      11.563559      -0.229735      22.562571           0.000001
          384              C      19.717196       6.923030       5.919528       0.072845      49.677857 0.45064956E+03  0.10655806E+05                                11.924723                            7.131050      -0.281580       1.906412                    0.998803      27.617593      78.788107       0.612152       0.423155      -1.063374       0.001832      -0.000565       0.002390       0.003064      -0.016226       0.016503       0.015321       0.003489       0.005458      -0.032097       0.014242       0.017855             20.009202      23.602072       3.164493      14.147238      12.830083      -3.158412      23.595451           0.000000
          385              C      25.919054      15.588708       6.914458       0.541722      29.301320 0.27912403E+03  0.59339247E+04                                 8.882534                            5.922227      -0.015760       2.044261                    0.999556      23.037311      65.099346       0.611445       0.471199      -1.021414       0.036329      -0.036815      -0.000005       0.051722       0.089159      -0.004579      -0.003279       0.003789      -0.078712      -0.076076      -0.026463       0.102539             13.190358      15.002617      -9.915486       0.031538      15.172540       0.059261       9.395916           0.000001
          386              C      24.860524      16.654704       6.912522      -0.025024      45.570172 0.45931073E+03  0.10872008E+05                                11.172625                            7.121686      -0.091390       1.967895                    0.998951      27.826220      78.468334       0.624903       0.414086      -1.073122      -0.028045       0.028996      -0.000128       0.040340       0.000816      -0.002528      -0.002291       0.000719      -0.030938      -0.010997       0.004279       0.006719             17.602674      20.697386     -14.762059      -0.085006      20.868922       0.037669      11.241713           0.000001
          387              C      22.833610      18.680511       6.905885       0.076483      45.982819 0.44934425E+03  0.10624173E+05                                11.435018                            7.161487      -0.291438       1.908110                    0.998789      27.503211      78.626478       0.605246       0.428014      -1.059650       0.001572      -0.000928       0.000586       0.001917      -0.004165       0.008868       0.008173       0.000015      -0.103393      -0.037349       0.015944       0.021404             18.919415      22.608084     -16.267264       0.215727      22.579735       0.229169      11.570427           0.000001
          388              C      21.763190      19.746784       6.902291       0.072775      49.672339 0.45051360E+03  0.10651385E+05                                11.922522                            7.128897      -0.280361       1.906796                    0.998806      27.613493      78.762243       0.612407       0.423027      -1.063494      -0.002437       0.002331       0.000071       0.003373      -0.016020      -0.016281      -0.015553       0.000010      -0.007786      -0.031974       0.014592       0.017382             20.009136      23.602925     -14.150793       3.161985      23.596376       3.157778      12.828107           0.000001
          389              C       1.734629      12.064975       6.915011       0.542862      29.269189 0.27876891E+03  0.59245383E+04                                 8.876842                            5.918779      -0.015271       2.044670                    0.999535      23.022263      65.048500       0.611568       0.471250      -1.021378      -0.035910       0.036368      -0.000354       0.051111       0.088805       0.004476       0.003026       0.003470      -0.078480      -0.075761      -0.026361       0.102122             13.180775      14.995932      -9.906670      -0.027132      15.155308      -0.064040       9.391086           0.000000
          390              C       2.793435      10.999255       6.913628      -0.026688      45.645016 0.46008678E+03  0.10895524E+05                                11.185801                            7.128554      -0.093973       1.967051                    0.998918      27.851886      78.572210       0.624458       0.414185      -1.073004       0.028317      -0.028951      -0.000080       0.040497       0.000917       0.002404       0.002192       0.000697      -0.031403      -0.011081       0.004263       0.006818             17.626374      20.734680     -14.785028       0.089974      20.890803      -0.042628      11.253639          -0.000001
          391              C       4.821179       8.974001       6.908651       0.076421      45.972016 0.44932902E+03  0.10622772E+05                                11.430194                            7.159084      -0.286657       1.909393                    0.998783      27.499721      78.589645       0.605691       0.427742      -1.059914      -0.001910       0.001591       0.000750       0.002596      -0.004493      -0.008466      -0.008675       0.000234      -0.101989      -0.036966       0.015474       0.021492             18.910514      22.599892     -16.259572      -0.209646      22.567346      -0.235267      11.564302          -0.000001
          392              C       5.891599       7.907728       6.905609       0.074103      49.623367 0.45001512E+03  0.10637783E+05                                11.920101                            7.128390      -0.285534       1.905507                    0.998821      27.596833      78.735251       0.611921       0.423435      -1.063125       0.002247      -0.002658       0.000321       0.003496      -0.016370       0.015862       0.015033      -0.000340      -0.008255      -0.031565       0.013781       0.017784             20.001264      23.594994     -14.139993      -3.157409      23.580676      -3.164019      12.828122          -0.000000
          393              C       1.733246      15.587325      20.737566       0.542189      29.294027 0.27903147E+03  0.59315632E+04                                 8.881735                            5.921466      -0.014011       2.044839                    0.999543      23.033982      65.091304       0.611440       0.471234      -1.021378      -0.036246      -0.036873      -0.000184       0.051705      -0.089110      -0.004370       0.003378       0.003326      -0.078219      -0.076098      -0.026299       0.102396             13.190529      15.007889       9.918784       0.028405      15.172367      -0.062979       9.391330           0.000000
          394              C       2.792053      16.653045      20.739225      -0.026774      45.697723 0.46056532E+03  0.10910404E+05                                11.197235                            7.134268      -0.096415       1.966090                    0.998920      27.864998      78.638749       0.623904       0.414418      -1.072783       0.027846       0.028445       0.000188       0.039807      -0.000977      -0.002210       0.002500       0.000627      -0.032599      -0.011491       0.004433       0.007058             17.649428      20.760494      14.809025      -0.088995      20.924477      -0.040852      11.263314          -0.000001
          395              C       4.819243      18.678576      20.745032       0.076643      45.956723 0.44913671E+03  0.10617488E+05                                11.428780                            7.158396      -0.291006       1.908194                    0.998779      27.496070      78.586127       0.605590       0.427843      -1.059812      -0.002268      -0.001305      -0.000676       0.002702       0.003933       0.008476      -0.008415       0.000369      -0.101522      -0.036711       0.015850       0.020861             18.908025      22.595318      16.257564       0.211579      22.566220      -0.231888      11.562539          -0.000001
          396              C       5.889663      19.744848      20.748350       0.073698      49.648711 0.45027280E+03  0.10644750E+05                                11.920922                            7.128379      -0.281006       1.906687                    0.998827      27.605915      78.748749       0.612222       0.423192      -1.063343       0.002335       0.002320      -0.000194       0.003297       0.016640      -0.015882       0.015222       0.000052      -0.007682      -0.031868       0.013908       0.017959             20.004781      23.597286      14.146446       3.158798      23.588308      -3.160528      12.828749          -0.000000
          397              C      25.917395      12.063592      20.737566       0.542565      29.288849 0.27900102E+03  0.59306083E+04                                 8.880445                            5.921016      -0.014474       2.044796                    0.999536      23.029172      65.070796       0.611498       0.471214      -1.021414       0.035708       0.036581      -0.000036       0.051120      -0.089003       0.004217      -0.003422       0.003227      -0.078419      -0.075953      -0.026362       0.102315             13.188189      15.005560       9.917495      -0.029479      15.171252       0.063437       9.387756           0.000001
          398              C      24.858865      10.997596      20.739225      -0.026170      45.620766 0.45986946E+03  0.10888910E+05                                11.181564                            7.126619      -0.094840       1.966815                    0.998903      27.844412      78.541572       0.624586       0.414156      -1.073040      -0.028395      -0.028735       0.000151       0.040398      -0.000743       0.002190      -0.002567       0.001810      -0.031479      -0.011165       0.004227       0.006938             17.618512      20.720587      14.777581       0.086737      20.885341       0.042707      11.249607           0.000001
          399              C      22.831675       8.972342      20.745032       0.076373      45.947574 0.44920303E+03  0.10618956E+05                                11.425492                            7.157720      -0.286672       1.909446                    0.998784      27.496620      78.575454       0.605800       0.427699      -1.059950       0.001835       0.001307      -0.000177       0.002260       0.004447      -0.008611       0.008789       0.000242      -0.102633      -0.037245       0.015691       0.021554             18.897165      22.579051      16.244103      -0.212027      22.551259       0.235513      11.561186           0.000001
          400              C      21.761254       7.905793      20.748350       0.073116      49.687171 0.45071021E+03  0.10658049E+05                                11.928432                            7.132973      -0.283542       1.905767                    0.998826      27.617656      78.802151       0.611858       0.423326      -1.063221      -0.001736      -0.002748      -0.000906       0.003374       0.016443       0.016119      -0.015015      -0.000972      -0.006945      -0.031765       0.014118       0.017647             20.015640      23.609117      14.150646      -3.159837      23.603787       3.166721      12.834017           0.000000
          401              C       6.914458      25.917395      15.587878       0.542549      29.281024 0.27891364E+03  0.59283639E+04                                 8.879206                            5.920275      -0.015612       2.044484                    0.999530      23.027404      65.066448       0.611499       0.471243      -1.021385      -0.000303       0.035952      -0.036550       0.051269      -0.004342      -0.003154       0.089073      -0.040676       0.034139      -0.076087      -0.026235       0.102321             13.186248       9.388331       0.030435       0.061767      15.007706      -9.914972      15.162705          -0.000001
          402              C       6.912798      24.858588      16.653598      -0.025628      45.612630 0.45968358E+03  0.10883774E+05                                11.182225                            7.126445      -0.097065       1.966216                    0.998927      27.837045      78.526747       0.624406       0.414303      -1.072909      -0.000403      -0.028552       0.028914       0.040637      -0.002448      -0.002786       0.000567      -0.015882       0.013216      -0.010978       0.004345       0.006633             17.621396      11.249307      -0.083204       0.038196      20.730868     -14.781558      20.884013          -0.000001
          403              C       6.906991      22.831121      18.679129       0.076193      45.976847 0.44937059E+03  0.10624130E+05                                11.431025                            7.159679      -0.288588       1.908802                    0.998775      27.501716      78.599865       0.605625       0.427773      -1.059881       0.000280       0.001777      -0.001104       0.002111       0.008639       0.008840      -0.004533      -0.051629       0.050430      -0.037284       0.015630       0.021654             18.910736      11.564189       0.218620       0.228744      22.597377     -16.259743      22.570642          -0.000001
          404              C       6.903397      21.760977      19.745401       0.072813      49.685010 0.45064999E+03  0.10655825E+05                                11.925929                            7.131096      -0.281844       1.906309                    0.998814      27.617036      78.786718       0.612144       0.423160      -1.063370       0.000363      -0.002011       0.002259       0.003046      -0.016204      -0.015369      -0.016360      -0.003132       0.004427      -0.032003       0.014458       0.017545             20.013044      12.830347       3.164749       3.156480      23.608174     -14.153507      23.600612          -0.000000
          405              C       6.914734       1.734905      12.066081       0.542480      29.287837 0.27894303E+03  0.59291393E+04                                 8.880440                            5.920432      -0.015553       2.044500                    0.999536      23.028611      65.070480       0.611515       0.471219      -1.021399      -0.000109      -0.036054       0.036149       0.051055       0.004244       0.003349       0.088725      -0.040941       0.034446      -0.075641      -0.026430       0.102071             13.188839       9.389449      -0.028526      -0.063375      15.013474      -9.917742      15.163593          -0.000001
          406              C       6.913352       2.793988      11.000638      -0.026952      45.717493 0.46076036E+03  0.10916281E+05                                11.200623                            7.135979      -0.096914       1.965915                    0.998904      27.870122      78.660125       0.623797       0.414442      -1.072758      -0.000309       0.028194      -0.028651       0.040198       0.002282       0.002317       0.001047      -0.016505       0.014475      -0.011265       0.004199       0.007066             17.655446      11.265325       0.085960      -0.039135      20.776508     -14.815185      20.924504          -0.000001
          407              C       6.908098       4.821455       8.975384       0.076729      45.950037 0.44921815E+03  0.10619784E+05                                11.427925                            7.159106      -0.286874       1.909387                    0.998785      27.495862      78.584241       0.605558       0.427850      -1.059818       0.000597      -0.001903       0.001667       0.002599      -0.008427      -0.008844      -0.004375      -0.050314       0.049843      -0.036517       0.015408       0.021109             18.903909      11.564303      -0.213007      -0.232020      22.588144     -16.251206      22.559279          -0.000001
          408              C       6.905056       5.891876       7.908834       0.073737      49.624032 0.45019783E+03  0.10642510E+05                                11.918053                            7.128310      -0.284488       1.905739                    0.998816      27.598555      78.725428       0.612159       0.423254      -1.063306       0.000154       0.002007      -0.002617       0.003301       0.016021       0.015129      -0.016440      -0.003814       0.005958      -0.031799       0.013888       0.017911             19.997136      12.825429      -3.159315      -3.159172      23.587468     -14.138144      23.578513          -0.000000
          409              C      20.737566       1.733523      15.587878       0.542274      29.291085 0.27896432E+03  0.59297223E+04                                 8.880848                            5.920645      -0.013590       2.045010                    0.999547      23.030563      65.077342       0.611505       0.471217      -1.021397      -0.000036      -0.036335      -0.036837       0.051742      -0.004366       0.003240      -0.089099      -0.040839       0.033533      -0.076125      -0.026223       0.102348             13.188197       9.392559       0.026322      -0.064821      14.999396       9.915092      15.172635           0.000001
          410              C      20.738948       2.791776      16.653874      -0.026024      45.641045 0.45997846E+03  0.10892592E+05                                11.186504                            7.128653      -0.094661       1.966773                    0.998921      27.847487      78.564939       0.624315       0.414294      -1.072906      -0.000468       0.027925       0.028851       0.040155      -0.002395       0.002387      -0.001051      -0.015941       0.014926      -0.011116       0.004156       0.006960             17.628211      11.252961      -0.091145      -0.042950      20.728425      14.787815      20.903249           0.000001
          411              C      20.744479       4.818966      18.679405       0.076909      45.932464 0.44893315E+03  0.10611415E+05                                11.424900                            7.156704      -0.289971       1.908592                    0.998782      27.490032      78.562797       0.605674       0.427834      -1.059823      -0.000524      -0.002440      -0.001560       0.002943       0.008394      -0.008547       0.003872      -0.050774       0.050180      -0.036641       0.015891       0.020750             18.899391      11.560291       0.210417      -0.232908      22.585189      16.247841      22.552694           0.000001
          412              C      20.747797       5.889663      19.745678       0.073842      49.648430 0.45028715E+03  0.10645235E+05                                11.921492                            7.128775      -0.279684       1.907143                    0.998820      27.605017      78.748218       0.612165       0.423225      -1.063315      -0.000248       0.002549       0.002567       0.003626      -0.016045       0.015201       0.017012      -0.004181       0.004360      -0.032214       0.013747       0.018467             20.005401      12.830266       3.159777      -3.161105      23.601716      14.145413      23.584222           0.000000
          413              C      20.737842      25.918777      12.063039       0.542167      29.299761 0.27910635E+03  0.59334489E+04                                 8.882522                            5.922208      -0.015380       2.044427                    0.999561      23.034792      65.091477       0.611420       0.471226      -1.021400       0.000237       0.036118       0.036812       0.051572       0.004349      -0.003342      -0.089035      -0.041107       0.033779      -0.075971      -0.026405       0.102376             13.190784       9.393807      -0.029493       0.062452      15.000379       9.917120      15.178165           0.000001
          414              C      20.739502      24.860524      10.996767      -0.025444      45.573799 0.45936102E+03  0.10873453E+05                                11.172832                            7.121824      -0.092547       1.967579                    0.998939      27.829286      78.476879       0.624933       0.414056      -1.073145       0.000013      -0.028135      -0.028952       0.040371       0.002388      -0.002608      -0.000824      -0.016257       0.013602      -0.011129       0.004228       0.006901             17.602859      11.241768       0.087375       0.041672      20.692805      14.762247      20.874005           0.000001
          415              C      20.745862      22.833610       8.970959       0.076350      45.968899 0.44927147E+03  0.10621625E+05                                11.431058                            7.159758      -0.288902       1.908893                    0.998771      27.500944      78.607312       0.605487       0.427877      -1.059775      -0.000404       0.002130       0.001491       0.002631      -0.008596       0.008724       0.004319      -0.051555       0.051435      -0.037338       0.015844       0.021494             18.910625      11.565677      -0.214030       0.232223      22.597283      16.258660      22.568915           0.000001
          416              C      20.749456      21.763190       7.904686       0.073530      49.646928 0.45025169E+03  0.10644222E+05                                11.921353                            7.128713      -0.282270       1.906271                    0.998820      27.604938      78.748170       0.612138       0.423251      -1.063296      -0.000410      -0.002014      -0.002499       0.003236       0.016363      -0.015242       0.016503      -0.003577       0.004286      -0.032125       0.014283       0.017842             20.004809      12.828758      -3.162891       3.159013      23.599214      14.143740      23.586456           0.000001
          417              C      15.587048       6.914458      25.918224       0.542578      29.288501 0.27899587E+03  0.59306044E+04                                 8.881257                            5.921514      -0.015075       2.044630                    0.999535      23.029247      65.076351       0.611373       0.471302      -1.021343      -0.036527      -0.000110       0.036203       0.051428      -0.003387       0.089017      -0.004290       0.037585       0.043451      -0.076019      -0.026257       0.102277             13.189495      15.166565       0.061444      -9.917704       9.390477       0.030456      15.011445           0.000001
          418              C      16.652768       6.912798      24.859141      -0.026575      45.659870 0.46028420E+03  0.10901434E+05                                11.188557                            7.130292      -0.094034       1.966884                    0.998930      27.857649      78.594464       0.624351       0.414209      -1.072982       0.028791      -0.000178      -0.028416       0.040453      -0.002620       0.000679      -0.002053       0.015384       0.016604      -0.011114       0.004539       0.006575             17.631854      20.896828       0.037683     -14.790727      11.256180      -0.084893      20.742555           0.000001
          419              C      18.678299       6.906991      22.831951       0.076728      45.954825 0.44916138E+03  0.10618181E+05                                11.428260                            7.158525      -0.289449       1.908599                    0.998794      27.496251      78.586183       0.605595       0.427835      -1.059820      -0.001279       0.000435       0.001913       0.002342       0.008515      -0.004045       0.008530       0.050696       0.052003      -0.036927       0.015854       0.021073             18.904602      22.562656       0.226780     -16.253569      11.561389       0.218272      22.589760           0.000001
          420              C      19.744572       6.903397      21.761807       0.073376      49.658802 0.45043975E+03  0.10649595E+05                                11.922323                            7.129608      -0.282449       1.906273                    0.998831      27.609349      78.759731       0.612187       0.423181      -1.063358       0.002462       0.000302      -0.002169       0.003295      -0.015488      -0.016676      -0.016074       0.003784       0.003403      -0.032199       0.014270       0.017929             20.005699      23.591625       3.155156     -14.148593      12.826020       3.162700      23.599453           0.000000
          421              C      12.065252       6.914734       1.735735       0.542799      29.268728 0.27877040E+03  0.59245344E+04                                 8.876879                            5.918765      -0.016176       2.044395                    0.999536      23.020907      65.042911       0.611578       0.471245      -1.021388       0.035960       0.000048      -0.035877       0.050797       0.003285       0.088620       0.004159       0.037406       0.044073      -0.075618      -0.026259       0.101877             13.182269      15.155282      -0.063713      -9.911442       9.386139      -0.028476      15.005387          -0.000000
          422              C      10.999808       6.913352       2.794818      -0.026819      45.678882 0.46041165E+03  0.10905596E+05                                11.192884                            7.132187      -0.094629       1.966729                    0.998903      27.861494      78.618597       0.624127       0.414315      -1.072875      -0.029068      -0.000067       0.028621       0.040794       0.002304       0.000908       0.002543       0.015362       0.017384      -0.011252       0.004274       0.006978             17.640367      20.905705      -0.040711     -14.799882      11.258741       0.085788      20.756656          -0.000001
          423              C       8.974554       6.908098       4.822285       0.076485      45.977457 0.44942883E+03  0.10626361E+05                                11.433518                            7.161640      -0.287777       1.909139                    0.998769      27.502932      78.618822       0.605323       0.427952      -1.059720       0.001576       0.000803      -0.002012       0.002678      -0.008755      -0.004463      -0.008794       0.050601       0.051129      -0.036940       0.015562       0.021377             18.914049      22.572580      -0.234022     -16.261163      11.568988      -0.213073      22.600578          -0.000001
          424              C       7.908005       6.905056       5.892429       0.074060      49.627529 0.45015669E+03  0.10641509E+05                                11.919142                            7.128403      -0.283177       1.906122                    0.998821      27.598379      78.730012       0.612089       0.423304      -1.063253      -0.002832       0.000304       0.002127       0.003555       0.015070      -0.016300       0.015849       0.004334       0.001533      -0.031534       0.014007       0.017527             19.998780      23.584681      -3.161978     -14.139304      12.822762      -3.157306      23.588897          -0.000000
          425              C      15.588708      20.737842       1.732693       0.541969      29.301731 0.27911583E+03  0.59336791E+04                                 8.882572                            5.922089      -0.014747       2.044579                    0.999563      23.036039      65.094377       0.611463       0.471191      -1.021423      -0.036666      -0.000219      -0.036245       0.051557       0.003336      -0.089136      -0.004636       0.037170       0.044552      -0.076165      -0.026244       0.102408             13.191102      15.178685      -0.061956       9.917236       9.394551       0.029187      15.000068           0.000000
          426              C      16.654980      20.739502       2.790947      -0.025527      45.578240 0.45938133E+03  0.10874118E+05                                11.173780                            7.122142      -0.090439       1.968205                    0.998946      27.829898      78.480790       0.624894       0.414075      -1.073127       0.028797      -0.000115       0.028176       0.040288       0.002250      -0.001226      -0.002352       0.015348       0.016441      -0.011021       0.003955       0.007065             17.605281      20.876674      -0.040799      14.764711      11.243075      -0.088565      20.696092           0.000001
          427              C      18.680788      20.745862       4.817860       0.076025      46.011830 0.44966089E+03  0.10633473E+05                                11.439531                            7.163846      -0.290924       1.908194                    0.998766      27.511785      78.656249       0.605170       0.427995      -1.059668      -0.001252      -0.000605      -0.002218       0.002618      -0.008569       0.003926       0.008892       0.051602       0.051175      -0.037345       0.016252       0.021093             18.929032      22.593867      -0.232277      16.277795      11.573028       0.212589      22.620200           0.000001
          428              C      19.747060      20.749456       5.888281       0.073939      49.624940 0.45007314E+03  0.10638454E+05                                11.916263                            7.125975      -0.281361       1.906635                    0.998813      27.597496      78.709324       0.612455       0.423094      -1.063444       0.002394      -0.000305       0.002406       0.003407       0.015600       0.016604      -0.015849       0.003838       0.003942      -0.032078       0.014180       0.017898             19.996991      23.580806      -3.160295      14.139824      12.822277       3.156859      23.587891           0.000001
          429              C      12.063869      20.737566      25.918224       0.542390      29.284548 0.27897758E+03  0.59300328E+04                                 8.879693                            5.920904      -0.015481       2.044444                    0.999544      23.029330      65.072514       0.611477       0.471236      -1.021394       0.036753       0.000332       0.036175       0.051571      -0.003264      -0.088998       0.004431       0.037218       0.043947      -0.076060      -0.026153       0.102213             13.185512      15.168378       0.065760       9.911479       9.392125      -0.025770      14.996032           0.000000
          430              C      10.997596      20.738948      24.859694      -0.025703      45.595665 0.45961586E+03  0.10881416E+05                                11.178245                            7.125086      -0.094000       1.967094                    0.998934      27.834869      78.509539       0.624596       0.414206      -1.073007      -0.028763       0.000028      -0.028182       0.040268      -0.002684      -0.000557       0.002468       0.015455       0.017532      -0.011420       0.004658       0.006762             17.612191      20.881426       0.045541      14.770738      11.247379       0.091458      20.707769          -0.000001
          431              C       8.972065      20.744479      22.832504       0.075789      45.976527 0.44935067E+03  0.10623535E+05                                11.430717                            7.159291      -0.288763       1.908865                    0.998766      27.502814      78.602407       0.605671       0.427746      -1.059899       0.001269      -0.000282       0.002064       0.002439       0.008346       0.004022      -0.008467       0.051437       0.052325      -0.037242       0.015990       0.021252             18.910447      22.567499       0.234607      16.259253      11.564335      -0.211229      22.599506          -0.000001
          432              C       7.905793      20.747797      21.762084       0.073830      49.654339 0.45031761E+03  0.10646095E+05                                11.921980                            7.128881      -0.282261       1.906205                    0.998858      27.606062      78.750742       0.612181       0.423209      -1.063329      -0.002537      -0.000749      -0.001992       0.003312      -0.014978       0.016631       0.015956       0.004463       0.003260      -0.031763       0.013704       0.018059             20.005911      23.588619       3.164312      14.145338      12.826738      -3.157220      23.602375          -0.000000
          433              C       6.928007       7.914641      21.721435      -0.180376      47.152150 0.53513313E+03  0.13251634E+05                                11.373436                            7.689016      -0.019995       1.944992                    0.999677      31.667334      93.433862       0.597018       0.414296      -1.065561       0.000324      -0.016449      -0.016462       0.023274       0.017594      -0.017185       0.011232      -0.030760       0.031137      -0.037237       0.015717       0.021520             16.660903      22.611080      -8.198922       8.191090      13.689921      -0.155008      13.681708          -0.000004
          434              C      20.721528      19.735447      21.717840      -0.179645      47.106534 0.53451367E+03  0.13232035E+05                                11.364169                            7.682975      -0.015834       1.946315                    0.999691      31.653061      93.366888       0.597457       0.414125      -1.065706      -0.000300       0.016776      -0.017177       0.024012       0.017628       0.016724      -0.011088      -0.031005       0.030168      -0.036893       0.015489       0.021404             16.644698      22.589560      -8.191847      -8.177316      13.679191       0.151216      13.665344           0.000003
          435              C      20.723740       7.916300       5.932524      -0.179359      47.096605 0.53443759E+03  0.13229844E+05                                11.363807                            7.683336      -0.018939       1.945573                    0.999676      31.646513      93.350250       0.597330       0.414223      -1.065630      -0.000625      -0.017172       0.017007       0.024176      -0.017681      -0.017011      -0.010865      -0.030635       0.030118      -0.036942       0.015880       0.021062             16.643373      22.584577       8.191581       8.177155      13.678617       0.152320      13.666924           0.000003
          436              C       6.930219      19.737106       5.932801      -0.180212      47.135915 0.53496566E+03  0.13246296E+05                                11.369974                            7.687110      -0.021026       1.944778                    0.999693      31.662746      93.412572       0.597181       0.414220      -1.065622       0.000542       0.016662       0.016753       0.023634      -0.017797       0.016922       0.010767      -0.030204       0.030682      -0.036869       0.015975       0.020893             16.652727      22.600789       8.192538      -8.184422      13.683744      -0.150921      13.673647          -0.000003
          437              C      21.720329       6.930219       7.915747      -0.180858      47.160134 0.53526977E+03  0.13255722E+05                                11.373554                            7.689130      -0.019672       1.944994                    0.999694      31.673865      93.452352       0.597121       0.414203      -1.065633      -0.016993       0.000524      -0.016732       0.023854      -0.017407       0.010828       0.017911       0.030725       0.030560      -0.037404       0.016340       0.021064             16.659731      13.677569       8.187027      -0.154406      22.608957      -8.200959      13.692667           0.000002
          438              C      21.718669      20.721528      19.734893      -0.180468      47.168879 0.53539859E+03  0.13259441E+05                                11.375062                            7.690059      -0.016928       1.945817                    0.999686      31.673387      93.446616       0.597097       0.414203      -1.065654      -0.016819      -0.000449       0.016893       0.023843       0.017000      -0.010945       0.017816       0.030707       0.029675      -0.037034       0.015930       0.021104             16.663817      13.679252      -8.188370       0.156158      22.616717      -8.205763      13.695483           0.000002
          439              C       5.933077      20.723740       7.915471      -0.179716      47.108045 0.53463979E+03  0.13235988E+05                                11.364807                            7.684241      -0.019597       1.945351                    0.999676      31.653999      93.373738       0.597364       0.414164      -1.065677       0.016821      -0.000823      -0.017164       0.024046      -0.017514      -0.010772      -0.017425       0.030612       0.032347      -0.037266       0.016123       0.021143             16.643306      13.664816       8.173314       0.148953      22.585734       8.191498      13.679368          -0.000002
          440              C       5.931695       6.928007      19.738488      -0.180358      47.152506 0.53506668E+03  0.13249357E+05                                11.372258                            7.687713      -0.019308       1.945217                    0.999669      31.665379      93.420803       0.597175       0.414207      -1.065636       0.016857       0.000203       0.016549       0.023623       0.017143       0.011269      -0.017777       0.030905       0.030269      -0.037305       0.015782       0.021523             16.659056      13.676815      -8.187173      -0.152688      22.611577       8.198812      13.688777          -0.000003
          441              C       7.916577      21.720329       6.929390      -0.180758      47.163770 0.53528284E+03  0.13256142E+05                                11.374050                            7.689086      -0.018350       1.945369                    0.999689      31.674599      93.455210       0.597138       0.414188      -1.065641      -0.017313      -0.017249       0.000462       0.024443       0.010340       0.017793      -0.017246       0.000034      -0.060201      -0.036862       0.016474       0.020389             16.662283      13.693398      -0.157324      -8.202291      13.681535       8.191708      22.611918          -0.000002
          442              C      19.735170      21.718393      20.720698      -0.180251      47.128431 0.53488245E+03  0.13243275E+05                                11.366781                            7.684957      -0.014892       1.946447                    0.999684      31.663841      93.402144       0.597466       0.414053      -1.065766       0.016478      -0.016873      -0.000641       0.023593      -0.011025       0.017828       0.016739      -0.000165      -0.060738      -0.036868       0.015688       0.021181             16.648870      13.684824       0.152505      -8.194153      13.668177      -8.180578      22.593610           0.000002
          443              C       7.914641       5.931418      20.725122      -0.180592      47.154727 0.53518354E+03  0.13253043E+05                                11.372949                            7.688760      -0.019637       1.945104                    0.999672      31.670315      93.439749       0.597107       0.414230      -1.065616      -0.016740       0.016402      -0.000194       0.023437      -0.011159      -0.017600      -0.017298       0.000507      -0.062188      -0.037376       0.015832       0.021543             16.659849      13.689845       0.153928       8.199841      13.679219       8.187901      22.610484          -0.000003
          444              C      19.737106       5.933354       6.929390      -0.180359      47.144315 0.53508043E+03  0.13249835E+05                                11.370984                            7.687768      -0.021009       1.944718                    0.999682      31.667886      93.429899       0.597175       0.414203      -1.065635       0.017183       0.017284       0.000403       0.024375       0.010459      -0.017571       0.017185       0.000469      -0.060169      -0.036707       0.016191       0.020516             16.654605      13.686869      -0.151308       8.196195      13.672078      -8.182910      22.604869           0.000002
          445              C      20.756922      19.759781       5.908743      -0.180536      47.170230 0.53532132E+03  0.13257049E+05                                11.374991                            7.689360      -0.016463       1.945971                    0.999683      31.673185      93.444328       0.597141       0.414188      -1.065664       0.000573       0.016841       0.016886       0.023855       0.017073      -0.017867       0.010927      -0.030795       0.029594      -0.037126       0.016026       0.021099             16.665559      22.620457      -8.191573       8.206452      13.680514      -0.157766      13.695706           0.000003
          446              C       6.898143       7.894732       5.912338      -0.180844      47.167072 0.53533279E+03  0.13257581E+05                                11.374713                            7.689744      -0.019523       1.945095                    0.999670      31.672511      93.447290       0.597083       0.414220      -1.065629      -0.000287      -0.016610       0.016701       0.023556       0.017125       0.017681      -0.011189      -0.030539       0.030385      -0.037118       0.015753       0.021364             16.661998      22.616796      -8.187399      -8.202045      13.676308       0.153474      13.692890          -0.000003
          447              C       6.895931      19.758121      21.741897      -0.180904      47.170043 0.53532030E+03  0.13257215E+05                                11.374977                            7.689421      -0.020047       1.944893                    0.999692      31.673699      93.451074       0.597121       0.414195      -1.065643      -0.000451       0.016883      -0.016792       0.023817      -0.017356      -0.017909      -0.010844      -0.030408       0.030955      -0.037325       0.016275       0.021050             16.663747      22.615500       8.192216       8.201686      13.681609       0.155552      13.694132          -0.000003
          448              C      20.754434       7.893073      21.741621      -0.179740      47.107660 0.53469206E+03  0.13237444E+05                                11.364183                            7.684164      -0.019897       1.945242                    0.999679      31.654313      93.371504       0.597427       0.414115      -1.065721       0.000844      -0.016778      -0.017157       0.024012      -0.017659       0.017370       0.010938      -0.030612       0.032743      -0.037414       0.016070       0.021344             16.642182      22.585206       8.171232      -8.192208      13.661772      -0.148897      13.679569           0.000002
          449              C       5.909850      20.754434      19.758674      -0.179800      47.117197 0.53465513E+03  0.13236547E+05                                11.366655                            7.684599      -0.019131       1.945412                    0.999677      31.655154      93.379729       0.597317       0.414190      -1.065653       0.016944       0.000724       0.016748       0.023835      -0.017872       0.010967       0.017382       0.031116       0.030354      -0.037490       0.016189       0.021301             16.649633      13.683002       8.196384      -0.155201      22.594488      -8.182219      13.671409          -0.000002
          450              C       5.911509       6.898419       7.895561      -0.180322      47.162636 0.53528424E+03  0.13256430E+05                                11.375494                            7.690413      -0.020539       1.944783                    0.999680      31.671150      93.451569       0.596922       0.414330      -1.065530       0.016623      -0.000271      -0.016215       0.023224       0.017450      -0.011340       0.017077       0.030905       0.031201      -0.037149       0.015481       0.021668             16.663858      13.692720      -8.201122       0.156434      22.615040      -8.193311      13.683815          -0.000003
          451              C      21.741068       6.895931      19.758951      -0.180832      47.164961 0.53518017E+03  0.13253219E+05                                11.374634                            7.688773      -0.021624       1.944485                    0.999693      31.673458      93.456394       0.597089       0.414234      -1.065591      -0.016548      -0.000365       0.016667       0.023490      -0.018196      -0.010615      -0.016930       0.029867       0.031703      -0.037101       0.016356       0.020745             16.662108      13.693712       8.200752       0.153532      22.614851       8.189316      13.677761           0.000002
          452              C      21.742727      20.756922       7.891690      -0.179337      47.089994 0.53425582E+03  0.13223778E+05                                11.360809                            7.680575      -0.016092       1.946338                    0.999685      31.644131      93.327509       0.597627       0.414066      -1.065766      -0.016760       0.000296      -0.017126       0.023964       0.017599       0.011211      -0.016689       0.030978       0.030108      -0.036876       0.015362       0.021515             16.640612      13.677330      -8.191115      -0.152017      22.583842       8.174970      13.660665           0.000003
          453              C      19.757845       5.909850      20.755263      -0.180423      47.149892 0.53514400E+03  0.13251804E+05                                11.372037                            7.688192      -0.018272       1.945440                    0.999683      31.668480      93.433074       0.597163       0.414199      -1.065637       0.017044       0.016986       0.000501       0.024069       0.010803       0.017192      -0.017761      -0.000049      -0.060778      -0.037054       0.016106       0.020947             16.658030      13.680837      -0.155636      -8.188882      13.688610       8.198736      22.604642           0.000002
          454              C       7.895008       5.911785       6.899249      -0.180533      47.138672 0.53509302E+03  0.13250200E+05                                11.370368                            7.688031      -0.020636       1.944836                    0.999670      31.667220      93.427540       0.597146       0.414221      -1.065625      -0.016511       0.016758       0.000201       0.023526      -0.011293       0.017069       0.017547      -0.000241      -0.062425      -0.037275       0.015563       0.021712             16.653258      13.674261       0.152406      -8.181971      13.684717      -8.196689      22.600796          -0.000003
          455              C      19.759781      21.743003       6.894824      -0.180692      47.160866 0.53530530E+03  0.13256512E+05                                11.372924                            7.688759      -0.016690       1.945855                    0.999685      31.673397      93.443526       0.597222       0.414135      -1.065701       0.016833      -0.016611      -0.000499       0.023655      -0.010879      -0.016810      -0.017696       0.000313      -0.060955      -0.036819       0.015766       0.021054             16.659965      13.678234       0.153407       8.187150      13.690599       8.200083      22.611064           0.000003
          456              C       7.893073      21.740791      20.755263      -0.179957      47.130849 0.53487446E+03  0.13243468E+05                                11.369263                            7.686522      -0.020010       1.945077                    0.999676      31.660719      93.404478       0.597196       0.414228      -1.065618      -0.017225      -0.016795       0.000435       0.024062       0.010827      -0.017021       0.017577       0.000047      -0.061096      -0.036883       0.015864       0.021020             16.652771      13.669163      -0.151704       8.180732      13.684392      -8.197133      22.604757          -0.000002
          457              N      -0.000553      13.825597      17.529899      -0.155470      41.215267 0.50561776E+03  0.12146240E+05                                10.244386                            7.396823      -0.250077       1.966043                    0.996804      27.118731      74.749938       0.628329       0.405788      -1.088578       0.000091       0.000313      -0.118176       0.118176      -0.001467       0.000058      -0.000043      -0.000635      -0.182167      -0.060722       0.028860       0.031862             14.340710       6.121781      -0.743141      -0.002078      12.541498      -0.001414      24.358851          -0.000001
          458              N       0.000553      13.826703      10.122124      -0.155798      41.222866 0.50572088E+03  0.12149277E+05                                10.245296                            7.397377      -0.249889       1.966053                    0.996809      27.122696      74.761389       0.628334       0.405766      -1.088598      -0.000170      -0.000454       0.117879       0.117880       0.000724       0.000083      -0.000168       0.000145      -0.181520      -0.060507       0.029527       0.030981             14.342160       6.114243       0.708682      -0.001752      12.551899       0.000235      24.360337          -0.000000
          459              N      17.530176       0.000000      13.825597      -0.155488      41.221677 0.50572877E+03  0.12149617E+05                                10.245777                            7.397857      -0.246166       1.967251                    0.996845      27.121062      74.759430       0.628255       0.405813      -1.088557      -0.117991      -0.000047       0.000674       0.117993       0.000074      -0.000276      -0.000782      -0.090863       0.091190      -0.060631       0.029529       0.031102             14.343153      24.363346      -0.000782       0.000745       6.118069      -0.723593      12.548045           0.000001
          460              N      10.122124       0.000000      13.826980      -0.155607      41.194969 0.50539280E+03  0.12139076E+05                                10.239617                            7.394123      -0.246709       1.967195                    0.996825      27.113984      74.723204       0.628599       0.405673      -1.088692       0.117935      -0.000070      -0.000638       0.117937       0.000010      -0.000139       0.000879      -0.091243       0.090349      -0.060680       0.029433       0.031246             14.332302      24.339921      -0.000284       0.001395       6.111998       0.711698      12.544988           0.000000
          461              N      13.826150      17.530176      -0.000277      -0.155284      41.197631 0.50542797E+03  0.12140036E+05                                10.239873                            7.394296      -0.245509       1.967483                    0.996793      27.114193      74.722205       0.628608       0.405663      -1.088707       0.000047      -0.118200       0.000160       0.118200      -0.000039      -0.000842      -0.000001       0.091376       0.090027      -0.060692       0.029439       0.031253             14.332817      12.542151      -0.000046      -0.723369      24.341551      -0.000592       6.114750           0.000001
          462              N      13.826150      10.122124       0.000553      -0.155709      41.221713 0.50574960E+03  0.12150239E+05                                10.245531                            7.397839      -0.248176       1.966587                    0.996818      27.122641      74.764081       0.628277       0.405794      -1.088570       0.000063       0.117648      -0.000057       0.117648      -0.000033       0.000904      -0.000046       0.091653       0.090630      -0.060931       0.029526       0.031405             14.342148      12.551154       0.000267       0.711329      24.360134      -0.001895       6.115155           0.000001
          463              N      -0.000553      13.825873      23.948274      -0.155755      41.215574 0.50562747E+03  0.12146557E+05                                10.244324                            7.396879      -0.249338       1.966272                    0.996823      27.121049      74.757106       0.628327       0.405786      -1.088577       0.000612       0.000156       0.117914       0.117916       0.000860       0.000141      -0.000115      -0.000232      -0.181419      -0.060474       0.029369       0.031104             14.339911      12.552325       0.710003       0.001292       6.113685       0.001202      24.353723           0.000000
          464              N       0.000553      13.826703       3.703749      -0.155268      41.195924 0.50535448E+03  0.12138344E+05                                10.241127                            7.394904      -0.250162       1.966118                    0.996801      27.113514      74.730902       0.628409       0.405789      -1.088576      -0.000288      -0.000146      -0.118230       0.118230      -0.001569       0.000010      -0.000201       0.000808      -0.182635      -0.060879       0.028820       0.032059             14.334306      12.539592      -0.745055       0.000345       6.120057       0.002303      24.343269           0.000000
          465              N      13.826150       3.704026       0.000553      -0.157338      41.282354 0.50658579E+03  0.12175338E+05                                10.255184                            7.403871      -0.249625       1.965944                    0.996821      27.145883      74.843208       0.628032       0.405785      -1.088578      -0.000156      -0.117532      -0.000824       0.117535       0.000066      -0.000826       0.000210       0.091359       0.089063      -0.060524       0.029256       0.031268             14.358562       6.114402      -0.000656      -0.685289      24.391582       0.001064      12.569701           0.000001
          466              N      13.826150      23.948274      -0.000553      -0.155933      41.234925 0.50591189E+03  0.12155050E+05                                10.247613                            7.398967      -0.248226       1.966599                    0.996814      27.125205      74.772677       0.628240       0.405787      -1.088580      -0.000081       0.117847       0.000697       0.117849      -0.000028       0.001103       0.000293       0.090741       0.091256      -0.060581       0.029180       0.031401             14.346284       6.122654       0.000570       0.738143      24.369637       0.001510      12.546561           0.000000
          467              N       3.704026       0.000000      13.826703      -0.156509      41.234599 0.50592859E+03  0.12155116E+05                                10.245807                            7.397967      -0.248667       1.966459                    0.996796      27.129127      74.773710       0.628448       0.405664      -1.088702      -0.117705       0.000105      -0.000269       0.117706      -0.000047       0.000156      -0.000849      -0.090848       0.091379      -0.060654       0.029468       0.031186             14.342775      24.359173       0.000109       0.002049      12.559970      -0.684838       6.109181          -0.000000
          468              N      23.948274       0.000000      13.825873      -0.155657      41.200737 0.50547608E+03  0.12141282E+05                                10.239706                            7.394168      -0.246339       1.967223                    0.996778      27.115052      74.720860       0.628685       0.405611      -1.088760       0.118054       0.000077      -0.000056       0.118054       0.000076      -0.000082       0.001084      -0.091201       0.089487      -0.060515       0.029092       0.031423             14.332640      24.341112       0.000498       0.000748      12.538779       0.737803       6.118029           0.000001
          469              O       1.306018      12.545019      19.624008      -0.479981      38.979545 0.54738092E+03  0.13263845E+05                                 9.327326                            7.296014       0.129576       2.084543                    0.998408      27.553110      73.540800       0.693128       0.364681      -1.130610      -0.016138       0.024474       0.038032       0.048019       0.024274       0.045696      -0.051238       0.005728      -0.081775      -0.088181       0.038071       0.050110             12.365363      12.783197      -6.273110       4.068066      12.428347      -3.691857      11.884544          -0.000000
          470              O      26.344899      15.105622      19.623731      -0.479593      38.973249 0.54727014E+03  0.13260593E+05                                 9.326535                            7.295526       0.129675       2.084509                    0.998394      27.550097      73.533059       0.693110       0.364706      -1.130581       0.016050      -0.024584       0.038176       0.048160       0.024312      -0.045944       0.051336       0.005248      -0.082977      -0.088559       0.038283       0.050276             12.363762      12.786448      -6.272925      -4.067510      12.423236       3.687985      11.881604           0.000000
          471              O      26.346282      12.546402       8.028292      -0.479428      38.946057 0.54698467E+03  0.13251810E+05                                 9.322165                            7.293445       0.130300       2.084819                    0.998430      27.543870      73.508778       0.693241       0.364688      -1.130607       0.016137       0.024745      -0.038151       0.048251      -0.023973       0.045921       0.051280       0.005602      -0.083937      -0.088474       0.038124       0.050349             12.357374      12.782420       6.273446       4.064398      12.422443       3.686512      11.867259           0.000001
          472              O       1.307124      15.107558       8.028292      -0.479522      38.958208 0.54719875E+03  0.13258387E+05                                 9.324243                            7.295055       0.131676       2.085204                    0.998443      27.548703      73.527226       0.693134       0.364706      -1.130585      -0.016347      -0.024832      -0.038224       0.048425      -0.023910      -0.045892      -0.051165       0.006346      -0.082713      -0.088219       0.037885       0.050334             12.359954      12.786825       6.275403      -4.065255      12.424644      -3.686728      11.868394           0.000000
          473              O      19.624008       1.307124      12.545295      -0.479627      38.963570 0.54721340E+03  0.13258968E+05                                 9.325525                            7.295493       0.128686       2.084299                    0.998400      27.549013      73.531167       0.693057       0.364740      -1.130547       0.038014      -0.016379       0.024889       0.048299       0.045778      -0.051006       0.023995      -0.044230       0.032750      -0.088050       0.037948       0.050102             12.362323      11.874487       4.066841      -3.688003      12.788385      -6.275108      12.424098           0.000001
          474              O      19.623731      26.345176      15.105345      -0.479495      38.966122 0.54727164E+03  0.13260589E+05                                 9.325682                            7.295692       0.129283       2.084416                    0.998393      27.548759      73.528481       0.693082       0.364721      -1.130574       0.038320       0.016008      -0.024521       0.048228      -0.046011       0.051436       0.024029      -0.044097       0.033613      -0.088551       0.037997       0.050554             12.362787      11.874379      -4.067509       3.686093      12.791804      -6.275730      12.422177           0.000001
          475              O       8.028569      26.346282      12.545849      -0.479873      38.964004 0.54724790E+03  0.13259719E+05                                 9.324699                            7.295002       0.130163       2.084763                    0.998426      27.549870      73.527882       0.693199       0.364668      -1.130628      -0.038037       0.016012       0.024698       0.048096       0.045740       0.051165      -0.024126      -0.044460       0.033161      -0.088259       0.038168       0.050092             12.360457      11.875442       4.064404       3.688061      12.779692       6.272283      12.426236          -0.000001
          476              O       8.028569       1.306018      15.108111      -0.479952      38.974435 0.54744434E+03  0.13265614E+05                                 9.326627                            7.296399       0.131293       2.085177                    0.998428      27.552636      73.537431       0.693123       0.364677      -1.130625      -0.038200      -0.016045      -0.024480       0.048124      -0.045889      -0.051133      -0.024025      -0.043522       0.031573      -0.088048       0.037712       0.050336             12.364054      11.877343      -4.065831      -3.691419      12.781667       6.275078      12.433153          -0.000001
          477              O      12.546125      19.624008       1.306571      -0.479575      38.970099 0.54725703E+03  0.13260246E+05                                 9.326748                            7.295825       0.128110       2.084090                    0.998397      27.548609      73.529904       0.693038       0.364744      -1.130547       0.024732       0.038176      -0.016009       0.048222      -0.051237       0.024103       0.045992       0.038714       0.049929      -0.088442       0.038102       0.050340             12.365413      12.427672      -3.689693      -6.278312      11.876228       4.068753      12.792340          -0.000000
          478              O      15.106175      19.623731      26.344623      -0.479624      38.966651 0.54727595E+03  0.13260703E+05                                 9.325629                            7.295610       0.129791       2.084613                    0.998395      27.549707      73.530732       0.693103       0.364710      -1.130584      -0.024769       0.038034       0.016247       0.048209       0.051077       0.024125      -0.045844       0.038725       0.050183      -0.088255       0.038154       0.050101             12.362761      12.423404       3.686000      -6.276394      11.872792      -4.066658      12.792088          -0.000000
          479              O      12.545019       8.028292      26.346835      -0.479661      38.950448 0.54699612E+03  0.13252131E+05                                 9.322737                            7.293409       0.130848       2.085103                    0.998428      27.545131      73.511777       0.693261       0.364677      -1.130618       0.024541      -0.038069       0.016151       0.048087       0.051245      -0.024066       0.045717       0.038087       0.050083      -0.088161       0.037943       0.050218             12.358170      12.426534       3.689613       6.271243      11.873164       4.063895      12.774811           0.000000
          480              O      15.107281       8.028569       1.306571      -0.479779      38.969130 0.54733951E+03  0.13262529E+05                                 9.325720                            7.295722       0.132474       2.085410                    0.998448      27.551325      73.534043       0.693147       0.364679      -1.130616      -0.024661      -0.038192      -0.016136       0.048241      -0.051092      -0.024041      -0.045872       0.037757       0.050095      -0.088088       0.037837       0.050251             12.362238      12.428910      -3.688785       6.274572      11.874450      -4.065253      12.783356           0.000000
          481              O      26.347941      15.109493      21.857761      -0.478153      38.470738 0.54280477E+03  0.13123971E+05                                 9.238559                            7.260619       0.152283       2.091956                    0.998505      27.502129      73.298050       0.695584       0.364196      -1.131107       0.023910      -0.015747      -0.037826       0.047439       0.023638       0.050881      -0.043354      -0.007300      -0.082655      -0.086258       0.037693       0.048565             12.192553      12.474027      -6.225930       3.678790      12.549846      -3.937786      11.553787           0.000001
          482              O       1.302423      12.541424      21.858037      -0.477821      38.456670 0.54254140E+03  0.13116018E+05                                 9.236806                            7.259169       0.151480       2.091861                    0.998511      27.494199      73.272608       0.695608       0.364227      -1.131083      -0.024273       0.015706      -0.038250       0.047947       0.023709      -0.050734       0.043558      -0.006914      -0.082678      -0.086299       0.037737       0.048562             12.190492      12.471015      -6.226482      -3.675578      12.551615       3.936468      11.548847           0.000000
          483              O      26.349600      12.542807       5.794263      -0.477680      38.443480 0.54239227E+03  0.13111636E+05                                 9.234827                            7.258249       0.154125       2.092625                    0.998565      27.493243      73.270161       0.695635       0.364235      -1.131066       0.023939       0.015853       0.038362       0.047917      -0.023524      -0.050953      -0.043229      -0.007069      -0.082717      -0.086182       0.037566       0.048616             12.187542      12.474299       6.228814      -3.676354      12.549102      -3.933879      11.539225           0.000001
          484              O       1.304359      15.110599       5.794263      -0.477835      38.438569 0.54236393E+03  0.13110540E+05                                 9.233191                            7.257454       0.152931       2.092296                    0.998530      27.494312      73.267488       0.695773       0.364174      -1.131134      -0.023989      -0.015992       0.037869       0.047595      -0.023578       0.050933       0.043326      -0.007196      -0.083188      -0.086311       0.037712       0.048599             12.184544      12.471060       6.227412       3.674301      12.547789       3.932520      11.534783           0.000000
          485              O      15.110876       5.794539       1.303529      -0.477696      38.465948 0.54258876E+03  0.13117562E+05                                 9.238477                            7.259601       0.150086       2.091450                    0.998514      27.496099      73.280842       0.695565       0.364239      -1.131064      -0.015775       0.038194      -0.024085       0.047830       0.043585      -0.023547       0.050928       0.045112       0.030504      -0.086433       0.037648       0.048785             12.194185      12.556441       3.940853       6.228246      11.555090       3.678398      12.471024           0.000000
          486              O      12.541424       5.794263      26.350430      -0.477703      38.451013 0.54233795E+03  0.13109889E+05                                 9.236211                            7.257976       0.151413       2.091968                    0.998524      27.488685      73.254862       0.695640       0.364244      -1.131068       0.015547       0.038252       0.024263       0.047891      -0.043668      -0.023624      -0.050795       0.044950       0.031419      -0.086428       0.037718       0.048710             12.191071      12.554709      -3.939610       6.226203      11.552710      -3.675789      12.465795          -0.000000
          487              O      12.542530      21.858314       1.303253      -0.477948      38.461416 0.54268069E+03  0.13120138E+05                                 9.237622                            7.260046       0.152658       2.092199                    0.998548      27.497205      73.281078       0.695579       0.364222      -1.131095       0.015876      -0.038119      -0.023988       0.047755       0.043340       0.023508      -0.050911       0.044747       0.030279      -0.086168       0.037492       0.048675             12.192392      12.551482       3.935532      -6.231457      11.544950      -3.678408      12.480744          -0.000001
          488              O      15.109493      21.858037      26.347664      -0.477687      38.445167 0.54242284E+03  0.13112252E+05                                 9.234494                            7.257988       0.153104       2.092371                    0.998528      27.492656      73.262630       0.695730       0.364188      -1.131129      -0.015672      -0.038169       0.023869       0.047667      -0.043606       0.023433       0.051012       0.044957       0.030711      -0.086440       0.037500       0.048940             12.187511      12.546108      -3.934484      -6.227914      11.540187       3.677880      12.476238          -0.000000
          489              O       5.794539      26.349600      12.541977      -0.477952      38.469407 0.54263566E+03  0.13119103E+05                                 9.239311                            7.260149       0.150051       2.091437                    0.998538      27.497026      73.286718       0.695499       0.364262      -1.131035       0.037991       0.024272       0.015825       0.047780      -0.050657      -0.043493      -0.023746      -0.038078       0.052343      -0.086293       0.037893       0.048399             12.195397      11.557627      -3.678514      -3.940989      12.471718       6.228325      12.556847          -0.000000
          490              O       5.794263       1.302700      15.111705      -0.477920      38.472163 0.54269909E+03  0.13120898E+05                                 9.239821                            7.260569       0.150445       2.091554                    0.998511      27.496581      73.284021       0.695486       0.364262      -1.131046       0.037936      -0.024527      -0.015747       0.047840       0.050682       0.043893      -0.023635      -0.037709       0.053230      -0.086530       0.037800       0.048731             12.196608      11.555238       3.677287       3.940960      12.472853       6.230720      12.561733          -0.000001
          491              O      21.858037      26.348218      15.108940      -0.477955      38.460298 0.54266597E+03  0.13119737E+05                                 9.237108                            7.259846       0.154406       2.092654                    0.998551      27.498532      73.285307       0.695601       0.364211      -1.131099      -0.038117       0.023852      -0.015771       0.047650       0.050950      -0.043407       0.023437      -0.037407       0.052434      -0.086227       0.037457       0.048770             12.190887      11.545226       3.678581      -3.934994      12.479057      -6.229131      12.548379           0.000001
          492              O      21.858314       1.303806      12.541977      -0.477866      38.449483 0.54255064E+03  0.13116155E+05                                 9.235217                            7.258931       0.154073       2.092673                    0.998529      27.495721      73.273834       0.695670       0.364197      -1.131118      -0.038038      -0.023777       0.015780       0.047553      -0.051044       0.043519       0.023515      -0.037459       0.052248      -0.086398       0.037522       0.048875             12.187549      11.541146      -3.675679       3.932597      12.475053      -6.227265      12.546449           0.000001
          493              O      26.368680      15.130232       8.031887      -0.477619      38.455658 0.54252601E+03  0.13115620E+05                                 9.236621                            7.259092       0.151576       2.091878                    0.998503      27.495097      73.276156       0.695605       0.364230      -1.131075       0.015612      -0.023689      -0.038174       0.047563       0.023578       0.043499      -0.051085       0.006985      -0.082456      -0.086446       0.037572       0.048874             12.190341      12.546599      -6.225109       3.936816      12.472930      -3.679116      11.551495           0.000001
          494              O       1.284726      12.523450       8.032164      -0.477596      38.457955 0.54251450E+03  0.13115297E+05                                 9.237496                            7.259325       0.150616       2.091632                    0.998507      27.492548      73.269688       0.695548       0.364261      -1.131049      -0.015722       0.024117      -0.038251       0.047874       0.023642      -0.043456       0.050834       0.006994      -0.083025      -0.086323       0.037733       0.048590             12.192193      12.553138      -6.228323      -3.937335      12.472863       3.676839      11.550579           0.000000
          495              O       1.283343      15.128850      19.620136      -0.477795      38.453666 0.54258126E+03  0.13117284E+05                                 9.236713                            7.259620       0.153531       2.092433                    0.998566      27.495029      73.276784       0.695557       0.364246      -1.131063      -0.015851      -0.024030       0.038309       0.047920      -0.023442       0.043242       0.050899       0.006957      -0.082845      -0.086126       0.037497       0.048628             12.190976      12.553358       6.231489       3.935744      12.477502       3.677892      11.542067          -0.000000
          496              O      26.367851      12.521791      19.620136      -0.477938      38.445306 0.54250568E+03  0.13114648E+05                                 9.234199                            7.258286       0.152652       2.092239                    0.998527      27.495083      73.268240       0.695759       0.364162      -1.131158       0.016053       0.024018       0.037796       0.047572      -0.023501      -0.043352      -0.050918       0.007153      -0.083340      -0.086300       0.037659       0.048641             12.186401      12.550764       6.228363      -3.933921      12.472125      -3.674728      11.536313           0.000000
          497              O       8.031887      26.367574      15.129956      -0.477858      38.457048 0.54261918E+03  0.13118304E+05                                 9.236731                            7.259513       0.151559       2.091866                    0.998514      27.496958      73.279910       0.695621       0.364209      -1.131102      -0.038019       0.015872      -0.023961       0.047660       0.043502      -0.050799       0.023564      -0.045079       0.030196      -0.086272       0.037642       0.048629             12.191250      11.545823       3.937736      -3.675918      12.557154      -6.229798      12.470773          -0.000001
          498              O       8.032164       1.284449      12.524280      -0.477798      38.451365 0.54247050E+03  0.13113740E+05                                 9.236092                            7.258603       0.152943       2.092387                    0.998527      27.490916      73.259808       0.695656       0.364218      -1.131101      -0.038324      -0.015443       0.024007       0.047787      -0.043645       0.050753       0.023676      -0.044899       0.031028      -0.086378       0.037739       0.048640             12.191181      11.545174      -3.938366       3.675125      12.558401      -6.230184      12.469967          -0.000001
          499              O      19.620136       1.283620      15.129126      -0.477956      38.464991 0.54271425E+03  0.13121135E+05                                 9.238136                            7.260212       0.152818       2.092264                    0.998546      27.497220      73.281329       0.695580       0.364216      -1.131101       0.038087      -0.015752      -0.023986       0.047687       0.043450       0.050914      -0.023487      -0.044956       0.030357      -0.086274       0.037537       0.048737             12.192994      11.548812       3.936516       3.678850      12.550809       6.229771      12.479361           0.000001
          500              O      19.620413      26.368680      12.521514      -0.477630      38.440434 0.54234181E+03  0.13109820E+05                                 9.233808                            7.257548       0.152587       2.092258                    0.998522      27.490665      73.256299       0.695736       0.364198      -1.131119       0.038082       0.015766       0.023893       0.047641      -0.043521      -0.051117      -0.023445      -0.044974       0.031054      -0.086487       0.037527       0.048961             12.185867      11.542921      -3.933924      -3.677163      12.542165       6.224387      12.472513           0.000001
          501              O      15.128850       8.031887      26.368404      -0.477788      38.454232 0.54254623E+03  0.13116195E+05                                 9.236561                            7.259204       0.151555       2.091932                    0.998534      27.494444      73.273997       0.695605       0.364227      -1.131080      -0.024031      -0.038166       0.015784       0.047783      -0.050826       0.023563       0.043523       0.037695       0.051918      -0.086269       0.037579       0.048690             12.191079      12.470552      -3.676299      -6.229016      11.546383       3.937947      12.556301           0.000000
          502              O      12.523174       8.032164       1.285279      -0.477814      38.458493 0.54262917E+03  0.13118605E+05                                 9.237403                            7.259853       0.150585       2.091610                    0.998506      27.494556      73.273667       0.695565       0.364237      -1.131081       0.024244      -0.038124      -0.015670       0.047820       0.050857       0.023596      -0.043871       0.037650       0.052513      -0.086568       0.037673       0.048896             12.192421      12.470928       3.674897      -6.230952      11.546249      -3.938320      12.560087           0.000000
          503              O      15.129956      19.620413       1.283067      -0.477932      38.462999 0.54268347E+03  0.13120277E+05                                 9.237596                            7.259990       0.154588       2.092711                    0.998544      27.498482      73.285702       0.695589       0.364214      -1.131096      -0.023852       0.038189      -0.015749       0.047700       0.050938      -0.023535       0.043411       0.037421       0.052108      -0.086240       0.037516       0.048724             12.191654      12.479379       3.679491       6.227729      11.548881       3.935209      12.546701           0.000000
          504              O      12.522344      19.620136      26.368127      -0.477873      38.454112 0.54260894E+03  0.13117950E+05                                 9.236101                            7.259415       0.153464       2.092493                    0.998525      27.496213      73.276828       0.695632       0.364206      -1.131108       0.023782       0.038044       0.015781       0.047560      -0.051044      -0.023539      -0.043521       0.037480       0.052238      -0.086412       0.037549       0.048862             12.188752      12.474298      -3.675606       6.225978      11.545380      -3.933515      12.546579          -0.000000
          505              O       1.281131      12.519855       5.797858      -0.480035      38.984414 0.54750944E+03  0.13267738E+05                                 9.328457                            7.297112       0.129525       2.084513                    0.998405      27.553878      73.545015       0.693041       0.364705      -1.130591      -0.024493       0.016063       0.037944       0.047934       0.024198       0.051177      -0.045937      -0.005867      -0.081680      -0.088255       0.037982       0.050272             12.366812      12.428884      -6.273853       3.691283      12.784991      -4.068141      11.886559           0.000000
          506              O      26.372828      15.133551       5.797581      -0.479485      38.972098 0.54730996E+03  0.13261749E+05                                 9.326499                            7.295894       0.129833       2.084580                    0.998394      27.548970      73.529670       0.693081       0.364716      -1.130578       0.024538      -0.016051       0.038270       0.048212       0.024274      -0.051382       0.046050      -0.005144      -0.082686      -0.088611       0.038190       0.050421             12.363541      12.423816      -6.272756      -3.686863      12.785552       4.065839      11.881254           0.000001
          507              O       1.279748      15.132168      21.854442      -0.479390      38.947787 0.54692928E+03  0.13250098E+05                                 9.322506                            7.293069       0.129962       2.084750                    0.998427      27.542462      73.503364       0.693262       0.364687      -1.130610      -0.024760      -0.016146      -0.038072       0.048200      -0.024020      -0.051254      -0.045919      -0.005592      -0.084067      -0.088488       0.038192       0.050296             12.358870      12.423995       6.275402      -3.687962      12.783815      -4.065678      11.868801           0.000000
          508              O      26.370892      12.519026      21.854442      -0.479406      38.960938 0.54722991E+03  0.13259352E+05                                 9.324898                            7.295392       0.131644       2.085199                    0.998445      27.548510      73.527668       0.693099       0.364719      -1.130573       0.024824       0.016369      -0.038273       0.048467      -0.023881       0.051182       0.045863      -0.006297      -0.082759      -0.088205       0.037864       0.050341             12.361495      12.427758       6.277339       3.687291      12.789188       4.065672      11.867540           0.000000
          509              O      12.519026      21.854442      26.371722      -0.479679      38.973701 0.54730180E+03  0.13261659E+05                                 9.327228                            7.296158       0.128441       2.084224                    0.998397      27.549747      73.534885       0.693014       0.364748      -1.130540       0.016298      -0.037976       0.024861       0.048227       0.045896      -0.024143       0.051109       0.044080       0.032765      -0.088242       0.038056       0.050186             12.365145      12.789477       4.068798       6.274283      11.881405       3.689549      12.424553          -0.000001
          510              O      15.133274      21.854719       1.279195      -0.479489      38.972420 0.54729332E+03  0.13261261E+05                                 9.326776                            7.295935       0.128865       2.084308                    0.998389      27.548348      73.528066       0.693056       0.364731      -1.130565      -0.016038      -0.038306      -0.024484       0.048208      -0.046054      -0.024075      -0.051406       0.044021       0.033701      -0.088568       0.038026       0.050541             12.364603      12.790542      -4.068502       6.274322      11.880888      -3.687392      12.422378          -0.000000
          511              O      15.131892       5.797581      26.371999      -0.479668      38.944936 0.54700210E+03  0.13252223E+05                                 9.321463                            7.293184       0.130311       2.084835                    0.998419      27.545755      73.511684       0.693314       0.364650      -1.130646      -0.016140       0.038013       0.024834       0.048189       0.045649       0.024006      -0.051194       0.044589       0.033084      -0.088190       0.038081       0.050109             12.355752      12.778756       4.062002      -6.273679      11.862319      -3.686432      12.426182           0.000000
          512              O      12.520132       5.797858       1.281961      -0.479554      38.944765 0.54697822E+03  0.13251534E+05                                 9.321718                            7.293196       0.130804       2.085058                    0.998432      27.545659      73.511739       0.693287       0.364667      -1.130630       0.016019       0.038462      -0.024426       0.048297      -0.045877       0.024018       0.051272       0.043589       0.031423      -0.088146       0.037717       0.050429             12.356698      12.779097      -4.062669      -6.275477      11.861287       3.688939      12.429710          -0.000000
          513              O      21.854442       1.280025      15.132721      -0.479529      38.969075 0.54719657E+03  0.13258392E+05                                 9.326488                            7.295406       0.128287       2.084183                    0.998399      27.546955      73.523993       0.693061       0.364743      -1.130550      -0.038165      -0.024729      -0.016067       0.048231      -0.051188      -0.046059      -0.024109      -0.038664       0.049816      -0.088437       0.038084       0.050353             12.364359      11.881352      -3.689849      -4.069150      12.423509       6.274451      12.788216           0.000001
          514              O      21.854719      26.372275      12.518473      -0.479593      38.970902 0.54730552E+03  0.13261609E+05                                 9.326365                            7.295896       0.129646       2.084580                    0.998404      27.549382      73.530581       0.693076       0.364719      -1.130576      -0.038038       0.024770       0.016306       0.048232       0.051065       0.045889      -0.024113      -0.038671       0.050087      -0.088254       0.038118       0.050136             12.363523      11.878490       3.686463       4.067433      12.421777       6.273843      12.790303           0.000001
          515              O       5.797858       1.281131      12.520961      -0.479637      38.948600 0.54700286E+03  0.13252348E+05                                 9.322359                            7.293351       0.131249       2.085165                    0.998437      27.546697      73.516350       0.693277       0.364667      -1.130625       0.038100      -0.024562       0.016097       0.048104       0.051263      -0.045615       0.024030      -0.038247       0.050080      -0.088117       0.037945       0.050172             12.357969      11.863405       3.689225      -4.063225      12.430785      -6.275939      12.779717          -0.000000
          516              O       5.797581      26.371169      15.132721      -0.479806      38.962547 0.54728592E+03  0.13260920E+05                                 9.324496                            7.295290       0.132913       2.085506                    0.998459      27.551929      73.535057       0.693178       0.364672      -1.130621       0.038149       0.024716      -0.016078       0.048215      -0.051127       0.045793       0.024058      -0.037915       0.050159      -0.088099       0.037901       0.050198             12.360472      11.864259      -3.687694       4.063283      12.432236      -6.277670      12.784921          -0.000001

******************************************************
Auxiliary information for the entire system
The total spin magnetic moment of the unit cell is   0.000053
The total net atomic charge of the unit cell is   0.000016
Accuracy of reproducing the electrostatic potential in the unit cell:
  The inner radius (bohr) =    5.0000
  The outer radius (bohr) =   12.0000
  Valid grid points have density less than (e/(bohr^3)) =    0.0001
  The number of valid grid points were=      2915928
  The rms potential error without charges in kcal/mol is=      3.48224
  The rms potential error with partial charges in kcal/mol is=      0.48727
  The RRMSE value at monopole order=      0.13993
  The rms potential error with partial charges and cloud penetration in kcal/mol is=      0.49215
  The RRMSE value at monopole order with cloud penetration is=      0.14133
  The rms potential error with partial charges and atomic dipoles in kcal/mol is=      0.22644
  The RRMSE value at dipole order=      0.06503
  The rms potential error with partial charges, atomic dipoles and cloud penetration in kcal/mol is=      0.21502
  The RRMSE value at dipole order with cloud penetration=      0.06175

******************************************************
The electron densities and ab initio electrostatic potential were computed in VASP using the PBE functional and
projector augmented wave method. See the main text of the journal article for a description of computational details.
The atomic charges, dipoles, and quadrupoles were computed with the DDEC6 method as described in
(a) T. A. Manz and N. Gabaldon Limas, RSC Adv. 6 (2016) 47771-47801 DOI: 10.1039/c6ra04656h
(b) N. Gabaldon Limas and T. A. Manz, RSC Adv. 8 (2018) 2678-2707 DOI: 10.1039/c7ra11829e.
For each atom in the material, the electron cloud parameters were fit to the spherically averaged atom-in-material
electron density using radial positions for which this density was between 10^-4 and 10^-2 electrons per cubic bohr.
The polarizabilities, dispersion coefficients, and quantum Drude oscillator (QDO) parameters were fit using the MCLF method.
The magnetic structure of the system was optimized in VASP from the default ferromagnetic initial guess using spin polarization.
The atomic spin moments (ASMs) were computed on this optimized magnetic structure using the DDEC6 partition as inputs
to the method of T. A. Manz and D. S. Sholl, J. Chem. Theory Comput. 7 (2011) 4146-4164 DOI: 10.1021/ct200539n.
The RMSE and RRMSE were computed using a uniform grid with Ewald summation.
