# Supplementary material for: A collection of forcefield precursors for metal–organic frameworks
Source: RSC Adv. 2019 Nov 13;9(63):36492–507. doi: 10.1039/c9ra07327b (PMC9075174; doi:10.1039/c9ra07327b)
Supplement: RA-009-C9RA07327B-s3569 [file RA-009-C9RA07327B-s3569.xyz]

  516
jmolscript: load "" {1 1 1} spacegroup "x,y,z" unitcell [{     27.449000     0.000000     0.000000 }, {      0.000000    27.449000     0.000000 }, {      0.000000     0.000000    27.449000 }]
Cu     0.000000    13.724500    19.245043     0.894292
Cu     0.000000    13.724500     8.203957     0.894286
Cu    19.245043     0.000000    13.724500     0.896540
Cu     8.203957     0.000000    13.724500     0.896544
Cu    13.724500    19.245317     0.000000     0.895707
Cu    13.724500     8.203683     0.000000     0.895710
Cu     0.000000    13.724500    21.928457     0.894289
Cu     0.000000    13.724500     5.520543     0.894286
Cu    13.724500     5.520543     0.000000     0.896534
Cu    13.724500    21.928457     0.000000     0.896532
Cu     5.520817     0.000000    13.724500     0.895706
Cu    21.928183     0.000000    13.724500     0.895690
H      2.821208    10.667505    22.739850     0.108364
H      4.533477     8.929434    22.737928     0.105462
H     24.627792    16.781495    22.739850     0.108362
H     22.915523    18.519566    22.737928     0.105462
H     24.627792    10.667505     4.709150     0.108364
H     22.915523     8.929434     4.711072     0.105462
H      2.821208    16.781495     4.709150     0.108362
H      4.533477    18.519566     4.711072     0.105463
H     22.770867     2.836580    10.663388     0.112609
H     22.755221     4.540614     8.917082     0.105336
H     22.770867    24.612420    16.785612     0.112609
H     22.755221    22.908386    18.531918     0.105336
H      4.678133    24.612420    10.663388     0.112609
H      4.693779    22.908386     8.917082     0.105336
H      4.678133     2.836580    16.785612     0.112609
H      4.693779     4.540614    18.531918     0.105336
H     10.671897    22.708832     2.815169     0.108120
H      8.941237    22.720910     4.534300     0.105543
H     15.759569    17.143273     0.578350     0.103616
H     15.793057    14.691803     0.633248     0.113569
H     16.777103    22.708832    24.633831     0.108120
H     18.507763    22.720910    22.914700     0.105543
H     11.689431    17.143273    26.870650     0.103616
H     11.655943    14.691803    26.815752     0.113569
H     10.671897     4.740168    24.633831     0.108120
H      8.941237     4.728090    22.914700     0.105543
H     15.759569    10.305727    26.870650     0.103615
H     15.793057    12.757197    26.815752     0.113568
H     16.777103     4.740168     2.815169     0.108120
H     18.507763     4.728090     4.534300     0.105543
H     11.689431    10.305727     0.578350     0.103615
H     11.655943    12.757197     0.633248     0.113568
H     24.392005    16.545708    18.433650     0.108362
H     22.653934    18.257977    18.435572     0.105463
H      3.056995    10.903292    18.433650     0.108364
H      4.795066     9.191023    18.435572     0.105462
H     24.392005    10.903292     9.015350     0.108364
H     22.653934     9.191023     9.013428     0.105462
H      3.056995    16.545708     9.015350     0.108362
H      4.795066    18.257977     9.013428     0.105463
H     16.561080     9.046367     3.061112     0.112609
H     18.265114     9.030721     4.807418     0.105336
H     10.887920     9.046367    24.387888     0.112609
H      9.183886     9.030721    22.641582     0.105336
H     10.887920    18.402633     3.061112     0.112609
H      9.183886    18.418279     4.807418     0.105336
H     16.561080    18.402633    24.387888     0.112609
H     18.265114    18.418279    22.641582     0.105336
H      8.984332    24.396397    10.909331     0.108120
H      8.996410    22.665737     9.190200     0.105543
H      3.418773     2.035069    13.146150     0.103616
H      0.967303     2.068557    13.091252     0.113569
H      8.984332     3.052603    16.539669     0.108120
H      8.996410     4.783263    18.258800     0.105543
H      3.418773    25.413931    14.302850     0.103616
H      0.967303    25.380443    14.357748     0.113568
H     18.464668    24.396397    16.539669     0.108120
H     18.452590    22.665737    18.258800     0.105543
H     24.030227     2.035069    14.302850     0.103616
H     26.481697     2.068557    14.357748     0.113569
H     18.464668     3.052603    10.909331     0.108120
H     18.452590     4.783263     9.190200     0.105543
H     24.030227    25.413931    13.146150     0.103616
H     26.481697    25.380443    13.091252     0.113568
H     24.618185    16.778201     4.708876     0.111000
H     22.907288    18.517370     4.710523     0.105093
H     26.898099    11.681471    10.306276     0.103684
H     26.836338    11.649081    12.755001     0.113996
H      2.830815    10.670799     4.708876     0.110999
H      4.541712     8.931630     4.710523     0.105093
H      0.550901    15.767529    10.306276     0.103740
H      0.612662    15.799919    12.755001     0.114003
H      2.830815    16.778201    22.740124     0.111001
H      4.541712    18.517370    22.738477     0.105093
H      0.550901    11.681471    17.142724     0.103684
H      0.612662    11.649081    14.693999     0.113996
H     24.618185    10.670799    22.740124     0.111000
H     22.907288     8.931630    22.738477     0.105093
H     26.898099    15.767529    17.142724     0.103739
H     26.836338    15.799919    14.693999     0.114003
H      4.739893    24.634380    16.774358     0.107766
H      4.728090    22.915523    18.505018     0.104716
H     10.305727    26.870650    11.689431     0.103609
H     12.757197    26.815752    11.655943     0.113669
H      4.739893     2.814620    10.674642     0.107766
H      4.728090     4.533477     8.943982     0.104716
H     10.305727     0.578350    15.759569     0.103609
H     12.757197     0.633248    15.793057     0.113669
H     22.709107     2.814620    16.774358     0.107767
H     22.720910     4.533477    18.505018     0.104716
H     17.143273     0.578350    11.689431     0.103609
H     14.691803     0.633248    11.655943     0.113669
H     22.709107    24.634380    10.674642     0.107767
H     22.720910    22.915523     8.943982     0.104716
H     17.143273    26.870650    15.759569     0.103609
H     14.691803    26.815752    15.793057     0.113669
H     16.782319     4.677859    24.612695     0.112254
H     18.528624     4.693230    22.908661     0.105262
H     10.666681     4.677859     2.836305     0.112254
H      8.920376     4.693230     4.540339     0.105262
H     16.782319    22.771141     2.836305     0.112254
H     18.528624    22.755770     4.540339     0.105261
H     10.666681    22.771141    24.612695     0.112254
H      8.920376    22.755770    22.908661     0.105261
H      3.053701    10.893685     9.015624     0.111000
H      4.792870     9.182788     9.013977     0.105093
H     25.405971    13.173599     3.418224     0.103684
H     25.373581    13.111838     0.969499     0.113994
H     24.395299    16.555315     9.015624     0.111000
H     22.656130    18.266212     9.013977     0.105093
H      2.043029    14.275401     3.418224     0.103739
H      2.075419    14.337162     0.969499     0.114004
H      3.053701    16.555315    18.433376     0.111000
H      4.792870    18.266212    18.435023     0.105093
H     25.405971    14.275401    24.030776     0.103739
H     25.373581    14.337162    26.479501     0.114004
H     24.395299    10.893685    18.433376     0.111001
H     22.656130     9.182788    18.435023     0.105093
H      2.043029    13.173599    24.030776     0.103684
H      2.075419    13.111838    26.479501     0.113994
H     10.909880    18.464393    24.399142     0.107767
H      9.191023    18.452590    22.668482     0.104716
H     13.146150    24.030227     2.035069     0.103609
H     13.091252    26.481697     2.068557     0.113670
H     16.539120    18.464393     3.049858     0.107766
H     18.257977    18.452590     4.780518     0.104716
H     14.302850    24.030227    25.413931     0.103609
H     14.357748    26.481697    25.380443     0.113670
H     16.539120     8.984607    24.399142     0.107767
H     18.257977     8.996410    22.668482     0.104716
H     14.302850     3.418773     2.035069     0.103609
H     14.357748     0.967303     2.068557     0.113669
H     10.909880     8.984607     3.049858     0.107766
H      9.191023     8.996410     4.780518     0.104716
H     13.146150     3.418773    25.413931     0.103610
H     13.091252     0.967303    25.380443     0.113669
H     18.402359     3.057819    16.560805     0.112254
H     18.417730     4.804124    18.264839     0.105261
H     18.402359    24.391181    10.888195     0.112254
H     18.417730    22.644876     9.184161     0.105261
H      9.046641     3.057819    10.888195     0.112254
H      9.031270     4.804124     9.184161     0.105261
H      9.046641    24.391181    16.560805     0.112254
H      9.031270    22.644876    18.264839     0.105261
H      6.863897     8.627221    22.334977     0.102896
H     20.585103    18.821779    22.334977     0.102896
H     20.585103     8.627221     5.114023     0.102896
H      6.863897    18.821779     5.114023     0.102896
H     22.351721     6.860603     8.610477     0.102896
H     22.351721    20.588397    18.838523     0.102896
H      5.097279    20.588397     8.610477     0.102896
H      5.097279     6.860603    18.838523     0.102896
H      8.614045    22.338545     6.862250     0.102692
H     18.834955    22.338545    20.586750     0.102692
H      8.614045     5.110455    20.586750     0.102692
H     18.834955     5.110455     6.862250     0.102692
H     20.587848    18.842092     5.100573     0.103080
H      6.861152     8.606908     5.100573     0.103080
H      6.861152    18.842092    22.348427     0.103080
H     20.587848     8.606908    22.348427     0.103080
H      5.117592    20.585652    18.825073     0.103080
H      5.117592     6.863348     8.623927     0.103080
H     22.331408     6.863348    18.825073     0.103080
H     22.331408    20.585652     8.623927     0.103080
H     18.828093     5.103593    20.586750     0.102326
H      8.620907     5.103593     6.862250     0.102326
H     18.828093    22.345407     6.862250     0.102326
H      8.620907    22.345407    20.586750     0.102326
C      3.243099    10.353488    21.793134    -0.088068
C      4.231263     9.362579    21.792859    -0.144313
C     24.205901    17.095512    21.793134    -0.088069
C     23.217737    18.086421    21.792859    -0.144313
C     24.205901    10.353488     5.655866    -0.088068
C     23.217737     9.362579     5.656141    -0.144313
C      3.243099    17.095512     5.655866    -0.088068
C      4.231263    18.086421     5.656141    -0.144313
C     21.821132     3.252981    10.350469    -0.089669
C     21.812622     4.236204     9.354070    -0.144094
C     21.821132    24.196019    17.098531    -0.089668
C     21.812622    23.212796    18.094930    -0.144095
C      5.627868    24.196019    10.350469    -0.089668
C      5.636378    23.212796     9.354070    -0.144095
C      5.627868     3.252981    17.098531    -0.089668
C      5.636378     4.236204    18.094930    -0.144095
C     10.355135    21.764587     3.240629    -0.091716
C      9.368344    21.772547     4.233734    -0.143530
C     14.862536    16.595116     0.324996     0.099113
C     14.882024    15.196590     0.340093    -0.183150
C     17.093865    21.764587    24.208371    -0.091717
C     18.080656    21.772547    23.215266    -0.143530
C     12.586464    16.595116    27.124004     0.099113
C     12.566976    15.196590    27.108907    -0.183150
C     10.355135     5.684413    24.208371    -0.091716
C      9.368344     5.676453    23.215266    -0.143531
C     14.862536    10.853884    27.124004     0.099113
C     14.882024    12.252410    27.108907    -0.183150
C     17.093865     5.684413     3.240629    -0.091716
C     18.080656     5.676453     4.233734    -0.143531
C     12.586464    10.853884     0.324996     0.099113
C     12.566976    12.252410     0.340093    -0.183150
C     24.077988    16.967599    19.380366    -0.088069
C     23.087079    17.955763    19.380641    -0.144313
C      3.371012    10.481401    19.380366    -0.088068
C      4.361921     9.493237    19.380641    -0.144314
C     24.077988    10.481401     8.068634    -0.088069
C     23.087079     9.493237     8.068359    -0.144313
C      3.371012    16.967599     8.068634    -0.088068
C      4.361921    17.955763     8.068359    -0.144313
C     16.977481     8.096632     3.374031    -0.089668
C     17.960704     8.088122     4.370430    -0.144094
C     10.471519     8.096632    24.074969    -0.089668
C      9.488296     8.088122    23.078570    -0.144095
C     10.471519    19.352368     3.374031    -0.089668
C      9.488296    19.360878     4.370430    -0.144094
C     16.977481    19.352368    24.074969    -0.089668
C     17.960704    19.360878    23.078570    -0.144094
C      8.040087    24.079635    10.483871    -0.091716
C      8.048047    23.092844     9.490766    -0.143530
C      2.870616     1.138036    13.399504     0.099113
C      1.472090     1.157524    13.384407    -0.183150
C      8.040087     3.369365    16.965129    -0.091716
C      8.048047     4.356156    17.958234    -0.143531
C      2.870616    26.310964    14.049496     0.099112
C      1.472090    26.291476    14.064593    -0.183150
C     19.408913    24.079635    16.965129    -0.091716
C     19.400953    23.092844    17.958234    -0.143530
C     24.578384     1.138036    14.049496     0.099113
C     25.976910     1.157524    14.064593    -0.183150
C     19.408913     3.369365    10.483871    -0.091717
C     19.400953     4.356156     9.490766    -0.143530
C     24.578384    26.310964    13.399504     0.099112
C     25.976910    26.291476    13.384407    -0.183150
C     24.199038    17.094688     5.655866    -0.087539
C     23.210874    18.086695     5.656141    -0.146591
C     27.138826    12.582347    10.853884     0.099537
C     27.121259    12.563407    12.251587    -0.184652
C      3.249962    10.354312     5.655866    -0.087539
C      4.238126     9.362305     5.656141    -0.146591
C      0.310174    14.866653    10.853609     0.099507
C      0.327741    14.885593    12.251587    -0.184759
C      3.249962    17.094688    21.793134    -0.087540
C      4.238126    18.086695    21.792859    -0.146591
C      0.310174    12.582347    16.595116     0.099537
C      0.327741    12.563407    15.197413    -0.184652
C     24.199038    10.354312    21.793134    -0.087540
C     23.210874     9.362305    21.792859    -0.146591
C     27.138826    14.866653    16.595391     0.099507
C     27.121259    14.885593    15.197413    -0.184759
C      5.684413    24.209744    17.091669    -0.090673
C      5.676453    23.216913    18.078186    -0.142444
C     10.853884    27.124004    12.586464     0.098964
C     12.252410    27.108632    12.566976    -0.182999
C      5.684413     3.239256    10.357331    -0.090672
C      5.676453     4.232087     9.370814    -0.142445
C     10.853884     0.324996    14.862536     0.098964
C     12.252410     0.340368    14.882024    -0.182999
C     21.764587     3.239256    17.091669    -0.090673
C     21.772547     4.232087    18.078186    -0.142444
C     16.595116     0.324996    12.586464     0.098964
C     15.196590     0.340368    12.566976    -0.182999
C     21.764587    24.209744    10.357331    -0.090673
C     21.772547    23.216913     9.370814    -0.142445
C     16.595116    27.124004    14.862536     0.098964
C     15.196590    27.108632    14.882024    -0.182999
C     17.095786     5.627319    24.197117    -0.089073
C     18.092185     5.635829    23.213894    -0.144195
C     10.353214     5.627319     3.251883    -0.089073
C      9.356815     5.635829     4.235106    -0.144195
C     17.095786    21.821681     3.251883    -0.089073
C     18.092185    21.813171     4.235106    -0.144195
C     10.353214    21.821681    24.197117    -0.089073
C      9.356815    21.813171    23.213894    -0.144195
C      3.370188    10.474538     8.068634    -0.087539
C      4.362195     9.486374     8.068359    -0.146591
C     26.306847    13.414326     2.870616     0.099537
C     26.287907    13.396759     1.472913    -0.184651
C     24.078812    16.974462     8.068634    -0.087540
C     23.086805    17.962626     8.068359    -0.146591
C      1.142153    14.034674     2.870891     0.099507
C      1.161093    14.052241     1.472913    -0.184760
C      3.370188    16.974462    19.380366    -0.087540
C      4.362195    17.962626    19.380641    -0.146591
C     26.306847    14.034674    24.578109     0.099507
C     26.287907    14.052241    25.976087    -0.184760
C     24.078812    10.474538    19.380366    -0.087540
C     23.086805     9.486374    19.380641    -0.146591
C      1.142153    13.414326    24.578384     0.099537
C      1.161093    13.396759    25.976087    -0.184651
C     10.485244    19.408913    24.081831    -0.090673
C      9.492413    19.400953    23.095314    -0.142444
C     13.399504    24.578384     1.138036     0.098964
C     13.384132    25.976910     1.157524    -0.182999
C     16.963756    19.408913     3.367169    -0.090673
C     17.956587    19.400953     4.353686    -0.142444
C     14.049496    24.578384    26.310964     0.098964
C     14.064868    25.976910    26.291476    -0.182999
C     16.963756     8.040087    24.081831    -0.090673
C     17.956587     8.048047    23.095314    -0.142444
C     14.049496     2.870616     1.138036     0.098963
C     14.064868     1.472090     1.157524    -0.182998
C     10.485244     8.040087     3.367169    -0.090672
C      9.492413     8.048047     4.353686    -0.142444
C     13.399504     2.870616    26.310964     0.098963
C     13.384132     1.472090    26.291476    -0.182998
C     19.351819     3.371286    16.976383    -0.089073
C     19.360329     4.367685    17.959606    -0.144195
C     19.351819    24.077714    10.472617    -0.089073
C     19.360329    23.081315     9.489394    -0.144195
C      8.097181     3.371286    10.472617    -0.089072
C      8.088671     4.367685     9.489394    -0.144195
C      8.097181    24.077714    16.976383    -0.089072
C      8.088671    23.081315    17.959606    -0.144195
C      0.000000    13.724500    14.472485     0.098961
C      0.000000    13.724500    12.976515     0.098962
C     14.472211     0.000000    13.724500     0.097632
C     12.976789     0.000000    13.724500     0.097633
C     13.724500    14.472211     0.000000     0.098107
C     13.724500    12.976789     0.000000     0.098106
C      0.000000    13.724500    26.701015     0.098961
C      0.000000    13.724500     0.747985     0.098961
C     13.724500     0.747711     0.000000     0.097633
C     13.724500    26.701289     0.000000     0.097634
C      0.747711     0.000000    13.724500     0.098107
C     26.701289     0.000000    13.724500     0.098107
C      1.750423    11.974077    20.586750     0.596137
C      2.800072    10.924428    20.586750    -0.032278
C      4.804398     8.920102    20.586750     0.079772
C      5.858989     7.865511    20.586750     0.077504
C     25.698577    15.474923    20.586750     0.596137
C     24.648928    16.524572    20.586750    -0.032279
C     22.644602    18.528898    20.586750     0.079773
C     21.590011    19.583489    20.586750     0.077504
C     25.698577    11.974077     6.862250     0.596137
C     24.648928    10.924428     6.862250    -0.032278
C     22.644602     8.920102     6.862250     0.079772
C     21.590011     7.865511     6.862250     0.077505
C      1.750423    15.474923     6.862250     0.596136
C      2.800072    16.524572     6.862250    -0.032279
C      4.804398    18.528898     6.862250     0.079773
C      5.858989    19.583489     6.862250     0.077504
C     20.625179     1.758383    11.980391     0.590085
C     20.619414     2.806935    10.927721    -0.026973
C     20.602670     4.803026     8.912141     0.078440
C     20.595259     5.860636     7.858649     0.075827
C     20.625179    25.690617    15.468609     0.590085
C     20.619414    24.642065    16.521279    -0.026972
C     20.602670    22.645974    18.536859     0.078439
C     20.595259    21.588364    19.590351     0.075827
C      6.823821    25.690617    11.980391     0.590085
C      6.829586    24.642065    10.927721    -0.026972
C      6.846330    22.645974     8.912141     0.078440
C      6.853741    21.588364     7.858649     0.075827
C      6.823821     1.758383    15.468609     0.590085
C      6.829586     2.806935    16.521279    -0.026972
C      6.846330     4.803026    18.536859     0.078440
C      6.853741     5.860636    19.590351     0.075827
C     11.966117    20.548321     1.744109     0.590085
C     10.917565    20.554086     2.796779    -0.026972
C      8.921474    20.570830     4.812359     0.078440
C      7.863864    20.578241     5.865851     0.075828
C     15.482883    20.548321    25.704891     0.590085
C     16.531435    20.554086    24.652221    -0.026972
C     18.527526    20.570830    22.636641     0.078441
C     19.585136    20.578241    21.583149     0.075828
C     11.966117     6.900679    25.704891     0.590084
C     10.917565     6.894914    24.652221    -0.026972
C      8.921474     6.878170    22.636641     0.078440
C      7.863864     6.870759    21.583149     0.075827
C     15.482883     6.900679     1.744109     0.590084
C     16.531435     6.894914     2.796779    -0.026972
C     18.527526     6.878170     4.812359     0.078440
C     19.585136     6.870759     5.865851     0.075827
C     25.697479    15.476021     6.862250     0.595645
C     24.646457    16.527043     6.862250    -0.030877
C     22.639935    18.533565     6.862250     0.081018
C     21.583972    19.589528     6.862250     0.076418
C      1.751521    11.972979     6.862250     0.595645
C      2.802543    10.921957     6.862250    -0.030876
C      4.809065     8.915435     6.862250     0.081018
C      5.865028     7.859472     6.862250     0.076418
C      1.751521    15.476021    20.586750     0.595645
C      2.802543    16.527043    20.586750    -0.030876
C      4.809065    18.533565    20.586750     0.081018
C      5.865028    19.589528    20.586750     0.076418
C     25.697479    11.972979    20.586750     0.595644
C     24.646457    10.921957    20.586750    -0.030876
C     22.639935     8.915435    20.586750     0.081018
C     21.583972     7.859472    20.586750     0.076418
C      6.900953    25.705714    15.482059     0.590880
C      6.894914    24.653594    16.530062    -0.028697
C      6.878445    22.639112    18.525330     0.078067
C      6.871034    21.586443    19.582117     0.075779
C      6.900953     1.743286    11.966941     0.590881
C      6.894914     2.795406    10.918938    -0.028697
C      6.878445     4.809888     8.923670     0.078067
C      6.871034     5.862557     7.866883     0.075779
C     20.548047     1.743286    15.482059     0.590880
C     20.554086     2.795406    16.530062    -0.028696
C     20.570555     4.809888    18.525330     0.078066
C     20.577966     5.862557    19.582117     0.075779
C     20.548047    25.705714    11.966941     0.590880
C     20.554086    24.653594    10.918938    -0.028696
C     20.570555    22.639112     8.923670     0.078066
C     20.577966    21.586443     7.866883     0.075779
C     15.467786     6.823547    25.691441     0.590880
C     16.519906     6.829586    24.643438    -0.028696
C     18.534388     6.846055    22.648170     0.078066
C     19.587057     6.853466    21.591383     0.075779
C     11.981214     6.823547     1.757559     0.590880
C     10.929094     6.829586     2.805562    -0.028695
C      8.914612     6.846055     4.800830     0.078066
C      7.861943     6.853466     5.857617     0.075779
C     15.467786    20.625453     1.757559     0.590880
C     16.519906    20.619414     2.805562    -0.028697
C     18.534388    20.602945     4.800830     0.078067
C     19.587057    20.595534     5.857617     0.075779
C     11.981214    20.625453    25.691441     0.590880
C     10.929094    20.619414    24.643438    -0.028697
C      8.914612    20.602945    22.648170     0.078067
C      7.861943    20.595534    21.591383     0.075779
C      6.862524     7.858923    21.572169    -0.183163
C     20.586476    19.590077    21.572169    -0.183163
C     20.586476     7.858923     5.876831    -0.183163
C      6.862524    19.590077     5.876831    -0.183163
C     21.583423     6.861976     7.847669    -0.183163
C     21.583423    20.587024    19.601331    -0.183163
C      5.865577    20.587024     7.847669    -0.183163
C      5.865577     6.861976    19.601331    -0.183163
C      7.848767    21.573267     6.862250    -0.183191
C     19.600233    21.573267    20.586750    -0.183191
C      7.848767     5.875733    20.586750    -0.183191
C     19.600233     5.875733     6.862250    -0.183192
C     20.586750    19.604625     5.868871    -0.184157
C      6.862250     7.844375     5.868871    -0.184157
C      6.862250    19.604625    21.580129    -0.184157
C     20.586750     7.844375    21.580129    -0.184157
C      5.880125    20.586750    19.593371    -0.184157
C      5.880125     6.862250     7.855629    -0.184156
C     21.568875     6.862250    19.593371    -0.184157
C     21.568875    20.586750     7.855629    -0.184157
C     19.593645     5.869145    20.586750    -0.181345
C      7.855355     5.869145     6.862250    -0.181345
C     19.593645    21.579855     6.862250    -0.181345
C      7.855355    21.579855    20.586750    -0.181345
N      0.000000    13.724500    17.267617    -0.229048
N      0.000000    13.724500    10.181383    -0.229049
N     17.267342     0.000000    13.724500    -0.229070
N     10.181658     0.000000    13.724500    -0.229070
N     13.724500    17.267342     0.000000    -0.229477
N     13.724500    10.181658     0.000000    -0.229478
N      0.000000    13.724500    23.905883    -0.229048
N      0.000000    13.724500     3.543117    -0.229049
N     13.724500     3.542842     0.000000    -0.229068
N     13.724500    23.906158     0.000000    -0.229068
N      3.542842     0.000000    13.724500    -0.229480
N     23.906158     0.000000    13.724500    -0.229477
O      1.318650    12.436044    19.485771    -0.558991
O     26.130350    15.012956    19.485771    -0.558991
O     26.130350    12.436044     7.963229    -0.558990
O      1.318650    15.012956     7.963229    -0.558991
O     19.523101     1.312886    12.430829    -0.562227
O     19.523101    26.136114    15.018171    -0.562227
O      7.925899    26.136114    12.430829    -0.562229
O      7.925899     1.312886    15.018171    -0.562229
O     12.415457    19.445146     1.301083    -0.553026
O     15.033543    19.445146    26.147917    -0.553027
O     12.415457     8.003854    26.147917    -0.553027
O     15.033543     8.003854     1.301083    -0.553027
O     26.160544    15.043150    21.687729    -0.558991
O      1.288456    12.405850    21.687729    -0.558989
O     26.160544    12.405850     5.761271    -0.558990
O      1.288456    15.043150     5.761271    -0.558991
O     15.037386     5.798601     1.293671    -0.562224
O     12.411614     5.798601    26.155329    -0.562224
O     12.411614    21.650399     1.293671    -0.562225
O     15.037386    21.650399    26.155329    -0.562225
O      5.720646    26.139957    12.423417    -0.553030
O      5.720646     1.309043    15.025583    -0.553030
O     21.728354    26.139957    15.025583    -0.553026
O     21.728354     1.309043    12.423417    -0.553026
O     26.153407    15.037935     7.965700    -0.559651
O      1.295593    12.411065     7.965700    -0.559647
O      1.295593    15.037935    19.483300    -0.559652
O     26.153407    12.411065    19.483300    -0.559647
O      8.003854    26.148741    15.033268    -0.553329
O      8.003854     1.300259    12.415732    -0.553328
O     19.445146     1.300259    15.033268    -0.553327
O     19.445146    26.148741    12.415732    -0.553327
O     15.017622     7.925624    26.136938    -0.562108
O     12.431378     7.925624     1.312062    -0.562108
O     15.017622    19.523376     1.312062    -0.562109
O     12.431378    19.523376    26.136938    -0.562108
O      1.313435    12.428907     5.758800    -0.559651
O     26.135565    15.020093     5.758800    -0.559647
O      1.313435    15.020093    21.690200    -0.559647
O     26.135565    12.428907    21.690200    -0.559651
O     12.424241    21.728354    26.140232    -0.553325
O     15.024759    21.728354     1.308768    -0.553325
O     15.024759     5.720646    26.140232    -0.553325
O     12.424241     5.720646     1.308768    -0.553325
O     21.650124     1.293122    15.036562    -0.562108
O     21.650124    26.155878    12.412438    -0.562107
O      5.798876     1.293122    12.412438    -0.562111
O      5.798876    26.155878    15.036562    -0.562110

The following XYZ coordinates are in angstroms. Other properties are in atomic units.
The sperically averaged electron density of each atom fit to a function of the form exp(a - br)
eigen_1, eigen_2 and eigen_3 are the three eigenvalues of traceless quadrupole moment tensor
  atom number  atomic symbol              X              Y              Z     net charge C6 coefficient C8 coefficient C10 coefficient fluctuating dipole atomic polarizability isotropic forcefield polarizability              a              b squared Pearson coefficient          <r^3>          <r^4>         wp_QDO          m_QDO          q_QDO       dipole_x       dipole_y       dipole_z         dipole            Qxy            Qxz            Qyz     Q(x^2-y^2)  Q(3z^2 - R^2)        eigen_1        eigen_2        eigen_3 static polarizability      alpha(xx)      alpha(xy)      alpha(xz)      alpha(yy)      alpha(yz)      alpha(zz) atomic spin moment
            1             Cu       0.000000      13.724500      19.245043       0.894292      65.588792 0.91566845E+03  0.24096149E+05                                13.826913                           10.297425       1.320705       2.368229                    0.994877      39.441571      94.360670       0.535977       0.434260      -1.133407      -0.000002       0.000002      -0.060973       0.060973      -0.004179       0.000006      -0.000009      -0.004151      -0.714092      -0.238031       0.114350       0.123681             19.956799      20.763102       0.263268       0.000043      20.393204      -0.000169      18.714090           0.766219
            2             Cu       0.000000      13.724500       8.203957       0.894286      65.589031 0.91567173E+03  0.24096274E+05                                13.826995                           10.297483       1.320668       2.368217                    0.994876      39.441623      94.361091       0.535972       0.434264      -1.133404       0.000002       0.000002       0.060971       0.060971       0.004178       0.000007       0.000009      -0.004152      -0.714087      -0.238029       0.114350       0.123679             19.956924      20.763222      -0.263270       0.000041      20.393322       0.000168      18.714230           0.766215
            3             Cu      19.245043       0.000000      13.724500       0.896540      65.479028 0.91336961E+03  0.24024460E+05                                13.831226                           10.300114       1.264272       2.354182                    0.994530      39.369673      94.216737       0.534602       0.435581      -1.132363      -0.061477      -0.000000      -0.000000       0.061477       0.000000       0.000000      -0.000927      -0.353532       0.363287      -0.237314       0.116048       0.121266             19.962057      18.730857      -0.000001      -0.000001      20.749946       0.386786      20.405370           0.766427
            4             Cu       8.203957       0.000000      13.724500       0.896544      65.478865 0.91336773E+03  0.24024380E+05                                13.831151                           10.300062       1.264318       2.354196                    0.994530      39.369652      94.216400       0.534607       0.435577      -1.132366       0.061479       0.000000      -0.000000       0.061479      -0.000000      -0.000000       0.000926      -0.353536       0.363291      -0.237316       0.116049       0.121267             19.961940      18.730710       0.000001      -0.000000      20.749843      -0.386783      20.405267           0.766429
            5             Cu      13.724500      19.245317       0.000000       0.895707      65.512988 0.91396147E+03  0.24043714E+05                                13.834886                           10.302775       1.271968       2.355930                    0.994584      39.388490      94.266343       0.534590       0.435524      -1.132410      -0.000000      -0.061851       0.000000       0.061851      -0.000000       0.001340       0.000000       0.357104       0.348608      -0.236653       0.115815       0.120838             19.967261      20.410326       0.000000      -0.370931      18.732614      -0.000000      20.758844           0.766405
            6             Cu      13.724500       8.203683       0.000000       0.895710      65.512801 0.91395837E+03  0.24043612E+05                                13.834862                           10.302758       1.271962       2.355929                    0.994584      39.388407      94.266102       0.534590       0.435524      -1.132410       0.000000       0.061849      -0.000000       0.061849       0.000000      -0.001340      -0.000000       0.357102       0.348608      -0.236652       0.115815       0.120837             19.967225      20.410292       0.000001       0.370938      18.732573       0.000000      20.758810           0.766405
            7             Cu       0.000000      13.724500      21.928457       0.894289      65.588948 0.91567065E+03  0.24096230E+05                                13.826958                           10.297456       1.320690       2.368224                    0.994877      39.441617      94.360927       0.535975       0.434262      -1.133406      -0.000002       0.000003       0.060973       0.060973      -0.004179      -0.000010       0.000008       0.004152      -0.714090      -0.238030       0.114349       0.123681             19.956868      20.393271       0.263268      -0.000184      20.763172       0.000042      18.714160           0.766220
            8             Cu       0.000000      13.724500       5.520543       0.894286      65.589019 0.91567153E+03  0.24096267E+05                                13.826991                           10.297480       1.320671       2.368218                    0.994876      39.441622      94.361070       0.535973       0.434264      -1.133404       0.000002       0.000002      -0.060972       0.060972       0.004177      -0.000010      -0.000008       0.004150      -0.714087      -0.238029       0.114350       0.123679             19.956918      20.393315      -0.263271      -0.000182      20.763215      -0.000041      18.714225           0.766215
            9             Cu      13.724500       5.520543       0.000000       0.896534      65.479276 0.91337278E+03  0.24024584E+05                                13.831323                           10.300182       1.264231       2.354169                    0.994529      39.369722      94.217199       0.534595       0.435585      -1.132359       0.000000      -0.061475       0.000000       0.061475       0.000000       0.000927       0.000000       0.353526       0.363278      -0.237309       0.116047       0.121263             19.962204      20.750104      -0.000001      -0.386789      18.730982       0.000000      20.405527           0.766435
           10             Cu      13.724500      21.928457       0.000000       0.896532      65.479442 0.91337539E+03  0.24024673E+05                                13.831352                           10.300203       1.264229       2.354167                    0.994529      39.369791      94.217437       0.534594       0.435586      -1.132359      -0.000000       0.061478       0.000000       0.061478       0.000000      -0.000927       0.000000       0.353529       0.363283      -0.237311       0.116047       0.121265             19.962249      20.750146      -0.000000       0.386791      18.731032       0.000001      20.405569           0.766432
           11             Cu       5.520817       0.000000      13.724500       0.895706      65.513111 0.91396346E+03  0.24043774E+05                                13.834884                           10.302772       1.271988       2.355936                    0.994584      39.388564      94.266463       0.534591       0.435523      -1.132411      -0.061851       0.000000       0.000000       0.061851      -0.000000       0.000000      -0.001341      -0.357109       0.348615      -0.236657       0.115817       0.120840             19.967261      18.732594       0.000002      -0.000001      20.410336       0.370937      20.758854           0.766400
           12             Cu      21.928183       0.000000      13.724500       0.895690      65.513907 0.91397429E+03  0.24044176E+05                                13.835129                           10.302942       1.271894       2.355904                    0.994583      39.388790      94.267826       0.534577       0.435532      -1.132403       0.061846       0.000000       0.000000       0.061846       0.000001       0.000001       0.001340      -0.357103       0.348607      -0.236653       0.115815       0.120838             19.967640      18.732998      -0.000000      -0.000000      20.410701      -0.370942      20.759222           0.766397
           13              H       2.821208      10.667505      22.739850       0.108364       1.847629 0.14959699E+02  0.16790586E+03                                 2.291989                            2.108833      -1.330635       2.208912                    0.996211       3.921578      10.904316       0.489520       1.114789      -0.750564      -0.019833       0.011942       0.045239       0.050819      -0.008764      -0.004252      -0.001375       0.002182       0.062622      -0.019637      -0.001825       0.021462              2.438369       2.276586      -0.531681      -0.553143       2.203429       0.479397       2.835093           0.000216
           14              H       4.533477       8.929434      22.737928       0.105462       1.904989 0.15834450E+02  0.17944585E+03                                 2.307742                            2.150614      -1.290237       2.224169                    0.996441       3.878899      10.677354       0.493426       1.095351      -0.757321       0.008270      -0.018024       0.044101       0.048355      -0.013777      -0.001799      -0.005112      -0.004764       0.062924      -0.024947       0.003089       0.021858              2.398666       2.275503      -0.487952       0.358829       2.167924      -0.441781       2.752570           0.000130
           15              H      24.627792      16.781495      22.739850       0.108362       1.847644 0.14959875E+02  0.16790844E+03                                 2.292009                            2.108851      -1.330630       2.208912                    0.996211       3.921590      10.904390       0.489515       1.114796      -0.750563       0.019833      -0.011942       0.045239       0.050818      -0.008764       0.004252       0.001375       0.002183       0.062624      -0.019637      -0.001825       0.021462              2.438386       2.276605      -0.531688       0.553147       2.203447      -0.479395       2.835107           0.000216
           16              H      22.915523      18.519566      22.737928       0.105462       1.904982 0.15834371E+02  0.17944471E+03                                 2.307734                            2.150608      -1.290236       2.224170                    0.996441       3.878893      10.677327       0.493427       1.095350      -0.757322      -0.008270       0.018024       0.044101       0.048355      -0.013777       0.001799       0.005112      -0.004764       0.062924      -0.024947       0.003089       0.021857              2.398657       2.275495      -0.487949      -0.358827       2.167917       0.441780       2.752560           0.000130
           17              H      24.627792      10.667505       4.709150       0.108364       1.847627 0.14959675E+02  0.16790551E+03                                 2.291987                            2.108831      -1.330634       2.208913                    0.996211       3.921575      10.904304       0.489520       1.114789      -0.750564       0.019833       0.011942      -0.045239       0.050819       0.008764      -0.004252       0.001375       0.002182       0.062622      -0.019637      -0.001825       0.021462              2.438367       2.276583       0.531680      -0.553142       2.203427      -0.479396       2.835090           0.000216
           18              H      22.915523       8.929434       4.711072       0.105462       1.904985 0.15834408E+02  0.17944522E+03                                 2.307736                            2.150610      -1.290237       2.224169                    0.996441       3.878897      10.677338       0.493428       1.095349      -0.757322      -0.008270      -0.018024      -0.044101       0.048355       0.013777      -0.001799       0.005112      -0.004764       0.062924      -0.024947       0.003089       0.021858              2.398660       2.275497       0.487950       0.358828       2.167919       0.441779       2.752563           0.000130
           19              H       2.821208      16.781495       4.709150       0.108362       1.847647 0.14959900E+02  0.16790877E+03                                 2.292010                            2.108853      -1.330632       2.208911                    0.996211       3.921593      10.904399       0.489515       1.114795      -0.750563      -0.019833      -0.011942      -0.045239       0.050818       0.008764       0.004252      -0.001375       0.002183       0.062624      -0.019637      -0.001826       0.021462              2.438388       2.276607       0.531688       0.553148       2.203448       0.479396       2.835109           0.000216
           20              H       4.533477      18.519566       4.711072       0.105463       1.904984 0.15834392E+02  0.17944501E+03                                 2.307736                            2.150609      -1.290237       2.224170                    0.996441       3.878895      10.677336       0.493427       1.095350      -0.757322       0.008270       0.018024      -0.044101       0.048355       0.013777       0.001799      -0.005112      -0.004764       0.062924      -0.024947       0.003089       0.021858              2.398659       2.275496       0.487950      -0.358828       2.167918      -0.441780       2.752562           0.000130
           21              H      22.770867       2.836580      10.663388       0.112609       1.864942 0.15303739E+02  0.17243874E+03                                 2.298861                            2.130225      -1.317859       2.218399                    0.996170       3.866230      10.708852       0.488859       1.111949      -0.752383       0.046175      -0.020042       0.013041       0.051999      -0.005413      -0.001145      -0.009576       0.030723      -0.036310      -0.020849      -0.001497       0.022347              2.422630       2.834366      -0.516763       0.432477       2.263975      -0.496182       2.169548           0.000251
           22              H      22.755221       4.540614       8.917082       0.105336       1.911150 0.15888972E+02  0.18024608E+03                                 2.314488                            2.155611      -1.289678       2.224095                    0.996521       3.883540      10.700883       0.492334       1.096671      -0.756978       0.044112       0.008175      -0.018147       0.048394      -0.001641      -0.004765      -0.013897       0.033767      -0.023795      -0.024952       0.003322       0.021630              2.407126       2.766196       0.366836      -0.452457       2.282043      -0.488858       2.173138           0.000126
           23              H      22.770867      24.612420      16.785612       0.112609       1.864947 0.15303783E+02  0.17243938E+03                                 2.298865                            2.130229      -1.317861       2.218398                    0.996170       3.866234      10.708870       0.488859       1.111949      -0.752383       0.046175       0.020043      -0.013041       0.051999       0.005413       0.001145      -0.009576       0.030723      -0.036310      -0.020849      -0.001497       0.022347              2.422635       2.834372       0.516765      -0.432478       2.263979      -0.496183       2.169552           0.000251
           24              H      22.755221      22.908386      18.531918       0.105336       1.911150 0.15888973E+02  0.18024609E+03                                 2.314487                            2.155610      -1.289679       2.224095                    0.996521       3.883542      10.700886       0.492334       1.096670      -0.756978       0.044111      -0.008175       0.018147       0.048394       0.001641       0.004765      -0.013897       0.033767      -0.023795      -0.024952       0.003322       0.021630              2.407125       2.766194      -0.366835       0.452457       2.282043      -0.488858       2.173138           0.000126
           25              H       4.678133      24.612420      10.663388       0.112609       1.864945 0.15303765E+02  0.17243912E+03                                 2.298864                            2.130228      -1.317859       2.218399                    0.996170       3.866232      10.708862       0.488859       1.111949      -0.752383      -0.046175       0.020042       0.013041       0.051999      -0.005413       0.001145       0.009576       0.030723      -0.036310      -0.020849      -0.001497       0.022347              2.422633       2.834370      -0.516764      -0.432478       2.263978       0.496183       2.169551           0.000251
           26              H       4.693779      22.908386       8.917082       0.105336       1.911152 0.15888997E+02  0.18024644E+03                                 2.314490                            2.155613      -1.289679       2.224095                    0.996521       3.883543      10.700894       0.492334       1.096671      -0.756978      -0.044111      -0.008175      -0.018147       0.048394      -0.001641       0.004765       0.013897       0.033767      -0.023795      -0.024952       0.003322       0.021630              2.407128       2.766198       0.366836       0.452457       2.282045       0.488859       2.173140           0.000126
           27              H       4.678133       2.836580      16.785612       0.112609       1.864944 0.15303751E+02  0.17243891E+03                                 2.298862                            2.130226      -1.317858       2.218399                    0.996170       3.866231      10.708855       0.488859       1.111949      -0.752383      -0.046175      -0.020042      -0.013041       0.051999       0.005413      -0.001145       0.009576       0.030723      -0.036310      -0.020849      -0.001497       0.022347              2.422631       2.834368       0.516763       0.432477       2.263976       0.496182       2.169549           0.000251
           28              H       4.693779       4.540614      18.531918       0.105336       1.911148 0.15888951E+02  0.18024577E+03                                 2.314486                            2.155609      -1.289679       2.224095                    0.996521       3.883539      10.700876       0.492334       1.096670      -0.756978      -0.044112       0.008175       0.018147       0.048394       0.001641      -0.004765       0.013897       0.033767      -0.023795      -0.024952       0.003322       0.021630              2.407123       2.766192      -0.366835      -0.452456       2.282041       0.488857       2.173136           0.000125
           29              H      10.671897      22.708832       2.815169       0.108120       1.839397 0.14881387E+02  0.16681971E+03                                 2.284651                            2.102670      -1.315976       2.214267                    0.996238       3.923063      10.904205       0.490424       1.114115      -0.750624       0.011814       0.045110      -0.020061       0.050764      -0.001061      -0.008874      -0.004072      -0.032489      -0.027091      -0.019655      -0.001652       0.021307              2.431784       2.203618       0.482056      -0.537610       2.812447      -0.555116       2.279286           0.000204
           30              H       8.941237      22.720910       4.534300       0.105543       1.905913 0.15858099E+02  0.17981006E+03                                 2.309682                            2.153188      -1.292412       2.223139                    0.996519       3.883008      10.697188       0.492719       1.096337      -0.757028      -0.017779       0.043901       0.008065       0.048046      -0.004716      -0.013767      -0.001785      -0.029091      -0.037623      -0.024771       0.003204       0.021567              2.398397       2.161812      -0.433009      -0.485358       2.756974       0.357595       2.276404           0.000132
           31              H      15.759569      17.143273       0.578350       0.103616       2.039847 0.16269050E+02  0.18672673E+03                                 2.481529                            2.224908      -1.349737       2.210144                    0.994251       3.955891      11.172865       0.467701       1.141020      -0.745197       0.051978       0.030423       0.013141       0.061644       0.004037       0.010239      -0.003380       0.017582      -0.063168      -0.024198       0.001941       0.022257              2.715086       2.984759       0.884300       0.381356       3.111424       0.334782       2.049076          -0.000137
           32              H      15.793057      14.691803       0.633248       0.113569       1.873508 0.15459897E+02  0.17413390E+03                                 2.278098                            2.122705      -1.315393       2.217895                    0.996458       3.842272      10.539938       0.497537       1.092960      -0.757831       0.039930      -0.016792       0.015982       0.046171      -0.000617       0.013491      -0.003190       0.016738      -0.055313      -0.023263       0.001063       0.022200              2.372900       2.632704      -0.506896       0.304100       2.671922      -0.089819       1.814073          -0.000041
           33              H      16.777103      22.708832      24.633831       0.108120       1.839393 0.14881354E+02  0.16681923E+03                                 2.284647                            2.102667      -1.315975       2.214267                    0.996238       3.923060      10.904189       0.490425       1.114114      -0.750625      -0.011814       0.045110       0.020061       0.050764       0.001061      -0.008874       0.004072      -0.032489      -0.027091      -0.019655      -0.001652       0.021307              2.431779       2.203614      -0.482055      -0.537608       2.812442       0.555115       2.279282           0.000203
           34              H      18.507763      22.720910      22.914700       0.105543       1.905910 0.15858068E+02  0.17980960E+03                                 2.309679                            2.153185      -1.292411       2.223139                    0.996519       3.883006      10.697176       0.492720       1.096336      -0.757029       0.017779       0.043901      -0.008065       0.048046       0.004716      -0.013767       0.001785      -0.029091      -0.037623      -0.024771       0.003204       0.021567              2.398393       2.161809       0.433008      -0.485357       2.756969      -0.357594       2.276401           0.000132
           35              H      11.689431      17.143273      26.870650       0.103616       2.039847 0.16269058E+02  0.18672686E+03                                 2.481531                            2.224909      -1.349738       2.210144                    0.994251       3.955891      11.172868       0.467701       1.141020      -0.745197      -0.051978       0.030423      -0.013141       0.061644      -0.004037       0.010239       0.003380       0.017582      -0.063168      -0.024199       0.001941       0.022257              2.715088       2.984761      -0.884301       0.381356       3.111426      -0.334783       2.049077          -0.000137
           36              H      11.655943      14.691803      26.815752       0.113569       1.873503 0.15459849E+02  0.17413321E+03                                 2.278093                            2.122702      -1.315392       2.217896                    0.996458       3.842268      10.539920       0.497538       1.092959      -0.757831      -0.039930      -0.016792      -0.015982       0.046171       0.000617       0.013491       0.003190       0.016738      -0.055313      -0.023263       0.001063       0.022200              2.372895       2.632698       0.506894       0.304099       2.671916       0.089818       1.814070          -0.000040
           37              H      10.671897       4.740168      24.633831       0.108120       1.839399 0.14881410E+02  0.16682004E+03                                 2.284653                            2.102672      -1.315977       2.214266                    0.996238       3.923066      10.904216       0.490424       1.114115      -0.750624       0.011814      -0.045110       0.020061       0.050764       0.001061       0.008874      -0.004072      -0.032489      -0.027091      -0.019654      -0.001652       0.021307              2.431786       2.203619      -0.482057       0.537611       2.812450      -0.555117       2.279288           0.000203
           38              H       8.941237       4.728090      22.914700       0.105543       1.905909 0.15858064E+02  0.17980958E+03                                 2.309680                            2.153186      -1.292411       2.223140                    0.996519       3.883004      10.697175       0.492719       1.096337      -0.757028      -0.017779      -0.043901      -0.008065       0.048046       0.004716       0.013767      -0.001785      -0.029091      -0.037623      -0.024771       0.003204       0.021567              2.398394       2.161810       0.433008       0.485357       2.756971       0.357594       2.276402           0.000132
           39              H      15.759569      10.305727      26.870650       0.103615       2.039852 0.16269097E+02  0.18672741E+03                                 2.481533                            2.224911      -1.349741       2.210143                    0.994251       3.955896      11.172882       0.467701       1.141019      -0.745197       0.051978      -0.030423      -0.013140       0.061644      -0.004037      -0.010239      -0.003380       0.017582      -0.063168      -0.024198       0.001941       0.022257              2.715091       2.984764      -0.884302      -0.381357       3.111429       0.334783       2.049079          -0.000137
           40              H      15.793057      12.757197      26.815752       0.113568       1.873505 0.15459869E+02  0.17413349E+03                                 2.278095                            2.122703      -1.315394       2.217895                    0.996458       3.842271      10.539928       0.497538       1.092959      -0.757831       0.039930       0.016792      -0.015982       0.046171       0.000617      -0.013491      -0.003190       0.016738      -0.055313      -0.023263       0.001063       0.022200              2.372896       2.632699       0.506895      -0.304099       2.671917      -0.089819       1.814071          -0.000040
           41              H      16.777103       4.740168       2.815169       0.108120       1.839395 0.14881376E+02  0.16681955E+03                                 2.284650                            2.102669      -1.315976       2.214267                    0.996238       3.923062      10.904200       0.490424       1.114115      -0.750624      -0.011814      -0.045110      -0.020061       0.050764      -0.001061       0.008874       0.004072      -0.032489      -0.027091      -0.019655      -0.001652       0.021307              2.431782       2.203616       0.482056       0.537609       2.812446       0.555116       2.279285           0.000203
           42              H      18.507763       4.728090       4.534300       0.105543       1.905911 0.15858080E+02  0.17980979E+03                                 2.309681                            2.153187      -1.292410       2.223140                    0.996519       3.883006      10.697181       0.492719       1.096337      -0.757028       0.017779      -0.043901       0.008065       0.048046      -0.004716       0.013767       0.001785      -0.029091      -0.037623      -0.024771       0.003204       0.021567              2.398395       2.161811      -0.433009       0.485358       2.756972      -0.357594       2.276403           0.000132
           43              H      11.689431      10.305727       0.578350       0.103615       2.039851 0.16269094E+02  0.18672735E+03                                 2.481533                            2.224910      -1.349742       2.210142                    0.994251       3.955896      11.172881       0.467701       1.141019      -0.745197      -0.051978      -0.030423       0.013141       0.061644       0.004037      -0.010239       0.003380       0.017582      -0.063168      -0.024199       0.001941       0.022257              2.715090       2.984763       0.884302      -0.381356       3.111429      -0.334783       2.049078          -0.000137
           44              H      11.655943      12.757197       0.633248       0.113568       1.873505 0.15459869E+02  0.17413348E+03                                 2.278095                            2.122703      -1.315394       2.217895                    0.996458       3.842271      10.539928       0.497538       1.092959      -0.757831      -0.039930       0.016792       0.015982       0.046171      -0.000617      -0.013491       0.003190       0.016738      -0.055314      -0.023263       0.001063       0.022200              2.372896       2.632699      -0.506895      -0.304099       2.671917       0.089819       1.814071          -0.000040
           45              H      24.392005      16.545708      18.433650       0.108362       1.847645 0.14959881E+02  0.16790853E+03                                 2.292010                            2.108852      -1.330631       2.208912                    0.996211       3.921591      10.904395       0.489515       1.114796      -0.750563       0.011942      -0.019833      -0.045239       0.050818      -0.008764       0.001375       0.004252      -0.002183       0.062624      -0.019637      -0.001825       0.021462              2.438387       2.203448      -0.531688      -0.479395       2.276606       0.553148       2.835108           0.000216
           46              H      22.653934      18.257977      18.435572       0.105463       1.904982 0.15834380E+02  0.17944486E+03                                 2.307736                            2.150609      -1.290236       2.224170                    0.996441       3.878893      10.677331       0.493427       1.095351      -0.757322      -0.018024       0.008270      -0.044101       0.048355      -0.013777       0.005112       0.001799       0.004764       0.062924      -0.024947       0.003089       0.021858              2.398659       2.167918      -0.487950       0.441780       2.275496      -0.358828       2.752562           0.000130
           47              H       3.056995      10.903292      18.433650       0.108364       1.847632 0.14959726E+02  0.16790626E+03                                 2.291992                            2.108835      -1.330637       2.208912                    0.996211       3.921580      10.904327       0.489519       1.114790      -0.750564      -0.011943       0.019833      -0.045239       0.050819      -0.008764      -0.001375      -0.004252      -0.002182       0.062622      -0.019637      -0.001825       0.021462              2.438373       2.203433      -0.531682       0.479398       2.276588      -0.553144       2.835097           0.000216
           48              H       4.795066       9.191023      18.435572       0.105462       1.904991 0.15834472E+02  0.17944616E+03                                 2.307743                            2.150615      -1.290238       2.224169                    0.996441       3.878902      10.677364       0.493426       1.095351      -0.757322       0.018024      -0.008270      -0.044101       0.048355      -0.013777      -0.005112      -0.001799       0.004764       0.062924      -0.024947       0.003089       0.021858              2.398667       2.167925      -0.487952      -0.441781       2.275504       0.358829       2.752572           0.000130
           49              H      24.392005      10.903292       9.015350       0.108364       1.847628 0.14959688E+02  0.16790570E+03                                 2.291988                            2.108832      -1.330634       2.208913                    0.996211       3.921576      10.904309       0.489520       1.114789      -0.750564       0.011942       0.019833       0.045239       0.050819       0.008764      -0.001375       0.004252      -0.002182       0.062622      -0.019637      -0.001825       0.021462              2.438368       2.203429       0.531680       0.479397       2.276584       0.553142       2.835092           0.000216
           50              H      22.653934       9.191023       9.013428       0.105462       1.904982 0.15834374E+02  0.17944474E+03                                 2.307734                            2.150608      -1.290235       2.224171                    0.996441       3.878893      10.677325       0.493428       1.095350      -0.757322      -0.018024      -0.008270       0.044101       0.048355       0.013777      -0.005112       0.001799       0.004764       0.062924      -0.024947       0.003089       0.021858              2.398657       2.167917       0.487949      -0.441779       2.275495      -0.358827       2.752560           0.000130
           51              H       3.056995      16.545708       9.015350       0.108362       1.847644 0.14959879E+02  0.16790849E+03                                 2.292009                            2.108851      -1.330631       2.208912                    0.996211       3.921591      10.904392       0.489515       1.114795      -0.750563      -0.011942      -0.019833       0.045239       0.050818       0.008764       0.001375      -0.004252      -0.002183       0.062624      -0.019637      -0.001825       0.021462              2.438386       2.203447       0.531688      -0.479395       2.276605      -0.553148       2.835107           0.000216
           52              H       4.795066      18.257977       9.013428       0.105463       1.904982 0.15834380E+02  0.17944485E+03                                 2.307735                            2.150609      -1.290236       2.224170                    0.996441       3.878893      10.677330       0.493427       1.095350      -0.757322       0.018024       0.008270       0.044101       0.048355       0.013777       0.005112      -0.001799       0.004764       0.062924      -0.024947       0.003089       0.021858              2.398658       2.167918       0.487950       0.441780       2.275496       0.358828       2.752561           0.000130
           53              H      16.561080       9.046367       3.061112       0.112609       1.864944 0.15303753E+02  0.17243892E+03                                 2.298861                            2.130226      -1.317859       2.218399                    0.996170       3.866232      10.708856       0.488860       1.111948      -0.752384      -0.020042       0.046175      -0.013041       0.051999      -0.005413       0.009576       0.001145      -0.030723      -0.036310      -0.020849      -0.001497       0.022347              2.422630       2.263975      -0.516763       0.496182       2.834367      -0.432477       2.169548           0.000251
           54              H      18.265114       9.030721       4.807418       0.105336       1.911149 0.15888957E+02  0.18024586E+03                                 2.314486                            2.155610      -1.289677       2.224096                    0.996521       3.883539      10.700877       0.492334       1.096670      -0.756978       0.008175       0.044112       0.018147       0.048394      -0.001641       0.013897       0.004765      -0.033767      -0.023795      -0.024952       0.003322       0.021630              2.407124       2.282042       0.366835       0.488858       2.766193       0.452456       2.173137           0.000126
           55              H      10.887920       9.046367      24.387888       0.112609       1.864945 0.15303770E+02  0.17243916E+03                                 2.298863                            2.130227      -1.317861       2.218398                    0.996170       3.866234      10.708863       0.488860       1.111948      -0.752384       0.020042       0.046175       0.013041       0.051999       0.005413       0.009576      -0.001145      -0.030724      -0.036310      -0.020849      -0.001497       0.022347              2.422632       2.263976       0.516764       0.496182       2.834369       0.432477       2.169550           0.000251
           56              H       9.183886       9.030721      22.641582       0.105336       1.911149 0.15888958E+02  0.18024587E+03                                 2.314486                            2.155609      -1.289678       2.224095                    0.996521       3.883540      10.700879       0.492334       1.096670      -0.756978      -0.008175       0.044112      -0.018147       0.048394       0.001641       0.013897      -0.004765      -0.033767      -0.023795      -0.024952       0.003322       0.021630              2.407124       2.282042      -0.366835       0.488858       2.766193      -0.452456       2.173137           0.000126
           57              H      10.887920      18.402633       3.061112       0.112609       1.864945 0.15303762E+02  0.17243906E+03                                 2.298863                            2.130227      -1.317860       2.218398                    0.996170       3.866232      10.708859       0.488859       1.111949      -0.752383       0.020042      -0.046175      -0.013041       0.051999      -0.005413      -0.009576      -0.001145      -0.030723      -0.036310      -0.020849      -0.001497       0.022347              2.422632       2.263976      -0.516764      -0.496182       2.834369       0.432477       2.169550           0.000251
           58              H       9.183886      18.418279       4.807418       0.105336       1.911152 0.15888994E+02  0.18024638E+03                                 2.314489                            2.155612      -1.289680       2.224094                    0.996521       3.883544      10.700893       0.492334       1.096670      -0.756978      -0.008175      -0.044112       0.018147       0.048394      -0.001641      -0.013897      -0.004765      -0.033767      -0.023795      -0.024952       0.003322       0.021630              2.407126       2.282044       0.366835      -0.488858       2.766196      -0.452457       2.173139           0.000126
           59              H      16.561080      18.402633      24.387888       0.112609       1.864941 0.15303731E+02  0.17243863E+03                                 2.298861                            2.130225      -1.317858       2.218399                    0.996170       3.866228      10.708847       0.488859       1.111949      -0.752383      -0.020042      -0.046175       0.013041       0.051999       0.005413      -0.009576       0.001145      -0.030723      -0.036310      -0.020849      -0.001497       0.022347              2.422630       2.263975       0.516763      -0.496182       2.834366      -0.432477       2.169548           0.000250
           60              H      18.265114      18.418279      22.641582       0.105336       1.911152 0.15888993E+02  0.18024637E+03                                 2.314489                            2.155612      -1.289679       2.224095                    0.996521       3.883543      10.700891       0.492334       1.096670      -0.756978       0.008175      -0.044111      -0.018147       0.048394       0.001641      -0.013897       0.004765      -0.033767      -0.023795      -0.024952       0.003322       0.021630              2.407127       2.282044      -0.366836      -0.488858       2.766197       0.452457       2.173139           0.000126
           61              H       8.984332      24.396397      10.909331       0.108120       1.839398 0.14881406E+02  0.16681999E+03                                 2.284653                            2.102672      -1.315976       2.214266                    0.996238       3.923065      10.904214       0.490424       1.114116      -0.750624       0.045110       0.011814       0.020061       0.050764      -0.001061       0.004072       0.008874       0.032489      -0.027091      -0.019655      -0.001652       0.021307              2.431786       2.812450       0.482057       0.555117       2.203620       0.537611       2.279288           0.000204
           62              H       8.996410      22.665737       9.190200       0.105543       1.905911 0.15858083E+02  0.17980985E+03                                 2.309681                            2.153187      -1.292411       2.223140                    0.996519       3.883006      10.697182       0.492719       1.096337      -0.757028       0.043901      -0.017779      -0.008065       0.048046      -0.004716       0.001785       0.013767       0.029091      -0.037623      -0.024771       0.003204       0.021567              2.398396       2.756972      -0.433009      -0.357594       2.161812       0.485358       2.276403           0.000132
           63              H       3.418773       2.035069      13.146150       0.103616       2.039844 0.16269027E+02  0.18672642E+03                                 2.481529                            2.224907      -1.349735       2.210146                    0.994251       3.955887      11.172855       0.467701       1.141021      -0.745197       0.030423       0.051978      -0.013141       0.061644       0.004037       0.003379      -0.010239      -0.017582      -0.063168      -0.024198       0.001941       0.022257              2.715085       3.111423       0.884300      -0.334782       2.984758      -0.381356       2.049075          -0.000137
           64              H       0.967303       2.068557      13.091252       0.113569       1.873502 0.15459842E+02  0.17413310E+03                                 2.278092                            2.122700      -1.315393       2.217895                    0.996458       3.842269      10.539918       0.497538       1.092958      -0.757831      -0.016792       0.039930      -0.015982       0.046171      -0.000617       0.003190      -0.013491      -0.016738      -0.055313      -0.023263       0.001063       0.022200              2.372893       2.671913      -0.506894       0.089818       2.632695      -0.304099       1.814069          -0.000040
           65              H       8.984332       3.052603      16.539669       0.108120       1.839397 0.14881396E+02  0.16681985E+03                                 2.284652                            2.102671      -1.315975       2.214267                    0.996238       3.923064      10.904210       0.490424       1.114116      -0.750624       0.045110      -0.011814      -0.020061       0.050764       0.001061      -0.004072       0.008874       0.032489      -0.027091      -0.019655      -0.001652       0.021307              2.431785       2.812449      -0.482057      -0.555117       2.203619       0.537610       2.279287           0.000203
           66              H       8.996410       4.783263      18.258800       0.105543       1.905912 0.15858089E+02  0.17980991E+03                                 2.309681                            2.153187      -1.292412       2.223139                    0.996519       3.883008      10.697186       0.492719       1.096337      -0.757028       0.043901       0.017779       0.008065       0.048046       0.004716      -0.001785       0.013767       0.029091      -0.037623      -0.024771       0.003204       0.021567              2.398395       2.756972       0.433009       0.357594       2.161811       0.485358       2.276403           0.000132
           67              H       3.418773      25.413931      14.302850       0.103616       2.039847 0.16269058E+02  0.18672686E+03                                 2.481531                            2.224909      -1.349736       2.210145                    0.994251       3.955891      11.172869       0.467701       1.141020      -0.745197       0.030423      -0.051978       0.013141       0.061644      -0.004037      -0.003379      -0.010239      -0.017582      -0.063168      -0.024198       0.001941       0.022257              2.715088       3.111426      -0.884301       0.334783       2.984761      -0.381356       2.049077          -0.000137
           68              H       0.967303      25.380443      14.357748       0.113568       1.873507 0.15459885E+02  0.17413371E+03                                 2.278096                            2.122704      -1.315394       2.217895                    0.996458       3.842272      10.539933       0.497537       1.092959      -0.757831      -0.016792      -0.039930       0.015981       0.046171       0.000617      -0.003190      -0.013491      -0.016738      -0.055313      -0.023263       0.001063       0.022200              2.372898       2.671920       0.506895      -0.089819       2.632701      -0.304100       1.814072          -0.000040
           69              H      18.464668      24.396397      16.539669       0.108120       1.839398 0.14881397E+02  0.16681985E+03                                 2.284652                            2.102671      -1.315978       2.214266                    0.996238       3.923064      10.904209       0.490424       1.114116      -0.750624      -0.045110       0.011814      -0.020061       0.050764       0.001061       0.004072      -0.008874       0.032489      -0.027091      -0.019655      -0.001652       0.021307              2.431785       2.812449      -0.482056       0.555117       2.203618      -0.537610       2.279287           0.000204
           70              H      18.452590      22.665737      18.258800       0.105543       1.905909 0.15858057E+02  0.17980945E+03                                 2.309679                            2.153185      -1.292410       2.223140                    0.996519       3.883004      10.697172       0.492719       1.096337      -0.757028      -0.043901      -0.017779       0.008065       0.048046       0.004716       0.001785      -0.013767       0.029091      -0.037623      -0.024771       0.003204       0.021567              2.398393       2.756969       0.433008      -0.357594       2.161809      -0.485357       2.276401           0.000132
           71              H      24.030227       2.035069      14.302850       0.103616       2.039849 0.16269075E+02  0.18672711E+03                                 2.481533                            2.224911      -1.349738       2.210144                    0.994251       3.955892      11.172876       0.467701       1.141021      -0.745197      -0.030423       0.051978       0.013141       0.061644      -0.004037       0.003380       0.010239      -0.017582      -0.063168      -0.024198       0.001941       0.022257              2.715090       3.111429      -0.884302      -0.334783       2.984764       0.381357       2.049078          -0.000137
           72              H      26.481697       2.068557      14.357748       0.113569       1.873505 0.15459869E+02  0.17413349E+03                                 2.278094                            2.122702      -1.315394       2.217895                    0.996458       3.842271      10.539929       0.497538       1.092959      -0.757831       0.016792       0.039930       0.015982       0.046171       0.000617       0.003190       0.013491      -0.016738      -0.055313      -0.023263       0.001063       0.022200              2.372896       2.671917       0.506895       0.089819       2.632699       0.304099       1.814071          -0.000040
           73              H      18.464668       3.052603      10.909331       0.108120       1.839395 0.14881374E+02  0.16681954E+03                                 2.284650                            2.102670      -1.315975       2.214267                    0.996238       3.923061      10.904200       0.490424       1.114116      -0.750624      -0.045110      -0.011814       0.020061       0.050764      -0.001061      -0.004072      -0.008874       0.032489      -0.027090      -0.019654      -0.001652       0.021307              2.431783       2.812447       0.482056      -0.555116       2.203617      -0.537610       2.279285           0.000203
           74              H      18.452590       4.783263       9.190200       0.105543       1.905910 0.15858064E+02  0.17980957E+03                                 2.309680                            2.153186      -1.292410       2.223140                    0.996519       3.883004      10.697174       0.492719       1.096337      -0.757028      -0.043901       0.017779      -0.008065       0.048046      -0.004716      -0.001785      -0.013767       0.029091      -0.037623      -0.024771       0.003204       0.021567              2.398394       2.756970      -0.433009       0.357594       2.161810      -0.485357       2.276402           0.000132
           75              H      24.030227      25.413931      13.146150       0.103616       2.039852 0.16269105E+02  0.18672753E+03                                 2.481535                            2.224912      -1.349740       2.210143                    0.994251       3.955896      11.172888       0.467701       1.141020      -0.745197      -0.030423      -0.051978      -0.013141       0.061644       0.004037      -0.003379       0.010239      -0.017582      -0.063168      -0.024198       0.001941       0.022257              2.715093       3.111432       0.884303       0.334783       2.984766       0.381357       2.049080          -0.000137
           76              H      26.481697      25.380443      13.091252       0.113568       1.873501 0.15459831E+02  0.17413292E+03                                 2.278090                            2.122699      -1.315393       2.217895                    0.996458       3.842269      10.539914       0.497539       1.092957      -0.757831       0.016792      -0.039930      -0.015982       0.046171      -0.000617      -0.003190       0.013492      -0.016738      -0.055313      -0.023263       0.001063       0.022200              2.372891       2.671912      -0.506893      -0.089818       2.632693       0.304098       1.814068          -0.000040
           77              H      24.618185      16.778201       4.708876       0.111000       1.875706 0.15412902E+02  0.17398990E+03                                 2.307821                            2.137739      -1.318731       2.216646                    0.996319       3.882037      10.765049       0.487989       1.111875      -0.752343       0.020370      -0.013226      -0.046550       0.052505      -0.009804      -0.005384      -0.001013       0.003563       0.063567      -0.020989      -0.001151       0.022141              2.433498       2.280990      -0.507821      -0.525181       2.184884       0.441871       2.834621           0.000228
           78              H      22.907288      18.517370       4.710523       0.105093       1.912619 0.15926081E+02  0.18078929E+03                                 2.315785                            2.158292      -1.290747       2.223104                    0.996497       3.890531      10.727036       0.491926       1.096839      -0.756878      -0.008398       0.017709      -0.043991       0.048160      -0.013756      -0.001751      -0.004835      -0.004814       0.063538      -0.024986       0.003024       0.021962              2.404829       2.281033      -0.485613       0.365200       2.165781      -0.443110       2.767673           0.000129
           79              H      26.898099      11.681471      10.306276       0.103684       2.044828 0.16319387E+02  0.18744104E+03                                 2.485990                            2.228797      -1.347475       2.211464                    0.994381       3.954916      11.172595       0.467172       1.141480      -0.745154      -0.012164      -0.052383      -0.030730       0.061938       0.009852      -0.003347       0.003684      -0.040999       0.005956      -0.024373       0.002212       0.022161              2.720449       2.042671       0.364320       0.324139       2.996790       0.888039       3.121885          -0.000160
           80              H      26.836338      11.649081      12.755001       0.113996       1.865205 0.15371079E+02  0.17289975E+03                                 2.271949                            2.116949      -1.312145       2.219743                    0.996532       3.836618      10.520393       0.498045       1.093321      -0.757700      -0.015683      -0.040032       0.016505       0.046054       0.012861      -0.003244      -0.000396      -0.036234       0.002549      -0.023013       0.001131       0.021882              2.367266       1.803443       0.294271      -0.083936       2.627532      -0.504554       2.670825          -0.000047
           81              H       2.830815      10.670799       4.708876       0.110999       1.875728 0.15413138E+02  0.17399329E+03                                 2.307843                            2.137758      -1.318737       2.216642                    0.996319       3.882061      10.765151       0.487986       1.111878      -0.752342      -0.020370       0.013226      -0.046549       0.052504      -0.009804       0.005384       0.001013       0.003564       0.063566      -0.020989      -0.001151       0.022140              2.433522       2.281010      -0.507829       0.525189       2.184905      -0.441875       2.834650           0.000228
           82              H       4.541712       8.931630       4.710523       0.105093       1.912617 0.15926065E+02  0.18078905E+03                                 2.315783                            2.158291      -1.290747       2.223105                    0.996497       3.890530      10.727031       0.491926       1.096838      -0.756878       0.008398      -0.017709      -0.043991       0.048160      -0.013756       0.001751       0.004835      -0.004814       0.063538      -0.024986       0.003024       0.021962              2.404828       2.281031      -0.485613      -0.365200       2.165780       0.443111       2.767672           0.000129
           83              H       0.550901      15.767529      10.306276       0.103740       2.043657 0.16308398E+02  0.18728580E+03                                 2.485189                            2.228169      -1.347110       2.211718                    0.994394       3.953907      11.169370       0.467193       1.141606      -0.745124       0.012127       0.052392      -0.030696       0.061921       0.009873       0.003346      -0.003672      -0.040996       0.005944      -0.024378       0.002212       0.022167              2.719431       2.042092       0.364210      -0.323913       2.995975      -0.887407       3.120225          -0.000160
           84              H       0.612662      15.799919      12.755001       0.114003       1.865517 0.15374652E+02  0.17295051E+03                                 2.272227                            2.117215      -1.312223       2.219696                    0.996534       3.836932      10.521680       0.498005       1.093342      -0.757694       0.015681       0.040030       0.016504       0.046051       0.012861       0.003240       0.000389      -0.036230       0.002564      -0.023014       0.001136       0.021877              2.367535       1.803652       0.294331       0.083926       2.627913       0.504558       2.671040          -0.000047
           85              H       2.830815      16.778201      22.740124       0.111001       1.875703 0.15412873E+02  0.17398949E+03                                 2.307818                            2.137737      -1.318730       2.216646                    0.996319       3.882034      10.765039       0.487990       1.111875      -0.752343      -0.020370      -0.013226       0.046550       0.052505       0.009804      -0.005384       0.001013       0.003563       0.063567      -0.020989      -0.001151       0.022141              2.433495       2.280987       0.507820      -0.525180       2.184882      -0.441870       2.834617           0.000228
           86              H       4.541712      18.517370      22.738477       0.105093       1.912614 0.15926034E+02  0.18078860E+03                                 2.315780                            2.158288      -1.290747       2.223105                    0.996497       3.890528      10.727019       0.491927       1.096837      -0.756879       0.008398       0.017709       0.043991       0.048160       0.013756      -0.001751       0.004835      -0.004814       0.063538      -0.024986       0.003024       0.021962              2.404824       2.281028       0.485612       0.365199       2.165776       0.443109       2.767666           0.000129
           87              H       0.550901      11.681471      17.142724       0.103684       2.044827 0.16319378E+02  0.18744088E+03                                 2.485988                            2.228795      -1.347475       2.211463                    0.994381       3.954916      11.172590       0.467173       1.141479      -0.745155       0.012164      -0.052383       0.030730       0.061938      -0.009852      -0.003347      -0.003684      -0.040999       0.005955      -0.024373       0.002212       0.022161              2.720446       2.042670      -0.364320       0.324138       2.996787      -0.888038       3.121882          -0.000160
           88              H       0.612662      11.649081      14.693999       0.113996       1.865201 0.15371035E+02  0.17289912E+03                                 2.271945                            2.116946      -1.312142       2.219744                    0.996532       3.836613      10.520375       0.498045       1.093321      -0.757700       0.015683      -0.040032      -0.016505       0.046054      -0.012861      -0.003244       0.000396      -0.036234       0.002549      -0.023013       0.001131       0.021882              2.367263       1.803441      -0.294270      -0.083936       2.627528       0.504553       2.670820          -0.000047
           89              H      24.618185      10.670799      22.740124       0.111000       1.875726 0.15413119E+02  0.17399302E+03                                 2.307841                            2.137756      -1.318737       2.216642                    0.996319       3.882059      10.765145       0.487986       1.111878      -0.752342       0.020370       0.013226       0.046549       0.052504       0.009804       0.005384      -0.001013       0.003564       0.063566      -0.020989      -0.001151       0.022140              2.433520       2.281008       0.507828       0.525188       2.184904       0.441874       2.834648           0.000228
           90              H      22.907288       8.931630      22.738477       0.105093       1.912610 0.15925992E+02  0.18078799E+03                                 2.315776                            2.158285      -1.290744       2.223106                    0.996497       3.890524      10.727003       0.491927       1.096837      -0.756879      -0.008398      -0.017709       0.043992       0.048160       0.013755       0.001751      -0.004835      -0.004814       0.063538      -0.024986       0.003023       0.021962              2.404820       2.281024       0.485610      -0.365198       2.165774      -0.443109       2.767663           0.000129
           91              H      26.898099      15.767529      17.142724       0.103739       2.043658 0.16308405E+02  0.18728589E+03                                 2.485189                            2.228170      -1.347111       2.211717                    0.994394       3.953908      11.169372       0.467193       1.141606      -0.745124      -0.012127       0.052392       0.030696       0.061921      -0.009873       0.003346       0.003672      -0.040996       0.005944      -0.024378       0.002212       0.022167              2.719431       2.042093      -0.364210      -0.323913       2.995976       0.887407       3.120226          -0.000160
           92              H      26.836338      15.799919      14.693999       0.114003       1.865516 0.15374645E+02  0.17295040E+03                                 2.272226                            2.117214      -1.312222       2.219696                    0.996534       3.836932      10.521677       0.498005       1.093341      -0.757695      -0.015681       0.040030      -0.016504       0.046051      -0.012861       0.003240      -0.000389      -0.036230       0.002564      -0.023014       0.001136       0.021877              2.367534       1.803651      -0.294331       0.083926       2.627912      -0.504557       2.671038          -0.000047
           93              H       4.739893      24.634380      16.774358       0.107766       1.843765 0.14923508E+02  0.16740533E+03                                 2.287801                            2.105247      -1.317530       2.213314                    0.996261       3.928239      10.921269       0.490277       1.113695      -0.750717      -0.045153       0.020016      -0.011932       0.050812      -0.003988      -0.001083      -0.008885       0.029868      -0.035576      -0.019719      -0.001668       0.021387              2.434983       2.817317      -0.556097       0.484031       2.280934      -0.538467       2.206697           0.000202
           94              H       4.728090      22.915523      18.505018       0.104716       1.909603 0.15900736E+02  0.18039778E+03                                 2.311774                            2.155428      -1.288601       2.224235                    0.996458       3.887026      10.708094       0.492733       1.095673      -0.757214      -0.044272      -0.008330       0.017794       0.048436      -0.001695      -0.004849      -0.013915       0.033340      -0.024811      -0.024915       0.003311       0.021604              2.399449       2.758530       0.357881      -0.433536       2.276900      -0.485501       2.162917           0.000132
           95              H      10.305727      26.870650      11.689431       0.103609       2.039934 0.16270438E+02  0.18674571E+03                                 2.481543                            2.224964      -1.349551       2.210217                    0.994258       3.955987      11.173044       0.467710       1.140979      -0.745208      -0.030416      -0.013124      -0.051987       0.061645      -0.003377       0.004041       0.010227       0.022778       0.057927      -0.024181       0.001937       0.022245              2.715145       3.111308       0.334348       0.884150       2.049118       0.381610       2.985008          -0.000136
           96              H      12.757197      26.815752      11.655943       0.113669       1.872888 0.15453089E+02  0.17403857E+03                                 2.277590                            2.122229      -1.315081       2.218068                    0.996459       3.841725      10.537975       0.497594       1.092951      -0.757830       0.016775      -0.015924      -0.039914       0.046131      -0.003194      -0.000631       0.013476       0.019274       0.052739      -0.023245       0.001059       0.022187              2.372408       2.671368      -0.090041      -0.506932       1.813705       0.304070       2.632152          -0.000039
           97              H       4.739893       2.814620      10.674642       0.107766       1.843765 0.14923507E+02  0.16740531E+03                                 2.287801                            2.105246      -1.317529       2.213315                    0.996261       3.928239      10.921267       0.490277       1.113695      -0.750717      -0.045153      -0.020016       0.011933       0.050812       0.003988       0.001083      -0.008885       0.029868      -0.035576      -0.019719      -0.001668       0.021387              2.434982       2.817317       0.556097      -0.484031       2.280933      -0.538466       2.206696           0.000202
           98              H       4.728090       4.533477       8.943982       0.104716       1.909601 0.15900710E+02  0.18039739E+03                                 2.311771                            2.155425      -1.288601       2.224235                    0.996458       3.887025      10.708086       0.492733       1.095672      -0.757214      -0.044272       0.008330      -0.017794       0.048436       0.001695       0.004849      -0.013915       0.033340      -0.024812      -0.024915       0.003311       0.021604              2.399445       2.758525      -0.357880       0.433535       2.276897      -0.485500       2.162914           0.000132
           99              H      10.305727       0.578350      15.759569       0.103609       2.039932 0.16270419E+02  0.18674544E+03                                 2.481542                            2.224962      -1.349550       2.210217                    0.994258       3.955985      11.173037       0.467710       1.140980      -0.745208      -0.030416       0.013124       0.051987       0.061645       0.003377      -0.004041       0.010227       0.022777       0.057927      -0.024181       0.001937       0.022244              2.715143       3.111306      -0.334347      -0.884149       2.049117       0.381609       2.985006          -0.000136
          100              H      12.757197       0.633248      15.793057       0.113669       1.872890 0.15453112E+02  0.17403892E+03                                 2.277594                            2.122233      -1.315081       2.218068                    0.996459       3.841724      10.537981       0.497593       1.092953      -0.757829       0.016775       0.015924       0.039914       0.046131       0.003194       0.000631       0.013476       0.019274       0.052739      -0.023245       0.001059       0.022187              2.372413       2.671373       0.090041       0.506934       1.813708       0.304070       2.632158          -0.000039
          101              H      22.709107       2.814620      16.774358       0.107767       1.843766 0.14923518E+02  0.16740549E+03                                 2.287803                            2.105248      -1.317531       2.213314                    0.996261       3.928240      10.921276       0.490276       1.113696      -0.750716       0.045153      -0.020016      -0.011933       0.050812      -0.003988       0.001083       0.008884       0.029868      -0.035576      -0.019719      -0.001668       0.021387              2.434984       2.817319      -0.556098      -0.484032       2.280935       0.538467       2.206698           0.000202
          102              H      22.720910       4.533477      18.505018       0.104716       1.909600 0.15900702E+02  0.18039728E+03                                 2.311770                            2.155425      -1.288600       2.224235                    0.996458       3.887024      10.708083       0.492733       1.095672      -0.757214       0.044272       0.008330       0.017794       0.048436      -0.001695       0.004849       0.013915       0.033340      -0.024812      -0.024915       0.003311       0.021604              2.399445       2.758525       0.357880       0.433535       2.276896       0.485500       2.162913           0.000132
          103              H      17.143273       0.578350      11.689431       0.103609       2.039933 0.16270430E+02  0.18674557E+03                                 2.481541                            2.224962      -1.349554       2.210216                    0.994258       3.955988      11.173041       0.467711       1.140978      -0.745208       0.030416       0.013124      -0.051987       0.061645      -0.003377      -0.004041      -0.010227       0.022777       0.057927      -0.024181       0.001937       0.022245              2.715142       3.111304       0.334347      -0.884148       2.049117      -0.381609       2.985005          -0.000136
          104              H      14.691803       0.633248      11.655943       0.113669       1.872887 0.15453085E+02  0.17403851E+03                                 2.277590                            2.122229      -1.315081       2.218068                    0.996459       3.841724      10.537973       0.497594       1.092951      -0.757830      -0.016775       0.015924      -0.039914       0.046131      -0.003194       0.000631      -0.013476       0.019274       0.052740      -0.023245       0.001059       0.022187              2.372408       2.671368      -0.090041       0.506933       1.813705      -0.304070       2.632152          -0.000040
          105              H      22.709107      24.634380      10.674642       0.107767       1.843766 0.14923510E+02  0.16740537E+03                                 2.287802                            2.105247      -1.317530       2.213315                    0.996261       3.928239      10.921272       0.490277       1.113696      -0.750716       0.045153       0.020017       0.011932       0.050812       0.003988      -0.001083       0.008884       0.029868      -0.035576      -0.019719      -0.001668       0.021387              2.434983       2.817318       0.556097       0.484031       2.280934       0.538467       2.206698           0.000202
          106              H      22.720910      22.915523       8.943982       0.104716       1.909599 0.15900690E+02  0.18039710E+03                                 2.311769                            2.155424      -1.288599       2.224236                    0.996458       3.887023      10.708079       0.492733       1.095672      -0.757214       0.044272      -0.008330      -0.017794       0.048436       0.001695      -0.004849       0.013915       0.033340      -0.024812      -0.024915       0.003311       0.021604              2.399444       2.758524      -0.357879      -0.433535       2.276895       0.485500       2.162913           0.000132
          107              H      17.143273      26.870650      15.759569       0.103609       2.039932 0.16270425E+02  0.18674551E+03                                 2.481541                            2.224962      -1.349553       2.210216                    0.994258       3.955986      11.173038       0.467711       1.140979      -0.745208       0.030416      -0.013124       0.051987       0.061645       0.003377       0.004041      -0.010227       0.022777       0.057928      -0.024181       0.001937       0.022245              2.715143       3.111305      -0.334347       0.884148       2.049117      -0.381609       2.985006          -0.000136
          108              H      14.691803      26.815752      15.793057       0.113669       1.872889 0.15453100E+02  0.17403874E+03                                 2.277592                            2.122231      -1.315081       2.218068                    0.996459       3.841724      10.537978       0.497593       1.092952      -0.757830      -0.016775      -0.015924       0.039914       0.046131       0.003194      -0.000631      -0.013476       0.019274       0.052739      -0.023245       0.001059       0.022187              2.372411       2.671371       0.090041      -0.506933       1.813707      -0.304070       2.632155          -0.000039
          109              H      16.782319       4.677859      24.612695       0.112254       1.865925 0.15312792E+02  0.17257343E+03                                 2.300070                            2.131185      -1.322083       2.216758                    0.996145       3.867725      10.715462       0.488616       1.112293      -0.752294      -0.013101      -0.046275       0.020053       0.052107      -0.001107      -0.009575      -0.005340      -0.033530      -0.028068      -0.020844      -0.001507       0.022351              2.423619       2.170914       0.433647      -0.496496       2.836121      -0.516795       2.263822           0.000249
          110              H      18.528624       4.693230      22.908661       0.105262       1.912831 0.15912862E+02  0.18058131E+03                                 2.315601                            2.157075      -1.289795       2.223986                    0.996530       3.885499      10.707489       0.492230       1.096512      -0.757020       0.018268      -0.044183      -0.008189       0.048507      -0.004780      -0.013826      -0.001576      -0.029142      -0.038239      -0.024889       0.003167       0.021722              2.407061       2.173030      -0.452404      -0.488535       2.766593       0.366773       2.281559           0.000126
          111              H      10.666681       4.677859       2.836305       0.112254       1.865929 0.15312828E+02  0.17257394E+03                                 2.300073                            2.131188      -1.322084       2.216758                    0.996145       3.867729      10.715476       0.488615       1.112293      -0.752294       0.013101      -0.046275      -0.020053       0.052107       0.001107      -0.009575       0.005340      -0.033530      -0.028068      -0.020844      -0.001507       0.022351              2.423622       2.170917      -0.433648      -0.496497       2.836124       0.516796       2.263825           0.000249
          112              H       8.920376       4.693230       4.540339       0.105262       1.912829 0.15912835E+02  0.18058092E+03                                 2.315598                            2.157073      -1.289795       2.223986                    0.996530       3.885497      10.707479       0.492231       1.096512      -0.757020      -0.018268      -0.044183       0.008189       0.048507       0.004780      -0.013826       0.001576      -0.029142      -0.038239      -0.024889       0.003167       0.021722              2.407058       2.173028       0.452403      -0.488534       2.766590      -0.366772       2.281556           0.000126
          113              H      16.782319      22.771141       2.836305       0.112254       1.865924 0.15312780E+02  0.17257327E+03                                 2.300070                            2.131185      -1.322081       2.216759                    0.996145       3.867723      10.715457       0.488615       1.112294      -0.752294      -0.013101       0.046275      -0.020053       0.052107       0.001107       0.009575      -0.005340      -0.033530      -0.028068      -0.020844      -0.001507       0.022351              2.423619       2.170914      -0.433647       0.496496       2.836120      -0.516795       2.263822           0.000249
          114              H      18.528624      22.755770       4.540339       0.105261       1.912836 0.15912906E+02  0.18058195E+03                                 2.315605                            2.157078      -1.289797       2.223985                    0.996530       3.885503      10.707505       0.492230       1.096513      -0.757020       0.018268       0.044183       0.008190       0.048507       0.004780       0.013826      -0.001576      -0.029142      -0.038239      -0.024889       0.003167       0.021722              2.407065       2.173034       0.452405       0.488536       2.766599       0.366774       2.281563           0.000126
          115              H      10.666681      22.771141      24.612695       0.112254       1.865926 0.15312803E+02  0.17257361E+03                                 2.300073                            2.131188      -1.322083       2.216759                    0.996145       3.867724      10.715466       0.488615       1.112295      -0.752293       0.013101       0.046275       0.020053       0.052107      -0.001107       0.009575       0.005340      -0.033530      -0.028068      -0.020844      -0.001507       0.022351              2.423622       2.170917       0.433648       0.496497       2.836124       0.516796       2.263825           0.000249
          116              H       8.920376      22.755770      22.908661       0.105261       1.912837 0.15912924E+02  0.18058219E+03                                 2.315606                            2.157079      -1.289797       2.223984                    0.996530       3.885505      10.707512       0.492229       1.096512      -0.757020      -0.018268       0.044183      -0.008189       0.048507      -0.004780       0.013826       0.001576      -0.029142      -0.038239      -0.024889       0.003167       0.021722              2.407067       2.173035      -0.452406       0.488537       2.766600      -0.366774       2.281564           0.000126
          117              H       3.053701      10.893685       9.015624       0.111000       1.875708 0.15412928E+02  0.17399027E+03                                 2.307823                            2.137741      -1.318730       2.216646                    0.996319       3.882039      10.765059       0.487989       1.111876      -0.752343      -0.013226       0.020370       0.046550       0.052505      -0.009805       0.001013       0.005384      -0.003563       0.063566      -0.020989      -0.001151       0.022141              2.433502       2.184886      -0.507822      -0.441872       2.280992       0.525182       2.834626           0.000228
          118              H       4.792870       9.182788       9.013977       0.105093       1.912616 0.15926048E+02  0.18078881E+03                                 2.315782                            2.158289      -1.290747       2.223105                    0.996497       3.890528      10.727024       0.491926       1.096838      -0.756878       0.017709      -0.008398       0.043991       0.048160      -0.013756       0.004835       0.001751       0.004814       0.063538      -0.024986       0.003024       0.021962              2.404826       2.165778      -0.485612       0.443109       2.281030      -0.365200       2.767670           0.000129
          119              H      25.405971      13.173599       3.418224       0.103684       2.044814 0.16319260E+02  0.18743916E+03                                 2.485975                            2.228785      -1.347473       2.211464                    0.994381       3.954907      11.172546       0.467174       1.141477      -0.745155      -0.052383      -0.012164       0.030730       0.061937       0.009852      -0.003683       0.003347       0.040999       0.005956      -0.024373       0.002212       0.022161              2.720432       2.996772       0.364317      -0.888033       2.042660      -0.324135       3.121862          -0.000160
          120              H      25.373581      13.111838       0.969499       0.113994       1.865283 0.15371909E+02  0.17291154E+03                                 2.272018                            2.117011      -1.312167       2.219729                    0.996532       3.836698      10.520713       0.498035       1.093326      -0.757699      -0.040033      -0.015683      -0.016504       0.046054       0.012861       0.000396       0.003242       0.036234       0.002537      -0.023011       0.001127       0.021884              2.367338       2.627626       0.294286       0.504577       1.803491       0.083942       2.670897          -0.000047
          121              H      24.395299      16.555315       9.015624       0.111000       1.875722 0.15413080E+02  0.17399247E+03                                 2.307838                            2.137754      -1.318736       2.216643                    0.996319       3.882055      10.765130       0.487987       1.111878      -0.752342       0.013226      -0.020370       0.046549       0.052504      -0.009804      -0.001013      -0.005384      -0.003564       0.063566      -0.020989      -0.001151       0.022140              2.433516       2.184901      -0.507828       0.441873       2.281006      -0.525187       2.834642           0.000228
          122              H      22.656130      18.266212       9.013977       0.105093       1.912617 0.15926066E+02  0.18078908E+03                                 2.315784                            2.158291      -1.290746       2.223105                    0.996497       3.890529      10.727031       0.491926       1.096839      -0.756878      -0.017709       0.008398       0.043991       0.048160      -0.013756      -0.004835      -0.001751       0.004814       0.063538      -0.024986       0.003024       0.021962              2.404829       2.165781      -0.485613      -0.443111       2.281033       0.365200       2.767673           0.000129
          123              H       2.043029      14.275401       3.418224       0.103739       2.043667 0.16308490E+02  0.18728712E+03                                 2.485198                            2.228176      -1.347112       2.211717                    0.994394       3.953914      11.169399       0.467192       1.141607      -0.745124       0.052393       0.012127       0.030696       0.061921       0.009873       0.003672      -0.003346       0.040997       0.005944      -0.024379       0.002211       0.022167              2.719441       2.995985       0.364212       0.887410       2.042099       0.323916       3.120239          -0.000160
          124              H       2.075419      14.337162       0.969499       0.114004       1.865434 0.15373764E+02  0.17293784E+03                                 2.272150                            2.117147      -1.312201       2.219709                    0.996533       3.836850      10.521338       0.498016       1.093334      -0.757696       0.040029       0.015681      -0.016505       0.046051       0.012861      -0.000389      -0.003242       0.036230       0.002576      -0.023016       0.001140       0.021875              2.367455       2.627809       0.294315      -0.504532       1.803599      -0.083919       2.670958          -0.000047
          125              H       3.053701      16.555315      18.433376       0.111000       1.875721 0.15413072E+02  0.17399237E+03                                 2.307838                            2.137754      -1.318736       2.216643                    0.996319       3.882054      10.765128       0.487986       1.111878      -0.752342      -0.013226      -0.020370      -0.046549       0.052504       0.009804      -0.001013       0.005384      -0.003564       0.063566      -0.020989      -0.001151       0.022140              2.433516       2.184901       0.507828       0.441873       2.281006       0.525187       2.834642           0.000228
          126              H       4.792870      18.266212      18.435023       0.105093       1.912615 0.15926043E+02  0.18078873E+03                                 2.315781                            2.158288      -1.290746       2.223105                    0.996497       3.890529      10.727024       0.491927       1.096838      -0.756879       0.017709       0.008398      -0.043991       0.048160       0.013756      -0.004835       0.001751       0.004814       0.063538      -0.024986       0.003024       0.021962              2.404825       2.165778       0.485612      -0.443110       2.281029      -0.365200       2.767668           0.000129
          127              H      25.405971      14.275401      24.030776       0.103739       2.043669 0.16308509E+02  0.18728739E+03                                 2.485199                            2.228177      -1.347114       2.211716                    0.994394       3.953917      11.169408       0.467192       1.141606      -0.745124      -0.052392       0.012127      -0.030696       0.061921      -0.009873       0.003672       0.003346       0.040997       0.005944      -0.024378       0.002211       0.022167              2.719442       2.995986      -0.364212       0.887411       2.042100      -0.323916       3.120241          -0.000160
          128              H      25.373581      14.337162      26.479501       0.114004       1.865435 0.15373773E+02  0.17293798E+03                                 2.272151                            2.117148      -1.312200       2.219710                    0.996533       3.836850      10.521341       0.498016       1.093335      -0.757696      -0.040029       0.015681       0.016505       0.046051      -0.012861      -0.000389       0.003242       0.036230       0.002576      -0.023016       0.001140       0.021876              2.367457       2.627811      -0.294315      -0.504533       1.803600       0.083919       2.670960          -0.000047
          129              H      24.395299      10.893685      18.433376       0.111001       1.875704 0.15412887E+02  0.17398969E+03                                 2.307820                            2.137738      -1.318728       2.216647                    0.996319       3.882034      10.765042       0.487989       1.111876      -0.752343       0.013227       0.020370      -0.046550       0.052505       0.009805       0.001013      -0.005384      -0.003563       0.063567      -0.020989      -0.001151       0.022141              2.433498       2.184883       0.507820      -0.441871       2.280989      -0.525181       2.834621           0.000228
          130              H      22.656130       9.182788      18.435023       0.105093       1.912612 0.15926006E+02  0.18078820E+03                                 2.315778                            2.158286      -1.290745       2.223106                    0.996497       3.890525      10.727008       0.491927       1.096837      -0.756879      -0.017709      -0.008398      -0.043992       0.048160       0.013755       0.004835      -0.001751       0.004814       0.063538      -0.024986       0.003023       0.021962              2.404821       2.165774       0.485610       0.443108       2.281026       0.365199       2.767664           0.000129
          131              H       2.043029      13.173599      24.030776       0.103684       2.044816 0.16319285E+02  0.18743954E+03                                 2.485979                            2.228788      -1.347473       2.211464                    0.994381       3.954908      11.172557       0.467174       1.141479      -0.745155       0.052383      -0.012164      -0.030730       0.061937      -0.009852      -0.003683      -0.003347       0.040999       0.005956      -0.024373       0.002212       0.022161              2.720436       2.996778      -0.364318      -0.888035       2.042663       0.324136       3.121868          -0.000160
          132              H       2.075419      13.111838      26.479501       0.113994       1.865284 0.15371914E+02  0.17291160E+03                                 2.272018                            2.117011      -1.312165       2.219730                    0.996532       3.836699      10.520715       0.498035       1.093326      -0.757699       0.040033      -0.015683       0.016504       0.046054      -0.012861       0.000396      -0.003242       0.036234       0.002537      -0.023011       0.001127       0.021884              2.367338       2.627626      -0.294286       0.504577       1.803491      -0.083942       2.670896          -0.000047
          133              H      10.909880      18.464393      24.399142       0.107767       1.843766 0.14923519E+02  0.16740550E+03                                 2.287802                            2.105248      -1.317531       2.213314                    0.996261       3.928240      10.921275       0.490277       1.113696      -0.750717       0.020016      -0.045153       0.011932       0.050812      -0.003988       0.008885       0.001083      -0.029868      -0.035576      -0.019719      -0.001668       0.021387              2.434984       2.280935      -0.556098       0.538467       2.817319      -0.484032       2.206698           0.000202
          134              H       9.191023      18.452590      22.668482       0.104716       1.909605 0.15900750E+02  0.18039797E+03                                 2.311775                            2.155428      -1.288601       2.224234                    0.996458       3.887028      10.708100       0.492733       1.095673      -0.757214      -0.008330      -0.044272      -0.017794       0.048436      -0.001695       0.013915       0.004849      -0.033340      -0.024812      -0.024915       0.003311       0.021604              2.399450       2.276901       0.357881       0.485501       2.758531       0.433536       2.162917           0.000132
          135              H      13.146150      24.030227       2.035069       0.103609       2.039930 0.16270405E+02  0.18674523E+03                                 2.481540                            2.224961      -1.349548       2.210218                    0.994258       3.955984      11.173031       0.467711       1.140979      -0.745208      -0.013124      -0.030416       0.051987       0.061645      -0.003377      -0.010226      -0.004041      -0.022777       0.057927      -0.024181       0.001937       0.022245              2.715141       2.049116       0.334347      -0.381609       3.111303      -0.884147       2.985004          -0.000135
          136              H      13.091252      26.481697       2.068557       0.113670       1.872887 0.15453083E+02  0.17403851E+03                                 2.277591                            2.122230      -1.315080       2.218069                    0.996459       3.841722      10.537971       0.497594       1.092952      -0.757830      -0.015924       0.016775       0.039914       0.046131      -0.003194      -0.013476       0.000631      -0.019274       0.052739      -0.023245       0.001059       0.022187              2.372409       1.813705      -0.090041      -0.304070       2.671369       0.506933       2.632154          -0.000039
          137              H      16.539120      18.464393       3.049858       0.107766       1.843765 0.14923501E+02  0.16740524E+03                                 2.287801                            2.105246      -1.317530       2.213314                    0.996261       3.928238      10.921265       0.490277       1.113695      -0.750717      -0.020016      -0.045153      -0.011932       0.050812       0.003988       0.008885      -0.001083      -0.029868      -0.035576      -0.019719      -0.001668       0.021387              2.434982       2.280933       0.556097       0.538466       2.817316       0.484031       2.206696           0.000202
          138              H      18.257977      18.452590       4.780518       0.104716       1.909600 0.15900704E+02  0.18039730E+03                                 2.311770                            2.155424      -1.288600       2.224235                    0.996458       3.887024      10.708082       0.492733       1.095672      -0.757214       0.008330      -0.044272       0.017794       0.048436       0.001695       0.013915      -0.004849      -0.033340      -0.024812      -0.024915       0.003311       0.021604              2.399445       2.276896      -0.357880       0.485500       2.758525      -0.433535       2.162913           0.000132
          139              H      14.302850      24.030227      25.413931       0.103609       2.039929 0.16270394E+02  0.18674506E+03                                 2.481538                            2.224960      -1.349549       2.210218                    0.994258       3.955983      11.173025       0.467711       1.140979      -0.745208       0.013124      -0.030416      -0.051987       0.061645       0.003377      -0.010227       0.004041      -0.022777       0.057928      -0.024181       0.001937       0.022245              2.715139       2.049115      -0.334347      -0.381608       3.111301       0.884147       2.985002          -0.000136
          140              H      14.357748      26.481697      25.380443       0.113670       1.872885 0.15453063E+02  0.17403821E+03                                 2.277588                            2.122228      -1.315080       2.218069                    0.996459       3.841721      10.537964       0.497594       1.092951      -0.757830       0.015924       0.016775      -0.039914       0.046131       0.003194      -0.013476      -0.000631      -0.019274       0.052739      -0.023245       0.001059       0.022187              2.372407       1.813704       0.090041      -0.304069       2.671366      -0.506932       2.632151          -0.000039
          141              H      16.539120       8.984607      24.399142       0.107767       1.843766 0.14923517E+02  0.16740546E+03                                 2.287801                            2.105247      -1.317532       2.213313                    0.996261       3.928240      10.921271       0.490277       1.113695      -0.750717      -0.020016       0.045153       0.011932       0.050812      -0.003988      -0.008884      -0.001083      -0.029868      -0.035576      -0.019719      -0.001668       0.021387              2.434983       2.280934      -0.556097      -0.538466       2.817317       0.484031       2.206697           0.000202
          142              H      18.257977       8.996410      22.668482       0.104716       1.909596 0.15900662E+02  0.18039669E+03                                 2.311766                            2.155421      -1.288599       2.224236                    0.996458       3.887021      10.708066       0.492734       1.095671      -0.757214       0.008330       0.044272      -0.017794       0.048436      -0.001695      -0.013915      -0.004849      -0.033340      -0.024812      -0.024915       0.003311       0.021604              2.399440       2.276891       0.357879      -0.485498       2.758519      -0.433534       2.162910           0.000132
          143              H      14.302850       3.418773       2.035069       0.103609       2.039932 0.16270421E+02  0.18674546E+03                                 2.481541                            2.224962      -1.349552       2.210217                    0.994258       3.955985      11.173036       0.467710       1.140979      -0.745208       0.013124       0.030416       0.051987       0.061645      -0.003377       0.010227       0.004041      -0.022777       0.057927      -0.024181       0.001937       0.022245              2.715143       2.049117       0.334347       0.381609       3.111305       0.884148       2.985006          -0.000136
          144              H      14.357748       0.967303       2.068557       0.113669       1.872884 0.15453048E+02  0.17403797E+03                                 2.277586                            2.122226      -1.315080       2.218069                    0.996459       3.841721      10.537958       0.497595       1.092950      -0.757830       0.015924      -0.016775       0.039914       0.046131      -0.003194       0.013476      -0.000631      -0.019274       0.052739      -0.023245       0.001059       0.022187              2.372404       1.813702      -0.090040       0.304069       2.671363      -0.506931       2.632148          -0.000039
          145              H      10.909880       8.984607       3.049858       0.107766       1.843769 0.14923543E+02  0.16740581E+03                                 2.287803                            2.105248      -1.317533       2.213312                    0.996261       3.928244      10.921282       0.490277       1.113694      -0.750717       0.020016       0.045153      -0.011932       0.050812       0.003988      -0.008884       0.001083      -0.029868      -0.035576      -0.019719      -0.001668       0.021387              2.434984       2.280935       0.556098      -0.538467       2.817319      -0.484032       2.206698           0.000202
          146              H       9.191023       8.996410       4.780518       0.104716       1.909604 0.15900738E+02  0.18039781E+03                                 2.311774                            2.155428      -1.288601       2.224235                    0.996458       3.887026      10.708095       0.492732       1.095673      -0.757214      -0.008330       0.044272       0.017794       0.048436       0.001695      -0.013915       0.004849      -0.033340      -0.024812      -0.024915       0.003311       0.021604              2.399449       2.276900      -0.357881      -0.485501       2.758530       0.433536       2.162917           0.000132
          147              H      13.146150       3.418773      25.413931       0.103610       2.039928 0.16270382E+02  0.18674491E+03                                 2.481538                            2.224960      -1.349550       2.210218                    0.994258       3.955981      11.173023       0.467711       1.140980      -0.745208      -0.013124       0.030416      -0.051988       0.061645       0.003377       0.010226      -0.004041      -0.022777       0.057928      -0.024181       0.001937       0.022245              2.715139       2.049115      -0.334347       0.381608       3.111301      -0.884147       2.985002          -0.000136
          148              H      13.091252       0.967303      25.380443       0.113669       1.872890 0.15453116E+02  0.17403898E+03                                 2.277594                            2.122233      -1.315081       2.218068                    0.996459       3.841725      10.537983       0.497593       1.092952      -0.757830      -0.015924      -0.016775      -0.039914       0.046131       0.003194       0.013476       0.000631      -0.019274       0.052739      -0.023245       0.001059       0.022187              2.372413       1.813708       0.090041       0.304071       2.671373       0.506934       2.632158          -0.000039
          149              H      18.402359       3.057819      16.560805       0.112254       1.865926 0.15312797E+02  0.17257353E+03                                 2.300072                            2.131187      -1.322083       2.216759                    0.996145       3.867724      10.715464       0.488615       1.112294      -0.752294      -0.046275      -0.013101      -0.020053       0.052107      -0.001107       0.005340       0.009575       0.033530      -0.028068      -0.020844      -0.001507       0.022351              2.423621       2.836123       0.433647       0.516795       2.170916       0.496497       2.263824           0.000249
          150              H      18.417730       4.804124      18.264839       0.105261       1.912836 0.15912907E+02  0.18058195E+03                                 2.315604                            2.157078      -1.289796       2.223985                    0.996530       3.885504      10.707506       0.492230       1.096512      -0.757020      -0.044183       0.018268       0.008189       0.048507      -0.004780       0.001576       0.013826       0.029142      -0.038239      -0.024889       0.003167       0.021722              2.407065       2.766598      -0.452405      -0.366774       2.173034       0.488536       2.281562           0.000126
          151              H      18.402359      24.391181      10.888195       0.112254       1.865926 0.15312794E+02  0.17257347E+03                                 2.300071                            2.131186      -1.322084       2.216758                    0.996145       3.867724      10.715462       0.488615       1.112294      -0.752294      -0.046275       0.013101       0.020053       0.052107       0.001107      -0.005340       0.009575       0.033530      -0.028068      -0.020844      -0.001507       0.022351              2.423620       2.836122      -0.433647      -0.516795       2.170915       0.496497       2.263824           0.000249
          152              H      18.417730      22.644876       9.184161       0.105261       1.912835 0.15912900E+02  0.18058186E+03                                 2.315604                            2.157078      -1.289796       2.223985                    0.996530       3.885503      10.707503       0.492230       1.096512      -0.757020      -0.044183      -0.018268      -0.008189       0.048507       0.004780      -0.001576       0.013826       0.029142      -0.038239      -0.024889       0.003167       0.021722              2.407064       2.766598       0.452405       0.366773       2.173033       0.488536       2.281562           0.000126
          153              H       9.046641       3.057819      10.888195       0.112254       1.865929 0.15312825E+02  0.17257390E+03                                 2.300073                            2.131188      -1.322084       2.216758                    0.996145       3.867728      10.715474       0.488615       1.112293      -0.752294       0.046275      -0.013101       0.020053       0.052107       0.001107       0.005340      -0.009575       0.033530      -0.028068      -0.020844      -0.001507       0.022351              2.423622       2.836125      -0.433648       0.516796       2.170917      -0.496497       2.263825           0.000249
          154              H       9.031270       4.804124       9.184161       0.105261       1.912834 0.15912890E+02  0.18058170E+03                                 2.315603                            2.157077      -1.289797       2.223985                    0.996530       3.885502      10.707499       0.492230       1.096512      -0.757020       0.044183       0.018268      -0.008189       0.048507       0.004780       0.001576      -0.013826       0.029142      -0.038239      -0.024889       0.003167       0.021722              2.407063       2.766596       0.452404      -0.366773       2.173032      -0.488535       2.281561           0.000126
          155              H       9.046641      24.391181      16.560805       0.112254       1.865924 0.15312772E+02  0.17257316E+03                                 2.300069                            2.131184      -1.322081       2.216759                    0.996145       3.867722      10.715453       0.488615       1.112294      -0.752294       0.046275       0.013101      -0.020053       0.052107      -0.001107      -0.005340      -0.009575       0.033530      -0.028068      -0.020844      -0.001507       0.022351              2.423618       2.836119       0.433647      -0.516795       2.170913      -0.496496       2.263822           0.000249
          156              H       9.031270      22.644876      18.264839       0.105261       1.912835 0.15912897E+02  0.18058180E+03                                 2.315603                            2.157077      -1.289797       2.223985                    0.996530       3.885503      10.707502       0.492230       1.096512      -0.757020       0.044183      -0.018268       0.008189       0.048507      -0.004780      -0.001576      -0.013826       0.029142      -0.038239      -0.024889       0.003167       0.021722              2.407064       2.766597      -0.452405       0.366773       2.173033      -0.488536       2.281561           0.000126
          157              H       6.863897       8.627221      22.334977       0.102896       2.004551 0.17290341E+02  0.20208519E+03                                 2.443264                            2.285462      -1.555437       2.097270                    0.994448       4.251667      12.234656       0.462593       1.132859      -0.744345       0.000063       0.031913       0.031630       0.044932      -0.005982       0.005924       0.013156      -0.017614       0.017281      -0.018198      -0.000802       0.019001              2.558204       2.525222      -0.274009       0.275358       2.580593       0.640900       2.568798           0.000008
          158              H      20.585103      18.821779      22.334977       0.102896       2.004553 0.17290355E+02  0.20208538E+03                                 2.443263                            2.285462      -1.555437       2.097270                    0.994448       4.251669      12.234659       0.462594       1.132858      -0.744345      -0.000063      -0.031913       0.031630       0.044932      -0.005982      -0.005924      -0.013157      -0.017614       0.017281      -0.018198      -0.000802       0.019001              2.558204       2.525221      -0.274009      -0.275358       2.580593      -0.640900       2.568797           0.000008
          159              H      20.585103       8.627221       5.114023       0.102896       2.004551 0.17290334E+02  0.20208509E+03                                 2.443263                            2.285461      -1.555437       2.097270                    0.994448       4.251666      12.234650       0.462594       1.132858      -0.744345      -0.000063       0.031913      -0.031630       0.044932       0.005982       0.005924      -0.013156      -0.017614       0.017281      -0.018198      -0.000802       0.019001              2.558203       2.525221       0.274009       0.275358       2.580592      -0.640900       2.568797           0.000008
          160              H       6.863897      18.821779       5.114023       0.102896       2.004554 0.17290372E+02  0.20208564E+03                                 2.443265                            2.285464      -1.555438       2.097270                    0.994448       4.251671      12.234668       0.462593       1.132858      -0.744345       0.000063      -0.031913      -0.031630       0.044932       0.005982      -0.005924       0.013157      -0.017614       0.017281      -0.018198      -0.000802       0.019001              2.558205       2.525223       0.274009      -0.275358       2.580595       0.640901       2.568799           0.000008
          161              H      22.351721       6.860603       8.610477       0.102896       2.004549 0.17290318E+02  0.20208485E+03                                 2.443262                            2.285461      -1.555437       2.097271                    0.994448       4.251664      12.234644       0.462594       1.132859      -0.744345       0.031913      -0.000063       0.031630       0.044932       0.005982       0.013157      -0.005924       0.017614       0.017281      -0.018198      -0.000802       0.019001              2.558202       2.580591       0.274009       0.640900       2.525220      -0.275358       2.568796           0.000008
          162              H      22.351721      20.588397      18.838523       0.102896       2.004551 0.17290334E+02  0.20208508E+03                                 2.443262                            2.285461      -1.555437       2.097270                    0.994448       4.251667      12.234653       0.462594       1.132858      -0.744345       0.031913       0.000063      -0.031630       0.044932      -0.005982      -0.013156      -0.005924       0.017614       0.017281      -0.018198      -0.000802       0.019000              2.558202       2.580591      -0.274009      -0.640899       2.525220      -0.275358       2.568796           0.000008
          163              H       5.097279      20.588397       8.610477       0.102896       2.004553 0.17290365E+02  0.20208554E+03                                 2.443265                            2.285463      -1.555438       2.097270                    0.994448       4.251670      12.234665       0.462593       1.132858      -0.744345      -0.031913       0.000063       0.031630       0.044932       0.005982      -0.013156       0.005924       0.017614       0.017281      -0.018198      -0.000802       0.019001              2.558205       2.580594       0.274009      -0.640900       2.525223       0.275358       2.568798           0.000008
          164              H       5.097279       6.860603      18.838523       0.102896       2.004552 0.17290349E+02  0.20208529E+03                                 2.443263                            2.285462      -1.555437       2.097270                    0.994448       4.251669      12.234659       0.462594       1.132858      -0.744345      -0.031913      -0.000063      -0.031630       0.044932      -0.005982       0.013156       0.005924       0.017614       0.017281      -0.018198      -0.000802       0.019001              2.558204       2.580593      -0.274009       0.640900       2.525221       0.275358       2.568797           0.000008
          165              H       8.614045      22.338545       6.862250       0.102692       2.008396 0.17316167E+02  0.20248809E+03                                 2.448403                            2.288943      -1.537947       2.104519                    0.994587       4.250125      12.238306       0.461646       1.134617      -0.743963       0.032044       0.032044      -0.000000       0.045317       0.012985      -0.005990       0.005990       0.000000      -0.035881      -0.018309      -0.000656       0.018965              2.564360       2.585634       0.646811      -0.274673       2.585634       0.274673       2.521810           0.000008
          166              H      18.834955      22.338545      20.586750       0.102692       2.008393 0.17316137E+02  0.20248764E+03                                 2.448400                            2.288941      -1.537946       2.104520                    0.994587       4.250121      12.238291       0.461646       1.134618      -0.743963      -0.032044       0.032044       0.000000       0.045317      -0.012985      -0.005990      -0.005990       0.000000      -0.035882      -0.018309      -0.000656       0.018966              2.564357       2.585632      -0.646810      -0.274672       2.585632      -0.274672       2.521808           0.000008
          167              H       8.614045       5.110455      20.586750       0.102692       2.008397 0.17316188E+02  0.20248838E+03                                 2.448403                            2.288944      -1.537948       2.104518                    0.994587       4.250128      12.238314       0.461646       1.134617      -0.743963       0.032044      -0.032044       0.000000       0.045317      -0.012985       0.005990       0.005990      -0.000000      -0.035881      -0.018309      -0.000656       0.018966              2.564361       2.585635      -0.646812       0.274673       2.585635       0.274673       2.521811           0.000008
          168              H      18.834955       5.110455       6.862250       0.102692       2.008395 0.17316159E+02  0.20248796E+03                                 2.448402                            2.288942      -1.537946       2.104519                    0.994587       4.250124      12.238302       0.461646       1.134617      -0.743963      -0.032044      -0.032044       0.000000       0.045317       0.012985       0.005990      -0.005990      -0.000000      -0.035881      -0.018309      -0.000656       0.018965              2.564359       2.585634       0.646811       0.274673       2.585634      -0.274673       2.521810           0.000008
          169              H      20.587848      18.842092       5.100573       0.103080       2.002949 0.17273351E+02  0.20184820E+03                                 2.442412                            2.284776      -1.546375       2.101019                    0.994452       4.250383      12.232011       0.462504       1.133293      -0.744233       0.000100      -0.031684      -0.031754       0.044858      -0.005985       0.005929       0.013274      -0.017361       0.018262      -0.018264      -0.000873       0.019138              2.555434       2.515493      -0.273515       0.272418       2.569406       0.642655       2.581402           0.000007
          170              H       6.861152       8.606908       5.100573       0.103080       2.002948 0.17273350E+02  0.20184816E+03                                 2.442411                            2.284775      -1.546376       2.101019                    0.994452       4.250384      12.232011       0.462505       1.133292      -0.744233      -0.000100       0.031684      -0.031754       0.044858      -0.005985      -0.005929      -0.013274      -0.017361       0.018262      -0.018264      -0.000873       0.019138              2.555433       2.515492      -0.273515      -0.272418       2.569405      -0.642655       2.581401           0.000007
          171              H       6.861152      18.842092      22.348427       0.103080       2.002947 0.17273333E+02  0.20184794E+03                                 2.442410                            2.284775      -1.546375       2.101019                    0.994452       4.250381      12.232004       0.462504       1.133293      -0.744233      -0.000100      -0.031684       0.031754       0.044858       0.005985       0.005929      -0.013274      -0.017361       0.018262      -0.018264      -0.000873       0.019138              2.555432       2.515492       0.273515       0.272418       2.569405      -0.642655       2.581401           0.000007
          172              H      20.587848       8.606908      22.348427       0.103080       2.002947 0.17273329E+02  0.20184786E+03                                 2.442409                            2.284775      -1.546374       2.101020                    0.994452       4.250380      12.231998       0.462505       1.133292      -0.744233       0.000100       0.031684       0.031754       0.044858       0.005985      -0.005929       0.013274      -0.017361       0.018262      -0.018264      -0.000873       0.019138              2.555431       2.515490       0.273515      -0.272418       2.569404       0.642654       2.581400           0.000007
          173              H       5.117592      20.585652      18.825073       0.103080       2.002947 0.17273338E+02  0.20184799E+03                                 2.442410                            2.284775      -1.546375       2.101019                    0.994452       4.250382      12.232006       0.462505       1.133292      -0.744233      -0.031684      -0.000100      -0.031754       0.044858       0.005985       0.013274      -0.005929       0.017361       0.018262      -0.018264      -0.000873       0.019138              2.555432       2.569405       0.273515       0.642654       2.515492      -0.272418       2.581401           0.000007
          174              H       5.117592       6.863348       8.623927       0.103080       2.002948 0.17273343E+02  0.20184807E+03                                 2.442411                            2.284776      -1.546375       2.101019                    0.994452       4.250382      12.232007       0.462504       1.133293      -0.744233      -0.031684       0.000100       0.031754       0.044858      -0.005985      -0.013274      -0.005929       0.017361       0.018262      -0.018264      -0.000873       0.019138              2.555433       2.569405      -0.273515      -0.642655       2.515492      -0.272418       2.581402           0.000007
          175              H      22.331408       6.863348      18.825073       0.103080       2.002945 0.17273310E+02  0.20184759E+03                                 2.442409                            2.284774      -1.546374       2.101020                    0.994452       4.250378      12.231992       0.462505       1.133293      -0.744233       0.031684       0.000100      -0.031754       0.044858       0.005985      -0.013274       0.005929       0.017361       0.018262      -0.018264      -0.000873       0.019138              2.555430       2.569403       0.273515      -0.642654       2.515489       0.272417       2.581399           0.000007
          176              H      22.331408      20.585652       8.623927       0.103080       2.002948 0.17273344E+02  0.20184811E+03                                 2.442412                            2.284777      -1.546375       2.101020                    0.994452       4.250382      12.232012       0.462504       1.133294      -0.744232       0.031684      -0.000100       0.031754       0.044858      -0.005985       0.013274       0.005929       0.017361       0.018262      -0.018264      -0.000873       0.019138              2.555434       2.569407      -0.273516       0.642655       2.515493       0.272418       2.581403           0.000007
          177              H      18.828093       5.103593      20.586750       0.102326       2.007973 0.17342271E+02  0.20284755E+03                                 2.445435                            2.288321      -1.558063       2.095180                    0.994376       4.261431      12.268122       0.462470       1.132294      -0.744425      -0.031896      -0.031896       0.000000       0.045108       0.013269      -0.005923       0.005922       0.000000      -0.035079      -0.018201      -0.000914       0.019115              2.558123       2.573726       0.640558      -0.274276       2.573726       0.274275       2.526917           0.000008
          178              H       8.620907       5.103593       6.862250       0.102326       2.007975 0.17342296E+02  0.20284791E+03                                 2.445437                            2.288322      -1.558064       2.095179                    0.994376       4.261433      12.268130       0.462469       1.132294      -0.744425       0.031896      -0.031896      -0.000000       0.045108      -0.013269      -0.005923      -0.005923      -0.000000      -0.035079      -0.018201      -0.000914       0.019115              2.558125       2.573728      -0.640559      -0.274276       2.573728      -0.274276       2.526919           0.000008
          179              H      18.828093      22.345407       6.862250       0.102326       2.007974 0.17342285E+02  0.20284776E+03                                 2.445437                            2.288322      -1.558063       2.095180                    0.994376       4.261432      12.268129       0.462469       1.132294      -0.744425      -0.031896       0.031896       0.000000       0.045108      -0.013269       0.005923       0.005923       0.000000      -0.035079      -0.018201      -0.000914       0.019115              2.558125       2.573728      -0.640559       0.274276       2.573728       0.274276       2.526919           0.000008
          180              H       8.620907      22.345407      20.586750       0.102326       2.007977 0.17342318E+02  0.20284825E+03                                 2.445439                            2.288324      -1.558064       2.095179                    0.994376       4.261436      12.268143       0.462469       1.132294      -0.744425       0.031896       0.031896       0.000000       0.045108       0.013269       0.005923      -0.005923       0.000000      -0.035079      -0.018201      -0.000914       0.019115              2.558127       2.573731       0.640560       0.274276       2.573731      -0.274276       2.526921           0.000008
          181              C       3.243099      10.353488      21.793134      -0.088068      41.605932 0.47696905E+03  0.11450215E+05                                10.407293                            7.223618       0.007525       1.960770                    0.999535      30.009206      86.530143       0.621916       0.410252      -1.070618       0.008250      -0.012110      -0.033736       0.036781       0.012494      -0.018623       0.011394       0.003849       0.040780      -0.029706       0.004212       0.025494             14.541333      16.425931     -10.765316       0.044095      16.181381      -0.445780      11.016688          -0.000250
          182              C       4.231263       9.362579      21.792859      -0.144313      43.196174 0.49615129E+03  0.12030258E+05                                10.654224                            7.353879       0.063819       1.975675                    0.999817      30.699024      89.000060       0.618010       0.408743      -1.071466      -0.015922       0.013031      -0.019174       0.028124       0.001908       0.013605      -0.020893       0.000538       0.062827      -0.025675      -0.008606       0.034281             15.088166      17.551966     -11.442713      -1.196587      16.666735       0.892612      11.045797           0.000570
          183              C      24.205901      17.095512      21.793134      -0.088069      41.605891 0.47696939E+03  0.11450226E+05                                10.407279                            7.223616       0.007519       1.960768                    0.999535      30.009238      86.530246       0.621917       0.410251      -1.070619      -0.008250       0.012111      -0.033736       0.036781       0.012495       0.018624      -0.011393       0.003851       0.040782      -0.029706       0.004212       0.025494             14.541287      16.425886     -10.765289      -0.044111      16.181349       0.445806      11.016625          -0.000245
          184              C      23.217737      18.086421      21.792859      -0.144313      43.196113 0.49615076E+03  0.12030241E+05                                10.654213                            7.353874       0.063819       1.975676                    0.999817      30.699001      88.999955       0.618010       0.408743      -1.071466       0.015922      -0.013031      -0.019174       0.028124       0.001909      -0.013605       0.020893       0.000538       0.062825      -0.025676      -0.008605       0.034281             15.088133      17.551932     -11.442692       1.196577      16.666711      -0.892598      11.045757           0.000569
          185              C      24.205901      10.353488       5.655866      -0.088068      41.605916 0.47696896E+03  0.11450212E+05                                10.407289                            7.223617       0.007527       1.960771                    0.999535      30.009203      86.530119       0.621917       0.410252      -1.070619      -0.008250      -0.012110       0.033736       0.036781      -0.012495      -0.018623      -0.011395       0.003849       0.040780      -0.029706       0.004212       0.025494             14.541325      16.425921      10.765308       0.044096      16.181370       0.445780      11.016683          -0.000248
          186              C      23.217737       9.362579       5.656141      -0.144313      43.196138 0.49615093E+03  0.12030246E+05                                10.654217                            7.353875       0.063819       1.975676                    0.999817      30.699010      88.999988       0.618010       0.408743      -1.071466       0.015922       0.013031       0.019174       0.028124      -0.001908       0.013605       0.020893       0.000538       0.062827      -0.025675      -0.008606       0.034281             15.088153      17.551951      11.442702      -1.196587      16.666721      -0.892612      11.045787           0.000568
          187              C       3.243099      17.095512       5.655866      -0.088068      41.605886 0.47696929E+03  0.11450223E+05                                10.407278                            7.223615       0.007518       1.960768                    0.999535      30.009237      86.530241       0.621917       0.410251      -1.070619       0.008250       0.012111       0.033736       0.036782      -0.012495       0.018623       0.011393       0.003851       0.040782      -0.029706       0.004212       0.025494             14.541285      16.425884      10.765287      -0.044110      16.181347      -0.445806      11.016624          -0.000249
          188              C       4.231263      18.086421       5.656141      -0.144313      43.196124 0.49615085E+03  0.12030244E+05                                10.654216                            7.353876       0.063818       1.975676                    0.999817      30.699004      88.999976       0.618010       0.408743      -1.071466      -0.015922      -0.013031       0.019174       0.028124      -0.001909      -0.013605      -0.020893       0.000538       0.062825      -0.025676      -0.008605       0.034281             15.088139      17.551938      11.442697       1.196577      16.666717       0.892598      11.045760           0.000570
          189              C      21.821132       3.252981      10.350469      -0.089669      41.320059 0.47710199E+03  0.11455831E+05                                10.359190                            7.227391       0.013503       1.962668                    0.999543      30.036477      86.658135       0.621309       0.410566      -1.070262      -0.033141       0.008757      -0.010794       0.035937      -0.017393       0.012297       0.011693       0.017185      -0.021623      -0.028609       0.004849       0.023760             14.364048      10.925933       0.255213      -0.657018      16.173510     -10.581089      15.992701          -0.000236
          190              C      21.812622       4.236204       9.354070      -0.144094      42.980519 0.49665395E+03  0.12045928E+05                                10.615811                            7.357726       0.065753       1.976037                    0.999814      30.711150      89.058555       0.617810       0.408756      -1.071419      -0.019524      -0.015711       0.014780       0.029094       0.013784      -0.020541       0.002049       0.032696      -0.034448      -0.025873      -0.008977       0.034850             14.920338      11.017532      -1.078261       0.779476      17.282233     -11.239948      16.461250           0.000553
          191              C      21.821132      24.196019      17.098531      -0.089668      41.320076 0.47710210E+03  0.11455835E+05                                10.359193                            7.227392       0.013502       1.962667                    0.999543      30.036483      86.658172       0.621309       0.410566      -1.070261      -0.033141      -0.008756       0.010794       0.035937       0.017394      -0.012297       0.011693       0.017185      -0.021624      -0.028609       0.004848       0.023760             14.364055      10.925938      -0.255210       0.657016      16.173516     -10.581095      15.992710          -0.000237
          192              C      21.812622      23.212796      18.094930      -0.144095      42.980551 0.49665430E+03  0.12045939E+05                                10.615818                            7.357729       0.065752       1.976037                    0.999814      30.711161      89.058605       0.617810       0.408757      -1.071419      -0.019524       0.015711      -0.014780       0.029094      -0.013784       0.020541       0.002049       0.032697      -0.034448      -0.025873      -0.008977       0.034850             14.920350      11.017537       1.078264      -0.779478      17.282247     -11.239959      16.461266           0.000554
          193              C       5.627868      24.196019      10.350469      -0.089668      41.320049 0.47710173E+03  0.11455824E+05                                10.359188                            7.227389       0.013502       1.962667                    0.999543      30.036469      86.658113       0.621309       0.410566      -1.070262       0.033141      -0.008756      -0.010794       0.035937      -0.017394      -0.012297      -0.011693       0.017185      -0.021623      -0.028609       0.004848       0.023760             14.364048      10.925933       0.255211       0.657016      16.173508      10.581089      15.992702          -0.000240
          194              C       5.636378      23.212796       9.354070      -0.144095      42.980554 0.49665433E+03  0.12045940E+05                                10.615819                            7.357730       0.065750       1.976036                    0.999814      30.711163      89.058618       0.617810       0.408757      -1.071419       0.019524       0.015711       0.014780       0.029094       0.013784       0.020541      -0.002049       0.032697      -0.034448      -0.025873      -0.008977       0.034850             14.920350      11.017539      -1.078263      -0.779477      17.282246      11.239959      16.461265           0.000555
          195              C       5.627868       3.252981      17.098531      -0.089668      41.320047 0.47710179E+03  0.11455825E+05                                10.359187                            7.227389       0.013502       1.962667                    0.999543      30.036472      86.658113       0.621309       0.410566      -1.070262       0.033141       0.008757       0.010793       0.035937       0.017394       0.012297      -0.011692       0.017185      -0.021624      -0.028609       0.004848       0.023761             14.364044      10.925932      -0.255210      -0.657015      16.173505      10.581085      15.992695          -0.000238
          196              C       5.636378       4.236204      18.094930      -0.144095      42.980541 0.49665424E+03  0.12045937E+05                                10.615816                            7.357729       0.065750       1.976036                    0.999814      30.711158      89.058587       0.617810       0.408756      -1.071419       0.019524      -0.015710      -0.014781       0.029094      -0.013784      -0.020541      -0.002049       0.032697      -0.034448      -0.025873      -0.008977       0.034850             14.920346      11.017535       1.078263       0.779479      17.282243      11.239955      16.461258           0.000556
          197              C      10.355135      21.764587       3.240629      -0.091716      41.832153 0.48127369E+03  0.11581606E+05                                10.454515                            7.263527       0.015831       1.962017                    0.999522      30.126060      87.023347       0.619149       0.411088      -1.069882      -0.010875      -0.032018       0.007879       0.034720       0.012042       0.011934      -0.018440      -0.019169      -0.013948      -0.029218       0.004847       0.024371             14.606317      16.240845      -0.392442     -10.849295      11.001978       0.008382      16.576127          -0.000230
          198              C       9.368344      21.772547       4.233734      -0.143530      43.257142 0.49694208E+03  0.12056124E+05                                10.667499                            7.362230       0.095264       1.982930                    0.999730      30.728706      89.156575       0.617248       0.409020      -1.071117       0.013565      -0.021134      -0.016785       0.030206      -0.019967       0.001099       0.013133      -0.031048      -0.030745      -0.024128      -0.009279       0.033407             15.101677      16.657878       0.943237     -11.462100      11.042645      -1.224249      17.604509           0.000587
          199              C      14.862536      16.595116       0.324996       0.099113      33.463886 0.36958412E+03  0.83145797E+04                                 8.987166                            6.339176       0.231592       2.076882                    0.999766      26.510170      73.720233       0.667722       0.407740      -1.073504      -0.060892       0.017646      -0.015889       0.065358       0.008586      -0.010364       0.000358       0.032012       0.109259      -0.036491      -0.002577       0.039067             12.249711       9.868403       0.751631       1.481674      21.452467       0.299708       5.428262          -0.002592
          200              C      14.882024      15.196590       0.340093      -0.183150      42.873019 0.49896451E+03  0.12085775E+05                                10.518103                            7.331384       0.153276       2.002780                    0.999825      30.681420      88.189849       0.625990       0.403956      -1.077277      -0.020867       0.001148      -0.002623       0.021063      -0.020351       0.005307      -0.006204       0.039966       0.016804      -0.031692       0.003583       0.028108             14.853976      10.705600       1.718510       1.519022      27.761791       0.632971       6.094537           0.000222
          201              C      17.093865      21.764587      24.208371      -0.091717      41.832144 0.48127364E+03  0.11581604E+05                                10.454513                            7.263527       0.015832       1.962018                    0.999522      30.126057      87.023327       0.619149       0.411088      -1.069882       0.010875      -0.032018      -0.007879       0.034720      -0.012042       0.011934       0.018440      -0.019169      -0.013948      -0.029218       0.004847       0.024371             14.606313      16.240842       0.392444     -10.849291      11.001974      -0.008383      16.576123          -0.000229
          202              C      18.080656      21.772547      23.215266      -0.143530      43.257115 0.49694179E+03  0.12056115E+05                                10.667494                            7.362228       0.095266       1.982931                    0.999730      30.728695      89.156522       0.617248       0.409020      -1.071117      -0.013565      -0.021134       0.016785       0.030206       0.019967       0.001099      -0.013134      -0.031048      -0.030745      -0.024128      -0.009279       0.033407             15.101669      16.657869      -0.943236     -11.462093      11.042639       1.224248      17.604499           0.000589
          203              C      12.586464      16.595116      27.124004       0.099113      33.463891 0.36958419E+03  0.83145818E+04                                 8.987167                            6.339177       0.231592       2.076882                    0.999766      26.510173      73.720248       0.667722       0.407740      -1.073504       0.060892       0.017646       0.015889       0.065358      -0.008586      -0.010364      -0.000358       0.032011       0.109259      -0.036491      -0.002577       0.039067             12.249712       9.868405      -0.751634       1.481674      21.452470      -0.299709       5.428263          -0.002593
          204              C      12.566976      15.196590      27.108907      -0.183150      42.873022 0.49896458E+03  0.12085777E+05                                10.518103                            7.331384       0.153276       2.002780                    0.999825      30.681420      88.189842       0.625990       0.403956      -1.077277       0.020867       0.001148       0.002623       0.021063       0.020351       0.005307       0.006204       0.039966       0.016804      -0.031692       0.003583       0.028108             14.853977      10.705599      -1.718514       1.519021      27.761796      -0.632973       6.094538           0.000223
          205              C      10.355135       5.684413      24.208371      -0.091716      41.832176 0.48127395E+03  0.11581614E+05                                10.454519                            7.263529       0.015830       1.962017                    0.999522      30.126071      87.023394       0.619149       0.411088      -1.069882      -0.010875       0.032018      -0.007879       0.034720      -0.012042      -0.011934      -0.018440      -0.019169      -0.013948      -0.029218       0.004847       0.024371             14.606326      16.240858       0.392442      10.849304      11.001983       0.008382      16.576138          -0.000225
          206              C       9.368344       5.676453      23.215266      -0.143531      43.257148 0.49694212E+03  0.12056125E+05                                10.667501                            7.362231       0.095266       1.982931                    0.999730      30.728705      89.156572       0.617248       0.409020      -1.071116       0.013565       0.021135       0.016785       0.030206       0.019967      -0.001099       0.013134      -0.031048      -0.030745      -0.024128      -0.009279       0.033407             15.101685      16.657890      -0.943238      11.462110      11.042645      -1.224250      17.604519           0.000586
          207              C      14.862536      10.853884      27.124004       0.099113      33.463895 0.36958420E+03  0.83145825E+04                                 8.987169                            6.339177       0.231589       2.076881                    0.999766      26.510176      73.720266       0.667721       0.407740      -1.073504      -0.060892      -0.017646       0.015889       0.065358      -0.008586       0.010364       0.000358       0.032011       0.109259      -0.036491      -0.002577       0.039067             12.249714       9.868407      -0.751634      -1.481674      21.452472       0.299709       5.428263          -0.002592
          208              C      14.882024      12.252410      27.108907      -0.183150      42.873020 0.49896454E+03  0.12085776E+05                                10.518103                            7.331384       0.153276       2.002780                    0.999825      30.681421      88.189845       0.625990       0.403955      -1.077277      -0.020867      -0.001148       0.002623       0.021063       0.020351      -0.005307      -0.006204       0.039966       0.016803      -0.031692       0.003583       0.028109             14.853976      10.705598      -1.718512      -1.519021      27.761792       0.632972       6.094537           0.000220
          209              C      17.093865       5.684413       3.240629      -0.091716      41.832161 0.48127381E+03  0.11581610E+05                                10.454516                            7.263528       0.015831       1.962017                    0.999522      30.126064      87.023362       0.619149       0.411088      -1.069882       0.010875       0.032018       0.007879       0.034720       0.012042      -0.011934       0.018440      -0.019169      -0.013948      -0.029218       0.004847       0.024371             14.606321      16.240853      -0.392444      10.849299      11.001979      -0.008384      16.576131          -0.000226
          210              C      18.080656       5.676453       4.233734      -0.143531      43.257137 0.49694202E+03  0.12056122E+05                                10.667499                            7.362230       0.095266       1.982931                    0.999730      30.728703      89.156562       0.617248       0.409020      -1.071117      -0.013565       0.021135      -0.016785       0.030206      -0.019967      -0.001099      -0.013134      -0.031048      -0.030745      -0.024128      -0.009279       0.033407             15.101680      16.657884       0.943236      11.462104      11.042644       1.224248      17.604512           0.000587
          211              C      12.586464      10.853884       0.324996       0.099113      33.463904 0.36958431E+03  0.83145856E+04                                 8.987171                            6.339179       0.231588       2.076880                    0.999766      26.510180      73.720283       0.667721       0.407740      -1.073504       0.060892      -0.017646      -0.015889       0.065358       0.008586       0.010364      -0.000358       0.032011       0.109260      -0.036491      -0.002577       0.039068             12.249717       9.868409       0.751635      -1.481675      21.452478      -0.299709       5.428265          -0.002589
          212              C      12.566976      12.252410       0.340093      -0.183150      42.873036 0.49896473E+03  0.12085782E+05                                10.518106                            7.331386       0.153276       2.002780                    0.999825      30.681427      88.189872       0.625990       0.403956      -1.077277       0.020867      -0.001148      -0.002623       0.021063      -0.020351      -0.005307       0.006204       0.039966       0.016803      -0.031692       0.003583       0.028109             14.853981      10.705601       1.718514      -1.519022      27.761803      -0.632973       6.094539           0.000219
          213              C      24.077988      16.967599      19.380366      -0.088069      41.605891 0.47696937E+03  0.11450225E+05                                10.407280                            7.223616       0.007519       1.960768                    0.999535      30.009237      86.530248       0.621917       0.410251      -1.070619      -0.012111       0.008250       0.033736       0.036781       0.012495      -0.011393       0.018624      -0.003851       0.040781      -0.029706       0.004212       0.025494             14.541289      16.181346     -10.765291       0.445807      16.425894      -0.044111      11.016626          -0.000247
          214              C      23.087079      17.955763      19.380641      -0.144313      43.196114 0.49615075E+03  0.12030241E+05                                10.654214                            7.353875       0.063819       1.975676                    0.999817      30.699000      88.999961       0.618010       0.408743      -1.071466       0.013031      -0.015922       0.019174       0.028124       0.001909       0.020893      -0.013605      -0.000538       0.062825      -0.025676      -0.008605       0.034281             15.088137      16.666710     -11.442695      -0.892597      17.551942       1.196576      11.045758           0.000570
          215              C       3.371012      10.481401      19.380366      -0.088068      41.605938 0.47696904E+03  0.11450215E+05                                10.407295                            7.223619       0.007524       1.960770                    0.999535      30.009207      86.530156       0.621916       0.410252      -1.070618       0.012110      -0.008250       0.033736       0.036781       0.012495       0.011394      -0.018623      -0.003849       0.040779      -0.029706       0.004212       0.025494             14.541337      16.181389     -10.765319      -0.445779      16.425930       0.044095      11.016691          -0.000248
          216              C       4.361921       9.493237      19.380641      -0.144314      43.196195 0.49615149E+03  0.12030264E+05                                10.654229                            7.353881       0.063817       1.975675                    0.999817      30.699031      89.000097       0.618009       0.408743      -1.071466      -0.013031       0.015922       0.019174       0.028124       0.001908      -0.020893       0.013605      -0.000538       0.062827      -0.025675      -0.008606       0.034281             15.088174      16.666749     -11.442720       0.892613      17.551971      -1.196588      11.045802           0.000569
          217              C      24.077988      10.481401       8.068634      -0.088069      41.605926 0.47696907E+03  0.11450215E+05                                10.407290                            7.223617       0.007527       1.960771                    0.999535      30.009208      86.530137       0.621917       0.410252      -1.070619      -0.012110      -0.008250      -0.033736       0.036781      -0.012495       0.011394       0.018623      -0.003849       0.040781      -0.029706       0.004212       0.025494             14.541326      16.181377      10.765308      -0.445778      16.425917      -0.044094      11.016685          -0.000249
          218              C      23.087079       9.493237       8.068359      -0.144313      43.196131 0.49615084E+03  0.12030243E+05                                10.654215                            7.353875       0.063821       1.975676                    0.999817      30.699005      88.999967       0.618010       0.408743      -1.071466       0.013031       0.015922      -0.019174       0.028124      -0.001908      -0.020893      -0.013605      -0.000538       0.062827      -0.025675      -0.008606       0.034281             15.088151      16.666724      11.442700       0.892614      17.551944       1.196589      11.045786           0.000569
          219              C       3.371012      16.967599       8.068634      -0.088068      41.605873 0.47696917E+03  0.11450219E+05                                10.407276                            7.223614       0.007519       1.960768                    0.999535      30.009231      86.530217       0.621917       0.410251      -1.070619       0.012111       0.008250      -0.033736       0.036781      -0.012495      -0.011393      -0.018624      -0.003851       0.040782      -0.029706       0.004212       0.025494             14.541282      16.181338      10.765284       0.445807      16.425886       0.044111      11.016621          -0.000251
          220              C       4.361921      17.955763       8.068359      -0.144313      43.196108 0.49615070E+03  0.12030239E+05                                10.654212                            7.353874       0.063819       1.975676                    0.999817      30.698999      88.999950       0.618010       0.408743      -1.071466      -0.013031      -0.015922      -0.019174       0.028124      -0.001909       0.020893       0.013605      -0.000538       0.062825      -0.025676      -0.008605       0.034281             15.088133      16.666706      11.442692      -0.892596      17.551938      -1.196576      11.045756           0.000570
          221              C      16.977481       8.096632       3.374031      -0.089668      41.320062 0.47710204E+03  0.11455833E+05                                10.359189                            7.227391       0.013502       1.962667                    0.999543      30.036480      86.658143       0.621309       0.410566      -1.070262       0.008756      -0.033141       0.010794       0.035937      -0.017393      -0.011693      -0.012297      -0.017185      -0.021624      -0.028609       0.004848       0.023760             14.364048      16.173511       0.255212      10.581089      10.925934       0.657017      15.992701          -0.000239
          222              C      17.960704       8.088122       4.370430      -0.144094      42.980513 0.49665389E+03  0.12045926E+05                                10.615810                            7.357725       0.065752       1.976037                    0.999814      30.711147      89.058541       0.617810       0.408756      -1.071419      -0.015711      -0.019524      -0.014780       0.029094       0.013784      -0.002049       0.020541      -0.032697      -0.034448      -0.025873      -0.008977       0.034850             14.920337      17.282233      -1.078262      11.239947      11.017531      -0.779478      16.461249           0.000555
          223              C      10.471519       8.096632      24.074969      -0.089668      41.320061 0.47710197E+03  0.11455831E+05                                10.359190                            7.227391       0.013501       1.962667                    0.999543      30.036478      86.658143       0.621309       0.410566      -1.070262      -0.008756      -0.033141      -0.010794       0.035937       0.017393      -0.011693       0.012297      -0.017185      -0.021624      -0.028609       0.004848       0.023760             14.364050      16.173512      -0.255211      10.581091      10.925935      -0.657016      15.992703          -0.000238
          224              C       9.488296       8.088122      23.078570      -0.144095      42.980537 0.49665417E+03  0.12045935E+05                                10.615815                            7.357728       0.065751       1.976037                    0.999814      30.711156      89.058579       0.617810       0.408756      -1.071419       0.015711      -0.019524       0.014780       0.029094      -0.013784      -0.002049      -0.020541      -0.032697      -0.034448      -0.025873      -0.008977       0.034850             14.920346      17.282244       1.078263      11.239956      11.017535       0.779478      16.461260           0.000554
          225              C      10.471519      19.352368       3.374031      -0.089668      41.320040 0.47710171E+03  0.11455823E+05                                10.359186                            7.227388       0.013501       1.962667                    0.999543      30.036468      86.658102       0.621309       0.410566      -1.070262      -0.008756       0.033141       0.010794       0.035937      -0.017394       0.011693       0.012297      -0.017185      -0.021623      -0.028609       0.004848       0.023760             14.364041      16.173499       0.255210     -10.581082      10.925931      -0.657016      15.992694          -0.000242
          226              C       9.488296      19.360878       4.370430      -0.144094      42.980538 0.49665421E+03  0.12045936E+05                                10.615814                            7.357728       0.065750       1.976036                    0.999814      30.711160      89.058592       0.617810       0.408756      -1.071419       0.015711       0.019524      -0.014780       0.029094       0.013784       0.002048      -0.020541      -0.032697      -0.034448      -0.025873      -0.008978       0.034850             14.920340      17.282232      -1.078263     -11.239948      11.017535       0.779477      16.461253           0.000555
          227              C      16.977481      19.352368      24.074969      -0.089668      41.320054 0.47710191E+03  0.11455829E+05                                10.359188                            7.227390       0.013502       1.962667                    0.999543      30.036474      86.658122       0.621309       0.410566      -1.070262       0.008756       0.033141      -0.010794       0.035937       0.017394       0.011693      -0.012297      -0.017186      -0.021623      -0.028609       0.004848       0.023760             14.364045      16.173504      -0.255212     -10.581086      10.925932       0.657018      15.992699          -0.000241
          228              C      17.960704      19.360878      23.078570      -0.144094      42.980524 0.49665401E+03  0.12045930E+05                                10.615812                            7.357726       0.065751       1.976036                    0.999814      30.711154      89.058568       0.617810       0.408756      -1.071419      -0.015711       0.019524       0.014780       0.029094      -0.013784       0.002048       0.020541      -0.032697      -0.034448      -0.025873      -0.008978       0.034850             14.920337      17.282229       1.078262     -11.239946      11.017532      -0.779476      16.461250           0.000557
          229              C       8.040087      24.079635      10.483871      -0.091716      41.832150 0.48127357E+03  0.11581602E+05                                10.454515                            7.263527       0.015831       1.962017                    0.999522      30.126057      87.023341       0.619149       0.411088      -1.069882      -0.032018      -0.010875      -0.007879       0.034720       0.012042       0.018440      -0.011934       0.019169      -0.013948      -0.029218       0.004847       0.024371             14.606319      11.001979      -0.392441      -0.008380      16.240848      10.849297      16.576130          -0.000228
          230              C       8.048047      23.092844       9.490766      -0.143530      43.257147 0.49694210E+03  0.12056124E+05                                10.667501                            7.362231       0.095265       1.982930                    0.999730      30.728705      89.156574       0.617248       0.409020      -1.071116      -0.021134       0.013565       0.016785       0.030206      -0.019967      -0.013133      -0.001099       0.031048      -0.030746      -0.024128      -0.009279       0.033407             15.101682      11.042646       0.943238       1.224250      16.657885      11.462106      17.604515           0.000587
          231              C       2.870616       1.138036      13.399504       0.099113      33.463866 0.36958390E+03  0.83145734E+04                                 8.987162                            6.339174       0.231593       2.076882                    0.999766      26.510162      73.720201       0.667722       0.407740      -1.073504       0.017646      -0.060892       0.015889       0.065358       0.008586      -0.000358       0.010364      -0.032012       0.109260      -0.036491      -0.002577       0.039068             12.249705      21.452457       0.751634      -0.299709       9.868399      -1.481673       5.428260          -0.002593
          232              C       1.472090       1.157524      13.384407      -0.183150      42.872997 0.49896426E+03  0.12085767E+05                                10.518099                            7.331382       0.153277       2.002780                    0.999825      30.681409      88.189792       0.625991       0.403955      -1.077277       0.001148      -0.020867       0.002623       0.021063      -0.020351       0.006204      -0.005307      -0.039966       0.016804      -0.031692       0.003584       0.028108             14.853971      27.761786       1.718513      -0.632972      10.705593      -1.519020       6.094535           0.000221
          233              C       8.040087       3.369365      16.965129      -0.091716      41.832173 0.48127386E+03  0.11581612E+05                                10.454518                            7.263529       0.015831       1.962017                    0.999522      30.126068      87.023381       0.619149       0.411088      -1.069882      -0.032018       0.010875       0.007879       0.034720      -0.012042      -0.018440      -0.011934       0.019169      -0.013948      -0.029218       0.004847       0.024371             14.606325      11.001982       0.392441       0.008381      16.240858      10.849304      16.576137          -0.000227
          234              C       8.048047       4.356156      17.958234      -0.143531      43.257170 0.49694236E+03  0.12056133E+05                                10.667505                            7.362233       0.095264       1.982930                    0.999730      30.728714      89.156614       0.617248       0.409020      -1.071116      -0.021135      -0.013565      -0.016785       0.030206       0.019967       0.013134      -0.001099       0.031048      -0.030745      -0.024128      -0.009279       0.033407             15.101692      11.042650      -0.943240      -1.224251      16.657898      11.462116      17.604527           0.000587
          235              C       2.870616      26.310964      14.049496       0.099112      33.463887 0.36958411E+03  0.83145795E+04                                 8.987167                            6.339176       0.231591       2.076882                    0.999766      26.510172      73.720242       0.667722       0.407740      -1.073504       0.017647       0.060892      -0.015889       0.065358      -0.008586       0.000358       0.010364      -0.032011       0.109260      -0.036491      -0.002577       0.039068             12.249713      21.452472      -0.751632       0.299709       9.868403      -1.481674       5.428262          -0.002594
          236              C       1.472090      26.291476      14.064593      -0.183150      42.873023 0.49896451E+03  0.12085775E+05                                10.518103                            7.331384       0.153277       2.002780                    0.999825      30.681420      88.189843       0.625991       0.403955      -1.077277       0.001148       0.020867      -0.002623       0.021063       0.020351      -0.006204      -0.005307      -0.039966       0.016804      -0.031692       0.003584       0.028108             14.853980      27.761802      -1.718511       0.632972      10.705599      -1.519021       6.094538           0.000222
          237              C      19.408913      24.079635      16.965129      -0.091716      41.832157 0.48127371E+03  0.11581607E+05                                10.454516                            7.263528       0.015831       1.962017                    0.999522      30.126062      87.023359       0.619149       0.411088      -1.069882       0.032018      -0.010875       0.007879       0.034720      -0.012042       0.018440       0.011934       0.019169      -0.013948      -0.029218       0.004847       0.024371             14.606320      11.001980       0.392442      -0.008382      16.240849     -10.849298      16.576131          -0.000227
          238              C      19.400953      23.092844      17.958234      -0.143530      43.257138 0.49694203E+03  0.12056122E+05                                10.667498                            7.362230       0.095266       1.982931                    0.999730      30.728702      89.156554       0.617248       0.409020      -1.071117       0.021135       0.013565      -0.016785       0.030206       0.019967      -0.013134       0.001099       0.031048      -0.030745      -0.024128      -0.009279       0.033407             15.101678      11.042642      -0.943237       1.224249      16.657881     -11.462103      17.604511           0.000587
          239              C      24.578384       1.138036      14.049496       0.099113      33.463891 0.36958413E+03  0.83145802E+04                                 8.987169                            6.339177       0.231592       2.076882                    0.999766      26.510170      73.720242       0.667722       0.407740      -1.073504      -0.017646      -0.060892      -0.015889       0.065358      -0.008586      -0.000358      -0.010364      -0.032012       0.109260      -0.036491      -0.002577       0.039068             12.249717      21.452483      -0.751630      -0.299708       9.868405       1.481674       5.428262          -0.002588
          240              C      25.976910       1.157524      14.064593      -0.183150      42.873035 0.49896469E+03  0.12085781E+05                                10.518107                            7.331386       0.153275       2.002780                    0.999825      30.681423      88.189866       0.625990       0.403956      -1.077277      -0.001148      -0.020867      -0.002623       0.021063       0.020351       0.006204       0.005307      -0.039966       0.016804      -0.031692       0.003583       0.028108             14.853986      27.761817      -1.718513      -0.632972      10.705601       1.519021       6.094540           0.000219
          241              C      19.408913       3.369365      10.483871      -0.091717      41.832155 0.48127372E+03  0.11581607E+05                                10.454515                            7.263528       0.015832       1.962017                    0.999522      30.126061      87.023351       0.619149       0.411088      -1.069882       0.032018       0.010875      -0.007879       0.034720       0.012042      -0.018440       0.011934       0.019169      -0.013947      -0.029218       0.004847       0.024371             14.606319      11.001979      -0.392443       0.008383      16.240850     -10.849298      16.576129          -0.000224
          242              C      19.400953       4.356156       9.490766      -0.143530      43.257119 0.49694180E+03  0.12056115E+05                                10.667495                            7.362228       0.095267       1.982931                    0.999730      30.728695      89.156524       0.617248       0.409020      -1.071117       0.021135      -0.013565       0.016785       0.030206      -0.019967       0.013133       0.001099       0.031048      -0.030745      -0.024128      -0.009279       0.033407             15.101673      11.042640       0.943236      -1.224248      16.657876     -11.462099      17.604504           0.000586
          243              C      24.578384      26.310964      13.399504       0.099112      33.463904 0.36958427E+03  0.83145842E+04                                 8.987170                            6.339177       0.231591       2.076882                    0.999766      26.510178      73.720267       0.667722       0.407740      -1.073504      -0.017646       0.060892       0.015889       0.065358       0.008586       0.000358      -0.010364      -0.032012       0.109260      -0.036491      -0.002577       0.039068             12.249719      21.452486       0.751632       0.299709       9.868408       1.481675       5.428264          -0.002588
          244              C      25.976910      26.291476      13.384407      -0.183150      42.873028 0.49896461E+03  0.12085778E+05                                10.518105                            7.331385       0.153276       2.002780                    0.999825      30.681420      88.189839       0.625990       0.403956      -1.077277      -0.001148       0.020867       0.002623       0.021063      -0.020351      -0.006204       0.005307      -0.039966       0.016804      -0.031692       0.003583       0.028109             14.853983      27.761812       1.718515       0.632974      10.705597       1.519021       6.094539           0.000219
          245              C      24.199038      17.094688       5.655866      -0.087539      41.088349 0.47534820E+03  0.11403139E+05                                10.318187                            7.210308       0.015191       1.963762                    0.999536      29.991972      86.487687       0.622539       0.410135      -1.070550      -0.009076       0.010422       0.032463       0.035282       0.010540      -0.018171       0.012795       0.001341       0.039481      -0.028644       0.003367       0.025277             14.284766      16.147932     -10.539339       0.206765      15.880711      -0.584321      10.825654          -0.000206
          246              C      23.210874      18.086695       5.656141      -0.146591      43.143654 0.49887981E+03  0.12115430E+05                                10.647919                            7.377928       0.060020       1.973655                    0.999814      30.781612      89.367828       0.616395       0.409170      -1.070972       0.016175      -0.014291       0.019204       0.028891       0.000637       0.013655      -0.020544      -0.000786       0.065765      -0.024525      -0.010506       0.035031             14.959189      17.368444     -11.290096      -1.105357      16.491301       0.831807      11.017821           0.000573
          247              C      27.138826      12.582347      10.853884       0.099537      33.448538 0.36896636E+03  0.82965598E+04                                 8.980668                            6.330846       0.236839       2.078607                    0.999726      26.493035      73.635407       0.668693       0.407350      -1.073845       0.014464       0.061901      -0.017864       0.066031      -0.009815       0.000457       0.008261       0.039654      -0.105293      -0.037162      -0.002539       0.039701             12.250085       5.388733       1.422402       0.294520       9.892606       0.765098      21.468916          -0.002652
          248              C      27.121259      12.563407      12.251587      -0.184652      43.003365 0.50014784E+03  0.12121714E+05                                10.539132                            7.340261       0.150335       2.001319                    0.999811      30.721524      88.334033       0.625582       0.403976      -1.077254       0.002849       0.020971      -0.000819       0.021179       0.005233      -0.004964      -0.020706      -0.008731      -0.068751      -0.032060       0.004946       0.027114             14.901728       6.076839       1.471592       0.606161      10.749061       1.739730      27.879283           0.000221
          249              C       3.249962      10.354312       5.655866      -0.087539      41.088372 0.47534839E+03  0.11403146E+05                                10.318190                            7.210308       0.015189       1.963761                    0.999536      29.991995      86.487789       0.622539       0.410135      -1.070550       0.009075      -0.010423       0.032463       0.035282       0.010540       0.018172      -0.012794       0.001343       0.039481      -0.028643       0.003366       0.025277             14.284767      16.147908     -10.539339      -0.206765      15.880731       0.584329      10.825661          -0.000203
          250              C       4.238126       9.362305       5.656141      -0.146591      43.143687 0.49888008E+03  0.12115439E+05                                10.647926                            7.377930       0.060020       1.973655                    0.999814      30.781620      89.367864       0.616395       0.409170      -1.070972      -0.016176       0.014291       0.019204       0.028891       0.000637      -0.013655       0.020544      -0.000785       0.065766      -0.024525      -0.010506       0.035031             14.959197      17.368439     -11.290105       1.105354      16.491327      -0.831803      11.017826           0.000571
          251              C       0.310174      14.866653      10.853609       0.099507      33.445474 0.36900214E+03  0.82976012E+04                                 8.980338                            6.331312       0.236748       2.078551                    0.999726      26.494172      73.640647       0.668640       0.407371      -1.073827      -0.014357      -0.061897      -0.017778       0.065980      -0.009797      -0.000463      -0.008257       0.039762      -0.105017      -0.037079      -0.002615       0.039694             12.248621       5.388809       1.422737      -0.294443       9.893712      -0.764806      21.463341          -0.002655
          252              C       0.327741      14.885593      12.251587      -0.184759      43.002441 0.50023090E+03  0.12124067E+05                                10.538601                            7.340543       0.150263       2.001324                    0.999804      30.722460      88.334074       0.625621       0.403940      -1.077293      -0.002873      -0.020925      -0.000803       0.021137       0.005205       0.004992       0.020661      -0.008748      -0.069014      -0.032098       0.004994       0.027104             14.900158       6.076629       1.471658      -0.605992      10.749111      -1.739255      27.874734           0.000219
          253              C       3.249962      17.094688      21.793134      -0.087540      41.088376 0.47534856E+03  0.11403150E+05                                10.318193                            7.210312       0.015189       1.963761                    0.999536      29.991981      86.487728       0.622539       0.410135      -1.070550       0.009076       0.010422      -0.032463       0.035282      -0.010540      -0.018171      -0.012795       0.001341       0.039481      -0.028643       0.003367       0.025277             14.284775      16.147943      10.539347       0.206767      15.880722       0.584323      10.825659          -0.000205
          254              C       4.238126      18.086695      21.792859      -0.146591      43.143646 0.49887974E+03  0.12115428E+05                                10.647918                            7.377927       0.060021       1.973655                    0.999814      30.781608      89.367803       0.616395       0.409170      -1.070973      -0.016175      -0.014291      -0.019204       0.028891      -0.000637       0.013655       0.020544      -0.000786       0.065765      -0.024525      -0.010506       0.035031             14.959187      17.368443      11.290096      -1.105357      16.491300      -0.831808      11.017817           0.000572
          255              C       0.310174      12.582347      16.595116       0.099537      33.448533 0.36896632E+03  0.82965587E+04                                 8.980667                            6.330846       0.236836       2.078606                    0.999726      26.493034      73.635399       0.668693       0.407350      -1.073845      -0.014464       0.061902       0.017864       0.066031       0.009815       0.000457      -0.008261       0.039654      -0.105293      -0.037162      -0.002539       0.039700             12.250082       5.388733      -1.422401       0.294521       9.892604      -0.765100      21.468909          -0.002660
          256              C       0.327741      12.563407      15.197413      -0.184652      43.003334 0.50014749E+03  0.12121703E+05                                10.539125                            7.340258       0.150339       2.001320                    0.999811      30.721512      88.333970       0.625583       0.403976      -1.077255      -0.002849       0.020971       0.000819       0.021179      -0.005234      -0.004964       0.020706      -0.008732      -0.068752      -0.032060       0.004946       0.027114             14.901717       6.076836      -1.471591       0.606162      10.749053      -1.739730      27.879261           0.000223
          257              C      24.199038      10.354312      21.793134      -0.087540      41.088395 0.47534874E+03  0.11403157E+05                                10.318195                            7.210311       0.015187       1.963760                    0.999536      29.992004      86.487827       0.622539       0.410135      -1.070550      -0.009075      -0.010423      -0.032463       0.035282      -0.010540       0.018172       0.012794       0.001343       0.039481      -0.028643       0.003366       0.025277             14.284773      16.147916      10.539344      -0.206765      15.880739      -0.584329      10.825665          -0.000201
          258              C      23.210874       9.362305      21.792859      -0.146591      43.143661 0.49887984E+03  0.12115430E+05                                10.647919                            7.377927       0.060021       1.973655                    0.999814      30.781610      89.367800       0.616395       0.409170      -1.070973       0.016176       0.014291      -0.019204       0.028891      -0.000638      -0.013655      -0.020544      -0.000785       0.065766      -0.024525      -0.010506       0.035031             14.959187      17.368428      11.290097       1.105355      16.491315       0.831805      11.017816           0.000570
          259              C      27.138826      14.866653      16.595391       0.099507      33.445480 0.36900220E+03  0.82976031E+04                                 8.980340                            6.331313       0.236745       2.078550                    0.999726      26.494175      73.640664       0.668640       0.407371      -1.073827       0.014357      -0.061897       0.017778       0.065980       0.009797      -0.000464       0.008257       0.039762      -0.105018      -0.037080      -0.002615       0.039694             12.248623       5.388810      -1.422738      -0.294443       9.893714       0.764808      21.463346          -0.002662
          260              C      27.121259      14.885593      15.197413      -0.184759      43.002430 0.50023075E+03  0.12124062E+05                                10.538599                            7.340542       0.150266       2.001325                    0.999804      30.722455      88.334051       0.625621       0.403940      -1.077293       0.002873      -0.020925       0.000803       0.021137      -0.005205       0.004992      -0.020661      -0.008748      -0.069014      -0.032098       0.004994       0.027104             14.900155       6.076628      -1.471657      -0.605992      10.749108       1.739257      27.874730           0.000223
          261              C       5.684413      24.209744      17.091669      -0.090673      41.756726 0.48018235E+03  0.11548711E+05                                10.441163                            7.254432       0.015374       1.962220                    0.999518      30.098921      86.918129       0.619651       0.410991      -1.069953       0.032377      -0.008344       0.011037       0.035209      -0.018696       0.011641       0.011693       0.017434      -0.021538      -0.029046       0.004341       0.024705             14.577513      10.986240       0.007772      -0.388268      16.537566     -10.823863      16.208732          -0.000220
          262              C       5.676453      23.216913      18.078186      -0.142444      43.194359 0.49618559E+03  0.12033151E+05                                10.657914                            7.356917       0.097577       1.983888                    0.999732      30.704890      89.069503       0.617436       0.409052      -1.071098       0.020445       0.015743      -0.012413       0.028634       0.012996      -0.020010       0.000613       0.032091      -0.032546      -0.023893      -0.010127       0.034020             15.076110      11.022577      -1.223417       0.943461      17.571546     -11.442942      16.634206           0.000585
          263              C      10.853884      27.124004      12.586464       0.098964      33.470336 0.36966517E+03  0.83167885E+04                                 8.987893                            6.339604       0.232729       2.077158                    0.999767      26.513210      73.728354       0.667747       0.407706      -1.073536      -0.017553       0.015962       0.060775       0.065241       0.000415       0.008565      -0.010390      -0.070665      -0.006497      -0.036515      -0.002560       0.039075             12.251270      21.454874       0.297507       0.750884       5.429107       1.482868       9.869830          -0.002587
          264              C      12.252410      27.108632      12.566976      -0.182999      42.861899 0.49883509E+03  0.12081802E+05                                10.516233                            7.330392       0.153595       2.002921                    0.999823      30.677536      88.174314       0.626041       0.403951      -1.077285      -0.000937       0.002719       0.021202       0.021396      -0.006053      -0.020142       0.005295      -0.028424       0.051426      -0.031526       0.003627       0.027900             14.850859      27.755074       0.631201       1.717384       6.093974       1.519626      10.703531           0.000219
          265              C       5.684413       3.239256      10.357331      -0.090672      41.756715 0.48018223E+03  0.11548708E+05                                10.441160                            7.254431       0.015375       1.962220                    0.999518      30.098918      86.918116       0.619651       0.410991      -1.069953       0.032377       0.008344      -0.011037       0.035209       0.018696      -0.011641       0.011693       0.017435      -0.021538      -0.029046       0.004340       0.024705             14.577507      10.986237      -0.007769       0.388265      16.537561     -10.823857      16.208722          -0.000218
          266              C       5.676453       4.232087       9.370814      -0.142445      43.194380 0.49618589E+03  0.12033160E+05                                10.657918                            7.356920       0.097576       1.983888                    0.999732      30.704898      89.069533       0.617436       0.409052      -1.071098       0.020445      -0.015743       0.012414       0.028634      -0.012996       0.020010       0.000613       0.032091      -0.032546      -0.023893      -0.010127       0.034020             15.076114      11.022579       1.223422      -0.943465      17.571555     -11.442946      16.634208           0.000584
          267              C      10.853884       0.324996      14.862536       0.098964      33.470329 0.36966509E+03  0.83167863E+04                                 8.987891                            6.339603       0.232730       2.077159                    0.999767      26.513206      73.728337       0.667747       0.407706      -1.073536      -0.017553      -0.015961      -0.060775       0.065241      -0.000415      -0.008565      -0.010390      -0.070665      -0.006498      -0.036515      -0.002561       0.039076             12.251268      21.454871      -0.297506      -0.750882       5.429106       1.482867       9.869828          -0.002589
          268              C      12.252410       0.340368      14.882024      -0.182999      42.861885 0.49883492E+03  0.12081796E+05                                10.516231                            7.330390       0.153595       2.002921                    0.999823      30.677532      88.174302       0.626041       0.403951      -1.077285      -0.000937      -0.002719      -0.021202       0.021396       0.006053       0.020142       0.005295      -0.028424       0.051426      -0.031526       0.003627       0.027899             14.850855      27.755063      -0.631200      -1.717380       6.093972       1.519626      10.703530           0.000219
          269              C      21.764587       3.239256      17.091669      -0.090673      41.756743 0.48018263E+03  0.11548720E+05                                10.441166                            7.254435       0.015374       1.962220                    0.999518      30.098930      86.918170       0.619650       0.410991      -1.069952      -0.032377       0.008344       0.011037       0.035209      -0.018696      -0.011641      -0.011693       0.017435      -0.021538      -0.029046       0.004341       0.024705             14.577515      10.986243       0.007768       0.388265      16.537570      10.823863      16.208730          -0.000221
          270              C      21.772547       4.232087      18.078186      -0.142444      43.194352 0.49618556E+03  0.12033150E+05                                10.657913                            7.356917       0.097578       1.983889                    0.999732      30.704887      89.069488       0.617436       0.409052      -1.071098      -0.020445      -0.015743      -0.012414       0.028634       0.012996       0.020010      -0.000613       0.032091      -0.032546      -0.023893      -0.010127       0.034020             15.076105      11.022575      -1.223422      -0.943465      17.571544      11.442937      16.634197           0.000585
          271              C      16.595116       0.324996      12.586464       0.098964      33.470340 0.36966523E+03  0.83167902E+04                                 8.987894                            6.339605       0.232729       2.077158                    0.999767      26.513211      73.728357       0.667747       0.407706      -1.073536       0.017553      -0.015962       0.060775       0.065241       0.000415      -0.008565       0.010390      -0.070665      -0.006497      -0.036515      -0.002561       0.039076             12.251272      21.454881       0.297506      -0.750881       5.429107      -1.482867       9.869829          -0.002597
          272              C      15.196590       0.340368      12.566976      -0.182999      42.861902 0.49883514E+03  0.12081803E+05                                10.516234                            7.330393       0.153593       2.002921                    0.999823      30.677537      88.174323       0.626041       0.403951      -1.077285       0.000937      -0.002719       0.021201       0.021396      -0.006053       0.020141      -0.005295      -0.028424       0.051426      -0.031526       0.003627       0.027900             14.850861      27.755077       0.631200      -1.717383       6.093974      -1.519626      10.703532           0.000222
          273              C      21.764587      24.209744      10.357331      -0.090673      41.756759 0.48018279E+03  0.11548725E+05                                10.441169                            7.254436       0.015374       1.962220                    0.999518      30.098935      86.918190       0.619650       0.410991      -1.069952      -0.032376      -0.008344      -0.011037       0.035209       0.018696       0.011641      -0.011693       0.017435      -0.021538      -0.029046       0.004341       0.024705             14.577522      10.986246      -0.007771      -0.388267      16.537577      10.823871      16.208743          -0.000226
          274              C      21.772547      23.216913       9.370814      -0.142445      43.194371 0.49618574E+03  0.12033156E+05                                10.657917                            7.356919       0.097579       1.983889                    0.999732      30.704892      89.069511       0.617436       0.409052      -1.071098      -0.020445       0.015743       0.012414       0.028634      -0.012996      -0.020010      -0.000613       0.032091      -0.032546      -0.023893      -0.010127       0.034020             15.076114      11.022578       1.223420       0.943464      17.571553      11.442947      16.634213           0.000589
          275              C      16.595116      27.124004      14.862536       0.098964      33.470343 0.36966526E+03  0.83167910E+04                                 8.987894                            6.339605       0.232729       2.077158                    0.999767      26.513212      73.728361       0.667747       0.407706      -1.073536       0.017553       0.015962      -0.060775       0.065241      -0.000415       0.008565       0.010390      -0.070665      -0.006497      -0.036515      -0.002560       0.039076             12.251273      21.454883      -0.297506       0.750880       5.429107      -1.482867       9.869830          -0.002597
          276              C      15.196590      27.108632      14.882024      -0.182999      42.861903 0.49883515E+03  0.12081804E+05                                10.516234                            7.330393       0.153594       2.002921                    0.999823      30.677539      88.174331       0.626041       0.403951      -1.077285       0.000937       0.002719      -0.021202       0.021396       0.006053      -0.020142      -0.005295      -0.028424       0.051426      -0.031526       0.003627       0.027900             14.850861      27.755076      -0.631200       1.717381       6.093974      -1.519626      10.703532           0.000222
          277              C      17.095786       5.627319      24.197117      -0.089073      41.255076 0.47634658E+03  0.11433096E+05                                10.347941                            7.220948       0.013855       1.962947                    0.999547      30.017205      86.583469       0.621683       0.410484      -1.070321       0.010948       0.032704      -0.008714       0.035572       0.012527       0.011293      -0.017321      -0.020148      -0.014579      -0.028431       0.004344       0.024087             14.337932      15.963054      -0.650260     -10.557699      10.911450       0.253179      16.139294          -0.000231
          278              C      18.092185       5.635829      23.213894      -0.144195      42.947074 0.49644259E+03  0.12039436E+05                                10.610532                            7.356097       0.063763       1.975633                    0.999808      30.704542      89.032314       0.617891       0.408749      -1.071431      -0.014895       0.019181       0.015113       0.028604      -0.020526       0.001905       0.014061      -0.032544      -0.031001      -0.025757      -0.008799       0.034557             14.900605      16.443393       0.782345     -11.224587      11.002875      -1.079111      17.255546           0.000552
          279              C      10.353214       5.627319       3.251883      -0.089073      41.255080 0.47634658E+03  0.11433096E+05                                10.347942                            7.220948       0.013854       1.962947                    0.999547      30.017208      86.583481       0.621683       0.410484      -1.070321      -0.010948       0.032704       0.008714       0.035572      -0.012527       0.011293       0.017321      -0.020148      -0.014579      -0.028431       0.004344       0.024087             14.337934      15.963054       0.650256     -10.557700      10.911452      -0.253175      16.139296          -0.000232
          280              C       9.356815       5.635829       4.235106      -0.144195      42.947085 0.49644270E+03  0.12039440E+05                                10.610534                            7.356098       0.063762       1.975633                    0.999808      30.704545      89.032321       0.617891       0.408749      -1.071431       0.014895       0.019181      -0.015113       0.028604       0.020526       0.001905      -0.014061      -0.032544      -0.031001      -0.025757      -0.008799       0.034557             14.900609      16.443398      -0.782349     -11.224592      11.002876       1.079115      17.255552           0.000554
          281              C      17.095786      21.821681       3.251883      -0.089073      41.255072 0.47634650E+03  0.11433094E+05                                10.347941                            7.220947       0.013855       1.962947                    0.999547      30.017202      86.583459       0.621683       0.410484      -1.070321       0.010948      -0.032704       0.008714       0.035572      -0.012527      -0.011293      -0.017321      -0.020148      -0.014579      -0.028431       0.004344       0.024087             14.337934      15.963058       0.650260      10.557701      10.911449       0.253179      16.139294          -0.000234
          282              C      18.092185      21.813171       4.235106      -0.144195      42.947071 0.49644248E+03  0.12039433E+05                                10.610532                            7.356096       0.063762       1.975633                    0.999808      30.704541      89.032317       0.617891       0.408749      -1.071431      -0.014895      -0.019181      -0.015113       0.028604       0.020526      -0.001905       0.014061      -0.032543      -0.031001      -0.025757      -0.008799       0.034557             14.900606      16.443397      -0.782344      11.224589      11.002876      -1.079109      17.255545           0.000554
          283              C      10.353214      21.821681      24.197117      -0.089073      41.255075 0.47634651E+03  0.11433094E+05                                10.347942                            7.220947       0.013856       1.962947                    0.999547      30.017203      86.583469       0.621683       0.410484      -1.070321      -0.010948      -0.032704      -0.008714       0.035572       0.012527      -0.011293       0.017321      -0.020148      -0.014579      -0.028431       0.004344       0.024087             14.337935      15.963058      -0.650259      10.557702      10.911451      -0.253178      16.139295          -0.000234
          284              C       9.356815      21.813171      23.213894      -0.144195      42.947077 0.49644252E+03  0.12039435E+05                                10.610534                            7.356097       0.063761       1.975633                    0.999808      30.704543      89.032328       0.617891       0.408749      -1.071431       0.014895      -0.019181       0.015113       0.028604      -0.020526      -0.001905      -0.014061      -0.032543      -0.031000      -0.025757      -0.008799       0.034556             14.900608      16.443399       0.782344      11.224591      11.002878       1.079109      17.255548           0.000555
          285              C       3.370188      10.474538       8.068634      -0.087539      41.088351 0.47534818E+03  0.11403139E+05                                10.318188                            7.210308       0.015190       1.963761                    0.999536      29.991973      86.487696       0.622539       0.410135      -1.070550       0.010422      -0.009076      -0.032463       0.035282       0.010540      -0.012795       0.018171      -0.001341       0.039482      -0.028643       0.003367       0.025277             14.284762      15.880703     -10.539332       0.584319      16.147923      -0.206764      10.825661          -0.000205
          286              C       4.362195       9.486374       8.068359      -0.146591      43.143666 0.49887996E+03  0.12115435E+05                                10.647922                            7.377929       0.060020       1.973655                    0.999814      30.781615      89.367841       0.616395       0.409170      -1.070972      -0.014291       0.016175      -0.019204       0.028891       0.000638       0.020544      -0.013655       0.000786       0.065766      -0.024525      -0.010506       0.035031             14.959189      16.491300     -11.290094      -0.831811      17.368442       1.105360      11.017825           0.000573
          287              C      26.306847      13.414326       2.870616       0.099537      33.448474 0.36896576E+03  0.82965419E+04                                 8.980656                            6.330839       0.236847       2.078610                    0.999726      26.493007      73.635276       0.668694       0.407350      -1.073846       0.061901       0.014464       0.017864       0.066031      -0.009815      -0.008260      -0.000457      -0.039654      -0.105295      -0.037162      -0.002539       0.039701             12.250061       9.892598       1.422397      -0.765110       5.388723      -0.294503      21.468862          -0.002652
          288              C      26.287907      13.396759       1.472913      -0.184651      43.003442 0.50014945E+03  0.12121769E+05                                10.539153                            7.340276       0.150327       2.001315                    0.999811      30.721619      88.334514       0.625581       0.403977      -1.077254       0.020969       0.002852       0.000819       0.021178       0.005230       0.020705       0.004961       0.008731      -0.068771      -0.032064       0.004952       0.027112             14.901712      10.749167       1.471606      -1.739803       6.076836      -0.606134      27.879132           0.000221
          289              C      24.078812      16.974462       8.068634      -0.087540      41.088359 0.47534830E+03  0.11403143E+05                                10.318189                            7.210308       0.015190       1.963761                    0.999536      29.991987      86.487759       0.622539       0.410135      -1.070550      -0.010423       0.009075      -0.032463       0.035282       0.010540       0.012794      -0.018172      -0.001343       0.039481      -0.028643       0.003367       0.025277             14.284769      15.880737     -10.539345      -0.584332      16.147915       0.206767      10.825654          -0.000203
          290              C      23.086805      17.962626       8.068359      -0.146591      43.143670 0.49887991E+03  0.12115433E+05                                10.647923                            7.377929       0.060021       1.973655                    0.999814      30.781614      89.367841       0.616395       0.409170      -1.070972       0.014291      -0.016176      -0.019205       0.028891       0.000637      -0.020544       0.013655       0.000785       0.065766      -0.024525      -0.010506       0.035031             14.959196      16.491327     -11.290107       0.831799      17.368441      -1.105351      11.017821           0.000571
          291              C       1.142153      14.034674       2.870891       0.099507      33.445540 0.36900282E+03  0.82976209E+04                                 8.980349                            6.331319       0.236739       2.078548                    0.999726      26.494203      73.640777       0.668640       0.407371      -1.073827      -0.061897      -0.014356       0.017778       0.065980      -0.009797       0.008258       0.000463      -0.039761      -0.105016      -0.037079      -0.002614       0.039694             12.248644       9.893717       1.422740       0.764794       5.388819       0.294459      21.463395          -0.002654
          292              C       1.161093      14.052241       1.472913      -0.184760      43.002349 0.50022915E+03  0.12124007E+05                                10.538576                            7.340527       0.150270       2.001327                    0.999804      30.722358      88.333550       0.625622       0.403940      -1.077294      -0.020926      -0.002870       0.000803       0.021138       0.005209      -0.020662      -0.004995       0.008749      -0.068994      -0.032094       0.004988       0.027106             14.900170      10.748997       1.471642       1.739185       6.076631       0.606020      27.874881           0.000220
          293              C       3.370188      16.974462      19.380366      -0.087540      41.088393 0.47534871E+03  0.11403156E+05                                10.318196                            7.210312       0.015189       1.963761                    0.999536      29.991999      86.487815       0.622539       0.410135      -1.070550       0.010423       0.009075       0.032463       0.035282      -0.010540       0.012794       0.018172      -0.001343       0.039481      -0.028643       0.003366       0.025277             14.284780      15.880751      10.539356      -0.584332      16.147930      -0.206767      10.825660          -0.000206
          294              C       4.362195      17.962626      19.380641      -0.146591      43.143674 0.49887993E+03  0.12115434E+05                                10.647924                            7.377929       0.060020       1.973655                    0.999814      30.781614      89.367837       0.616395       0.409170      -1.070972      -0.014291      -0.016176       0.019205       0.028891      -0.000638      -0.020544      -0.013655       0.000785       0.065766      -0.024525      -0.010506       0.035031             14.959199      16.491331      11.290110       0.831801      17.368446       1.105352      11.017819           0.000573
          295              C      26.306847      14.034674      24.578109       0.099507      33.445538 0.36900275E+03  0.82976192E+04                                 8.980350                            6.331319       0.236736       2.078547                    0.999726      26.494200      73.640776       0.668640       0.407371      -1.073827       0.061897      -0.014356      -0.017778       0.065980       0.009797       0.008258      -0.000464      -0.039762      -0.105015      -0.037079      -0.002615       0.039694             12.248645       9.893719      -1.422741       0.764794       5.388820      -0.294459      21.463397          -0.002658
          296              C      26.287907      14.052241      25.976087      -0.184760      43.002351 0.50022916E+03  0.12124007E+05                                10.538577                            7.340527       0.150271       2.001327                    0.999804      30.722359      88.333557       0.625622       0.403940      -1.077294       0.020926      -0.002870      -0.000803       0.021138      -0.005209      -0.020662       0.004995       0.008749      -0.068995      -0.032094       0.004988       0.027106             14.900171      10.748999      -1.471642       1.739184       6.076631      -0.606020      27.874882           0.000222
          297              C      24.078812      10.474538      19.380366      -0.087540      41.088355 0.47534829E+03  0.11403142E+05                                10.318188                            7.210309       0.015190       1.963761                    0.999536      29.991974      86.487693       0.622539       0.410135      -1.070550      -0.010422      -0.009076       0.032463       0.035282      -0.010540      -0.012795      -0.018171      -0.001341       0.039481      -0.028643       0.003367       0.025277             14.284762      15.880704      10.539332       0.584321      16.147923       0.206766      10.825660          -0.000202
          298              C      23.086805       9.486374      19.380641      -0.146591      43.143646 0.49887978E+03  0.12115429E+05                                10.647917                            7.377927       0.060021       1.973655                    0.999814      30.781608      89.367796       0.616395       0.409170      -1.070973       0.014291       0.016175       0.019204       0.028891      -0.000638       0.020544       0.013655       0.000786       0.065766      -0.024525      -0.010506       0.035031             14.959180      16.491291      11.290086      -0.831810      17.368431      -1.105358      11.017818           0.000570
          299              C       1.142153      13.414326      24.578384       0.099537      33.448482 0.36896585E+03  0.82965445E+04                                 8.980657                            6.330839       0.236845       2.078609                    0.999726      26.493012      73.635296       0.668694       0.407350      -1.073846      -0.061901       0.014464      -0.017864       0.066031       0.009815      -0.008260       0.000457      -0.039654      -0.105295      -0.037162      -0.002539       0.039701             12.250063       9.892601      -1.422398      -0.765114       5.388723       0.294505      21.468864          -0.002657
          300              C       1.161093      13.396759      25.976087      -0.184651      43.003434 0.50014933E+03  0.12121765E+05                                10.539151                            7.340275       0.150329       2.001316                    0.999811      30.721617      88.334499       0.625581       0.403977      -1.077254      -0.020969       0.002852      -0.000819       0.021178      -0.005230       0.020705      -0.004961       0.008731      -0.068771      -0.032064       0.004952       0.027112             14.901709      10.749165      -1.471606      -1.739804       6.076835       0.606135      27.879126           0.000222
          301              C      10.485244      19.408913      24.081831      -0.090673      41.756738 0.48018253E+03  0.11548717E+05                                10.441165                            7.254434       0.015374       1.962220                    0.999518      30.098927      86.918158       0.619650       0.410991      -1.069953      -0.008344       0.032377      -0.011037       0.035209      -0.018696      -0.011693      -0.011641      -0.017435      -0.021538      -0.029046       0.004341       0.024705             14.577515      16.537571       0.007771      10.823864      10.986243       0.388267      16.208732          -0.000220
          302              C       9.492413      19.400953      23.095314      -0.142444      43.194342 0.49618535E+03  0.12033144E+05                                10.657912                            7.356915       0.097577       1.983888                    0.999732      30.704882      89.069477       0.617436       0.409052      -1.071098       0.015743       0.020445       0.012414       0.028634       0.012996      -0.000613       0.020010      -0.032090      -0.032546      -0.023893      -0.010127       0.034020             15.076105      17.571543      -1.223418      11.442937      11.022576      -0.943462      16.634197           0.000585
          303              C      13.399504      24.578384       1.138036       0.098964      33.470321 0.36966506E+03  0.83167851E+04                                 8.987890                            6.339602       0.232734       2.077160                    0.999767      26.513201      73.728308       0.667747       0.407706      -1.073536       0.015962      -0.017552      -0.060775       0.065241       0.000415       0.010390      -0.008565       0.070665      -0.006497      -0.036515      -0.002560       0.039075             12.251265       5.429104       0.297505      -1.482866      21.454866      -0.750877       9.869825          -0.002595
          304              C      13.384132      25.976910       1.157524      -0.182999      42.861853 0.49883460E+03  0.12081786E+05                                10.516225                            7.330388       0.153596       2.002922                    0.999823      30.677519      88.174246       0.626041       0.403951      -1.077285       0.002719      -0.000937      -0.021201       0.021396      -0.006053      -0.005295       0.020141       0.028424       0.051425      -0.031526       0.003627       0.027899             14.850844       6.093969       0.631199      -1.519625      27.755039      -1.717380      10.703524           0.000222
          305              C      16.963756      19.408913       3.367169      -0.090673      41.756724 0.48018242E+03  0.11548713E+05                                10.441161                            7.254432       0.015375       1.962220                    0.999518      30.098924      86.918133       0.619651       0.410991      -1.069953       0.008344       0.032377       0.011037       0.035209       0.018696      -0.011693       0.011641      -0.017435      -0.021538      -0.029046       0.004341       0.024705             14.577509      16.537563      -0.007770      10.823858      10.986239      -0.388266      16.208724          -0.000222
          306              C      17.956587      19.400953       4.353686      -0.142444      43.194332 0.49618530E+03  0.12033142E+05                                10.657909                            7.356914       0.097578       1.983889                    0.999732      30.704879      89.069449       0.617436       0.409052      -1.071099      -0.015743       0.020445      -0.012413       0.028634      -0.012996      -0.000613      -0.020010      -0.032090      -0.032546      -0.023893      -0.010127       0.034020             15.076100      17.571538       1.223419      11.442933      11.022571       0.943463      16.634191           0.000586
          307              C      14.049496      24.578384      26.310964       0.098964      33.470324 0.36966509E+03  0.83167859E+04                                 8.987890                            6.339603       0.232732       2.077159                    0.999767      26.513202      73.728310       0.667747       0.407706      -1.073536      -0.015962      -0.017552       0.060775       0.065241      -0.000415       0.010390       0.008565       0.070665      -0.006497      -0.036515      -0.002560       0.039075             12.251265       5.429104      -0.297505      -1.482866      21.454867       0.750877       9.869824          -0.002595
          308              C      14.064868      25.976910      26.291476      -0.182999      42.861867 0.49883479E+03  0.12081792E+05                                10.516229                            7.330390       0.153594       2.002921                    0.999823      30.677523      88.174266       0.626041       0.403951      -1.077285      -0.002719      -0.000937       0.021201       0.021396       0.006053      -0.005295      -0.020141       0.028424       0.051426      -0.031526       0.003627       0.027899             14.850850       6.093971      -0.631200      -1.519625      27.755052       1.717381      10.703526           0.000223
          309              C      16.963756       8.040087      24.081831      -0.090673      41.756746 0.48018271E+03  0.11548722E+05                                10.441165                            7.254435       0.015372       1.962219                    0.999518      30.098934      86.918176       0.619650       0.410991      -1.069953       0.008344      -0.032377      -0.011037       0.035209      -0.018696       0.011693       0.011641      -0.017435      -0.021538      -0.029046       0.004341       0.024705             14.577513      16.537565       0.007769     -10.823861      10.986243      -0.388266      16.208731          -0.000218
          310              C      17.956587       8.048047      23.095314      -0.142444      43.194326 0.49618527E+03  0.12033140E+05                                10.657907                            7.356914       0.097578       1.983889                    0.999732      30.704876      89.069429       0.617436       0.409052      -1.071099      -0.015743      -0.020445       0.012414       0.028634       0.012996       0.000613      -0.020010      -0.032090      -0.032546      -0.023893      -0.010127       0.034020             15.076096      17.571530      -1.223421     -11.442930      11.022567       0.943464      16.634191           0.000584
          311              C      14.049496       2.870616       1.138036       0.098963      33.470333 0.36966521E+03  0.83167893E+04                                 8.987892                            6.339604       0.232732       2.077159                    0.999767      26.513207      73.728334       0.667747       0.407706      -1.073536      -0.015961       0.017552      -0.060775       0.065241       0.000415      -0.010390       0.008565       0.070666      -0.006497      -0.036515      -0.002560       0.039076             12.251268       5.429106       0.297506       1.482868      21.454870       0.750881       9.869828          -0.002593
          312              C      14.064868       1.472090       1.157524      -0.182998      42.861842 0.49883446E+03  0.12081782E+05                                10.516224                            7.330387       0.153596       2.002922                    0.999823      30.677512      88.174218       0.626041       0.403951      -1.077285      -0.002719       0.000937      -0.021201       0.021395      -0.006053       0.005295      -0.020141       0.028424       0.051425      -0.031526       0.003627       0.027899             14.850842       6.093969       0.631200       1.519625      27.755037       1.717384      10.703521           0.000221
          313              C      10.485244       8.040087       3.367169      -0.090672      41.756736 0.48018248E+03  0.11548715E+05                                10.441164                            7.254433       0.015372       1.962219                    0.999518      30.098928      86.918154       0.619651       0.410991      -1.069953      -0.008344      -0.032377       0.011037       0.035209       0.018696       0.011693      -0.011641      -0.017435      -0.021538      -0.029046       0.004341       0.024705             14.577513      16.537565      -0.007771     -10.823863      10.986242       0.388268      16.208733          -0.000220
          314              C       9.492413       8.048047       4.353686      -0.142444      43.194364 0.49618565E+03  0.12033153E+05                                10.657915                            7.356917       0.097578       1.983888                    0.999732      30.704893      89.069514       0.617436       0.409052      -1.071098       0.015742      -0.020445      -0.012413       0.028634      -0.012996       0.000613       0.020010      -0.032091      -0.032546      -0.023893      -0.010127       0.034020             15.076109      17.571545       1.223419     -11.442942      11.022577      -0.943462      16.634207           0.000586
          315              C      13.399504       2.870616      26.310964       0.098963      33.470335 0.36966523E+03  0.83167899E+04                                 8.987893                            6.339604       0.232734       2.077160                    0.999767      26.513206      73.728329       0.667747       0.407706      -1.073536       0.015962       0.017552       0.060775       0.065241      -0.000415      -0.010390      -0.008565       0.070666      -0.006496      -0.036515      -0.002560       0.039075             12.251270       5.429106      -0.297505       1.482867      21.454876      -0.750875       9.869827          -0.002592
          316              C      13.384132       1.472090      26.291476      -0.182998      42.861859 0.49883464E+03  0.12081788E+05                                10.516227                            7.330389       0.153595       2.002921                    0.999823      30.677522      88.174269       0.626041       0.403951      -1.077285       0.002719       0.000937       0.021201       0.021396       0.006053       0.005294       0.020141       0.028424       0.051425      -0.031526       0.003627       0.027899             14.850847       6.093970      -0.631199       1.519626      27.755044      -1.717378      10.703527           0.000221
          317              C      19.351819       3.371286      16.976383      -0.089073      41.255068 0.47634643E+03  0.11433092E+05                                10.347941                            7.220947       0.013855       1.962947                    0.999547      30.017199      86.583454       0.621682       0.410484      -1.070321       0.032704       0.010948       0.008713       0.035572       0.012527       0.017321      -0.011293       0.020148      -0.014578      -0.028431       0.004344       0.024087             14.337932      10.911450      -0.650260      -0.253179      15.963055      10.557699      16.139292          -0.000234
          318              C      19.360329       4.367685      17.959606      -0.144195      42.947080 0.49644263E+03  0.12039438E+05                                10.610534                            7.356097       0.063762       1.975633                    0.999808      30.704546      89.032335       0.617891       0.408749      -1.071431       0.019181      -0.014895      -0.015113       0.028604      -0.020526      -0.014061      -0.001905       0.032544      -0.031001      -0.025757      -0.008800       0.034557             14.900606      11.002877       0.782344       1.079109      16.443397      11.224588      17.255545           0.000553
          319              C      19.351819      24.077714      10.472617      -0.089073      41.255055 0.47634625E+03  0.11433086E+05                                10.347939                            7.220946       0.013855       1.962947                    0.999547      30.017193      86.583427       0.621683       0.410484      -1.070321       0.032704      -0.010948      -0.008713       0.035572      -0.012527      -0.017321      -0.011293       0.020147      -0.014578      -0.028431       0.004344       0.024087             14.337931      10.911448       0.650258       0.253177      15.963052      10.557699      16.139292          -0.000238
          320              C      19.360329      23.081315       9.489394      -0.144195      42.947075 0.49644256E+03  0.12039436E+05                                10.610533                            7.356097       0.063763       1.975633                    0.999808      30.704543      89.032321       0.617891       0.408749      -1.071431       0.019181       0.014895       0.015113       0.028604       0.020526       0.014061      -0.001905       0.032544      -0.031001      -0.025757      -0.008799       0.034557             14.900608      11.002878      -0.782346      -1.079111      16.443396      11.224590      17.255549           0.000556
          321              C       8.097181       3.371286      10.472617      -0.089072      41.255050 0.47634615E+03  0.11433083E+05                                10.347937                            7.220944       0.013855       1.962947                    0.999547      30.017193      86.583427       0.621683       0.410484      -1.070321      -0.032704       0.010948      -0.008713       0.035572      -0.012527       0.017321       0.011293       0.020148      -0.014579      -0.028431       0.004344       0.024087             14.337927      10.911446       0.650257      -0.253177      15.963049     -10.557695      16.139286          -0.000231
          322              C       8.088671       4.367685       9.489394      -0.144195      42.947101 0.49644288E+03  0.12039446E+05                                10.610537                            7.356099       0.063760       1.975632                    0.999807      30.704553      89.032362       0.617891       0.408749      -1.071431      -0.019181      -0.014895       0.015113       0.028604       0.020526      -0.014061       0.001905       0.032544      -0.031001      -0.025757      -0.008800       0.034557             14.900613      11.002880      -0.782346       1.079111      16.443406     -11.224595      17.255555           0.000552
          323              C       8.097181      24.077714      16.976383      -0.089072      41.255041 0.47634608E+03  0.11433081E+05                                10.347935                            7.220944       0.013856       1.962948                    0.999547      30.017187      86.583397       0.621683       0.410484      -1.070321      -0.032704      -0.010948       0.008713       0.035572       0.012527      -0.017321       0.011293       0.020147      -0.014579      -0.028431       0.004344       0.024087             14.337925      10.911444      -0.650257       0.253177      15.963046     -10.557694      16.139286          -0.000233
          324              C       8.088671      23.081315      17.959606      -0.144195      42.947084 0.49644266E+03  0.12039439E+05                                10.610534                            7.356098       0.063761       1.975633                    0.999807      30.704546      89.032333       0.617891       0.408749      -1.071431      -0.019181       0.014895      -0.015113       0.028604      -0.020526       0.014061       0.001905       0.032544      -0.031001      -0.025757      -0.008800       0.034557             14.900610      11.002879       0.782346      -1.079112      16.443398     -11.224591      17.255551           0.000554
          325              C       0.000000      13.724500      14.472485       0.098961      45.012614 0.43121249E+03  0.10090754E+05                                11.273169                            7.027103      -0.274267       1.918840                    0.998670      27.002044      76.789507       0.609511       0.429430      -1.058804       0.000002       0.000001       0.008316       0.008316       0.020359       0.000008      -0.000007       0.035291       0.038544      -0.033366       0.012848       0.020518             18.908874       6.562406      -1.212139       0.000217      11.046131      -0.000533      39.118086          -0.002711
          326              C       0.000000      13.724500      12.976515       0.098962      45.012606 0.43121238E+03  0.10090751E+05                                11.273170                            7.027103      -0.274270       1.918839                    0.998670      27.002040      76.789506       0.609510       0.429430      -1.058804      -0.000002       0.000001      -0.008316       0.008316      -0.020359       0.000008       0.000007       0.035291       0.038543      -0.033366       0.012848       0.020518             18.908875       6.562407       1.212139       0.000217      11.046133       0.000535      39.118085          -0.002707
          327              C      14.472211       0.000000      13.724500       0.097632      45.012136 0.43150378E+03  0.10099532E+05                                11.273017                            7.029800      -0.277753       1.917716                    0.998724      27.013548      76.836083       0.609336       0.429470      -1.058753       0.007402      -0.000000       0.000000       0.007402       0.000000      -0.000000       0.022281       0.001696      -0.070845      -0.034528       0.012655       0.021873             18.892546      39.071877      -0.000000      -0.000000       6.586436      -1.256162      11.019325          -0.002626
          328              C      12.976789       0.000000      13.724500       0.097633      45.012124 0.43150365E+03  0.10099528E+05                                11.273015                            7.029799      -0.277752       1.917716                    0.998724      27.013543      76.836064       0.609336       0.429470      -1.058753      -0.007402       0.000000      -0.000000       0.007402      -0.000000      -0.000000      -0.022281       0.001696      -0.070845      -0.034528       0.012655       0.021873             18.892542      39.071868      -0.000000       0.000000       6.586435       1.256162      11.019324          -0.002621
          329              C      13.724500      14.472211       0.000000       0.098107      44.994146 0.43129093E+03  0.10093354E+05                                11.270464                            7.028268      -0.277794       1.917753                    0.998719      27.007071      76.814305       0.609373       0.429494      -1.058733      -0.000000       0.007582       0.000000       0.007582       0.000000      -0.022258      -0.000000      -0.035977       0.032439      -0.034361       0.012582       0.021779             18.888043      11.017894       0.000001       1.255238      39.061651      -0.000000       6.584582          -0.002622
          330              C      13.724500      12.976789       0.000000       0.098106      44.994167 0.43129114E+03  0.10093360E+05                                11.270468                            7.028269      -0.277794       1.917753                    0.998719      27.007079      76.814333       0.609373       0.429494      -1.058733      -0.000000      -0.007582       0.000000       0.007582      -0.000000       0.022257      -0.000000      -0.035977       0.032438      -0.034361       0.012582       0.021779             18.888049      11.017896       0.000001      -1.255238      39.061667      -0.000000       6.584584          -0.002617
          331              C       0.000000      13.724500      26.701015       0.098961      45.012632 0.43121263E+03  0.10090758E+05                                11.273173                            7.027104      -0.274269       1.918839                    0.998670      27.002049      76.789532       0.609510       0.429430      -1.058804      -0.000002      -0.000003      -0.008316       0.008316       0.020359      -0.000010       0.000002      -0.035291       0.038544      -0.033366       0.012848       0.020518             18.908884      11.046134      -1.212139      -0.001010       6.562409       0.000171      39.118108          -0.002710
          332              C       0.000000      13.724500       0.747985       0.098961      45.012618 0.43121246E+03  0.10090753E+05                                11.273172                            7.027104      -0.274270       1.918839                    0.998670      27.002043      76.789516       0.609510       0.429430      -1.058804       0.000002      -0.000003       0.008316       0.008316      -0.020359      -0.000010      -0.000002      -0.035291       0.038543      -0.033366       0.012848       0.020518             18.908881      11.046133       1.212138      -0.001009       6.562408      -0.000170      39.118103          -0.002708
          333              C      13.724500       0.747711       0.000000       0.097633      45.012111 0.43150365E+03  0.10099528E+05                                11.273013                            7.029799      -0.277753       1.917716                    0.998724      27.013541      76.836054       0.609336       0.429470      -1.058753      -0.000000       0.007402      -0.000000       0.007402       0.000000      -0.022281       0.000000      -0.001695      -0.070845      -0.034528       0.012655       0.021873             18.892532       6.586433      -0.000000       1.256162      39.071843      -0.000001      11.019321          -0.002624
          334              C      13.724500      26.701289       0.000000       0.097634      45.012088 0.43150340E+03  0.10099521E+05                                11.273010                            7.029797      -0.277753       1.917716                    0.998724      27.013532      76.836028       0.609336       0.429470      -1.058753       0.000000      -0.007402      -0.000000       0.007402       0.000000       0.022281      -0.000000      -0.001695      -0.070845      -0.034529       0.012655       0.021874             18.892527       6.586431      -0.000000      -1.256161      39.071832      -0.000002      11.019319          -0.002625
          335              C       0.747711       0.000000      13.724500       0.098107      44.994150 0.43129091E+03  0.10093353E+05                                11.270467                            7.028268      -0.277794       1.917753                    0.998719      27.007069      76.814305       0.609373       0.429495      -1.058733       0.007582      -0.000000      -0.000000       0.007582       0.000000       0.000000       0.022258       0.035977       0.032439      -0.034361       0.012582       0.021779             18.888052      39.061677      -0.000002       0.000001      11.017895      -1.255238       6.584584          -0.002621
          336              C      26.701289       0.000000      13.724500       0.098107      44.994159 0.43129102E+03  0.10093356E+05                                11.270468                            7.028269      -0.277794       1.917753                    0.998719      27.007074      76.814322       0.609373       0.429494      -1.058733      -0.007582       0.000000      -0.000000       0.007582      -0.000000       0.000000      -0.022258       0.035977       0.032438      -0.034361       0.012582       0.021779             18.888054      39.061681      -0.000002       0.000000      11.017895       1.255238       6.584585          -0.002616
          337              C       1.750423      11.974077      20.586750       0.596137      27.013727 0.25208957E+03  0.52408556E+04                                 8.459289                            5.664830      -0.074910       2.035554                    0.999535      22.398892      63.237576       0.617175       0.477365      -1.014909      -0.039416       0.039416      -0.000000       0.055743       0.102876      -0.002319      -0.002319       0.000000      -0.113285      -0.083995      -0.037829       0.121824             12.353180      13.859265      -8.896698      -0.003376      13.859261      -0.003372       9.341014           0.001471
          338              C       2.800072      10.924428      20.586750      -0.032278      45.403585 0.45536026E+03  0.10762455E+05                                11.160671                            7.104696      -0.098579       1.967439                    0.998966      27.776456      78.441138       0.623423       0.415688      -1.071369       0.031163      -0.031163      -0.000000       0.044071       0.006518      -0.001185      -0.001185       0.000000      -0.046153      -0.015479       0.001174       0.014305             17.560520      20.669271     -14.648935      -0.189231      20.669265      -0.189229      11.343022           0.010630
          339              C       4.804398       8.920102      20.586750       0.079772      45.735012 0.44028587E+03  0.10362583E+05                                11.402381                            7.093264      -0.296285       1.907671                    0.998749      27.353330      78.153861       0.607273       0.428537      -1.058770      -0.004665       0.004665       0.000000       0.006597      -0.002113       0.010846       0.010846       0.000000      -0.108849      -0.040449       0.020194       0.020255             19.003717      22.723567     -16.402706       0.070179      22.723562       0.070177      11.564021          -0.001725
          340              C       5.858989       7.865511      20.586750       0.077504      49.294485 0.43883429E+03  0.10316818E+05                                11.878084                            7.046127      -0.289997       1.905583                    0.998782      27.443929      78.292343       0.614086       0.424260      -1.061745       0.003059      -0.003059      -0.000000       0.004327      -0.014166      -0.018081      -0.018081       0.000000      -0.015330      -0.034137       0.016721       0.017415             20.071026      23.702498     -14.246679       3.173107      23.702495       3.173106      12.808085           0.000121
          341              C      25.698577      15.474923      20.586750       0.596137      27.013736 0.25209014E+03  0.52408711E+04                                 8.459291                            5.664838      -0.074923       2.035549                    0.999535      22.398927      63.237723       0.617175       0.477365      -1.014909       0.039417      -0.039417       0.000000       0.055744       0.102875       0.002320       0.002320      -0.000000      -0.113285      -0.083994      -0.037829       0.121824             12.353164      13.859262      -8.896699       0.003374      13.859265       0.003374       9.340964           0.001468
          342              C      24.648928      16.524572      20.586750      -0.032279      45.403508 0.45536067E+03  0.10762466E+05                                11.160652                            7.104695      -0.098581       1.967438                    0.998966      27.776477      78.441176       0.623423       0.415687      -1.071369      -0.031164       0.031164      -0.000000       0.044072       0.006519       0.001185       0.001185       0.000000      -0.046156      -0.015480       0.001174       0.014306             17.560461      20.669216     -14.648899       0.189234      20.669223       0.189233      11.342943           0.010627
          343              C      22.644602      18.528898      20.586750       0.079773      45.734942 0.44028542E+03  0.10362570E+05                                11.402369                            7.093260      -0.296285       1.907672                    0.998749      27.353311      78.153784       0.607273       0.428537      -1.058770       0.004664      -0.004665      -0.000000       0.006597      -0.002113      -0.010846      -0.010846       0.000000      -0.108849      -0.040449       0.020194       0.020255             19.003672      22.723512     -16.402667      -0.070176      22.723519      -0.070177      11.563984          -0.001726
          344              C      21.590011      19.583489      20.586750       0.077504      49.294460 0.43883424E+03  0.10316815E+05                                11.878075                            7.046124      -0.289995       1.905583                    0.998782      27.443927      78.292309       0.614087       0.424259      -1.061746      -0.003059       0.003059      -0.000000       0.004327      -0.014167       0.018081       0.018081       0.000000      -0.015331      -0.034137       0.016722       0.017415             20.070994      23.702455     -14.246650      -3.173101      23.702461      -3.173103      12.808066           0.000124
          345              C      25.698577      11.974077       6.862250       0.596137      27.013718 0.25208950E+03  0.52408534E+04                                 8.459285                            5.664828      -0.074906       2.035555                    0.999535      22.398882      63.237522       0.617176       0.477364      -1.014909       0.039416       0.039416       0.000000       0.055743      -0.102876      -0.002319       0.002319      -0.000000      -0.113285      -0.083995      -0.037829       0.121824             12.353172      13.859255       8.896690      -0.003375      13.859251       0.003373       9.341011           0.001468
          346              C      24.648928      10.924428       6.862250      -0.032278      45.403594 0.45536050E+03  0.10762462E+05                                11.160671                            7.104698      -0.098579       1.967439                    0.998966      27.776465      78.441164       0.623423       0.415688      -1.071369      -0.031163      -0.031163       0.000000       0.044071      -0.006518      -0.001185       0.001185       0.000000      -0.046153      -0.015479       0.001174       0.014305             17.560516      20.669267      14.648930      -0.189229      20.669260       0.189230      11.343021           0.010630
          347              C      22.644602       8.920102       6.862250       0.079772      45.734994 0.44028575E+03  0.10362580E+05                                11.402377                            7.093262      -0.296285       1.907672                    0.998749      27.353324      78.153830       0.607273       0.428537      -1.058770       0.004665       0.004664       0.000000       0.006597       0.002113       0.010846      -0.010846       0.000000      -0.108849      -0.040449       0.020194       0.020255             19.003707      22.723558      16.402698       0.070179      22.723552      -0.070178      11.564013          -0.001721
          348              C      21.590011       7.865511       6.862250       0.077505      49.294460 0.43883416E+03  0.10316813E+05                                11.878078                            7.046125      -0.289996       1.905583                    0.998782      27.443924      78.292311       0.614086       0.424259      -1.061745      -0.003059      -0.003059      -0.000000       0.004327       0.014166      -0.018081       0.018081      -0.000000      -0.015330      -0.034137       0.016721       0.017415             20.071011      23.702479      14.246665       3.173105      23.702475      -3.173104      12.808078           0.000118
          349              C       1.750423      15.474923       6.862250       0.596136      27.013746 0.25209024E+03  0.52408734E+04                                 8.459292                            5.664838      -0.074921       2.035549                    0.999535      22.398929      63.237719       0.617175       0.477365      -1.014909      -0.039417      -0.039417      -0.000000       0.055744      -0.102875       0.002320      -0.002320      -0.000000      -0.113286      -0.083994      -0.037829       0.121824             12.353165      13.859263       8.896700       0.003373      13.859267      -0.003375       9.340965           0.001473
          350              C       2.800072      16.524572       6.862250      -0.032279      45.403524 0.45536088E+03  0.10762472E+05                                11.160653                            7.104696      -0.098581       1.967438                    0.998966      27.776485      78.441198       0.623424       0.415687      -1.071369       0.031164       0.031164      -0.000000       0.044072      -0.006519       0.001185      -0.001185       0.000000      -0.046157      -0.015480       0.001174       0.014306             17.560462      20.669218      14.648901       0.189233      20.669226      -0.189234      11.342944           0.010630
          351              C       4.804398      18.528898       6.862250       0.079773      45.734940 0.44028538E+03  0.10362569E+05                                11.402369                            7.093260      -0.296285       1.907672                    0.998749      27.353310      78.153783       0.607273       0.428537      -1.058770      -0.004665      -0.004664       0.000000       0.006597       0.002113      -0.010846       0.010846      -0.000000      -0.108850      -0.040449       0.020195       0.020254             19.003671      22.723511      16.402667      -0.070175      22.723518       0.070178      11.563985          -0.001726
          352              C       5.858989      19.583489       6.862250       0.077504      49.294473 0.43883435E+03  0.10316818E+05                                11.878078                            7.046125      -0.289995       1.905583                    0.998782      27.443931      78.292329       0.614086       0.424259      -1.061745       0.003059       0.003060       0.000000       0.004327       0.014167       0.018081      -0.018081      -0.000000      -0.015331      -0.034137       0.016722       0.017415             20.070999      23.702460      14.246653      -3.173102      23.702467       3.173105      12.808070           0.000122
          353              C      20.625179       1.758383      11.980391       0.590085      27.212638 0.25579023E+03  0.53370171E+04                                 8.507297                            5.709569      -0.091431       2.028892                    0.999502      22.523547      63.697199       0.614239       0.477919      -1.014650      -0.000032      -0.040223       0.039232       0.056188      -0.003152      -0.004033       0.103053      -0.057171       0.057233      -0.084000      -0.038277       0.122277             12.436958       9.194373       0.063778      -0.007591      14.060494      -9.075508      14.056008           0.001298
          354              C      20.619414       2.806935      10.927721      -0.026973      44.907919 0.45065273E+03  0.10617674E+05                                11.063822                            7.053427      -0.081114       1.974609                    0.998874      27.630016      77.763895       0.627956       0.413990      -1.073060      -0.000079       0.031379      -0.031080       0.044166      -0.000609      -0.000000       0.004774      -0.023248       0.021211      -0.015176       0.002788       0.012388             17.377048      11.172898      -0.011372      -0.347275      20.444402     -14.515093      20.513842           0.010656
          355              C      20.602670       4.803026       8.912141       0.078440      45.719859 0.44169366E+03  0.10403857E+05                                11.394763                            7.102871      -0.301051       1.906095                    0.998796      27.398125      78.308567       0.607093       0.428329      -1.058914       0.001030      -0.003328       0.003322       0.004814       0.010114       0.011154      -0.002975      -0.054301       0.056507      -0.040618       0.019111       0.021507             18.897309      11.543867       0.142042       0.008106      22.601994     -16.275222      22.546068          -0.001688
          356              C      20.595259       5.860636       7.858649       0.075827      49.393637 0.44083204E+03  0.10375553E+05                                11.893059                            7.062743      -0.298628       1.902598                    0.998765      27.491319      78.471913       0.613286       0.424331      -1.061701      -0.000270       0.004201      -0.004161       0.005919      -0.018635      -0.018315      -0.014349      -0.006398       0.006687      -0.034677       0.016497       0.018180             20.036457      12.871011       3.170096       3.166032      23.689218     -14.208798      23.549141           0.000121
          357              C      20.625179      25.690617      15.468609       0.590085      27.212632 0.25579016E+03  0.53370156E+04                                 8.507296                            5.709569      -0.091431       2.028892                    0.999502      22.523545      63.697194       0.614239       0.477919      -1.014650      -0.000032       0.040223      -0.039232       0.056188       0.003152       0.004033       0.103053      -0.057172       0.057233      -0.083999      -0.038277       0.122277             12.436958       9.194372      -0.063778       0.007592      14.060492      -9.075508      14.056008           0.001310
          358              C      20.619414      24.642065      16.521279      -0.026972      44.907919 0.45065271E+03  0.10617674E+05                                11.063822                            7.053427      -0.081114       1.974608                    0.998874      27.630015      77.763895       0.627956       0.413990      -1.073060      -0.000079      -0.031379       0.031080       0.044166       0.000609       0.000000       0.004774      -0.023248       0.021211      -0.015176       0.002788       0.012388             17.377049      11.172899       0.011372       0.347275      20.444402     -14.515094      20.513846           0.010657
          359              C      20.602670      22.645974      18.536859       0.078439      45.719869 0.44169371E+03  0.10403859E+05                                11.394765                            7.102872      -0.301051       1.906095                    0.998796      27.398128      78.308580       0.607093       0.428329      -1.058914       0.001030       0.003328      -0.003322       0.004814      -0.010114      -0.011154      -0.002975      -0.054301       0.056507      -0.040618       0.019111       0.021507             18.897313      11.543867      -0.142041      -0.008107      22.601998     -16.275227      22.546074          -0.001689
          360              C      20.595259      21.588364      19.590351       0.075827      49.393631 0.44083194E+03  0.10375550E+05                                11.893059                            7.062743      -0.298629       1.902598                    0.998765      27.491315      78.471902       0.613286       0.424331      -1.061701      -0.000270      -0.004201       0.004161       0.005919       0.018635       0.018315      -0.014348      -0.006398       0.006687      -0.034677       0.016497       0.018180             20.036454      12.871007      -3.170092      -3.166032      23.689217     -14.208799      23.549140           0.000124
          361              C       6.823821      25.690617      11.980391       0.590085      27.212609 0.25578997E+03  0.53370105E+04                                 8.507290                            5.709566      -0.091432       2.028892                    0.999502      22.523542      63.697183       0.614239       0.477919      -1.014650       0.000032       0.040223       0.039232       0.056188      -0.003152       0.004033      -0.103054      -0.057171       0.057233      -0.084000      -0.038277       0.122277             12.436947       9.194368       0.063781       0.007594      14.060478       9.075496      14.055994           0.001306
          362              C       6.829586      24.642065      10.927721      -0.026972      44.907902 0.45065250E+03  0.10617668E+05                                11.063818                            7.053425      -0.081112       1.974609                    0.998874      27.630007      77.763860       0.627956       0.413990      -1.073060       0.000079      -0.031379      -0.031080       0.044166      -0.000609       0.000000      -0.004774      -0.023248       0.021211      -0.015176       0.002788       0.012388             17.377043      11.172897      -0.011371       0.347276      20.444394      14.515087      20.513837           0.010660
          363              C       6.846330      22.645974       8.912141       0.078440      45.719873 0.44169377E+03  0.10403861E+05                                11.394765                            7.102872      -0.301052       1.906094                    0.998796      27.398130      78.308592       0.607092       0.428330      -1.058914      -0.001030       0.003328       0.003322       0.004814       0.010114      -0.011154       0.002975      -0.054301       0.056507      -0.040618       0.019111       0.021507             18.897313      11.543869       0.142042      -0.008106      22.601997      16.275225      22.546073          -0.001688
          364              C       6.853741      21.588364       7.858649       0.075827      49.393642 0.44083204E+03  0.10375553E+05                                11.893062                            7.062744      -0.298630       1.902597                    0.998765      27.491318      78.471920       0.613286       0.424331      -1.061701       0.000270      -0.004201      -0.004161       0.005919      -0.018636       0.018315       0.014348      -0.006398       0.006686      -0.034677       0.016497       0.018180             20.036458      12.871010       3.170094      -3.166032      23.689221      14.208801      23.549144           0.000123
          365              C       6.823821       1.758383      15.468609       0.590085      27.212603 0.25578989E+03  0.53370085E+04                                 8.507289                            5.709566      -0.091431       2.028892                    0.999502      22.523538      63.697171       0.614239       0.477919      -1.014650       0.000032      -0.040223      -0.039232       0.056188       0.003152      -0.004033      -0.103054      -0.057171       0.057232      -0.084000      -0.038276       0.122277             12.436945       9.194367      -0.063780      -0.007594      14.060477       9.075495      14.055992           0.001301
          366              C       6.829586       2.806935      16.521279      -0.026972      44.907918 0.45065269E+03  0.10617673E+05                                11.063821                            7.053427      -0.081113       1.974609                    0.998874      27.630014      77.763886       0.627956       0.413990      -1.073060       0.000079       0.031379       0.031080       0.044166       0.000609      -0.000000      -0.004774      -0.023248       0.021211      -0.015176       0.002788       0.012388             17.377048      11.172898       0.011372      -0.347274      20.444402      14.515093      20.513842           0.010658
          367              C       6.846330       4.803026      18.536859       0.078440      45.719878 0.44169376E+03  0.10403861E+05                                11.394768                            7.102873      -0.301053       1.906094                    0.998796      27.398130      78.308600       0.607092       0.428330      -1.058914      -0.001030      -0.003328      -0.003322       0.004814      -0.010114       0.011154       0.002975      -0.054301       0.056507      -0.040618       0.019111       0.021507             18.897322      11.543872      -0.142045       0.008105      22.602010      16.275235      22.546083          -0.001692
          368              C       6.853741       5.860636      19.590351       0.075827      49.393669 0.44083223E+03  0.10375559E+05                                11.893066                            7.062745      -0.298630       1.902597                    0.998765      27.491326      78.471951       0.613286       0.424331      -1.061701       0.000270       0.004201       0.004161       0.005919       0.018635      -0.018315       0.014349      -0.006398       0.006687      -0.034677       0.016497       0.018180             20.036473      12.871019      -3.170101       3.166031      23.689240      14.208812      23.549160           0.000123
          369              C      11.966117      20.548321       1.744109       0.590085      27.212634 0.25579024E+03  0.53370173E+04                                 8.507294                            5.709569      -0.091430       2.028892                    0.999502      22.523545      63.697183       0.614239       0.477919      -1.014650       0.040223       0.000032      -0.039232       0.056187      -0.003152       0.103054      -0.004033       0.057171       0.057232      -0.084000      -0.038276       0.122277             12.436953      14.060485       0.063783      -9.075501       9.194371      -0.007597      14.056002           0.001301
          370              C      10.917565      20.554086       2.796779      -0.026972      44.907865 0.45065222E+03  0.10617659E+05                                11.063812                            7.053423      -0.081112       1.974609                    0.998874      27.629998      77.763822       0.627956       0.413990      -1.073060      -0.031379       0.000079       0.031080       0.044166      -0.000609       0.004774      -0.000000       0.023248       0.021211      -0.015176       0.002788       0.012388             17.377027      20.444373      -0.011371     -14.515071      11.172890      -0.347275      20.513818           0.010663
          371              C       8.921474      20.570830       4.812359       0.078440      45.719869 0.44169375E+03  0.10403861E+05                                11.394765                            7.102873      -0.301052       1.906094                    0.998796      27.398129      78.308592       0.607092       0.428330      -1.058914       0.003328      -0.001030      -0.003322       0.004814       0.010114      -0.002975       0.011154       0.054301       0.056507      -0.040618       0.019111       0.021507             18.897309      22.601990       0.142042     -16.275220      11.543869       0.008106      22.546068          -0.001687
          372              C       7.863864      20.578241       5.865851       0.075828      49.393642 0.44083207E+03  0.10375554E+05                                11.893062                            7.062744      -0.298631       1.902597                    0.998765      27.491319      78.471924       0.613286       0.424331      -1.061701      -0.004201       0.000270       0.004161       0.005919      -0.018636      -0.014348      -0.018315       0.006398       0.006686      -0.034677       0.016496       0.018180             20.036455      23.689214       3.170094     -14.208796      12.871011       3.166033      23.549140           0.000123
          373              C      15.482883      20.548321      25.704891       0.590085      27.212633 0.25579021E+03  0.53370166E+04                                 8.507295                            5.709569      -0.091430       2.028892                    0.999502      22.523545      63.697189       0.614239       0.477919      -1.014650      -0.040223       0.000032       0.039232       0.056187       0.003152       0.103054       0.004033       0.057170       0.057232      -0.084000      -0.038276       0.122277             12.436954      14.060487      -0.063784      -9.075503       9.194372       0.007597      14.056004           0.001302
          374              C      16.531435      20.554086      24.652221      -0.026972      44.907897 0.45065254E+03  0.10617669E+05                                11.063818                            7.053426      -0.081113       1.974609                    0.998874      27.630009      77.763867       0.627956       0.413990      -1.073060       0.031379       0.000079      -0.031080       0.044166       0.000609       0.004774       0.000000       0.023248       0.021211      -0.015176       0.002788       0.012388             17.377038      20.444388       0.011371     -14.515083      11.172894       0.347276      20.513832           0.010660
          375              C      18.527526      20.570830      22.636641       0.078441      45.719868 0.44169376E+03  0.10403861E+05                                11.394765                            7.102872      -0.301053       1.906094                    0.998796      27.398128      78.308587       0.607092       0.428330      -1.058914      -0.003328      -0.001030       0.003322       0.004814      -0.010114      -0.002975      -0.011154       0.054301       0.056507      -0.040618       0.019111       0.021507             18.897309      22.601991      -0.142040     -16.275221      11.543868      -0.008107      22.546069          -0.001694
          376              C      19.585136      20.578241      21.583149       0.075828      49.393639 0.44083205E+03  0.10375553E+05                                11.893062                            7.062744      -0.298631       1.902597                    0.998765      27.491318      78.471923       0.613286       0.424331      -1.061701       0.004201       0.000270      -0.004161       0.005919       0.018635      -0.014348       0.018315       0.006397       0.006686      -0.034677       0.016497       0.018180             20.036455      23.689214      -3.170093     -14.208797      12.871010      -3.166034      23.549141           0.000126
          377              C      11.966117       6.900679      25.704891       0.590084      27.212674 0.25579061E+03  0.53370275E+04                                 8.507305                            5.709574      -0.091432       2.028891                    0.999502      22.523568      63.697283       0.614239       0.477919      -1.014650       0.040223      -0.000032       0.039232       0.056188       0.003152      -0.103053      -0.004033       0.057171       0.057233      -0.084000      -0.038277       0.122276             12.436973      14.060510      -0.063783       9.075520       9.194382      -0.007596      14.056025           0.001304
          378              C      10.917565       6.894914      24.652221      -0.026972      44.907908 0.45065259E+03  0.10617670E+05                                11.063820                            7.053426      -0.081115       1.974608                    0.998874      27.630012      77.763884       0.627956       0.413990      -1.073060      -0.031379      -0.000079      -0.031080       0.044166       0.000609      -0.004774      -0.000000       0.023248       0.021211      -0.015176       0.002788       0.012388             17.377046      20.444399       0.011372      14.515091      11.172898      -0.347274      20.513841           0.010657
          379              C       8.921474       6.878170      22.636641       0.078440      45.719858 0.44169360E+03  0.10403856E+05                                11.394762                            7.102870      -0.301051       1.906095                    0.998796      27.398124      78.308563       0.607093       0.428329      -1.058914       0.003328       0.001030       0.003322       0.004814      -0.010114       0.002975       0.011154       0.054301       0.056507      -0.040618       0.019111       0.021507             18.897312      22.601998      -0.142043      16.275226      11.543866       0.008106      22.546072          -0.001687
          380              C       7.863864       6.870759      21.583149       0.075827      49.393651 0.44083210E+03  0.10375555E+05                                11.893062                            7.062744      -0.298629       1.902597                    0.998765      27.491321      78.471924       0.613286       0.424331      -1.061701      -0.004201      -0.000270      -0.004161       0.005919       0.018635       0.014349      -0.018315       0.006398       0.006687      -0.034677       0.016497       0.018180             20.036466      23.689231      -3.170098      14.208806      12.871015       3.166032      23.549152           0.000121
          381              C      15.482883       6.900679       1.744109       0.590084      27.212660 0.25579047E+03  0.53370237E+04                                 8.507301                            5.709572      -0.091431       2.028891                    0.999502      22.523559      63.697244       0.614239       0.477919      -1.014650      -0.040223      -0.000032      -0.039232       0.056188      -0.003151      -0.103053       0.004033       0.057171       0.057233      -0.084000      -0.038277       0.122276             12.436966      14.060502       0.063783       9.075514       9.194379       0.007596      14.056016           0.001299
          382              C      16.531435       6.894914       2.796779      -0.026972      44.907903 0.45065259E+03  0.10617670E+05                                11.063818                            7.053426      -0.081114       1.974608                    0.998874      27.630012      77.763878       0.627956       0.413990      -1.073060       0.031379      -0.000079       0.031080       0.044166      -0.000609      -0.004774       0.000000       0.023248       0.021211      -0.015176       0.002788       0.012388             17.377042      20.444395      -0.011372      14.515087      11.172895       0.347274      20.513835           0.010658
          383              C      18.527526       6.878170       4.812359       0.078440      45.719858 0.44169365E+03  0.10403857E+05                                11.394762                            7.102871      -0.301051       1.906095                    0.998796      27.398125      78.308568       0.607093       0.428329      -1.058914      -0.003328       0.001030      -0.003322       0.004814       0.010114       0.002975      -0.011154       0.054301       0.056507      -0.040618       0.019111       0.021507             18.897310      22.601995       0.142042      16.275223      11.543867      -0.008107      22.546069          -0.001690
          384              C      19.585136       6.870759       5.865851       0.075827      49.393632 0.44083199E+03  0.10375551E+05                                11.893059                            7.062742      -0.298629       1.902597                    0.998765      27.491317      78.471906       0.613286       0.424331      -1.061701       0.004201      -0.000270       0.004161       0.005919      -0.018636       0.014349       0.018315       0.006398       0.006687      -0.034677       0.016497       0.018180             20.036457      23.689220       3.170096      14.208798      12.871010      -3.166032      23.549141           0.000121
          385              C      25.697479      15.476021       6.862250       0.595645      26.937413 0.25431465E+03  0.52977883E+04                                 8.456036                            5.693707      -0.077463       2.034521                    0.999458      22.422383      63.330501       0.615081       0.478025      -1.014741       0.038716      -0.038718       0.000000       0.054754       0.101484      -0.005439      -0.005439      -0.000000      -0.107437      -0.083578      -0.036193       0.119771             12.354444      14.049591      -9.099742       0.056581      14.049555       0.056578       8.964185           0.001202
          386              C      24.646457      16.527043       6.862250      -0.030877      45.435923 0.45612766E+03  0.10786177E+05                                11.178039                            7.115180      -0.108711       1.964580                    0.998931      27.782772      78.504138       0.622312       0.416214      -1.070926      -0.031273       0.031272      -0.000000       0.044226       0.004373       0.000168       0.000168      -0.000000      -0.042179      -0.014062       0.002656       0.011406             17.568837      20.751875     -14.739716      -0.170621      20.751829      -0.170622      11.202807           0.010741
          387              C      22.639935      18.533565       6.862250       0.081018      45.577340 0.44167264E+03  0.10405465E+05                                11.379830                            7.109032      -0.306900       1.904246                    0.998855      27.392276      78.354521       0.605889       0.429093      -1.058216       0.004097      -0.004097       0.000000       0.005794      -0.003275       0.010502       0.010502      -0.000000      -0.105212      -0.039197       0.018387       0.020810             18.771093      22.404911     -16.134660       0.081208      22.404896       0.081218      11.503471          -0.001648
          388              C      21.583972      19.589528       6.862250       0.076418      49.288440 0.44093990E+03  0.10378484E+05                                11.874587                            7.062594      -0.293402       1.903955                    0.998761      27.492201      78.469935       0.613439       0.424209      -1.061802      -0.005455       0.005455      -0.000000       0.007715      -0.013756      -0.018139      -0.018139      -0.000000      -0.009870      -0.033729       0.015401       0.018328             19.911503      23.448012     -14.090733       3.153905      23.448003       3.153914      12.838493           0.000119
          389              C       1.751521      11.972979       6.862250       0.595645      26.937414 0.25431463E+03  0.52977882E+04                                 8.456037                            5.693708      -0.077463       2.034521                    0.999458      22.422384      63.330512       0.615081       0.478025      -1.014741      -0.038718       0.038716      -0.000000       0.054754       0.101484       0.005439       0.005439       0.000000      -0.107436      -0.083578      -0.036192       0.119771             12.354442      14.049550      -9.099737      -0.056580      14.049587      -0.056582       8.964188           0.001198
          390              C       2.802543      10.921957       6.862250      -0.030876      45.435934 0.45612775E+03  0.10786180E+05                                11.178041                            7.115180      -0.108712       1.964580                    0.998931      27.782775      78.504153       0.622312       0.416214      -1.070926       0.031272      -0.031273       0.000000       0.044226       0.004373      -0.000168      -0.000168       0.000001      -0.042179      -0.014062       0.002656       0.011405             17.568834      20.751821     -14.739708       0.170620      20.751867       0.170620      11.202814           0.010741
          391              C       4.809065       8.915435       6.862250       0.081018      45.577359 0.44167278E+03  0.10405469E+05                                11.379832                            7.109033      -0.306900       1.904246                    0.998855      27.392282      78.354542       0.605889       0.429093      -1.058216      -0.004097       0.004097       0.000000       0.005794      -0.003275      -0.010502      -0.010502       0.000000      -0.105212      -0.039197       0.018387       0.020810             18.771093      22.404895     -16.134659      -0.081218      22.404911      -0.081209      11.503474          -0.001650
          392              C       5.865028       7.859472       6.862250       0.076418      49.288463 0.44094005E+03  0.10378489E+05                                11.874591                            7.062595      -0.293403       1.903955                    0.998761      27.492207      78.469961       0.613439       0.424209      -1.061802       0.005455      -0.005455      -0.000000       0.007715      -0.013756       0.018139       0.018139       0.000000      -0.009870      -0.033729       0.015401       0.018328             19.911507      23.448006     -14.090734      -3.153914      23.448017      -3.153908      12.838497           0.000120
          393              C       1.751521      15.476021      20.586750       0.595645      26.937437 0.25431485E+03  0.52977943E+04                                 8.456043                            5.693711      -0.077466       2.034519                    0.999458      22.422400      63.330581       0.615081       0.478025      -1.014741      -0.038716      -0.038718      -0.000000       0.054754      -0.101485      -0.005439       0.005439      -0.000000      -0.107436      -0.083579      -0.036192       0.119771             12.354456      14.049605       9.099752       0.056580      14.049570      -0.056580       8.964192           0.001202
          394              C       2.802543      16.527043      20.586750      -0.030876      45.435916 0.45612745E+03  0.10786171E+05                                11.178039                            7.115179      -0.108711       1.964580                    0.998931      27.782765      78.504128       0.622312       0.416214      -1.070926       0.031273       0.031272      -0.000000       0.044226      -0.004373       0.000168      -0.000168      -0.000000      -0.042179      -0.014062       0.002656       0.011405             17.568841      20.751880      14.739721      -0.170621      20.751835       0.170622      11.202807           0.010744
          395              C       4.809065      18.533565      20.586750       0.081018      45.577352 0.44167272E+03  0.10405468E+05                                11.379831                            7.109033      -0.306899       1.904246                    0.998855      27.392279      78.354528       0.605889       0.429093      -1.058216      -0.004097      -0.004097      -0.000000       0.005794       0.003275       0.010502      -0.010502      -0.000000      -0.105212      -0.039197       0.018387       0.020810             18.771099      22.404921      16.134669       0.081209      22.404906      -0.081217      11.503469          -0.001648
          396              C       5.865028      19.589528      20.586750       0.076418      49.288442 0.44093988E+03  0.10378483E+05                                11.874587                            7.062594      -0.293402       1.903955                    0.998761      27.492201      78.469933       0.613439       0.424209      -1.061802       0.005455       0.005455       0.000000       0.007715       0.013756      -0.018139       0.018139      -0.000000      -0.009870      -0.033729       0.015401       0.018328             19.911505      23.448016      14.090737       3.153906      23.448006      -3.153912      12.838492           0.000119
          397              C      25.697479      11.972979      20.586750       0.595644      26.937441 0.25431490E+03  0.52977956E+04                                 8.456044                            5.693712      -0.077465       2.034520                    0.999458      22.422403      63.330591       0.615081       0.478025      -1.014741       0.038718       0.038716       0.000000       0.054754      -0.101485       0.005439      -0.005439       0.000000      -0.107435      -0.083579      -0.036192       0.119771             12.354452      14.049563       9.099746      -0.056579      14.049598       0.056583       8.964195           0.001194
          398              C      24.646457      10.921957      20.586750      -0.030876      45.435902 0.45612733E+03  0.10786168E+05                                11.178036                            7.115178      -0.108712       1.964580                    0.998931      27.782761      78.504109       0.622312       0.416214      -1.070926      -0.031272      -0.031273      -0.000000       0.044225      -0.004373      -0.000168       0.000168       0.000000      -0.042178      -0.014062       0.002656       0.011405             17.568826      20.751813      14.739701       0.170621      20.751857      -0.170619      11.202809           0.010740
          399              C      22.639935       8.915435      20.586750       0.081018      45.577344 0.44167267E+03  0.10405466E+05                                11.379829                            7.109032      -0.306899       1.904246                    0.998855      27.392277      78.354514       0.605890       0.429093      -1.058216       0.004097       0.004097       0.000000       0.005794       0.003275      -0.010502       0.010502       0.000000      -0.105212      -0.039197       0.018386       0.020810             18.771086      22.404888      16.134653      -0.081217      22.404904       0.081210      11.503467          -0.001645
          400              C      21.583972       7.859472      20.586750       0.076418      49.288431 0.44093984E+03  0.10378482E+05                                11.874583                            7.062592      -0.293402       1.903955                    0.998761      27.492199      78.469915       0.613439       0.424209      -1.061802      -0.005455      -0.005455       0.000000       0.007715       0.013756       0.018139      -0.018139       0.000000      -0.009870      -0.033729       0.015401       0.018328             19.911491      23.447987      14.090722      -3.153911      23.447999       3.153906      12.838488           0.000118
          401              C       6.900953      25.705714      15.482059       0.590880      27.186069 0.25537712E+03  0.53266834E+04                                 8.503411                            5.705928      -0.093317       2.028452                    0.999507      22.515521      63.681374       0.614228       0.478081      -1.014480       0.000010       0.038680      -0.039528       0.055305      -0.003853      -0.003060       0.102805      -0.057211       0.056408      -0.083808      -0.038150       0.121958             12.425571       9.189931      -0.005476       0.062726      14.041203      -9.063683      14.045580           0.001335
          402              C       6.894914      24.653594      16.530062      -0.028697      45.020850 0.45171124E+03  0.10650042E+05                                11.084249                            7.063438      -0.085314       1.972768                    0.998875      27.671022      77.934774       0.627210       0.414193      -1.072809       0.000369      -0.031098       0.032018       0.044636      -0.000229      -0.000599       0.004975      -0.021836       0.022753      -0.014727       0.002378       0.012348             17.402236      11.190188      -0.342229      -0.013600      20.541702     -14.537335      20.474817           0.010644
          403              C       6.878445      22.639112      18.525330       0.078067      45.684504 0.44137739E+03  0.10394721E+05                                11.388895                            7.100277      -0.302774       1.905569                    0.998783      27.394438      78.295971       0.607200       0.428323      -1.058900       0.001333       0.003348      -0.003845       0.005270       0.011130       0.009998      -0.002477      -0.055826       0.054065      -0.040858       0.019615       0.021244             18.869416      11.524056       0.009686       0.141602      22.515705     -16.251090      22.568487          -0.001688
          404              C       6.871034      21.586443      19.582117       0.075779      49.348461 0.44056723E+03  0.10368255E+05                                11.885228                            7.060505      -0.297735       1.902573                    0.998797      27.496710      78.495437       0.613369       0.424317      -1.061659       0.000172      -0.003623       0.003034       0.004728      -0.018365      -0.018114      -0.014474      -0.007388       0.006248      -0.034478       0.016728       0.017749             19.987435      12.798926       3.166269       3.162309      23.514991     -14.162198      23.648386           0.000118
          405              C       6.900953       1.743286      11.966941       0.590881      27.186063 0.25537705E+03  0.53266817E+04                                 8.503411                            5.705928      -0.093318       2.028452                    0.999507      22.515518      63.681371       0.614227       0.478082      -1.014480       0.000010      -0.038680       0.039528       0.055305       0.003853       0.003060       0.102804      -0.057211       0.056408      -0.083808      -0.038150       0.121958             12.425570       9.189930       0.005478      -0.062728      14.041203      -9.063682      14.045577           0.001339
          406              C       6.894914       2.795406      10.918938      -0.028697      45.020872 0.45171148E+03  0.10650049E+05                                11.084253                            7.063440      -0.085315       1.972767                    0.998875      27.671030      77.934808       0.627210       0.414193      -1.072809       0.000369       0.031098      -0.032018       0.044636       0.000229       0.000599       0.004975      -0.021836       0.022753      -0.014727       0.002378       0.012348             17.402241      11.190192       0.342233       0.013596      20.541711     -14.537339      20.474820           0.010644
          407              C       6.878445       4.809888       8.923670       0.078067      45.684503 0.44137736E+03  0.10394720E+05                                11.388895                            7.100277      -0.302775       1.905569                    0.998783      27.394438      78.295972       0.607200       0.428323      -1.058900       0.001333      -0.003348       0.003845       0.005270      -0.011130      -0.009998      -0.002477      -0.055827       0.054065      -0.040858       0.019615       0.021243             18.869415      11.524054      -0.009683      -0.141604      22.515708     -16.251090      22.568483          -0.001685
          408              C       6.871034       5.862557       7.866883       0.075779      49.348486 0.44056746E+03  0.10368261E+05                                11.885231                            7.060507      -0.297736       1.902573                    0.998797      27.496718      78.495462       0.613369       0.424317      -1.061659       0.000172       0.003622      -0.003034       0.004728       0.018365       0.018114      -0.014474      -0.007388       0.006248      -0.034478       0.016728       0.017749             19.987439      12.798925      -3.166265      -3.162313      23.515002     -14.162203      23.648391           0.000118
          409              C      20.548047       1.743286      15.482059       0.590880      27.186101 0.25537743E+03  0.53266914E+04                                 8.503418                            5.705932      -0.093319       2.028452                    0.999507      22.515530      63.681401       0.614227       0.478081      -1.014480      -0.000010      -0.038680      -0.039528       0.055305      -0.003853       0.003060      -0.102804      -0.057212       0.056409      -0.083807      -0.038150       0.121957             12.425582       9.189936      -0.005480      -0.062731      14.041217       9.063694      14.045592           0.001337
          410              C      20.554086       2.795406      16.530062      -0.028696      45.020817 0.45171096E+03  0.10650033E+05                                11.084243                            7.063435      -0.085314       1.972768                    0.998875      27.671014      77.934740       0.627210       0.414193      -1.072809      -0.000369       0.031098       0.032017       0.044636      -0.000228       0.000599      -0.004976      -0.021837       0.022753      -0.014727       0.002378       0.012349             17.402221      11.190183      -0.342233       0.013595      20.541686      14.537319      20.474795           0.010646
          411              C      20.570555       4.809888      18.525330       0.078066      45.684492 0.44137730E+03  0.10394718E+05                                11.388892                            7.100276      -0.302773       1.905569                    0.998783      27.394435      78.295954       0.607200       0.428323      -1.058900      -0.001333      -0.003348      -0.003845       0.005270       0.011130      -0.009999       0.002477      -0.055827       0.054065      -0.040858       0.019615       0.021244             18.869408      11.524052       0.009683      -0.141605      22.515698      16.251082      22.568473          -0.001684
          412              C      20.577966       5.862557      19.582117       0.075779      49.348451 0.44056719E+03  0.10368253E+05                                11.885225                            7.060504      -0.297735       1.902574                    0.998797      27.496708      78.495420       0.613369       0.424317      -1.061659      -0.000172       0.003623       0.003034       0.004728      -0.018365       0.018114       0.014474      -0.007388       0.006247      -0.034478       0.016728       0.017749             19.987426      12.798918       3.166264      -3.162311      23.514985      14.162191      23.648374           0.000115
          413              C      20.548047      25.705714      11.966941       0.590880      27.186106 0.25537746E+03  0.53266923E+04                                 8.503421                            5.705933      -0.093319       2.028451                    0.999507      22.515532      63.681419       0.614227       0.478082      -1.014480      -0.000010       0.038680       0.039528       0.055305       0.003853      -0.003060      -0.102804      -0.057212       0.056410      -0.083807      -0.038150       0.121957             12.425588       9.189940       0.005479       0.062730      14.041224       9.063700      14.045602           0.001334
          414              C      20.554086      24.653594      10.918938      -0.028696      45.020822 0.45171096E+03  0.10650033E+05                                11.084245                            7.063435      -0.085315       1.972768                    0.998875      27.671014      77.934743       0.627210       0.414193      -1.072809      -0.000369      -0.031098      -0.032018       0.044636       0.000228      -0.000599      -0.004976      -0.021837       0.022753      -0.014727       0.002378       0.012349             17.402228      11.190184       0.342231      -0.013598      20.541692      14.537327      20.474807           0.010650
          415              C      20.570555      22.639112       8.923670       0.078066      45.684495 0.44137729E+03  0.10394718E+05                                11.388893                            7.100276      -0.302773       1.905569                    0.998783      27.394435      78.295954       0.607200       0.428323      -1.058900      -0.001333       0.003348       0.003845       0.005270      -0.011130       0.009999       0.002477      -0.055827       0.054065      -0.040858       0.019615       0.021244             18.869413      11.524053      -0.009686       0.141601      22.515702      16.251088      22.568484          -0.001692
          416              C      20.577966      21.586443       7.866883       0.075779      49.348461 0.44056724E+03  0.10368255E+05                                11.885227                            7.060505      -0.297735       1.902574                    0.998797      27.496710      78.495432       0.613369       0.424317      -1.061659      -0.000172      -0.003623      -0.003034       0.004728       0.018365      -0.018114       0.014474      -0.007388       0.006247      -0.034478       0.016728       0.017749             19.987434      12.798925      -3.166269       3.162308      23.514990      14.162198      23.648386           0.000119
          417              C      15.467786       6.823547      25.691441       0.590880      27.186125 0.25537769E+03  0.53266983E+04                                 8.503424                            5.705936      -0.093320       2.028451                    0.999507      22.515543      63.681458       0.614227       0.478082      -1.014480      -0.038680      -0.000010       0.039528       0.055305      -0.003853       0.102804      -0.003060       0.057212       0.056409      -0.083807      -0.038150       0.121957             12.425591      14.041227      -0.005474      -9.063701       9.189943       0.062725      14.045604           0.001342
          418              C      16.519906       6.829586      24.643438      -0.028696      45.020829 0.45171110E+03  0.10650038E+05                                11.084245                            7.063437      -0.085316       1.972767                    0.998875      27.671020      77.934766       0.627210       0.414193      -1.072809       0.031098      -0.000369      -0.032018       0.044636      -0.000228       0.004975      -0.000599       0.021837       0.022753      -0.014727       0.002378       0.012349             17.402224      20.541687      -0.342232     -14.537322      11.190184      -0.013597      20.474801           0.010642
          419              C      18.534388       6.846055      22.648170       0.078066      45.684477 0.44137715E+03  0.10394713E+05                                11.388889                            7.100275      -0.302773       1.905570                    0.998783      27.394429      78.295926       0.607200       0.428323      -1.058900      -0.003348      -0.001333       0.003845       0.005270       0.011130      -0.002477       0.009998       0.055826       0.054065      -0.040858       0.019615       0.021243             18.869403      22.515689       0.009684     -16.251078      11.524047       0.141603      22.568472          -0.001682
          420              C      19.587057       6.853466      21.591383       0.075779      49.348449 0.44056719E+03  0.10368253E+05                                11.885223                            7.060504      -0.297735       1.902574                    0.998797      27.496708      78.495414       0.613369       0.424317      -1.061660       0.003623      -0.000172      -0.003034       0.004728      -0.018365      -0.014474      -0.018114       0.007388       0.006248      -0.034478       0.016728       0.017749             19.987423      23.514976       3.166265     -14.162190      12.798919       3.162308      23.648375           0.000115
          421              C      11.981214       6.823547       1.757559       0.590880      27.186132 0.25537775E+03  0.53267002E+04                                 8.503426                            5.705937      -0.093321       2.028451                    0.999507      22.515548      63.681482       0.614227       0.478082      -1.014480       0.038680      -0.000010      -0.039528       0.055305       0.003853       0.102804       0.003060       0.057212       0.056408      -0.083807      -0.038150       0.121957             12.425596      14.041232       0.005474      -9.063705       9.189945      -0.062725      14.045610           0.001339
          422              C      10.929094       6.829586       2.805562      -0.028695      45.020829 0.45171107E+03  0.10650036E+05                                11.084246                            7.063436      -0.085317       1.972767                    0.998875      27.671018      77.934760       0.627210       0.414193      -1.072809      -0.031098      -0.000369       0.032018       0.044636       0.000229       0.004975       0.000599       0.021836       0.022753      -0.014727       0.002378       0.012348             17.402227      20.541689       0.342229     -14.537325      11.190185       0.013600      20.474806           0.010644
          423              C       8.914612       6.846055       4.800830       0.078066      45.684510 0.44137742E+03  0.10394722E+05                                11.388895                            7.100277      -0.302773       1.905569                    0.998783      27.394440      78.295972       0.607200       0.428323      -1.058900       0.003348      -0.001333      -0.003845       0.005270      -0.011130      -0.002477      -0.009998       0.055826       0.054065      -0.040858       0.019615       0.021244             18.869416      22.515705      -0.009684     -16.251091      11.524054      -0.141603      22.568489          -0.001687
          424              C       7.861943       6.853466       5.857617       0.075779      49.348482 0.44056739E+03  0.10368260E+05                                11.885231                            7.060507      -0.297736       1.902573                    0.998797      27.496716      78.495459       0.613369       0.424317      -1.061659      -0.003623      -0.000172       0.003034       0.004728       0.018365      -0.014474       0.018114       0.007388       0.006247      -0.034478       0.016728       0.017749             19.987440      23.514996      -3.166266     -14.162204      12.798928      -3.162312      23.648396           0.000117
          425              C      15.467786      20.625453       1.757559       0.590880      27.186111 0.25537753E+03  0.53266939E+04                                 8.503420                            5.705933      -0.093317       2.028452                    0.999507      22.515534      63.681415       0.614227       0.478081      -1.014480      -0.038680       0.000010      -0.039528       0.055305       0.003853      -0.102804      -0.003060       0.057211       0.056408      -0.083808      -0.038149       0.121957             12.425586      14.041222       0.005474       9.063697       9.189938       0.062725      14.045597           0.001339
          426              C      16.519906      20.619414       2.805562      -0.028697      45.020859 0.45171139E+03  0.10650046E+05                                11.084251                            7.063439      -0.085315       1.972767                    0.998875      27.671029      77.934800       0.627210       0.414193      -1.072809       0.031098       0.000369       0.032018       0.044636       0.000229      -0.004975      -0.000599       0.021836       0.022753      -0.014727       0.002378       0.012348             17.402237      20.541705       0.342232      14.537335      11.190189      -0.013597      20.474815           0.010647
          427              C      18.534388      20.602945       4.800830       0.078067      45.684497 0.44137733E+03  0.10394719E+05                                11.388894                            7.100277      -0.302775       1.905569                    0.998783      27.394435      78.295962       0.607200       0.428323      -1.058900      -0.003348       0.001333      -0.003845       0.005270      -0.011130       0.002477       0.009998       0.055826       0.054065      -0.040858       0.019615       0.021243             18.869414      22.515707      -0.009685      16.251088      11.524054       0.141603      22.568481          -0.001687
          428              C      19.587057      20.595534       5.857617       0.075779      49.348475 0.44056739E+03  0.10368259E+05                                11.885230                            7.060507      -0.297736       1.902573                    0.998797      27.496715      78.495455       0.613369       0.424317      -1.061659       0.003623       0.000172       0.003034       0.004728       0.018365       0.014474      -0.018114       0.007388       0.006247      -0.034478       0.016728       0.017749             19.987437      23.514999      -3.166268      14.162199      12.798926       3.162311      23.648386           0.000117
          429              C      11.981214      20.625453      25.691441       0.590880      27.186118 0.25537759E+03  0.53266957E+04                                 8.503422                            5.705934      -0.093318       2.028452                    0.999507      22.515538      63.681434       0.614227       0.478082      -1.014480       0.038680       0.000010       0.039528       0.055305      -0.003853      -0.102804       0.003060       0.057211       0.056408      -0.083808      -0.038149       0.121957             12.425589      14.041226      -0.005474       9.063700       9.189940      -0.062725      14.045601           0.001340
          430              C      10.929094      20.619414      24.643438      -0.028697      45.020857 0.45171133E+03  0.10650045E+05                                11.084251                            7.063439      -0.085315       1.972768                    0.998875      27.671027      77.934797       0.627210       0.414193      -1.072809      -0.031098       0.000369      -0.032018       0.044636      -0.000229      -0.004975       0.000599       0.021836       0.022753      -0.014727       0.002378       0.012349             17.402237      20.541705      -0.342231      14.537335      11.190191       0.013598      20.474815           0.010645
          431              C       8.914612      20.602945      22.648170       0.078067      45.684492 0.44137727E+03  0.10394717E+05                                11.388893                            7.100277      -0.302774       1.905569                    0.998783      27.394433      78.295954       0.607200       0.428323      -1.058900       0.003348       0.001333       0.003845       0.005270       0.011130       0.002477      -0.009998       0.055826       0.054065      -0.040858       0.019615       0.021244             18.869412      22.515704       0.009685      16.251086      11.524055      -0.141603      22.568478          -0.001688
          432              C       7.861943      20.595534      21.591383       0.075779      49.348470 0.44056735E+03  0.10368258E+05                                11.885229                            7.060506      -0.297736       1.902573                    0.998797      27.496714      78.495449       0.613369       0.424317      -1.061659      -0.003623       0.000172      -0.003034       0.004728      -0.018365       0.014474       0.018114       0.007388       0.006247      -0.034478       0.016728       0.017749             19.987436      23.514997       3.166268      14.162198      12.798926      -3.162311      23.648384           0.000118
          433              C       6.862524       7.858923      21.572169      -0.183163      47.078930 0.52833337E+03  0.13043583E+05                                11.355519                            7.633559      -0.008161       1.949239                    0.999679      31.585617      93.100191       0.599846       0.413597      -1.065840       0.000749      -0.015329      -0.013708       0.020578       0.016623      -0.016426       0.009287      -0.029645       0.029174      -0.035031       0.015891       0.019139             16.747348      22.850196      -8.284785       8.280792      13.728308      -0.176701      13.663541          -0.000698
          434              C      20.586476      19.590077      21.572169      -0.183163      47.078911 0.52833325E+03  0.13043579E+05                                11.355515                            7.633558      -0.008160       1.949239                    0.999679      31.585615      93.100174       0.599846       0.413597      -1.065840      -0.000749       0.015329      -0.013708       0.020578       0.016623       0.016426      -0.009288      -0.029645       0.029174      -0.035031       0.015891       0.019139             16.747330      22.850167      -8.284771      -8.280783      13.728295       0.176699      13.663528          -0.000704
          435              C      20.586476       7.858923       5.876831      -0.183163      47.078919 0.52833331E+03  0.13043581E+05                                11.355516                            7.633558      -0.008160       1.949239                    0.999679      31.585615      93.100174       0.599846       0.413597      -1.065840      -0.000749      -0.015329       0.013708       0.020578      -0.016623      -0.016426      -0.009287      -0.029645       0.029174      -0.035031       0.015892       0.019139             16.747342      22.850187       8.284780       8.280789      13.728302       0.176700      13.663536          -0.000696
          436              C       6.862524      19.590077       5.876831      -0.183163      47.078925 0.52833339E+03  0.13043584E+05                                11.355518                            7.633559      -0.008162       1.949239                    0.999679      31.585620      93.100202       0.599846       0.413597      -1.065840       0.000749       0.015329       0.013708       0.020578      -0.016623       0.016426       0.009288      -0.029645       0.029174      -0.035031       0.015891       0.019139             16.747335      22.850173       8.284774      -8.280785      13.728300      -0.176699      13.663532          -0.000701
          437              C      21.583423       6.861976       7.847669      -0.183163      47.078923 0.52833337E+03  0.13043583E+05                                11.355517                            7.633559      -0.008160       1.949239                    0.999679      31.585616      93.100177       0.599846       0.413597      -1.065840      -0.015329      -0.000749      -0.013708       0.020578      -0.016623       0.009287       0.016426       0.029645       0.029174      -0.035031       0.015891       0.019139             16.747341      13.728304       8.284781      -0.176700      22.850184      -8.280788      13.663536          -0.000696
          438              C      21.583423      20.587024      19.601331      -0.183163      47.078926 0.52833343E+03  0.13043584E+05                                11.355517                            7.633559      -0.008160       1.949239                    0.999679      31.585619      93.100188       0.599846       0.413597      -1.065840      -0.015329       0.000749       0.013708       0.020578       0.016623      -0.009287       0.016426       0.029645       0.029174      -0.035031       0.015892       0.019139             16.747337      13.728296      -8.284775       0.176702      22.850181      -8.280789      13.663532          -0.000704
          439              C       5.865577      20.587024       7.847669      -0.183163      47.078924 0.52833336E+03  0.13043583E+05                                11.355517                            7.633559      -0.008161       1.949239                    0.999679      31.585619      93.100195       0.599846       0.413597      -1.065840       0.015329       0.000749      -0.013708       0.020578      -0.016623      -0.009287      -0.016426       0.029645       0.029174      -0.035031       0.015891       0.019139             16.747336      13.728297       8.284774       0.176701      22.850179       8.280789      13.663533          -0.000701
          440              C       5.865577       6.861976      19.601331      -0.183163      47.078932 0.52833337E+03  0.13043583E+05                                11.355520                            7.633560      -0.008161       1.949239                    0.999679      31.585617      93.100195       0.599846       0.413597      -1.065840       0.015329      -0.000749       0.013708       0.020578       0.016622       0.009288      -0.016426       0.029645       0.029174      -0.035031       0.015891       0.019139             16.747350      13.728311      -8.284788      -0.176702      22.850198       8.280793      13.663541          -0.000700
          441              C       7.848767      21.573267       6.862250      -0.183191      47.115305 0.52981942E+03  0.13089867E+05                                11.362073                            7.646082      -0.010142       1.948621                    0.999671      31.609978      93.215672       0.599125       0.413791      -1.065682      -0.013781      -0.013781      -0.000000       0.019489       0.008491       0.016028      -0.016028       0.000000      -0.058343      -0.034021       0.015806       0.018215             16.686353      13.731219      -0.153484      -8.231374      13.731221       8.231376      22.596620          -0.000711
          442              C      19.600233      21.573267      20.586750      -0.183191      47.115311 0.52981951E+03  0.13089870E+05                                11.362074                            7.646083      -0.010141       1.948621                    0.999671      31.609979      93.215674       0.599125       0.413791      -1.065682       0.013781      -0.013781       0.000000       0.019489      -0.008491       0.016028       0.016028       0.000000      -0.058343      -0.034021       0.015806       0.018215             16.686355      13.731220       0.153486      -8.231376      13.731222      -8.231378      22.596624          -0.000713
          443              C       7.848767       5.875733      20.586750      -0.183191      47.115352 0.52981995E+03  0.13089884E+05                                11.362081                            7.646086      -0.010142       1.948621                    0.999671      31.609998      93.215750       0.599125       0.413791      -1.065682      -0.013781       0.013781      -0.000000       0.019489      -0.008491      -0.016027      -0.016027      -0.000000      -0.058343      -0.034021       0.015806       0.018215             16.686370      13.731234       0.153483       8.231384      13.731234       8.231384      22.596644          -0.000709
          444              C      19.600233       5.875733       6.862250      -0.183192      47.115342 0.52981988E+03  0.13089882E+05                                11.362079                            7.646086      -0.010141       1.948621                    0.999671      31.609993      93.215729       0.599125       0.413791      -1.065682       0.013781       0.013781      -0.000000       0.019489       0.008491      -0.016028       0.016028      -0.000000      -0.058343      -0.034021       0.015806       0.018215             16.686367      13.731231      -0.153484       8.231383      13.731230      -8.231382      22.596639          -0.000705
          445              C      20.586750      19.604625       5.868871      -0.184157      47.079102 0.52974714E+03  0.13087603E+05                                11.355941                            7.645504      -0.011891       1.948160                    0.999680      31.615250      93.228768       0.599156       0.413785      -1.065688       0.000053       0.013566       0.014639       0.019959       0.016181      -0.016868       0.008921      -0.028212       0.030363      -0.034638       0.015933       0.018704             16.649917      22.595451      -8.209476       8.217381      13.642796      -0.157225      13.711503          -0.000678
          446              C       6.862250       7.844375       5.868871      -0.184157      47.079129 0.52974744E+03  0.13087613E+05                                11.355946                            7.645506      -0.011893       1.948159                    0.999680      31.615260      93.228810       0.599156       0.413785      -1.065688      -0.000053      -0.013566       0.014639       0.019959       0.016181       0.016868      -0.008921      -0.028212       0.030363      -0.034638       0.015933       0.018705             16.649923      22.595453      -8.209479      -8.217390      13.642803       0.157230      13.711514          -0.000679
          447              C       6.862250      19.604625      21.580129      -0.184157      47.079115 0.52974730E+03  0.13087608E+05                                11.355944                            7.645505      -0.011891       1.948160                    0.999680      31.615254      93.228783       0.599156       0.413785      -1.065688      -0.000053       0.013566      -0.014639       0.019959      -0.016181      -0.016868      -0.008921      -0.028212       0.030363      -0.034638       0.015933       0.018705             16.649921      22.595458       8.209479       8.217384      13.642799       0.157226      13.711506          -0.000678
          448              C      20.586750       7.844375      21.580129      -0.184157      47.079103 0.52974721E+03  0.13087605E+05                                11.355940                            7.645503      -0.011891       1.948160                    0.999680      31.615252      93.228762       0.599156       0.413785      -1.065688       0.000053      -0.013566      -0.014639       0.019959      -0.016181       0.016868       0.008921      -0.028212       0.030363      -0.034638       0.015933       0.018705             16.649911      22.595434       8.209472      -8.217382      13.642794      -0.157229      13.711504          -0.000675
          449              C       5.880125      20.586750      19.593371      -0.184157      47.079122 0.52974737E+03  0.13087611E+05                                11.355945                            7.645506      -0.011892       1.948159                    0.999680      31.615256      93.228794       0.599156       0.413785      -1.065688       0.013566      -0.000053       0.014639       0.019959      -0.016181       0.008921       0.016868       0.028212       0.030363      -0.034638       0.015933       0.018704             16.649924      13.642805       8.209483      -0.157232      22.595457      -8.217390      13.711512          -0.000679
          450              C       5.880125       6.862250       7.855629      -0.184156      47.079102 0.52974711E+03  0.13087603E+05                                11.355941                            7.645503      -0.011891       1.948160                    0.999680      31.615249      93.228765       0.599156       0.413785      -1.065688       0.013566       0.000053      -0.014639       0.019959       0.016181      -0.008921       0.016868       0.028212       0.030363      -0.034638       0.015933       0.018705             16.649915      13.642792      -8.209472       0.157224      22.595448      -8.217382      13.711504          -0.000679
          451              C      21.568875       6.862250      19.593371      -0.184157      47.079095 0.52974709E+03  0.13087601E+05                                11.355939                            7.645503      -0.011891       1.948160                    0.999680      31.615246      93.228742       0.599156       0.413785      -1.065688      -0.013566       0.000053       0.014639       0.019959      -0.016181      -0.008921      -0.016868       0.028212       0.030363      -0.034638       0.015933       0.018705             16.649910      13.642789       8.209470       0.157225      22.595442       8.217379      13.711500          -0.000675
          452              C      21.568875      20.586750       7.855629      -0.184157      47.079113 0.52974726E+03  0.13087607E+05                                11.355943                            7.645505      -0.011891       1.948160                    0.999680      31.615253      93.228783       0.599156       0.413785      -1.065688      -0.013566      -0.000053      -0.014639       0.019959       0.016181       0.008921      -0.016868       0.028212       0.030363      -0.034638       0.015933       0.018705             16.649921      13.642802      -8.209480      -0.157231      22.595450       8.217388      13.711510          -0.000679
          453              C      19.593645       5.869145      20.586750      -0.181345      46.879934 0.52654080E+03  0.12988478E+05                                11.324544                            7.620917      -0.001087       1.951829                    0.999661      31.534654      92.915639       0.600297       0.413632      -1.065802       0.014952       0.014952      -0.000000       0.021146       0.008773       0.016069      -0.016069      -0.000000      -0.061152      -0.034687       0.015722       0.018965             16.661394      13.608377      -0.167505      -8.231043      13.608380       8.231043      22.767426          -0.000668
          454              C       7.855355       5.869145       6.862250      -0.181345      46.879948 0.52654090E+03  0.12988482E+05                                11.324547                            7.620917      -0.001089       1.951829                    0.999661      31.534660      92.915668       0.600297       0.413632      -1.065802      -0.014952       0.014952       0.000000       0.021146      -0.008773       0.016069       0.016069       0.000000      -0.061152      -0.034687       0.015722       0.018965             16.661400      13.608381       0.167505      -8.231046      13.608385      -8.231047      22.767434          -0.000672
          455              C      19.593645      21.579855       6.862250      -0.181345      46.879936 0.52654079E+03  0.12988478E+05                                11.324545                            7.620917      -0.001088       1.951829                    0.999661      31.534654      92.915649       0.600297       0.413632      -1.065802       0.014952      -0.014952      -0.000000       0.021145      -0.008773      -0.016069      -0.016069      -0.000000      -0.061152      -0.034687       0.015722       0.018965             16.661398      13.608383       0.167503       8.231044      13.608381       8.231045      22.767429          -0.000673
          456              C       7.855355      21.579855      20.586750      -0.181345      46.879947 0.52654090E+03  0.12988482E+05                                11.324547                            7.620918      -0.001088       1.951829                    0.999661      31.534660      92.915675       0.600297       0.413632      -1.065802      -0.014952      -0.014952      -0.000000       0.021146       0.008773      -0.016069       0.016069      -0.000000      -0.061152      -0.034687       0.015722       0.018965             16.661401      13.608386      -0.167502       8.231045      13.608384      -8.231046      22.767432          -0.000673
          457              N       0.000000      13.724500      17.267617      -0.229048      43.321154 0.53759897E+03  0.13114652E+05                                10.532593                            7.608931      -0.202180       1.963929                    0.997590      28.118888      78.116653       0.621710       0.403850      -1.089832       0.000011       0.000096      -0.144881       0.144881       0.003212      -0.000019      -0.000063       0.016473      -0.231377      -0.077126       0.029722       0.047403             14.749686       6.592900      -1.750596      -0.000215      12.635898       0.000848      25.020261          -0.000969
          458              N       0.000000      13.724500      10.181383      -0.229049      43.321119 0.53759840E+03  0.13114635E+05                                10.532590                            7.608928      -0.202180       1.963929                    0.997590      28.118872      78.116610       0.621710       0.403850      -1.089832      -0.000011       0.000096       0.144881       0.144881      -0.003212      -0.000018       0.000063       0.016473      -0.231376      -0.077125       0.029722       0.047403             14.749683       6.592898       1.750595      -0.000217      12.635894      -0.000849      25.020257          -0.000974
          459              N      17.267342       0.000000      13.724500      -0.229070      43.337555 0.53833299E+03  0.13137381E+05                                10.535481                            7.614184      -0.204634       1.963179                    0.997552      28.130541      78.170031       0.621472       0.403856      -1.089799      -0.145366      -0.000000       0.000000       0.145366       0.000000      -0.000000       0.004781      -0.124045       0.090186      -0.077054       0.028805       0.048248             14.747611      25.022034      -0.000001      -0.000001       6.631541      -1.790163      12.589257          -0.000540
          460              N      10.181658       0.000000      13.724500      -0.229070      43.337588 0.53833348E+03  0.13137396E+05                                10.535486                            7.614188      -0.204633       1.963179                    0.997552      28.130553      78.170074       0.621471       0.403856      -1.089799       0.145366       0.000000      -0.000000       0.145366      -0.000000       0.000000      -0.004781      -0.124045       0.090186      -0.077054       0.028805       0.048248             14.747616      25.022039       0.000000       0.000000       6.631544       1.790164      12.589266          -0.000546
          461              N      13.724500      17.267342       0.000000      -0.229477      43.354250 0.53862732E+03  0.13146299E+05                                10.537671                            7.615902      -0.203450       1.963412                    0.997537      28.138798      78.196947       0.621449       0.403818      -1.089830      -0.000000      -0.145497      -0.000000       0.145497      -0.000000      -0.004738      -0.000000       0.107512       0.141951      -0.077414       0.028879       0.048535             14.750223      12.590379      -0.000000       1.788615      25.028226      -0.000000       6.632065          -0.000578
          462              N      13.724500      10.181658       0.000000      -0.229478      43.354287 0.53862784E+03  0.13146316E+05                                10.537678                            7.615907      -0.203451       1.963412                    0.997537      28.138812      78.197005       0.621449       0.403818      -1.089830       0.000000       0.145498       0.000000       0.145498      -0.000000       0.004738      -0.000000       0.107512       0.141952      -0.077415       0.028880       0.048535             14.750234      12.590388       0.000001      -1.788617      25.028244       0.000000       6.632069          -0.000579
          463              N       0.000000      13.724500      23.905883      -0.229048      43.321139 0.53759869E+03  0.13114644E+05                                10.532594                            7.608931      -0.202183       1.963928                    0.997590      28.118879      78.116640       0.621709       0.403850      -1.089832      -0.000095      -0.000010       0.144881       0.144881       0.003212      -0.000063      -0.000020      -0.016473      -0.231376      -0.077125       0.029722       0.047403             14.749689      12.635898      -1.750596       0.000821       6.592900      -0.000227      25.020267          -0.000970
          464              N       0.000000      13.724500       3.543117      -0.229049      43.321137 0.53759867E+03  0.13114644E+05                                10.532592                            7.608930      -0.202181       1.963929                    0.997590      28.118880      78.116638       0.621709       0.403850      -1.089832       0.000095      -0.000011      -0.144881       0.144881      -0.003212      -0.000063       0.000020      -0.016473      -0.231376      -0.077125       0.029722       0.047404             14.749688      12.635894       1.750594       0.000822       6.592899       0.000228      25.020270          -0.000974
          465              N      13.724500       3.542842       0.000000      -0.229068      43.337409 0.53833104E+03  0.13137321E+05                                10.535456                            7.614169      -0.204638       1.963178                    0.997552      28.130488      78.169831       0.621472       0.403856      -1.089799       0.000000      -0.145366       0.000000       0.145366       0.000000      -0.004780       0.000000       0.124044       0.090186      -0.077053       0.028805       0.048248             14.747567       6.631526      -0.000001       1.790160      25.021946       0.000002      12.589231          -0.000543
          466              N      13.724500      23.906158       0.000000      -0.229068      43.337419 0.53833117E+03  0.13137325E+05                                10.535458                            7.614170      -0.204640       1.963178                    0.997552      28.130492      78.169846       0.621472       0.403856      -1.089799       0.000000       0.145366       0.000000       0.145366      -0.000000       0.004780      -0.000000       0.124043       0.090186      -0.077052       0.028805       0.048247             14.747571       6.631526       0.000000      -1.790159      25.021956       0.000000      12.589231          -0.000542
          467              N       3.542842       0.000000      13.724500      -0.229480      43.354348 0.53862866E+03  0.13146340E+05                                10.537686                            7.615911      -0.203446       1.963413                    0.997537      28.138837      78.197081       0.621449       0.403818      -1.089830      -0.145498       0.000000       0.000000       0.145498       0.000000       0.000000       0.004739      -0.107512       0.141953      -0.077415       0.028880       0.048535             14.750248      25.028277       0.000003      -0.000001      12.590394      -1.788617       6.632074          -0.000577
          468              N      23.906158       0.000000      13.724500      -0.229477      43.354223 0.53862685E+03  0.13146284E+05                                10.537664                            7.615896      -0.203446       1.963413                    0.997537      28.138793      78.196917       0.621449       0.403818      -1.089830       0.145498       0.000000      -0.000000       0.145498      -0.000000       0.000000      -0.004738      -0.107512       0.141952      -0.077415       0.028880       0.048535             14.750217      25.028223       0.000001       0.000000      12.590369       1.788614       6.632060          -0.000581
          469              O       1.318650      12.436044      19.485771      -0.558991      42.781373 0.59903863E+03  0.14837361E+05                                 9.908569                            7.631275       0.118958       2.066985                    0.998661      28.558058      76.907357       0.678318       0.364561      -1.131403      -0.003925       0.011951       0.037038       0.039116       0.048082       0.046576      -0.048560       0.003243      -0.080286      -0.098149       0.036657       0.061492             13.263925      13.418804      -6.607737       4.677740      13.282513      -4.421291      13.090459           0.054440
          470              O      26.130350      15.012956      19.485771      -0.558991      42.781255 0.59903878E+03  0.14837366E+05                                 9.908556                            7.631278       0.118844       2.066952                    0.998659      28.558044      76.907334       0.678318       0.364562      -1.131403       0.003926      -0.011953       0.037038       0.039116       0.048081      -0.046580       0.048564       0.003245      -0.080270      -0.098153       0.036664       0.061488             13.263888      13.418810      -6.607715      -4.677784      13.282429       4.421339      13.090425           0.054440
          471              O      26.130350      12.436044       7.963229      -0.558990      42.781259 0.59903677E+03  0.14837303E+05                                 9.908550                            7.631261       0.118960       2.066987                    0.998660      28.558019      76.907208       0.678319       0.364561      -1.131404       0.003925       0.011951      -0.037038       0.039116      -0.048082       0.046576       0.048560       0.003243      -0.080285      -0.098148       0.036656       0.061492             13.263895      13.418773       6.607719       4.677730      13.282480       4.421281      13.090433           0.054441
          472              O       1.318650      15.012956       7.963229      -0.558991      42.781185 0.59903760E+03  0.14837329E+05                                 9.908546                            7.631270       0.118845       2.066952                    0.998659      28.558016      76.907239       0.678318       0.364562      -1.131403      -0.003926      -0.011953      -0.037038       0.039116      -0.048081      -0.046580      -0.048564       0.003245      -0.080270      -0.098153       0.036664       0.061488             13.263872      13.418792       6.607706      -4.677779      13.282413      -4.421334      13.090411           0.054438
          473              O      19.523101       1.312886      12.430829      -0.562227      42.862156 0.60393201E+03  0.14987195E+05                                 9.917838                            7.661205       0.129705       2.069583                    0.998555      28.617148      77.109571       0.677230       0.364450      -1.131628       0.037442      -0.000944       0.010647       0.038938       0.048012      -0.050820       0.049151      -0.042162       0.029058      -0.101216       0.038990       0.062225             13.275264      12.854506       4.715636      -4.401794      13.613530      -6.729696      13.357757           0.052182
          474              O      19.523101      26.136114      15.018171      -0.562227      42.862168 0.60393218E+03  0.14987201E+05                                 9.917840                            7.661206       0.129704       2.069583                    0.998555      28.617150      77.109583       0.677230       0.364450      -1.131628       0.037443       0.000944      -0.010647       0.038938      -0.048012       0.050820       0.049151      -0.042163       0.029058      -0.101216       0.038990       0.062225             13.275268      12.854510      -4.715637       4.401795      13.613533      -6.729699      13.357762           0.052179
          475              O       7.925899      26.136114      12.430829      -0.562229      42.862277 0.60393395E+03  0.14987256E+05                                 9.917858                            7.661218       0.129703       2.069581                    0.998555      28.617190      77.109726       0.677230       0.364450      -1.131628      -0.037442       0.000944       0.010646       0.038937       0.048012       0.050820      -0.049152      -0.042162       0.029059      -0.101217       0.038990       0.062226             13.275296      12.854534       4.715650       4.401807      13.613563       6.729715      13.357791           0.052179
          476              O       7.925899       1.312886      15.018171      -0.562229      42.862255 0.60393360E+03  0.14987245E+05                                 9.917855                            7.661217       0.129703       2.069582                    0.998555      28.617181      77.109696       0.677230       0.364450      -1.131628      -0.037441      -0.000943      -0.010646       0.038937      -0.048012      -0.050820      -0.049152      -0.042162       0.029058      -0.101216       0.038990       0.062226             13.275291      12.854530      -4.715648      -4.401805      13.613559       6.729712      13.357785           0.052181
          477              O      12.415457      19.445146       1.301083      -0.553026      41.102602 0.58259027E+03  0.14325298E+05                                 9.624803                            7.507278       0.191369       2.089788                    0.998984      28.389590      76.096608       0.686646       0.362771      -1.133158       0.008524       0.038311      -0.002724       0.039342      -0.046948       0.043411       0.042679       0.040826       0.054563      -0.092598       0.034291       0.058306             12.748426      13.017316      -4.145683      -6.547552      12.062409       4.362874      13.165553           0.057556
          478              O      15.033543      19.445146      26.147917      -0.553027      41.102626 0.58259063E+03  0.14325310E+05                                 9.624807                            7.507281       0.191368       2.089788                    0.998984      28.389596      76.096638       0.686645       0.362771      -1.133158      -0.008524       0.038311       0.002724       0.039342       0.046948       0.043411      -0.042679       0.040827       0.054563      -0.092598       0.034291       0.058306             12.748433      13.017324       4.145685      -6.547557      12.062414      -4.362877      13.165561           0.057555
          479              O      12.415457       8.003854      26.147917      -0.553027      41.102644 0.58259090E+03  0.14325318E+05                                 9.624810                            7.507282       0.191371       2.089789                    0.998984      28.389603      76.096658       0.686645       0.362771      -1.133158       0.008524      -0.038312       0.002724       0.039343       0.046948      -0.043410       0.042679       0.040827       0.054563      -0.092597       0.034291       0.058306             12.748439      13.017331       4.145689       6.547562      12.062418       4.362880      13.165567           0.057555
          480              O      15.033543       8.003854       1.301083      -0.553027      41.102632 0.58259071E+03  0.14325312E+05                                 9.624808                            7.507281       0.191370       2.089788                    0.998984      28.389597      76.096641       0.686645       0.362771      -1.133158      -0.008524      -0.038311      -0.002724       0.039343      -0.046948      -0.043411      -0.042679       0.040827       0.054563      -0.092597       0.034291       0.058306             12.748437      13.017329      -4.145688       6.547561      12.062416      -4.362879      13.165564           0.057555
          481              O      26.160544      15.043150      21.687729      -0.558991      42.781254 0.59903868E+03  0.14837364E+05                                 9.908558                            7.631278       0.118840       2.066951                    0.998659      28.558037      76.907327       0.678318       0.364562      -1.131403       0.011953      -0.003926      -0.037038       0.039116       0.048081       0.048564      -0.046580      -0.003245      -0.080270      -0.098153       0.036664       0.061488             13.263890      13.282426      -6.607715       4.421336      13.418816      -4.677787      13.090429           0.054441
          482              O       1.288456      12.405850      21.687729      -0.558989      42.781310 0.59903761E+03  0.14837329E+05                                 9.908559                            7.631267       0.118958       2.066986                    0.998660      28.558036      76.907277       0.678319       0.364561      -1.131404      -0.011951       0.003925      -0.037038       0.039116       0.048082      -0.048560       0.046576      -0.003244      -0.080285      -0.098148       0.036657       0.061492             13.263912      13.282504      -6.607731      -4.421293      13.418787       4.677736      13.090446           0.054441
          483              O      26.160544      12.405850       5.761271      -0.558990      42.781228 0.59903633E+03  0.14837288E+05                                 9.908544                            7.631257       0.118961       2.066987                    0.998660      28.558013      76.907174       0.678320       0.364561      -1.131404       0.011951       0.003925       0.037038       0.039116      -0.048082      -0.048560      -0.046576      -0.003243      -0.080285      -0.098148       0.036656       0.061492             13.263887      13.282478       6.607715      -4.421283      13.418761      -4.677726      13.090424           0.054441
          484              O       1.288456      15.043150       5.761271      -0.558991      42.781213 0.59903804E+03  0.14837343E+05                                 9.908550                            7.631273       0.118844       2.066952                    0.998659      28.558027      76.907277       0.678318       0.364562      -1.131403      -0.011953      -0.003926       0.037038       0.039116      -0.048081       0.048564       0.046580      -0.003245      -0.080271      -0.098153       0.036664       0.061489             13.263877      13.282412       6.607707       4.421330      13.418801       4.677781      13.090417           0.054438
          485              O      15.037386       5.798601       1.293671      -0.562224      42.862043 0.60393013E+03  0.14987136E+05                                 9.917819                            7.661191       0.129707       2.069584                    0.998555      28.617110      77.109426       0.677231       0.364449      -1.131628      -0.000943       0.037443      -0.010646       0.038938       0.048012      -0.049151       0.050820       0.042162       0.029059      -0.101215       0.038990       0.062225             13.275238      13.613504       4.715630       6.729681      12.854479       4.401787      13.357731           0.052182
          486              O      12.411614       5.798601      26.155329      -0.562224      42.862072 0.60393059E+03  0.14987151E+05                                 9.917824                            7.661194       0.129707       2.069584                    0.998555      28.617120      77.109465       0.677231       0.364449      -1.131628       0.000944       0.037443       0.010646       0.038938      -0.048012      -0.049151      -0.050820       0.042162       0.029060      -0.101215       0.038991       0.062225             13.275245      13.613510      -4.715632       6.729686      12.854484      -4.401790      13.357740           0.052180
          487              O      12.411614      21.650399       1.293671      -0.562225      42.862061 0.60393041E+03  0.14987146E+05                                 9.917824                            7.661195       0.129700       2.069582                    0.998555      28.617112      77.109451       0.677231       0.364449      -1.131628       0.000943      -0.037442      -0.010646       0.038937       0.048012       0.049151      -0.050820       0.042162       0.029059      -0.101216       0.038991       0.062225             13.275244      13.613509       4.715631      -6.729685      12.854485      -4.401790      13.357739           0.052181
          488              O      15.037386      21.650399      26.155329      -0.562225      42.862066 0.60393048E+03  0.14987148E+05                                 9.917824                            7.661194       0.129700       2.069582                    0.998555      28.617116      77.109459       0.677231       0.364449      -1.131628      -0.000943      -0.037442       0.010646       0.038937      -0.048012       0.049151       0.050820       0.042162       0.029058      -0.101216       0.038991       0.062225             13.275244      13.613509      -4.715632      -6.729685      12.854485       4.401790      13.357739           0.052181
          489              O       5.720646      26.139957      12.423417      -0.553030      41.102738 0.58259240E+03  0.14325365E+05                                 9.624826                            7.507293       0.191367       2.089787                    0.998984      28.389635      76.096784       0.686645       0.362772      -1.133158       0.038311       0.008524       0.002724       0.039342      -0.046948      -0.042679      -0.043412      -0.040827       0.054563      -0.092598       0.034291       0.058307             12.748464      12.062440      -4.145698      -4.362890      13.017357       6.547578      13.165593           0.057554
          490              O       5.720646       1.309043      15.025583      -0.553030      41.102747 0.58259256E+03  0.14325370E+05                                 9.624828                            7.507294       0.191366       2.089787                    0.998984      28.389638      76.096797       0.686645       0.362772      -1.133158       0.038311      -0.008524      -0.002724       0.039342       0.046948       0.042679      -0.043412      -0.040827       0.054564      -0.092598       0.034290       0.058307             12.748466      12.062442       4.145700       4.362891      13.017361       6.547580      13.165596           0.057554
          491              O      21.728354      26.139957      15.025583      -0.553026      41.102589 0.58258992E+03  0.14325288E+05                                 9.624801                            7.507274       0.191367       2.089788                    0.998984      28.389581      76.096590       0.686646       0.362771      -1.133158      -0.038312       0.008525      -0.002724       0.039344       0.046948      -0.042679       0.043410      -0.040827       0.054564      -0.092597       0.034291       0.058306             12.748427      12.062404       4.145686      -4.362877      13.017320      -6.547558      13.165556           0.057553
          492              O      21.728354       1.309043      12.423417      -0.553026      41.102565 0.58258955E+03  0.14325276E+05                                 9.624796                            7.507271       0.191368       2.089788                    0.998984      28.389577      76.096565       0.686646       0.362771      -1.133158      -0.038312      -0.008524       0.002724       0.039344      -0.046948       0.042679       0.043410      -0.040827       0.054564      -0.092597       0.034291       0.058306             12.748419      12.062398      -4.145684       4.362874      13.017312      -6.547553      13.165546           0.057556
          493              O      26.153407      15.037935       7.965700      -0.559651      41.495368 0.59145793E+03  0.14598798E+05                                 9.690996                            7.568051       0.179676       2.084448                    0.998880      28.526878      76.617523       0.683341       0.363141      -1.132836       0.002090      -0.009676      -0.036208       0.037537       0.046263       0.042139      -0.047668       0.009035      -0.084125      -0.093910       0.033391       0.060519             12.859058      13.454419      -6.725832       4.444789      13.187890      -4.162776      11.934866           0.055205
          494              O       1.295593      12.411065       7.965700      -0.559647      41.494852 0.59144883E+03  0.14598511E+05                                 9.690897                            7.567980       0.179707       2.084461                    0.998879      28.526724      76.616834       0.683346       0.363140      -1.132838      -0.002093       0.009673      -0.036205       0.037533       0.046264      -0.042140       0.047665       0.009035      -0.084117      -0.093909       0.033391       0.060518             12.858905      13.454199      -6.725727      -4.444701      13.187788       4.162712      11.934728           0.055207
          495              O       1.295593      15.037935      19.483300      -0.559652      41.495502 0.59146020E+03  0.14598868E+05                                 9.691015                            7.568065       0.179681       2.084449                    0.998880      28.526934      76.617712       0.683340       0.363141      -1.132836      -0.002090      -0.009675       0.036208       0.037536      -0.046264       0.042139       0.047668       0.009035      -0.084127      -0.093911       0.033391       0.060520             12.859087      13.454451       6.725850       4.444799      13.187922       4.162786      11.934889           0.055203
          496              O      26.153407      12.411065      19.483300      -0.559647      41.494925 0.59145012E+03  0.14598550E+05                                 9.690905                            7.567986       0.179714       2.084462                    0.998879      28.526763      76.616947       0.683346       0.363140      -1.132838       0.002093       0.009672       0.036205       0.037533      -0.046264      -0.042140      -0.047666       0.009035      -0.084119      -0.093910       0.033391       0.060519             12.858916      13.454211       6.725732      -4.444705      13.187798      -4.162715      11.934738           0.055206
          497              O       8.003854      26.148741      15.033268      -0.553329      41.126670 0.58258981E+03  0.14325522E+05                                 9.628817                            7.507272       0.189538       2.089235                    0.998977      28.391136      76.105512       0.686635       0.362771      -1.133139      -0.038470       0.002454      -0.008657       0.039509       0.042305      -0.046586       0.043666      -0.047447       0.034134      -0.092177       0.033668       0.058509             12.753879      12.068507       4.368249      -4.149309      13.171993      -6.550358      13.021137           0.057578
          498              O       8.003854       1.300259      12.415732      -0.553328      41.126651 0.58258951E+03  0.14325513E+05                                 9.628814                            7.507270       0.189539       2.089235                    0.998977      28.391129      76.105484       0.686635       0.362771      -1.133139      -0.038470      -0.002454       0.008657       0.039509      -0.042305       0.046586       0.043666      -0.047447       0.034134      -0.092176       0.033668       0.058508             12.753873      12.068501      -4.368246       4.149306      13.171987      -6.550354      13.021130           0.057576
          499              O      19.445146       1.300259      15.033268      -0.553327      41.126573 0.58258828E+03  0.14325474E+05                                 9.628799                            7.507260       0.189540       2.089236                    0.998977      28.391105      76.105388       0.686636       0.362771      -1.133139       0.038472      -0.002454      -0.008658       0.039510       0.042305       0.046586      -0.043665      -0.047447       0.034134      -0.092176       0.033668       0.058508             12.753850      12.068482       4.368236       4.149296      13.171962       6.550340      13.021105           0.057576
          500              O      19.445146      26.148741      12.415732      -0.553327      41.126591 0.58258854E+03  0.14325483E+05                                 9.628802                            7.507262       0.189539       2.089236                    0.998977      28.391110      76.105410       0.686636       0.362771      -1.133139       0.038472       0.002455       0.008658       0.039511      -0.042305      -0.046586      -0.043665      -0.047446       0.034134      -0.092176       0.033668       0.058507             12.753856      12.068487      -4.368239      -4.149299      13.171968       6.550344      13.021113           0.057577
          501              O      15.017622       7.925624      26.136938      -0.562108      42.884349 0.60396500E+03  0.14988524E+05                                 9.921960                            7.661706       0.129236       2.069357                    0.998539      28.616803      77.115090       0.677156       0.364477      -1.131583      -0.010843      -0.037348       0.001000       0.038903      -0.050791       0.048943       0.047890       0.036019       0.048244      -0.101017       0.038953       0.062064             13.280263      13.362358      -4.404583      -6.732146      12.858964       4.719778      13.619467           0.052256
          502              O      12.431378       7.925624       1.312062      -0.562108      42.884354 0.60396508E+03  0.14988527E+05                                 9.921960                            7.661706       0.129237       2.069357                    0.998539      28.616806      77.115097       0.677156       0.364477      -1.131583       0.010842      -0.037347      -0.000999       0.038902       0.050791       0.048943      -0.047889       0.036019       0.048244      -0.101017       0.038953       0.062064             13.280263      13.362357       4.404583      -6.732146      12.858965      -4.719778      13.619468           0.052257
          503              O      15.017622      19.523376       1.312062      -0.562109      42.884363 0.60396520E+03  0.14988530E+05                                 9.921961                            7.661706       0.129237       2.069356                    0.998539      28.616811      77.115112       0.677156       0.364477      -1.131583      -0.010842       0.037347      -0.000999       0.038901       0.050791      -0.048943       0.047890       0.036019       0.048245      -0.101018       0.038953       0.062064             13.280266      13.362362       4.404584       6.732150      12.858965       4.719778      13.619471           0.052257
          504              O      12.431378      19.523376      26.136938      -0.562108      42.884349 0.60396498E+03  0.14988523E+05                                 9.921958                            7.661704       0.129238       2.069357                    0.998539      28.616807      77.115093       0.677156       0.364477      -1.131583       0.010842       0.037347       0.000999       0.038901      -0.050791      -0.048943      -0.047890       0.036019       0.048245      -0.101018       0.038953       0.062064             13.280262      13.362359      -4.404583       6.732148      12.858961      -4.719777      13.619466           0.052256
          505              O       1.313435      12.428907       5.758800      -0.559651      41.495403 0.59145850E+03  0.14598816E+05                                 9.691000                            7.568054       0.179677       2.084448                    0.998880      28.526893      76.617571       0.683341       0.363141      -1.132836      -0.009676       0.002090       0.036208       0.037537       0.046263       0.047668      -0.042139      -0.009034      -0.084126      -0.093910       0.033391       0.060519             12.859062      13.187888      -6.725830       4.162773      13.454423      -4.444791      11.934874           0.055204
          506              O      26.135565      15.020093       5.758800      -0.559647      41.494844 0.59144878E+03  0.14598509E+05                                 9.690894                            7.567978       0.179707       2.084461                    0.998879      28.526728      76.616834       0.683346       0.363140      -1.132838       0.009673      -0.002094       0.036206       0.037534       0.046264      -0.047666       0.042140      -0.009035      -0.084118      -0.093909       0.033391       0.060518             12.858904      13.187792      -6.725730      -4.162716      13.454198       4.444700      11.934721           0.055204
          507              O       1.313435      15.020093      21.690200      -0.559647      41.494891 0.59144957E+03  0.14598533E+05                                 9.690899                            7.567981       0.179714       2.084462                    0.998879      28.526752      76.616904       0.683346       0.363140      -1.132838      -0.009673      -0.002093      -0.036205       0.037534      -0.046264      -0.047666      -0.042140      -0.009035      -0.084118      -0.093910       0.033392       0.060519             12.858912      13.187800       6.725734      -4.162719      13.454208      -4.444704      11.934729           0.055204
          508              O      26.135565      12.428907      21.690200      -0.559651      41.495483 0.59145985E+03  0.14598857E+05                                 9.691011                            7.568062       0.179681       2.084449                    0.998880      28.526927      76.617685       0.683340       0.363141      -1.132836       0.009675       0.002090      -0.036208       0.037537      -0.046263       0.047668       0.042139      -0.009036      -0.084127      -0.093911       0.033391       0.060519             12.859078      13.187907       6.725840       4.162779      13.454440       4.444798      11.934888           0.055206
          509              O      12.424241      21.728354      26.140232      -0.553325      41.126492 0.58258685E+03  0.14325430E+05                                 9.628785                            7.507249       0.189542       2.089237                    0.998977      28.391078      76.105283       0.686637       0.362771      -1.133140       0.002454      -0.038471       0.008657       0.039509       0.042305      -0.043665       0.046586       0.047447       0.034136      -0.092176       0.033669       0.058508             12.753832      13.171945       4.368233       6.550332      12.068461       4.149293      13.021089           0.057576
          510              O      15.024759      21.728354       1.308768      -0.553325      41.126470 0.58258650E+03  0.14325419E+05                                 9.628782                            7.507246       0.189543       2.089238                    0.998977      28.391071      76.105254       0.686637       0.362771      -1.133140      -0.002454      -0.038471      -0.008656       0.039509      -0.042305      -0.043665      -0.046586       0.047447       0.034135      -0.092176       0.033669       0.058507             12.753826      13.171939      -4.368231       6.550328      12.068457      -4.149291      13.021082           0.057576
          511              O      15.024759       5.720646      26.140232      -0.553325      41.126487 0.58258681E+03  0.14325429E+05                                 9.628785                            7.507249       0.189544       2.089238                    0.998977      28.391076      76.105277       0.686636       0.362771      -1.133140      -0.002454       0.038472       0.008657       0.039510       0.042305       0.043665      -0.046586       0.047446       0.034136      -0.092176       0.033668       0.058507             12.753830      13.171942       4.368232      -6.550329      12.068461      -4.149293      13.021086           0.057575
          512              O      12.424241       5.720646       1.308768      -0.553325      41.126527 0.58258743E+03  0.14325449E+05                                 9.628792                            7.507254       0.189542       2.089237                    0.998977      28.391087      76.105327       0.686636       0.362771      -1.133139       0.002454       0.038472      -0.008657       0.039510      -0.042305       0.043665       0.046586       0.047447       0.034136      -0.092175       0.033668       0.058507             12.753841      13.171953      -4.368236      -6.550336      12.068471       4.149297      13.021100           0.057576
          513              O      21.650124       1.293122      15.036562      -0.562108      42.884302 0.60396414E+03  0.14988498E+05                                 9.921952                            7.661699       0.129234       2.069356                    0.998539      28.616787      77.115040       0.677156       0.364477      -1.131583      -0.037348      -0.010843      -0.001000       0.038903      -0.050791      -0.047889      -0.048943      -0.036019       0.048244      -0.101017       0.038953       0.062064             13.280254      12.858952      -4.404583      -4.719776      13.362351       6.732144      13.619458           0.052256
          514              O      21.650124      26.155878      12.412438      -0.562107      42.884290 0.60396391E+03  0.14988491E+05                                 9.921950                            7.661697       0.129234       2.069356                    0.998539      28.616781      77.115021       0.677156       0.364477      -1.131583      -0.037348       0.010843       0.001000       0.038903       0.050791       0.047889      -0.048943      -0.036019       0.048244      -0.101016       0.038953       0.062064             13.280252      12.858950       4.404581       4.719776      13.362348       6.732144      13.619458           0.052258
          515              O       5.798876       1.293122      12.412438      -0.562111      42.884461 0.60396674E+03  0.14988580E+05                                 9.921981                            7.661720       0.129230       2.069354                    0.998539      28.616835      77.115234       0.677155       0.364478      -1.131583       0.037347      -0.010842       0.000999       0.038901       0.050791      -0.047890       0.048944      -0.036020       0.048245      -0.101018       0.038953       0.062065             13.280298      12.858993       4.404598      -4.719792      13.362396      -6.732169      13.619504           0.052256
          516              O       5.798876      26.155878      15.036562      -0.562110      42.884437 0.60396637E+03  0.14988568E+05                                 9.921976                            7.661716       0.129232       2.069355                    0.998539      28.616831      77.115205       0.677155       0.364477      -1.131583       0.037346       0.010842      -0.000999       0.038901      -0.050791       0.047890       0.048944      -0.036020       0.048245      -0.101018       0.038953       0.062065             13.280289      12.858985      -4.404593       4.719788      13.362385      -6.732163      13.619495           0.052258

******************************************************
Auxiliary information for the entire system
The total spin magnetic moment of the unit cell is   11.994963
The total net atomic charge of the unit cell is   0.000006
Accuracy of reproducing the electrostatic potential in the unit cell:
  The inner radius (bohr) =    5.0000
  The outer radius (bohr) =   12.0000
  Valid grid points have density less than (e/(bohr^3)) =    0.0001
  The number of valid grid points were=      2897478
  The rms potential error without charges in kcal/mol is=      3.68609
  The rms potential error with partial charges in kcal/mol is=      0.43456
  The RRMSE value at monopole order=      0.11789
  The rms potential error with partial charges and cloud penetration in kcal/mol is=      0.43849
  The RRMSE value at monopole order with cloud penetration is=      0.11896
  The rms potential error with partial charges and atomic dipoles in kcal/mol is=      0.25925
  The RRMSE value at dipole order=      0.07033
  The rms potential error with partial charges, atomic dipoles and cloud penetration in kcal/mol is=      0.24532
  The RRMSE value at dipole order with cloud penetration=      0.06655

******************************************************
The electron densities and ab initio electrostatic potential were computed in VASP using the PBE functional and
projector augmented wave method. See the main text of the journal article for a description of computational details.
The atomic charges, dipoles, and quadrupoles were computed with the DDEC6 method as described in
(a) T. A. Manz and N. Gabaldon Limas, RSC Adv. 6 (2016) 47771-47801 DOI: 10.1039/c6ra04656h
(b) N. Gabaldon Limas and T. A. Manz, RSC Adv. 8 (2018) 2678-2707 DOI: 10.1039/c7ra11829e.
For each atom in the material, the electron cloud parameters were fit to the spherically averaged atom-in-material
electron density using radial positions for which this density was between 10^-4 and 10^-2 electrons per cubic bohr.
The polarizabilities, dispersion coefficients, and quantum Drude oscillator (QDO) parameters were fit using the MCLF method.
The magnetic structure of the system was optimized in VASP from the default ferromagnetic initial guess using spin polarization.
The atomic spin moments (ASMs) were computed on this optimized magnetic structure using the DDEC6 partition as inputs
to the method of T. A. Manz and D. S. Sholl, J. Chem. Theory Comput. 7 (2011) 4146-4164 DOI: 10.1021/ct200539n.
The RMSE and RRMSE were computed using a uniform grid with Ewald summation.
