# Supplementary material for: A collection of forcefield precursors for metal–organic frameworks
Source: RSC Adv. 2019 Nov 13;9(63):36492–507. doi: 10.1039/c9ra07327b (PMC9075174; doi:10.1039/c9ra07327b)
Supplement: RA-009-C9RA07327B-s3570 [file RA-009-C9RA07327B-s3570.xyz]

  516
jmolscript: load "" {1 1 1} spacegroup "x,y,z" unitcell [{     27.682100     0.000000     0.000000 }, {      0.000000    27.682100     0.000000 }, {      0.000000     0.000000    27.682100 }]
Zn     0.000000    13.840220    19.208609     0.976243
Zn     0.000000    13.841880     8.473491     0.976243
Zn    19.208609     0.000000    13.841050     0.977786
Zn     8.473214     0.000000    13.841050     0.977089
Zn    13.841050    19.208886    -0.000554     0.976727
Zn    13.841050     8.473214     0.000554     0.976727
Zn     0.000000    13.840496    22.314264     0.976548
Zn     0.000000    13.841604     5.367836     0.976548
Zn    13.841050     5.367559     0.000830     0.976270
Zn    13.841050    22.314541    -0.000830     0.976270
Zn     5.367836     0.000000    13.841050     0.977163
Zn    22.314541     0.000000    13.841050     0.977272
H      2.925168    10.897612    22.896419     0.099606
H      4.646440     9.161391    22.908045     0.101070
H      0.661325    15.849386    17.239858     0.113607
H      0.710600    15.885373    14.783349     0.121258
H     24.756656    16.783104    22.896142     0.099849
H     23.035660    18.519602    22.907491     0.101067
H     27.021051    11.831330    17.239305     0.113461
H     26.971500    11.796450    14.782795     0.121147
H     24.756656    10.898996     4.785958     0.099849
H     23.035660     9.162498     4.774609     0.101067
H     27.021051    15.850770    10.442795     0.113461
H     26.971500    15.885650    12.899305     0.121147
H      2.925168    16.784488     4.785681     0.099606
H      4.646440    18.520709     4.774055     0.101070
H      0.661325    11.832714    10.442242     0.113607
H      0.710600    11.796727    12.898751     0.121258
H     22.935727     2.943715    10.890969     0.104137
H     22.928253     4.656406     9.147273     0.103291
H     22.935727    24.738385    16.791131     0.104137
H     22.928253    23.025694    18.534827     0.103291
H      4.747203    24.738939    10.890415     0.104170
H      4.754401    23.026524     9.146719     0.103537
H      4.747203     2.943161    16.791685     0.104170
H      4.754401     4.655576    18.535381     0.103537
H     10.897059    22.896419     2.928489     0.099810
H      9.160837    22.908045     4.649762     0.100727
H     15.850217    17.239581     0.660495     0.113642
H     15.885650    14.783072     0.710323     0.121295
H     16.785041    22.896142    24.752227     0.099679
H     18.521539    22.907491    23.031230     0.100601
H     11.832160    17.239581    27.020498     0.113551
H     11.796727    14.782795    26.971500     0.121209
H     10.897059     4.785681    24.753611     0.099810
H      9.160837     4.774055    23.032338     0.100727
H     15.850217    10.442519    27.021605     0.113642
H     15.885650    12.899028    26.971777     0.121295
H     16.785041     4.785958     2.929873     0.099679
H     18.521539     4.774609     4.650870     0.100601
H     11.832160    10.442519     0.661602     0.113551
H     11.796727    12.899305     0.710600     0.121209
H     24.737555    16.787256    18.585762     0.103445
H     22.994690    18.501055    18.593513     0.103790
H      2.944822    10.893460    18.586316     0.103882
H      4.687964     9.179938    18.594067     0.103883
H     24.737555    10.894844     9.096338     0.103445
H     22.994690     9.181045     9.088587     0.103790
H      2.944822    16.788640     9.095784     0.103882
H      4.687964    18.502162     9.088033     0.103883
H     16.791685     9.096061     2.946483     0.104258
H     18.505484     9.088587     4.689348     0.103792
H     10.890415     9.095784    24.736725     0.104220
H      9.176616     9.088033    22.993583     0.103736
H     10.890415    18.586316     2.945375     0.104220
H      9.176616    18.594067     4.688517     0.103736
H     16.791685    18.586039    24.735617     0.104258
H     18.505484    18.593513    22.992752     0.103792
H      9.057306    24.743922    10.908132     0.100343
H      9.068379    23.008254     9.185751     0.100704
H      9.057306     2.938178    16.773968     0.100343
H      9.068379     4.673846    18.496349     0.100704
H     18.625624    24.742815    16.772861     0.100236
H     18.614275    23.007147    18.494965     0.100446
H     24.284122     2.005845    14.511787     0.113703
H     26.740355     2.041001    14.561892     0.120291
H     18.625624     2.939285    10.909239     0.100236
H     18.614275     4.674953     9.187135     0.100445
H     24.284122    25.676255    13.170313     0.113703
H     26.740355    25.641099    13.120208     0.120291
H     24.731188    16.787256     4.744989     0.104259
H     23.017389    18.530398     4.752463     0.103962
H      2.950635    10.895675     4.745266     0.104219
H      4.664434     9.152533     4.753017     0.103738
H      2.950635    16.786425    22.936834     0.104219
H      4.664434    18.529567    22.929083     0.103738
H     24.731188    10.894844    22.937111     0.104259
H     23.017389     9.151702    22.929637     0.103962
H      4.783744    24.748905    16.779228     0.100246
H      4.772671    23.026524    18.514619     0.100769
H     10.442242    27.032678    11.828285     0.113371
H     12.898751    26.983404    11.792575     0.121988
H      4.783744     2.933195    10.902872     0.100246
H      4.772671     4.655576     9.167481     0.100769
H     10.442242     0.649422    15.853815     0.113371
H     12.898751     0.698696    15.889525     0.121988
H     22.897526     2.931534    16.780612     0.099881
H     22.908599     4.653638    18.516280     0.100453
H     17.239028     0.670460    11.835205     0.113446
H     14.782795     0.720565    11.800049     0.120356
H     22.897526    24.750566    10.901488     0.099881
H     22.908599    23.028462     9.165820     0.100453
H     17.239028    27.011640    15.846895     0.113446
H     14.782795    26.961535    15.882051     0.120356
H     16.785595     4.744989    24.735894     0.103562
H     18.528460     4.752463    23.022095     0.103399
H     10.896228     4.744989     2.947590     0.104041
H      9.153086     4.753017     4.661112     0.103918
H     16.785595    22.937111     2.946206     0.103562
H     18.528460    22.929637     4.660005     0.103399
H     10.896228    22.937111    24.734510     0.104041
H      9.153086    22.929083    23.020988     0.103918
H      2.943991    10.912561     9.055369     0.099819
H      4.680213     9.191564     9.066995     0.100683
H     25.672933    13.180555     3.398531     0.113642
H     25.637500    13.130727     0.942022     0.121300
H     24.738109    16.771200     9.055092     0.099874
H     23.001887    18.492196     9.066441     0.100780
H      2.008890    14.502652     3.398255     0.113631
H      2.044323    14.551926     0.941745     0.121248
H      2.943991    16.769539    18.626731     0.099819
H      4.680213    18.490536    18.615105     0.100683
H     25.672933    14.501545    24.283569     0.113642
H     25.637500    14.551373    26.740078     0.121300
H     24.738109    10.910900    18.627008     0.099874
H     23.001887     9.189904    18.615659     0.100780
H      2.008890    13.179448    24.283845     0.113631
H      2.044323    13.130174    26.740355     0.121248
H     10.915882    18.626731    24.738939     0.099618
H      9.194610    18.615105    23.002718     0.101025
H     13.180001    24.283292     2.008336     0.113706
H     13.130727    26.739801     2.044323     0.121278
H     16.766494    18.627008     2.942330     0.099836
H     18.487214    18.615659     4.678552     0.101068
H     14.502375    24.283845    25.672656     0.113649
H     14.551926    26.740355    25.637500     0.121145
H     16.766494     9.055092    24.739770     0.099836
H     18.487214     9.066441    23.003548     0.101068
H     14.502375     3.398255     2.009444     0.113649
H     14.551926     0.941745     2.044600     0.121145
H     10.915882     9.055369     2.943161     0.099618
H      9.194610     9.066995     4.679382     0.101025
H     13.180001     3.398808    25.673764     0.113706
H     13.130727     0.942299    25.637777     0.121278
H     18.587146     2.950635    16.784211     0.104197
H     18.594620     4.694054    18.496902     0.103352
H     18.587146    24.731465    10.897889     0.104197
H     18.594620    22.988046     9.185198     0.103352
H      9.093847     2.950358    10.897889     0.104197
H      9.086649     4.694054     9.185474     0.103398
H      3.398808    25.669611    14.491026     0.113398
H      0.942299    25.633901    14.540577     0.121863
H      9.093847    24.731742    16.784211     0.104197
H      9.086649    22.988046    18.496626     0.103398
H      3.398808     2.012489    13.191074     0.113398
H      0.942299     2.048199    13.141523     0.121863
H      6.915819     8.684152    22.513575     0.102260
H     20.766558    18.997118    22.512745     0.102502
H     20.766558     8.684982     5.169355     0.102502
H      6.915819    18.997948     5.168525     0.102260
H     22.522710     6.918034     8.679722     0.102745
H     22.522710    20.764066    19.002378     0.102745
H      5.159943    20.765174     8.678892     0.102176
H      5.159943     6.916926    19.003208     0.102176
H      8.675293    22.518835     6.916926     0.101124
H     19.007084    22.518004    20.764066     0.100770
H      8.675293     5.163265    20.765174     0.101124
H     19.007084     5.164096     6.918034     0.100770
H     20.756592    19.010405     5.156068     0.102444
H      6.925231     8.672525     5.156622     0.102300
H      6.925231    19.009575    22.525478     0.102300
H     20.756592     8.671695    22.526032     0.102444
H      5.165757    20.757700    19.004315     0.101140
H      5.165757     6.924400     8.677785     0.101140
H     22.515790     6.923016    19.005146     0.101018
H     22.515790    20.759084     8.676954     0.101018
H     19.000163     5.161328    20.758807     0.102704
H      8.681383     5.162158     6.924124     0.102189
H     19.000163    22.520772     6.923293     0.102704
H      8.681383    22.519942    20.757976     0.102189
C      3.298322    10.532485    21.947753    -0.095552
C      4.299861     9.535930    21.953843    -0.142115
C      0.371771    14.967435    16.685386     0.105213
C      0.386165    14.987643    15.293807    -0.179700
C     24.383778    17.148230    21.947476    -0.095841
C     23.382239    18.145063    21.953013    -0.141999
C     27.310606    12.713835    16.685109     0.105055
C     27.296212    12.694181    15.293253    -0.179584
C     24.383778    10.533870     5.734624    -0.095841
C     23.382239     9.537037     5.729087    -0.141999
C     27.310606    14.968265    10.996991     0.105055
C     27.296212    14.987919    12.388847    -0.179584
C      3.298322    17.149615     5.734347    -0.095552
C      4.299861    18.146170     5.728257    -0.142115
C      0.371771    12.714665    10.996714     0.105213
C      0.386165    12.694457    12.388293    -0.179700
C     21.983186     3.310226    10.529440    -0.092255
C     21.977650     4.306781     9.528179    -0.143125
C     21.983186    24.371874    17.152660    -0.092255
C     21.977650    23.375319    18.153921    -0.143125
C      5.699744    24.372705    10.528887    -0.092086
C      5.705004    23.376149     9.527348    -0.143725
C      5.699744     3.309395    17.153213    -0.092086
C      5.705004     4.305951    18.154752    -0.143725
C     10.531378    21.947753     3.300814    -0.096429
C      9.534546    21.953566     4.302629    -0.141288
C     14.967988    16.685386     0.371217     0.105087
C     14.987919    15.293530     0.385612    -0.179642
C     17.150722    21.947199    24.379902    -0.096590
C     18.147831    21.953013    23.378087    -0.141405
C     12.714389    16.685109    27.310053     0.105061
C     12.694457    15.293530    27.295935    -0.179618
C     10.531378     5.734347    24.381286    -0.096429
C      9.534546     5.728534    23.379471    -0.141288
C     14.967988    10.996714    27.310883     0.105087
C     14.987919    12.388570    27.296488    -0.179642
C     17.150722     5.734901     3.302198    -0.096590
C     18.147831     5.729087     4.304013    -0.141405
C     12.714389    10.996991     0.372047     0.105061
C     12.694457    12.388570     0.386165    -0.179618
C     24.376580    17.154044    19.538580    -0.090380
C     23.375596    18.151153    19.543839    -0.145139
C      3.305796    10.526672    19.538857    -0.091469
C      4.306781     9.529840    19.544393    -0.144980
C     24.376580    10.528056     8.143520    -0.090380
C     23.375596     9.530947     8.138261    -0.145139
C      3.305796    17.155428     8.143243    -0.091469
C      4.306781    18.152260     8.137707    -0.144980
C     17.157919     8.143243     3.308011    -0.093359
C     18.155305     8.137984     4.308996    -0.143674
C     10.524181     8.142967    24.375196    -0.092585
C      9.526795     8.137430    23.373935    -0.144160
C     10.524181    19.539133     3.306904    -0.092585
C      9.526795    19.544670     4.308165    -0.144160
C     17.157919    19.538857    24.374089    -0.093359
C     18.155305    19.544116    23.373104    -0.143674
C      8.108641    24.378795    10.535254    -0.097203
C      8.114177    23.382516     9.532885    -0.141689
C      8.108641     3.303305    17.146846    -0.097203
C      8.114177     4.299584    18.149215    -0.141689
C     19.574290    24.377965    17.145739    -0.097606
C     19.568476    23.381409    18.147831    -0.140715
C     24.838041     1.125001    14.218080     0.104766
C     26.229897     1.144932    14.232752    -0.177541
C     19.574290     3.304135    10.536361    -0.097606
C     19.568476     4.300691     9.534269    -0.140715
C     24.838041    26.557099    13.464020     0.104766
C     26.229897    26.537168    13.449348    -0.177541
C     24.365231    17.149061     5.697807    -0.093378
C     23.367568    18.150046     5.703066    -0.143876
C      3.316869    10.534146     5.698083    -0.092560
C      4.314255     9.532885     5.703620    -0.144147
C      3.316869    17.147954    21.984017    -0.092560
C      4.314255    18.149215    21.978480    -0.144147
C     24.365231    10.533039    21.984293    -0.093378
C     23.367568     9.532054    21.979034    -0.143876
C      5.732409    24.376027    17.144355    -0.096902
C      5.726873    23.373935    18.140634    -0.141900
C     10.996437    27.316973    12.712174     0.105220
C     12.388293    27.302855    12.691966    -0.180132
C      5.732409     3.306073    10.537745    -0.096902
C      5.726873     4.308165     9.541466    -0.141900
C     10.996437     0.365127    14.969926     0.105220
C     12.388293     0.379245    14.990134    -0.180132
C     21.948583     3.304689    17.145462    -0.097220
C     21.954397     4.306781    18.141741    -0.140896
C     16.684832     0.377030    12.716049     0.105399
C     15.293253     0.391425    12.696118    -0.178186
C     21.948583    24.377411    10.536638    -0.097220
C     21.954397    23.375319     9.540359    -0.140896
C     16.684832    27.305070    14.966051     0.105399
C     15.293253    27.290675    14.985982    -0.178186
C     17.146570     5.697530    24.369106    -0.090372
C     18.147277     5.703066    23.371997    -0.144894
C     10.535254     5.697807     3.314101    -0.091502
C      9.534269     5.703343     4.311210    -0.145075
C     17.146570    21.984570     3.312994    -0.090372
C     18.147277    21.979034     4.310103    -0.144894
C     10.535254    21.984293    24.367999    -0.091502
C      9.534269    21.978757    23.370890    -0.145075
C      3.309672    10.540236     8.106703    -0.096513
C      4.306504     9.538421     8.112516    -0.141103
C     26.555162    13.469833     2.844336     0.105131
C     26.535231    13.455438     1.452480    -0.179643
C     24.372428    17.143248     8.106426    -0.096741
C     23.375596    18.145063     8.112239    -0.141592
C      1.126661    14.213097     2.844059     0.105048
C      1.146593    14.227215     1.452480    -0.179834
C      3.309672    17.141864    19.575397    -0.096513
C      4.306504    18.143679    19.569584    -0.141103
C     26.555162    14.212267    24.837764     0.105131
C     26.535231    14.226662    26.229620    -0.179643
C     24.372428    10.538852    19.575674    -0.096741
C     23.375596     9.537037    19.569861    -0.141592
C      1.126661    13.469003    24.838041     0.105048
C      1.146593    13.454885    26.229620    -0.179834
C     10.542728    19.575397    24.373812    -0.095398
C      9.541189    19.569307    23.377257    -0.142160
C     13.469556    24.837764     1.126385     0.104945
C     13.455162    26.229620     1.146593    -0.179604
C     17.139372    19.575674     3.307457    -0.095702
C     18.140634    19.569861     4.304013    -0.142143
C     14.212821    24.838041    26.554885     0.104802
C     14.227215    26.229897    26.535231    -0.179589
C     17.139372     8.106426    24.374643    -0.095702
C     18.140634     8.112239    23.378087    -0.142143
C     14.212821     2.844059     1.127215     0.104802
C     14.227215     1.452203     1.146869    -0.179589
C     10.542728     8.106703     3.308288    -0.095398
C      9.541189     8.112793     4.304843    -0.142160
C     13.469556     2.844336    26.555715     0.104945
C     13.455162     1.452480    26.535507    -0.179604
C     19.539964     3.311886    17.150722    -0.091958
C     19.545224     4.313148    18.147554    -0.143398
C     19.539964    24.370214    10.531378    -0.091958
C     19.545224    23.368952     9.534546    -0.143398
C      8.141306     3.312163    10.531655    -0.092061
C      8.136046     4.313425     9.535099    -0.143448
C      2.844336    26.553224    14.206454     0.105204
C      1.452757    26.533293    14.220848    -0.180087
C      8.141306    24.369937    17.150445    -0.092061
C      8.136046    23.368675    18.147001    -0.143448
C      2.844336     1.128876    13.475646     0.105204
C      1.452757     1.148807    13.461252    -0.180087
C      0.000000    13.841050    14.580439     0.109864
C      0.000000    13.841050    13.101661     0.109864
C     14.580162     0.000000    13.841050     0.107909
C     13.101384     0.000000    13.841050     0.110716
C     13.841050    14.580439     0.000000     0.109869
C     13.841050    13.101661     0.000000     0.109869
C     -0.000277    13.840773    26.942711     0.109955
C     -0.000277    13.841327     0.739389     0.109955
C     13.841327     0.739389     0.000000     0.109875
C     13.841327    26.942711     0.000000     0.109875
C      0.739389     0.000000    13.841050     0.110760
C     26.942988     0.000000    13.841050     0.107317
C      1.710200    12.118670    20.734447     0.607044
C      2.781221    11.047926    20.740260    -0.035206
C      4.826651     9.011354    20.752163     0.073433
C      5.904038     7.934797    20.757423     0.071654
C     25.971900    15.562323    20.734170     0.606692
C     24.900879    16.632790    20.739983    -0.035687
C     22.855726    18.669362    20.751333     0.073308
C     21.778339    19.746472    20.756592     0.071931
C     25.971900    12.119777     6.947930     0.606692
C     24.900879    11.049310     6.942117    -0.035687
C     22.855726     9.012738     6.930767     0.073308
C     21.778339     7.935628     6.925508     0.071931
C      1.710200    15.563430     6.947653     0.607044
C      2.781221    16.634174     6.941840    -0.035206
C      4.826651    18.670746     6.929937     0.073433
C      5.904038    19.747303     6.924677     0.071654
C     20.787873     1.719889    12.127528     0.607356
C     20.781783     2.789248    11.054570    -0.034828
C     20.770433     4.825820     9.008032     0.072827
C     20.766004     5.905422     7.932583     0.070122
C     20.787873    25.962211    15.554572     0.607356
C     20.781783    24.892852    16.627530    -0.034828
C     20.770433    22.856280    18.674068     0.072827
C     20.766004    21.776678    19.749517     0.070122
C      6.895057    25.962765    12.126974     0.607659
C      6.901148    24.893682    11.053739    -0.034740
C      6.912497    22.857387     9.006925     0.073256
C      6.916373    21.777508     7.931475     0.070178
C      6.895057     1.719335    15.555126     0.607659
C      6.901148     2.788418    16.628361    -0.034740
C      6.912497     4.824713    18.675175     0.073256
C      6.916373     5.904592    19.750625     0.070178
C     12.117839    20.734447     1.711031     0.606381
C     11.046542    20.740260     2.782605    -0.034347
C      9.008863    20.752163     4.829142     0.073493
C      7.931198    20.757423     5.907637     0.069276
C     15.564261    20.734447    25.969962     0.606452
C     16.635558    20.739983    24.898111    -0.033553
C     18.673514    20.751333    22.851850     0.073727
C     19.751178    20.756592    21.773633     0.069384
C     12.117839     6.947653    25.971069     0.606381
C     11.046542     6.941840    24.899495    -0.034347
C      9.008863     6.929937    22.852958     0.073493
C      7.931198     6.924677    21.774463     0.069276
C     15.564261     6.947653     1.712138     0.606452
C     16.635558     6.942117     2.783989    -0.033553
C     18.673514     6.930767     4.830250     0.073727
C     19.751178     6.925508     5.908467     0.069384
C     25.958889    15.553188     6.893397     0.606417
C     24.887592    16.625039     6.899210    -0.033558
C     22.849636    18.671300     6.910559     0.073846
C     21.771972    19.749517     6.915542     0.069124
C      1.723211    12.130019     6.893397     0.606387
C      2.794508    11.058445     6.899210    -0.034340
C      4.832187     9.011908     6.910836     0.073397
C      5.909852     7.933413     6.916373     0.069326
C      1.723211    15.552081    20.788703     0.606387
C      2.794508    16.623655    20.782890    -0.034340
C      4.832187    18.670192    20.771264     0.073397
C      5.909852    19.748687    20.765727     0.069326
C     25.958889    12.128912    20.788703     0.606417
C     24.887592    11.057061    20.782890    -0.033558
C     22.849636     9.010800    20.771541     0.073846
C     21.771972     7.932583    20.766558     0.069124
C      6.945716    25.968024    15.560385     0.607948
C      6.939902    24.894789    16.629468    -0.035097
C      6.928830    22.847975    18.665763     0.073239
C      6.924677    21.772525    19.745365     0.070248
C      6.945716     1.714076    12.121715     0.607948
C      6.939902     2.787311    11.052632    -0.035097
C      6.928830     4.834125     9.016337     0.073239
C      6.924677     5.909575     7.936735     0.070248
C     20.735277     1.713522    15.560939     0.607963
C     20.741367     2.786480    16.630298    -0.035095
C     20.752717     4.833295    18.666594     0.072903
C     20.756869     5.908467    19.746472     0.070262
C     20.735277    25.968578    12.121161     0.607963
C     20.741367    24.895620    11.051802    -0.035095
C     20.752717    22.848805     9.015506     0.072903
C     20.756869    21.773633     7.935628     0.070262
C     15.551250     6.893120    25.960827     0.606756
C     16.622271     6.898933    24.890083    -0.035807
C     18.667147     6.910559    22.853511     0.073526
C     19.744811     6.915542    21.776678     0.071737
C     12.130850     6.893397     1.722380     0.607279
C     11.059829     6.899210     2.793124    -0.035468
C      9.014399     6.911113     4.829419     0.073561
C      7.937012     6.916373     5.906253     0.071668
C     15.551250    20.788980     1.721273     0.606756
C     16.622271    20.783167     2.792017    -0.035807
C     18.667147    20.771541     4.828589     0.073526
C     19.744811    20.766558     5.905422     0.071737
C     12.130850    20.788703    25.959720     0.607279
C     11.059829    20.782890    24.888976    -0.035468
C      9.014399    20.770987    22.852681     0.073561
C      7.937012    20.765727    21.775847     0.071668
C      6.916926     7.917357    21.750933    -0.179006
C     20.765450    19.763912    21.750103    -0.179790
C     20.765450     7.918188     5.931997    -0.179790
C      6.916926    19.764743     5.931167    -0.179006
C     21.758131     6.919695     7.915143    -0.179084
C     21.758131    20.762405    19.766957    -0.179084
C      5.924523    20.763513     7.914036    -0.178358
C      5.924523     6.918587    19.768064    -0.178358
C      7.910437    21.753978     6.918310    -0.176266
C     19.771940    21.753148    20.762405    -0.175596
C      7.910437     5.928122    20.763790    -0.176266
C     19.771940     5.928952     6.919695    -0.175596
C     20.757700    19.773047     5.923139    -0.179530
C      6.924124     7.909883     5.923693    -0.179088
C      6.924124    19.772217    21.758407    -0.179088
C     20.757700     7.909053    21.758961    -0.179530
C      5.930613    20.759360    19.769172    -0.176364
C      5.930613     6.922740     7.912928    -0.176364
C     21.751210     6.921632    19.769725    -0.175820
C     21.751210    20.760468     7.912375    -0.175820
C     19.765019     5.926184    20.760468    -0.179022
C      7.916527     5.927014     6.922463    -0.178339
C     19.765019    21.755916     6.921632    -0.179022
C      7.916527    21.755086    20.759637    -0.178339
N      0.000000    13.840496    17.346158    -0.209456
N      0.000000    13.841604    10.335942    -0.209456
N     17.345881     0.000000    13.841050    -0.210212
N     10.335666     0.000000    13.841050    -0.210265
N     13.841050    17.346158    -0.000554    -0.209622
N     13.841050    10.335942     0.000554    -0.209622
N      0.000000    13.840496    24.176992    -0.209582
N      0.000000    13.841604     3.505108    -0.209582
N     13.841050     3.505108     0.000554    -0.209334
N     13.841050    24.176992    -0.000554    -0.209334
N      3.505384     0.000000    13.841050    -0.210085
N     24.177269     0.000000    13.841050    -0.209963
O      1.261473    12.570165    19.630208    -0.585063
O     26.420627    15.110551    19.630208    -0.584386
O     26.420627    12.571549     8.051892    -0.584386
O      1.261473    15.111935     8.051892    -0.585063
O     19.687233     1.265349    12.583452    -0.587584
O     19.687233    26.416751    15.098648    -0.587584
O      7.995698    26.417028    12.583175    -0.587478
O      7.995698     1.265072    15.098925    -0.587478
O     12.569888    19.630208     1.262027    -0.585202
O     15.112489    19.630208    26.418966    -0.585294
O     12.569888     8.051892    26.420073    -0.585202
O     15.112489     8.051892     1.263134    -0.585294
O     26.426994    15.107229    21.834810    -0.587405
O      1.255106    12.573487    21.835087    -0.587376
O     26.426994    12.574871     5.847290    -0.587405
O      1.255106    15.108613     5.847013    -0.587376
O     15.108890     5.847013     1.256767    -0.587691
O     12.573210     5.847013    26.426717    -0.587531
O     12.573210    21.835087     1.255383    -0.587531
O     15.108890    21.835087    26.425333    -0.587691
O      5.791095    26.413706    12.576532    -0.586047
O      5.791095     1.268394    15.105568    -0.586047
O     21.892112    26.413153    15.105015    -0.585607
O     21.892112     1.268947    12.577085    -0.585607
O     26.414260    15.097817     7.994037    -0.587676
O      1.267840    12.585667     7.994037    -0.587511
O      1.267840    15.096433    19.688063    -0.587511
O     26.414260    12.584283    19.688063    -0.587676
O      8.049955    26.417582    15.109444    -0.586202
O      8.049955     1.264518    12.572656    -0.586202
O     19.631038     1.263965    15.109721    -0.586070
O     19.631038    26.418135    12.572379    -0.586070
O     15.096156     7.993760    26.415921    -0.587454
O     12.586220     7.994037     1.267287    -0.587648
O     15.096156    19.688340     1.266179    -0.587454
O     12.586220    19.688063    26.414813    -0.587648
O      1.271162    12.579023     5.789158    -0.585207
O     26.410661    15.104184     5.789158    -0.585272
O      1.271162    15.103077    21.892942    -0.585207
O     26.410661    12.577916    21.892942    -0.585272
O     12.579577    21.892942    26.411215    -0.585073
O     15.102523    21.892942     1.269501    -0.584417
O     15.102523     5.789158    26.412599    -0.584417
O     12.579577     5.789158     1.270885    -0.585073
O     21.835640     1.257598    15.106399    -0.587690
O     21.835640    26.424502    12.575701    -0.587690
O      5.845352     1.257875    12.575978    -0.587579
O      5.845352    26.424225    15.106122    -0.587579

The following XYZ coordinates are in angstroms. Other properties are in atomic units.
The sperically averaged electron density of each atom fit to a function of the form exp(a - br)
eigen_1, eigen_2 and eigen_3 are the three eigenvalues of traceless quadrupole moment tensor
  atom number  atomic symbol              X              Y              Z     net charge C6 coefficient C8 coefficient C10 coefficient fluctuating dipole atomic polarizability isotropic forcefield polarizability              a              b squared Pearson coefficient          <r^3>          <r^4>         wp_QDO          m_QDO          q_QDO       dipole_x       dipole_y       dipole_z         dipole            Qxy            Qxz            Qyz     Q(x^2-y^2)  Q(3z^2 - R^2)        eigen_1        eigen_2        eigen_3 static polarizability      alpha(xx)      alpha(xy)      alpha(xz)      alpha(yy)      alpha(yz)      alpha(zz) atomic spin moment
            1             Zn       0.000000      13.840220      19.208609       0.976243      93.792515 0.13536206E+04  0.40052933E+05                                17.403416                           12.475073      -0.076546       1.883043                    0.995623      43.876943     118.648969       0.480118       0.431142      -1.113474       0.000169      -0.000243       0.030037       0.030039       0.006569       0.000030      -0.000322      -0.005327      -0.254882      -0.084961       0.035392       0.049569             25.620451      23.718278      -0.327161      -0.000043      23.751232      -0.003416      29.391842           0.000000
            2             Zn       0.000000      13.841880       8.473491       0.976243      93.792515 0.13536206E+04  0.40052934E+05                                17.403416                           12.475072      -0.076546       1.883043                    0.995623      43.876943     118.648968       0.480118       0.431142      -1.113474       0.000169       0.000243      -0.030037       0.030039      -0.006569      -0.000030      -0.000322      -0.005327      -0.254882      -0.084961       0.035392       0.049569             25.620450      23.718278       0.327161       0.000043      23.751231      -0.003416      29.391841           0.000000
            3             Zn      19.208609       0.000000      13.841050       0.977786      93.618426 0.13510755E+04  0.39953149E+05                                17.372411                           12.455507      -0.068901       1.886066                    0.995647      43.809355     118.375012       0.481017       0.430600      -1.113982       0.029488       0.000000       0.000000       0.029488      -0.000000      -0.000000      -0.006174      -0.125136       0.137659      -0.085511       0.035833       0.049678             25.568533      29.316968      -0.000000       0.000000      23.679576       0.292029      23.709053           0.000000
            4             Zn       8.473214       0.000000      13.841050       0.977089      93.604397 0.13508031E+04  0.39942492E+05                                17.369457                           12.452942      -0.070651       1.885620                    0.995605      43.811686     118.371783       0.481149       0.430510      -1.114057      -0.029951       0.000000       0.000000       0.029951      -0.000000      -0.000000       0.006232      -0.125492       0.136920      -0.085566       0.035928       0.049638             25.566064      29.320795       0.000000       0.000000      23.675600      -0.276482      23.701798           0.000000
            5             Zn      13.841050      19.208886      -0.000554       0.976727      93.719740 0.13525891E+04  0.40012655E+05                                17.391073                           12.467334      -0.073181       1.884325                    0.995632      43.852817     118.548656       0.480465       0.430936      -1.113666       0.000083       0.030155      -0.000251       0.030156       0.000028       0.006127      -0.000255       0.130386       0.119843      -0.085167       0.035914       0.049253             25.600376      23.735033      -0.001297      -0.276353      29.362781       0.000759      23.703313           0.000000
            6             Zn      13.841050       8.473214       0.000554       0.976727      93.719737 0.13525890E+04  0.40012653E+05                                17.391073                           12.467335      -0.073181       1.884325                    0.995632      43.852816     118.548655       0.480465       0.430936      -1.113666       0.000083      -0.030155       0.000251       0.030156      -0.000028      -0.006127      -0.000255       0.130386       0.119843      -0.085167       0.035914       0.049253             25.600376      23.735033       0.001297       0.276353      29.362781       0.000759      23.703313           0.000000
            7             Zn       0.000000      13.840496      22.314264       0.976548      93.739325 0.13530278E+04  0.40029032E+05                                17.393724                           12.469573      -0.074024       1.884028                    0.995629      43.857885     118.568880       0.480408       0.430951      -1.113652      -0.000117      -0.000201      -0.030124       0.030125      -0.006116       0.000059       0.000232       0.005306      -0.255437      -0.085146       0.035907       0.049239             25.604017      23.738051       0.277842       0.000190      23.706118      -0.002460      29.367881           0.000000
            8             Zn       0.000000      13.841604       5.367836       0.976548      93.739321 0.13530277E+04  0.40029029E+05                                17.393724                           12.469573      -0.074024       1.884028                    0.995629      43.857884     118.568880       0.480408       0.430951      -1.113652      -0.000117       0.000201       0.030124       0.030125       0.006116      -0.000059       0.000232       0.005306      -0.255437      -0.085146       0.035907       0.049239             25.604017      23.738051      -0.277842      -0.000190      23.706118      -0.002460      29.367881           0.000000
            9             Zn      13.841050       5.367559       0.000830       0.976270      93.789039 0.13535873E+04  0.40051777E+05                                17.403216                           12.475076      -0.076764       1.882987                    0.995622      43.876569     118.648443       0.480108       0.431153      -1.113465      -0.000173       0.030058       0.000249       0.030059      -0.000036       0.006551       0.000327       0.124764       0.135414      -0.084952       0.035405       0.049547             25.619986      23.717782      -0.001606      -0.326211      29.391321       0.004311      23.750855           0.000000
           10             Zn      13.841050      22.314541      -0.000830       0.976270      93.789039 0.13535873E+04  0.40051777E+05                                17.403216                           12.475076      -0.076764       1.882987                    0.995622      43.876569     118.648443       0.480108       0.431153      -1.113465      -0.000173      -0.030058      -0.000249       0.030059       0.000036      -0.006551       0.000327       0.124764       0.135414      -0.084952       0.035405       0.049547             25.619986      23.717782       0.001606       0.326211      29.391321       0.004312      23.750855           0.000000
           11             Zn       5.367836       0.000000      13.841050       0.977163      93.611413 0.13507932E+04  0.39941826E+05                                17.369452                           12.452345      -0.070487       1.885705                    0.995602      43.808749     118.360392       0.481196       0.430472      -1.114090       0.030032       0.000000      -0.000000       0.030032       0.000000       0.000000      -0.006265      -0.131316       0.119800      -0.085625       0.035918       0.049707             25.566799      29.321514       0.000000      -0.000000      23.702834       0.275045      23.676048           0.000000
           12             Zn      22.314541       0.000000      13.841050       0.977272      93.678309 0.13521973E+04  0.39995467E+05                                17.380925                           12.461688      -0.070603       1.885374                    0.995638      43.825694     118.440933       0.480829       0.430670      -1.113913      -0.029449      -0.000000      -0.000000       0.029449      -0.000000       0.000000       0.006075      -0.131475       0.118789      -0.085536       0.035915       0.049621             25.581917      29.339588      -0.000000       0.000000      23.720459      -0.290593      23.685706           0.000000
           13              H       2.925168      10.897612      22.896419       0.099606       1.907086 0.15554335E+02  0.17633798E+03                                 2.330357                            2.140415      -1.397061       2.165380                    0.996429       4.064004      11.367293       0.489143       1.104526      -0.752095      -0.016414       0.012265       0.044206       0.048725      -0.007454      -0.001449       0.001315      -0.000335       0.068557      -0.018882      -0.004112       0.022994              2.485169       2.276084      -0.555215      -0.523703       2.290294       0.554005       2.889129          -0.000000
           14              H       4.646440       9.161391      22.908045       0.101070       1.951329 0.16309013E+02  0.18638986E+03                                 2.353453                            2.188776      -1.298867       2.217132                    0.996511       3.940769      10.931112       0.486525       1.101555      -0.755456       0.010954      -0.016321       0.044845       0.048964      -0.014286       0.000206      -0.002676      -0.004076       0.062559      -0.024913       0.003734       0.021179              2.451770       2.367297      -0.512694       0.420276       2.169120      -0.392877       2.818893           0.000000
           15              H       0.661325      15.849386      17.239858       0.113607       1.922973 0.15100728E+02  0.17023158E+03                                 2.393167                            2.148567      -1.327412       2.229615                    0.994524       3.848755      10.796514       0.473950       1.146387      -0.743828       0.015937       0.053166       0.029657       0.062930       0.010984      -0.004507       0.003824      -0.039626      -0.002585      -0.023483       0.000117       0.023366              2.617155       2.004795       0.410340       0.357558       2.848403       0.834799       2.998267           0.000000
           16              H       0.710600      15.885373      14.783349       0.121258       1.756801 0.14243115E+02  0.15691640E+03                                 2.171868                            2.029453      -1.273302       2.245355                    0.996525       3.697519       9.977569       0.512694       1.084387      -0.760572       0.017991       0.041199      -0.017382       0.048199       0.014599      -0.003986      -0.000910      -0.033539       0.001560      -0.022992       0.000782       0.022210              2.259442       1.765079       0.313173      -0.103871       2.489280      -0.476565       2.523966           0.000002
           17              H      24.756656      16.783104      22.896142       0.099849       1.905378 0.15537712E+02  0.17610976E+03                                 2.329411                            2.139638      -1.398635       2.164966                    0.996431       4.062108      11.362244       0.489086       1.104904      -0.751999       0.016282      -0.012248       0.044135       0.048611      -0.007452       0.001475      -0.001235      -0.000348       0.068491      -0.018870      -0.004098       0.022967              2.484026       2.274708      -0.554540       0.523092       2.289184      -0.553661       2.888184          -0.000000
           18              H      23.035660      18.519602      22.907491       0.101067       1.951876 0.16314895E+02  0.18646714E+03                                 2.353482                            2.188830      -1.298868       2.217076                    0.996506       3.941387      10.931826       0.486650       1.101213      -0.755542      -0.011044       0.016294       0.044881       0.049008      -0.014200      -0.000169       0.002693      -0.004100       0.062656      -0.024848       0.003638       0.021210              2.451806       2.367284      -0.512691      -0.420193       2.169201       0.392844       2.818932           0.000000
           19              H      27.021051      11.831330      17.239305       0.113461       1.924807 0.15119882E+02  0.17049490E+03                                 2.394335                            2.149666      -1.327166       2.229563                    0.994526       3.850227      10.800773       0.473934       1.146107      -0.743903      -0.016020      -0.053358       0.029661       0.063115       0.011004       0.004598      -0.003767      -0.039575      -0.002513      -0.023514       0.000190       0.023324              2.618335       2.005613       0.410581      -0.357393       2.850746      -0.835041       2.998647           0.000000
           20              H      26.971500      11.796450      14.782795       0.121147       1.757891 0.14254280E+02  0.15706690E+03                                 2.172519                            2.030046      -1.272969       2.245340                    0.996539       3.698862       9.981388       0.512706       1.084171      -0.760625      -0.018112      -0.041275      -0.017339       0.048294       0.014608       0.004002       0.000904      -0.033603       0.001557      -0.023026       0.000786       0.022240              2.260127       1.765664       0.313459       0.104062       2.489997       0.476660       2.524719           0.000002
           21              H      24.756656      10.898996       4.785958       0.099849       1.905378 0.15537714E+02  0.17610977E+03                                 2.329410                            2.139637      -1.398635       2.164966                    0.996431       4.062109      11.362245       0.489086       1.104904      -0.752000       0.016282       0.012248      -0.044135       0.048611       0.007452      -0.001475      -0.001235      -0.000348       0.068491      -0.018870      -0.004098       0.022967              2.484025       2.274708       0.554540      -0.523092       2.289184      -0.553661       2.888184          -0.000000
           22              H      23.035660       9.162498       4.774609       0.101067       1.951877 0.16314896E+02  0.18646714E+03                                 2.353481                            2.188830      -1.298868       2.217076                    0.996506       3.941388      10.931827       0.486650       1.101212      -0.755542      -0.011044      -0.016294      -0.044881       0.049008       0.014200       0.000169       0.002693      -0.004100       0.062656      -0.024848       0.003638       0.021210              2.451805       2.367283       0.512691       0.420193       2.169201       0.392844       2.818931           0.000000
           23              H      27.021051      15.850770      10.442795       0.113461       1.924807 0.15119882E+02  0.17049490E+03                                 2.394335                            2.149666      -1.327166       2.229563                    0.994526       3.850227      10.800773       0.473934       1.146107      -0.743903      -0.016020       0.053358      -0.029661       0.063115      -0.011004      -0.004598      -0.003767      -0.039575      -0.002513      -0.023514       0.000190       0.023324              2.618335       2.005613      -0.410581       0.357393       2.850746      -0.835041       2.998647           0.000000
           24              H      26.971500      15.885650      12.899305       0.121147       1.757892 0.14254284E+02  0.15706695E+03                                 2.172520                            2.030047      -1.272968       2.245340                    0.996539       3.698862       9.981389       0.512706       1.084172      -0.760625      -0.018112       0.041275       0.017339       0.048294      -0.014608      -0.004002       0.000904      -0.033603       0.001557      -0.023026       0.000786       0.022240              2.260127       1.765665      -0.313459      -0.104062       2.489997       0.476660       2.524720           0.000002
           25              H       2.925168      16.784488       4.785681       0.099606       1.907086 0.15554336E+02  0.17633799E+03                                 2.330356                            2.140415      -1.397061       2.165380                    0.996429       4.064005      11.367294       0.489143       1.104525      -0.752095      -0.016414      -0.012265      -0.044206       0.048725       0.007454       0.001449       0.001315      -0.000335       0.068557      -0.018882      -0.004112       0.022994              2.485168       2.276084       0.555214       0.523703       2.290293       0.554005       2.889128          -0.000000
           26              H       4.646440      18.520709       4.774055       0.101070       1.951329 0.16309016E+02  0.18638990E+03                                 2.353453                            2.188776      -1.298867       2.217131                    0.996511       3.940770      10.931114       0.486525       1.101555      -0.755456       0.010954       0.016321      -0.044845       0.048964       0.014286      -0.000206      -0.002676      -0.004076       0.062559      -0.024913       0.003734       0.021179              2.451770       2.367297       0.512694      -0.420275       2.169120      -0.392877       2.818893           0.000000
           27              H       0.661325      11.832714      10.442242       0.113607       1.922973 0.15100726E+02  0.17023156E+03                                 2.393167                            2.148567      -1.327411       2.229615                    0.994524       3.848755      10.796514       0.473950       1.146387      -0.743828       0.015937      -0.053166      -0.029657       0.062930      -0.010984       0.004507       0.003824      -0.039626      -0.002585      -0.023483       0.000117       0.023366              2.617155       2.004795      -0.410340      -0.357558       2.848403       0.834798       2.998267           0.000000
           28              H       0.710600      11.796727      12.898751       0.121258       1.756801 0.14243115E+02  0.15691640E+03                                 2.171868                            2.029453      -1.273302       2.245355                    0.996525       3.697519       9.977569       0.512694       1.084387      -0.760572       0.017991      -0.041199       0.017382       0.048199      -0.014599       0.003986      -0.000910      -0.033539       0.001560      -0.022992       0.000782       0.022210              2.259442       1.765079      -0.313173       0.103871       2.489280      -0.476565       2.523966           0.000002
           29              H      22.935727       2.943715      10.890969       0.104137       1.966883 0.16382996E+02  0.18776958E+03                                 2.373075                            2.196499      -1.420305       2.162454                    0.996201       4.011087      11.204705       0.483921       1.104332      -0.753685       0.046672      -0.017127       0.014389       0.051756      -0.002606       0.000646      -0.007649       0.033929      -0.035605      -0.019152      -0.003991       0.023143              2.503172       2.939435      -0.483390       0.505026       2.289496      -0.519692       2.280585          -0.000000
           30              H      22.928253       4.656406       9.147273       0.103291       1.942269 0.16198460E+02  0.18482614E+03                                 2.347459                            2.182230      -1.290480       2.221395                    0.996505       3.926810      10.886302       0.486920       1.102449      -0.755244       0.043836       0.009956      -0.016007       0.047717       0.000705      -0.002498      -0.014316       0.033543      -0.026046      -0.025022       0.003570       0.021452              2.448394       2.817408       0.429342      -0.406278       2.362148      -0.511495       2.165626           0.000000
           31              H      22.935727      24.738385      16.791131       0.104137       1.966883 0.16382998E+02  0.18776961E+03                                 2.373075                            2.196499      -1.420305       2.162454                    0.996201       4.011087      11.204706       0.483921       1.104333      -0.753685       0.046672       0.017127      -0.014389       0.051756       0.002606      -0.000646      -0.007649       0.033929      -0.035605      -0.019152      -0.003991       0.023143              2.503172       2.939436       0.483390      -0.505026       2.289496      -0.519692       2.280585           0.000000
           32              H      22.928253      23.025694      18.534827       0.103291       1.942269 0.16198460E+02  0.18482614E+03                                 2.347459                            2.182230      -1.290480       2.221395                    0.996505       3.926810      10.886302       0.486920       1.102449      -0.755244       0.043836      -0.009956       0.016007       0.047717      -0.000705       0.002498      -0.014316       0.033543      -0.026046      -0.025022       0.003570       0.021452              2.448394       2.817408      -0.429341       0.406278       2.362148      -0.511495       2.165626           0.000000
           33              H       4.747203      24.738939      10.890415       0.104170       1.965932 0.16372165E+02  0.18761579E+03                                 2.372156                            2.195612      -1.418648       2.162997                    0.996237       4.011465      11.205144       0.484068       1.104171      -0.753707      -0.046529       0.017132       0.014305       0.051605      -0.002614      -0.000700       0.007605       0.034052      -0.035697      -0.019143      -0.004080       0.023224              2.502372       2.938310      -0.483272      -0.505400       2.288436       0.519691       2.280368          -0.000000
           34              H       4.754401      23.026524       9.146719       0.103537       1.941052 0.16187070E+02  0.18467316E+03                                 2.347055                            2.181934      -1.291557       2.221134                    0.996525       3.925339      10.883363       0.486771       1.102926      -0.755124      -0.043807      -0.009966      -0.015929       0.047667       0.000692       0.002491       0.014327       0.033536      -0.025942      -0.025025       0.003597       0.021428              2.447881       2.816604       0.428962       0.405718       2.361810       0.511337       2.165229           0.000000
           35              H       4.747203       2.943161      16.791685       0.104170       1.965932 0.16372165E+02  0.18761579E+03                                 2.372156                            2.195612      -1.418648       2.162997                    0.996237       4.011465      11.205144       0.484068       1.104171      -0.753707      -0.046529      -0.017132      -0.014305       0.051605       0.002614       0.000700       0.007605       0.034052      -0.035697      -0.019143      -0.004080       0.023224              2.502372       2.938310       0.483272       0.505400       2.288436       0.519691       2.280368          -0.000000
           36              H       4.754401       4.655576      18.535381       0.103537       1.941052 0.16187073E+02  0.18467321E+03                                 2.347056                            2.181935      -1.291557       2.221134                    0.996525       3.925338      10.883363       0.486770       1.102926      -0.755124      -0.043807       0.009966       0.015929       0.047667      -0.000692      -0.002491       0.014327       0.033536      -0.025942      -0.025025       0.003597       0.021428              2.447882       2.816606      -0.428963      -0.405718       2.361811       0.511338       2.165230           0.000000
           37              H      10.897059      22.896419       2.928489       0.099810       1.906073 0.15547064E+02  0.17624695E+03                                 2.330215                            2.140486      -1.397603       2.165392                    0.996462       4.063094      11.366997       0.488906       1.105115      -0.751944       0.012293       0.044084      -0.016254       0.048567       0.001336      -0.007455      -0.001541      -0.034187      -0.035141      -0.018935      -0.004169       0.023103              2.484490       2.289811       0.553815      -0.554041       2.888784      -0.521918       2.274876          -0.000000
           38              H       9.160837      22.908045       4.649762       0.100727       1.956041 0.16352518E+02  0.18700691E+03                                 2.356692                            2.191191      -1.296444       2.217590                    0.996475       3.946388      10.949314       0.486436       1.101051      -0.755561      -0.016278       0.044999       0.010830       0.049063      -0.002629      -0.014384       0.000264      -0.029265      -0.037235      -0.024991       0.003830       0.021161              2.455645       2.170960      -0.392864      -0.513473       2.824058       0.423182       2.371915           0.000000
           39              H      15.850217      17.239581       0.660495       0.113642       1.923791 0.15108905E+02  0.17034842E+03                                 2.394014                            2.149295      -1.329551       2.228823                    0.994511       3.849001      10.798320       0.473817       1.146543      -0.743796       0.053275       0.029604       0.015950       0.063000       0.003797       0.010983      -0.004579       0.021076      -0.058009      -0.023473       0.000150       0.023323              2.618155       2.850116       0.835337       0.410603       2.998903       0.357748       2.005447           0.000000
           40              H      15.885650      14.783072       0.710323       0.121295       1.757742 0.14253613E+02  0.15706438E+03                                 2.172907                            2.030417      -1.275505       2.244454                    0.996537       3.698126       9.980940       0.512479       1.084618      -0.760515       0.041228      -0.017344       0.018044       0.048230      -0.000848       0.014621      -0.004021       0.015983      -0.051196      -0.023051       0.000827       0.022224              2.260492       2.490394      -0.476587       0.313461       2.525184      -0.103789       1.765899           0.000002
           41              H      16.785041      22.896142      24.752227       0.099679       1.908086 0.15567831E+02  0.17653857E+03                                 2.331708                            2.141793      -1.398663       2.164796                    0.996465       4.065040      11.373681       0.488806       1.104990      -0.751977      -0.012351       0.044048       0.016347       0.048580      -0.001352      -0.007478       0.001530      -0.034221      -0.035405      -0.018990      -0.004174       0.023164              2.486140       2.291170      -0.554300      -0.554435       2.891031       0.522297       2.276218          -0.000000
           42              H      18.521539      22.907491      23.031230       0.100601       1.956167 0.16353870E+02  0.18702529E+03                                 2.356742                            2.191255      -1.295987       2.217793                    0.996499       3.946609      10.949833       0.486440       1.101024      -0.755570       0.016307       0.045067      -0.010894       0.049149       0.002618      -0.014378      -0.000244      -0.029315      -0.037459      -0.025023       0.003805       0.021218              2.455638       2.170972       0.392852      -0.513296       2.824257      -0.423024       2.371685           0.000000
           43              H      11.832160      17.239581      27.020498       0.113551       1.924632 0.15116511E+02  0.17045174E+03                                 2.394500                            2.149659      -1.327124       2.229591                    0.994521       3.849716      10.800077       0.473846       1.146354      -0.743844      -0.053230       0.029636      -0.015912       0.062968      -0.003789       0.011033       0.004478       0.021028      -0.058164      -0.023495       0.000146       0.023349              2.618830       2.850485      -0.835718       0.411024       2.999952      -0.358290       2.006054           0.000000
           44              H      11.796727      14.782795      26.971500       0.121209       1.757672 0.14252022E+02  0.15703689E+03                                 2.172438                            2.029966      -1.272845       2.245432                    0.996530       3.698439       9.980312       0.512683       1.084257      -0.760605      -0.041245      -0.017337      -0.018049       0.048244       0.000931       0.014608       0.004002       0.015966      -0.051110      -0.023006       0.000793       0.022213              2.260039       2.489730       0.476682       0.313182       2.524926       0.103602       1.765460           0.000002
           45              H      10.897059       4.785681      24.753611       0.099810       1.906072 0.15547061E+02  0.17624690E+03                                 2.330214                            2.140485      -1.397603       2.165392                    0.996462       4.063094      11.366996       0.488906       1.105115      -0.751944       0.012293      -0.044084       0.016254       0.048567      -0.001336       0.007455      -0.001541      -0.034187      -0.035141      -0.018935      -0.004169       0.023103              2.484490       2.289810      -0.553815       0.554041       2.888783      -0.521918       2.274876          -0.000000
           46              H       9.160837       4.774055      23.032338       0.100727       1.956042 0.16352521E+02  0.18700694E+03                                 2.356692                            2.191191      -1.296444       2.217590                    0.996475       3.946389      10.949316       0.486436       1.101050      -0.755561      -0.016278      -0.044999      -0.010830       0.049063       0.002629       0.014384       0.000264      -0.029265      -0.037235      -0.024991       0.003830       0.021161              2.455644       2.170960       0.392864       0.513473       2.824058       0.423182       2.371915           0.000000
           47              H      15.850217      10.442519      27.021605       0.113642       1.923791 0.15108903E+02  0.17034840E+03                                 2.394013                            2.149295      -1.329551       2.228823                    0.994511       3.849001      10.798320       0.473817       1.146543      -0.743796       0.053275      -0.029604      -0.015950       0.063000      -0.003797      -0.010983      -0.004579       0.021076      -0.058009      -0.023473       0.000150       0.023323              2.618155       2.850116      -0.835337      -0.410603       2.998902       0.357748       2.005447           0.000000
           48              H      15.885650      12.899028      26.971777       0.121295       1.757742 0.14253613E+02  0.15706438E+03                                 2.172907                            2.030417      -1.275505       2.244454                    0.996537       3.698126       9.980940       0.512479       1.084618      -0.760515       0.041228       0.017344      -0.018044       0.048230       0.000848      -0.014621      -0.004021       0.015983      -0.051196      -0.023051       0.000827       0.022224              2.260492       2.490394       0.476587      -0.313461       2.525184      -0.103789       1.765899           0.000002
           49              H      16.785041       4.785958       2.929873       0.099679       1.908085 0.15567829E+02  0.17653853E+03                                 2.331708                            2.141792      -1.398663       2.164796                    0.996465       4.065040      11.373679       0.488806       1.104989      -0.751977      -0.012351      -0.044048      -0.016347       0.048580       0.001352       0.007478       0.001530      -0.034221      -0.035405      -0.018990      -0.004174       0.023164              2.486139       2.291169       0.554300       0.554435       2.891030       0.522297       2.276217           0.000000
           50              H      18.521539       4.774609       4.650870       0.100601       1.956167 0.16353870E+02  0.18702529E+03                                 2.356742                            2.191255      -1.295987       2.217793                    0.996499       3.946609      10.949833       0.486440       1.101024      -0.755570       0.016307      -0.045067       0.010894       0.049149      -0.002618       0.014378      -0.000244      -0.029314      -0.037459      -0.025023       0.003805       0.021218              2.455638       2.170972      -0.392852       0.513296       2.824257      -0.423024       2.371685           0.000000
           51              H      11.832160      10.442519       0.661602       0.113551       1.924632 0.15116512E+02  0.17045176E+03                                 2.394501                            2.149659      -1.327124       2.229591                    0.994521       3.849716      10.800078       0.473846       1.146354      -0.743843      -0.053230      -0.029636       0.015912       0.062968       0.003789      -0.011033       0.004478       0.021028      -0.058164      -0.023495       0.000146       0.023349              2.618831       2.850486       0.835718      -0.411024       2.999953      -0.358291       2.006054           0.000000
           52              H      11.796727      12.899305       0.710600       0.121209       1.757672 0.14252022E+02  0.15703689E+03                                 2.172438                            2.029966      -1.272845       2.245432                    0.996530       3.698439       9.980312       0.512683       1.084257      -0.760605      -0.041245       0.017337       0.018049       0.048244      -0.000931      -0.014608       0.004002       0.015966      -0.051110      -0.023006       0.000793       0.022213              2.260039       2.489730      -0.476682      -0.313182       2.524926       0.103602       1.765460           0.000002
           53              H      24.737555      16.787256      18.585762       0.103445       1.973620 0.16448798E+02  0.18870765E+03                                 2.378064                            2.200517      -1.419291       2.162190                    0.996189       4.018432      11.229701       0.483620       1.103943      -0.753772       0.014446      -0.017163      -0.046756       0.051859      -0.007751      -0.000857       0.002538      -0.000928       0.069432      -0.019366      -0.004025       0.023391              2.509059       2.284761      -0.521692      -0.507204       2.294862       0.485872       2.947555          -0.000000
           54              H      22.994690      18.501055      18.593513       0.103790       1.936259 0.16138260E+02  0.18396238E+03                                 2.342022                            2.177719      -1.286926       2.223193                    0.996443       3.922232      10.867315       0.487591       1.101992      -0.755345      -0.015771       0.010166      -0.043633       0.047496      -0.014262       0.002627      -0.000669       0.003556       0.063623      -0.025009       0.003442       0.021567              2.442354       2.160846      -0.509570       0.403915       2.355980      -0.427565       2.810236           0.000000
           55              H       2.944822      10.893460      18.586316       0.103882       1.969734 0.16408739E+02  0.18813665E+03                                 2.375037                            2.197911      -1.420474       2.162044                    0.996210       4.014921      11.217212       0.483873       1.104018      -0.753746      -0.014384       0.017141      -0.046717       0.051800      -0.007734       0.000841      -0.002513      -0.000925       0.068916      -0.019263      -0.003953       0.023216              2.505758       2.282088      -0.520821       0.506193       2.292167      -0.484879       2.943019          -0.000000
           56              H       4.687964       9.179938      18.594067       0.103883       1.937090 0.16147579E+02  0.18410080E+03                                 2.343131                            2.178695      -1.291065       2.221632                    0.996433       3.922364      10.869715       0.487350       1.102343      -0.755262       0.015631      -0.010096      -0.043634       0.047436      -0.014270      -0.002697       0.000696       0.003574       0.063361      -0.024977       0.003473       0.021503              2.443560       2.162111      -0.510036      -0.404400       2.357113       0.427836       2.811455           0.000000
           57              H      24.737555      10.894844       9.096338       0.103445       1.973619 0.16448793E+02  0.18870756E+03                                 2.378063                            2.200517      -1.419291       2.162190                    0.996189       4.018432      11.229699       0.483620       1.103943      -0.753772       0.014446       0.017163       0.046756       0.051859       0.007751       0.000857       0.002538      -0.000928       0.069432      -0.019366      -0.004025       0.023391              2.509058       2.284760       0.521692       0.507204       2.294861       0.485872       2.947554          -0.000000
           58              H      22.994690       9.181045       9.088587       0.103790       1.936259 0.16138260E+02  0.18396238E+03                                 2.342022                            2.177719      -1.286926       2.223193                    0.996443       3.922232      10.867315       0.487591       1.101992      -0.755345      -0.015771      -0.010166       0.043633       0.047496       0.014262      -0.002627      -0.000669       0.003556       0.063623      -0.025009       0.003442       0.021567              2.442354       2.160846       0.509570      -0.403915       2.355980      -0.427565       2.810236           0.000000
           59              H       2.944822      16.788640       9.095784       0.103882       1.969734 0.16408740E+02  0.18813669E+03                                 2.375038                            2.197912      -1.420474       2.162044                    0.996210       4.014920      11.217212       0.483873       1.104019      -0.753745      -0.014384      -0.017141       0.046718       0.051800       0.007734      -0.000841      -0.002513      -0.000925       0.068916      -0.019263      -0.003953       0.023216              2.505759       2.282089       0.520821      -0.506194       2.292168      -0.484879       2.943020          -0.000000
           60              H       4.687964      18.502162       9.088033       0.103883       1.937091 0.16147588E+02  0.18410094E+03                                 2.343132                            2.178696      -1.291065       2.221632                    0.996433       3.922364      10.869718       0.487350       1.102343      -0.755262       0.015631       0.010096       0.043634       0.047436       0.014270       0.002697       0.000696       0.003574       0.063361      -0.024977       0.003473       0.021503              2.443561       2.162112       0.510037       0.404400       2.357115       0.427837       2.811457           0.000000
           61              H      16.791685       9.096061       2.946483       0.104258       1.968759 0.16402173E+02  0.18805243E+03                                 2.374898                            2.197995      -1.423434       2.161044                    0.996179       4.013423      11.214684       0.483666       1.104544      -0.753616      -0.016920       0.046598      -0.014389       0.051621      -0.002400       0.007630      -0.000779      -0.034021      -0.035814      -0.019161      -0.004039       0.023200              2.505169       2.291164      -0.483152       0.519715       2.942693      -0.506001       2.281649           0.000000
           62              H      18.505484       9.088587       4.689348       0.103792       1.941212 0.16184763E+02  0.18463407E+03                                 2.346452                            2.181148      -1.289576       2.221941                    0.996394       3.926618      10.885341       0.487086       1.102289      -0.755258       0.009782       0.043567       0.015772       0.047355       0.000807       0.014312       0.002564      -0.033563      -0.026283      -0.025034       0.003505       0.021529              2.447533       2.361506       0.430775       0.510605       2.817174       0.404393       2.163918           0.000000
           63              H      10.890415       9.095784      24.736725       0.104220       1.970615 0.16420895E+02  0.18831874E+03                                 2.376219                            2.199106      -1.421209       2.161662                    0.996210       4.015221      11.220849       0.483596       1.104401      -0.753649       0.016957       0.046512       0.014408       0.051560       0.002414       0.007682       0.000822      -0.034170      -0.035864      -0.019252      -0.004035       0.023287              2.506610       2.292308       0.483619       0.520092       2.944719       0.506486       2.282803           0.000000
           64              H       9.176616       9.088033      22.993583       0.103736       1.940033 0.16173673E+02  0.18447888E+03                                 2.345708                            2.180581      -1.290015       2.221887                    0.996409       3.925597      10.882230       0.487081       1.102471      -0.755215      -0.009803       0.043701      -0.015629       0.047436      -0.000785       0.014340      -0.002642      -0.033428      -0.026357      -0.025032       0.003541       0.021491              2.446675       2.360790      -0.430316       0.510360       2.815901      -0.404056       2.163333           0.000000
           65              H      10.890415      18.586316       2.945375       0.104220       1.970615 0.16420900E+02  0.18831882E+03                                 2.376220                            2.199107      -1.421209       2.161662                    0.996210       4.015221      11.220851       0.483596       1.104402      -0.753649       0.016957      -0.046512      -0.014408       0.051560      -0.002414      -0.007682       0.000822      -0.034170      -0.035864      -0.019252      -0.004035       0.023287              2.506611       2.292309      -0.483620      -0.520093       2.944721       0.506487       2.282804           0.000000
           66              H       9.176616      18.594067       4.688517       0.103736       1.940033 0.16173673E+02  0.18447886E+03                                 2.345707                            2.180581      -1.290015       2.221887                    0.996409       3.925598      10.882231       0.487081       1.102470      -0.755215      -0.009803      -0.043701       0.015629       0.047436       0.000785      -0.014340      -0.002642      -0.033428      -0.026357      -0.025032       0.003541       0.021491              2.446674       2.360789       0.430316      -0.510359       2.815900      -0.404056       2.163332           0.000000
           67              H      16.791685      18.586039      24.735617       0.104258       1.968759 0.16402175E+02  0.18805246E+03                                 2.374899                            2.197995      -1.423434       2.161044                    0.996179       4.013423      11.214685       0.483666       1.104545      -0.753616      -0.016920      -0.046598       0.014389       0.051621       0.002400      -0.007630      -0.000779      -0.034021      -0.035814      -0.019161      -0.004039       0.023200              2.505169       2.291164       0.483153      -0.519715       2.942694      -0.506001       2.281649           0.000000
           68              H      18.505484      18.593513      22.992752       0.103792       1.941213 0.16184765E+02  0.18463410E+03                                 2.346452                            2.181149      -1.289576       2.221941                    0.996394       3.926618      10.885342       0.487085       1.102289      -0.755258       0.009782      -0.043567      -0.015772       0.047355      -0.000807      -0.014312       0.002564      -0.033563      -0.026283      -0.025034       0.003505       0.021529              2.447533       2.361506      -0.430776      -0.510605       2.817174       0.404393       2.163918           0.000000
           69              H       9.057306      24.743922      10.908132       0.100343       1.904851 0.15536981E+02  0.17611395E+03                                 2.329984                            2.140423      -1.402059       2.163981                    0.996455       4.060337      11.360759       0.488670       1.105767      -0.751791       0.043915       0.012592       0.015987       0.048401       0.001150       0.001528       0.007431       0.034285      -0.034958      -0.018919      -0.004183       0.023102              2.484185       2.888530       0.552962       0.521989       2.288448       0.553861       2.275578          -0.000000
           70              H       9.068379      23.008254       9.185751       0.100704       1.955367 0.16345480E+02  0.18690033E+03                                 2.355802                            2.190466      -1.296210       2.217891                    0.996420       3.945753      10.945643       0.486617       1.100795      -0.755629       0.045033      -0.016367      -0.010559       0.049065      -0.002674      -0.000455       0.014449       0.029346      -0.037322      -0.025077       0.003827       0.021250              2.454628       2.823428      -0.392571      -0.422993       2.170436       0.513105       2.370019           0.000000
           71              H       9.057306       2.938178      16.773968       0.100343       1.904851 0.15536983E+02  0.17611397E+03                                 2.329985                            2.140423      -1.402059       2.163981                    0.996455       4.060337      11.360760       0.488669       1.105767      -0.751791       0.043915      -0.012592      -0.015987       0.048401      -0.001150      -0.001528       0.007431       0.034285      -0.034958      -0.018919      -0.004183       0.023102              2.484186       2.888531      -0.552962      -0.521989       2.288448       0.553861       2.275579          -0.000000
           72              H       9.068379       4.673846      18.496349       0.100704       1.955367 0.16345484E+02  0.18690038E+03                                 2.355802                            2.190466      -1.296210       2.217891                    0.996420       3.945753      10.945644       0.486617       1.100795      -0.755629       0.045033       0.016367       0.010559       0.049065       0.002674       0.000455       0.014449       0.029346      -0.037322      -0.025077       0.003827       0.021250              2.454628       2.823429       0.392571       0.422993       2.170436       0.513106       2.370019           0.000000
           73              H      18.625624      24.742815      16.772861       0.100236       1.901539 0.15499184E+02  0.17558602E+03                                 2.327386                            2.137812      -1.400688       2.164581                    0.996466       4.059830      11.357697       0.488949       1.105761      -0.751760      -0.043906       0.012434      -0.016054       0.048375      -0.001185       0.001545      -0.007484       0.034187      -0.035275      -0.018977      -0.004134       0.023111              2.481841       2.885553      -0.553023       0.522266       2.286476      -0.553640       2.273493          -0.000000
           74              H      18.614275      23.007147      18.494965       0.100446       1.958705 0.16378896E+02  0.18737676E+03                                 2.358449                            2.192676      -1.297970       2.216925                    0.996475       3.948641      10.956164       0.486384       1.100767      -0.755639      -0.045136      -0.016349       0.010632       0.049169       0.002689      -0.000426      -0.014466       0.029286      -0.037342      -0.025085       0.003861       0.021224              2.457489       2.826834       0.393334      -0.423582       2.172963      -0.514113       2.372670           0.000000
           75              H      24.284122       2.005845      14.511787       0.113703       1.921130 0.15078491E+02  0.16993791E+03                                 2.392545                            2.147599      -1.325982       2.229725                    0.994566       3.849024      10.799973       0.473799       1.147044      -0.743636      -0.029104       0.053277       0.015994       0.062780      -0.003823       0.004636       0.011203      -0.020793      -0.057725      -0.023532       0.000274       0.023258              2.616970       2.997782      -0.834073      -0.362686       2.845547       0.415971       2.007581           0.000000
           76              H      26.740355       2.041001      14.561892       0.120291       1.761474 0.14288419E+02  0.15752784E+03                                 2.174845                            2.031976      -1.270011       2.246379                    0.996578       3.703271       9.994026       0.512683       1.083638      -0.760764       0.017546       0.041641       0.018397       0.048788       0.000812       0.003853       0.014962      -0.016043      -0.050953      -0.023159       0.000727       0.022432              2.262629       2.527740       0.477019       0.106486       2.489972       0.317583       1.770175           0.000002
           77              H      18.625624       2.939285      10.909239       0.100236       1.901539 0.15499183E+02  0.17558600E+03                                 2.327386                            2.137811      -1.400688       2.164581                    0.996466       4.059830      11.357696       0.488949       1.105761      -0.751760      -0.043906      -0.012434       0.016054       0.048375       0.001185      -0.001545      -0.007484       0.034187      -0.035275      -0.018977      -0.004134       0.023111              2.481840       2.885552       0.553023      -0.522266       2.286476      -0.553640       2.273493           0.000000
           78              H      18.614275       4.674953       9.187135       0.100445       1.958705 0.16378904E+02  0.18737687E+03                                 2.358450                            2.192677      -1.297970       2.216925                    0.996475       3.948641      10.956166       0.486384       1.100768      -0.755639      -0.045136       0.016349      -0.010632       0.049169      -0.002689       0.000426      -0.014466       0.029286      -0.037342      -0.025085       0.003861       0.021224              2.457491       2.826836      -0.393334       0.423582       2.172964      -0.514113       2.372672           0.000000
           79              H      24.284122      25.676255      13.170313       0.113703       1.921130 0.15078493E+02  0.16993793E+03                                 2.392546                            2.147600      -1.325982       2.229724                    0.994566       3.849024      10.799973       0.473799       1.147044      -0.743636      -0.029104      -0.053277      -0.015994       0.062780       0.003823      -0.004636       0.011203      -0.020793      -0.057725      -0.023532       0.000274       0.023258              2.616970       2.997782       0.834073       0.362686       2.845547       0.415971       2.007581           0.000000
           80              H      26.740355      25.641099      13.120208       0.120291       1.761474 0.14288419E+02  0.15752784E+03                                 2.174845                            2.031976      -1.270011       2.246379                    0.996578       3.703271       9.994026       0.512683       1.083638      -0.760764       0.017546      -0.041641      -0.018397       0.048788      -0.000812      -0.003853       0.014962      -0.016043      -0.050953      -0.023159       0.000727       0.022432              2.262629       2.527740      -0.477019      -0.106486       2.489972       0.317583       1.770175           0.000002
           81              H      24.731188      16.787256       4.744989       0.104259       1.969027 0.16405516E+02  0.18810264E+03                                 2.375256                            2.198334      -1.423584       2.160997                    0.996189       4.013639      11.216090       0.483585       1.104660      -0.753587       0.016945      -0.014384      -0.046618       0.051646      -0.007637      -0.002351       0.000792       0.000815       0.068949      -0.019165      -0.004031       0.023196              2.505536       2.291326      -0.519806      -0.482980       2.282204       0.506262       2.943078           0.000000
           82              H      23.017389      18.530398       4.752463       0.103962       1.940295 0.16176202E+02  0.18451264E+03                                 2.345698                            2.180559      -1.289228       2.222141                    0.996391       3.925878      10.882714       0.487154       1.102277      -0.755258      -0.009773       0.015802      -0.043523       0.047323      -0.014316       0.000769      -0.002551      -0.003633       0.063575      -0.025053       0.003504       0.021549              2.446670       2.360810      -0.510310       0.430462       2.163206      -0.404049       2.815994           0.000000
           83              H       2.950635      10.895675       4.745266       0.104219       1.970567 0.16420175E+02  0.18830809E+03                                 2.376166                            2.199047      -1.421168       2.161682                    0.996210       4.015138      11.220482       0.483607       1.104390      -0.753652      -0.016958       0.014409      -0.046514       0.051563      -0.007685       0.002415      -0.000824       0.000847       0.069179      -0.019253      -0.004032       0.023285              2.506571       2.292278      -0.520096       0.483619       2.282774      -0.506487       2.944663          -0.000000
           84              H       4.664434       9.152533       4.753017       0.103738       1.940152 0.16174757E+02  0.18449435E+03                                 2.345811                            2.180657      -1.290181       2.221816                    0.996406       3.925674      10.882540       0.487071       1.102474      -0.755215       0.009801      -0.015633      -0.043680       0.047418      -0.014339      -0.000780       0.002636      -0.003549       0.063319      -0.025030       0.003542       0.021488              2.446796       2.360854      -0.510366      -0.430363       2.163376       0.404083       2.816157           0.000000
           85              H       2.950635      16.786425      22.936834       0.104219       1.970566 0.16420172E+02  0.18830804E+03                                 2.376165                            2.199047      -1.421168       2.161682                    0.996210       4.015138      11.220481       0.483607       1.104390      -0.753652      -0.016958      -0.014409       0.046514       0.051563       0.007685      -0.002415      -0.000824       0.000847       0.069179      -0.019253      -0.004032       0.023285              2.506571       2.292277       0.520096      -0.483619       2.282773      -0.506487       2.944662           0.000000
           86              H       4.664434      18.529567      22.929083       0.103738       1.940151 0.16174753E+02  0.18449429E+03                                 2.345810                            2.180656      -1.290181       2.221816                    0.996406       3.925674      10.882539       0.487071       1.102473      -0.755215       0.009801       0.015633       0.043680       0.047418       0.014339       0.000780       0.002636      -0.003549       0.063319      -0.025030       0.003542       0.021488              2.446795       2.360854       0.510366       0.430363       2.163376       0.404083       2.816157           0.000000
           87              H      24.731188      10.894844      22.937111       0.104259       1.969027 0.16405518E+02  0.18810267E+03                                 2.375256                            2.198334      -1.423584       2.160997                    0.996189       4.013639      11.216091       0.483584       1.104660      -0.753587       0.016945       0.014384       0.046618       0.051646       0.007637       0.002351       0.000792       0.000815       0.068949      -0.019165      -0.004031       0.023196              2.505536       2.291326       0.519806       0.482980       2.282204       0.506262       2.943079           0.000000
           88              H      23.017389       9.151702      22.929637       0.103962       1.940296 0.16176208E+02  0.18451273E+03                                 2.345699                            2.180560      -1.289228       2.222141                    0.996391       3.925878      10.882716       0.487153       1.102277      -0.755258      -0.009773      -0.015802       0.043523       0.047323       0.014316      -0.000769      -0.002551      -0.003633       0.063575      -0.025053       0.003504       0.021549              2.446671       2.360811       0.510310      -0.430463       2.163206      -0.404049       2.815995           0.000000
           89              H       4.783744      24.748905      16.779228       0.100246       1.905630 0.15544352E+02  0.17621759E+03                                 2.330567                            2.140883      -1.403053       2.163479                    0.996456       4.061185      11.363610       0.488636       1.105718      -0.751802      -0.043901       0.015994      -0.012636       0.048402      -0.001539       0.001150      -0.007422       0.034659      -0.034085      -0.018930      -0.004214       0.023145              2.484866       2.889371      -0.522280       0.553325       2.276172      -0.554150       2.289055          -0.000000
           90              H       4.772671      23.026524      18.514619       0.100769       1.954885 0.16340845E+02  0.18683892E+03                                 2.355742                            2.190421      -1.296612       2.217804                    0.996431       3.945044      10.944357       0.486521       1.101063      -0.755564      -0.045035      -0.010571       0.016324       0.049055       0.000468      -0.002665      -0.014451       0.033282      -0.025326      -0.025061       0.003843       0.021219              2.454583       2.823157       0.423217      -0.392377       2.370276      -0.513189       2.170315           0.000000
           91              H      10.442242      27.032678      11.828285       0.113371       1.926515 0.15137284E+02  0.17073378E+03                                 2.395563                            2.150821      -1.332515       2.227349                    0.994395       3.850301      10.800999       0.473852       1.146020      -0.743945      -0.029678      -0.015043      -0.053620       0.063104      -0.004470       0.003757       0.011191       0.018841       0.060741      -0.023693       0.000249       0.023444              2.619545       3.000126       0.352535       0.836926       2.002408       0.405237       2.856101           0.000000
           92              H      12.898751      26.983404      11.792575       0.121988       1.754515 0.14220991E+02  0.15662236E+03                                 2.170680                            2.028431      -1.272872       2.245636                    0.996551       3.694333       9.969570       0.512578       1.084981      -0.760416       0.017353      -0.017753      -0.040661       0.047640      -0.003907      -0.001048       0.014470       0.017471       0.049961      -0.022890       0.000625       0.022265              2.258235       2.522828      -0.101049      -0.476651       1.760868       0.308829       2.491010           0.000002
           93              H       4.783744       2.933195      10.902872       0.100246       1.905630 0.15544353E+02  0.17621761E+03                                 2.330568                            2.140883      -1.403053       2.163479                    0.996456       4.061185      11.363611       0.488635       1.105718      -0.751802      -0.043901      -0.015994       0.012636       0.048402       0.001539      -0.001150      -0.007422       0.034659      -0.034085      -0.018930      -0.004214       0.023145              2.484866       2.889371       0.522280      -0.553325       2.276172      -0.554150       2.289055          -0.000000
           94              H       4.772671       4.655576       9.167481       0.100769       1.954885 0.16340846E+02  0.18683892E+03                                 2.355741                            2.190421      -1.296612       2.217804                    0.996431       3.945045      10.944358       0.486521       1.101062      -0.755564      -0.045035       0.010571      -0.016324       0.049055      -0.000468       0.002665      -0.014452       0.033282      -0.025326      -0.025062       0.003843       0.021219              2.454582       2.823156      -0.423217       0.392377       2.370275      -0.513189       2.170315           0.000000
           95              H      10.442242       0.649422      15.853815       0.113371       1.926515 0.15137287E+02  0.17073383E+03                                 2.395563                            2.150822      -1.332515       2.227349                    0.994395       3.850301      10.801000       0.473852       1.146020      -0.743945      -0.029678       0.015044       0.053620       0.063104       0.004470      -0.003757       0.011191       0.018841       0.060741      -0.023693       0.000249       0.023444              2.619546       3.000127      -0.352536      -0.836927       2.002408       0.405237       2.856101           0.000000
           96              H      12.898751       0.698696      15.889525       0.121988       1.754515 0.14220995E+02  0.15662241E+03                                 2.170680                            2.028432      -1.272872       2.245636                    0.996551       3.694333       9.969571       0.512578       1.084981      -0.760416       0.017353       0.017753       0.040661       0.047640       0.003907       0.001048       0.014470       0.017471       0.049961      -0.022890       0.000625       0.022265              2.258236       2.522829       0.101049       0.476651       1.760869       0.308829       2.491011           0.000002
           97              H      22.897526       2.931534      16.780612       0.099881       1.904466 0.15527643E+02  0.17597699E+03                                 2.329072                            2.139210      -1.399809       2.164635                    0.996474       4.062702      11.365389       0.489016       1.105179      -0.751911       0.043960      -0.016061      -0.012477       0.048437      -0.001590      -0.001135       0.007529       0.034793      -0.033901      -0.019059      -0.004127       0.023185              2.483788       2.888059      -0.523161      -0.553619       2.275296       0.554271       2.288007          -0.000000
           98              H      22.908599       4.653638      18.516280       0.100453       1.957426 0.16365611E+02  0.18718454E+03                                 2.357321                            2.191710      -1.296731       2.217474                    0.996461       3.947425      10.951180       0.486523       1.100690      -0.755662       0.045124       0.010641       0.016373       0.049167       0.000397       0.002701       0.014433       0.033262      -0.025244      -0.025039       0.003844       0.021195              2.456267       2.825395       0.423028       0.393250       2.371259       0.513686       2.172148           0.000000
           99              H      17.239028       0.670460      11.835205       0.113446       1.923213 0.15097547E+02  0.17020472E+03                                 2.394202                            2.148900      -1.326906       2.229172                    0.994551       3.850887      10.806505       0.473678       1.146984      -0.743653       0.029172       0.015993      -0.053344       0.062868      -0.004647      -0.003858      -0.011199       0.018448       0.060057      -0.023533       0.000268       0.023265              2.618976       3.000700       0.363034      -0.835282       2.008633      -0.416179       2.847595           0.000000
          100              H      14.782795       0.720565      11.800049       0.120356       1.761055 0.14284117E+02  0.15747017E+03                                 2.174586                            2.031734      -1.270622       2.246185                    0.996582       3.702910       9.993057       0.512684       1.083706      -0.760745      -0.017541       0.018373      -0.041606       0.048747      -0.003854       0.000816      -0.014978       0.017415       0.049492      -0.023148       0.000714       0.022434              2.262393       2.527757      -0.106415       0.476991       1.769899      -0.317418       2.489524           0.000002
          101              H      22.897526      24.750566      10.901488       0.099881       1.904466 0.15527646E+02  0.17597703E+03                                 2.329073                            2.139210      -1.399809       2.164635                    0.996474       4.062702      11.365390       0.489016       1.105179      -0.751911       0.043960       0.016061       0.012477       0.048437       0.001590       0.001135       0.007529       0.034793      -0.033901      -0.019059      -0.004127       0.023185              2.483788       2.888059       0.523161       0.553619       2.275297       0.554271       2.288008          -0.000000
          102              H      22.908599      23.028462       9.165820       0.100453       1.957426 0.16365611E+02  0.18718454E+03                                 2.357321                            2.191710      -1.296731       2.217474                    0.996461       3.947425      10.951180       0.486523       1.100690      -0.755662       0.045124      -0.010641      -0.016373       0.049167      -0.000397      -0.002701       0.014433       0.033262      -0.025244      -0.025039       0.003844       0.021195              2.456267       2.825395      -0.423028      -0.393250       2.371259       0.513686       2.172148           0.000000
          103              H      17.239028      27.011640      15.846895       0.113446       1.923213 0.15097547E+02  0.17020472E+03                                 2.394202                            2.148900      -1.326906       2.229172                    0.994551       3.850887      10.806505       0.473678       1.146984      -0.743653       0.029172      -0.015993       0.053344       0.062868       0.004647       0.003858      -0.011199       0.018448       0.060057      -0.023533       0.000268       0.023265              2.618976       3.000700      -0.363034       0.835282       2.008633      -0.416179       2.847595           0.000000
          104              H      14.782795      26.961535      15.882051       0.120356       1.761055 0.14284115E+02  0.15747013E+03                                 2.174585                            2.031733      -1.270622       2.246185                    0.996582       3.702910       9.993056       0.512684       1.083706      -0.760745      -0.017541      -0.018373       0.041606       0.048747       0.003854      -0.000816      -0.014978       0.017415       0.049492      -0.023148       0.000714       0.022434              2.262393       2.527756       0.106415      -0.476991       1.769899      -0.317418       2.489523           0.000002
          105              H      16.785595       4.744989      24.735894       0.103562       1.972111 0.16431874E+02  0.18847007E+03                                 2.377155                            2.199634      -1.420593       2.161900                    0.996202       4.016804      11.224852       0.483622       1.104193      -0.753709      -0.014396      -0.046702       0.017136       0.051788       0.000884      -0.007715      -0.002541      -0.035128      -0.033378      -0.019320      -0.004057       0.023377              2.508119       2.283936       0.507027      -0.521559       2.946294      -0.485785       2.294126          -0.000000
          106              H      18.528460       4.752463      23.022095       0.103399       1.939283 0.16169878E+02  0.18440507E+03                                 2.344054                            2.179525      -1.287546       2.222687                    0.996447       3.925181      10.876382       0.487519       1.101662      -0.755434       0.015796      -0.043806      -0.010194       0.047670      -0.002643      -0.014302       0.000638      -0.029990      -0.037093      -0.025035       0.003497       0.021538              2.444545       2.162817      -0.404608      -0.510271       2.812793       0.428124       2.358025           0.000000
          107              H      10.896228       4.744989       2.947590       0.104041       1.970862 0.16421274E+02  0.18832133E+03                                 2.376301                            2.199037      -1.422091       2.161410                    0.996231       4.015338      11.220572       0.483642       1.104306      -0.753676       0.014345      -0.046651      -0.017069       0.051705      -0.000855      -0.007747       0.002502      -0.035020      -0.033206      -0.019311      -0.003976       0.023287              2.507084       2.283109      -0.506535      -0.520954       2.945106       0.485049       2.293036          -0.000000
          108              H       9.153086       4.753017       4.661112       0.103918       1.937088 0.16147599E+02  0.18410224E+03                                 2.343203                            2.178760      -1.291288       2.221574                    0.996429       3.922252      10.869662       0.487319       1.102407      -0.755246      -0.015634      -0.043637       0.010096       0.047440       0.002696      -0.014260      -0.000698      -0.029897      -0.037060      -0.024969       0.003461       0.021508              2.443644       2.162126       0.404382      -0.510039       2.811570      -0.427870       2.357237           0.000000
          109              H      16.785595      22.937111       2.946206       0.103562       1.972111 0.16431875E+02  0.18847010E+03                                 2.377155                            2.199634      -1.420593       2.161900                    0.996202       4.016804      11.224853       0.483622       1.104193      -0.753709      -0.014396       0.046702      -0.017136       0.051788      -0.000884       0.007715      -0.002541      -0.035128      -0.033378      -0.019320      -0.004057       0.023377              2.508119       2.283936      -0.507028       0.521559       2.946295      -0.485785       2.294127          -0.000000
          110              H      18.528460      22.929637       4.660005       0.103399       1.939283 0.16169878E+02  0.18440507E+03                                 2.344054                            2.179525      -1.287546       2.222687                    0.996447       3.925181      10.876382       0.487519       1.101662      -0.755434       0.015796       0.043806       0.010194       0.047670       0.002643       0.014302       0.000638      -0.029990      -0.037093      -0.025035       0.003497       0.021538              2.444545       2.162817       0.404608       0.510271       2.812793       0.428124       2.358025           0.000000
          111              H      10.896228      22.937111      24.734510       0.104041       1.970862 0.16421274E+02  0.18832133E+03                                 2.376301                            2.199037      -1.422091       2.161410                    0.996231       4.015338      11.220572       0.483642       1.104306      -0.753676       0.014345       0.046651       0.017069       0.051705       0.000855       0.007747       0.002502      -0.035020      -0.033206      -0.019311      -0.003976       0.023287              2.507084       2.283109       0.506535       0.520954       2.945106       0.485049       2.293036          -0.000000
          112              H       9.153086      22.929083      23.020988       0.103918       1.937087 0.16147595E+02  0.18410218E+03                                 2.343202                            2.178759      -1.291288       2.221574                    0.996429       3.922252      10.869661       0.487319       1.102407      -0.755246      -0.015634       0.043637      -0.010096       0.047440      -0.002696       0.014260      -0.000698      -0.029897      -0.037060      -0.024969       0.003461       0.021508              2.443644       2.162126      -0.404382       0.510039       2.811569      -0.427870       2.357236           0.000000
          113              H       2.943991      10.912561       9.055369       0.099819       1.905898 0.15545533E+02  0.17622565E+03                                 2.330087                            2.140391      -1.397607       2.165393                    0.996463       4.063006      11.366705       0.488912       1.105127      -0.751940      -0.012293       0.016252       0.044079       0.048561      -0.007453      -0.001334       0.001538       0.000482       0.068851      -0.018933      -0.004170       0.023103              2.484332       2.289667      -0.553978      -0.553764       2.274727       0.521861       2.888600           0.000000
          114              H       4.680213       9.191564       9.066995       0.100683       1.956036 0.16352369E+02  0.18700555E+03                                 2.356744                            2.191233      -1.296175       2.217730                    0.996472       3.946351      10.949368       0.486412       1.101102      -0.755549       0.016284      -0.010789       0.045043       0.049097      -0.014375       0.002634      -0.000274       0.003971       0.062550      -0.024987       0.003812       0.021175              2.455677       2.171065      -0.513438       0.392965       2.371798      -0.423063       2.824167           0.000000
          115              H      25.672933      13.180555       3.398531       0.113642       1.923624 0.15107128E+02  0.17032322E+03                                 2.393864                            2.149158      -1.329446       2.228872                    0.994513       3.848870      10.797756       0.473836       1.146532      -0.743798      -0.053278      -0.015948       0.029603       0.063001       0.010984      -0.003800       0.004581       0.039538      -0.002606      -0.023473       0.000152       0.023322              2.617997       2.849916       0.410572      -0.835299       2.005329      -0.357746       2.998746           0.000000
          116              H      25.637500      13.130727       0.942022       0.121300       1.757636 0.14252641E+02  0.15705105E+03                                 2.172833                            2.030357      -1.275540       2.244454                    0.996535       3.698001       9.980533       0.512483       1.084628      -0.760513      -0.041221      -0.018043      -0.017347       0.048225       0.014621       0.000849       0.004017       0.033572       0.001630      -0.023044       0.000828       0.022216              2.260412       2.490307       0.313472       0.476512       1.765855       0.103785       2.525075           0.000002
          117              H      24.738109      16.771200       9.055092       0.099874       1.905573 0.15542206E+02  0.17618429E+03                                 2.330234                            2.140491      -1.399883       2.164611                    0.996454       4.062346      11.365959       0.488772       1.105466      -0.751858       0.012304      -0.016273       0.043979       0.048481      -0.007446       0.001351      -0.001521       0.000542       0.068951      -0.018943      -0.004192       0.023136              2.484503       2.289805      -0.553938       0.553894       2.274674      -0.521722       2.889031           0.000000
          118              H      23.001887      18.492196       9.066441       0.100780       1.954673 0.16337844E+02  0.18680160E+03                                 2.355876                            2.190446      -1.297417       2.217425                    0.996494       3.944946      10.945064       0.486428       1.101290      -0.755502      -0.016256       0.010865       0.044949       0.049018      -0.014381      -0.002628       0.000295       0.004111       0.062647      -0.025018       0.003810       0.021208              2.454794       2.170343      -0.513310      -0.392610       2.371157       0.423081       2.822883           0.000000
          119              H       2.008890      14.502652       3.398255       0.113631       1.924102 0.15111417E+02  0.17038595E+03                                 2.394497                            2.149644      -1.328957       2.229062                    0.994514       3.848885      10.798724       0.473716       1.146725      -0.743757       0.053213       0.015959       0.029576       0.062937       0.011021       0.003779      -0.004500       0.039584      -0.002503      -0.023487       0.000145       0.023342              2.618786       2.850736       0.411095       0.835652       2.006010       0.358221       2.999611           0.000000
          120              H       2.044323      14.551926       0.941745       0.121248       1.757700 0.14252779E+02  0.15704717E+03                                 2.172458                            2.030020      -1.272812       2.245435                    0.996526       3.698398       9.980232       0.512676       1.084257      -0.760606       0.041246       0.018068      -0.017364       0.048262       0.014591      -0.000909      -0.003999       0.033556       0.001618      -0.023006       0.000804       0.022202              2.260042       2.489623       0.313288      -0.476624       1.765628      -0.103709       2.524876           0.000002
          121              H       2.943991      16.769539      18.626731       0.099819       1.905898 0.15545533E+02  0.17622565E+03                                 2.330087                            2.140391      -1.397607       2.165393                    0.996463       4.063006      11.366705       0.488912       1.105127      -0.751940      -0.012293      -0.016252      -0.044079       0.048561       0.007453       0.001334       0.001538       0.000482       0.068851      -0.018933      -0.004170       0.023103              2.484332       2.289667       0.553978       0.553764       2.274727       0.521861       2.888600          -0.000000
          122              H       4.680213      18.490536      18.615105       0.100683       1.956036 0.16352365E+02  0.18700549E+03                                 2.356743                            2.191232      -1.296175       2.217730                    0.996472       3.946351      10.949367       0.486413       1.101102      -0.755549       0.016284       0.010789      -0.045043       0.049097       0.014375      -0.002634      -0.000274       0.003971       0.062550      -0.024987       0.003812       0.021175              2.455676       2.171065       0.513438      -0.392965       2.371798      -0.423063       2.824167           0.000000
          123              H      25.672933      14.501545      24.283569       0.113642       1.923624 0.15107128E+02  0.17032322E+03                                 2.393864                            2.149158      -1.329446       2.228872                    0.994513       3.848870      10.797756       0.473836       1.146532      -0.743798      -0.053278       0.015948      -0.029603       0.063001      -0.010984       0.003800       0.004581       0.039538      -0.002606      -0.023473       0.000152       0.023322              2.617997       2.849916      -0.410572       0.835299       2.005329      -0.357746       2.998746           0.000000
          124              H      25.637500      14.551373      26.740078       0.121300       1.757636 0.14252641E+02  0.15705105E+03                                 2.172833                            2.030357      -1.275540       2.244454                    0.996535       3.698001       9.980533       0.512483       1.084628      -0.760513      -0.041221       0.018043       0.017347       0.048225      -0.014621      -0.000849       0.004017       0.033572       0.001630      -0.023044       0.000828       0.022216              2.260412       2.490307      -0.313472      -0.476512       1.765855       0.103785       2.525075           0.000002
          125              H      24.738109      10.910900      18.627008       0.099874       1.905573 0.15542206E+02  0.17618428E+03                                 2.330234                            2.140491      -1.399883       2.164611                    0.996454       4.062346      11.365959       0.488772       1.105466      -0.751858       0.012304       0.016273      -0.043979       0.048481       0.007446      -0.001351      -0.001521       0.000542       0.068951      -0.018943      -0.004192       0.023136              2.484503       2.289805       0.553938      -0.553894       2.274674      -0.521722       2.889031           0.000000
          126              H      23.001887       9.189904      18.615659       0.100780       1.954673 0.16337844E+02  0.18680160E+03                                 2.355876                            2.190446      -1.297417       2.217425                    0.996494       3.944946      10.945064       0.486428       1.101290      -0.755502      -0.016256      -0.010865      -0.044949       0.049018       0.014381       0.002628       0.000295       0.004111       0.062647      -0.025018       0.003810       0.021208              2.454794       2.170343       0.513310       0.392610       2.371157       0.423081       2.822883           0.000000
          127              H       2.008890      13.179448      24.283845       0.113631       1.924101 0.15111416E+02  0.17038593E+03                                 2.394496                            2.149644      -1.328957       2.229062                    0.994514       3.848885      10.798723       0.473716       1.146724      -0.743757       0.053213      -0.015959      -0.029576       0.062937      -0.011021      -0.003779      -0.004500       0.039584      -0.002503      -0.023487       0.000145       0.023342              2.618785       2.850736      -0.411095      -0.835652       2.006010       0.358221       2.999610           0.000000
          128              H       2.044323      13.130174      26.740355       0.121248       1.757699 0.14252775E+02  0.15704712E+03                                 2.172457                            2.030019      -1.272812       2.245435                    0.996526       3.698398       9.980231       0.512676       1.084257      -0.760606       0.041246      -0.018068       0.017364       0.048262      -0.014591       0.000909      -0.003999       0.033556       0.001618      -0.023006       0.000804       0.022202              2.260042       2.489623      -0.313288       0.476624       1.765628      -0.103709       2.524875           0.000002
          129              H      10.915882      18.626731      24.738939       0.099618       1.906971 0.15552678E+02  0.17631441E+03                                 2.330266                            2.140307      -1.397223       2.165314                    0.996432       4.063780      11.366492       0.489154       1.104531      -0.752095       0.016397      -0.044224       0.012223       0.048724      -0.001448       0.007456      -0.001303      -0.034465      -0.033670      -0.018881      -0.004104       0.022985              2.485082       2.275944      -0.523707       0.555167       2.889125      -0.554062       2.290179          -0.000000
          130              H       9.194610      18.615105      23.002718       0.101025       1.951851 0.16314097E+02  0.18646371E+03                                 2.353962                            2.189189      -1.300683       2.216462                    0.996512       3.941169      10.932915       0.486452       1.101627      -0.755438      -0.010984      -0.044879      -0.016271       0.048985       0.000191       0.014269       0.002727      -0.033354      -0.025060      -0.024904       0.003714       0.021190              2.452347       2.367840       0.420476       0.512906       2.819592       0.393032       2.169610           0.000000
          131              H      13.180001      24.283292       2.008336       0.113706       1.922605 0.15097947E+02  0.17019490E+03                                 2.393039                            2.148510      -1.328776       2.229130                    0.994512       3.848282      10.795537       0.473903       1.146537      -0.743793      -0.015995      -0.029647       0.053128       0.062908      -0.004546      -0.010980      -0.003807      -0.018523       0.060686      -0.023491       0.000147       0.023344              2.616958       2.004704       0.357441      -0.410259       2.997894      -0.834579       2.848277           0.000000
          132              H      13.130727      26.739801       2.044323       0.121278       1.756432 0.14239486E+02  0.15686892E+03                                 2.171723                            2.029328      -1.273520       2.245309                    0.996532       3.697135       9.976813       0.512651       1.084530      -0.760534      -0.018027       0.017348       0.041256       0.048249      -0.003997      -0.014604       0.000876      -0.017596       0.049515      -0.023020       0.000818       0.022201              2.259256       1.764987      -0.103802      -0.313204       2.523472       0.476364       2.489310           0.000002
          133              H      16.766494      18.627008       2.942330       0.099836       1.905711 0.15540136E+02  0.17614220E+03                                 2.329591                            2.139724      -1.398338       2.165071                    0.996433       4.062254      11.362414       0.489109       1.104821      -0.752022      -0.016256      -0.044106      -0.012241       0.048574       0.001479       0.007472       0.001246      -0.034413      -0.033849      -0.018898      -0.004088       0.022986              2.484299       2.274982       0.523363       0.554774       2.888438       0.553915       2.289479          -0.000000
          134              H      18.487214      18.615659       4.678552       0.101068       1.950399 0.16298497E+02  0.18623440E+03                                 2.352356                            2.187785      -1.297724       2.217634                    0.996491       3.940166      10.927399       0.486744       1.101268      -0.755526       0.011015      -0.044875       0.016309       0.049000      -0.000181       0.014205      -0.002683      -0.033327      -0.025118      -0.024835       0.003661       0.021174              2.450625       2.366170      -0.420048       0.512429       2.817428      -0.392709       2.168277           0.000000
          135              H      14.502375      24.283845      25.672656       0.113649       1.923578 0.15107432E+02  0.17032732E+03                                 2.393799                            2.149153      -1.328946       2.229038                    0.994517       3.848998      10.798096       0.473846       1.146503      -0.743804       0.015971      -0.029609      -0.053264       0.062999       0.004547      -0.011020       0.003759      -0.018576       0.060658      -0.023523       0.000180       0.023343              2.617775       2.005205      -0.357420      -0.410538       2.998239       0.834863       2.849882           0.000000
          136              H      14.551926      26.740355      25.637500       0.121145       1.757644 0.14251848E+02  0.15703361E+03                                 2.172341                            2.029895      -1.272880       2.245429                    0.996534       3.698595       9.980505       0.512717       1.084195      -0.760620       0.018048       0.017359      -0.041315       0.048311       0.003996      -0.014627      -0.000885      -0.017586       0.049578      -0.023036       0.000800       0.022236              2.259937       1.765547       0.104040      -0.313425       2.524498      -0.476573       2.489766           0.000002
          137              H      16.766494       9.055092      24.739770       0.099836       1.905711 0.15540136E+02  0.17614220E+03                                 2.329591                            2.139724      -1.398338       2.165071                    0.996433       4.062254      11.362414       0.489109       1.104821      -0.752022      -0.016256       0.044106       0.012241       0.048574      -0.001479      -0.007472       0.001246      -0.034413      -0.033849      -0.018898      -0.004088       0.022986              2.484299       2.274982      -0.523363      -0.554774       2.888438       0.553915       2.289479           0.000000
          138              H      18.487214       9.066441      23.003548       0.101068       1.950399 0.16298497E+02  0.18623440E+03                                 2.352356                            2.187785      -1.297723       2.217634                    0.996491       3.940166      10.927399       0.486744       1.101268      -0.755526       0.011015       0.044875      -0.016309       0.049000       0.000181      -0.014205      -0.002683      -0.033327      -0.025118      -0.024835       0.003661       0.021174              2.450625       2.366170       0.420048      -0.512429       2.817428      -0.392709       2.168277           0.000000
          139              H      14.502375       3.398255       2.009444       0.113649       1.923578 0.15107432E+02  0.17032732E+03                                 2.393799                            2.149153      -1.328946       2.229038                    0.994517       3.848998      10.798096       0.473846       1.146503      -0.743804       0.015971       0.029609       0.053264       0.062999      -0.004547       0.011020       0.003759      -0.018576       0.060658      -0.023523       0.000180       0.023343              2.617775       2.005205       0.357420       0.410538       2.998239       0.834863       2.849882           0.000000
          140              H      14.551926       0.941745       2.044600       0.121145       1.757644 0.14251846E+02  0.15703359E+03                                 2.172341                            2.029895      -1.272880       2.245429                    0.996534       3.698595       9.980505       0.512717       1.084195      -0.760620       0.018048      -0.017359       0.041315       0.048311      -0.003996       0.014627      -0.000885      -0.017586       0.049578      -0.023036       0.000800       0.022236              2.259937       1.765547      -0.104040       0.313425       2.524498      -0.476573       2.489766           0.000002
          141              H      10.915882       9.055369       2.943161       0.099618       1.906971 0.15552682E+02  0.17631448E+03                                 2.330267                            2.140307      -1.397223       2.165313                    0.996432       4.063780      11.366494       0.489154       1.104532      -0.752094       0.016397       0.044224      -0.012223       0.048724       0.001448      -0.007456      -0.001303      -0.034465      -0.033670      -0.018881      -0.004104       0.022985              2.485083       2.275945       0.523707      -0.555167       2.889126      -0.554062       2.290180          -0.000000
          142              H       9.194610       9.066995       4.679382       0.101025       1.951852 0.16314101E+02  0.18646377E+03                                 2.353963                            2.189189      -1.300683       2.216462                    0.996512       3.941169      10.932916       0.486452       1.101627      -0.755438      -0.010984       0.044879       0.016271       0.048985      -0.000191      -0.014269       0.002727      -0.033354      -0.025060      -0.024904       0.003714       0.021190              2.452348       2.367840      -0.420476      -0.512906       2.819593       0.393032       2.169610           0.000000
          143              H      13.180001       3.398808      25.673764       0.113706       1.922605 0.15097947E+02  0.17019490E+03                                 2.393040                            2.148510      -1.328776       2.229130                    0.994512       3.848281      10.795536       0.473903       1.146537      -0.743793      -0.015995       0.029647      -0.053128       0.062908       0.004546       0.010980      -0.003807      -0.018523       0.060686      -0.023491       0.000147       0.023344              2.616959       2.004704      -0.357442       0.410259       2.997895      -0.834579       2.848277           0.000000
          144              H      13.130727       0.942299      25.637777       0.121278       1.756432 0.14239482E+02  0.15686886E+03                                 2.171722                            2.029328      -1.273520       2.245309                    0.996532       3.697135       9.976812       0.512651       1.084530      -0.760534      -0.018027      -0.017348      -0.041256       0.048249       0.003997       0.014604       0.000876      -0.017596       0.049515      -0.023020       0.000818       0.022201              2.259256       1.764987       0.103802       0.313204       2.523471       0.476364       2.489309           0.000002
          145              H      18.587146       2.950635      16.784211       0.104197       1.967809 0.16393597E+02  0.18791914E+03                                 2.373695                            2.197110      -1.419628       2.162577                    0.996210       4.011755      11.206954       0.483892       1.104233      -0.753711      -0.046594      -0.014328      -0.017028       0.051636       0.000673       0.002699       0.007665       0.034891      -0.033106      -0.019204      -0.004021       0.023224              2.503751       2.940497       0.504868       0.483649       2.280760       0.519622       2.289996          -0.000000
          146              H      18.594620       4.694054      18.496902       0.103352       1.942182 0.16198111E+02  0.18482274E+03                                 2.347433                            2.182248      -1.289577       2.221676                    0.996500       3.926852      10.886736       0.486900       1.102491      -0.755231      -0.043819       0.016043       0.009950       0.047713      -0.002503      -0.000690       0.014346       0.029867      -0.037331      -0.025072       0.003579       0.021493              2.448282       2.817448      -0.406314      -0.429091       2.165563       0.511278       2.361833           0.000000
          147              H      18.587146      24.731465      10.897889       0.104197       1.967809 0.16393597E+02  0.18791914E+03                                 2.373695                            2.197110      -1.419628       2.162577                    0.996210       4.011755      11.206954       0.483892       1.104233      -0.753711      -0.046594       0.014328       0.017028       0.051636      -0.000673      -0.002699       0.007665       0.034891      -0.033106      -0.019204      -0.004021       0.023224              2.503751       2.940497      -0.504868      -0.483649       2.280760       0.519622       2.289996          -0.000000
          148              H      18.594620      22.988046       9.185198       0.103352       1.942182 0.16198111E+02  0.18482274E+03                                 2.347433                            2.182248      -1.289577       2.221676                    0.996500       3.926852      10.886736       0.486900       1.102491      -0.755231      -0.043819      -0.016043      -0.009949       0.047713       0.002503       0.000690       0.014346       0.029867      -0.037331      -0.025072       0.003579       0.021493              2.448282       2.817448       0.406314       0.429091       2.165563       0.511278       2.361833           0.000000
          149              H       9.093847       2.950358      10.897889       0.104197       1.965936 0.16371775E+02  0.18760964E+03                                 2.372131                            2.195559      -1.418695       2.163008                    0.996239       4.011397      11.204793       0.484084       1.104144      -0.753714       0.046498      -0.014344       0.017191       0.051608      -0.000702       0.002603      -0.007563       0.034878      -0.033253      -0.019104      -0.004123       0.023227              2.502417       2.938145      -0.505642       0.483299       2.280621      -0.519862       2.288484          -0.000000
          150              H       9.086649       4.694054       9.185474       0.103398       1.941817 0.16194211E+02  0.18477255E+03                                 2.347549                            2.182313      -1.291377       2.221149                    0.996522       3.926077      10.885467       0.486769       1.102822      -0.755152       0.043830       0.015962      -0.009956       0.047696       0.002471      -0.000694      -0.014323       0.029774      -0.037295      -0.025023       0.003589       0.021435              2.448459       2.817402       0.405890      -0.429258       2.165640      -0.511557       2.362335           0.000000
          151              H       3.398808      25.669611      14.491026       0.113398       1.925605 0.15127824E+02  0.17059999E+03                                 2.394752                            2.150093      -1.331235       2.227890                    0.994422       3.849686      10.798328       0.473952       1.145960      -0.743956       0.029747      -0.053568       0.015119       0.063111      -0.003755      -0.004502      -0.011148      -0.020919      -0.058573      -0.023670       0.000270       0.023400              2.618718       2.999694      -0.836717       0.352751       2.854516      -0.405251       2.001943           0.000000
          152              H       0.942299      25.633901      14.540577       0.121863       1.754738 0.14223886E+02  0.15665934E+03                                 2.170670                            2.028480      -1.272499       2.245824                    0.996563       3.694843       9.970512       0.512641       1.084812      -0.760460      -0.017369      -0.040755       0.017762       0.047730       0.000993      -0.003916      -0.014478      -0.016230      -0.051194      -0.022906       0.000651       0.022255              2.258181       2.522640       0.476591      -0.101251       2.490790      -0.309088       1.761114           0.000002
          153              H       9.093847      24.731742      16.784211       0.104197       1.965936 0.16371777E+02  0.18760966E+03                                 2.372131                            2.195560      -1.418695       2.163008                    0.996239       4.011397      11.204793       0.484084       1.104144      -0.753714       0.046498       0.014344      -0.017191       0.051608       0.000702      -0.002603      -0.007563       0.034878      -0.033253      -0.019104      -0.004123       0.023227              2.502417       2.938145       0.505642      -0.483299       2.280621      -0.519862       2.288485          -0.000000
          154              H       9.086649      22.988046      18.496626       0.103398       1.941817 0.16194209E+02  0.18477252E+03                                 2.347549                            2.182312      -1.291377       2.221149                    0.996522       3.926077      10.885467       0.486769       1.102822      -0.755152       0.043830      -0.015962       0.009956       0.047696      -0.002471       0.000694      -0.014323       0.029774      -0.037295      -0.025023       0.003589       0.021435              2.448459       2.817402      -0.405890       0.429257       2.165640      -0.511557       2.362335           0.000000
          155              H       3.398808       2.012489      13.191074       0.113398       1.925604 0.15127822E+02  0.17059997E+03                                 2.394752                            2.150093      -1.331235       2.227890                    0.994422       3.849686      10.798328       0.473952       1.145960      -0.743956       0.029747       0.053568      -0.015119       0.063111       0.003755       0.004502      -0.011148      -0.020919      -0.058573      -0.023670       0.000270       0.023400              2.618717       2.999693       0.836717      -0.352751       2.854516      -0.405251       2.001943           0.000000
          156              H       0.942299       2.048199      13.141523       0.121863       1.754738 0.14223884E+02  0.15665932E+03                                 2.170670                            2.028480      -1.272499       2.245824                    0.996563       3.694843       9.970512       0.512641       1.084812      -0.760460      -0.017369       0.040755      -0.017762       0.047730      -0.000993       0.003916      -0.014478      -0.016230      -0.051194      -0.022906       0.000651       0.022255              2.258181       2.522640      -0.476591       0.101251       2.490790      -0.309088       1.761114           0.000002
          157              H       6.915819       8.684152      22.513575       0.102260       1.963757 0.16838947E+02  0.19591350E+03                                 2.425431                            2.266376      -1.550263       2.100119                    0.994412       4.268949      12.338776       0.460232       1.143879      -0.741024       0.000092       0.031073       0.031070       0.043942      -0.005758       0.005530       0.013026      -0.016142       0.015238      -0.017278      -0.001058       0.018335              2.542662       2.511371      -0.281601       0.276382       2.563551       0.625264       2.553064           0.000000
          158              H      20.766558      18.997118      22.512745       0.102502       1.962320 0.16824537E+02  0.19570847E+03                                 2.424526                            2.265631      -1.551406       2.099924                    0.994413       4.267242      12.333594       0.460228       1.144106      -0.740971      -0.000154      -0.030985       0.030977       0.043814      -0.005741      -0.005451      -0.013027      -0.016174       0.015155      -0.017211      -0.001128       0.018339              2.541679       2.510513      -0.281699      -0.276035       2.562622      -0.624759       2.551903           0.000000
          159              H      20.766558       8.684982       5.169355       0.102502       1.962320 0.16824537E+02  0.19570847E+03                                 2.424526                            2.265631      -1.551406       2.099924                    0.994413       4.267242      12.333594       0.460228       1.144106      -0.740971      -0.000154       0.030985      -0.030977       0.043814       0.005741       0.005451      -0.013027      -0.016174       0.015155      -0.017211      -0.001128       0.018339              2.541679       2.510513       0.281699       0.276035       2.562622      -0.624759       2.551903           0.000000
          160              H       6.915819      18.997948       5.168525       0.102260       1.963757 0.16838945E+02  0.19591348E+03                                 2.425431                            2.266376      -1.550263       2.100119                    0.994412       4.268948      12.338775       0.460231       1.143880      -0.741024       0.000092      -0.031073      -0.031070       0.043942       0.005758      -0.005530       0.013026      -0.016142       0.015238      -0.017278      -0.001058       0.018335              2.542663       2.511371       0.281601      -0.276382       2.563552       0.625264       2.553065           0.000000
          161              H      22.522710       6.918034       8.679722       0.102745       1.963364 0.16844414E+02  0.19602202E+03                                 2.426334                            2.267612      -1.554318       2.098426                    0.994318       4.271752      12.354263       0.459774       1.144756      -0.740773       0.031064      -0.000103       0.030941       0.043844       0.005566       0.013186      -0.005445       0.015936       0.015901      -0.017153      -0.001342       0.018495              2.543208       2.557266       0.278445       0.623857       2.514650      -0.281228       2.557707           0.000000
          162              H      22.522710      20.764066      19.002378       0.102745       1.963364 0.16844414E+02  0.19602202E+03                                 2.426334                            2.267612      -1.554318       2.098426                    0.994318       4.271752      12.354263       0.459774       1.144756      -0.740773       0.031064       0.000103      -0.030941       0.043844      -0.005566      -0.013186      -0.005445       0.015936       0.015901      -0.017153      -0.001342       0.018495              2.543208       2.557266      -0.278445      -0.623857       2.514650      -0.281228       2.557707           0.000000
          163              H       5.159943      20.765174       8.678892       0.102176       1.965398 0.16864964E+02  0.19630594E+03                                 2.427158                            2.268314      -1.553981       2.098172                    0.994326       4.274394      12.360216       0.459945       1.144069      -0.740941      -0.031127       0.000207       0.031083       0.043990       0.005554      -0.013202       0.005405       0.015969       0.015805      -0.017124      -0.001388       0.018512              2.544138       2.558013       0.278473      -0.624327       2.515519       0.281467       2.558882           0.000000
          164              H       5.159943       6.916926      19.003208       0.102176       1.965399 0.16864965E+02  0.19630596E+03                                 2.427158                            2.268314      -1.553981       2.098172                    0.994326       4.274394      12.360215       0.459945       1.144068      -0.740941      -0.031127      -0.000207      -0.031083       0.043990      -0.005554       0.013202       0.005405       0.015969       0.015805      -0.017124      -0.001388       0.018512              2.544138       2.558013      -0.278473       0.624327       2.515519       0.281467       2.558882           0.000000
          165              H       8.675293      22.518835       6.916926       0.101124       1.978802 0.16987118E+02  0.19806066E+03                                 2.437529                            2.276165      -1.542885       2.102419                    0.994347       4.280935      12.384601       0.459313       1.143719      -0.741088       0.031375       0.031318      -0.000074       0.044331       0.013254      -0.005715       0.005679      -0.000234      -0.031672      -0.017426      -0.001107       0.018533              2.556390       2.574084       0.632576      -0.281777       2.573754       0.279187       2.521332           0.000000
          166              H      19.007084      22.518004      20.764066       0.100770       1.978850 0.16987699E+02  0.19806030E+03                                 2.437146                            2.275886      -1.545012       2.101517                    0.994350       4.281052      12.382916       0.459458       1.143399      -0.741173      -0.031514       0.031467       0.000042       0.044535      -0.013159      -0.005704      -0.005694      -0.000201      -0.031273      -0.017340      -0.001032       0.018372              2.555939       2.573762      -0.632395      -0.281908       2.573096      -0.278846       2.520960           0.000000
          167              H       8.675293       5.163265      20.765174       0.101124       1.978802 0.16987118E+02  0.19806067E+03                                 2.437529                            2.276166      -1.542885       2.102419                    0.994347       4.280935      12.384602       0.459312       1.143719      -0.741088       0.031375      -0.031318       0.000074       0.044331      -0.013254       0.005715       0.005679      -0.000234      -0.031672      -0.017426      -0.001107       0.018533              2.556390       2.574084      -0.632577       0.281777       2.573755       0.279187       2.521332           0.000000
          168              H      19.007084       5.164096       6.918034       0.100770       1.978850 0.16987699E+02  0.19806032E+03                                 2.437147                            2.275886      -1.545012       2.101517                    0.994350       4.281052      12.382917       0.459458       1.143399      -0.741173      -0.031514      -0.031467      -0.000042       0.044535       0.013159       0.005704      -0.005694      -0.000201      -0.031273      -0.017340      -0.001032       0.018372              2.555940       2.573763       0.632395       0.281908       2.573096      -0.278846       2.520960           0.000000
          169              H      20.756592      19.010405       5.156068       0.102444       1.963885 0.16841252E+02  0.19594860E+03                                 2.425658                            2.266622      -1.551766       2.099616                    0.994401       4.268692      12.338616       0.460175       1.143971      -0.741004       0.000151      -0.030966      -0.031019       0.043831      -0.005429       0.005735       0.013021      -0.015634       0.016669      -0.017183      -0.001141       0.018324              2.542909       2.511663      -0.276225       0.281864       2.553006       0.625260       2.564059           0.000000
          170              H       6.925231       8.672525       5.156622       0.102300       1.963902 0.16840866E+02  0.19593895E+03                                 2.425442                            2.266417      -1.550049       2.100203                    0.994420       4.268873      12.338149       0.460260       1.143790      -0.741048      -0.000116       0.031050      -0.031053       0.043914      -0.005518      -0.005775      -0.013060      -0.015669       0.016610      -0.017292      -0.001074       0.018366              2.542686       2.511428      -0.276339      -0.281647       2.552876      -0.625220       2.563753           0.000000
          171              H       6.925231      19.009575      22.525478       0.102300       1.963902 0.16840866E+02  0.19593895E+03                                 2.425442                            2.266417      -1.550049       2.100203                    0.994420       4.268873      12.338149       0.460260       1.143790      -0.741048      -0.000116      -0.031050       0.031053       0.043914       0.005518       0.005775      -0.013060      -0.015669       0.016610      -0.017292      -0.001074       0.018366              2.542686       2.511428       0.276339       0.281647       2.552876      -0.625220       2.563753           0.000000
          172              H      20.756592       8.671695      22.526032       0.102444       1.963885 0.16841250E+02  0.19594857E+03                                 2.425658                            2.266622      -1.551766       2.099616                    0.994401       4.268692      12.338616       0.460175       1.143971      -0.741004       0.000151       0.030966       0.031019       0.043831       0.005429      -0.005735       0.013021      -0.015634       0.016669      -0.017183      -0.001141       0.018324              2.542909       2.511663       0.276225      -0.281864       2.553006       0.625260       2.564059           0.000000
          173              H       5.165757      20.757700      19.004315       0.101140       1.978305 0.16981982E+02  0.19798218E+03                                 2.436892                            2.275636      -1.541390       2.102965                    0.994345       4.280581      12.382254       0.459430       1.143533      -0.741132      -0.031355      -0.000070      -0.031316       0.044316       0.005722       0.013238      -0.005660       0.015676       0.016176      -0.017403      -0.001103       0.018505              2.555668       2.573393       0.281897       0.632252       2.520670      -0.278842       2.572942           0.000000
          174              H       5.165757       6.924400       8.677785       0.101140       1.978305 0.16981982E+02  0.19798218E+03                                 2.436892                            2.275636      -1.541390       2.102965                    0.994345       4.280581      12.382254       0.459430       1.143533      -0.741132      -0.031355       0.000070       0.031316       0.044316      -0.005722      -0.013238      -0.005660       0.015676       0.016176      -0.017403      -0.001103       0.018505              2.555668       2.573393      -0.281897      -0.632252       2.520670      -0.278842       2.572942           0.000000
          175              H      22.515790       6.923016      19.005146       0.101018       1.974999 0.16945979E+02  0.19745303E+03                                 2.433948                            2.273077      -1.544890       2.101826                    0.994362       4.277402      12.368688       0.459744       1.143386      -0.741173       0.031419      -0.000002      -0.031443       0.044450       0.005724      -0.013159       0.005706       0.015611       0.015900      -0.017374      -0.001013       0.018387              2.552461       2.570113       0.281166      -0.631076       2.517570       0.278491       2.569701           0.000000
          176              H      22.515790      20.759084       8.676954       0.101018       1.974999 0.16945978E+02  0.19745302E+03                                 2.433947                            2.273076      -1.544890       2.101826                    0.994362       4.277402      12.368687       0.459744       1.143386      -0.741173       0.031419       0.000002       0.031443       0.044450      -0.005724       0.013159       0.005706       0.015611       0.015900      -0.017374      -0.001013       0.018387              2.552461       2.570113      -0.281166       0.631076       2.517570       0.278491       2.569700           0.000000
          177              H      19.000163       5.161328      20.758807       0.102704       1.964373 0.16855665E+02  0.19617538E+03                                 2.426662                            2.267965      -1.553611       2.098600                    0.994333       4.272261      12.354317       0.459885       1.144348      -0.740878      -0.031056      -0.030931      -0.000103       0.043831       0.013177      -0.005506       0.005449       0.000031      -0.031695      -0.017090      -0.001369       0.018460              2.543519       2.557728       0.623993      -0.278462       2.557918       0.281176       2.514912           0.000000
          178              H       8.681383       5.162158       6.924124       0.102189       1.966312 0.16875299E+02  0.19645158E+03                                 2.427656                            2.268803      -1.554791       2.097769                    0.994339       4.275086      12.362038       0.459969       1.143861      -0.740992       0.031138      -0.031055       0.000198       0.043978      -0.013197      -0.005543      -0.005388       0.000111      -0.031829      -0.017099      -0.001404       0.018503              2.544659       2.558626      -0.624416      -0.278546       2.559223      -0.281569       2.516129           0.000000
          179              H      19.000163      22.520772       6.923293       0.102704       1.964373 0.16855664E+02  0.19617536E+03                                 2.426662                            2.267965      -1.553611       2.098600                    0.994333       4.272261      12.354316       0.459885       1.144347      -0.740878      -0.031056       0.030931       0.000103       0.043831      -0.013177       0.005506       0.005449       0.000031      -0.031695      -0.017090      -0.001369       0.018460              2.543519       2.557728      -0.623993       0.278462       2.557918       0.281176       2.514911           0.000000
          180              H       8.681383      22.519942      20.757976       0.102189       1.966312 0.16875299E+02  0.19645158E+03                                 2.427656                            2.268803      -1.554791       2.097769                    0.994339       4.275086      12.362038       0.459969       1.143861      -0.740992       0.031138       0.031055      -0.000198       0.043978       0.013197       0.005544      -0.005388       0.000111      -0.031829      -0.017099      -0.001404       0.018503              2.544659       2.558626       0.624416       0.278546       2.559223      -0.281569       2.516129           0.000000
          181              C       3.298322      10.532485      21.947753      -0.095552      42.804494 0.49752754E+03  0.12083413E+05                                10.639563                            7.404711      -0.047412       1.937700                    0.999509      30.573793      88.984272       0.610244       0.413267      -1.067511       0.009862      -0.017602      -0.033281       0.038919       0.011880      -0.019611       0.013718      -0.001486       0.048730      -0.031786       0.003461       0.028325             14.818992      16.775752     -10.952426       0.302094      16.405311      -0.159499      11.275911          -0.000000
          182              C       4.299861       9.535930      21.953843      -0.142115      43.917899 0.50886095E+03  0.12425913E+05                                10.795599                            7.463136       0.032439       1.963373                    0.999808      31.002699      90.417322       0.611086       0.410464      -1.069548      -0.017479       0.012290      -0.022313       0.030894      -0.000566       0.017308      -0.022374       0.004680       0.076254      -0.028081      -0.012399       0.040480             15.242760      17.573565     -11.518250      -0.932551      16.910165       1.181918      11.244550          -0.000000
          183              C       0.371771      14.967435      16.685386       0.105213      32.972735 0.36036640E+03  0.80481331E+04                                 8.909396                            6.265150       0.281348       2.099491                    0.999708      26.092681      72.058887       0.671437       0.408460      -1.074103      -0.019691      -0.059943       0.014881       0.064825      -0.014584      -0.001041       0.000976       0.039219      -0.118780      -0.039623      -0.004631       0.044255             12.248986       5.488006       1.627442       0.287108       9.593984       0.558382      21.664969          -0.000000
          184              C       0.386165      14.987643      15.293807      -0.179700      41.738822 0.48259780E+03  0.11572902E+05                                10.297075                            7.186377       0.206540       2.025153                    0.999805      30.154492      85.772285       0.636478       0.401297      -1.080864       0.002215      -0.014380       0.002689       0.014796       0.002456      -0.004556      -0.017830       0.002351      -0.069940      -0.031217       0.010831       0.020386             14.615314       6.109943       1.636001       0.703246      10.335909       1.625065      27.400090           0.000001
          185              C      24.383778      17.148230      21.947476      -0.095841      42.811964 0.49771134E+03  0.12089132E+05                                10.641252                            7.406427      -0.048155       1.937471                    0.999513      30.578530      89.006001       0.610123       0.413306      -1.067474      -0.009597       0.017550      -0.033489       0.039008       0.011742       0.019626      -0.013534      -0.001732       0.047982      -0.031557       0.003452       0.028105             14.820437      16.775414     -10.952373      -0.301293      16.407305       0.157870      11.278594          -0.000000
          186              C      23.382239      18.145063      21.953013      -0.141999      43.925954 0.50900481E+03  0.12430214E+05                                10.796949                            7.464268       0.031615       1.963089                    0.999809      31.004734      90.423977       0.611034       0.410472      -1.069550       0.017649      -0.012495      -0.022444       0.031166      -0.000622      -0.017152       0.022225       0.004489       0.075560      -0.027794      -0.012370       0.040164             15.244577      17.573092     -11.518673       0.934672      16.912551      -1.184362      11.248087          -0.000000
          187              C      27.310606      12.713835      16.685109       0.105055      32.978228 0.36048391E+03  0.80512776E+04                                 8.909895                            6.265846       0.279940       2.099113                    0.999700      26.095311      72.064501       0.671463       0.408418      -1.074149       0.019468       0.059832       0.014959       0.064673      -0.014777       0.000761      -0.001198       0.038663      -0.119256      -0.039789      -0.004434       0.044223             12.249300       5.487917       1.627400      -0.285656       9.596511      -0.559732      21.663473          -0.000000
          188              C      27.296212      12.694181      15.293253      -0.179584      41.735131 0.48261901E+03  0.11573437E+05                                10.296236                            7.186331       0.205423       2.024816                    0.999808      30.154105      85.768842       0.636512       0.401274      -1.080889      -0.002247       0.014276       0.002664       0.014695       0.002232       0.004602       0.018078       0.002516      -0.069721      -0.031371       0.011044       0.020327             14.613569       6.109540       1.636430      -0.701834      10.337451      -1.629072      27.393716           0.000001
          189              C      24.383778      10.533870       5.734624      -0.095841      42.811966 0.49771136E+03  0.12089132E+05                                10.641253                            7.406428      -0.048155       1.937471                    0.999513      30.578530      89.006004       0.610123       0.413306      -1.067474      -0.009597      -0.017550       0.033489       0.039008      -0.011742      -0.019626      -0.013534      -0.001732       0.047982      -0.031557       0.003452       0.028105             14.820439      16.775415      10.952374       0.301294      16.407307       0.157870      11.278594          -0.000001
          190              C      23.382239       9.537037       5.729087      -0.141999      43.925957 0.50900485E+03  0.12430215E+05                                10.796950                            7.464268       0.031614       1.963089                    0.999809      31.004735      90.423983       0.611034       0.410472      -1.069550       0.017649       0.012495       0.022444       0.031166       0.000622       0.017152       0.022225       0.004489       0.075560      -0.027794      -0.012370       0.040164             15.244578      17.573094      11.518675      -0.934672      16.912553      -1.184362      11.248088          -0.000000
          191              C      27.310606      14.968265      10.996991       0.105055      32.978227 0.36048390E+03  0.80512774E+04                                 8.909895                            6.265845       0.279940       2.099113                    0.999700      26.095311      72.064499       0.671464       0.408418      -1.074149       0.019468      -0.059832      -0.014959       0.064673       0.014777      -0.000761      -0.001198       0.038663      -0.119256      -0.039789      -0.004434       0.044223             12.249300       5.487916      -1.627400       0.285656       9.596511      -0.559732      21.663471          -0.000000
          192              C      27.296212      14.987919      12.388847      -0.179584      41.735131 0.48261900E+03  0.11573436E+05                                10.296236                            7.186331       0.205423       2.024816                    0.999808      30.154105      85.768842       0.636513       0.401274      -1.080889      -0.002247      -0.014276      -0.002664       0.014695      -0.002232      -0.004602       0.018078       0.002516      -0.069721      -0.031371       0.011044       0.020327             14.613569       6.109540      -1.636430       0.701834      10.337451      -1.629071      27.393715           0.000001
          193              C       3.298322      17.149615       5.734347      -0.095552      42.804497 0.49752758E+03  0.12083414E+05                                10.639563                            7.404712      -0.047412       1.937700                    0.999509      30.573794      88.984277       0.610244       0.413267      -1.067511       0.009862       0.017602       0.033281       0.038919      -0.011880       0.019611       0.013718      -0.001486       0.048730      -0.031786       0.003461       0.028325             14.818993      16.775754      10.952427      -0.302094      16.405313      -0.159499      11.275912          -0.000000
          194              C       4.299861      18.146170       5.728257      -0.142115      43.917903 0.50886099E+03  0.12425914E+05                                10.795600                            7.463137       0.032438       1.963373                    0.999808      31.002700      90.417329       0.611085       0.410464      -1.069548      -0.017479      -0.012290       0.022313       0.030894       0.000566      -0.017308      -0.022374       0.004680       0.076254      -0.028081      -0.012399       0.040480             15.242761      17.573567      11.518251       0.932551      16.910166       1.181918      11.244551          -0.000000
          195              C       0.371771      12.714665      10.996714       0.105213      32.972734 0.36036638E+03  0.80481327E+04                                 8.909396                            6.265150       0.281348       2.099491                    0.999708      26.092680      72.058885       0.671437       0.408460      -1.074103      -0.019691       0.059943      -0.014881       0.064825       0.014584       0.001041       0.000976       0.039219      -0.118780      -0.039623      -0.004631       0.044255             12.248986       5.488006      -1.627442      -0.287108       9.593984       0.558382      21.664969          -0.000000
          196              C       0.386165      12.694457      12.388293      -0.179700      41.738822 0.48259780E+03  0.11572902E+05                                10.297075                            7.186377       0.206540       2.025153                    0.999805      30.154492      85.772285       0.636478       0.401297      -1.080864       0.002215       0.014380      -0.002689       0.014796      -0.002456       0.004556      -0.017830       0.002351      -0.069940      -0.031217       0.010831       0.020386             14.615314       6.109943      -1.636001      -0.703246      10.335909       1.625065      27.400090           0.000001
          197              C      21.983186       3.310226      10.529440      -0.092255      42.229449 0.49288869E+03  0.11943937E+05                                10.534184                            7.364119      -0.045960       1.939587                    0.999439      30.494341      88.682385       0.612609       0.412595      -1.067839      -0.034459       0.007465      -0.014253       0.038031      -0.017115       0.012086       0.014363       0.026501      -0.026118      -0.031853       0.005120       0.026732             14.555566      11.176757       0.573511      -0.437183      16.403668     -10.670944      16.086273          -0.000001
          198              C      21.977650       4.306781       9.528179      -0.143125      43.616611 0.50819770E+03  0.12404490E+05                                10.744400                            7.458742       0.037270       1.965192                    0.999806      30.964834      90.259798       0.611266       0.410516      -1.069616      -0.022431      -0.019402       0.017010       0.034190       0.017900      -0.022887      -0.001665       0.030525      -0.043502      -0.027947      -0.011558       0.039505             15.061786      11.210130      -0.768684       1.016823      17.289421     -11.303198      16.685808          -0.000000
          199              C      21.983186      24.371874      17.152660      -0.092255      42.229449 0.49288869E+03  0.11943936E+05                                10.534184                            7.364119      -0.045960       1.939587                    0.999439      30.494341      88.682385       0.612609       0.412595      -1.067839      -0.034459      -0.007465       0.014253       0.038031       0.017115      -0.012086       0.014363       0.026501      -0.026118      -0.031853       0.005120       0.026732             14.555566      11.176757      -0.573511       0.437183      16.403668     -10.670944      16.086273          -0.000001
          200              C      21.977650      23.375319      18.153921      -0.143125      43.616613 0.50819772E+03  0.12404491E+05                                10.744401                            7.458743       0.037270       1.965191                    0.999806      30.964834      90.259801       0.611266       0.410516      -1.069616      -0.022431       0.019402      -0.017010       0.034190      -0.017900       0.022887      -0.001665       0.030525      -0.043502      -0.027947      -0.011558       0.039505             15.061788      11.210130       0.768684      -1.016823      17.289422     -11.303200      16.685810          -0.000000
          201              C       5.699744      24.372705      10.528887      -0.092086      42.220693 0.49283109E+03  0.11942263E+05                                10.533447                            7.364138      -0.045462       1.939721                    0.999450      30.491435      88.674638       0.612549       0.412645      -1.067800       0.034472      -0.007805      -0.014195       0.038088      -0.016539      -0.011776      -0.014303       0.026493      -0.027453      -0.031394       0.004932       0.026461             14.554807      11.175927       0.571747       0.434516      16.400597      10.670427      16.087897          -0.000001
          202              C       5.705004      23.376149       9.527348      -0.143725      43.649319 0.50877869E+03  0.12422159E+05                                10.749354                            7.462706       0.036934       1.964865                    0.999801      30.980585      90.316947       0.611143       0.410483      -1.069642       0.022813       0.019572       0.016707       0.034389       0.017830       0.023210       0.001640       0.029736      -0.044375      -0.028357      -0.011146       0.039503             15.069515      11.215085      -0.770005      -1.019513      17.296819      11.309523      16.696639          -0.000000
          203              C       5.699744       3.309395      17.153213      -0.092086      42.220694 0.49283112E+03  0.11942264E+05                                10.533447                            7.364138      -0.045462       1.939721                    0.999450      30.491436      88.674640       0.612549       0.412645      -1.067800       0.034472       0.007805       0.014195       0.038088       0.016539       0.011776      -0.014303       0.026493      -0.027453      -0.031394       0.004932       0.026461             14.554807      11.175927      -0.571748      -0.434517      16.400597      10.670427      16.087897          -0.000001
          204              C       5.705004       4.305951      18.154752      -0.143725      43.649315 0.50877865E+03  0.12422157E+05                                10.749353                            7.462705       0.036934       1.964865                    0.999801      30.980584      90.316943       0.611143       0.410483      -1.069642       0.022813      -0.019572      -0.016707       0.034389      -0.017830      -0.023210       0.001640       0.029736      -0.044375      -0.028357      -0.011146       0.039503             15.069513      11.215085       0.770004       1.019513      17.296817      11.309522      16.696637          -0.000000
          205              C      10.531378      21.947753       3.300814      -0.096429      42.864298 0.49855927E+03  0.12115400E+05                                10.651531                            7.414212      -0.049332       1.936812                    0.999499      30.599607      89.100645       0.609594       0.413470      -1.067322      -0.018079      -0.033388       0.009655       0.039177       0.013561       0.011928      -0.019644      -0.024098      -0.028284      -0.031913       0.003304       0.028609             14.822989      16.401333      -0.159562     -10.946074      11.289660       0.312070      16.777975          -0.000001
          206              C       9.534546      21.953566       4.302629      -0.141288      43.887420 0.50853265E+03  0.12416015E+05                                10.790925                            7.461040       0.033892       1.963828                    0.999797      30.989827      90.375838       0.611127       0.410498      -1.069515       0.012581      -0.022965      -0.017575       0.031536      -0.022338      -0.001464       0.017423      -0.040066      -0.031307      -0.027419      -0.013195       0.040614             15.217751      16.871488       1.182277     -11.483090      11.246441      -0.920912      17.535323          -0.000000
          207              C      14.967988      16.685386       0.371217       0.105087      32.972051 0.36043975E+03  0.80500767E+04                                 8.908673                            6.265298       0.282479       2.099834                    0.999706      26.094796      72.063044       0.671517       0.408397      -1.074159      -0.060228       0.015142      -0.019623       0.065129       0.000807      -0.014848      -0.000925       0.040430       0.117748      -0.039861      -0.004448       0.044309             12.247160       9.596026       0.561218       1.628331      21.657670       0.286858       5.487783          -0.000000
          208              C      14.987919      15.293530       0.385612      -0.179642      41.744653 0.48276692E+03  0.11577885E+05                                10.297714                            7.187321       0.206305       2.025013                    0.999805      30.158261      85.784363       0.636483       0.401262      -1.080896      -0.014503       0.002939       0.002199       0.014961      -0.018009       0.002288      -0.004559       0.033387       0.038806      -0.031266       0.011015       0.020251             14.615936      10.338682       1.628440       1.636401      27.399031       0.702350       6.110095           0.000001
          209              C      17.150722      21.947199      24.379902      -0.096590      42.866826 0.49863773E+03  0.12117725E+05                                10.651757                            7.414640      -0.048355       1.937062                    0.999498      30.600856      89.104423       0.609599       0.413453      -1.067338       0.018079      -0.032999      -0.009847       0.038894      -0.013610       0.011983       0.019748      -0.024433      -0.028165      -0.032060       0.003251       0.028809             14.822705      16.401120       0.158863     -10.944710      11.291566      -0.311923      16.775429          -0.000000
          210              C      18.147831      21.953013      23.378087      -0.141405      43.880821 0.50856004E+03  0.12416773E+05                                10.789881                            7.461203       0.034937       1.964140                    0.999807      30.988802      90.371316       0.611129       0.410494      -1.069524      -0.012483      -0.022650       0.017533       0.031245       0.022375      -0.001519      -0.017379      -0.041005      -0.031127      -0.027599      -0.013308       0.040907             15.214964      16.868913      -1.182970     -11.478955      11.247144       0.921004      17.528834          -0.000000
          211              C      12.714389      16.685109      27.310053       0.105061      32.971827 0.36031948E+03  0.80467613E+04                                 8.908699                            6.264331       0.281087       2.099466                    0.999704      26.092002      72.053744       0.671552       0.408407      -1.074147       0.059873       0.014949       0.019490       0.064716      -0.001113      -0.014688       0.000860       0.040006       0.118298      -0.039753      -0.004594       0.044347             12.248695       9.593810      -0.561255       1.628179      21.664438      -0.290409       5.487838          -0.000000
          212              C      12.694457      15.293530      27.295935      -0.179618      41.744379 0.48260865E+03  0.11573229E+05                                10.297895                            7.186368       0.206025       2.024993                    0.999804      30.155369      85.775080       0.636490       0.401287      -1.080871       0.014465       0.002674      -0.002188       0.014872       0.017995       0.002318       0.004692       0.033529       0.038626      -0.031292       0.010934       0.020358             14.617874      10.337030      -1.627920       1.636678      27.405959      -0.707530       6.110633           0.000001
          213              C      10.531378       5.734347      24.381286      -0.096429      42.864301 0.49855931E+03  0.12115401E+05                                10.651531                            7.414212      -0.049332       1.936812                    0.999499      30.599608      89.100648       0.609594       0.413470      -1.067322      -0.018079       0.033388      -0.009655       0.039177      -0.013561      -0.011928      -0.019644      -0.024098      -0.028284      -0.031913       0.003304       0.028609             14.822990      16.401334       0.159563      10.946075      11.289660       0.312070      16.777976          -0.000001
          214              C       9.534546       5.728534      23.379471      -0.141288      43.887421 0.50853265E+03  0.12416015E+05                                10.790926                            7.461040       0.033892       1.963828                    0.999797      30.989827      90.375840       0.611127       0.410498      -1.069515       0.012581       0.022965       0.017575       0.031536       0.022338       0.001463       0.017423      -0.040066      -0.031307      -0.027419      -0.013195       0.040614             15.217752      16.871490      -1.182277      11.483091      11.246442      -0.920913      17.535325          -0.000000
          215              C      14.967988      10.996714      27.310883       0.105087      32.972050 0.36043974E+03  0.80500763E+04                                 8.908673                            6.265298       0.282479       2.099834                    0.999706      26.094795      72.063043       0.671516       0.408397      -1.074159      -0.060228      -0.015142       0.019623       0.065129      -0.000807       0.014848      -0.000925       0.040430       0.117748      -0.039861      -0.004448       0.044309             12.247160       9.596026      -0.561218      -1.628331      21.657671       0.286858       5.487784          -0.000000
          216              C      14.987919      12.388570      27.296488      -0.179642      41.744654 0.48276692E+03  0.11577885E+05                                10.297714                            7.187321       0.206305       2.025013                    0.999805      30.158261      85.784364       0.636483       0.401262      -1.080896      -0.014503      -0.002939      -0.002199       0.014961       0.018009      -0.002288      -0.004559       0.033387       0.038806      -0.031266       0.011015       0.020251             14.615936      10.338682      -1.628440      -1.636401      27.399031       0.702350       6.110095           0.000001
          217              C      17.150722       5.734901       3.302198      -0.096590      42.866824 0.49863771E+03  0.12117724E+05                                10.651756                            7.414640      -0.048355       1.937062                    0.999498      30.600855      89.104418       0.609599       0.413453      -1.067338       0.018079       0.032999       0.009847       0.038894       0.013610      -0.011983       0.019748      -0.024433      -0.028165      -0.032060       0.003251       0.028809             14.822705      16.401120      -0.158863      10.944709      11.291565      -0.311923      16.775429          -0.000001
          218              C      18.147831       5.729087       4.304013      -0.141405      43.880820 0.50856004E+03  0.12416773E+05                                10.789881                            7.461203       0.034937       1.964140                    0.999807      30.988802      90.371314       0.611129       0.410494      -1.069524      -0.012483       0.022650      -0.017533       0.031245      -0.022375       0.001519      -0.017379      -0.041005      -0.031127      -0.027599      -0.013308       0.040907             15.214963      16.868911       1.182970      11.478954      11.247143       0.921003      17.528833          -0.000000
          219              C      12.714389      10.996991       0.372047       0.105061      32.971827 0.36031948E+03  0.80467614E+04                                 8.908699                            6.264331       0.281087       2.099466                    0.999704      26.092002      72.053745       0.671552       0.408407      -1.074147       0.059873      -0.014949      -0.019490       0.064716       0.001113       0.014688       0.000860       0.040006       0.118298      -0.039753      -0.004594       0.044347             12.248695       9.593810       0.561255      -1.628179      21.664438      -0.290410       5.487838          -0.000000
          220              C      12.694457      12.388570       0.386165      -0.179618      41.744381 0.48260868E+03  0.11573230E+05                                10.297895                            7.186369       0.206025       2.024993                    0.999804      30.155370      85.775083       0.636490       0.401287      -1.080871       0.014465      -0.002674       0.002188       0.014872      -0.017995      -0.002318       0.004692       0.033529       0.038626      -0.031292       0.010934       0.020358             14.617874      10.337030       1.627921      -1.636678      27.405959      -0.707530       6.110633           0.000001
          221              C      24.376580      17.154044      19.538580      -0.090380      42.132423 0.49154644E+03  0.11903093E+05                                10.517923                            7.353420      -0.044816       1.940360                    0.999427      30.452719      88.525564       0.613148       0.412520      -1.067905      -0.014687       0.008152       0.033651       0.037611       0.013425      -0.011728       0.017970       0.001800       0.052153      -0.031380       0.004304       0.027076             14.536113      16.052508     -10.654544       0.427859      16.389077      -0.566071      11.166754          -0.000001
          222              C      23.375596      18.151153      19.543839      -0.145139      43.692614 0.50933536E+03  0.12439435E+05                                10.758553                            7.468634       0.035833       1.964408                    0.999794      30.996141      90.382438       0.610660       0.410686      -1.069486       0.016503      -0.019683       0.022194       0.033946      -0.001966       0.022794      -0.018326      -0.004361       0.066189      -0.027335      -0.012192       0.039527             15.089782      16.717669     -11.328596      -1.031060      17.324109       0.779370      11.227568          -0.000000
          223              C       3.305796      10.526672      19.538857      -0.091469      42.176521 0.49211672E+03  0.11920489E+05                                10.525227                            7.357890      -0.045047       1.940066                    0.999427      30.473415      88.602230       0.612929       0.412543      -1.067879       0.014568      -0.008069       0.034004       0.037863       0.014070       0.011662      -0.017698       0.001742       0.051036      -0.031633       0.005115       0.026518             14.547771      16.068789     -10.665887      -0.427804      16.403349       0.565825      11.171173          -0.000001
          224              C       4.306781       9.529840      19.544393      -0.144980      43.695072 0.50933140E+03  0.12439232E+05                                10.758182                            7.467993       0.036746       1.964638                    0.999797      30.995652      90.378678       0.610765       0.410619      -1.069537      -0.016645       0.019990       0.022405       0.034332      -0.002098      -0.022533       0.018055      -0.004413       0.066369      -0.026957      -0.012310       0.039267             15.089692      16.719766     -11.329427       1.031169      17.323494      -0.780220      11.225815          -0.000000
          225              C      24.376580      10.528056       8.143520      -0.090380      42.132422 0.49154643E+03  0.11903093E+05                                10.517923                            7.353420      -0.044816       1.940360                    0.999427      30.452718      88.525560       0.613148       0.412520      -1.067905      -0.014687      -0.008152      -0.033651       0.037611      -0.013425       0.011728       0.017970       0.001800       0.052153      -0.031380       0.004304       0.027076             14.536113      16.052508      10.654543      -0.427860      16.389077      -0.566071      11.166753          -0.000001
          226              C      23.375596       9.530947       8.138261      -0.145139      43.692613 0.50933535E+03  0.12439435E+05                                10.758553                            7.468634       0.035833       1.964408                    0.999794      30.996141      90.382437       0.610660       0.410686      -1.069486       0.016503       0.019683      -0.022194       0.033946       0.001966      -0.022794      -0.018326      -0.004361       0.066189      -0.027335      -0.012192       0.039527             15.089781      16.717668      11.328595       1.031060      17.324108       0.779370      11.227568          -0.000000
          227              C       3.305796      17.155428       8.143243      -0.091469      42.176521 0.49211672E+03  0.11920488E+05                                10.525227                            7.357889      -0.045047       1.940066                    0.999427      30.473415      88.602231       0.612929       0.412543      -1.067879       0.014568       0.008069      -0.034004       0.037863      -0.014070      -0.011662      -0.017698       0.001742       0.051036      -0.031633       0.005115       0.026518             14.547771      16.068789      10.665887       0.427804      16.403349       0.565825      11.171174          -0.000001
          228              C       4.306781      18.152260       8.137707      -0.144980      43.695072 0.50933139E+03  0.12439232E+05                                10.758182                            7.467993       0.036745       1.964638                    0.999797      30.995652      90.378682       0.610765       0.410619      -1.069537      -0.016645      -0.019990      -0.022405       0.034332       0.002098       0.022533       0.018055      -0.004413       0.066369      -0.026957      -0.012310       0.039267             15.089692      16.719766      11.329428      -1.031169      17.323495      -0.780220      11.225815          -0.000000
          229              C      17.157919       8.143243       3.308011      -0.093359      42.269859 0.49350890E+03  0.11962777E+05                                10.540081                            7.368282      -0.043676       1.940037                    0.999427      30.513815      88.754391       0.612492       0.412543      -1.067869       0.007646      -0.034151       0.014193       0.037765      -0.018293      -0.015135      -0.011551      -0.026192      -0.023614      -0.032775       0.005924       0.026851             14.558166      16.416099       0.580195      10.665760      11.188691       0.432131      16.069708          -0.000001
          230              C      18.155305       8.137984       4.308996      -0.143674      43.677197 0.50908527E+03  0.12431881E+05                                10.754785                            7.465948       0.037701       1.964983                    0.999798      30.989213      90.358908       0.610870       0.410592      -1.069540      -0.020209      -0.023098      -0.016720       0.034950       0.018333       0.002248       0.021912      -0.030697      -0.041030      -0.026669      -0.012429       0.039098             15.068305      17.292756      -0.765637      11.298374      11.228421      -1.028841      16.683737          -0.000000
          231              C      10.524181       8.142967      24.375196      -0.092585      42.230905 0.49304319E+03  0.11948526E+05                                10.533734                            7.364658      -0.043036       1.940431                    0.999424      30.497202      88.691652       0.612668       0.412526      -1.067892      -0.007564      -0.034187      -0.014384       0.037853       0.017946      -0.014665       0.011406      -0.026376      -0.023131      -0.032146       0.005551       0.026595             14.548122      16.402760      -0.576687      10.657089      11.182176      -0.429192      16.059430          -0.000001
          232              C       9.526795       8.137430      23.373935      -0.144160      43.707874 0.50960620E+03  0.12447916E+05                                10.760516                            7.470366       0.037270       1.964671                    0.999797      31.002146      90.411753       0.610610       0.410658      -1.069486       0.020015      -0.022947       0.016452       0.034609      -0.018602       0.002137      -0.022151      -0.030956      -0.039452      -0.026834      -0.012477       0.039311             15.076572      17.300773       0.768705      11.304534      11.235034       1.031925      16.693909          -0.000000
          233              C      10.524181      19.539133       3.306904      -0.092585      42.230905 0.49304318E+03  0.11948526E+05                                10.533734                            7.364658      -0.043036       1.940431                    0.999424      30.497202      88.691654       0.612668       0.412526      -1.067892      -0.007564       0.034187       0.014384       0.037853      -0.017946       0.014665       0.011406      -0.026376      -0.023131      -0.032146       0.005551       0.026595             14.548122      16.402759       0.576686     -10.657089      11.182176      -0.429191      16.059430          -0.000001
          234              C       9.526795      19.544670       4.308165      -0.144160      43.707878 0.50960623E+03  0.12447917E+05                                10.760518                            7.470366       0.037270       1.964671                    0.999797      31.002146      90.411757       0.610610       0.410658      -1.069486       0.020015       0.022947      -0.016452       0.034609       0.018602      -0.002137      -0.022151      -0.030956      -0.039452      -0.026834      -0.012477       0.039311             15.076574      17.300776      -0.768706     -11.304536      11.235034       1.031926      16.693912          -0.000000
          235              C      17.157919      19.538857      24.374089      -0.093359      42.269861 0.49350892E+03  0.11962777E+05                                10.540082                            7.368282      -0.043676       1.940037                    0.999427      30.513816      88.754394       0.612492       0.412543      -1.067869       0.007646       0.034151      -0.014193       0.037765       0.018293       0.015135      -0.011551      -0.026192      -0.023614      -0.032775       0.005924       0.026851             14.558166      16.416099      -0.580195     -10.665761      11.188691       0.432131      16.069708          -0.000001
          236              C      18.155305      19.544116      23.373104      -0.143674      43.677198 0.50908527E+03  0.12431882E+05                                10.754786                            7.465949       0.037701       1.964983                    0.999798      30.989213      90.358910       0.610870       0.410592      -1.069540      -0.020209       0.023098       0.016720       0.034950      -0.018333      -0.002248       0.021912      -0.030697      -0.041030      -0.026669      -0.012429       0.039098             15.068305      17.292757       0.765637     -11.298374      11.228421      -1.028841      16.683737          -0.000000
          237              C       8.108641      24.378795      10.535254      -0.097203      42.896380 0.49901043E+03  0.12128946E+05                                10.655650                            7.416844      -0.049232       1.936629                    0.999509      30.615120      89.151475       0.609583       0.413390      -1.067388      -0.033537      -0.018531      -0.009850       0.039562       0.013077       0.019448      -0.012438       0.024047      -0.024560      -0.031705       0.003816       0.027888             14.833765      11.294691      -0.156438      -0.309271      16.402559      10.957066      16.804045          -0.000001
          238              C       8.114177      23.382516       9.532885      -0.141689      43.883993 0.50850227E+03  0.12414915E+05                                10.789383                            7.460190       0.030589       1.962989                    0.999804      30.992515      90.378278       0.611247       0.410429      -1.069575      -0.022238       0.012627       0.017046       0.030734      -0.023097      -0.017833       0.001101       0.041164      -0.026823      -0.028987      -0.012080       0.041067             15.219579      11.249858       1.190456       0.928157      16.870694      11.484671      17.538185          -0.000000
          239              C       8.108641       3.303305      17.146846      -0.097203      42.896381 0.49901044E+03  0.12128946E+05                                10.655650                            7.416844      -0.049231       1.936629                    0.999509      30.615120      89.151477       0.609583       0.413390      -1.067388      -0.033537       0.018531       0.009850       0.039562      -0.013077      -0.019448      -0.012438       0.024047      -0.024560      -0.031705       0.003816       0.027888             14.833766      11.294692       0.156438       0.309271      16.402560      10.957067      16.804046          -0.000001
          240              C       8.114177       4.299584      18.149215      -0.141689      43.883994 0.50850227E+03  0.12414916E+05                                10.789384                            7.460190       0.030589       1.962989                    0.999804      30.992515      90.378281       0.611247       0.410429      -1.069575      -0.022238      -0.012627      -0.017046       0.030734       0.023097       0.017833       0.001101       0.041164      -0.026823      -0.028987      -0.012080       0.041067             15.219580      11.249859      -1.190456      -0.928157      16.870694      11.484671      17.538186          -0.000000
          241              C      19.574290      24.377965      17.145739      -0.097606      42.921096 0.49932176E+03  0.12138683E+05                                10.661080                            7.420220      -0.050162       1.936264                    0.999505      30.623467      89.190404       0.609299       0.413508      -1.067287       0.033804      -0.017975       0.009411       0.039426      -0.013302       0.019686       0.012563       0.023780      -0.026351      -0.032157       0.003994       0.028162             14.842859      11.300815       0.155782      -0.307233      16.416370     -10.964719      16.811393          -0.000001
          242              C      19.568476      23.381409      18.147831      -0.140715      43.837462 0.50791483E+03  0.12396665E+05                                10.781140                            7.455110       0.032013       1.963613                    0.999795      30.973027      90.299479       0.611566       0.410344      -1.069658       0.022052       0.013029      -0.017195       0.030850       0.022866      -0.017775      -0.001610       0.040868      -0.028074      -0.028305      -0.012751       0.041055             15.207096      11.242309      -1.187477       0.926678      16.858078     -11.473789      17.520902          -0.000000
          243              C      24.838041       1.125001      14.218080       0.104766      32.993028 0.36061041E+03  0.80551141E+04                                 8.913920                            6.267951       0.277502       2.098321                    0.999722      26.102072      72.096595       0.671164       0.408549      -1.074022      -0.015296      -0.060364      -0.019547       0.065268      -0.001436       0.000871      -0.014761      -0.038821       0.117279      -0.039011      -0.005035       0.044047             12.255358      21.671261      -0.558889      -0.291109       9.588556       1.650518       5.506257          -0.000000
          244              C      26.229897       1.144932      14.232752      -0.177541      41.667076 0.48167563E+03  0.11545096E+05                                10.285545                            7.179447       0.212727       2.027177                    0.999820      30.123764      85.659659       0.636802       0.401290      -1.080885      -0.002048      -0.014308       0.001946       0.014585       0.018316       0.005632       0.002803      -0.033894       0.037688      -0.031608       0.010207       0.021401             14.595852      27.356411      -1.620042      -0.709426      10.311715       1.655602       6.119429           0.000001
          245              C      19.574290       3.304135      10.536361      -0.097606      42.921094 0.49932173E+03  0.12138682E+05                                10.661079                            7.420220      -0.050162       1.936264                    0.999505      30.623466      89.190399       0.609299       0.413508      -1.067287       0.033804       0.017975      -0.009411       0.039426       0.013302      -0.019686       0.012563       0.023780      -0.026351      -0.032157       0.003994       0.028162             14.842859      11.300814      -0.155783       0.307234      16.416370     -10.964719      16.811393          -0.000000
          246              C      19.568476       4.300691       9.534269      -0.140715      43.837462 0.50791482E+03  0.12396665E+05                                10.781141                            7.455111       0.032013       1.963613                    0.999795      30.973027      90.299483       0.611566       0.410344      -1.069658       0.022052      -0.013029       0.017195       0.030850      -0.022866       0.017775      -0.001610       0.040868      -0.028074      -0.028305      -0.012751       0.041055             15.207097      11.242309       1.187476      -0.926678      16.858078     -11.473789      17.520902          -0.000000
          247              C      24.838041      26.557099      13.464020       0.104766      32.993028 0.36061041E+03  0.80551140E+04                                 8.913920                            6.267951       0.277502       2.098321                    0.999722      26.102072      72.096595       0.671164       0.408549      -1.074022      -0.015296       0.060364       0.019547       0.065268       0.001436      -0.000871      -0.014761      -0.038821       0.117279      -0.039011      -0.005035       0.044047             12.255358      21.671261       0.558889       0.291109       9.588556       1.650518       5.506257          -0.000000
          248              C      26.229897      26.537168      13.449348      -0.177541      41.667076 0.48167562E+03  0.11545096E+05                                10.285546                            7.179448       0.212727       2.027177                    0.999820      30.123763      85.659659       0.636802       0.401290      -1.080885      -0.002048       0.014308      -0.001946       0.014585      -0.018316      -0.005632       0.002803      -0.033894       0.037688      -0.031608       0.010207       0.021401             14.595853      27.356413       1.620042       0.709426      10.311716       1.655602       6.119429           0.000001
          249              C      24.365231      17.149061       5.697807      -0.093378      42.274636 0.49370364E+03  0.11968574E+05                                10.540729                            7.369615      -0.043368       1.940084                    0.999429      30.516817      88.764589       0.612457       0.412529      -1.067887      -0.007652       0.014089       0.034169       0.037743       0.015098      -0.018213       0.011595      -0.001339       0.051663      -0.032774       0.005835       0.026940             14.557886      16.415484     -10.664449       0.580002      16.068675      -0.430873      11.189499          -0.000001
          250              C      23.367568      18.150046       5.703066      -0.143876      43.686408 0.50935922E+03  0.12440167E+05                                10.756368                            7.468042       0.036855       1.964684                    0.999800      30.994613      90.378617       0.610778       0.410602      -1.069540       0.020317      -0.016819       0.023199       0.035126      -0.002222       0.018228      -0.021697       0.005071       0.066145      -0.026441      -0.012366       0.038806             15.069351      17.294206     -11.298280      -0.765601      16.684077       1.029535      11.229768          -0.000000
          251              C       3.316869      10.534146       5.698083      -0.092560      42.232468 0.49303341E+03  0.11948218E+05                                10.534019                            7.364607      -0.042976       1.940456                    0.999424      30.496597      88.689334       0.612668       0.412529      -1.067891       0.007593      -0.014411       0.034178       0.037861       0.014662       0.017947      -0.011408      -0.001624       0.051098      -0.032142       0.005553       0.026589             14.549093      16.404049     -10.658241      -0.576548      16.060799       0.429046      11.182429          -0.000001
          252              C       4.314255       9.532885       5.703620      -0.144147      43.704155 0.50948331E+03  0.12444207E+05                                10.759826                            7.469405       0.037291       1.964700                    0.999797      31.000682      90.405958       0.610654       0.410651      -1.069486      -0.020017       0.016435       0.022899       0.034571      -0.002147      -0.018625       0.022165       0.004197       0.065854      -0.026826      -0.012448       0.039275             15.076186      17.300270     -11.304611       0.769249      16.693828      -1.032492      11.234460          -0.000000
          253              C       3.316869      17.147954      21.984017      -0.092560      42.232469 0.49303342E+03  0.11948218E+05                                10.534019                            7.364607      -0.042976       1.940456                    0.999424      30.496597      88.689335       0.612668       0.412529      -1.067891       0.007593       0.014411      -0.034178       0.037861      -0.014662      -0.017947      -0.011408      -0.001624       0.051098      -0.032142       0.005553       0.026589             14.549093      16.404050      10.658241       0.576548      16.060800       0.429046      11.182429          -0.000001
          254              C       4.314255      18.149215      21.978480      -0.144147      43.704154 0.50948330E+03  0.12444207E+05                                10.759826                            7.469406       0.037291       1.964700                    0.999797      31.000681      90.405956       0.610654       0.410651      -1.069486      -0.020017      -0.016435      -0.022899       0.034571       0.002147       0.018625       0.022165       0.004197       0.065854      -0.026827      -0.012448       0.039275             15.076186      17.300271      11.304612      -0.769249      16.693828      -1.032492      11.234460          -0.000000
          255              C      24.365231      10.533039      21.984293      -0.093378      42.274638 0.49370366E+03  0.11968574E+05                                10.540730                            7.369615      -0.043368       1.940084                    0.999429      30.516818      88.764593       0.612457       0.412529      -1.067887      -0.007652      -0.014089      -0.034169       0.037743      -0.015098       0.018213       0.011595      -0.001339       0.051663      -0.032774       0.005835       0.026940             14.557887      16.415484      10.664450      -0.580003      16.068676      -0.430873      11.189500          -0.000001
          256              C      23.367568       9.532054      21.979034      -0.143876      43.686410 0.50935924E+03  0.12440168E+05                                10.756369                            7.468042       0.036854       1.964684                    0.999800      30.994614      90.378624       0.610778       0.410602      -1.069540       0.020317       0.016819      -0.023199       0.035126       0.002222      -0.018228      -0.021697       0.005071       0.066145      -0.026441      -0.012366       0.038806             15.069352      17.294208      11.298282       0.765601      16.684078       1.029535      11.229770          -0.000000
          257              C       5.732409      24.376027      17.144355      -0.096902      42.876404 0.49872105E+03  0.12120123E+05                                10.652153                            7.414467      -0.048429       1.936948                    0.999509      30.607708      89.122555       0.609710       0.413365      -1.067407       0.033612      -0.009666       0.018514       0.039572      -0.019412       0.012979       0.012328       0.024344      -0.023866      -0.031551       0.003680       0.027871             14.828462      11.290780       0.309281      -0.155789      16.797973     -10.952877      16.396632          -0.000001
          258              C       5.726873      23.373935      18.140634      -0.141900      43.897247 0.50870034E+03  0.12421070E+05                                10.791944                            7.461962       0.029868       1.962707                    0.999804      30.997830      90.401179       0.611130       0.410464      -1.069542       0.022196       0.016984      -0.012645       0.030676       0.017800      -0.023068      -0.001066       0.033944      -0.047969      -0.028920      -0.012048       0.040968             15.223568      11.251818      -0.927478       1.190854      17.543406     -11.488331      16.875479          -0.000000
          259              C      10.996437      27.316973      12.712174       0.105220      32.945317 0.36007321E+03  0.80397749E+04                                 8.903319                            6.261824       0.285716       2.101015                    0.999726      26.082383      72.017238       0.671755       0.408359      -1.074193      -0.015826       0.018770       0.060281       0.065089      -0.000465       0.000985      -0.013126      -0.080869       0.000823      -0.040596      -0.003629       0.044224             12.238175      21.639893       0.283760       0.558955       5.466477       1.603532       9.608156          -0.000000
          260              C      12.388293      27.302855      12.691966      -0.180132      41.755774 0.48291970E+03  0.11582358E+05                                10.299402                            7.188557       0.204331       2.024403                    0.999813      30.161861      85.794998       0.636421       0.401273      -1.080899      -0.004104      -0.001764       0.014843       0.015501      -0.004505      -0.017606       0.002072      -0.035195       0.031277      -0.030660       0.010776       0.019884             14.618358      27.405134       0.693927       1.630011       6.092970       1.612633      10.356972           0.000001
          261              C       5.732409       3.306073      10.537745      -0.096902      42.876406 0.49872107E+03  0.12120124E+05                                10.652154                            7.414467      -0.048429       1.936948                    0.999509      30.607708      89.122560       0.609710       0.413365      -1.067407       0.033612       0.009666      -0.018514       0.039572       0.019412      -0.012979       0.012328       0.024344      -0.023866      -0.031551       0.003680       0.027871             14.828463      11.290781      -0.309281       0.155788      16.797975     -10.952878      16.396634          -0.000001
          262              C       5.726873       4.308165       9.541466      -0.141900      43.897251 0.50870038E+03  0.12421071E+05                                10.791945                            7.461963       0.029868       1.962707                    0.999804      30.997831      90.401185       0.611130       0.410464      -1.069542       0.022196      -0.016984       0.012645       0.030676      -0.017800       0.023068      -0.001066       0.033944      -0.047969      -0.028920      -0.012048       0.040968             15.223569      11.251819       0.927478      -1.190855      17.543409     -11.488332      16.875481          -0.000000
          263              C      10.996437       0.365127      14.969926       0.105220      32.945317 0.36007321E+03  0.80397748E+04                                 8.903319                            6.261824       0.285716       2.101015                    0.999726      26.082383      72.017239       0.671755       0.408359      -1.074193      -0.015826      -0.018770      -0.060281       0.065089       0.000465      -0.000985      -0.013126      -0.080869       0.000823      -0.040596      -0.003629       0.044224             12.238176      21.639894      -0.283760      -0.558956       5.466477       1.603532       9.608156          -0.000000
          264              C      12.388293       0.379245      14.990134      -0.180132      41.755775 0.48291970E+03  0.11582358E+05                                10.299402                            7.188557       0.204331       2.024403                    0.999813      30.161861      85.795000       0.636421       0.401273      -1.080899      -0.004104       0.001764      -0.014843       0.015501       0.004505       0.017606       0.002072      -0.035195       0.031277      -0.030660       0.010776       0.019884             14.618359      27.405135      -0.693927      -1.630011       6.092970       1.612633      10.356972           0.000001
          265              C      21.948583       3.304689      17.145462      -0.097220      42.904871 0.49894042E+03  0.12127043E+05                                10.658273                            7.417272      -0.049845       1.936495                    0.999500      30.612173      89.147519       0.609437       0.413496      -1.067300      -0.033396       0.009342       0.017811       0.038985      -0.019953      -0.013500      -0.012601       0.025374      -0.023049      -0.032493       0.003895       0.028598             14.840272      11.298112       0.305541       0.155798      16.809283      10.963714      16.413423          -0.000001
          266              C      21.954397       4.306781      18.141741      -0.140896      43.854377 0.50799036E+03  0.12399174E+05                                10.784229                            7.456017       0.032415       1.963664                    0.999796      30.978149      90.321695       0.611476       0.410383      -1.069615      -0.021915      -0.017264      -0.013067       0.030807       0.017821       0.023011       0.001521       0.034213      -0.047332      -0.028503      -0.012570       0.041073             15.213822      11.244581      -0.929685      -1.188646      17.530474      11.481148      16.866412          -0.000000
          267              C      16.684832       0.377030      12.716049       0.105399      32.973965 0.36031830E+03  0.80470083E+04                                 8.910809                            6.265540       0.278352       2.098711                    0.999724      26.091931      72.062964       0.671268       0.408566      -1.074005       0.015137      -0.019529       0.060148       0.065026      -0.000762      -0.001709       0.014703      -0.077548      -0.000272      -0.038804      -0.004965       0.043770             12.250879      21.664860       0.292278      -0.560941       5.503763      -1.649116       9.584014          -0.000000
          268              C      15.293253       0.391425      12.696118      -0.178186      41.687051 0.48187154E+03  0.11551070E+05                                10.288723                            7.180940       0.211880       2.026838                    0.999821      30.132982      85.693134       0.636726       0.401294      -1.080873       0.001919       0.002049       0.014141       0.014417      -0.005541       0.018366      -0.002686      -0.036417       0.031793      -0.031879       0.010569       0.021309             14.600967      27.367733       0.710242      -1.621349       6.120539      -1.655470      10.314630           0.000001
          269              C      21.948583      24.377411      10.536638      -0.097220      42.904871 0.49894042E+03  0.12127042E+05                                10.658273                            7.417272      -0.049845       1.936495                    0.999500      30.612173      89.147519       0.609437       0.413496      -1.067300      -0.033396      -0.009342      -0.017811       0.038985       0.019953       0.013500      -0.012601       0.025374      -0.023049      -0.032493       0.003895       0.028598             14.840272      11.298112      -0.305540      -0.155798      16.809282      10.963714      16.413422          -0.000001
          270              C      21.954397      23.375319       9.540359      -0.140896      43.854378 0.50799037E+03  0.12399174E+05                                10.784229                            7.456017       0.032415       1.963664                    0.999796      30.978149      90.321697       0.611476       0.410383      -1.069615      -0.021915       0.017264       0.013067       0.030807      -0.017821      -0.023011       0.001521       0.034213      -0.047332      -0.028503      -0.012570       0.041073             15.213823      11.244582       0.929685       1.188646      17.530475      11.481149      16.866413          -0.000000
          271              C      16.684832      27.305070      14.966051       0.105399      32.973964 0.36031828E+03  0.80470078E+04                                 8.910809                            6.265540       0.278352       2.098711                    0.999724      26.091930      72.062963       0.671268       0.408566      -1.074005       0.015137       0.019529      -0.060148       0.065026       0.000762       0.001709       0.014703      -0.077548      -0.000272      -0.038804      -0.004965       0.043770             12.250879      21.664860      -0.292278       0.560941       5.503763      -1.649116       9.584015          -0.000000
          272              C      15.293253      27.290675      14.985982      -0.178186      41.687051 0.48187154E+03  0.11551070E+05                                10.288723                            7.180940       0.211880       2.026838                    0.999821      30.132982      85.693133       0.636726       0.401294      -1.080873       0.001919      -0.002049      -0.014141       0.014417       0.005541      -0.018366      -0.002686      -0.036417       0.031793      -0.031879       0.010569       0.021310             14.600967      27.367733      -0.710242       1.621349       6.120539      -1.655470      10.314629           0.000001
          273              C      17.146570       5.697530      24.369106      -0.090372      42.118468 0.49133627E+03  0.11896837E+05                                10.515604                            7.351823      -0.044396       1.940500                    0.999426      30.450586      88.517590       0.613212       0.412518      -1.067898       0.014685       0.033640      -0.008224       0.037616       0.011675       0.013326      -0.017921      -0.024915      -0.028778      -0.031221       0.004287       0.026934             14.532462      16.047608      -0.426913     -10.651485      11.164303       0.564575      16.385476          -0.000001
          274              C      18.147277       5.703066      23.371997      -0.144894      43.692975 0.50928038E+03  0.12437681E+05                                10.758408                            7.468082       0.035924       1.964457                    0.999795      30.992952      90.369865       0.610705       0.410670      -1.069503      -0.016391       0.021825       0.019589       0.033597      -0.023051      -0.001901       0.018551      -0.035474      -0.026908      -0.027671      -0.012237       0.039908             15.090500      16.718545       1.030123     -11.330311      11.226621      -0.779157      17.326333          -0.000000
          275              C      10.535254       5.697807       3.314101      -0.091502      42.174678 0.49215448E+03  0.11921555E+05                                10.524613                            7.357877      -0.044910       1.940102                    0.999429      30.473337      88.600697       0.612971       0.412510      -1.067907      -0.014589       0.034260       0.008098       0.038108      -0.011567       0.014042       0.017742      -0.024367      -0.027894      -0.031542       0.005150       0.026392             14.545957      16.065033       0.428489     -10.662569      11.173183      -0.566524      16.399655          -0.000001
          276              C       9.534269       5.703343       4.311210      -0.145075      43.697078 0.50942922E+03  0.12442182E+05                                10.758544                            7.468685       0.036685       1.964584                    0.999796      30.997902      90.386407       0.610742       0.410616      -1.069541       0.016726       0.022277      -0.020002       0.034295       0.022580      -0.002133      -0.018044      -0.035135      -0.026404      -0.026938      -0.012269       0.039207             15.089593      16.718526      -1.030847     -11.328438      11.227115       0.779396      17.323139          -0.000000
          277              C      17.146570      21.984570       3.312994      -0.090372      42.118467 0.49133626E+03  0.11896837E+05                                10.515605                            7.351823      -0.044396       1.940500                    0.999426      30.450585      88.517590       0.613212       0.412518      -1.067898       0.014685      -0.033640       0.008224       0.037616      -0.011675      -0.013326      -0.017921      -0.024915      -0.028778      -0.031221       0.004287       0.026934             14.532463      16.047608       0.426912      10.651485      11.164303       0.564574      16.385477          -0.000001
          278              C      18.147277      21.979034       4.310103      -0.144894      43.692975 0.50928037E+03  0.12437681E+05                                10.758407                            7.468082       0.035924       1.964457                    0.999795      30.992952      90.369864       0.610705       0.410669      -1.069503      -0.016391      -0.021825      -0.019589       0.033597       0.023051       0.001901       0.018551      -0.035474      -0.026908      -0.027671      -0.012237       0.039908             15.090499      16.718545      -1.030123      11.330311      11.226621      -0.779157      17.326333          -0.000000
          279              C      10.535254      21.984293      24.367999      -0.091502      42.174678 0.49215448E+03  0.11921555E+05                                10.524613                            7.357877      -0.044910       1.940102                    0.999429      30.473337      88.600697       0.612971       0.412510      -1.067907      -0.014589      -0.034260      -0.008098       0.038108       0.011567      -0.014042       0.017742      -0.024367      -0.027894      -0.031542       0.005150       0.026392             14.545957      16.065033      -0.428489      10.662569      11.173183      -0.566524      16.399655          -0.000001
          280              C       9.534269      21.978757      23.370890      -0.145075      43.697076 0.50942920E+03  0.12442181E+05                                10.758543                            7.468685       0.036685       1.964584                    0.999796      30.997901      90.386403       0.610742       0.410616      -1.069541       0.016726      -0.022277       0.020002       0.034295      -0.022580       0.002133      -0.018044      -0.035135      -0.026404      -0.026938      -0.012269       0.039207             15.089593      16.718526       1.030847      11.328438      11.227115       0.779396      17.323139          -0.000000
          281              C       3.309672      10.540236       8.106703      -0.096513      42.864605 0.49860162E+03  0.12116681E+05                                10.651526                            7.414502      -0.049416       1.936770                    0.999500      30.601001      89.105514       0.609585       0.413468      -1.067324       0.018027      -0.009602      -0.033398       0.039148       0.011946      -0.013560       0.019649       0.002101       0.050346      -0.031934       0.003312       0.028622             14.822335      16.400345     -10.945094       0.160058      16.776899      -0.312574      11.289762          -0.000001
          282              C       4.306504       9.538421       8.112516      -0.141103      43.880451 0.50851336E+03  0.12415374E+05                                10.789863                            7.460920       0.034236       1.963942                    0.999798      30.987670      90.367695       0.611132       0.410500      -1.069518      -0.012508       0.017493      -0.023018       0.031501      -0.001580       0.022304      -0.017393      -0.004413       0.076009      -0.027330      -0.013327       0.040657             15.215228      16.867975     -11.480013      -1.181430      17.531632       0.920540      11.246076          -0.000000
          283              C      26.555162      13.469833       2.844336       0.105131      32.970260 0.36040853E+03  0.80491885E+04                                 8.908353                            6.265035       0.282721       2.099937                    0.999706      26.093350      72.057708       0.671531       0.408398      -1.074161       0.060231       0.019616       0.015113       0.065123      -0.014851      -0.000826       0.000939      -0.038668      -0.119515      -0.039861      -0.004454       0.044315             12.246786       9.595585       1.628245      -0.561291       5.487587      -0.287230      21.657184          -0.000000
          284              C      26.535231      13.455438       1.452480      -0.179643      41.747317 0.48277047E+03  0.11578069E+05                                10.298302                            7.187488       0.206122       2.024928                    0.999805      30.159567      85.790309       0.636452       0.401277      -1.080878       0.014508      -0.002171       0.003001       0.014973       0.002342       0.018110       0.004520      -0.002838      -0.069809      -0.031423       0.011078       0.020344             14.617209      10.338719       1.636755      -1.628856       6.110631      -0.703131      27.402277           0.000001
          285              C      24.372428      17.143248       8.106426      -0.096741      42.862682 0.49852220E+03  0.12114340E+05                                10.651061                            7.413815      -0.048701       1.936950                    0.999499      30.601354      89.106751       0.609622       0.413457      -1.067325      -0.018247       0.009838      -0.033177       0.039121       0.012033       0.013735      -0.019593       0.001821       0.050544      -0.032053       0.003358       0.028695             14.821615      16.399932     -10.944124      -0.159452      16.774813       0.313138      11.290100          -0.000001
          286              C      23.375596      18.145063       8.112239      -0.141592      43.886798 0.50855887E+03  0.12416742E+05                                10.790634                            7.461081       0.035158       1.964181                    0.999804      30.990669      90.376861       0.611148       0.410481      -1.069532       0.012579      -0.017634      -0.022741       0.031406      -0.001570      -0.022486       0.017390      -0.004898       0.076179      -0.027590      -0.013209       0.040799             15.216734      16.872083     -11.481823       1.183452      17.532209      -0.920248      11.245912          -0.000000
          287              C       1.126661      14.213097       2.844059       0.105048      32.966339 0.36027323E+03  0.80454918E+04                                 8.907532                            6.263785       0.281512       2.099593                    0.999705      26.091645      72.052326       0.671603       0.408388      -1.074156      -0.059926      -0.019557       0.014918       0.064778      -0.014754       0.001103      -0.000867      -0.039130      -0.119039      -0.039713      -0.004647       0.044360             12.246097       9.593768       1.628401       0.560482       5.487230       0.289614      21.657293          -0.000000
          288              C       1.146593      14.227215       1.452480      -0.179834      41.760844 0.48288233E+03  0.11581427E+05                                10.300616                            7.188523       0.205690       2.024787                    0.999802      30.162179      85.800359       0.636379       0.401300      -1.080863      -0.014496       0.002243       0.002831       0.014939       0.002321      -0.018023      -0.004860      -0.002465      -0.070421      -0.031537       0.011005       0.020531             14.621168      10.340099       1.637283       1.628656       6.112191       0.706816      27.411215           0.000001
          289              C       3.309672      17.141864      19.575397      -0.096513      42.864602 0.49860159E+03  0.12116680E+05                                10.651526                            7.414502      -0.049416       1.936770                    0.999500      30.601000      89.105510       0.609585       0.413468      -1.067324       0.018027       0.009602       0.033398       0.039148      -0.011946       0.013560       0.019649       0.002101       0.050346      -0.031934       0.003312       0.028622             14.822334      16.400344      10.945093      -0.160058      16.776898      -0.312574      11.289762          -0.000001
          290              C       4.306504      18.143679      19.569584      -0.141103      43.880448 0.50851332E+03  0.12415373E+05                                10.789863                            7.460920       0.034236       1.963942                    0.999798      30.987668      90.367689       0.611132       0.410501      -1.069518      -0.012508      -0.017493       0.023018       0.031501       0.001580      -0.022304      -0.017393      -0.004413       0.076009      -0.027330      -0.013327       0.040657             15.215228      16.867975      11.480013       1.181431      17.531632       0.920540      11.246076          -0.000000
          291              C      26.555162      14.212267      24.837764       0.105131      32.970260 0.36040853E+03  0.80491884E+04                                 8.908353                            6.265035       0.282721       2.099937                    0.999706      26.093350      72.057708       0.671531       0.408398      -1.074161       0.060231      -0.019616      -0.015113       0.065123       0.014851       0.000826       0.000939      -0.038668      -0.119515      -0.039861      -0.004454       0.044315             12.246786       9.595585      -1.628245       0.561291       5.487587      -0.287230      21.657184          -0.000000
          292              C      26.535231      14.226662      26.229620      -0.179643      41.747317 0.48277048E+03  0.11578069E+05                                10.298302                            7.187488       0.206122       2.024928                    0.999805      30.159567      85.790310       0.636452       0.401277      -1.080878       0.014508       0.002171      -0.003001       0.014973      -0.002342      -0.018110       0.004520      -0.002838      -0.069809      -0.031423       0.011078       0.020344             14.617209      10.338719      -1.636755       1.628857       6.110631      -0.703131      27.402278           0.000001
          293              C      24.372428      10.538852      19.575674      -0.096741      42.862685 0.49852223E+03  0.12114341E+05                                10.651062                            7.413815      -0.048702       1.936950                    0.999499      30.601355      89.106755       0.609622       0.413457      -1.067325      -0.018247      -0.009838       0.033177       0.039121      -0.012033      -0.013735      -0.019593       0.001821       0.050544      -0.032053       0.003358       0.028695             14.821615      16.399932      10.944125       0.159452      16.774813       0.313138      11.290100          -0.000001
          294              C      23.375596       9.537037      19.569861      -0.141592      43.886798 0.50855887E+03  0.12416741E+05                                10.790634                            7.461081       0.035158       1.964181                    0.999804      30.990669      90.376861       0.611148       0.410481      -1.069532       0.012579       0.017634       0.022741       0.031406       0.001570       0.022486       0.017390      -0.004898       0.076179      -0.027590      -0.013209       0.040799             15.216734      16.872083      11.481823      -1.183452      17.532209      -0.920248      11.245912          -0.000000
          295              C       1.126661      13.469003      24.838041       0.105048      32.966339 0.36027323E+03  0.80454917E+04                                 8.907531                            6.263785       0.281512       2.099593                    0.999705      26.091645      72.052325       0.671603       0.408388      -1.074156      -0.059926       0.019557      -0.014918       0.064778       0.014754      -0.001103      -0.000867      -0.039130      -0.119039      -0.039713      -0.004647       0.044360             12.246097       9.593768      -1.628401      -0.560482       5.487230       0.289614      21.657292          -0.000000
          296              C       1.146593      13.454885      26.229620      -0.179834      41.760844 0.48288234E+03  0.11581427E+05                                10.300616                            7.188523       0.205690       2.024787                    0.999802      30.162179      85.800359       0.636379       0.401300      -1.080863      -0.014496      -0.002243      -0.002831       0.014939      -0.002321       0.018023      -0.004860      -0.002465      -0.070421      -0.031537       0.011005       0.020531             14.621169      10.340099      -1.637283      -1.628656       6.112191       0.706816      27.411216           0.000001
          297              C      10.542728      19.575397      24.373812      -0.095398      42.792958 0.49736815E+03  0.12078600E+05                                10.637772                            7.403584      -0.046716       1.937958                    0.999512      30.569514      88.968960       0.610281       0.413273      -1.067505      -0.009819       0.033359      -0.017539       0.038946      -0.019633      -0.011775      -0.013612      -0.025043      -0.021633      -0.031653       0.003426       0.028227             14.815751      16.771500       0.302678      10.948885      11.275266       0.159539      16.400488          -0.000001
          298              C       9.541189      19.569307      23.377257      -0.142160      43.918365 0.50887668E+03  0.12426360E+05                                10.795530                            7.463143       0.033192       1.963566                    0.999812      31.003334      90.418624       0.611100       0.410452      -1.069558       0.017438       0.022205       0.012335       0.030810       0.017258       0.000633       0.022480      -0.035844      -0.044813      -0.028047      -0.012474       0.040521             15.242310      17.572563      -0.931508      11.517469      11.245019      -1.181181      16.909347          -0.000000
          299              C      13.469556      24.837764       1.126385       0.104945      32.979496 0.36050261E+03  0.80518321E+04                                 8.910155                            6.265979       0.282080       2.099697                    0.999708      26.096902      72.070453       0.671458       0.408414      -1.074147       0.019842      -0.014962      -0.059930       0.064878      -0.001031       0.014769      -0.000920       0.079214       0.000544      -0.039726      -0.004738       0.044464             12.249955       5.488287       0.287395      -1.627241      21.666436      -0.557959       9.595140          -0.000000
          300              C      13.455162      26.229620       1.146593      -0.179604      41.738333 0.48265786E+03  0.11574720E+05                                10.297007                            7.186805       0.205929       2.024929                    0.999806      30.156530      85.779928       0.636460       0.401295      -1.080864      -0.002241      -0.002892      -0.014435       0.014891      -0.004469      -0.002487       0.018009       0.036228       0.031537      -0.031375       0.010873       0.020503             14.614555       6.110063       0.703857      -1.636455      27.396150      -1.625770      10.337451           0.000001
          301              C      17.139372      19.575674       3.307457      -0.095702      42.793964 0.49737777E+03  0.12078986E+05                                10.637906                            7.403688      -0.047377       1.937783                    0.999514      30.571680      88.978082       0.610268       0.413277      -1.067494       0.009639       0.033560       0.017553       0.039081       0.019574      -0.011641       0.013368      -0.024778      -0.021240      -0.031349       0.003373       0.027976             14.815660      16.769420      -0.301476      10.948769      11.275250      -0.158314      16.402309          -0.000001
          302              C      18.140634      19.569861       4.304013      -0.142143      43.919596 0.50885367E+03  0.12425745E+05                                10.796099                            7.463359       0.031038       1.962945                    0.999808      31.004133      90.422839       0.611040       0.410494      -1.069523      -0.017719       0.022202      -0.012567       0.031062      -0.017304       0.000638      -0.022344      -0.035428      -0.044279      -0.027901      -0.012364       0.040264             15.243382      17.571877       0.933527      11.518430      11.245938       1.183333      16.912332          -0.000000
          303              C      14.212821      24.838041      26.554885       0.104802      32.980449 0.36051485E+03  0.80521435E+04                                 8.910088                            6.265926       0.280653       2.099272                    0.999704      26.097673      72.071863       0.671489       0.408393      -1.074165      -0.019482      -0.014825       0.059960       0.064765       0.000727       0.014822       0.001188       0.079223       0.001281      -0.039861      -0.004547       0.044408             12.249638       5.488371      -0.285739      -1.627806      21.664623       0.560346       9.595921          -0.000000
          304              C      14.227215      26.229897      26.535231      -0.179589      41.741291 0.48268664E+03  0.11575492E+05                                10.297322                            7.186904       0.205781       2.024896                    0.999807      30.156165      85.776991       0.636476       0.401282      -1.080881       0.002359      -0.002620       0.014307       0.014735       0.004687      -0.002288      -0.018084       0.036394       0.031497      -0.031536       0.011060       0.020476             14.615379       6.110188      -0.702054      -1.636686      27.397498       1.629895      10.338450           0.000001
          305              C      17.139372       8.106426      24.374643      -0.095702      42.793965 0.49737779E+03  0.12078986E+05                                10.637906                            7.403688      -0.047377       1.937783                    0.999514      30.571681      88.978084       0.610268       0.413277      -1.067494       0.009639      -0.033560      -0.017553       0.039081      -0.019574       0.011641       0.013368      -0.024778      -0.021240      -0.031349       0.003373       0.027976             14.815660      16.769420       0.301476     -10.948769      11.275250      -0.158314      16.402309          -0.000001
          306              C      18.140634       8.112239      23.378087      -0.142143      43.919598 0.50885369E+03  0.12425746E+05                                10.796099                            7.463359       0.031038       1.962945                    0.999808      31.004134      90.422842       0.611040       0.410494      -1.069523      -0.017719      -0.022202       0.012567       0.031062       0.017304      -0.000638      -0.022344      -0.035428      -0.044279      -0.027901      -0.012364       0.040264             15.243383      17.571877      -0.933527     -11.518430      11.245939       1.183333      16.912333          -0.000000
          307              C      14.212821       2.844059       1.127215       0.104802      32.980449 0.36051485E+03  0.80521435E+04                                 8.910088                            6.265926       0.280653       2.099272                    0.999704      26.097673      72.071863       0.671489       0.408393      -1.074165      -0.019482       0.014825      -0.059960       0.064765      -0.000727      -0.014822       0.001188       0.079223       0.001281      -0.039861      -0.004547       0.044408             12.249638       5.488371       0.285739       1.627806      21.664623       0.560346       9.595921          -0.000000
          308              C      14.227215       1.452203       1.146869      -0.179589      41.741292 0.48268667E+03  0.11575493E+05                                10.297322                            7.186904       0.205781       2.024896                    0.999807      30.156166      85.776993       0.636476       0.401282      -1.080881       0.002359       0.002620      -0.014307       0.014735      -0.004687       0.002288      -0.018084       0.036394       0.031497      -0.031536       0.011060       0.020476             14.615378       6.110188       0.702054       1.636686      27.397498       1.629895      10.338450           0.000001
          309              C      10.542728       8.106703       3.308288      -0.095398      42.792962 0.49736818E+03  0.12078601E+05                                10.637772                            7.403584      -0.046716       1.937958                    0.999512      30.569515      88.968967       0.610281       0.413273      -1.067505      -0.009819      -0.033359       0.017539       0.038947       0.019633       0.011775      -0.013612      -0.025043      -0.021633      -0.031653       0.003426       0.028227             14.815753      16.771502      -0.302677     -10.948886      11.275267       0.159539      16.400489          -0.000001
          310              C       9.541189       8.112793       4.304843      -0.142160      43.918365 0.50887668E+03  0.12426360E+05                                10.795530                            7.463142       0.033192       1.963567                    0.999812      31.003334      90.418625       0.611100       0.410452      -1.069558       0.017438      -0.022205      -0.012335       0.030810      -0.017258      -0.000633       0.022480      -0.035844      -0.044813      -0.028047      -0.012474       0.040521             15.242310      17.572563       0.931508     -11.517469      11.245019      -1.181181      16.909347          -0.000000
          311              C      13.469556       2.844336      26.555715       0.104945      32.979495 0.36050260E+03  0.80518319E+04                                 8.910154                            6.265978       0.282080       2.099697                    0.999708      26.096902      72.070452       0.671458       0.408414      -1.074147       0.019842       0.014962       0.059930       0.064878       0.001031      -0.014769      -0.000920       0.079214       0.000545      -0.039726      -0.004738       0.044464             12.249954       5.488287      -0.287395       1.627241      21.666435      -0.557960       9.595140          -0.000000
          312              C      13.455162       1.452480      26.535507      -0.179604      41.738333 0.48265787E+03  0.11574721E+05                                10.297007                            7.186805       0.205929       2.024929                    0.999806      30.156530      85.779928       0.636460       0.401295      -1.080864      -0.002241       0.002892       0.014435       0.014891       0.004469       0.002487       0.018009       0.036228       0.031537      -0.031375       0.010873       0.020503             14.614555       6.110063      -0.703857       1.636454      27.396152      -1.625771      10.337451           0.000001
          313              C      19.539964       3.311886      17.150722      -0.091958      42.215945 0.49280510E+03  0.11941412E+05                                10.532303                            7.363687      -0.046468       1.939487                    0.999439      30.489505      88.666647       0.612603       0.412617      -1.067825       0.034642       0.014361       0.007675       0.038278       0.012026       0.017074      -0.014047       0.026518      -0.026188      -0.031527       0.004768       0.026760             14.551478      11.177150      -0.440447      -0.574255      16.079950      10.665654      16.397334          -0.000001
          314              C      19.545224       4.313148      18.147554      -0.143398      43.621635 0.50845278E+03  0.12412158E+05                                10.745098                            7.460478       0.037190       1.965098                    0.999806      30.970027      90.277439       0.611217       0.410501      -1.069635       0.022488      -0.016809      -0.019319       0.034081      -0.022835      -0.017832       0.001652       0.037184      -0.023982      -0.027927      -0.011546       0.039474             15.061213      11.211625       1.014248       0.767460      16.683095      11.301155      17.288919          -0.000000
          315              C      19.539964      24.370214      10.531378      -0.091958      42.215945 0.49280511E+03  0.11941412E+05                                10.532303                            7.363687      -0.046468       1.939487                    0.999439      30.489505      88.666648       0.612603       0.412617      -1.067825       0.034642      -0.014361      -0.007675       0.038278      -0.012026      -0.017074      -0.014047       0.026518      -0.026188      -0.031527       0.004767       0.026760             14.551478      11.177151       0.440447       0.574255      16.079950      10.665654      16.397334          -0.000001
          316              C      19.545224      23.368952       9.534546      -0.143398      43.621634 0.50845276E+03  0.12412158E+05                                10.745098                            7.460477       0.037191       1.965099                    0.999806      30.970027      90.277436       0.611217       0.410501      -1.069635       0.022488       0.016809       0.019319       0.034081       0.022835       0.017832       0.001652       0.037184      -0.023982      -0.027927      -0.011546       0.039473             15.061212      11.211624      -1.014247      -0.767460      16.683094      11.301153      17.288917          -0.000000
          317              C       8.141306       3.312163      10.531655      -0.092061      42.227225 0.49282430E+03  0.11942118E+05                                10.534621                            7.364213      -0.046037       1.939548                    0.999452      30.491834      88.677339       0.612527       0.412659      -1.067786      -0.034524       0.014198      -0.007796       0.038135      -0.011794       0.016471       0.014347       0.026866      -0.026147      -0.031399       0.005014       0.026385             14.557815      11.176319       0.433666      -0.571550      16.091887     -10.674128      16.405240          -0.000001
          318              C       8.136046       4.313425       9.535099      -0.143448      43.634933 0.50842982E+03  0.12411516E+05                                10.746836                            7.460005       0.037052       1.965001                    0.999802      30.972718      90.286362       0.611271       0.410467      -1.069652      -0.022678      -0.016734       0.019524       0.034286       0.023302      -0.017894      -0.001645       0.037076      -0.022662      -0.028428      -0.011207       0.039636             15.067225      11.212356      -1.019879       0.769628      16.694648     -11.308750      17.294671          -0.000000
          319              C       2.844336      26.553224      14.206454       0.105204      32.947662 0.36006721E+03  0.80395657E+04                                 8.903577                            6.261695       0.284011       2.100516                    0.999725      26.082271      72.015373       0.671778       0.408349      -1.074205       0.015519       0.060084      -0.018758       0.064828      -0.000903      -0.000515       0.013179      -0.040751       0.120899      -0.040546      -0.003706       0.044252             12.239370      21.645869      -0.560922       0.283737       9.604964      -1.603909       5.467277          -0.000000
          320              C       1.452757      26.533293      14.220848      -0.180087      41.764373 0.48294051E+03  0.11583151E+05                                10.301342                            7.189188       0.203804       2.024251                    0.999809      30.162722      85.802617       0.636320       0.401326      -1.080847       0.003760       0.014960       0.001764       0.015525       0.017686      -0.004501      -0.002039      -0.033410       0.037219      -0.030789       0.010841       0.019948             14.622314      27.414848      -1.633016       0.694706      10.356838      -1.614471       6.095256           0.000001
          321              C       8.141306      24.369937      17.150445      -0.092061      42.227222 0.49282426E+03  0.11942117E+05                                10.534620                            7.364212      -0.046037       1.939548                    0.999452      30.491833      88.677333       0.612527       0.412659      -1.067786      -0.034524      -0.014198       0.007796       0.038135       0.011794      -0.016471       0.014347       0.026866      -0.026147      -0.031399       0.005014       0.026385             14.557814      11.176318      -0.433666       0.571550      16.091885     -10.674127      16.405238          -0.000001
          322              C       8.136046      23.368675      18.147001      -0.143448      43.634930 0.50842979E+03  0.12411514E+05                                10.746836                            7.460005       0.037052       1.965001                    0.999802      30.972717      90.286356       0.611271       0.410467      -1.069652      -0.022678       0.016734      -0.019524       0.034286      -0.023302       0.017894      -0.001645       0.037076      -0.022662      -0.028428      -0.011207       0.039636             15.067224      11.212355       1.019879      -0.769628      16.694646     -11.308749      17.294669          -0.000000
          323              C       2.844336       1.128876      13.475646       0.105204      32.947662 0.36006721E+03  0.80395658E+04                                 8.903577                            6.261695       0.284011       2.100516                    0.999725      26.082271      72.015373       0.671778       0.408349      -1.074205       0.015519      -0.060084       0.018758       0.064828       0.000903       0.000515       0.013179      -0.040751       0.120899      -0.040546      -0.003706       0.044252             12.239370      21.645869       0.560922      -0.283737       9.604964      -1.603909       5.467277          -0.000000
          324              C       1.452757       1.148807      13.461252      -0.180087      41.764373 0.48294052E+03  0.11583151E+05                                10.301342                            7.189188       0.203804       2.024251                    0.999809      30.162722      85.802618       0.636320       0.401326      -1.080847       0.003760      -0.014960      -0.001764       0.015525      -0.017686       0.004501      -0.002039      -0.033410       0.037219      -0.030789       0.010841       0.019948             14.622315      27.414849       1.633017      -0.694706      10.356838      -1.614471       6.095256           0.000001
          325              C       0.000000      13.841050      14.580439       0.109864      44.079073 0.41939045E+03  0.97400126E+04                                11.100485                            6.919976      -0.257126       1.926815                    0.998843      26.671344      75.407135       0.615947       0.428176      -1.060246       0.000039       0.000006       0.011757       0.011757      -0.024565       0.000036      -0.000066       0.039378       0.030915      -0.036634       0.010305       0.026329             18.728924       6.616598       1.368963       0.001164      10.741512      -0.001672      38.828661          -0.000000
          326              C       0.000000      13.841050      13.101661       0.109864      44.079073 0.41939045E+03  0.97400126E+04                                11.100485                            6.919976      -0.257126       1.926815                    0.998843      26.671344      75.407135       0.615947       0.428176      -1.060246       0.000039      -0.000006      -0.011757       0.011757       0.024565      -0.000036      -0.000066       0.039378       0.030915      -0.036634       0.010305       0.026329             18.728924       6.616598      -1.368963      -0.001164      10.741512      -0.001672      38.828661          -0.000000
          327              C      14.580162       0.000000      13.841050       0.107909      44.119378 0.41995096E+03  0.97550863E+04                                11.100949                            6.920730      -0.254339       1.927431                    0.998892      26.691778      75.442527       0.616506       0.427697      -1.060672       0.011402       0.000000       0.000000       0.011402       0.000000       0.000000       0.025223      -0.005237      -0.073437      -0.036796       0.009621       0.027175             18.727045      38.821503      -0.000000      -0.000000       6.629446      -1.388650      10.730185          -0.000000
          328              C      13.101384       0.000000      13.841050       0.110716      44.035823 0.41904140E+03  0.97296152E+04                                11.092484                            6.916723      -0.257473       1.926693                    0.998818      26.659138      75.357040       0.616158       0.428129      -1.060303      -0.011350       0.000000      -0.000000       0.011350       0.000000       0.000000      -0.024522      -0.005149      -0.072874      -0.036119       0.009571       0.026548             18.710459      38.784519      -0.000000      -0.000000       6.596252       1.345463      10.750607          -0.000000
          329              C      13.841050      14.580439       0.000000       0.109869      44.075221 0.41933641E+03  0.97384776E+04                                11.099994                            6.919598      -0.257288       1.926813                    0.998840      26.670213      75.403705       0.615953       0.428184      -1.060237       0.000018       0.011704       0.000008       0.011704       0.000009      -0.024629      -0.000097      -0.035031       0.043661      -0.036641       0.010238       0.026403             18.728731      10.741898      -0.000538       1.369022      38.827981      -0.004487       6.616314          -0.000000
          330              C      13.841050      13.101661       0.000000       0.109869      44.075221 0.41933641E+03  0.97384776E+04                                11.099994                            6.919597      -0.257288       1.926813                    0.998840      26.670213      75.403705       0.615953       0.428184      -1.060237       0.000018      -0.011704      -0.000008       0.011704      -0.000009       0.024629      -0.000097      -0.035031       0.043661      -0.036641       0.010238       0.026403             18.728731      10.741898       0.000538      -1.369022      38.827981      -0.004487       6.616314          -0.000000
          331              C      -0.000277      13.840773      26.942711       0.109955      44.065015 0.41926283E+03  0.97360670E+04                                11.097039                            6.918179      -0.254713       1.927498                    0.998841      26.668155      75.388228       0.616141       0.428084      -1.060329       0.000233       0.000041      -0.011648       0.011650       0.024676      -0.000020       0.000093      -0.039159       0.029258      -0.036376       0.009752       0.026624             18.722337      10.739311      -1.368827      -0.000695       6.614608       0.004238      38.813093          -0.000000
          332              C      -0.000277      13.841327       0.739389       0.109955      44.065015 0.41926283E+03  0.97360670E+04                                11.097039                            6.918179      -0.254713       1.927498                    0.998841      26.668155      75.388228       0.616141       0.428084      -1.060329       0.000233      -0.000041       0.011648       0.011650      -0.024676       0.000020       0.000093      -0.039159       0.029258      -0.036376       0.009752       0.026624             18.722337      10.739311       1.368827       0.000696       6.614608       0.004238      38.813093          -0.000000
          333              C      13.841327       0.739389       0.000000       0.109875      44.071677 0.41933470E+03  0.97383832E+04                                11.099073                            6.919375      -0.255501       1.927262                    0.998846      26.670632      75.403550       0.615993       0.428158      -1.060258      -0.000088       0.011679       0.000011       0.011680       0.000049      -0.024626       0.000062       0.004765      -0.074099      -0.036530       0.009968       0.026563             18.725442       6.615744      -0.000953       1.369130      38.819460       0.001743      10.741122          -0.000000
          334              C      13.841327      26.942711       0.000000       0.109875      44.071679 0.41933472E+03  0.97383838E+04                                11.099073                            6.919375      -0.255501       1.927262                    0.998846      26.670633      75.403550       0.615993       0.428158      -1.060258      -0.000088      -0.011679      -0.000011       0.011680      -0.000049       0.024626       0.000062       0.004765      -0.074099      -0.036530       0.009968       0.026563             18.725441       6.615744       0.000952      -1.369130      38.819458       0.001744      10.741122          -0.000000
          335              C       0.739389       0.000000      13.841050       0.110760      44.033351 0.41890088E+03  0.97254060E+04                                11.091237                            6.915019      -0.258181       1.926614                    0.998821      26.655498      75.339770       0.616315       0.428062      -1.060359       0.011099       0.000000      -0.000000       0.011099      -0.000000      -0.000000       0.024464       0.034833       0.043942      -0.036452       0.010093       0.026359             18.709658      38.785743       0.000000       0.000000      10.746627      -1.346335       6.596605          -0.000000
          336              C      26.942988       0.000000      13.841050       0.107317      44.147147 0.42016097E+03  0.97614894E+04                                11.106620                            6.923332      -0.256676       1.926720                    0.998862      26.698649      75.475540       0.616254       0.427805      -1.060573      -0.011282      -0.000000      -0.000000       0.011282      -0.000000       0.000000      -0.025281       0.034147       0.045118      -0.036899       0.009554       0.027345             18.738982      38.849662       0.000000       0.000000      10.734171       1.389411       6.633114          -0.000000
          337              C       1.710200      12.118670      20.734447       0.607044      27.270638 0.25805340E+03  0.53924582E+04                                 8.530002                            5.746426      -0.095316       2.032760                    0.999039      22.371181      63.174796       0.610818       0.479863      -1.014306      -0.047702       0.047076      -0.000848       0.067025       0.087269      -0.002803      -0.003461       0.000192      -0.148844      -0.062479      -0.049719       0.112198             12.387055      13.897622      -8.901053      -0.005837      13.941186       0.083683       9.322358          -0.000000
          338              C       2.781221      11.047926      20.740260      -0.035206      46.057723 0.47005808E+03  0.11191176E+05                                11.249310                            7.205305      -0.091533       1.965477                    0.998933      28.067832      79.385589       0.621151       0.414176      -1.073040       0.033606      -0.033743       0.002078       0.047669       0.012575      -0.001245      -0.006190      -0.000232      -0.046756      -0.017288      -0.003847       0.021135             17.583170      20.674443     -14.631101      -0.089741      20.692479       0.227524      11.382588          -0.000000
          339              C       4.826651       9.011354      20.752163       0.073433      46.347494 0.45640751E+03  0.10832243E+05                                11.492106                            7.215780      -0.287692       1.907888                    0.998742      27.651800      79.175474       0.603247       0.427804      -1.059887      -0.001445       0.001519      -0.002500       0.003263      -0.006038       0.010060       0.006737      -0.000039      -0.100460      -0.036564       0.013662       0.022903             18.934795      22.586018     -16.223871       0.242537      22.575128       0.378923      11.643239          -0.000000
          340              C       5.904038       7.934797      20.757423       0.071654      50.055938 0.45847161E+03  0.10886126E+05                                11.991829                            7.196282      -0.290296       1.902782                    0.998744      27.744331      79.282406       0.608990       0.423580      -1.063241       0.000374      -0.000440      -0.000198       0.000611      -0.018022      -0.013088      -0.013883       0.000231      -0.006453      -0.030008       0.010887       0.019121             20.053936      23.638683     -14.144903       3.158732      23.664389       3.185964      12.858737          -0.000000
          341              C      25.971900      15.562323      20.734170       0.606692      27.290315 0.25820131E+03  0.53963748E+04                                 8.533795                            5.747940      -0.096552       2.032225                    0.999050      22.379865      63.206171       0.610752       0.479841      -1.014308       0.047623      -0.046971      -0.000134       0.066890       0.087185       0.002576       0.002990      -0.000151      -0.149682      -0.062245      -0.049983       0.112228             12.393612      13.907011      -8.908170       0.006471      13.949532      -0.084181       9.324292          -0.000000
          342              C      24.900879      16.632790      20.739983      -0.035687      46.089956 0.47035430E+03  0.11200344E+05                                11.254904                            7.208005      -0.093204       1.964849                    0.998922      28.079306      79.433683       0.620960       0.414225      -1.072974      -0.033653       0.033676       0.002037       0.047653       0.012951       0.001014       0.006499      -0.000158      -0.047400      -0.017713      -0.003907       0.021620             17.592394      20.685779     -14.639763       0.090299      20.703495      -0.228600      11.387907          -0.000000
          343              C      22.855726      18.669362      20.751333       0.073308      46.308858 0.45616297E+03  0.10824326E+05                                11.482991                            7.211851      -0.285046       1.908710                    0.998763      27.647431      79.139414       0.603699       0.427567      -1.060099       0.001621      -0.001689      -0.002219       0.003226      -0.005894      -0.010052      -0.006653      -0.000082      -0.101268      -0.036775       0.013879       0.022896             18.915752      22.558454     -16.203323      -0.242305      22.551451      -0.378903      11.637352          -0.000000
          344              C      21.778339      19.746472      20.756592       0.071931      50.032968 0.45839579E+03  0.10883706E+05                                11.988069                            7.195562      -0.288510       1.903320                    0.998744      27.740099      79.264026       0.609046       0.423565      -1.063267      -0.000501       0.000311       0.000137       0.000605      -0.017964       0.012946       0.014169       0.000542      -0.006211      -0.030072       0.011023       0.019049             20.045147      23.624816     -14.134146      -3.158760      23.653031      -3.186395      12.857594          -0.000000
          345              C      25.971900      12.119777       6.947930       0.606692      27.290315 0.25820132E+03  0.53963749E+04                                 8.533795                            5.747940      -0.096552       2.032225                    0.999050      22.379865      63.206170       0.610752       0.479841      -1.014308       0.047623       0.046971       0.000134       0.066890      -0.087185      -0.002576       0.002990      -0.000151      -0.149682      -0.062245      -0.049983       0.112228             12.393611      13.907011       8.908170      -0.006471      13.949532      -0.084181       9.324292          -0.000000
          346              C      24.900879      11.049310       6.942117      -0.035687      46.089954 0.47035429E+03  0.11200344E+05                                11.254904                            7.208004      -0.093204       1.964849                    0.998922      28.079306      79.433680       0.620960       0.414225      -1.072974      -0.033653      -0.033676      -0.002037       0.047653      -0.012951      -0.001014       0.006499      -0.000158      -0.047400      -0.017713      -0.003907       0.021620             17.592393      20.685778      14.639762      -0.090299      20.703494      -0.228599      11.387906          -0.000000
          347              C      22.855726       9.012738       6.930767       0.073308      46.308858 0.45616297E+03  0.10824326E+05                                11.482992                            7.211851      -0.285046       1.908710                    0.998763      27.647431      79.139415       0.603699       0.427568      -1.060099       0.001621       0.001689       0.002219       0.003226       0.005894       0.010052      -0.006653      -0.000082      -0.101268      -0.036775       0.013879       0.022896             18.915752      22.558455      16.203323       0.242305      22.551451      -0.378904      11.637352          -0.000000
          348              C      21.778339       7.935628       6.925508       0.071931      50.032969 0.45839581E+03  0.10883707E+05                                11.988068                            7.195562      -0.288510       1.903320                    0.998744      27.740100      79.264027       0.609046       0.423565      -1.063267      -0.000501      -0.000311      -0.000137       0.000605       0.017964      -0.012946       0.014169       0.000542      -0.006211      -0.030072       0.011023       0.019049             20.045147      23.624816      14.134146       3.158760      23.653031      -3.186395      12.857594          -0.000000
          349              C       1.710200      15.563430       6.947653       0.607044      27.270638 0.25805340E+03  0.53924583E+04                                 8.530002                            5.746427      -0.095316       2.032760                    0.999039      22.371181      63.174796       0.610818       0.479863      -1.014306      -0.047702      -0.047076       0.000848       0.067025      -0.087269       0.002803      -0.003461       0.000192      -0.148844      -0.062479      -0.049719       0.112198             12.387055      13.897622       8.901053       0.005838      13.941187       0.083684       9.322358          -0.000000
          350              C       2.781221      16.634174       6.941840      -0.035206      46.057724 0.47005810E+03  0.11191177E+05                                11.249310                            7.205304      -0.091533       1.965477                    0.998933      28.067833      79.385589       0.621151       0.414175      -1.073040       0.033606       0.033743      -0.002078       0.047669      -0.012575       0.001245      -0.006190      -0.000232      -0.046756      -0.017288      -0.003847       0.021135             17.583169      20.674442      14.631100       0.089741      20.692478       0.227524      11.382588          -0.000000
          351              C       4.826651      18.670746       6.929937       0.073433      46.347493 0.45640751E+03  0.10832243E+05                                11.492106                            7.215780      -0.287692       1.907888                    0.998742      27.651800      79.175475       0.603247       0.427804      -1.059887      -0.001445      -0.001519       0.002500       0.003263       0.006038      -0.010060       0.006737      -0.000039      -0.100460      -0.036564       0.013662       0.022903             18.934795      22.586017      16.223871      -0.242538      22.575128       0.378923      11.643239          -0.000000
          352              C       5.904038      19.747303       6.924677       0.071654      50.055939 0.45847161E+03  0.10886126E+05                                11.991829                            7.196282      -0.290296       1.902782                    0.998744      27.744331      79.282407       0.608990       0.423580      -1.063241       0.000374       0.000440       0.000198       0.000611       0.018022       0.013088      -0.013883       0.000231      -0.006453      -0.030008       0.010887       0.019121             20.053937      23.638683      14.144903      -3.158732      23.664389       3.185964      12.858738          -0.000000
          353              C      20.787873       1.719889      12.127528       0.607356      27.274802 0.25817491E+03  0.53953810E+04                                 8.529865                            5.747166      -0.093205       2.033373                    0.999025      22.370906      63.166659       0.610904       0.479761      -1.014408       0.000816      -0.047248       0.048094       0.067425      -0.003258      -0.001890       0.087111      -0.074440       0.074774      -0.062344      -0.049690       0.112034             12.382392       9.320109       0.084640      -0.006484      13.912594      -8.895397      13.914471          -0.000000
          354              C      20.781783       2.789248      11.054570      -0.034828      46.035490 0.46999360E+03  0.11188997E+05                                11.244378                            7.204025      -0.087871       1.966503                    0.998953      28.064478      79.367773       0.621323       0.414085      -1.073123      -0.002167       0.034122      -0.033366       0.047773      -0.006001      -0.000428       0.012701      -0.022389       0.022182      -0.016792      -0.003947       0.020739             17.563734      11.377458       0.231152      -0.090747      20.635415     -14.607633      20.678330          -0.000000
          355              C      20.770433       4.825820       9.008032       0.072827      46.386430 0.45712649E+03  0.10853159E+05                                11.496166                            7.220477      -0.284734       1.908428                    0.998754      27.670885      79.234210       0.603198       0.427688      -1.060000       0.002030      -0.000840       0.001317       0.002561       0.006300       0.008179      -0.006330      -0.050529       0.050888      -0.036025       0.012782       0.023243             18.920161      11.648959       0.402207       0.223154      22.580644     -16.199864      22.530882          -0.000000
          356              C      20.766004       5.905422       7.932583       0.070122      50.154892 0.45989009E+03  0.10928001E+05                                12.006030                            7.207221      -0.289624       1.902577                    0.998736      27.779090      79.405752       0.608564       0.423558      -1.063278       0.000747       0.000259       0.000025       0.000791      -0.013630      -0.013899      -0.017378      -0.003300       0.003847      -0.029938       0.011407       0.018531             20.060905      12.885205       3.191274       3.161684      23.680507     -14.140283      23.617003          -0.000000
          357              C      20.787873      25.962211      15.554572       0.607356      27.274802 0.25817490E+03  0.53953810E+04                                 8.529865                            5.747166      -0.093205       2.033373                    0.999025      22.370906      63.166659       0.610904       0.479761      -1.014408       0.000816       0.047248      -0.048094       0.067425       0.003258       0.001890       0.087111      -0.074440       0.074774      -0.062344      -0.049690       0.112034             12.382392       9.320109      -0.084640       0.006485      13.912594      -8.895397      13.914471          -0.000000
          358              C      20.781783      24.892852      16.627530      -0.034828      46.035491 0.46999360E+03  0.11188997E+05                                11.244378                            7.204025      -0.087871       1.966503                    0.998953      28.064478      79.367774       0.621323       0.414085      -1.073123      -0.002167      -0.034122       0.033366       0.047773       0.006001       0.000428       0.012701      -0.022389       0.022182      -0.016792      -0.003947       0.020739             17.563735      11.377458      -0.231153       0.090748      20.635415     -14.607633      20.678330          -0.000000
          359              C      20.770433      22.856280      18.674068       0.072827      46.386429 0.45712649E+03  0.10853159E+05                                11.496166                            7.220477      -0.284734       1.908428                    0.998754      27.670885      79.234208       0.603198       0.427688      -1.060000       0.002030       0.000840      -0.001317       0.002561      -0.006300      -0.008179      -0.006330      -0.050529       0.050888      -0.036025       0.012782       0.023243             18.920161      11.648958      -0.402207      -0.223154      22.580643     -16.199864      22.530881          -0.000000
          360              C      20.766004      21.776678      19.749517       0.070122      50.154892 0.45989009E+03  0.10928000E+05                                12.006029                            7.207221      -0.289624       1.902577                    0.998736      27.779090      79.405751       0.608564       0.423558      -1.063278       0.000747      -0.000259      -0.000025       0.000791       0.013630       0.013899      -0.017378      -0.003300       0.003847      -0.029938       0.011407       0.018531             20.060905      12.885205      -3.191273      -3.161684      23.680507     -14.140284      23.617003          -0.000000
          361              C       6.895057      25.962765      12.126974       0.607659      27.256688 0.25797470E+03  0.53901701E+04                                 8.526214                            5.744952      -0.095169       2.032938                    0.999023      22.364013      63.141889       0.611018       0.479763      -1.014403      -0.001086       0.047460       0.047885       0.067428      -0.003679       0.001914      -0.087048      -0.074329       0.073190      -0.062485      -0.049342       0.111827             12.376769       9.316111       0.082656       0.004986      13.902242       8.891074      13.911955          -0.000000
          362              C       6.901148      24.893682      11.053739      -0.034740      46.012982 0.46975478E+03  0.11181644E+05                                11.240595                            7.202006      -0.087413       1.966747                    0.998956      28.055678      79.331274       0.621448       0.414064      -1.073161       0.002335      -0.033990      -0.033447       0.047744      -0.005978       0.000390      -0.012392      -0.022245       0.021956      -0.016670      -0.003703       0.020374             17.557760      11.373411       0.226060       0.084806      20.623492      14.602638      20.676375          -0.000000
          363              C       6.912497      22.857387       9.006925       0.073256      46.362363 0.45687959E+03  0.10846120E+05                                11.493625                            7.219327      -0.285390       1.908381                    0.998730      27.663406      79.215373       0.603129       0.427782      -1.059913      -0.001752       0.000909       0.001201       0.002310       0.006290      -0.008190       0.006283      -0.050719       0.051940      -0.036274       0.012925       0.023350             18.915143      11.647027       0.406021      -0.220446      22.573917      16.194519      22.524485          -0.000000
          364              C       6.916373      21.777508       7.931475       0.070178      50.171021 0.46000497E+03  0.10931657E+05                                12.009694                            7.208777      -0.290530       1.902265                    0.998724      27.782232      79.423892       0.608402       0.423635      -1.063206      -0.000273      -0.000343      -0.000208       0.000485      -0.013840       0.013725       0.017418      -0.003043       0.004121      -0.029991       0.011466       0.018525             20.069093      12.889977       3.197163      -3.158963      23.693228      14.146532      23.624072          -0.000000
          365              C       6.895057       1.719335      15.555126       0.607659      27.256688 0.25797470E+03  0.53901701E+04                                 8.526215                            5.744952      -0.095169       2.032938                    0.999023      22.364013      63.141889       0.611018       0.479763      -1.014403      -0.001086      -0.047460      -0.047885       0.067428       0.003679      -0.001914      -0.087048      -0.074329       0.073190      -0.062485      -0.049342       0.111827             12.376769       9.316111      -0.082656      -0.004986      13.902242       8.891074      13.911955          -0.000000
          366              C       6.901148       2.788418      16.628361      -0.034740      46.012983 0.46975480E+03  0.11181645E+05                                11.240594                            7.202006      -0.087413       1.966747                    0.998956      28.055679      79.331275       0.621448       0.414064      -1.073161       0.002335       0.033990       0.033447       0.047744       0.005978      -0.000390      -0.012392      -0.022245       0.021956      -0.016670      -0.003703       0.020374             17.557759      11.373411      -0.226060      -0.084805      20.623492      14.602637      20.676374          -0.000000
          367              C       6.912497       4.824713      18.675175       0.073256      46.362363 0.45687959E+03  0.10846120E+05                                11.493625                            7.219327      -0.285390       1.908381                    0.998730      27.663406      79.215373       0.603129       0.427782      -1.059913      -0.001752      -0.000909      -0.001201       0.002310      -0.006290       0.008190       0.006283      -0.050719       0.051940      -0.036274       0.012924       0.023350             18.915143      11.647028      -0.406021       0.220446      22.573916      16.194518      22.524485          -0.000000
          368              C       6.916373       5.904592      19.750625       0.070178      50.171021 0.46000497E+03  0.10931657E+05                                12.009694                            7.208777      -0.290530       1.902265                    0.998724      27.782232      79.423892       0.608402       0.423635      -1.063206      -0.000273       0.000343       0.000208       0.000485       0.013840      -0.013725       0.017418      -0.003043       0.004121      -0.029991       0.011466       0.018525             20.069092      12.889977      -3.197162       3.158963      23.693228      14.146531      23.624072          -0.000000
          369              C      12.117839      20.734447       1.711031       0.606381      27.294082 0.25843608E+03  0.54021261E+04                                 8.533505                            5.749767      -0.094151       2.033025                    0.999045      22.379569      63.195656       0.610824       0.479710      -1.014449       0.047419      -0.000682      -0.047964       0.067451      -0.003252       0.087329      -0.002526       0.074679       0.074629      -0.062461      -0.049859       0.112320             12.385513      13.940162       0.085191      -8.898130       9.320374      -0.006976      13.896002          -0.000000
          370              C      11.046542      20.740260       2.782605      -0.034347      46.036675 0.47004758E+03  0.11190772E+05                                11.246122                            7.205416      -0.091309       1.965524                    0.998941      28.062154      79.366854       0.621127       0.414198      -1.073034      -0.033283       0.002115       0.033264       0.047103      -0.006175       0.012299      -0.001230       0.023017       0.023244      -0.017104      -0.003653       0.020757             17.560359      20.660739       0.232434     -14.601707      11.378559      -0.086490      20.641780          -0.000000
          371              C       9.008863      20.752163       4.829142       0.073493      46.352775 0.45690692E+03  0.10846772E+05                                11.491555                            7.219312      -0.289410       1.907191                    0.998754      27.662086      79.207818       0.603168       0.427755      -1.059946       0.000559      -0.002299      -0.000673       0.002460       0.007567      -0.006463       0.009200       0.049774       0.051159      -0.036443       0.013217       0.023226             18.894352      22.514057       0.384459     -16.167450      11.644910       0.246716      22.524091          -0.000000
          372              C       7.931198      20.757423       5.907637       0.069276      50.210191 0.46070680E+03  0.10951375E+05                                12.011025                            7.211081      -0.285982       1.903631                    0.998713      27.799538      79.457532       0.608772       0.423260      -1.063552      -0.000892      -0.001249       0.000264       0.001557      -0.013082      -0.016738      -0.014125       0.003283       0.002939      -0.029301       0.011445       0.017856             20.057754      23.647192       3.188049     -14.133420      12.901187       3.165683      23.624885          -0.000000
          373              C      15.564261      20.734447      25.969962       0.606452      27.281179 0.25834165E+03  0.53995559E+04                                 8.530577                            5.748538      -0.094427       2.033082                    0.999045      22.374606      63.174218       0.610929       0.479680      -1.014484      -0.047425      -0.000542       0.048182       0.067609       0.003224       0.087429       0.002447       0.074916       0.073677      -0.062583      -0.049814       0.112397             12.380361      13.932542      -0.087526      -8.892688       9.318794       0.008560      13.889747          -0.000000
          374              C      16.635558      20.739983      24.898111      -0.033553      45.999716 0.46965613E+03  0.11179270E+05                                11.241015                            7.202951      -0.091362       1.965604                    0.998959      28.050910      79.330695       0.621156       0.414259      -1.072980       0.033198       0.002030      -0.033417       0.047148       0.006140       0.011990       0.001108       0.022682       0.022308      -0.016801      -0.003477       0.020278             17.550644      20.647836      -0.234823     -14.591373      11.375287       0.088366      20.628810          -0.000000
          375              C      18.673514      20.751333      22.851850       0.073727      46.362873 0.45694387E+03  0.10848177E+05                                11.494585                            7.220574      -0.291176       1.906630                    0.998779      27.662503      79.218301       0.602976       0.427870      -1.059844      -0.000439      -0.001636       0.000572       0.001788      -0.007582      -0.006704      -0.008790       0.049690       0.051291      -0.036299       0.012855       0.023443             18.900074      22.524491      -0.384979     -16.173437      11.646761      -0.247107      22.528969          -0.000000
          376              C      19.751178      20.756592      21.773633       0.069384      50.213671 0.46074646E+03  0.10952358E+05                                12.010666                            7.210808      -0.285443       1.903763                    0.998707      27.799340      79.452462       0.608868       0.423192      -1.063614       0.001315      -0.001566      -0.000659       0.002149       0.012956      -0.016683       0.013861       0.002699       0.003411      -0.029002       0.011297       0.017705             20.056749      23.649182      -3.189940     -14.133537      12.898737      -3.162439      23.622326          -0.000000
          377              C      12.117839       6.947653      25.971069       0.606381      27.294082 0.25843608E+03  0.54021261E+04                                 8.533505                            5.749767      -0.094151       2.033025                    0.999045      22.379569      63.195656       0.610824       0.479710      -1.014449       0.047419       0.000682       0.047964       0.067451       0.003252      -0.087329      -0.002526       0.074679       0.074629      -0.062461      -0.049859       0.112320             12.385513      13.940162      -0.085191       8.898130       9.320374      -0.006976      13.896002          -0.000000
          378              C      11.046542       6.941840      24.899495      -0.034347      46.036676 0.47004758E+03  0.11190772E+05                                11.246123                            7.205416      -0.091309       1.965524                    0.998941      28.062154      79.366855       0.621127       0.414198      -1.073034      -0.033283      -0.002115      -0.033264       0.047103       0.006175      -0.012299      -0.001230       0.023017       0.023244      -0.017104      -0.003653       0.020757             17.560360      20.660740      -0.232434      14.601708      11.378559      -0.086490      20.641781          -0.000000
          379              C       9.008863       6.929937      22.852958       0.073493      46.352775 0.45690692E+03  0.10846772E+05                                11.491556                            7.219312      -0.289410       1.907191                    0.998754      27.662086      79.207819       0.603168       0.427755      -1.059946       0.000559       0.002299       0.000673       0.002460      -0.007567       0.006463       0.009200       0.049774       0.051159      -0.036443       0.013217       0.023226             18.894353      22.514057      -0.384459      16.167450      11.644910       0.246716      22.524092          -0.000000
          380              C       7.931198       6.924677      21.774463       0.069276      50.210191 0.46070680E+03  0.10951375E+05                                12.011026                            7.211081      -0.285982       1.903631                    0.998713      27.799538      79.457533       0.608772       0.423260      -1.063551      -0.000892       0.001249      -0.000264       0.001557       0.013082       0.016738      -0.014125       0.003283       0.002939      -0.029301       0.011445       0.017856             20.057754      23.647192      -3.188049      14.133420      12.901187       3.165683      23.624885          -0.000000
          381              C      15.564261       6.947653       1.712138       0.606452      27.281177 0.25834163E+03  0.53995555E+04                                 8.530577                            5.748538      -0.094427       2.033082                    0.999045      22.374605      63.174217       0.610929       0.479680      -1.014484      -0.047425       0.000542      -0.048182       0.067609      -0.003224      -0.087429       0.002447       0.074916       0.073677      -0.062583      -0.049814       0.112397             12.380361      13.932542       0.087526       8.892688       9.318794       0.008560      13.889747          -0.000000
          382              C      16.635558       6.942117       2.783989      -0.033553      45.999714 0.46965612E+03  0.11179269E+05                                11.241014                            7.202951      -0.091362       1.965604                    0.998959      28.050910      79.330691       0.621156       0.414259      -1.072980       0.033198      -0.002030       0.033417       0.047148      -0.006140      -0.011990       0.001108       0.022682       0.022308      -0.016801      -0.003477       0.020278             17.550642      20.647834       0.234823      14.591371      11.375286       0.088366      20.628808          -0.000000
          383              C      18.673514       6.930767       4.830250       0.073727      46.362872 0.45694387E+03  0.10848177E+05                                11.494585                            7.220574      -0.291176       1.906630                    0.998779      27.662503      79.218300       0.602976       0.427870      -1.059844      -0.000439       0.001636      -0.000572       0.001788       0.007582       0.006704      -0.008790       0.049690       0.051291      -0.036299       0.012855       0.023443             18.900073      22.524490       0.384979      16.173436      11.646761      -0.247107      22.528968          -0.000000
          384              C      19.751178       6.925508       5.908467       0.069384      50.213669 0.46074643E+03  0.10952357E+05                                12.010666                            7.210808      -0.285443       1.903763                    0.998707      27.799339      79.452461       0.608868       0.423192      -1.063614       0.001315       0.001566       0.000659       0.002149      -0.012956       0.016683       0.013861       0.002699       0.003411      -0.029002       0.011297       0.017705             20.056749      23.649182       3.189940      14.133537      12.898737      -3.162439      23.622326          -0.000000
          385              C      25.958889      15.553188       6.893397       0.606417      27.282104 0.25836181E+03  0.54000792E+04                                 8.530698                            5.748739      -0.094324       2.033089                    0.999046      22.375513      63.177245       0.610923       0.479676      -1.014487       0.047427      -0.048196      -0.000566       0.067621       0.087418      -0.003207      -0.002461       0.000633      -0.149161      -0.062580      -0.049798       0.112378             12.380123      13.932068      -8.892135       0.086408      13.889287      -0.007299       9.319014          -0.000000
          386              C      24.887592      16.625039       6.899210      -0.033558      45.998855 0.46969260E+03  0.11180242E+05                                11.240682                            7.203124      -0.091315       1.965627                    0.998959      28.050116      79.326206       0.621168       0.414247      -1.072999      -0.033057       0.033453       0.002160       0.047080       0.012008      -0.006106      -0.001140       0.000022      -0.044885      -0.016699      -0.003547       0.020246             17.549215      20.645932     -14.589486       0.232190      20.626605      -0.085263      11.375108          -0.000000
          387              C      22.849636      18.671300       6.910559       0.073846      46.359905 0.45697132E+03  0.10848826E+05                                11.493685                            7.220473      -0.290717       1.906763                    0.998779      27.661628      79.211820       0.603030       0.427832      -1.059884       0.000402      -0.000560      -0.001725       0.001857      -0.006721       0.007622       0.008923      -0.000715      -0.100428      -0.036434       0.012933       0.023501             18.897606      22.522172     -16.170647       0.388163      22.524737       0.244707      11.645909          -0.000000
          388              C      21.771972      19.749517       6.915542       0.069124      50.204761 0.46068006E+03  0.10950399E+05                                12.009089                            7.210153      -0.285011       1.903928                    0.998699      27.799419      79.451643       0.608912       0.423176      -1.063622      -0.001244       0.000588      -0.001570       0.002088      -0.016639      -0.013033      -0.013947      -0.000288      -0.005628      -0.029081       0.011442       0.017639             20.052870      23.647635     -14.130006       3.192046      23.613483       3.159426      12.897493          -0.000000
          389              C       1.723211      12.130019       6.893397       0.606387      27.293851 0.25843292E+03  0.54020384E+04                                 8.533425                            5.749715      -0.094189       2.033015                    0.999045      22.379383      63.194811       0.610830       0.479707      -1.014452      -0.047421       0.047962      -0.000686       0.067450       0.087333       0.003257       0.002526       0.000037      -0.149319      -0.062467      -0.049855       0.112322             12.385299      13.939930      -8.897824      -0.085157      13.895544       0.007059       9.320421          -0.000000
          390              C       2.794508      11.058445       6.899210      -0.034340      46.036240 0.47004483E+03  0.11190696E+05                                11.246061                            7.205410      -0.091336       1.965517                    0.998941      28.062096      79.366783       0.621125       0.414199      -1.073033       0.033286      -0.033262       0.002148       0.047106       0.012300       0.006176       0.001230      -0.000113      -0.046133      -0.017101      -0.003655       0.020756             17.560066      20.660304     -14.601298      -0.232448      20.641294       0.086529      11.378601          -0.000000
          391              C       4.832187       9.011908       6.910836       0.073397      46.354158 0.45692162E+03  0.10847098E+05                                11.491340                            7.219146      -0.289140       1.907259                    0.998757      27.662483      79.206235       0.603216       0.427722      -1.059977      -0.000541       0.000666      -0.002344       0.002496      -0.006479      -0.007644      -0.009203      -0.000681      -0.100781      -0.036634       0.013305       0.023328             18.893976      22.513084     -16.166994      -0.381085      22.523941      -0.250089      11.644903          -0.000000
          392              C       5.909852       7.933413       6.916373       0.069326      50.207098 0.46067265E+03  0.10950333E+05                                12.010342                            7.210705      -0.285771       1.903703                    0.998713      27.798769      79.453837       0.608803       0.423247      -1.063562       0.000897      -0.000286      -0.001161       0.001495      -0.016749       0.013025       0.014170       0.000162      -0.006340      -0.029302       0.011431       0.017871             20.056422      23.643896     -14.132116      -3.185135      23.624429      -3.168367      12.900940          -0.000000
          393              C       1.723211      15.552081      20.788703       0.606387      27.293851 0.25843291E+03  0.54020383E+04                                 8.533425                            5.749716      -0.094189       2.033015                    0.999045      22.379383      63.194813       0.610830       0.479707      -1.014452      -0.047421      -0.047962       0.000686       0.067450      -0.087333      -0.003257       0.002526       0.000037      -0.149319      -0.062467      -0.049855       0.112322             12.385299      13.939931       8.897824       0.085157      13.895545       0.007059       9.320422          -0.000000
          394              C       2.794508      16.623655      20.782890      -0.034340      46.036240 0.47004484E+03  0.11190696E+05                                11.246061                            7.205410      -0.091336       1.965517                    0.998941      28.062096      79.366784       0.621125       0.414199      -1.073033       0.033286       0.033262      -0.002148       0.047106      -0.012300      -0.006176       0.001230      -0.000113      -0.046133      -0.017101      -0.003655       0.020756             17.560067      20.660305      14.601298       0.232448      20.641295       0.086529      11.378601          -0.000000
          395              C       4.832187      18.670192      20.771264       0.073397      46.354157 0.45692162E+03  0.10847098E+05                                11.491340                            7.219146      -0.289140       1.907259                    0.998757      27.662483      79.206234       0.603216       0.427722      -1.059977      -0.000541      -0.000667       0.002344       0.002496       0.006479       0.007644      -0.009203      -0.000681      -0.100781      -0.036634       0.013305       0.023328             18.893976      22.513084      16.166993       0.381085      22.523941      -0.250089      11.644903          -0.000000
          396              C       5.909852      19.748687      20.765727       0.069326      50.207098 0.46067264E+03  0.10950333E+05                                12.010342                            7.210705      -0.285771       1.903703                    0.998713      27.798769      79.453837       0.608803       0.423247      -1.063562       0.000897       0.000286       0.001161       0.001495       0.016749      -0.013025       0.014170       0.000162      -0.006340      -0.029302       0.011431       0.017871             20.056422      23.643896      14.132116       3.185135      23.624429      -3.168367      12.900940          -0.000000
          397              C      25.958889      12.128912      20.788703       0.606417      27.282104 0.25836181E+03  0.54000792E+04                                 8.530698                            5.748739      -0.094324       2.033089                    0.999046      22.375513      63.177245       0.610923       0.479676      -1.014487       0.047427       0.048196       0.000566       0.067621      -0.087418       0.003207      -0.002461       0.000633      -0.149161      -0.062580      -0.049798       0.112378             12.380123      13.932068       8.892135      -0.086408      13.889287      -0.007299       9.319014          -0.000000
          398              C      24.887592      11.057061      20.782890      -0.033558      45.998858 0.46969263E+03  0.11180243E+05                                11.240682                            7.203124      -0.091316       1.965627                    0.998959      28.050117      79.326210       0.621168       0.414247      -1.072999      -0.033057      -0.033453      -0.002160       0.047080      -0.012008       0.006106      -0.001140       0.000022      -0.044885      -0.016699      -0.003547       0.020246             17.549216      20.645933      14.589487      -0.232190      20.626607      -0.085263      11.375108          -0.000000
          399              C      22.849636       9.010800      20.771541       0.073846      46.359907 0.45697134E+03  0.10848826E+05                                11.493685                            7.220473      -0.290717       1.906763                    0.998779      27.661629      79.211822       0.603030       0.427832      -1.059884       0.000402       0.000560       0.001725       0.001857       0.006721      -0.007622       0.008923      -0.000715      -0.100428      -0.036434       0.012933       0.023501             18.897606      22.522172      16.170647      -0.388163      22.524738       0.244707      11.645909          -0.000000
          400              C      21.771972       7.932583      20.766558       0.069124      50.204763 0.46068008E+03  0.10950400E+05                                12.009089                            7.210153      -0.285011       1.903928                    0.998699      27.799420      79.451644       0.608912       0.423176      -1.063622      -0.001244      -0.000588       0.001570       0.002088       0.016639       0.013033      -0.013947      -0.000288      -0.005628      -0.029081       0.011442       0.017639             20.052870      23.647634      14.130006      -3.192045      23.613483       3.159427      12.897492          -0.000000
          401              C       6.945716      25.968024      15.560385       0.607948      27.250025 0.25789057E+03  0.53880158E+04                                 8.525190                            5.744231      -0.095246       2.032980                    0.999025      22.360368      63.130921       0.611017       0.479799      -1.014376       0.000871       0.048008      -0.047409       0.067477      -0.001982      -0.003801       0.086965      -0.073719       0.074745      -0.062432      -0.049295       0.111728             12.375437       9.315259      -0.007410       0.085074      13.910600      -8.890009      13.900450          -0.000000
          402              C       6.939902      24.894789      16.629468      -0.035097      46.037893 0.47000339E+03  0.11189034E+05                                11.244435                            7.203825      -0.087260       1.966714                    0.998955      28.062786      79.356419       0.621381       0.414054      -1.073168      -0.002195      -0.033506       0.033966       0.047761      -0.000316      -0.005966       0.012432      -0.022160       0.022728      -0.016753      -0.003689       0.020441             17.565756      11.376477      -0.085766       0.227652      20.687322     -14.610994      20.633468          -0.000000
          403              C       6.928830      22.847975      18.665763       0.073239      46.366284 0.45684902E+03  0.10845045E+05                                11.493476                            7.218603      -0.284949       1.908488                    0.998735      27.662753      79.208224       0.603229       0.427725      -1.059965       0.001616       0.001372      -0.001001       0.002344       0.008086       0.006459      -0.006257      -0.051208       0.050166      -0.036237       0.012954       0.023283             18.916333      11.646054       0.224427       0.402646      22.527769     -16.196704      22.575176          -0.000000
          404              C       6.924677      21.772525      19.745365       0.070248      50.173497 0.45997710E+03  0.10930705E+05                                12.009535                            7.208267      -0.290497       1.902290                    0.998727      27.780988      79.416347       0.608467       0.423601      -1.063240       0.000109      -0.000141       0.000200       0.000268      -0.013682      -0.013901      -0.017389      -0.003477       0.002715      -0.029983       0.011497       0.018486             20.070082      12.887039       3.161124       3.191818      23.629574     -14.150934      23.693632          -0.000000
          405              C       6.945716       1.714076      12.121715       0.607948      27.250025 0.25789057E+03  0.53880158E+04                                 8.525190                            5.744231      -0.095246       2.032980                    0.999025      22.360368      63.130921       0.611017       0.479799      -1.014376       0.000871      -0.048008       0.047409       0.067477       0.001982       0.003801       0.086965      -0.073719       0.074745      -0.062432      -0.049295       0.111728             12.375437       9.315259       0.007410      -0.085074      13.910601      -8.890009      13.900450          -0.000000
          406              C       6.939902       2.787311      11.052632      -0.035097      46.037893 0.47000339E+03  0.11189035E+05                                11.244435                            7.203825      -0.087260       1.966714                    0.998955      28.062786      79.356420       0.621381       0.414054      -1.073168      -0.002195       0.033506      -0.033966       0.047761       0.000316       0.005966       0.012432      -0.022160       0.022728      -0.016753      -0.003689       0.020441             17.565756      11.376477       0.085766      -0.227652      20.687322     -14.610994      20.633469          -0.000000
          407              C       6.928830       4.834125       9.016337       0.073239      46.366284 0.45684902E+03  0.10845045E+05                                11.493476                            7.218603      -0.284949       1.908488                    0.998735      27.662753      79.208225       0.603229       0.427725      -1.059965       0.001616      -0.001372       0.001001       0.002344      -0.008086      -0.006459      -0.006257      -0.051208       0.050166      -0.036237       0.012954       0.023283             18.916334      11.646054      -0.224427      -0.402646      22.527770     -16.196705      22.575177          -0.000000
          408              C       6.924677       5.909575       7.936735       0.070248      50.173497 0.45997710E+03  0.10930705E+05                                12.009535                            7.208267      -0.290497       1.902290                    0.998727      27.780988      79.416346       0.608467       0.423601      -1.063240       0.000109       0.000141      -0.000200       0.000268       0.013682       0.013901      -0.017389      -0.003477       0.002715      -0.029983       0.011497       0.018486             20.070082      12.887039      -3.161124      -3.191818      23.629574     -14.150934      23.693632          -0.000000
          409              C      20.735277       1.713522      15.560939       0.607963      27.266571 0.25804402E+03  0.53921059E+04                                 8.529134                            5.746322      -0.093568       2.033293                    0.999037      22.366320      63.156051       0.610835       0.479863      -1.014326      -0.000836      -0.048108      -0.047465       0.067587      -0.001838       0.003159      -0.086938      -0.074422       0.074519      -0.062193      -0.049638       0.111831             12.381828       9.318472      -0.007282      -0.084977      13.914485       8.895780      13.912527          -0.000000
          410              C      20.741367       2.786480      16.630298      -0.035095      46.049382 0.47007726E+03  0.11191613E+05                                11.246801                            7.204816      -0.088342       1.966338                    0.998949      28.068634      79.384666       0.621262       0.414102      -1.073100       0.002331       0.033423       0.034175       0.047859      -0.000467       0.006080      -0.012839      -0.022243       0.022593      -0.016834      -0.004061       0.020895             17.568877      11.379618      -0.091012      -0.229454      20.685858      14.613056      20.641155          -0.000000
          411              C      20.752717       4.833295      18.666594       0.072903      46.383914 0.45708244E+03  0.10851925E+05                                11.496198                            7.220340      -0.284241       1.908621                    0.998740      27.669512      79.231362       0.603173       0.427713      -1.059978      -0.001812      -0.001417      -0.000940       0.002485       0.008117      -0.006353       0.006233      -0.050954       0.049949      -0.036066       0.012883       0.023183             18.921168      11.648417       0.217413      -0.406492      22.530876      16.201515      22.584213          -0.000000
          412              C      20.756869       5.908467      19.746472       0.070262      50.145342 0.45979822E+03  0.10925191E+05                                12.004331                            7.206259      -0.289687       1.902568                    0.998738      27.776351      79.393723       0.608640       0.423530      -1.063304      -0.000763      -0.000170       0.000415       0.000885      -0.013864       0.013604       0.017312      -0.003487       0.003125      -0.029854       0.011404       0.018450             20.058490      12.882807       3.153834      -3.197301      23.608115      14.139479      23.684546          -0.000000
          413              C      20.735277      25.968578      12.121161       0.607963      27.266571 0.25804402E+03  0.53921058E+04                                 8.529134                            5.746323      -0.093568       2.033293                    0.999037      22.366320      63.156052       0.610835       0.479863      -1.014326      -0.000836       0.048108       0.047465       0.067587       0.001838      -0.003159      -0.086938      -0.074422       0.074519      -0.062193      -0.049638       0.111831             12.381828       9.318472       0.007282       0.084977      13.914485       8.895780      13.912527          -0.000000
          414              C      20.741367      24.895620      11.051802      -0.035095      46.049382 0.47007726E+03  0.11191613E+05                                11.246801                            7.204816      -0.088342       1.966338                    0.998949      28.068634      79.384666       0.621262       0.414102      -1.073100       0.002331      -0.033423      -0.034175       0.047859       0.000467      -0.006080      -0.012839      -0.022243       0.022593      -0.016834      -0.004061       0.020895             17.568877      11.379618       0.091012       0.229453      20.685858      14.613055      20.641155          -0.000000
          415              C      20.752717      22.848805       9.015506       0.072903      46.383914 0.45708244E+03  0.10851925E+05                                11.496198                            7.220340      -0.284241       1.908621                    0.998740      27.669512      79.231362       0.603173       0.427713      -1.059978      -0.001812       0.001417       0.000940       0.002485      -0.008117       0.006353       0.006233      -0.050954       0.049949      -0.036066       0.012883       0.023183             18.921169      11.648417      -0.217413       0.406492      22.530876      16.201515      22.584213          -0.000000
          416              C      20.756869      21.773633       7.935628       0.070262      50.145341 0.45979822E+03  0.10925191E+05                                12.004330                            7.206258      -0.289687       1.902568                    0.998738      27.776351      79.393721       0.608640       0.423529      -1.063304      -0.000763       0.000170      -0.000415       0.000885       0.013864      -0.013604       0.017312      -0.003487       0.003125      -0.029854       0.011404       0.018450             20.058489      12.882807      -3.153834       3.197301      23.608114      14.139479      23.684546          -0.000000
          417              C      15.551250       6.893120      25.960827       0.606756      27.288683 0.25820600E+03  0.53964916E+04                                 8.533635                            5.748109      -0.096486       2.032268                    0.999052      22.379022      63.203690       0.610725       0.479860      -1.014299      -0.047617      -0.000165       0.046962       0.066879      -0.002603       0.087130      -0.002975       0.074797       0.075007      -0.062186      -0.049990       0.112176             12.393287      13.905652      -0.006742      -8.907608       9.324327       0.084462      13.949883          -0.000000
          418              C      16.622271       6.898933      24.890083      -0.035807      46.092392 0.47041341E+03  0.11202069E+05                                11.255405                            7.208507      -0.093384       1.964782                    0.998920      28.080357      79.436980       0.620934       0.414231      -1.072974       0.033676       0.002097      -0.033699       0.047687      -0.001082       0.012906      -0.006557       0.023824       0.024372      -0.017873      -0.003814       0.021686             17.593509      20.685938      -0.090270     -14.640432      11.389311       0.228207      20.705279          -0.000000
          419              C      18.667147       6.910559      22.853511       0.073526      46.317638 0.45619503E+03  0.10825204E+05                                11.484348                            7.212089      -0.284786       1.908805                    0.998754      27.646319      79.134921       0.603695       0.427566      -1.060107      -0.001595      -0.002137       0.001693       0.003159       0.010075      -0.005788       0.006736       0.050278       0.050611      -0.036636       0.013944       0.022693             18.920031      22.564870       0.240272     -16.208873      11.637125       0.380760      22.558097          -0.000000
          420              C      19.744811       6.915542      21.776678       0.071737      50.057563 0.45854808E+03  0.10888294E+05                                11.991934                            7.196892      -0.288654       1.903240                    0.998742      27.744855      79.282765       0.608968       0.423581      -1.063250       0.000525       0.000124      -0.000285       0.000610      -0.012960      -0.018032      -0.014201       0.003308       0.002281      -0.030149       0.011048       0.019101             20.054113      23.637200       3.158679     -14.143527      12.859868       3.187280      23.665271          -0.000000
          421              C      12.130850       6.893397       1.722380       0.607279      27.272973 0.25805809E+03  0.53925766E+04                                 8.530720                            5.746614      -0.095145       2.032815                    0.999049      22.369462      63.169907       0.610786       0.479886      -1.014295       0.047706      -0.000733      -0.047049       0.067008       0.002803       0.087227       0.003457       0.074393       0.073850      -0.062491      -0.049609       0.112100             12.388672      13.900616       0.006800      -8.903311       9.321900      -0.084645      13.943498          -0.000000
          422              C      11.059829       6.899210       2.793124      -0.035468      46.067741 0.47016199E+03  0.11194451E+05                                11.251165                            7.206325      -0.092481       1.965141                    0.998927      28.073007      79.407287       0.621068       0.414201      -1.073006      -0.033630       0.002117       0.033783       0.047715       0.001251       0.012652       0.006289       0.023533       0.023976      -0.017498      -0.003816       0.021315             17.585611      20.677419       0.089442     -14.632326      11.385927      -0.227431      20.693486          -0.000000
          423              C       9.014399       6.911113       4.829419       0.073561      46.328829 0.45630537E+03  0.10829027E+05                                11.488532                            7.214569      -0.287677       1.907911                    0.998744      27.648453      79.158560       0.603359       0.427756      -1.059935       0.001571      -0.002435      -0.001564       0.003293      -0.010035      -0.006028      -0.006637       0.050352       0.050371      -0.036603       0.013662       0.022941             18.926487      22.574083      -0.242411     -16.214521      11.641061      -0.379190      22.564317          -0.000000
          424              C       7.937012       6.916373       5.906253       0.071668      50.054954 0.45854586E+03  0.10888279E+05                                11.991480                            7.196766      -0.290255       1.902755                    0.998747      27.745977      79.287332       0.608985       0.423568      -1.063253      -0.000367      -0.000200       0.000414       0.000589       0.013050      -0.018099       0.013925       0.003427       0.002954      -0.030062       0.010833       0.019230             20.051955      23.634580      -3.159196     -14.141506      12.858848      -3.186294      23.662438          -0.000000
          425              C      15.551250      20.788980       1.721273       0.606756      27.288683 0.25820600E+03  0.53964916E+04                                 8.533635                            5.748109      -0.096486       2.032268                    0.999052      22.379022      63.203690       0.610725       0.479860      -1.014299      -0.047617       0.000165      -0.046962       0.066879       0.002603      -0.087130      -0.002975       0.074797       0.075007      -0.062186      -0.049990       0.112176             12.393287      13.905652       0.006742       8.907608       9.324327       0.084462      13.949883          -0.000000
          426              C      16.622271      20.783167       2.792017      -0.035807      46.092393 0.47041343E+03  0.11202070E+05                                11.255404                            7.208507      -0.093384       1.964782                    0.998920      28.080358      79.436980       0.620934       0.414231      -1.072974       0.033676      -0.002097       0.033699       0.047687       0.001082      -0.012906      -0.006557       0.023824       0.024372      -0.017873      -0.003814       0.021686             17.593508      20.685937       0.090270      14.640431      11.389311       0.228207      20.705277          -0.000000
          427              C      18.667147      20.771541       4.828589       0.073526      46.317638 0.45619503E+03  0.10825204E+05                                11.484348                            7.212089      -0.284786       1.908805                    0.998754      27.646319      79.134921       0.603695       0.427566      -1.060107      -0.001595       0.002137      -0.001693       0.003159      -0.010075       0.005788       0.006736       0.050278       0.050611      -0.036636       0.013944       0.022693             18.920030      22.564870      -0.240272      16.208873      11.637125       0.380760      22.558097          -0.000000
          428              C      19.744811      20.766558       5.905422       0.071737      50.057563 0.45854809E+03  0.10888294E+05                                11.991934                            7.196892      -0.288654       1.903240                    0.998742      27.744855      79.282765       0.608968       0.423581      -1.063250       0.000525      -0.000124       0.000285       0.000610       0.012960       0.018032      -0.014201       0.003308       0.002281      -0.030149       0.011048       0.019101             20.054113      23.637200      -3.158679      14.143527      12.859868       3.187280      23.665271          -0.000000
          429              C      12.130850      20.788703      25.959720       0.607279      27.272974 0.25805811E+03  0.53925771E+04                                 8.530720                            5.746614      -0.095145       2.032815                    0.999049      22.369463      63.169908       0.610786       0.479886      -1.014295       0.047706       0.000733       0.047049       0.067008      -0.002803      -0.087227       0.003457       0.074393       0.073850      -0.062491      -0.049609       0.112100             12.388671      13.900616      -0.006800       8.903311       9.321900      -0.084645      13.943498          -0.000000
          430              C      11.059829      20.782890      24.888976      -0.035468      46.067744 0.47016202E+03  0.11194452E+05                                11.251165                            7.206325      -0.092481       1.965141                    0.998927      28.073008      79.407290       0.621068       0.414201      -1.073006      -0.033630      -0.002117      -0.033783       0.047715      -0.001251      -0.012652       0.006289       0.023533       0.023976      -0.017498      -0.003816       0.021315             17.585612      20.677420      -0.089442      14.632327      11.385927      -0.227431      20.693487          -0.000000
          431              C       9.014399      20.770987      22.852681       0.073561      46.328830 0.45630537E+03  0.10829027E+05                                11.488532                            7.214569      -0.287677       1.907911                    0.998744      27.648453      79.158561       0.603359       0.427756      -1.059935       0.001571       0.002435       0.001564       0.003293       0.010035       0.006028      -0.006637       0.050352       0.050371      -0.036603       0.013662       0.022941             18.926488      22.574084       0.242411      16.214521      11.641061      -0.379190      22.564318          -0.000000
          432              C       7.937012      20.765727      21.775847       0.071668      50.054954 0.45854586E+03  0.10888279E+05                                11.991480                            7.196766      -0.290255       1.902755                    0.998747      27.745977      79.287333       0.608985       0.423568      -1.063253      -0.000367       0.000200      -0.000414       0.000589      -0.013050       0.018099       0.013925       0.003427       0.002954      -0.030062       0.010833       0.019230             20.051956      23.634581       3.159196      14.141506      12.858848      -3.186294      23.662439          -0.000000
          433              C       6.916926       7.917357      21.750933      -0.179006      47.390511 0.54148185E+03  0.13451843E+05                                11.422251                            7.741307      -0.042658       1.937160                    0.999686      31.799898      94.052913       0.594063       0.415027      -1.064823      -0.000869      -0.017459      -0.018530       0.025474       0.017846      -0.016579       0.013596      -0.030520       0.033665      -0.037941       0.013885       0.024056             16.660052      22.554514      -8.166199       8.158771      13.727222      -0.126993      13.698418          -0.000001
          434              C      20.765450      19.763912      21.750103      -0.179790      47.427297 0.54196665E+03  0.13467049E+05                                11.428294                            7.745064      -0.042924       1.936933                    0.999684      31.814715      94.111210       0.593878       0.415058      -1.064791       0.001130       0.017368      -0.018720       0.025561       0.017951       0.016741      -0.013544      -0.030825       0.034427      -0.038245       0.014095       0.024149             16.669702      22.569098      -8.172652      -8.163866      13.734579       0.128591      13.705430          -0.000001
          435              C      20.765450       7.918188       5.931997      -0.179790      47.427296 0.54196664E+03  0.13467049E+05                                11.428294                            7.745064      -0.042924       1.936933                    0.999684      31.814715      94.111209       0.593878       0.415058      -1.064791       0.001130      -0.017368       0.018720       0.025561      -0.017951      -0.016741      -0.013544      -0.030825       0.034427      -0.038245       0.014095       0.024149             16.669702      22.569097       8.172652       8.163866      13.734579       0.128591      13.705429          -0.000001
          436              C       6.916926      19.764743       5.931167      -0.179006      47.390508 0.54148182E+03  0.13451842E+05                                11.422251                            7.741307      -0.042658       1.937160                    0.999686      31.799897      94.052909       0.594063       0.415027      -1.064823      -0.000869       0.017459       0.018530       0.025474      -0.017846       0.016579       0.013596      -0.030520       0.033665      -0.037941       0.013885       0.024056             16.660051      22.554513       8.166199      -8.158771      13.727222      -0.126993      13.698418          -0.000001
          437              C      21.758131       6.919695       7.915143      -0.179084      47.337419 0.54058372E+03  0.13423251E+05                                11.410296                            7.731629      -0.042262       1.937292                    0.999657      31.785987      93.973596       0.594841       0.414677      -1.065103      -0.018957      -0.000077      -0.018348       0.026382      -0.017334       0.013280       0.017072       0.032241       0.032558      -0.038152       0.014098       0.024054             16.664068      13.707231       8.180866      -0.144536      22.595325      -8.172489      13.689647          -0.000001
          438              C      21.758131      20.762405      19.766957      -0.179084      47.337419 0.54058372E+03  0.13423251E+05                                11.410296                            7.731629      -0.042262       1.937292                    0.999657      31.785987      93.973596       0.594841       0.414677      -1.065103      -0.018957       0.000077       0.018348       0.026382       0.017334      -0.013280       0.017073       0.032241       0.032558      -0.038152       0.014098       0.024054             16.664068      13.707231      -8.180866       0.144536      22.595325      -8.172489      13.689647          -0.000001
          439              C       5.924523      20.763513       7.914036      -0.178358      47.310925 0.54006936E+03  0.13407458E+05                                11.406902                            7.728451      -0.042308       1.937485                    0.999664      31.771495      93.924072       0.594898       0.414731      -1.065055       0.018491       0.000195      -0.017799       0.025666      -0.017172      -0.013740      -0.017158       0.032550       0.032441      -0.038319       0.013738       0.024581             16.660000      13.705237       8.180972       0.144787      22.590370       8.169206      13.684394          -0.000001
          440              C       5.924523       6.918587      19.768064      -0.178358      47.310926 0.54006936E+03  0.13407458E+05                                11.406903                            7.728451      -0.042308       1.937485                    0.999664      31.771495      93.924073       0.594898       0.414731      -1.065055       0.018491      -0.000195       0.017799       0.025666       0.017172       0.013740      -0.017158       0.032550       0.032441      -0.038319       0.013738       0.024581             16.660001      13.705237      -8.180972      -0.144787      22.590371       8.169207      13.684395          -0.000001
          441              C       7.910437      21.753978       6.918310      -0.176266      47.252884 0.54007083E+03  0.13407493E+05                                11.396755                            7.729047      -0.039487       1.938494                    0.999695      31.758671      93.885913       0.594808       0.414794      -1.065016      -0.017554      -0.017853      -0.000754       0.025048       0.015208       0.016621      -0.015908      -0.000091      -0.059236      -0.036647       0.011558       0.025089             16.588906      13.669022      -0.094977      -8.099425      13.691523       8.111533      22.406172          -0.000001
          442              C      19.771940      21.753148      20.762405      -0.175596      47.245379 0.53998275E+03  0.13404872E+05                                11.396712                            7.729279      -0.039991       1.938434                    0.999697      31.752142      93.867653       0.594695       0.414887      -1.064947       0.017488      -0.017380       0.000436       0.024659      -0.015477       0.016128       0.016069       0.000165      -0.058918      -0.036464       0.011166       0.025297             16.588376      13.669287       0.095809      -8.100267      13.689164      -8.110739      22.406678          -0.000001
          443              C       7.910437       5.928122      20.763790      -0.176266      47.252885 0.54007084E+03  0.13407493E+05                                11.396755                            7.729047      -0.039487       1.938494                    0.999695      31.758671      93.885915       0.594808       0.414794      -1.065016      -0.017554       0.017853       0.000754       0.025048      -0.015208      -0.016621      -0.015908      -0.000090      -0.059236      -0.036647       0.011558       0.025089             16.588906      13.669022       0.094977       8.099425      13.691524       8.111533      22.406172          -0.000001
          444              C      19.771940       5.928952       6.919695      -0.175596      47.245378 0.53998274E+03  0.13404872E+05                                11.396711                            7.729279      -0.039991       1.938434                    0.999697      31.752142      93.867653       0.594695       0.414887      -1.064947       0.017488       0.017380      -0.000436       0.024659       0.015477      -0.016128       0.016069       0.000165      -0.058918      -0.036464       0.011166       0.025297             16.588376      13.669286      -0.095809       8.100267      13.689164      -8.110738      22.406677          -0.000001
          445              C      20.757700      19.773047       5.923139      -0.179530      47.418628 0.54178187E+03  0.13461246E+05                                11.426448                            7.743462      -0.042545       1.937076                    0.999685      31.809918      94.091341       0.593975       0.415028      -1.064815      -0.001013       0.018741       0.017664       0.025773       0.016720      -0.017819       0.013446      -0.032427       0.029312      -0.038079       0.014062       0.024018             16.666980      22.565257      -8.162134       8.171353      13.702550      -0.128103      13.733132          -0.000001
          446              C       6.924124       7.909883       5.923693      -0.179088      47.402561 0.54165910E+03  0.13457373E+05                                11.424365                            7.742795      -0.042899       1.937051                    0.999686      31.803189      94.067180       0.593979       0.415050      -1.064806       0.000889      -0.018551       0.017476       0.025501       0.016645       0.017856      -0.013557      -0.032089       0.029083      -0.037988       0.013963       0.024025             16.662958      22.558065      -8.160165      -8.167288      13.700712       0.126584      13.730098          -0.000001
          447              C       6.924124      19.772217      21.758407      -0.179088      47.402561 0.54165910E+03  0.13457373E+05                                11.424365                            7.742795      -0.042899       1.937051                    0.999686      31.803189      94.067180       0.593979       0.415050      -1.064806       0.000889       0.018551      -0.017476       0.025501      -0.016645      -0.017856      -0.013557      -0.032089       0.029083      -0.037988       0.013963       0.024025             16.662958      22.558065       8.160165       8.167288      13.700712       0.126584      13.730098          -0.000001
          448              C      20.757700       7.909053      21.758961      -0.179530      47.418629 0.54178188E+03  0.13461247E+05                                11.426449                            7.743462      -0.042545       1.937076                    0.999685      31.809918      94.091343       0.593975       0.415028      -1.064815      -0.001013      -0.018741      -0.017664       0.025773      -0.016720       0.017819       0.013446      -0.032427       0.029312      -0.038079       0.014062       0.024018             16.666981      22.565259       8.162135      -8.171353      13.702550      -0.128103      13.733133          -0.000001
          449              C       5.930613      20.759360      19.769172      -0.176364      47.261905 0.54013245E+03  0.13409387E+05                                11.398226                            7.729603      -0.039877       1.938376                    0.999696      31.760084      93.890946       0.594774       0.414806      -1.065009       0.017564      -0.000830       0.017892       0.025086      -0.016638       0.015214       0.015966       0.029697       0.029773      -0.036730       0.011603       0.025127             16.592187      13.670352       8.101813      -0.097178      22.411719      -8.114967      13.694490          -0.000001
          450              C       5.930613       6.922740       7.912928      -0.176364      47.261903 0.54013242E+03  0.13409386E+05                                11.398226                            7.729602      -0.039877       1.938376                    0.999696      31.760083      93.890942       0.594774       0.414806      -1.065009       0.017564       0.000830      -0.017892       0.025086       0.016638      -0.015214       0.015966       0.029697       0.029773      -0.036730       0.011603       0.025127             16.592187      13.670352      -8.101813       0.097178      22.411718      -8.114967      13.694490          -0.000001
          451              C      21.751210       6.921632      19.769725      -0.175820      47.260480 0.54032784E+03  0.13415698E+05                                11.400187                            7.732453      -0.040477       1.938197                    0.999701      31.760273      93.902256       0.594486       0.414962      -1.064890      -0.017651       0.000521       0.017638       0.024958      -0.016095      -0.015400      -0.016015       0.029784       0.028935      -0.036414       0.011154       0.025260             16.593266      13.672510       8.101955       0.096135      22.412893       8.113800      13.694396          -0.000001
          452              C      21.751210      20.760468       7.912375      -0.175820      47.260478 0.54032782E+03  0.13415697E+05                                11.400187                            7.732453      -0.040477       1.938197                    0.999701      31.760272      93.902252       0.594486       0.414962      -1.064890      -0.017651      -0.000521      -0.017638       0.024958       0.016095       0.015400      -0.016015       0.029784       0.028935      -0.036414       0.011154       0.025260             16.593266      13.672509      -8.101954      -0.096135      22.412892       8.113800      13.694396          -0.000001
          453              C      19.765019       5.926184      20.760468      -0.179022      47.339796 0.54048089E+03  0.13419995E+05                                11.410402                            7.730836      -0.042335       1.937306                    0.999655      31.782856      93.960418       0.594881       0.414671      -1.065112       0.018870       0.018546       0.000015       0.026458       0.013237       0.017408      -0.017149      -0.000396      -0.064223      -0.038166       0.014224       0.023942             16.665717      13.707993      -0.146011      -8.182471      13.689640       8.174709      22.599519          -0.000001
          454              C       7.916527       5.927014       6.922463      -0.178339      47.318992 0.54024055E+03  0.13412645E+05                                11.408028                            7.729632      -0.041798       1.937612                    0.999668      31.773364      93.930009       0.594863       0.414726      -1.065068      -0.018617       0.017843       0.000262       0.025788      -0.013760       0.017116       0.017155      -0.000034      -0.065036      -0.038285       0.013686       0.024599             16.661287      13.705022       0.144232      -8.179882      13.686246      -8.170792      22.592594          -0.000001
          455              C      19.765019      21.755916       6.921632      -0.179022      47.339795 0.54048089E+03  0.13419995E+05                                11.410402                            7.730836      -0.042335       1.937306                    0.999655      31.782856      93.960416       0.594881       0.414671      -1.065112       0.018870      -0.018546      -0.000015       0.026458      -0.013237      -0.017408      -0.017149      -0.000396      -0.064223      -0.038166       0.014224       0.023942             16.665717      13.707993       0.146011       8.182470      13.689639       8.174709      22.599518          -0.000001
          456              C       7.916527      21.755086      20.759637      -0.178339      47.318991 0.54024055E+03  0.13412645E+05                                11.408028                            7.729632      -0.041798       1.937612                    0.999668      31.773364      93.930009       0.594863       0.414726      -1.065068      -0.018617      -0.017843      -0.000262       0.025788       0.013760      -0.017116       0.017155      -0.000034      -0.065036      -0.038285       0.013686       0.024599             16.661287      13.705022      -0.144232       8.179882      13.686245      -8.170791      22.592593          -0.000001
          457              N       0.000000      13.840496      17.346158      -0.209456      40.947154 0.48843030E+03  0.11622192E+05                                10.076180                            7.184258      -0.191414       1.984021                    0.996863      27.122581      74.193672       0.649573       0.396271      -1.096012       0.000098      -0.000340      -0.146892       0.146892      -0.000955      -0.000005       0.000339       0.014752      -0.206254      -0.068752       0.026939       0.041813             14.340923       6.424918       1.883130       0.000012      11.640918      -0.000209      24.956934          -0.000000
          458              N       0.000000      13.841604      10.335942      -0.209456      40.947152 0.48843028E+03  0.11622191E+05                                10.076180                            7.184258      -0.191413       1.984021                    0.996863      27.122580      74.193669       0.649573       0.396271      -1.096012       0.000098       0.000340       0.146892       0.146892       0.000955       0.000005       0.000339       0.014752      -0.206254      -0.068752       0.026939       0.041813             14.340923       6.424918      -1.883130      -0.000012      11.640918      -0.000209      24.956933          -0.000001
          459              N      17.345881       0.000000      13.841050      -0.210212      40.954040 0.48863655E+03  0.11627327E+05                                10.073690                            7.183448      -0.184665       1.986070                    0.996873      27.126916      74.185425       0.649981       0.396015      -1.096284      -0.147121      -0.000000       0.000000       0.147121      -0.000000       0.000000       0.000759      -0.111145       0.080913      -0.069058       0.026933       0.042125             14.334139      24.939501      -0.000000       0.000000       6.441968      -1.909054      11.620947          -0.000001
          460              N      10.335666       0.000000      13.841050      -0.210265      41.003981 0.48911493E+03  0.11643473E+05                                10.088226                            7.191528      -0.200387       1.981044                    0.996771      27.142944      74.284349       0.648891       0.396518      -1.095756       0.146250       0.000000      -0.000000       0.146250       0.000000       0.000000      -0.000961      -0.110050       0.080406      -0.068426       0.026740       0.041686             14.360051      24.990144       0.000000       0.000000       6.411397       1.859581      11.678613          -0.000001
          461              N      13.841050      17.346158      -0.000554      -0.209622      40.965278 0.48869792E+03  0.11630562E+05                                10.080809                            7.187451      -0.193412       1.983366                    0.996872      27.128623      74.225123       0.649240       0.396406      -1.095880      -0.000218      -0.146780      -0.000129       0.146780       0.000157      -0.001111       0.000256       0.095623       0.124766      -0.068607       0.026933       0.041673             14.348504      11.646607       0.000763       1.885751      24.970739      -0.000822       6.428166          -0.000000
          462              N      13.841050      10.335942       0.000554      -0.209622      40.965278 0.48869792E+03  0.11630562E+05                                10.080809                            7.187451      -0.193412       1.983366                    0.996872      27.128623      74.225123       0.649240       0.396406      -1.095880      -0.000218       0.146780       0.000129       0.146780      -0.000157       0.001111       0.000256       0.095623       0.124766      -0.068607       0.026933       0.041674             14.348504      11.646607      -0.000763      -1.885751      24.970739      -0.000822       6.428166          -0.000001
          463              N       0.000000      13.840496      24.176992      -0.209582      40.962602 0.48865866E+03  0.11629367E+05                                10.080304                            7.187132      -0.193385       1.983396                    0.996870      27.127380      74.220323       0.649260       0.396403      -1.095885       0.000229      -0.000132       0.146779       0.146780       0.001112       0.000161      -0.000258      -0.014572      -0.205688      -0.068564       0.026911       0.041652             14.347366      11.646283      -1.885773       0.001490       6.427857       0.000051      24.967958          -0.000000
          464              N       0.000000      13.841604       3.505108      -0.209582      40.962601 0.48865866E+03  0.11629366E+05                                10.080304                            7.187132      -0.193385       1.983396                    0.996870      27.127380      74.220322       0.649260       0.396403      -1.095885       0.000229       0.000132      -0.146779       0.146780      -0.001112      -0.000161      -0.000258      -0.014572      -0.205688      -0.068564       0.026911       0.041652             14.347366      11.646283       1.885773      -0.001490       6.427857       0.000051      24.967957          -0.000000
          465              N      13.841050       3.505108       0.000554      -0.209334      40.943416 0.48839945E+03  0.11621332E+05                                10.075786                            7.184189      -0.191721       1.983945                    0.996864      27.121849      74.192485       0.649552       0.396289      -1.095995      -0.000112      -0.146965       0.000439       0.146966       0.000042      -0.000944      -0.000365       0.110445       0.080823      -0.068694       0.026883       0.041812             14.339933       6.424703      -0.001656       1.883172      24.954545       0.000693      11.640551          -0.000001
          466              N      13.841050      24.176992      -0.000554      -0.209334      40.943417 0.48839945E+03  0.11621332E+05                                10.075787                            7.184189      -0.191721       1.983945                    0.996864      27.121849      74.192486       0.649552       0.396289      -1.095995      -0.000112       0.146965      -0.000439       0.146966      -0.000042       0.000944      -0.000365       0.110445       0.080823      -0.068694       0.026883       0.041812             14.339933       6.424703       0.001656      -1.883172      24.954546       0.000693      11.640551          -0.000001
          467              N       3.505384       0.000000      13.841050      -0.210085      41.002897 0.48914444E+03  0.11644024E+05                                10.087509                            7.191322      -0.197239       1.982038                    0.996794      27.140028      74.269072       0.648976       0.396471      -1.095819      -0.146355      -0.000000      -0.000000       0.146355       0.000000       0.000000       0.000880      -0.095397       0.124162      -0.068392       0.026951       0.041441             14.359948      24.993755       0.000000      -0.000000      11.673986      -1.859997       6.412104          -0.000001
          468              N      24.177269       0.000000      13.841050      -0.209963      40.939785 0.48839924E+03  0.11620608E+05                                10.072126                            7.182275      -0.186114       1.985703                    0.996861      27.123215      74.178945       0.649938       0.396078      -1.096208       0.147054       0.000000       0.000000       0.147054       0.000000       0.000000      -0.000894      -0.096068       0.126162      -0.069061       0.026954       0.042107             14.331129      24.930845      -0.000000       0.000000      11.621203       1.909689       6.441339          -0.000001
          469              O       1.261473      12.570165      19.630208      -0.585063      40.878946 0.57854227E+03  0.14205503E+05                                 9.551670                            7.458847       0.147224       2.082965                    0.998148      28.373602      76.078570       0.691743       0.360612      -1.134490      -0.007432       0.014387       0.050513       0.053045       0.051276       0.043763      -0.048611       0.004296      -0.068488      -0.097309       0.034478       0.062832             12.571578      12.855600      -6.211767       4.523016      12.801203      -4.346032      12.057931          -0.000000
          470              O      26.420627      15.110551      19.630208      -0.584386      40.855342 0.57811494E+03  0.14192418E+05                                 9.548266                            7.456279       0.144231       2.082232                    0.998151      28.364097      76.046662       0.691835       0.360630      -1.134473       0.007278      -0.014520       0.051042       0.053564       0.050850      -0.044067       0.048656       0.004752      -0.069026      -0.097346       0.034869       0.062478             12.566639      12.850590      -6.209436      -4.520883      12.796759       4.344552      12.052568          -0.000000
          471              O      26.420627      12.571549       8.051892      -0.584386      40.855341 0.57811491E+03  0.14192418E+05                                 9.548266                            7.456279       0.144231       2.082232                    0.998151      28.364096      76.046660       0.691835       0.360630      -1.134473       0.007278       0.014520      -0.051042       0.053564      -0.050850       0.044067       0.048656       0.004752      -0.069026      -0.097346       0.034869       0.062478             12.566639      12.850590       6.209436       4.520883      12.796759       4.344552      12.052568          -0.000000
          472              O       1.261473      15.111935       8.051892      -0.585063      40.878944 0.57854223E+03  0.14205502E+05                                 9.551670                            7.458847       0.147224       2.082965                    0.998148      28.373601      76.078567       0.691743       0.360612      -1.134490      -0.007432      -0.014387      -0.050513       0.053045      -0.051276      -0.043763      -0.048611       0.004296      -0.068488      -0.097309       0.034478       0.062832             12.571578      12.855600       6.211766      -4.523016      12.801202      -4.346032      12.057931          -0.000000
          473              O      19.687233       1.265349      12.583452      -0.587584      42.473481 0.59645293E+03  0.14763377E+05                                 9.834163                            7.601548       0.095970       2.067816                    0.997327      28.507059      76.846641       0.681142       0.363295      -1.131926       0.051801      -0.007692       0.014745       0.054405       0.046617      -0.050765       0.054049      -0.030148       0.024241      -0.101877       0.038149       0.063728             13.080189      12.890824       4.857447      -4.583390      13.245231      -6.351996      13.104512          -0.000000
          474              O      19.687233      26.416751      15.098648      -0.587584      42.473482 0.59645293E+03  0.14763377E+05                                 9.834163                            7.601548       0.095970       2.067816                    0.997327      28.507059      76.846642       0.681142       0.363295      -1.131926       0.051801       0.007692      -0.014745       0.054405      -0.046617       0.050765       0.054049      -0.030148       0.024241      -0.101877       0.038149       0.063728             13.080190      12.890825      -4.857447       4.583390      13.245231      -6.351996      13.104513          -0.000000
          475              O       7.995698      26.417028      12.583175      -0.587478      42.459825 0.59631981E+03  0.14759385E+05                                 9.832139                            7.600726       0.094316       2.067214                    0.997315      28.507747      76.848835       0.681169       0.363297      -1.131914      -0.052099       0.007656       0.014816       0.054703       0.046781       0.050770      -0.053983      -0.029694       0.023512      -0.101915       0.038440       0.063476             13.076447      12.881950       4.854971       4.582023      13.241019       6.352634      13.106373          -0.000000
          476              O       7.995698       1.265072      15.098925      -0.587478      42.459825 0.59631981E+03  0.14759385E+05                                 9.832139                            7.600726       0.094316       2.067214                    0.997315      28.507747      76.848835       0.681169       0.363297      -1.131914      -0.052099      -0.007656      -0.014816       0.054703      -0.046781      -0.050770      -0.053983      -0.029694       0.023512      -0.101915       0.038440       0.063476             13.076447      12.881950      -4.854971      -4.582023      13.241019       6.352634      13.106373          -0.000000
          477              O      12.569888      19.630208       1.262027      -0.585202      40.876156 0.57902209E+03  0.14220194E+05                                 9.551748                            7.462450       0.146108       2.082449                    0.998168      28.382698      76.110086       0.691507       0.360661      -1.134454       0.014582       0.050711      -0.007589       0.053309      -0.048672       0.050975       0.043737       0.032240       0.041738      -0.097214       0.034558       0.062657             12.563065      12.791762      -4.338865      -6.200633      12.053086       4.515746      12.844347          -0.000000
          478              O      15.112489      19.630208      26.418966      -0.585294      40.861909 0.57882492E+03  0.14213827E+05                                 9.548700                            7.460567       0.147335       2.082907                    0.998157      28.379902      76.093003       0.691695       0.360602      -1.134526      -0.014410       0.050644       0.007211       0.053146       0.048604       0.051126      -0.043637       0.032234       0.041961      -0.097190       0.034364       0.062826             12.558389      12.786681       4.335675      -6.197790      12.048737      -4.512944      12.839748          -0.000000
          479              O      12.569888       8.051892      26.420073      -0.585202      40.876155 0.57902208E+03  0.14220194E+05                                 9.551748                            7.462450       0.146108       2.082449                    0.998168      28.382698      76.110085       0.691507       0.360661      -1.134454       0.014582      -0.050711       0.007589       0.053309       0.048672      -0.050975       0.043737       0.032240       0.041738      -0.097214       0.034558       0.062657             12.563065      12.791761       4.338865       6.200632      12.053086       4.515746      12.844347          -0.000000
          480              O      15.112489       8.051892       1.263134      -0.585294      40.861908 0.57882491E+03  0.14213826E+05                                 9.548700                            7.460567       0.147335       2.082907                    0.998157      28.379902      76.093002       0.691695       0.360602      -1.134526      -0.014410      -0.050644      -0.007211       0.053146      -0.048604      -0.051126      -0.043637       0.032234       0.041961      -0.097190       0.034364       0.062826             12.558388      12.786680      -4.335675       6.197790      12.048737      -4.512944      12.839748          -0.000000
          481              O      26.426994      15.107229      21.834810      -0.587405      42.465941 0.59621306E+03  0.14756137E+05                                 9.832954                            7.599858       0.096580       2.068003                    0.997375      28.503578      76.836952       0.681231       0.363279      -1.131924       0.014674      -0.007852      -0.051688       0.054301       0.054420       0.050734      -0.046592      -0.002634      -0.057012      -0.102040       0.037991       0.064050             13.082485      13.093359      -6.357359       4.581962      13.267306      -4.867995      12.886791          -0.000000
          482              O       1.255106      12.573487      21.835087      -0.587376      42.478238 0.59646362E+03  0.14764130E+05                                 9.835301                            7.601883       0.097002       2.068011                    0.997406      28.509261      76.861023       0.681071       0.363320      -1.131874      -0.014408       0.007800      -0.051792       0.054322       0.054534      -0.051021       0.046457      -0.002299      -0.056705      -0.102204       0.038049       0.064155             13.085520      13.095330      -6.359278      -4.581641      13.271333       4.868011      12.889897          -0.000000
          483              O      26.426994      12.574871       5.847290      -0.587405      42.465940 0.59621305E+03  0.14756137E+05                                 9.832954                            7.599857       0.096580       2.068003                    0.997375      28.503578      76.836951       0.681231       0.363279      -1.131924       0.014674       0.007852       0.051688       0.054301      -0.054420      -0.050734      -0.046592      -0.002634      -0.057012      -0.102040       0.037991       0.064050             13.082485      13.093358       6.357358      -4.581962      13.267306      -4.867995      12.886791          -0.000000
          484              O       1.255106      15.108613       5.847013      -0.587376      42.478237 0.59646361E+03  0.14764130E+05                                 9.835300                            7.601883       0.097002       2.068011                    0.997406      28.509261      76.861022       0.681071       0.363320      -1.131874      -0.014408      -0.007800       0.051792       0.054322      -0.054534       0.051021       0.046457      -0.002299      -0.056705      -0.102204       0.038049       0.064155             13.085520      13.095330       6.359277       4.581641      13.271333       4.868011      12.889897          -0.000000
          485              O      15.108890       5.847013       1.256767      -0.587691      42.475240 0.59685011E+03  0.14775791E+05                                 9.834399                            7.604093       0.101014       2.069071                    0.997416      28.517214      76.882844       0.681020       0.363296      -1.131915      -0.007772       0.051736      -0.014708       0.054345       0.046532      -0.054445       0.050847       0.029588       0.025202      -0.102087       0.037994       0.064093             13.076013      13.259061       4.862910       6.346877      12.884912       4.575671      13.084067          -0.000000
          486              O      12.573210       5.847013      26.426717      -0.587531      42.479754 0.59694231E+03  0.14778800E+05                                 9.835839                            7.605197       0.096595       2.067755                    0.997412      28.516545      76.885585       0.680894       0.363346      -1.131865       0.007843       0.051950       0.014520       0.054509      -0.046580      -0.054207      -0.050969       0.029974       0.025285      -0.102091       0.038130       0.063962             13.078260      13.261057      -4.863242       6.348376      12.886306      -4.576546      13.087416          -0.000000
          487              O      12.573210      21.835087       1.255383      -0.587531      42.479754 0.59694231E+03  0.14778800E+05                                 9.835839                            7.605196       0.096595       2.067755                    0.997412      28.516546      76.885585       0.680894       0.363345      -1.131865       0.007843      -0.051950      -0.014520       0.054509       0.046580       0.054207      -0.050969       0.029974       0.025285      -0.102092       0.038130       0.063962             13.078259      13.261056       4.863241      -6.348376      12.886305      -4.576546      13.087415          -0.000000
          488              O      15.108890      21.835087      26.425333      -0.587691      42.475242 0.59685014E+03  0.14775792E+05                                 9.834399                            7.604093       0.101014       2.069071                    0.997416      28.517215      76.882846       0.681020       0.363296      -1.131915      -0.007772      -0.051736       0.014708       0.054345      -0.046532       0.054445       0.050847       0.029588       0.025202      -0.102087       0.037994       0.064093             13.076014      13.259062      -4.862910      -6.346878      12.884912       4.575671      13.084067          -0.000000
          489              O       5.791095      26.413706      12.576532      -0.586047      40.902264 0.57921388E+03  0.14226081E+05                                 9.555664                            7.463678       0.143989       2.081823                    0.998193      28.387891      76.127144       0.691452       0.360660      -1.134455       0.049779       0.014664       0.007555       0.052441      -0.048550      -0.043517      -0.051111      -0.033839       0.042144      -0.097180       0.033945       0.063235             12.573288      12.062671      -4.340197      -4.531023      12.782390       6.207738      12.874804          -0.000000
          490              O       5.791095       1.268394      15.105568      -0.586047      40.902264 0.57921388E+03  0.14226081E+05                                 9.555664                            7.463678       0.143989       2.081823                    0.998193      28.387891      76.127144       0.691452       0.360660      -1.134455       0.049779      -0.014664      -0.007555       0.052441       0.048550       0.043517      -0.051111      -0.033839       0.042144      -0.097180       0.033945       0.063235             12.573288      12.062671       4.340197       4.531023      12.782390       6.207738      12.874804          -0.000000
          491              O      21.892112      26.413153      15.105015      -0.585607      40.854996 0.57855257E+03  0.14205316E+05                                 9.547095                            7.458419       0.147237       2.083020                    0.998185      28.375342      76.073260       0.691856       0.360564      -1.134568      -0.050283       0.014696      -0.007277       0.052890       0.048170      -0.043878       0.050899      -0.033029       0.041790      -0.096961       0.034216       0.062746             12.559180      12.045799       4.334827      -4.521379      12.772826      -6.201017      12.858914          -0.000000
          492              O      21.892112       1.268947      12.577085      -0.585607      40.854996 0.57855257E+03  0.14205316E+05                                 9.547095                            7.458419       0.147237       2.083020                    0.998185      28.375342      76.073260       0.691856       0.360564      -1.134568      -0.050283      -0.014696       0.007277       0.052890      -0.048170       0.043878       0.050899      -0.033029       0.041790      -0.096961       0.034216       0.062746             12.559180      12.045799      -4.334827       4.521379      12.772826      -6.201017      12.858914          -0.000000
          493              O      26.414260      15.097817       7.994037      -0.587676      42.471228 0.59680068E+03  0.14774235E+05                                 9.833693                            7.603713       0.100979       2.069066                    0.997416      28.516487      76.879579       0.681047       0.363290      -1.131922       0.007778      -0.014714      -0.051721       0.054333       0.054463       0.046540      -0.050834       0.002181      -0.056930      -0.102092       0.037991       0.064101             13.074738      13.258047      -6.346032       4.862391      13.082818      -4.574871      12.883348          -0.000000
          494              O       1.267840      12.585667       7.994037      -0.587511      42.478700 0.59691959E+03  0.14778086E+05                                 9.835652                            7.605045       0.096737       2.067809                    0.997414      28.516008      76.883552       0.680902       0.363345      -1.131866      -0.007849       0.014517      -0.051940       0.054498       0.054211      -0.046586       0.050961       0.002346      -0.057564      -0.102091       0.038133       0.063958             13.077904      13.260416      -6.347904      -4.862957      13.086927       4.576476      12.886368          -0.000000
          495              O       1.267840      15.096433      19.688063      -0.587511      42.478703 0.59691963E+03  0.14778088E+05                                 9.835652                            7.605045       0.096737       2.067809                    0.997414      28.516009      76.883555       0.680902       0.363345      -1.131866      -0.007849      -0.014517       0.051940       0.054498      -0.054211       0.046586       0.050961       0.002345      -0.057564      -0.102091       0.038133       0.063958             13.077904      13.260416       6.347904       4.862957      13.086927       4.576476      12.886369          -0.000000
          496              O      26.414260      12.584283      19.688063      -0.587676      42.471228 0.59680068E+03  0.14774236E+05                                 9.833694                            7.603713       0.100979       2.069066                    0.997416      28.516487      76.879579       0.681047       0.363290      -1.131922       0.007778       0.014714       0.051721       0.054333      -0.054463      -0.046540      -0.050834       0.002181      -0.056930      -0.102092       0.037991       0.064101             13.074738      13.258048       6.346032      -4.862392      13.082818      -4.574872      12.883348          -0.000000
          497              O       8.049955      26.417582      15.109444      -0.586202      40.915136 0.57949905E+03  0.14234754E+05                                 9.557688                            7.465450       0.144052       2.081753                    0.998196      28.392097      76.141447       0.691382       0.360654      -1.134466      -0.049737       0.007516      -0.014625       0.052385       0.043594      -0.048650       0.051035      -0.037933       0.029638      -0.097257       0.034114       0.063142             12.576353      12.065585       4.531999      -4.340996      12.878110      -6.209568      12.785365          -0.000000
          498              O       8.049955       1.264518      12.572656      -0.586202      40.915137 0.57949905E+03  0.14234754E+05                                 9.557688                            7.465450       0.144052       2.081753                    0.998196      28.392097      76.141447       0.691382       0.360654      -1.134466      -0.049737      -0.007516       0.014625       0.052385      -0.043594       0.048650       0.051035      -0.037933       0.029638      -0.097257       0.034114       0.063142             12.576353      12.065585      -4.531999       4.340996      12.878110      -6.209568      12.785365          -0.000000
          499              O      19.631038       1.263965      15.109721      -0.586070      40.875344 0.57887445E+03  0.14215162E+05                                 9.550064                            7.460312       0.147159       2.082865                    0.998183      28.382193      76.096220       0.691796       0.360546      -1.134584       0.050083      -0.007217      -0.014677       0.052686       0.043882       0.048146      -0.051026      -0.037475       0.028510      -0.097021       0.034145       0.062876             12.563893      12.048964       4.523216       4.337041      12.864153       6.204399      12.778561          -0.000000
          500              O      19.631038      26.418135      12.572379      -0.586070      40.875344 0.57887445E+03  0.14215162E+05                                 9.550064                            7.460312       0.147159       2.082865                    0.998183      28.382193      76.096220       0.691796       0.360546      -1.134584       0.050083       0.007217       0.014677       0.052686      -0.043882      -0.048146      -0.051026      -0.037475       0.028510      -0.097021       0.034145       0.062876             12.563893      12.048964      -4.523216      -4.337041      12.864153       6.204399      12.778561          -0.000000
          501              O      15.096156       7.993760      26.415921      -0.587454      42.466058 0.59622761E+03  0.14756564E+05                                 9.832872                            7.599897       0.096692       2.068029                    0.997373      28.504148      76.838256       0.681237       0.363274      -1.131930      -0.014680      -0.051664       0.007858       0.054281      -0.050715       0.054434       0.046580       0.027178       0.032412      -0.102025       0.037969       0.064056             13.082273      13.092632      -4.581567      -6.357055      12.886668       4.867912      13.267517          -0.000000
          502              O      12.586220       7.994037       1.267287      -0.587648      42.492532 0.59665732E+03  0.14770042E+05                                 9.837235                            7.602869       0.097714       2.068186                    0.997409      28.512834      76.872171       0.681064       0.363297      -1.131898       0.014408      -0.051702      -0.007831       0.054241       0.051000       0.054602      -0.046407       0.027009       0.031588      -0.102181       0.038021       0.064160             13.088913      13.099718       4.583679      -6.361512      12.891724      -4.870062      13.275298          -0.000000
          503              O      15.096156      19.688340       1.266179      -0.587454      42.466058 0.59622761E+03  0.14756564E+05                                 9.832872                            7.599897       0.096692       2.068029                    0.997373      28.504148      76.838256       0.681237       0.363274      -1.131930      -0.014680       0.051664      -0.007858       0.054281       0.050715      -0.054434       0.046580       0.027178       0.032412      -0.102025       0.037969       0.064056             13.082272      13.092632       4.581566       6.357055      12.886668       4.867912      13.267517          -0.000000
          504              O      12.586220      19.688063      26.414813      -0.587648      42.492533 0.59665733E+03  0.14770042E+05                                 9.837235                            7.602869       0.097714       2.068186                    0.997409      28.512834      76.872172       0.681064       0.363297      -1.131898       0.014408       0.051702       0.007831       0.054241      -0.051000      -0.054602      -0.046407       0.027009       0.031588      -0.102181       0.038021       0.064160             13.088914      13.099719      -4.583679       6.361512      12.891724      -4.870063      13.275298          -0.000000
          505              O       1.271162      12.579023       5.789158      -0.585207      40.877278 0.57903505E+03  0.14220606E+05                                 9.551918                            7.462541       0.146273       2.082500                    0.998168      28.382993      76.111379       0.691501       0.360662      -1.134452      -0.014590       0.007568       0.050704       0.053301       0.050969       0.048675      -0.043735      -0.004713      -0.069210      -0.097211       0.034563       0.062648             12.563263      12.792514      -6.200597       4.339171      12.843801      -4.515677      12.053474          -0.000000
          506              O      26.410661      15.104184       5.789158      -0.585272      40.860154 0.57879409E+03  0.14212868E+05                                 9.548322                            7.460317       0.147317       2.082905                    0.998160      28.379479      76.091118       0.691714       0.360597      -1.134531       0.014402      -0.007216       0.050639       0.053139       0.051116      -0.048610       0.043630      -0.004881      -0.069326      -0.097184       0.034368       0.062816             12.557527      12.784850      -6.196645      -4.335347      12.838905       4.512880      12.048824          -0.000000
          507              O       1.271162      15.103077      21.892942      -0.585207      40.877278 0.57903505E+03  0.14220606E+05                                 9.551918                            7.462541       0.146273       2.082500                    0.998168      28.382993      76.111379       0.691501       0.360662      -1.134452      -0.014590      -0.007568      -0.050704       0.053301      -0.050969      -0.048675      -0.043735      -0.004713      -0.069210      -0.097211       0.034563       0.062648             12.563263      12.792514       6.200597      -4.339171      12.843801      -4.515677      12.053474          -0.000000
          508              O      26.410661      12.577916      21.892942      -0.585272      40.860154 0.57879409E+03  0.14212868E+05                                 9.548322                            7.460317       0.147317       2.082905                    0.998160      28.379479      76.091117       0.691714       0.360597      -1.134531       0.014402       0.007216      -0.050639       0.053139      -0.051116       0.048610       0.043630      -0.004881      -0.069326      -0.097184       0.034368       0.062816             12.557526      12.784850       6.196645       4.335347      12.838905       4.512879      12.048824          -0.000000
          509              O      12.579577      21.892942      26.411215      -0.585073      40.875423 0.57851827E+03  0.14204727E+05                                 9.551024                            7.458594       0.147236       2.082979                    0.998148      28.373118      76.076081       0.691771       0.360602      -1.134500       0.007458      -0.050472       0.014420       0.053019       0.043752      -0.051313       0.048596       0.036422       0.027819      -0.097316       0.034438       0.062878             12.570395      12.854691       4.522072       6.211066      12.056526       4.345018      12.799968          -0.000000
          510              O      15.102523      21.892942       1.269501      -0.584417      40.853455 0.57811191E+03  0.14192295E+05                                 9.547829                            7.456168       0.144121       2.082191                    0.998150      28.364288      76.046515       0.691854       0.360621      -1.134483      -0.007291      -0.051030      -0.014526       0.053556      -0.044055      -0.050843      -0.048652       0.036895       0.027371      -0.097331       0.034859       0.062472             12.565730      12.849152      -4.520099       6.208540      12.051970      -4.344015      12.796067          -0.000000
          511              O      15.102523       5.789158      26.412599      -0.584417      40.853455 0.57811191E+03  0.14192295E+05                                 9.547829                            7.456168       0.144121       2.082191                    0.998150      28.364288      76.046515       0.691854       0.360621      -1.134483      -0.007291       0.051030       0.014526       0.053556       0.044055       0.050843      -0.048652       0.036895       0.027371      -0.097331       0.034859       0.062472             12.565730      12.849152       4.520099      -6.208540      12.051970      -4.344015      12.796067          -0.000000
          512              O      12.579577       5.789158       1.270885      -0.585073      40.875422 0.57851825E+03  0.14204727E+05                                 9.551024                            7.458594       0.147236       2.082979                    0.998148      28.373118      76.076080       0.691771       0.360602      -1.134500       0.007458       0.050472      -0.014420       0.053019      -0.043752       0.051313       0.048596       0.036422       0.027819      -0.097316       0.034438       0.062878             12.570395      12.854691      -4.522072      -6.211066      12.056525       4.345018      12.799967          -0.000000
          513              O      21.835640       1.257598      15.106399      -0.587690      42.466200 0.59629319E+03  0.14758479E+05                                 9.832843                            7.600370       0.096557       2.068011                    0.997327      28.505667      76.841179       0.681214       0.363279      -1.131934      -0.051630      -0.014847      -0.007692       0.054270      -0.050573      -0.046703      -0.054045      -0.027275       0.033434      -0.101809       0.038058       0.063751             13.078485      12.889471      -4.583638      -4.857103      13.102767       6.351063      13.243217          -0.000000
          514              O      21.835640      26.424502      12.575701      -0.587690      42.466203 0.59629323E+03  0.14758480E+05                                 9.832843                            7.600370       0.096556       2.068011                    0.997327      28.505668      76.841182       0.681214       0.363279      -1.131934      -0.051630       0.014847       0.007692       0.054270       0.050573       0.046703      -0.054045      -0.027275       0.033434      -0.101809       0.038058       0.063751             13.078485      12.889471       4.583638       4.857103      13.102768       6.351063      13.243217          -0.000000
          515              O       5.845352       1.257875      12.575978      -0.587579      42.462778 0.59626309E+03  0.14757803E+05                                 9.832767                            7.600541       0.093871       2.067078                    0.997309      28.508407      76.853085       0.681146       0.363314      -1.131888       0.051982      -0.014807       0.007796       0.054609       0.050719      -0.046651       0.054104      -0.026815       0.032769      -0.101872       0.038217       0.063655             13.078005      12.883141       4.583156      -4.855912      13.108399      -6.354133      13.242476          -0.000000
          516              O       5.845352      26.424225      15.106122      -0.587579      42.462778 0.59626309E+03  0.14757803E+05                                 9.832767                            7.600541       0.093871       2.067078                    0.997309      28.508407      76.853085       0.681146       0.363314      -1.131888       0.051982       0.014807      -0.007796       0.054609      -0.050719       0.046651       0.054104      -0.026815       0.032769      -0.101872       0.038217       0.063655             13.078005      12.883140      -4.583156       4.855912      13.108399      -6.354133      13.242476          -0.000000

******************************************************
Auxiliary information for the entire system
The total spin magnetic moment of the unit cell is   -0.000017
The total net atomic charge of the unit cell is   0.000002
Accuracy of reproducing the electrostatic potential in the unit cell:
  The inner radius (bohr) =    5.0000
  The outer radius (bohr) =   12.0000
  Valid grid points have density less than (e/(bohr^3)) =    0.0001
  The number of valid grid points were=      3523672
  The rms potential error without charges in kcal/mol is=      5.26218
  The rms potential error with partial charges in kcal/mol is=      0.44065
  The RRMSE value at monopole order=      0.08374
  The rms potential error with partial charges and cloud penetration in kcal/mol is=      0.44435
  The RRMSE value at monopole order with cloud penetration is=      0.08444
  The rms potential error with partial charges and atomic dipoles in kcal/mol is=      0.22711
  The RRMSE value at dipole order=      0.04316
  The rms potential error with partial charges, atomic dipoles and cloud penetration in kcal/mol is=      0.21190
  The RRMSE value at dipole order with cloud penetration=      0.04027

******************************************************
The electron densities and ab initio electrostatic potential were computed in VASP using the PBE functional and
projector augmented wave method. See the main text of the journal article for a description of computational details.
The atomic charges, dipoles, and quadrupoles were computed with the DDEC6 method as described in
(a) T. A. Manz and N. Gabaldon Limas, RSC Adv. 6 (2016) 47771-47801 DOI: 10.1039/c6ra04656h
(b) N. Gabaldon Limas and T. A. Manz, RSC Adv. 8 (2018) 2678-2707 DOI: 10.1039/c7ra11829e.
For each atom in the material, the electron cloud parameters were fit to the spherically averaged atom-in-material
electron density using radial positions for which this density was between 10^-4 and 10^-2 electrons per cubic bohr.
The polarizabilities, dispersion coefficients, and quantum Drude oscillator (QDO) parameters were fit using the MCLF method.
The magnetic structure of the system was optimized in VASP from the default ferromagnetic initial guess using spin polarization.
The atomic spin moments (ASMs) were computed on this optimized magnetic structure using the DDEC6 partition as inputs
to the method of T. A. Manz and D. S. Sholl, J. Chem. Theory Comput. 7 (2011) 4146-4164 DOI: 10.1021/ct200539n.
The RMSE and RRMSE were computed using a uniform grid with Ewald summation.
