# Supplementary material for: A collection of forcefield precursors for metal–organic frameworks
Source: RSC Adv. 2019 Nov 13;9(63):36492–507. doi: 10.1039/c9ra07327b (PMC9075174; doi:10.1039/c9ra07327b)
Supplement: RA-009-C9RA07327B-s3571 [file RA-009-C9RA07327B-s3571.xyz]

  376
jmolscript: load "" {1 1 1} spacegroup "x,y,z" unitcell [{     15.508000     0.000000     0.000000 }, {      0.000000    19.220000     0.000000 }, {      0.000000     0.000000    25.211000 }]
Zn     0.833090    16.102900     5.739536     0.780128
Zn     0.399951    18.534230    11.348227     0.874264
Zn     6.920910     3.117100    18.345036     0.780128
Zn     7.354049     0.685770    23.953727     0.874264
Zn    14.674910     6.492900    19.471464     0.780128
Zn    15.108049     8.924230    13.862773     0.874264
Zn     8.587090    12.727100     6.865964     0.780128
Zn     8.153951    10.295770     1.257273     0.874264
Zn    14.674910     3.117100    19.471464     0.780134
Zn    15.108049     0.685770    13.862773     0.874264
Zn     8.587090    16.102900     6.865964     0.780134
Zn     8.153951    18.534230     1.257273     0.874264
Zn     0.833090    12.727100     5.739536     0.780134
Zn     0.399951    10.295770    11.348227     0.874264
Zn     6.920910     6.492900    18.345036     0.780134
Zn     7.354049     8.924230    23.953727     0.874264
Zn     2.836413    14.415000     7.668934     0.735522
Zn     4.917587     4.805000    20.274434     0.735522
Zn    12.671587     4.805000    17.542066     0.735522
Zn    10.590413    14.415000     4.936566     0.735522
H     14.132440    18.210950     8.085168     0.191702
H     15.055166     0.172980     8.546529     0.200021
H     15.151316    18.849054     7.079249     0.179887
H      3.467589    15.545136    10.404580     0.163571
H      3.292348    16.953962    11.070150     0.193561
H      2.307590    15.789230    11.430667     0.200804
H     14.963669    16.425412    16.319080     0.110687
H      0.345828     0.057660     2.412693     0.120586
H      0.998715     0.947546     0.360517     0.102510
H      3.208605     1.005206    24.979059     0.105888
H      4.126679    17.880366     2.846322     0.117948
H      4.427534    17.038530     6.817054     0.192779
H      5.889938    17.459448     7.192698     0.192382
H      4.867961    17.086580     8.319630     0.192226
H      9.129560     1.009050    20.690668     0.191702
H      8.206834    19.047020    21.152029     0.200021
H      8.110684     0.370946    19.684749     0.179887
H      4.286411     3.674864    23.010080     0.163571
H      4.461652     2.266038    23.675650     0.193561
H      5.446410     3.430770    24.036167     0.200804
H      8.298331     2.794588     3.713580     0.110687
H      7.408172    19.162340    15.018193     0.120586
H      6.755285    18.272454    12.966017     0.102510
H      4.545395    18.214794    12.373559     0.105888
H      3.627321     1.339634    15.451822     0.117948
H      3.326466     2.181470    19.422554     0.192779
H      1.864062     1.760552    19.798198     0.192382
H      2.886039     2.133420    20.925130     0.192226
H      1.375560     8.600950    17.125832     0.191702
H      0.452834     9.782980    16.664471     0.200021
H      0.356684     9.239054    18.131751     0.179887
H     12.040411     5.935136    14.806420     0.163571
H     12.215652     7.343962    14.140850     0.193561
H     13.200410     6.179230    13.780333     0.200804
H      0.544331     6.815412     8.891920     0.110687
H     15.162172     9.667660    22.798307     0.120586
H     14.509285    10.557546    24.850483     0.102510
H     12.299395    10.615206     0.231941     0.105888
H     11.381321     8.270366    22.364678     0.117948
H     11.080466     7.428530    18.393946     0.192779
H      9.618062     7.849448    18.018302     0.192382
H     10.640039     7.476580    16.891370     0.192226
H      6.378440    10.619050     4.520332     0.191702
H      7.301166     9.437020     4.058971     0.200021
H      7.397316     9.980946     5.526251     0.179887
H     11.221589    13.284864     2.200920     0.163571
H     11.046348    11.876038     1.535350     0.193561
H     10.061590    13.040770     1.174833     0.200804
H      7.209669    12.404588    21.497420     0.110687
H      8.099828     9.552340    10.192807     0.120586
H      8.752715     8.662454    12.244983     0.102510
H     10.962605     8.604794    12.837441     0.105888
H     11.880679    10.949634     9.759178     0.117948
H     12.181534    11.791470     5.788446     0.192779
H     13.643938    11.370552     5.412802     0.192382
H     12.621961    11.743420     4.285870     0.192226
H      1.375560     1.009050    17.125832     0.191702
H      0.452834    19.047020    16.664471     0.200021
H      0.356684     0.370946    18.131751     0.179887
H     12.040411     3.674864    14.806420     0.163571
H     12.215652     2.266038    14.140850     0.193561
H     13.200410     3.430770    13.780333     0.200804
H      0.544331     2.794588     8.891920     0.110687
H     15.162172    19.162340    22.798307     0.120586
H     14.509285    18.272454    24.850483     0.102511
H     12.299395    18.214794     0.231941     0.105888
H     11.381321     1.339634    22.364678     0.117948
H     11.080466     2.181470    18.393946     0.192779
H      9.618062     1.760552    18.018302     0.192382
H     10.640039     2.133420    16.891370     0.192226
H      6.378440    18.210950     4.520332     0.191702
H      7.301166     0.172980     4.058971     0.200021
H      7.397316    18.849054     5.526251     0.179887
H     11.221589    15.545136     2.200920     0.163571
H     11.046348    16.953962     1.535350     0.193561
H     10.061590    15.789230     1.174833     0.200804
H      7.209669    16.425412    21.497420     0.110687
H      8.099828     0.057660    10.192807     0.120586
H      8.752715     0.947546    12.244983     0.102511
H     10.962605     1.005206    12.837441     0.105888
H     11.880679    17.880366     9.759178     0.117948
H     12.181534    17.038530     5.788446     0.192779
H     13.643938    17.459448     5.412802     0.192382
H     12.621961    17.086580     4.285870     0.192226
H     14.132440    10.619050     8.085168     0.191702
H     15.055166     9.437020     8.546529     0.200021
H     15.151316     9.980946     7.079249     0.179887
H      3.467589    13.284864    10.404580     0.163571
H      3.292348    11.876038    11.070150     0.193561
H      2.307590    13.040770    11.430667     0.200804
H     14.963669    12.404588    16.319080     0.110687
H      0.345828     9.552340     2.412693     0.120586
H      0.998715     8.662454     0.360517     0.102511
H      3.208605     8.604794    24.979059     0.105888
H      4.126679    10.949634     2.846322     0.117948
H      4.427534    11.791470     6.817054     0.192779
H      5.889938    11.370552     7.192698     0.192382
H      4.867961    11.743420     8.319630     0.192226
H      9.129560     8.600950    20.690668     0.191702
H      8.206834     9.782980    21.152029     0.200021
H      8.110684     9.239054    19.684749     0.179887
H      4.286411     5.935136    23.010080     0.163571
H      4.461652     7.343962    23.675650     0.193561
H      5.446410     6.179230    24.036167     0.200804
H      8.298331     6.815412     3.713580     0.110687
H      7.408172     9.667660    15.018193     0.120586
H      6.755285    10.557546    12.966017     0.102511
H      4.545395    10.615206    12.373559     0.105888
H      3.627321     8.270366    15.451822     0.117948
H      3.326466     7.428530    19.422554     0.192779
H      1.864062     7.849448    19.798198     0.192382
H      2.886039     7.476580    20.925130     0.192226
H      2.613098    14.415000     5.299352     0.424934
H     14.853562    14.415000    17.488871     0.109402
H      0.083743    14.415000    12.930722     0.114072
H      5.140902     4.805000    17.904852     0.424934
H      8.408438     4.805000     4.883371     0.109402
H      7.670257     4.805000     0.325222     0.114072
H     12.894902     4.805000    19.911648     0.424934
H      0.654438     4.805000     7.722129     0.109402
H     15.424257     4.805000    12.280278     0.114072
H     10.367098    14.415000     7.306148     0.424934
H      7.099562    14.415000    20.327629     0.109402
H      7.837743    14.415000    24.885778     0.114072
C     15.002439    18.606882     7.996929    -0.565766
C      0.528823    17.632428     8.425516     0.449147
C      1.936949    16.598392     9.623039     0.431376
C      2.830210    16.185162    10.729802    -0.564116
C     15.413401    16.917444    13.792938     0.616170
C     15.325006    15.629704    14.516494    -0.029176
C     15.072225    15.620094    15.865282    -0.103108
C      1.775666    17.592066     4.043844     0.626865
C      2.178874    18.387774     2.788337    -0.048693
C      1.211175    19.168106     2.089992    -0.115935
C      1.628340     0.534316     0.905075    -0.092753
C      2.948071     0.518940     0.516826    -0.105602
C      3.881652    19.023956     1.210128    -0.014041
C      3.493952    18.357022     2.357229    -0.131886
C      5.303736    18.993204     0.771457     0.607573
C      5.153308    16.888614     7.424639    -0.569991
C      5.582880    15.466334     7.343964     0.427886
C      8.259561     0.613118    20.602429    -0.565766
C      7.225177     1.587572    21.031016     0.449147
C      5.817051     2.621608    22.228539     0.431376
C      4.923790     3.034838    23.335302    -0.564116
C      7.848599     2.302556     1.187438     0.616170
C      7.936994     3.590296     1.910994    -0.029176
C      8.189775     3.599906     3.259782    -0.103108
C      5.978334     1.627934    16.649344     0.626865
C      5.575126     0.832226    15.393837    -0.048693
C      6.542825     0.051894    14.695492    -0.115935
C      6.125660    18.685684    13.510575    -0.092753
C      4.805929    18.701060    13.122326    -0.105602
C      3.872348     0.196044    13.815628    -0.014041
C      4.260048     0.862978    14.962729    -0.131886
C      2.450264     0.226796    13.376957     0.607573
C      2.600692     2.331386    20.030140    -0.569991
C      2.171120     3.753666    19.949464     0.427886
C      0.505561     8.996882    17.214071    -0.565766
C     14.979177     8.022428    16.785484     0.449147
C     13.571051     6.988392    15.587961     0.431376
C     12.677790     6.575162    14.481198    -0.564116
C      0.094599     7.307444    11.418062     0.616170
C      0.182994     6.019704    10.694506    -0.029176
C      0.435775     6.010094     9.345718    -0.103108
C     13.732334     7.982066    21.167156     0.626865
C     13.329126     8.777774    22.422663    -0.048693
C     14.296825     9.558106    23.121008    -0.115935
C     13.879660    10.144316    24.305925    -0.092753
C     12.559929    10.128940    24.694175    -0.105602
C     11.626348     9.413956    24.000872    -0.014041
C     12.014048     8.747022    22.853772    -0.131886
C     10.204264     9.383204    24.439543     0.607573
C     10.354692     7.278614    17.786361    -0.569991
C      9.925120     5.856334    17.867036     0.427886
C      7.248439    10.223118     4.608571    -0.565766
C      8.282823    11.197572     4.179984     0.449147
C      9.690949    12.231608     2.982461     0.431376
C     10.584210    12.644838     1.875698    -0.564116
C      7.659401    11.912556    24.023562     0.616170
C      7.571006    13.200296    23.300006    -0.029176
C      7.318225    13.209906    21.951218    -0.103108
C      9.529666    11.237934     8.561656     0.626865
C      9.932874    10.442226     9.817163    -0.048693
C      8.965175     9.661894    10.515508    -0.115935
C      9.382340     9.075684    11.700425    -0.092753
C     10.702071     9.091060    12.088674    -0.105602
C     11.635652     9.806044    11.395372    -0.014041
C     11.247952    10.472978    10.248271    -0.131886
C     13.057736     9.836796    11.834043     0.607573
C     12.907308    11.941386     5.180861    -0.569991
C     13.336880    13.363666     5.261536     0.427886
C      0.505561     0.613118    17.214071    -0.565766
C     14.979177     1.587572    16.785484     0.449147
C     13.571051     2.621608    15.587961     0.431376
C     12.677790     3.034838    14.481198    -0.564116
C      0.094599     2.302556    11.418062     0.616170
C      0.182994     3.590296    10.694506    -0.029176
C      0.435775     3.599906     9.345718    -0.103108
C     13.732334     1.627934    21.167156     0.626865
C     13.329126     0.832226    22.422663    -0.048693
C     14.296825     0.051894    23.121008    -0.115935
C     13.879660    18.685684    24.305925    -0.092753
C     12.559929    18.701060    24.694175    -0.105602
C     11.626348     0.196044    24.000872    -0.014041
C     12.014048     0.862978    22.853772    -0.131887
C     10.204264     0.226796    24.439543     0.607573
C     10.354692     2.331386    17.786361    -0.569992
C      9.925120     3.753666    17.867036     0.427881
C      7.248439    18.606882     4.608571    -0.565766
C      8.282823    17.632428     4.179984     0.449147
C      9.690949    16.598392     2.982461     0.431376
C     10.584210    16.185162     1.875698    -0.564116
C      7.659401    16.917444    24.023562     0.616170
C      7.571006    15.629704    23.300006    -0.029176
C      7.318225    15.620094    21.951218    -0.103108
C      9.529666    17.592066     8.561656     0.626865
C      9.932874    18.387774     9.817163    -0.048693
C      8.965175    19.168106    10.515508    -0.115935
C      9.382340     0.534316    11.700425    -0.092753
C     10.702071     0.518940    12.088674    -0.105602
C     11.635652    19.023956    11.395372    -0.014041
C     11.247952    18.357022    10.248271    -0.131887
C     13.057736    18.993204    11.834043     0.607573
C     12.907308    16.888614     5.180861    -0.569992
C     13.336880    15.466334     5.261536     0.427881
C     15.002439    10.223118     7.996929    -0.565766
C      0.528823    11.197572     8.425516     0.449147
C      1.936949    12.231608     9.623039     0.431376
C      2.830210    12.644838    10.729802    -0.564116
C     15.413401    11.912556    13.792938     0.616170
C     15.325006    13.200296    14.516494    -0.029176
C     15.072225    13.209906    15.865282    -0.103108
C      1.775666    11.237934     4.043844     0.626865
C      2.178874    10.442226     2.788337    -0.048693
C      1.211175     9.661894     2.089992    -0.115935
C      1.628340     9.075684     0.905075    -0.092753
C      2.948071     9.091060     0.516826    -0.105602
C      3.881652     9.806044     1.210128    -0.014041
C      3.493952    10.472978     2.357229    -0.131887
C      5.303736     9.836796     0.771457     0.607573
C      5.153308    11.941386     7.424639    -0.569992
C      5.582880    13.363666     7.343964     0.427881
C      8.259561     8.996882    20.602429    -0.565766
C      7.225177     8.022428    21.031016     0.449147
C      5.817051     6.988392    22.228539     0.431376
C      4.923790     6.575162    23.335302    -0.564116
C      7.848599     7.307444     1.187438     0.616170
C      7.936994     6.019704     1.910994    -0.029176
C      8.189775     6.010094     3.259782    -0.103108
C      5.978334     7.982066    16.649344     0.626865
C      5.575126     8.777774    15.393837    -0.048693
C      6.542825     9.558106    14.695492    -0.115935
C      6.125660    10.144316    13.510575    -0.092753
C      4.805929    10.128940    13.122326    -0.105602
C      3.872348     9.413956    13.815628    -0.014041
C      4.260048     8.747022    14.962729    -0.131887
C      2.450264     9.383204    13.376957     0.607573
C      2.600692     7.278614    20.030140    -0.569992
C      2.171120     5.856334    19.949464     0.427881
C     14.977626    14.415000    16.566148    -0.109458
C     15.436663    14.415000    13.848402    -0.129285
C      8.284374     4.805000     3.960648    -0.109458
C      7.825337     4.805000     1.242902    -0.129285
C      0.530374     4.805000     8.644852    -0.109458
C      0.071337     4.805000    11.362598    -0.129285
C      7.223626    14.415000    21.250352    -0.109458
C      7.682663    14.415000    23.968098    -0.129285
N      1.046790    16.707946     7.647001    -0.292640
N      1.966414    16.037168     8.421735    -0.301937
N      1.029731    17.593988     9.665897    -0.409201
N      6.831274    15.093466     7.086812    -0.266707
N      6.707210     2.512054    20.252501    -0.292640
N      5.787586     3.182832    21.027235    -0.301937
N      6.724269     1.626012    22.271397    -0.409201
N      0.922726     4.126534    19.692312    -0.266707
N     14.461210     7.097946    17.563999    -0.292640
N     13.541586     6.427168    16.789265    -0.301937
N     14.478269     7.983988    15.545103    -0.409201
N      8.676726     5.483466    18.124188    -0.266707
N      8.800790    12.122054     4.958499    -0.292640
N      9.720414    12.792832     4.183765    -0.301937
N      8.783731    11.236012     2.939603    -0.409201
N     14.585274    13.736534     5.518688    -0.266707
N     14.461210     2.512054    17.563999    -0.292641
N     13.541586     3.182832    16.789265    -0.301937
N     14.478269     1.626012    15.545103    -0.409201
N      8.676726     4.126534    18.124188    -0.266660
N      8.800790    16.707946     4.958499    -0.292641
N      9.720414    16.037168     4.183765    -0.301937
N      8.783731    17.593988     2.939603    -0.409201
N     14.585274    15.093466     5.518688    -0.266660
N      1.046790    12.122054     7.647001    -0.292641
N      1.966414    12.792832     8.421735    -0.301937
N      1.029731    11.236012     9.665897    -0.409201
N      6.831274    13.736534     7.086812    -0.266660
N      6.707210     7.097946    20.252501    -0.292641
N      5.787586     6.427168    21.027235    -0.301937
N      6.724269     7.983988    22.271397    -0.409201
N      0.922726     5.483466    19.692312    -0.266660
N      4.779566    14.415000     7.512878    -0.449616
N      2.974434     4.805000    20.118378    -0.449616
N     10.728434     4.805000    17.698122    -0.449616
N     12.533566    14.415000     5.092622    -0.449616
O      0.192299    16.900146    12.590373    -0.562442
O     15.190086    17.943792    14.468593    -0.577252
O      6.130312    18.455044     1.547955    -0.551960
O      5.568923     0.313286    24.884265    -0.570202
O      2.591387    17.086580     4.709415    -0.577210
O      0.607914    17.553626     4.331250    -0.581671
O      7.561701     2.319854    -0.015127    -0.562442
O      8.071914     1.276208     1.863093    -0.577252
O      1.623688     0.764956    14.153455    -0.551960
O      2.185077    18.906714    12.278765    -0.570202
O      5.162613     2.133420    17.314915    -0.577210
O      7.146086     1.666374    16.936750    -0.581671
O     15.315701     7.290146    12.620627    -0.562442
O      0.317914     8.333792    10.742407    -0.577252
O      9.377688     8.845044    23.663045    -0.551960
O      9.939077     9.923286     0.326735    -0.570202
O     12.916613     7.476580    20.501585    -0.577210
O     14.900086     7.943626    20.879750    -0.581671
O      7.946299    11.929854     0.015127    -0.562442
O      7.436086    10.886208    23.347907    -0.577252
O     13.884312    10.374956    11.057545    -0.551960
O     13.322923     9.296714    12.932235    -0.570202
O     10.345387    11.743420     7.896085    -0.577210
O      8.361914    11.276374     8.274250    -0.581671
O     15.315701     2.319854    12.620627    -0.562442
O      0.317914     1.276208    10.742407    -0.577252
O      9.377688     0.764956    23.663045    -0.551960
O      9.939077    18.906714     0.326735    -0.570202
O     12.916613     2.133420    20.501585    -0.577211
O     14.900086     1.666374    20.879750    -0.581671
O      7.946299    16.900146     0.015127    -0.562442
O      7.436086    17.943792    23.347907    -0.577252
O     13.884312    18.455044    11.057545    -0.551960
O     13.322923     0.313286    12.932235    -0.570202
O     10.345387    17.086580     7.896085    -0.577211
O      8.361914    17.553626     8.274250    -0.581671
O      0.192299    11.929854    12.590373    -0.562442
O     15.190086    10.886208    14.468593    -0.577252
O      6.130312    10.374956     1.547955    -0.551960
O      5.568923     9.296714    24.884265    -0.570202
O      2.591387    11.743420     4.709415    -0.577211
O      0.607914    11.276374     4.331250    -0.581671
O      7.561701     7.290146    -0.015127    -0.562442
O      8.071914     8.333792     1.863093    -0.577252
O      1.623688     8.845044    14.153455    -0.551960
O      2.185077     9.923286    12.278765    -0.570202
O      5.162613     7.476580    17.314915    -0.577211
O      7.146086     7.943626    16.936750    -0.581671
O      1.940051    14.415000     5.891811    -0.786958
O      5.813949     4.805000    18.497311    -0.786958
O     13.567949     4.805000    19.319189    -0.786958
O      9.694051    14.415000     6.713689    -0.786958

The following XYZ coordinates are in angstroms. Other properties are in atomic units.
The sperically averaged electron density of each atom fit to a function of the form exp(a - br)
eigen_1, eigen_2 and eigen_3 are the three eigenvalues of traceless quadrupole moment tensor
  atom number  atomic symbol              X              Y              Z     net charge C6 coefficient C8 coefficient C10 coefficient fluctuating dipole atomic polarizability isotropic forcefield polarizability              a              b squared Pearson coefficient          <r^3>          <r^4>         wp_QDO          m_QDO          q_QDO       dipole_x       dipole_y       dipole_z         dipole            Qxy            Qxz            Qyz     Q(x^2-y^2)  Q(3z^2 - R^2)        eigen_1        eigen_2        eigen_3 static polarizability      alpha(xx)      alpha(xy)      alpha(xz)      alpha(yy)      alpha(yz)      alpha(zz) atomic spin moment
            1             Zn       0.833090      16.102900       5.739536       0.780128      97.121823 0.19891849E+04  0.64216403E+05                                17.225440                           14.551833       0.404816       1.972794                    0.997244      48.038406     131.702513       0.475274       0.399201      -1.145509       0.053492      -0.028928      -0.046156       0.076345      -0.071456      -0.016126      -0.015574      -0.095300      -0.034019      -0.086428      -0.005501       0.091929             20.850337      19.523982       4.677773      -0.086307      19.439017      -3.312802      23.588012          -0.000002
            2             Zn       0.399951      18.534230      11.348227       0.874264     103.475715 0.19716011E+04  0.63518603E+05                                18.063250                           14.606707       0.284394       1.950902                    0.996228      46.504010     127.437354       0.468498       0.405804      -1.140622       0.015175      -0.020733      -0.034147       0.042733       0.005451       0.034404      -0.041285       0.017074      -0.134239      -0.076371       0.027327       0.049044             22.473024      20.659562      -1.718027      -0.006669      24.412494       3.690267      22.347014           0.000002
            3             Zn       6.920910       3.117100      18.345036       0.780128      97.121820 0.19891849E+04  0.64216401E+05                                17.225440                           14.551833       0.404816       1.972794                    0.997244      48.038405     131.702511       0.475274       0.399201      -1.145509      -0.053492       0.028928      -0.046156       0.076345      -0.071456       0.016126       0.015574      -0.095300      -0.034019      -0.086428      -0.005501       0.091929             20.850337      19.523982       4.677773       0.086307      19.439017       3.312802      23.588012          -0.000002
            4             Zn       7.354049       0.685770      23.953727       0.874264     103.475710 0.19716010E+04  0.63518600E+05                                18.063250                           14.606707       0.284394       1.950902                    0.996228      46.504009     127.437352       0.468498       0.405805      -1.140622      -0.015175       0.020733      -0.034147       0.042733       0.005451      -0.034404       0.041285       0.017074      -0.134239      -0.076371       0.027327       0.049044             22.473023      20.659561      -1.718027       0.006669      24.412494      -3.690267      22.347013           0.000002
            5             Zn      14.674910       6.492900      19.471464       0.780128      97.121821 0.19891848E+04  0.64216400E+05                                17.225440                           14.551832       0.404816       1.972794                    0.997244      48.038405     131.702510       0.475274       0.399201      -1.145509      -0.053492      -0.028928       0.046156       0.076345       0.071456      -0.016126       0.015574      -0.095300      -0.034019      -0.086428      -0.005501       0.091929             20.850337      19.523982      -4.677773      -0.086306      19.439017       3.312802      23.588012          -0.000002
            6             Zn      15.108049       8.924230      13.862773       0.874264     103.475712 0.19716010E+04  0.63518600E+05                                18.063250                           14.606707       0.284394       1.950902                    0.996228      46.504009     127.437352       0.468498       0.405805      -1.140622      -0.015175      -0.020733       0.034147       0.042733      -0.005451       0.034404       0.041285       0.017074      -0.134239      -0.076371       0.027327       0.049044             22.473024      20.659562       1.718027      -0.006668      24.412494      -3.690268      22.347014           0.000002
            7             Zn       8.587090      12.727100       6.865964       0.780128      97.121824 0.19891849E+04  0.64216403E+05                                17.225440                           14.551833       0.404816       1.972794                    0.997244      48.038406     131.702513       0.475274       0.399201      -1.145509       0.053492       0.028928       0.046156       0.076345       0.071456       0.016126      -0.015574      -0.095300      -0.034019      -0.086428      -0.005501       0.091929             20.850337      19.523982      -4.677773       0.086307      19.439017      -3.312803      23.588013          -0.000002
            8             Zn       8.153951      10.295770       1.257273       0.874264     103.475713 0.19716010E+04  0.63518600E+05                                18.063250                           14.606707       0.284394       1.950902                    0.996228      46.504009     127.437353       0.468498       0.405805      -1.140622       0.015175       0.020733       0.034147       0.042733      -0.005451      -0.034404      -0.041285       0.017074      -0.134239      -0.076371       0.027327       0.049044             22.473024      20.659563       1.718027       0.006668      24.412495       3.690267      22.347015           0.000002
            9             Zn      14.674910       3.117100      19.471464       0.780134      97.121401 0.19891697E+04  0.64215784E+05                                17.225389                           14.551772       0.404818       1.972796                    0.997244      48.038245     131.701902       0.475275       0.399201      -1.145509      -0.053489       0.028929       0.046156       0.076344      -0.071455      -0.016126      -0.015574      -0.095297      -0.034017      -0.086427      -0.005500       0.091927             20.850297      19.524030       4.677803      -0.086289      19.438957      -3.312775      23.587903          -0.000002
           10             Zn      15.108049       0.685770      13.862773       0.874264     103.475715 0.19716011E+04  0.63518604E+05                                18.063251                           14.606707       0.284394       1.950902                    0.996228      46.504010     127.437357       0.468498       0.405805      -1.140622      -0.015175       0.020733       0.034147       0.042733       0.005451       0.034404      -0.041285       0.017074      -0.134239      -0.076371       0.027327       0.049044             22.473025      20.659562      -1.718027      -0.006667      24.412497       3.690268      22.347015           0.000002
           11             Zn       8.587090      16.102900       6.865964       0.780134      97.121399 0.19891697E+04  0.64215782E+05                                17.225388                           14.551772       0.404818       1.972796                    0.997244      48.038245     131.701900       0.475275       0.399201      -1.145509       0.053489      -0.028929       0.046156       0.076344      -0.071455       0.016126       0.015574      -0.095297      -0.034017      -0.086427      -0.005500       0.091927             20.850296      19.524030       4.677803       0.086290      19.438956       3.312775      23.587902          -0.000002
           12             Zn       8.153951      18.534230       1.257273       0.874264     103.475716 0.19716010E+04  0.63518603E+05                                18.063251                           14.606707       0.284394       1.950902                    0.996228      46.504010     127.437356       0.468498       0.405805      -1.140622       0.015175      -0.020733       0.034147       0.042733       0.005451      -0.034404       0.041285       0.017074      -0.134239      -0.076371       0.027327       0.049044             22.473025      20.659563      -1.718027       0.006667      24.412497      -3.690268      22.347014           0.000002
           13             Zn       0.833090      12.727100       5.739536       0.780134      97.121400 0.19891697E+04  0.64215783E+05                                17.225389                           14.551772       0.404818       1.972796                    0.997244      48.038245     131.701901       0.475275       0.399201      -1.145509       0.053489       0.028929      -0.046156       0.076344       0.071455      -0.016126       0.015574      -0.095297      -0.034017      -0.086427      -0.005500       0.091927             20.850296      19.524030      -4.677803      -0.086290      19.438957       3.312775      23.587902          -0.000002
           14             Zn       0.399951      10.295770      11.348227       0.874264     103.475715 0.19716011E+04  0.63518603E+05                                18.063250                           14.606707       0.284394       1.950902                    0.996228      46.504010     127.437354       0.468498       0.405804      -1.140622       0.015175       0.020733      -0.034147       0.042733      -0.005451       0.034404       0.041285       0.017074      -0.134239      -0.076371       0.027327       0.049044             22.473024      20.659562       1.718027      -0.006667      24.412496      -3.690267      22.347014           0.000002
           15             Zn       6.920910       6.492900      18.345036       0.780134      97.121399 0.19891697E+04  0.64215783E+05                                17.225388                           14.551772       0.404818       1.972796                    0.997244      48.038245     131.701901       0.475275       0.399201      -1.145509      -0.053489      -0.028929      -0.046156       0.076344       0.071455       0.016126      -0.015574      -0.095297      -0.034018      -0.086427      -0.005500       0.091927             20.850296      19.524030      -4.677803       0.086290      19.438956      -3.312775      23.587901          -0.000002
           16             Zn       7.354049       8.924230      23.953727       0.874264     103.475714 0.19716011E+04  0.63518603E+05                                18.063251                           14.606707       0.284394       1.950902                    0.996228      46.504010     127.437357       0.468498       0.405805      -1.140622      -0.015175      -0.020733      -0.034147       0.042733      -0.005451      -0.034404      -0.041285       0.017074      -0.134239      -0.076371       0.027327       0.049044             22.473024      20.659562       1.718027       0.006668      24.412497       3.690267      22.347014           0.000002
           17             Zn       2.836413      14.415000       7.668934       0.735522     104.241514 0.20125988E+04  0.65028494E+05                                17.725372                           14.457120       0.423144       1.986097                    0.995606      48.133106     131.133675       0.486768       0.389437      -1.154999      -0.023590      -0.000000      -0.074727       0.078363      -0.000000       0.050889      -0.000000       0.053707       0.174883      -0.056001      -0.031223       0.087224             22.287360      29.423319       0.000006      -3.540771      20.869082      -0.000002      16.569679          -0.000001
           18             Zn       4.917587       4.805000      20.274434       0.735522     104.241513 0.20125988E+04  0.65028495E+05                                17.725372                           14.457120       0.423144       1.986097                    0.995606      48.133106     131.133676       0.486768       0.389437      -1.154999       0.023590       0.000000      -0.074727       0.078363      -0.000000      -0.050889       0.000000       0.053707       0.174883      -0.056001      -0.031223       0.087224             22.287360      29.423319       0.000007       3.540769      20.869082       0.000002      16.569678          -0.000001
           19             Zn      12.671587       4.805000      17.542066       0.735522     104.241516 0.20125988E+04  0.65028495E+05                                17.725372                           14.457120       0.423144       1.986097                    0.995606      48.133106     131.133677       0.486768       0.389437      -1.154999       0.023590      -0.000000       0.074727       0.078363       0.000000       0.050889       0.000000       0.053707       0.174883      -0.056001      -0.031223       0.087224             22.287361      29.423321      -0.000006      -3.540771      20.869083       0.000002      16.569679          -0.000001
           20             Zn      10.590413      14.415000       4.936566       0.735522     104.241516 0.20125988E+04  0.65028496E+05                                17.725372                           14.457121       0.423144       1.986097                    0.995606      48.133106     131.133678       0.486768       0.389437      -1.154999      -0.023590       0.000000       0.074727       0.078363       0.000000      -0.050889      -0.000000       0.053707       0.174883      -0.056001      -0.031223       0.087224             22.287361      29.423320      -0.000006       3.540771      20.869083      -0.000002      16.569679          -0.000001
           21              H      14.132440      18.210950       8.085168       0.191702       0.849470 0.59650959E+01  0.54237927E+02                                 1.477773                            1.422385      -0.750107       2.556626                    0.999996       2.974462       7.927832       0.529629       1.271886      -0.712369      -0.014002      -0.003761       0.006143       0.015746       0.002332      -0.000662      -0.004042      -0.000065      -0.024174      -0.009283       0.002133       0.007149              1.506028       1.918567       0.242068      -0.029581       1.301521       0.046382       1.297997           0.000000
           22              H      15.055166       0.172980       8.546529       0.200021       0.906514 0.60983476E+01  0.55789909E+02                                 1.540926                            1.433500      -1.102155       2.396827                    0.998364       3.047670       8.163743       0.529844       1.263614      -0.713106       0.000029       0.012608       0.010900       0.016667      -0.004336       0.002259      -0.000710       0.000251      -0.009103      -0.004263      -0.002077       0.006339              1.619943       1.249093       0.012676       0.021285       1.958752       0.512440       1.651984           0.000001
           23              H      15.151316      18.849054       7.079249       0.179887       0.937994 0.65264551E+01  0.59746510E+02                                 1.484101                            1.413788      -0.844282       2.499918                    0.999797       2.913847       7.403295       0.582571       1.148477      -0.742338       0.004295       0.007355      -0.010157       0.013256      -0.003315      -0.002531      -0.004771       0.002449       0.001834      -0.007431       0.002996       0.004435              1.516913       1.250275       0.012406      -0.079969       1.289441      -0.101406       2.011024           0.000000
           24              H       3.467589      15.545136      10.404580       0.163571       1.041171 0.73665245E+01  0.70087356E+02                                 1.634068                            1.533699      -1.020433       2.400577                    0.998872       3.209222       8.540311       0.537626       1.197427      -0.728576       0.007845      -0.003857       0.002383       0.009061      -0.005247       0.004415      -0.001216       0.011096       0.003772      -0.008296      -0.001224       0.009520              1.697967       1.704335      -0.388701      -0.231819       1.887220       0.251495       1.502348          -0.000001
           25              H       3.292348      16.953962      11.070150       0.193561       0.853032 0.57062245E+01  0.51475596E+02                                 1.494101                            1.396671      -0.992642       2.441628                    0.999217       3.058111       8.203583       0.529642       1.281949      -0.708705       0.004829       0.013691       0.007412       0.016300       0.002762       0.004383      -0.004629      -0.000207      -0.007147      -0.008362       0.003882       0.004480              1.565932       1.431589       0.325075       0.193819       1.799819       0.403066       1.466389          -0.000000
           26              H       2.307590      15.789230      11.430667       0.200804       0.867844 0.61423924E+01  0.56596845E+02                                 1.536330                            1.473445      -0.892110       2.499183                    0.999590       3.035423       8.304367       0.501522       1.325444      -0.700870      -0.009904      -0.003658       0.013590       0.017209       0.003463       0.003044      -0.004258       0.004623       0.006443      -0.007923       0.002910       0.005013              1.568836       1.485875       0.141888      -0.357885       1.473299      -0.193093       1.747334           0.000001
           27              H      14.963669      16.425412      16.319080       0.110687       1.138004 0.80116344E+01  0.77486887E+02                                 1.696971                            1.575735      -0.974884       2.410701                    0.998579       3.312484       8.756090       0.544907       1.162188      -0.737399      -0.006789       0.032112       0.019595       0.038226      -0.003192      -0.005425       0.009920      -0.015665       0.031379      -0.014330      -0.004123       0.018453              1.772099       1.296679      -0.068227      -0.073988       2.371270       0.370150       1.648348           0.000002
           28              H       0.345828       0.057660       2.412693       0.120586       1.221013 0.88697688E+01  0.87926460E+02                                 1.785588                            1.667910      -1.001346       2.409790                    0.998152       3.289661       8.780561       0.525333       1.176155      -0.735788      -0.036828       0.010427       0.014460       0.040916      -0.011224      -0.004100      -0.004509       0.023640      -0.007768      -0.017248      -0.000582       0.017830              1.836374       2.382846      -0.064231      -0.309757       1.434084      -0.096655       1.692192          -0.000003
           29              H       0.998715       0.947546       0.360517       0.102510       1.249280 0.87887379E+01  0.86856716E+02                                 1.805497                            1.649836      -0.816125       2.481980                    0.999266       3.344181       8.890063       0.533633       1.161412      -0.738680      -0.024890       0.012130      -0.023465       0.036293      -0.004028      -0.003915      -0.012087       0.021621       0.016496      -0.020424       0.008129       0.012295              1.902287       2.198704      -0.313184       0.533205       1.598786      -0.360834       1.909370          -0.000004
           30              H       3.208605       1.005206      24.979059       0.105888       1.072326 0.73545244E+01  0.69922846E+02                                 1.649182                            1.520448      -1.004503       2.391190                    0.998039       3.377943       8.976919       0.546540       1.178744      -0.731674       0.008315       0.019360      -0.026403       0.033779      -0.002024       0.003604      -0.012636       0.002070       0.010358      -0.012702      -0.001759       0.014461              1.735455       1.623030       0.202934      -0.304239       1.608569      -0.535329       1.974766          -0.000000
           31              H       4.126679      17.880366       2.846322       0.117948       1.218686 0.92028607E+01  0.92862457E+02                                 1.817547                            1.721726      -1.366417       2.228756                    0.994473       3.612270      10.002681       0.502519       1.207915      -0.724691       0.025502      -0.018055       0.018110       0.036115      -0.008258       0.005978      -0.003890      -0.001258      -0.005655      -0.008190      -0.004378       0.012569              1.855237       2.097700      -0.227369       0.180853       1.635665      -0.357681       1.832347           0.000000
           32              H       4.427534      17.038530       6.817054       0.192779       0.901337 0.63225393E+01  0.58482484E+02                                 1.546925                            1.470524      -1.006496       2.437034                    0.998772       3.105583       8.419860       0.516283       1.282579      -0.709032      -0.010575       0.006105      -0.011522       0.016789      -0.003447       0.004666       0.004306      -0.008240      -0.008834      -0.009469       0.001833       0.007636              1.592717       1.893790      -0.108929       0.369538       1.297758      -0.117781       1.586602           0.000000
           33              H       5.889938      17.459448       7.192698       0.192382       0.949137 0.64633303E+01  0.59915447E+02                                 1.582351                            1.471579      -1.052048       2.418958                    0.998227       3.080967       8.271976       0.525874       1.256440      -0.715063       0.010350       0.010308      -0.000078       0.014608      -0.002350      -0.001857       0.001121      -0.006966      -0.020898      -0.007450      -0.000414       0.007864              1.653843       1.975091       0.433687      -0.217020       1.587743      -0.158259       1.398695          -0.000000
           34              H       4.867961      17.086580       8.319630       0.192226       0.867278 0.59834356E+01  0.54087493E+02                                 1.465590                            1.398895      -0.743044       2.563520                    0.999996       2.870622       7.465668       0.552470       1.226453      -0.723647      -0.001916       0.006788       0.013022       0.014810      -0.004057      -0.001828       0.000196      -0.009692       0.017214      -0.009370       0.003213       0.006157              1.512455       1.406201      -0.047224      -0.322478       1.246554       0.174992       1.884610          -0.000000
           35              H       9.129560       1.009050      20.690668       0.191702       0.849470 0.59650961E+01  0.54237928E+02                                 1.477773                            1.422385      -0.750107       2.556626                    0.999996       2.974462       7.927831       0.529630       1.271886      -0.712369       0.014002       0.003761       0.006143       0.015746       0.002332       0.000662       0.004042      -0.000065      -0.024174      -0.009283       0.002133       0.007149              1.506028       1.918566       0.242068       0.029581       1.301521      -0.046382       1.297997           0.000000
           36              H       8.206834      19.047020      21.152029       0.200021       0.906514 0.60983476E+01  0.55789909E+02                                 1.540926                            1.433500      -1.102155       2.396827                    0.998364       3.047670       8.163743       0.529844       1.263614      -0.713106      -0.000029      -0.012608       0.010900       0.016667      -0.004336      -0.002259       0.000710       0.000251      -0.009103      -0.004263      -0.002077       0.006339              1.619943       1.249093       0.012676      -0.021285       1.958752      -0.512440       1.651984           0.000001
           37              H       8.110684       0.370946      19.684749       0.179887       0.937994 0.65264551E+01  0.59746510E+02                                 1.484101                            1.413788      -0.844282       2.499918                    0.999797       2.913847       7.403295       0.582571       1.148477      -0.742338      -0.004295      -0.007355      -0.010157       0.013256      -0.003315       0.002531       0.004771       0.002449       0.001834      -0.007431       0.002996       0.004435              1.516913       1.250275       0.012406       0.079969       1.289441       0.101406       2.011024           0.000000
           38              H       4.286411       3.674864      23.010080       0.163571       1.041171 0.73665216E+01  0.70087325E+02                                 1.634068                            1.533699      -1.020433       2.400577                    0.998872       3.209221       8.540310       0.537625       1.197428      -0.728575      -0.007845       0.003857       0.002383       0.009061      -0.005247      -0.004415       0.001216       0.011096       0.003772      -0.008296      -0.001224       0.009520              1.697968       1.704335      -0.388701       0.231819       1.887220      -0.251496       1.502348          -0.000001
           39              H       4.461652       2.266038      23.675650       0.193561       0.853032 0.57062249E+01  0.51475600E+02                                 1.494101                            1.396671      -0.992642       2.441628                    0.999217       3.058111       8.203582       0.529643       1.281949      -0.708705      -0.004829      -0.013691       0.007412       0.016300       0.002762      -0.004383       0.004629      -0.000207      -0.007147      -0.008362       0.003882       0.004481              1.565932       1.431589       0.325075      -0.193819       1.799819      -0.403066       1.466389          -0.000000
           40              H       5.446410       3.430770      24.036167       0.200804       0.867844 0.61423928E+01  0.56596847E+02                                 1.536329                            1.473445      -0.892110       2.499183                    0.999590       3.035423       8.304366       0.501522       1.325444      -0.700870       0.009904       0.003658       0.013590       0.017209       0.003463      -0.003044       0.004258       0.004623       0.006443      -0.007923       0.002910       0.005013              1.568836       1.485875       0.141888       0.357885       1.473299       0.193092       1.747333           0.000001
           41              H       8.298331       2.794588       3.713580       0.110687       1.138004 0.80116355E+01  0.77486900E+02                                 1.696971                            1.575735      -0.974884       2.410701                    0.998579       3.312484       8.756090       0.544907       1.162188      -0.737399       0.006789      -0.032112       0.019595       0.038226      -0.003192       0.005425      -0.009920      -0.015665       0.031379      -0.014330      -0.004123       0.018453              1.772099       1.296679      -0.068227       0.073988       2.371270      -0.370150       1.648348           0.000002
           42              H       7.408172      19.162340      15.018193       0.120586       1.221012 0.88697609E+01  0.87926359E+02                                 1.785586                            1.667909      -1.001346       2.409791                    0.998152       3.289660       8.780556       0.525333       1.176154      -0.735789       0.036828      -0.010427       0.014460       0.040916      -0.011224       0.004100       0.004508       0.023640      -0.007768      -0.017248      -0.000582       0.017830              1.836373       2.382844      -0.064231       0.309757       1.434083       0.096655       1.692191          -0.000003
           43              H       6.755285      18.272454      12.966017       0.102510       1.249280 0.87887374E+01  0.86856707E+02                                 1.805496                            1.649836      -0.816125       2.481980                    0.999266       3.344181       8.890062       0.533633       1.161412      -0.738680       0.024890      -0.012130      -0.023465       0.036293      -0.004028       0.003915       0.012087       0.021620       0.016496      -0.020424       0.008129       0.012295              1.902286       2.198704      -0.313184      -0.533205       1.598786       0.360834       1.909370          -0.000004
           44              H       4.545395      18.214794      12.373559       0.105888       1.072326 0.73545241E+01  0.69922845E+02                                 1.649182                            1.520448      -1.004503       2.391190                    0.998039       3.377943       8.976920       0.546540       1.178745      -0.731674      -0.008315      -0.019360      -0.026403       0.033779      -0.002024      -0.003604       0.012636       0.002070       0.010358      -0.012702      -0.001759       0.014461              1.735455       1.623030       0.202934       0.304239       1.608569       0.535329       1.974767          -0.000000
           45              H       3.627321       1.339634      15.451822       0.117948       1.218686 0.92028608E+01  0.92862455E+02                                 1.817546                            1.721726      -1.366417       2.228756                    0.994473       3.612270      10.002680       0.502519       1.207915      -0.724691      -0.025502       0.018055       0.018110       0.036115      -0.008258      -0.005978       0.003890      -0.001258      -0.005655      -0.008190      -0.004378       0.012569              1.855237       2.097700      -0.227369      -0.180853       1.635665       0.357681       1.832347           0.000000
           46              H       3.326466       2.181470      19.422554       0.192779       0.901338 0.63225423E+01  0.58482518E+02                                 1.546926                            1.470524      -1.006496       2.437034                    0.998772       3.105583       8.419860       0.516283       1.282579      -0.709032       0.010575      -0.006105      -0.011522       0.016789      -0.003447      -0.004666      -0.004306      -0.008240      -0.008834      -0.009469       0.001833       0.007636              1.592717       1.893789      -0.108929      -0.369538       1.297758       0.117781       1.586603           0.000000
           47              H       1.864062       1.760552      19.798198       0.192382       0.949137 0.64633313E+01  0.59915460E+02                                 1.582351                            1.471579      -1.052048       2.418958                    0.998227       3.080967       8.271977       0.525874       1.256440      -0.715063      -0.010350      -0.010308      -0.000078       0.014608      -0.002350       0.001857      -0.001121      -0.006966      -0.020898      -0.007450      -0.000414       0.007864              1.653843       1.975091       0.433687       0.217020       1.587743       0.158259       1.398696          -0.000000
           48              H       2.886039       2.133420      20.925130       0.192226       0.867278 0.59834315E+01  0.54087449E+02                                 1.465590                            1.398895      -0.743044       2.563520                    0.999996       2.870622       7.465668       0.552470       1.226453      -0.723647       0.001916      -0.006788       0.013022       0.014810      -0.004057       0.001828      -0.000196      -0.009692       0.017214      -0.009370       0.003213       0.006157              1.512455       1.406201      -0.047224       0.322478       1.246554      -0.174992       1.884609          -0.000000
           49              H       1.375560       8.600950      17.125832       0.191702       0.849470 0.59650961E+01  0.54237928E+02                                 1.477773                            1.422385      -0.750107       2.556626                    0.999996       2.974462       7.927831       0.529630       1.271886      -0.712369       0.014002      -0.003761      -0.006143       0.015746      -0.002332      -0.000662       0.004042      -0.000065      -0.024174      -0.009283       0.002133       0.007149              1.506028       1.918566      -0.242068      -0.029581       1.301521      -0.046382       1.297997           0.000000
           50              H       0.452834       9.782980      16.664471       0.200021       0.906514 0.60983442E+01  0.55789874E+02                                 1.540927                            1.433500      -1.102155       2.396827                    0.998364       3.047669       8.163742       0.529844       1.263615      -0.713106      -0.000029       0.012608      -0.010900       0.016667       0.004336       0.002259       0.000710       0.000251      -0.009103      -0.004263      -0.002077       0.006339              1.619943       1.249093      -0.012676       0.021285       1.958752      -0.512440       1.651984           0.000001
           51              H       0.356684       9.239054      18.131751       0.179887       0.937994 0.65264546E+01  0.59746502E+02                                 1.484101                            1.413787      -0.844282       2.499918                    0.999797       2.913847       7.403294       0.582571       1.148477      -0.742338      -0.004295       0.007355       0.010157       0.013256       0.003315      -0.002531       0.004771       0.002449       0.001834      -0.007431       0.002996       0.004435              1.516913       1.250274      -0.012406      -0.079969       1.289441       0.101406       2.011024           0.000000
           52              H      12.040411       5.935136      14.806420       0.163571       1.041171 0.73665216E+01  0.70087326E+02                                 1.634068                            1.533699      -1.020433       2.400577                    0.998872       3.209221       8.540310       0.537625       1.197428      -0.728575      -0.007845      -0.003857      -0.002383       0.009061       0.005247       0.004415       0.001216       0.011096       0.003772      -0.008296      -0.001224       0.009520              1.697968       1.704335       0.388701      -0.231819       1.887220      -0.251496       1.502348          -0.000001
           53              H      12.215652       7.343962      14.140850       0.193561       0.853032 0.57062245E+01  0.51475597E+02                                 1.494101                            1.396671      -0.992642       2.441628                    0.999217       3.058111       8.203583       0.529642       1.281949      -0.708705      -0.004829       0.013691      -0.007412       0.016300      -0.002762       0.004383       0.004629      -0.000207      -0.007147      -0.008362       0.003882       0.004480              1.565932       1.431589      -0.325075       0.193819       1.799819      -0.403066       1.466389          -0.000000
           54              H      13.200410       6.179230      13.780333       0.200804       0.867844 0.61423937E+01  0.56596859E+02                                 1.536330                            1.473445      -0.892110       2.499183                    0.999590       3.035423       8.304367       0.501522       1.325444      -0.700870       0.009904      -0.003658      -0.013590       0.017209      -0.003463       0.003044       0.004258       0.004623       0.006443      -0.007923       0.002910       0.005013              1.568836       1.485875      -0.141888      -0.357885       1.473299       0.193093       1.747334           0.000001
           55              H       0.544331       6.815412       8.891920       0.110687       1.138003 0.80116319E+01  0.77486862E+02                                 1.696971                            1.575735      -0.974884       2.410702                    0.998579       3.312483       8.756089       0.544907       1.162189      -0.737399       0.006789       0.032112      -0.019595       0.038226       0.003192      -0.005425      -0.009920      -0.015665       0.031379      -0.014330      -0.004123       0.018453              1.772099       1.296679       0.068227      -0.073988       2.371270      -0.370150       1.648349           0.000002
           56              H      15.162172       9.667660      22.798307       0.120586       1.221012 0.88697629E+01  0.87926386E+02                                 1.785587                            1.667910      -1.001346       2.409791                    0.998152       3.289660       8.780557       0.525333       1.176154      -0.735788       0.036828       0.010427      -0.014460       0.040916       0.011224      -0.004100       0.004508       0.023640      -0.007768      -0.017248      -0.000582       0.017830              1.836373       2.382845       0.064231      -0.309757       1.434083       0.096655       1.692191          -0.000003
           57              H      14.509285      10.557546      24.850483       0.102510       1.249281 0.87887413E+01  0.86856762E+02                                 1.805497                            1.649837      -0.816125       2.481979                    0.999266       3.344181       8.890065       0.533633       1.161412      -0.738680       0.024890       0.012130       0.023465       0.036293       0.004028      -0.003915       0.012087       0.021620       0.016496      -0.020424       0.008129       0.012295              1.902287       2.198705       0.313184       0.533205       1.598786       0.360835       1.909371          -0.000004
           58              H      12.299395      10.615206       0.231941       0.105888       1.072326 0.73545191E+01  0.69922787E+02                                 1.649182                            1.520447      -1.004503       2.391190                    0.998039       3.377943       8.976920       0.546540       1.178745      -0.731674      -0.008315       0.019360       0.026403       0.033779       0.002024       0.003604       0.012636       0.002070       0.010357      -0.012702      -0.001759       0.014461              1.735455       1.623029      -0.202934      -0.304239       1.608569       0.535329       1.974766          -0.000000
           59              H      11.381321       8.270366      22.364678       0.117948       1.218686 0.92028651E+01  0.92862512E+02                                 1.817547                            1.721726      -1.366417       2.228756                    0.994473       3.612270      10.002682       0.502519       1.207915      -0.724690      -0.025502      -0.018055      -0.018110       0.036115       0.008258       0.005978       0.003890      -0.001258      -0.005655      -0.008190      -0.004378       0.012569              1.855238       2.097700       0.227369       0.180853       1.635665       0.357682       1.832348           0.000000
           60              H      11.080466       7.428530      18.393946       0.192779       0.901337 0.63225393E+01  0.58482484E+02                                 1.546925                            1.470524      -1.006496       2.437034                    0.998772       3.105583       8.419860       0.516283       1.282579      -0.709032       0.010575       0.006105       0.011522       0.016789       0.003447       0.004666      -0.004306      -0.008240      -0.008834      -0.009469       0.001833       0.007636              1.592717       1.893790       0.108929       0.369538       1.297758       0.117781       1.586602           0.000000
           61              H       9.618062       7.849448      18.018302       0.192382       0.949137 0.64633303E+01  0.59915447E+02                                 1.582351                            1.471579      -1.052048       2.418958                    0.998227       3.080967       8.271976       0.525874       1.256440      -0.715063      -0.010350       0.010308       0.000078       0.014608       0.002350      -0.001857      -0.001121      -0.006966      -0.020898      -0.007450      -0.000414       0.007864              1.653843       1.975091      -0.433687      -0.217020       1.587743       0.158259       1.398695          -0.000000
           62              H      10.640039       7.476580      16.891370       0.192226       0.867278 0.59834356E+01  0.54087493E+02                                 1.465590                            1.398895      -0.743044       2.563520                    0.999996       2.870622       7.465668       0.552470       1.226453      -0.723647       0.001916       0.006788      -0.013022       0.014810       0.004057      -0.001828      -0.000196      -0.009692       0.017213      -0.009370       0.003213       0.006157              1.512455       1.406201       0.047224      -0.322478       1.246554      -0.174992       1.884610          -0.000000
           63              H       6.378440      10.619050       4.520332       0.191702       0.849470 0.59650959E+01  0.54237927E+02                                 1.477773                            1.422385      -0.750107       2.556626                    0.999996       2.974462       7.927832       0.529629       1.271886      -0.712369      -0.014002       0.003761      -0.006143       0.015746      -0.002332       0.000662      -0.004042      -0.000065      -0.024174      -0.009283       0.002133       0.007149              1.506028       1.918567      -0.242068       0.029581       1.301521       0.046382       1.297997           0.000000
           64              H       7.301166       9.437020       4.058971       0.200021       0.906514 0.60983476E+01  0.55789909E+02                                 1.540926                            1.433500      -1.102155       2.396827                    0.998364       3.047670       8.163743       0.529844       1.263614      -0.713106       0.000029      -0.012608      -0.010900       0.016667       0.004336      -0.002259      -0.000710       0.000251      -0.009103      -0.004263      -0.002077       0.006339              1.619943       1.249093      -0.012676      -0.021285       1.958752       0.512440       1.651984           0.000001
           65              H       7.397316       9.980946       5.526251       0.179887       0.937994 0.65264555E+01  0.59746517E+02                                 1.484101                            1.413788      -0.844282       2.499918                    0.999797       2.913847       7.403296       0.582570       1.148477      -0.742338       0.004295      -0.007355       0.010157       0.013256       0.003315       0.002531      -0.004771       0.002449       0.001834      -0.007431       0.002996       0.004435              1.516914       1.250275      -0.012406       0.079969       1.289441      -0.101406       2.011025           0.000000
           66              H      11.221589      13.284864       2.200920       0.163571       1.041171 0.73665245E+01  0.70087353E+02                                 1.634068                            1.533699      -1.020433       2.400577                    0.998872       3.209222       8.540310       0.537626       1.197427      -0.728576       0.007845       0.003857      -0.002383       0.009061       0.005247      -0.004415      -0.001216       0.011096       0.003772      -0.008296      -0.001224       0.009520              1.697967       1.704334       0.388701       0.231819       1.887219       0.251495       1.502348          -0.000001
           67              H      11.046348      11.876038       1.535350       0.193561       0.853032 0.57062244E+01  0.51475596E+02                                 1.494101                            1.396671      -0.992642       2.441628                    0.999217       3.058111       8.203583       0.529642       1.281949      -0.708705       0.004829      -0.013691      -0.007412       0.016300      -0.002762      -0.004383      -0.004629      -0.000207      -0.007147      -0.008362       0.003882       0.004480              1.565932       1.431589      -0.325075      -0.193819       1.799819       0.403066       1.466389          -0.000000
           68              H      10.061590      13.040770       1.174833       0.200804       0.867844 0.61423924E+01  0.56596845E+02                                 1.536330                            1.473445      -0.892110       2.499183                    0.999590       3.035423       8.304367       0.501522       1.325444      -0.700870      -0.009904       0.003658      -0.013590       0.017209      -0.003463      -0.003044      -0.004258       0.004623       0.006443      -0.007923       0.002910       0.005013              1.568836       1.485875      -0.141888       0.357885       1.473299      -0.193093       1.747334           0.000001
           69              H       7.209669      12.404588      21.497420       0.110687       1.138003 0.80116320E+01  0.77486862E+02                                 1.696971                            1.575735      -0.974884       2.410702                    0.998579       3.312483       8.756089       0.544907       1.162189      -0.737399      -0.006789      -0.032112      -0.019595       0.038226       0.003192       0.005425       0.009920      -0.015665       0.031379      -0.014330      -0.004123       0.018453              1.772099       1.296679       0.068227       0.073988       2.371270       0.370150       1.648349           0.000002
           70              H       8.099828       9.552340      10.192807       0.120586       1.221012 0.88697629E+01  0.87926386E+02                                 1.785587                            1.667910      -1.001346       2.409790                    0.998152       3.289660       8.780557       0.525333       1.176154      -0.735788      -0.036828      -0.010427      -0.014460       0.040916       0.011224       0.004100      -0.004508       0.023640      -0.007768      -0.017248      -0.000582       0.017830              1.836373       2.382845       0.064231       0.309757       1.434084      -0.096655       1.692191          -0.000003
           71              H       8.752715       8.662454      12.244983       0.102510       1.249281 0.87887392E+01  0.86856731E+02                                 1.805497                            1.649836      -0.816125       2.481979                    0.999266       3.344181       8.890063       0.533633       1.161412      -0.738680      -0.024890      -0.012130       0.023465       0.036293       0.004028       0.003915      -0.012087       0.021620       0.016496      -0.020424       0.008129       0.012295              1.902287       2.198704       0.313184      -0.533205       1.598786      -0.360834       1.909370          -0.000004
           72              H      10.962605       8.604794      12.837441       0.105888       1.072326 0.73545241E+01  0.69922845E+02                                 1.649182                            1.520448      -1.004503       2.391190                    0.998039       3.377943       8.976920       0.546540       1.178745      -0.731674       0.008315      -0.019360       0.026403       0.033779       0.002024      -0.003604      -0.012636       0.002070       0.010358      -0.012702      -0.001759       0.014461              1.735455       1.623030      -0.202934       0.304239       1.608569      -0.535329       1.974767          -0.000000
           73              H      11.880679      10.949634       9.759178       0.117948       1.218686 0.92028607E+01  0.92862457E+02                                 1.817547                            1.721726      -1.366417       2.228756                    0.994473       3.612270      10.002681       0.502519       1.207915      -0.724691       0.025502       0.018055      -0.018110       0.036115       0.008258      -0.005978      -0.003890      -0.001258      -0.005655      -0.008190      -0.004378       0.012569              1.855237       2.097700       0.227369      -0.180853       1.635665      -0.357681       1.832347           0.000000
           74              H      12.181534      11.791470       5.788446       0.192779       0.901337 0.63225390E+01  0.58482482E+02                                 1.546926                            1.470524      -1.006496       2.437034                    0.998772       3.105583       8.419861       0.516283       1.282579      -0.709032      -0.010575      -0.006105       0.011522       0.016789       0.003447      -0.004666       0.004306      -0.008240      -0.008834      -0.009469       0.001833       0.007636              1.592717       1.893790       0.108929      -0.369538       1.297758      -0.117781       1.586603           0.000000
           75              H      13.643938      11.370552       5.412802       0.192382       0.949136 0.64633292E+01  0.59915434E+02                                 1.582351                            1.471578      -1.052048       2.418958                    0.998227       3.080967       8.271976       0.525874       1.256440      -0.715063       0.010350      -0.010308       0.000078       0.014608       0.002350       0.001857       0.001121      -0.006966      -0.020898      -0.007450      -0.000414       0.007864              1.653843       1.975091      -0.433687       0.217020       1.587743      -0.158259       1.398695          -0.000000
           76              H      12.621961      11.743420       4.285870       0.192226       0.867278 0.59834356E+01  0.54087493E+02                                 1.465590                            1.398895      -0.743044       2.563520                    0.999996       2.870622       7.465668       0.552470       1.226453      -0.723647      -0.001916      -0.006788      -0.013022       0.014810       0.004057       0.001828       0.000196      -0.009692       0.017213      -0.009370       0.003213       0.006157              1.512455       1.406201       0.047224       0.322478       1.246554       0.174992       1.884610          -0.000000
           77              H       1.375560       1.009050      17.125832       0.191702       0.849470 0.59650917E+01  0.54237875E+02                                 1.477772                            1.422384      -0.750107       2.556626                    0.999996       2.974461       7.927826       0.529630       1.271886      -0.712369       0.014002       0.003762      -0.006143       0.015746       0.002332      -0.000662      -0.004042      -0.000065      -0.024174      -0.009283       0.002133       0.007149              1.506027       1.918565       0.242068      -0.029581       1.301521       0.046381       1.297996           0.000000
           78              H       0.452834      19.047020      16.664471       0.200021       0.906514 0.60983476E+01  0.55789909E+02                                 1.540926                            1.433500      -1.102155       2.396827                    0.998364       3.047670       8.163743       0.529844       1.263614      -0.713106      -0.000029      -0.012608      -0.010900       0.016667      -0.004336       0.002259      -0.000710       0.000251      -0.009103      -0.004263      -0.002077       0.006339              1.619943       1.249093       0.012676       0.021285       1.958752       0.512440       1.651984           0.000001
           79              H       0.356684       0.370946      18.131751       0.179887       0.937995 0.65264609E+01  0.59746576E+02                                 1.484102                            1.413788      -0.844284       2.499917                    0.999797       2.913848       7.403298       0.582571       1.148477      -0.742338      -0.004295      -0.007355       0.010157       0.013256      -0.003315      -0.002531      -0.004771       0.002449       0.001834      -0.007431       0.002996       0.004435              1.516914       1.250275       0.012406      -0.079969       1.289441      -0.101406       2.011025           0.000000
           80              H      12.040411       3.674864      14.806420       0.163571       1.041171 0.73665216E+01  0.70087323E+02                                 1.634068                            1.533699      -1.020433       2.400577                    0.998872       3.209221       8.540309       0.537626       1.197427      -0.728576      -0.007845       0.003857      -0.002383       0.009061      -0.005247       0.004415      -0.001216       0.011096       0.003772      -0.008296      -0.001224       0.009520              1.697967       1.704335      -0.388701      -0.231819       1.887220       0.251496       1.502348          -0.000001
           81              H      12.215652       2.266038      14.140850       0.193561       0.853031 0.57062239E+01  0.51475588E+02                                 1.494101                            1.396671      -0.992642       2.441628                    0.999217       3.058111       8.203582       0.529643       1.281949      -0.708705      -0.004829      -0.013691      -0.007412       0.016300       0.002762       0.004383      -0.004629      -0.000207      -0.007147      -0.008362       0.003882       0.004480              1.565932       1.431589       0.325075       0.193819       1.799818       0.403066       1.466389          -0.000000
           82              H      13.200410       3.430770      13.780333       0.200804       0.867844 0.61423936E+01  0.56596858E+02                                 1.536330                            1.473445      -0.892110       2.499183                    0.999590       3.035423       8.304367       0.501522       1.325444      -0.700870       0.009904       0.003658      -0.013590       0.017209       0.003463       0.003044      -0.004258       0.004623       0.006443      -0.007923       0.002910       0.005013              1.568836       1.485875       0.141888      -0.357885       1.473299      -0.193092       1.747334           0.000001
           83              H       0.544331       2.794588       8.891920       0.110687       1.138004 0.80116344E+01  0.77486887E+02                                 1.696971                            1.575735      -0.974884       2.410701                    0.998579       3.312484       8.756090       0.544907       1.162188      -0.737399       0.006789      -0.032112      -0.019595       0.038226      -0.003192      -0.005425       0.009920      -0.015665       0.031379      -0.014330      -0.004123       0.018453              1.772099       1.296679      -0.068227      -0.073988       2.371270       0.370150       1.648348           0.000002
           84              H      15.162172      19.162340      22.798307       0.120586       1.221013 0.88697655E+01  0.87926422E+02                                 1.785588                            1.667910      -1.001346       2.409790                    0.998152       3.289660       8.780559       0.525333       1.176155      -0.735788       0.036828      -0.010427      -0.014460       0.040916      -0.011224      -0.004100      -0.004508       0.023640      -0.007768      -0.017248      -0.000582       0.017830              1.836374       2.382846      -0.064231      -0.309757       1.434084      -0.096655       1.692192          -0.000003
           85              H      14.509285      18.272454      24.850483       0.102511       1.249280 0.87887365E+01  0.86856693E+02                                 1.805496                            1.649835      -0.816125       2.481980                    0.999266       3.344181       8.890061       0.533634       1.161411      -0.738680       0.024890      -0.012130       0.023465       0.036293      -0.004028      -0.003915      -0.012087       0.021620       0.016496      -0.020424       0.008129       0.012295              1.902285       2.198703      -0.313183       0.533204       1.598785      -0.360834       1.909369          -0.000004
           86              H      12.299395      18.214794       0.231941       0.105888       1.072326 0.73545191E+01  0.69922787E+02                                 1.649182                            1.520447      -1.004503       2.391190                    0.998039       3.377943       8.976920       0.546540       1.178745      -0.731674      -0.008315      -0.019360       0.026403       0.033779      -0.002024       0.003604      -0.012636       0.002070       0.010358      -0.012702      -0.001759       0.014461              1.735455       1.623029       0.202934      -0.304239       1.608569      -0.535329       1.974766          -0.000000
           87              H      11.381321       1.339634      22.364678       0.117948       1.218686 0.92028607E+01  0.92862461E+02                                 1.817547                            1.721726      -1.366417       2.228756                    0.994473       3.612269      10.002680       0.502519       1.207916      -0.724690      -0.025502       0.018055      -0.018110       0.036115      -0.008258       0.005978      -0.003890      -0.001258      -0.005655      -0.008190      -0.004378       0.012569              1.855238       2.097700      -0.227369       0.180853       1.635665      -0.357682       1.832348           0.000000
           88              H      11.080466       2.181470      18.393946       0.192779       0.901337 0.63225338E+01  0.58482426E+02                                 1.546925                            1.470524      -1.006495       2.437035                    0.998772       3.105583       8.419862       0.516283       1.282580      -0.709032       0.010575      -0.006105       0.011522       0.016789      -0.003447       0.004666       0.004306      -0.008241      -0.008834      -0.009469       0.001833       0.007636              1.592717       1.893789      -0.108929       0.369537       1.297758      -0.117781       1.586602           0.000000
           89              H       9.618062       1.760552      18.018302       0.192382       0.949138 0.64633427E+01  0.59915595E+02                                 1.582353                            1.471580      -1.052051       2.418957                    0.998227       3.080971       8.271991       0.525874       1.256440      -0.715063      -0.010350      -0.010308       0.000078       0.014608      -0.002350      -0.001857       0.001121      -0.006966      -0.020898      -0.007450      -0.000414       0.007864              1.653845       1.975094       0.433688      -0.217020       1.587745      -0.158259       1.398697          -0.000000
           90              H      10.640039       2.133420      16.891370       0.192226       0.867278 0.59834312E+01  0.54087449E+02                                 1.465590                            1.398895      -0.743044       2.563520                    0.999996       2.870622       7.465670       0.552470       1.226454      -0.723647       0.001916      -0.006788      -0.013022       0.014810      -0.004057      -0.001828       0.000196      -0.009693       0.017213      -0.009370       0.003213       0.006157              1.512455       1.406201      -0.047224      -0.322478       1.246554       0.174992       1.884609          -0.000000
           91              H       6.378440      18.210950       4.520332       0.191702       0.849470 0.59650919E+01  0.54237876E+02                                 1.477772                            1.422384      -0.750107       2.556626                    0.999996       2.974461       7.927825       0.529630       1.271885      -0.712369      -0.014002      -0.003762      -0.006143       0.015746       0.002332       0.000662       0.004042      -0.000065      -0.024174      -0.009283       0.002133       0.007149              1.506027       1.918564       0.242068       0.029581       1.301520      -0.046381       1.297996           0.000000
           92              H       7.301166       0.172980       4.058971       0.200021       0.906514 0.60983479E+01  0.55789910E+02                                 1.540926                            1.433500      -1.102156       2.396827                    0.998364       3.047670       8.163742       0.529844       1.263614      -0.713106       0.000029       0.012608      -0.010900       0.016667      -0.004336      -0.002259       0.000710       0.000251      -0.009103      -0.004263      -0.002077       0.006339              1.619943       1.249093       0.012676      -0.021285       1.958752      -0.512440       1.651984           0.000001
           93              H       7.397316      18.849054       5.526251       0.179887       0.937995 0.65264594E+01  0.59746557E+02                                 1.484101                            1.413788      -0.844284       2.499917                    0.999797       2.913848       7.403297       0.582571       1.148476      -0.742338       0.004295       0.007355       0.010157       0.013256      -0.003315       0.002531       0.004771       0.002449       0.001834      -0.007431       0.002996       0.004435              1.516913       1.250275       0.012406       0.079969       1.289441       0.101406       2.011025           0.000000
           94              H      11.221589      15.545136       2.200920       0.163571       1.041171 0.73665216E+01  0.70087323E+02                                 1.634068                            1.533699      -1.020433       2.400577                    0.998872       3.209221       8.540309       0.537626       1.197427      -0.728576       0.007845      -0.003857      -0.002383       0.009061      -0.005247      -0.004415       0.001216       0.011096       0.003772      -0.008296      -0.001224       0.009520              1.697967       1.704335      -0.388701       0.231819       1.887220      -0.251496       1.502348          -0.000001
           95              H      11.046348      16.953962       1.535350       0.193561       0.853032 0.57062239E+01  0.51475588E+02                                 1.494101                            1.396671      -0.992642       2.441628                    0.999217       3.058111       8.203582       0.529643       1.281949      -0.708705       0.004829       0.013691      -0.007412       0.016300       0.002762      -0.004383       0.004629      -0.000207      -0.007147      -0.008362       0.003882       0.004481              1.565932       1.431589       0.325075      -0.193819       1.799818      -0.403066       1.466389          -0.000000
           96              H      10.061590      15.789230       1.174833       0.200804       0.867844 0.61423928E+01  0.56596847E+02                                 1.536329                            1.473445      -0.892110       2.499183                    0.999590       3.035423       8.304366       0.501522       1.325444      -0.700870      -0.009904      -0.003658      -0.013590       0.017209       0.003463      -0.003044       0.004258       0.004623       0.006443      -0.007923       0.002910       0.005013              1.568836       1.485875       0.141888       0.357885       1.473299       0.193092       1.747333           0.000001
           97              H       7.209669      16.425412      21.497420       0.110687       1.138004 0.80116344E+01  0.77486887E+02                                 1.696971                            1.575735      -0.974884       2.410701                    0.998579       3.312484       8.756090       0.544907       1.162188      -0.737399      -0.006789       0.032112      -0.019595       0.038226      -0.003192       0.005425      -0.009920      -0.015665       0.031379      -0.014330      -0.004123       0.018453              1.772099       1.296679      -0.068227       0.073988       2.371270      -0.370150       1.648348           0.000002
           98              H       8.099828       0.057660      10.192807       0.120586       1.221013 0.88697681E+01  0.87926449E+02                                 1.785587                            1.667910      -1.001346       2.409790                    0.998152       3.289661       8.780560       0.525333       1.176154      -0.735789      -0.036828       0.010427      -0.014460       0.040916      -0.011224       0.004100       0.004508       0.023640      -0.007768      -0.017248      -0.000582       0.017830              1.836374       2.382845      -0.064231       0.309757       1.434084       0.096655       1.692192          -0.000003
           99              H       8.752715       0.947546      12.244983       0.102511       1.249280 0.87887336E+01  0.86856663E+02                                 1.805496                            1.649835      -0.816125       2.481980                    0.999266       3.344180       8.890060       0.533633       1.161412      -0.738680      -0.024890       0.012130       0.023465       0.036293      -0.004028       0.003915       0.012087       0.021620       0.016496      -0.020424       0.008129       0.012295              1.902286       2.198703      -0.313184      -0.533205       1.598785       0.360834       1.909369          -0.000004
          100              H      10.962605       1.005206      12.837441       0.105888       1.072326 0.73545236E+01  0.69922835E+02                                 1.649182                            1.520447      -1.004503       2.391190                    0.998039       3.377943       8.976918       0.546540       1.178744      -0.731674       0.008315       0.019360       0.026403       0.033779      -0.002024      -0.003604       0.012636       0.002070       0.010358      -0.012702      -0.001759       0.014461              1.735455       1.623029       0.202934       0.304239       1.608569       0.535329       1.974766          -0.000000
          101              H      11.880679      17.880366       9.759178       0.117948       1.218686 0.92028608E+01  0.92862457E+02                                 1.817547                            1.721726      -1.366417       2.228756                    0.994473       3.612270      10.002681       0.502519       1.207915      -0.724691       0.025502      -0.018055      -0.018110       0.036115      -0.008258      -0.005978       0.003890      -0.001258      -0.005655      -0.008190      -0.004378       0.012569              1.855237       2.097700      -0.227369      -0.180853       1.635665       0.357681       1.832347           0.000000
          102              H      12.181534      17.038530       5.788446       0.192779       0.901337 0.63225335E+01  0.58482424E+02                                 1.546926                            1.470524      -1.006495       2.437035                    0.998772       3.105583       8.419863       0.516282       1.282580      -0.709032      -0.010575       0.006105       0.011522       0.016789      -0.003447      -0.004666      -0.004306      -0.008241      -0.008834      -0.009469       0.001833       0.007636              1.592717       1.893790      -0.108929      -0.369538       1.297758       0.117781       1.586602           0.000000
          103              H      13.643938      17.459448       5.412802       0.192382       0.949138 0.64633425E+01  0.59915595E+02                                 1.582353                            1.471580      -1.052051       2.418957                    0.998227       3.080971       8.271992       0.525874       1.256441      -0.715063       0.010350       0.010308       0.000078       0.014608      -0.002350       0.001857      -0.001121      -0.006966      -0.020898      -0.007450      -0.000414       0.007864              1.653846       1.975094       0.433688       0.217020       1.587745       0.158259       1.398697          -0.000000
          104              H      12.621961      17.086580       4.285870       0.192226       0.867278 0.59834312E+01  0.54087451E+02                                 1.465590                            1.398895      -0.743044       2.563520                    0.999996       2.870622       7.465671       0.552470       1.226454      -0.723647      -0.001916       0.006788      -0.013022       0.014810      -0.004057       0.001828      -0.000196      -0.009692       0.017213      -0.009370       0.003213       0.006157              1.512455       1.406201      -0.047224       0.322478       1.246555      -0.174992       1.884610          -0.000000
          105              H      14.132440      10.619050       8.085168       0.191702       0.849470 0.59650919E+01  0.54237876E+02                                 1.477772                            1.422384      -0.750107       2.556626                    0.999996       2.974461       7.927825       0.529630       1.271885      -0.712369      -0.014002       0.003761       0.006143       0.015746      -0.002332      -0.000662       0.004042      -0.000065      -0.024174      -0.009283       0.002133       0.007149              1.506027       1.918564      -0.242068      -0.029581       1.301520      -0.046381       1.297996           0.000000
          106              H      15.055166       9.437020       8.546529       0.200021       0.906514 0.60983476E+01  0.55789909E+02                                 1.540926                            1.433500      -1.102156       2.396827                    0.998364       3.047670       8.163743       0.529844       1.263614      -0.713106       0.000029      -0.012608       0.010900       0.016667       0.004336       0.002259       0.000710       0.000251      -0.009103      -0.004263      -0.002077       0.006339              1.619943       1.249093      -0.012676       0.021285       1.958752      -0.512440       1.651984           0.000001
          107              H      15.151316       9.980946       7.079249       0.179887       0.937995 0.65264605E+01  0.59746569E+02                                 1.484101                            1.413788      -0.844284       2.499917                    0.999797       2.913848       7.403297       0.582571       1.148476      -0.742338       0.004295      -0.007355      -0.010157       0.013256       0.003315      -0.002531       0.004771       0.002449       0.001834      -0.007431       0.002996       0.004435              1.516914       1.250275      -0.012406      -0.079969       1.289441       0.101406       2.011025           0.000000
          108              H       3.467589      13.284864      10.404580       0.163571       1.041171 0.73665216E+01  0.70087323E+02                                 1.634068                            1.533699      -1.020433       2.400577                    0.998872       3.209221       8.540309       0.537626       1.197427      -0.728576       0.007845       0.003857       0.002383       0.009061       0.005247       0.004415       0.001216       0.011096       0.003772      -0.008296      -0.001224       0.009520              1.697967       1.704335       0.388701      -0.231819       1.887220      -0.251496       1.502348          -0.000001
          109              H       3.292348      11.876038      11.070150       0.193561       0.853031 0.57062239E+01  0.51475588E+02                                 1.494101                            1.396671      -0.992642       2.441628                    0.999217       3.058111       8.203582       0.529643       1.281949      -0.708705       0.004829      -0.013691       0.007412       0.016300      -0.002762       0.004383       0.004629      -0.000207      -0.007147      -0.008362       0.003882       0.004481              1.565932       1.431589      -0.325075       0.193819       1.799818      -0.403066       1.466389          -0.000000
          110              H       2.307590      13.040770      11.430667       0.200804       0.867844 0.61423924E+01  0.56596845E+02                                 1.536330                            1.473445      -0.892110       2.499183                    0.999590       3.035423       8.304367       0.501522       1.325444      -0.700870      -0.009904       0.003658       0.013590       0.017209      -0.003463       0.003044       0.004258       0.004623       0.006443      -0.007923       0.002910       0.005013              1.568836       1.485875      -0.141888      -0.357885       1.473299       0.193092       1.747334           0.000001
          111              H      14.963669      12.404588      16.319080       0.110687       1.138003 0.80116306E+01  0.77486844E+02                                 1.696970                            1.575735      -0.974884       2.410702                    0.998579       3.312483       8.756088       0.544907       1.162189      -0.737399      -0.006789      -0.032112       0.019595       0.038226       0.003192      -0.005425      -0.009920      -0.015665       0.031379      -0.014330      -0.004123       0.018453              1.772099       1.296679       0.068227      -0.073988       2.371270      -0.370150       1.648348           0.000002
          112              H       0.345828       9.552340       2.412693       0.120586       1.221012 0.88697629E+01  0.87926385E+02                                 1.785587                            1.667910      -1.001346       2.409790                    0.998152       3.289660       8.780557       0.525333       1.176154      -0.735788      -0.036828      -0.010427       0.014460       0.040916       0.011224      -0.004100       0.004508       0.023640      -0.007768      -0.017248      -0.000582       0.017830              1.836373       2.382845       0.064231      -0.309757       1.434084       0.096655       1.692191          -0.000003
          113              H       0.998715       8.662454       0.360517       0.102511       1.249280 0.87887366E+01  0.86856695E+02                                 1.805496                            1.649835      -0.816125       2.481980                    0.999266       3.344181       8.890061       0.533634       1.161411      -0.738680      -0.024890      -0.012130      -0.023465       0.036293       0.004028      -0.003915       0.012087       0.021621       0.016496      -0.020424       0.008129       0.012295              1.902286       2.198703       0.313184       0.533205       1.598785       0.360834       1.909369          -0.000004
          114              H       3.208605       8.604794      24.979059       0.105888       1.072326 0.73545244E+01  0.69922846E+02                                 1.649182                            1.520448      -1.004503       2.391190                    0.998039       3.377943       8.976919       0.546540       1.178744      -0.731674       0.008315      -0.019360      -0.026403       0.033779       0.002024       0.003604       0.012636       0.002070       0.010358      -0.012702      -0.001759       0.014461              1.735455       1.623030      -0.202934      -0.304239       1.608569       0.535329       1.974766          -0.000000
          115              H       4.126679      10.949634       2.846322       0.117948       1.218685 0.92028564E+01  0.92862405E+02                                 1.817547                            1.721726      -1.366417       2.228756                    0.994473       3.612269      10.002679       0.502519       1.207915      -0.724690       0.025502       0.018055       0.018110       0.036115       0.008258       0.005978       0.003890      -0.001258      -0.005655      -0.008190      -0.004378       0.012569              1.855237       2.097700       0.227369       0.180853       1.635665       0.357681       1.832347           0.000000
          116              H       4.427534      11.791470       6.817054       0.192779       0.901337 0.63225338E+01  0.58482426E+02                                 1.546925                            1.470524      -1.006495       2.437035                    0.998772       3.105583       8.419862       0.516283       1.282580      -0.709032      -0.010575      -0.006105      -0.011522       0.016789       0.003447       0.004666      -0.004306      -0.008241      -0.008834      -0.009469       0.001833       0.007636              1.592717       1.893789       0.108929       0.369537       1.297758       0.117781       1.586602           0.000000
          117              H       5.889938      11.370552       7.192698       0.192382       0.949138 0.64633427E+01  0.59915595E+02                                 1.582353                            1.471580      -1.052051       2.418957                    0.998227       3.080971       8.271991       0.525874       1.256440      -0.715063       0.010350      -0.010308      -0.000078       0.014608       0.002350      -0.001857      -0.001121      -0.006966      -0.020898      -0.007450      -0.000414       0.007864              1.653845       1.975094      -0.433688      -0.217020       1.587745       0.158259       1.398697          -0.000000
          118              H       4.867961      11.743420       8.319630       0.192226       0.867278 0.59834312E+01  0.54087449E+02                                 1.465590                            1.398895      -0.743044       2.563520                    0.999996       2.870622       7.465670       0.552470       1.226454      -0.723647      -0.001916      -0.006788       0.013022       0.014810       0.004057      -0.001828      -0.000196      -0.009693       0.017213      -0.009370       0.003213       0.006157              1.512455       1.406201       0.047224      -0.322478       1.246554      -0.174992       1.884609          -0.000000
          119              H       9.129560       8.600950      20.690668       0.191702       0.849470 0.59650919E+01  0.54237876E+02                                 1.477772                            1.422384      -0.750107       2.556626                    0.999996       2.974461       7.927825       0.529630       1.271885      -0.712369       0.014002      -0.003761       0.006143       0.015746      -0.002332       0.000662      -0.004042      -0.000065      -0.024174      -0.009283       0.002133       0.007149              1.506027       1.918564      -0.242068       0.029581       1.301520       0.046381       1.297996           0.000000
          120              H       8.206834       9.782980      21.152029       0.200021       0.906514 0.60983476E+01  0.55789909E+02                                 1.540926                            1.433500      -1.102156       2.396827                    0.998364       3.047670       8.163743       0.529844       1.263614      -0.713106      -0.000029       0.012608       0.010900       0.016667       0.004336      -0.002259      -0.000710       0.000251      -0.009103      -0.004263      -0.002077       0.006339              1.619943       1.249093      -0.012676      -0.021285       1.958752       0.512440       1.651984           0.000001
          121              H       8.110684       9.239054      19.684749       0.179887       0.937995 0.65264594E+01  0.59746557E+02                                 1.484101                            1.413788      -0.844284       2.499917                    0.999797       2.913848       7.403297       0.582571       1.148476      -0.742338      -0.004295       0.007355      -0.010157       0.013256       0.003315       0.002531      -0.004771       0.002449       0.001834      -0.007431       0.002996       0.004435              1.516913       1.250275      -0.012406       0.079969       1.289441      -0.101406       2.011025           0.000000
          122              H       4.286411       5.935136      23.010080       0.163571       1.041171 0.73665216E+01  0.70087323E+02                                 1.634068                            1.533699      -1.020433       2.400577                    0.998872       3.209221       8.540309       0.537626       1.197427      -0.728576      -0.007845      -0.003857       0.002383       0.009061       0.005247      -0.004415      -0.001216       0.011096       0.003772      -0.008296      -0.001224       0.009520              1.697967       1.704335       0.388701       0.231819       1.887220       0.251496       1.502348          -0.000001
          123              H       4.461652       7.343962      23.675650       0.193561       0.853031 0.57062239E+01  0.51475588E+02                                 1.494101                            1.396671      -0.992642       2.441628                    0.999217       3.058111       8.203582       0.529643       1.281949      -0.708705      -0.004829       0.013691       0.007412       0.016300      -0.002762      -0.004383      -0.004629      -0.000207      -0.007147      -0.008362       0.003882       0.004480              1.565932       1.431589      -0.325075      -0.193819       1.799818       0.403066       1.466389          -0.000000
          124              H       5.446410       6.179230      24.036167       0.200804       0.867844 0.61423928E+01  0.56596847E+02                                 1.536329                            1.473445      -0.892110       2.499183                    0.999590       3.035423       8.304366       0.501522       1.325444      -0.700870       0.009904      -0.003658       0.013590       0.017209      -0.003463      -0.003044      -0.004258       0.004623       0.006443      -0.007923       0.002910       0.005013              1.568836       1.485875      -0.141888       0.357885       1.473299      -0.193092       1.747333           0.000001
          125              H       8.298331       6.815412       3.713580       0.110687       1.138004 0.80116374E+01  0.77486929E+02                                 1.696972                            1.575736      -0.974884       2.410701                    0.998579       3.312484       8.756093       0.544907       1.162189      -0.737398       0.006789       0.032112       0.019595       0.038226       0.003192       0.005425       0.009920      -0.015665       0.031379      -0.014330      -0.004123       0.018453              1.772100       1.296679       0.068227       0.073988       2.371272       0.370150       1.648349           0.000002
          126              H       7.408172       9.667660      15.018193       0.120586       1.221013 0.88697655E+01  0.87926422E+02                                 1.785588                            1.667910      -1.001346       2.409790                    0.998152       3.289660       8.780559       0.525333       1.176155      -0.735788       0.036828       0.010427       0.014460       0.040916       0.011224       0.004100      -0.004508       0.023640      -0.007768      -0.017248      -0.000582       0.017830              1.836374       2.382846       0.064231       0.309757       1.434084      -0.096655       1.692192          -0.000003
          127              H       6.755285      10.557546      12.966017       0.102511       1.249281 0.87887434E+01  0.86856785E+02                                 1.805497                            1.649836      -0.816125       2.481980                    0.999266       3.344182       8.890067       0.533633       1.161412      -0.738680       0.024890       0.012130      -0.023465       0.036293       0.004028       0.003915      -0.012087       0.021621       0.016496      -0.020424       0.008129       0.012295              1.902287       2.198705       0.313184      -0.533205       1.598786      -0.360835       1.909370          -0.000004
          128              H       4.545395      10.615206      12.373559       0.105888       1.072326 0.73545244E+01  0.69922846E+02                                 1.649182                            1.520448      -1.004503       2.391190                    0.998039       3.377943       8.976919       0.546540       1.178744      -0.731674      -0.008315       0.019360      -0.026403       0.033779       0.002024      -0.003604      -0.012636       0.002070       0.010358      -0.012702      -0.001759       0.014461              1.735455       1.623030      -0.202934       0.304239       1.608569      -0.535329       1.974766          -0.000000
          129              H       3.627321       8.270366      15.451822       0.117948       1.218685 0.92028563E+01  0.92862407E+02                                 1.817547                            1.721726      -1.366417       2.228756                    0.994473       3.612269      10.002680       0.502519       1.207916      -0.724690      -0.025502      -0.018055       0.018110       0.036115       0.008258      -0.005978      -0.003890      -0.001258      -0.005655      -0.008190      -0.004378       0.012569              1.855237       2.097700       0.227369      -0.180853       1.635665      -0.357681       1.832347           0.000000
          130              H       3.326466       7.428530      19.422554       0.192779       0.901337 0.63225365E+01  0.58482458E+02                                 1.546926                            1.470525      -1.006495       2.437035                    0.998772       3.105583       8.419863       0.516282       1.282580      -0.709032       0.010575       0.006105      -0.011522       0.016789       0.003447      -0.004666       0.004306      -0.008241      -0.008834      -0.009469       0.001833       0.007636              1.592717       1.893789       0.108929      -0.369538       1.297759      -0.117781       1.586603           0.000000
          131              H       1.864062       7.849448      19.798198       0.192382       0.949138 0.64633437E+01  0.59915608E+02                                 1.582353                            1.471580      -1.052051       2.418957                    0.998227       3.080971       8.271992       0.525874       1.256441      -0.715063      -0.010350       0.010308      -0.000078       0.014608       0.002350       0.001857       0.001121      -0.006966      -0.020898      -0.007450      -0.000414       0.007864              1.653846       1.975094      -0.433688       0.217021       1.587745      -0.158260       1.398697          -0.000000
          132              H       2.886039       7.476580      20.925130       0.192226       0.867278 0.59834272E+01  0.54087407E+02                                 1.465590                            1.398895      -0.743044       2.563520                    0.999996       2.870622       7.465671       0.552470       1.226454      -0.723647       0.001916       0.006788       0.013022       0.014810       0.004057       0.001828       0.000196      -0.009692       0.017213      -0.009370       0.003213       0.006157              1.512455       1.406201       0.047224       0.322478       1.246554       0.174992       1.884609          -0.000000
          133              H       2.613098      14.415000       5.299352       0.424934       0.537937 0.35816594E+01  0.29587233E+02                                 1.242707                            1.233254      -1.294472       2.452335                    0.999378       2.293005       6.458426       0.465622       1.592400      -0.652509       0.023595       0.000000      -0.023127       0.033039      -0.000000      -0.011640      -0.000000       0.020838       0.015824      -0.013056      -0.005179       0.018235              1.260162       1.330276       0.000000      -0.157583       1.175035       0.000000       1.275176          -0.000001
          134              H      14.853562      14.415000      17.488871       0.109402       1.193782 0.84334600E+01  0.81860031E+02                                 1.706656                            1.584999      -0.795529       2.497608                    0.999538       3.160247       8.119914       0.564880       1.117079      -0.751645      -0.003339      -0.000000       0.037066       0.037216      -0.000000      -0.004598      -0.000000      -0.038028       0.037349      -0.025792       0.012789       0.013002              1.742960       1.327632       0.000000      -0.166416       1.495016      -0.000000       2.406233          -0.000001
          135              H       0.083743      14.415000      12.930722       0.114072       1.174812 0.89132445E+01  0.89159148E+02                                 1.768287                            1.690303      -1.294660       2.257191                    0.995891       3.577437       9.839751       0.509391       1.202056      -0.726099       0.002160      -0.000000      -0.037643       0.037705       0.000000      -0.000588       0.000000       0.003282       0.046171      -0.009336      -0.006070       0.015406              1.790175       1.392090       0.000000      -0.206614       1.795239      -0.000000       2.183197           0.000002
          136              H       5.140902       4.805000      17.904852       0.424934       0.537937 0.35816594E+01  0.29587233E+02                                 1.242707                            1.233254      -1.294472       2.452335                    0.999378       2.293005       6.458426       0.465622       1.592400      -0.652509      -0.023595      -0.000000      -0.023127       0.033039      -0.000000       0.011640       0.000000       0.020838       0.015824      -0.013056      -0.005179       0.018235              1.260162       1.330276       0.000000       0.157583       1.175035      -0.000000       1.275176          -0.000001
          137              H       8.408438       4.805000       4.883371       0.109402       1.193779 0.84334362E+01  0.81859730E+02                                 1.706652                            1.584996      -0.795528       2.497608                    0.999538       3.160245       8.119901       0.564881       1.117077      -0.751645       0.003339       0.000000       0.037066       0.037217       0.000000       0.004598       0.000000      -0.038028       0.037349      -0.025791       0.012789       0.013002              1.742956       1.327629      -0.000000       0.166415       1.495013      -0.000000       2.406226          -0.000001
          138              H       7.670257       4.805000       0.325222       0.114072       1.174812 0.89132446E+01  0.89159146E+02                                 1.768287                            1.690303      -1.294660       2.257191                    0.995891       3.577437       9.839750       0.509391       1.202056      -0.726099      -0.002160      -0.000000      -0.037643       0.037705      -0.000000       0.000588       0.000000       0.003282       0.046171      -0.009336      -0.006070       0.015406              1.790175       1.392090       0.000000       0.206614       1.795238       0.000000       2.183197           0.000002
          139              H      12.894902       4.805000      19.911648       0.424934       0.537937 0.35816594E+01  0.29587233E+02                                 1.242707                            1.233254      -1.294472       2.452335                    0.999378       2.293005       6.458426       0.465622       1.592400      -0.652509      -0.023595       0.000000       0.023127       0.033039       0.000000      -0.011640       0.000000       0.020838       0.015824      -0.013056      -0.005179       0.018235              1.260162       1.330276      -0.000000      -0.157583       1.175035      -0.000000       1.275176          -0.000001
          140              H       0.654438       4.805000       7.722129       0.109402       1.193780 0.84334436E+01  0.81859820E+02                                 1.706653                            1.584997      -0.795529       2.497608                    0.999538       3.160246       8.119905       0.564881       1.117077      -0.751645       0.003339      -0.000000      -0.037066       0.037217      -0.000000      -0.004598       0.000000      -0.038028       0.037349      -0.025792       0.012789       0.013002              1.742957       1.327630      -0.000000      -0.166415       1.495014      -0.000000       2.406228          -0.000001
          141              H      15.424257       4.805000      12.280278       0.114072       1.174812 0.89132446E+01  0.89159146E+02                                 1.768287                            1.690303      -1.294660       2.257191                    0.995891       3.577437       9.839750       0.509391       1.202056      -0.726099      -0.002160      -0.000000       0.037643       0.037705      -0.000000      -0.000588      -0.000000       0.003282       0.046171      -0.009336      -0.006070       0.015406              1.790175       1.392090      -0.000000      -0.206614       1.795238       0.000000       2.183197           0.000002
          142              H      10.367098      14.415000       7.306148       0.424934       0.537937 0.35816594E+01  0.29587233E+02                                 1.242707                            1.233254      -1.294472       2.452335                    0.999378       2.293005       6.458426       0.465622       1.592400      -0.652509       0.023595      -0.000000       0.023127       0.033039       0.000000       0.011640      -0.000000       0.020838       0.015824      -0.013056      -0.005179       0.018235              1.260162       1.330276      -0.000000       0.157583       1.175035       0.000000       1.275176          -0.000001
          143              H       7.099562      14.415000      20.327629       0.109402       1.193781 0.84334497E+01  0.81859897E+02                                 1.706654                            1.584997      -0.795529       2.497608                    0.999538       3.160247       8.119909       0.564881       1.117077      -0.751645      -0.003339      -0.000000      -0.037066       0.037217       0.000000       0.004598       0.000000      -0.038028       0.037349      -0.025792       0.012789       0.013002              1.742958       1.327630      -0.000000       0.166415       1.495014      -0.000000       2.406229          -0.000001
          144              H       7.837743      14.415000      24.885778       0.114072       1.174812 0.89132446E+01  0.89159146E+02                                 1.768287                            1.690303      -1.294660       2.257191                    0.995891       3.577437       9.839750       0.509391       1.202056      -0.726099       0.002160       0.000000       0.037643       0.037705      -0.000000       0.000588       0.000000       0.003282       0.046171      -0.009336      -0.006070       0.015406              1.790175       1.392090      -0.000000       0.206614       1.795238      -0.000000       2.183197           0.000002
          145              C      15.002439      18.606882       7.996929      -0.565766      27.987375 0.42155104E+03  0.97893617E+04                                 7.710909                            6.569598       0.308258       2.068793                    0.997995      31.347261      88.227968       0.686979       0.383936      -1.091043       0.023308      -0.011909       0.023732       0.035331      -0.032181       0.006659      -0.026028       0.009818      -0.050900      -0.038959      -0.009829       0.048789              8.358876       8.419813      -1.773736       0.571800       8.516685       0.627919       8.140130           0.000002
          146              C       0.528823      17.632428       8.425516       0.449147      25.510324 0.28015087E+03  0.59116129E+04                                 7.836452                            5.797237       0.062731       2.074242                    0.998655      22.429401      61.445714       0.645224       0.449864      -1.041986      -0.015710       0.029181       0.021958       0.039756       0.002935      -0.004768      -0.025427       0.008694      -0.082935      -0.040711       0.015167       0.025545              9.305356       8.723327      -4.629176       1.084630       9.444172       1.250688       9.748570           0.000001
          147              C       1.936949      16.598392       9.623039       0.431376      26.065977 0.29455022E+03  0.63023946E+04                                 7.982750                            5.967881       0.070930       2.072186                    0.998907      22.918918      63.505683       0.631317       0.453432      -1.038518      -0.003620       0.015199       0.037290       0.040431       0.019274       0.013692      -0.022127       0.013984       0.022744      -0.038843       0.016425       0.022418              9.460094       8.167857      -3.141359       2.264962       7.813856       1.140266      12.398570           0.000001
          148              C       2.830210      16.185162      10.729802      -0.564116      28.592581 0.43611967E+03  0.10238377E+05                                 7.861037                            6.709664       0.134787       2.010302                    0.997675      31.856724      90.853278       0.673990       0.387104      -1.086219      -0.027956       0.021122      -0.006958       0.035723      -0.029631       0.037864      -0.011256       0.031252       0.027600      -0.041400      -0.017518       0.058918              8.532113       7.847862      -0.630919       0.967313       8.041885       0.682388       9.706593          -0.000000
          149              C      15.413401      16.917444      13.792938       0.616170      23.727265 0.23629901E+03  0.48281336E+04                                 7.660786                            5.465733      -0.036635       2.051625                    0.999625      21.911816      61.095176       0.632299       0.474096      -1.017841      -0.002808       0.052819      -0.029984       0.060801       0.011728       0.039854       0.019685       0.173829      -0.115520      -0.077949      -0.039909       0.117858              9.616020       4.442191       0.034878      -1.204320      15.243105      -1.748666       9.162762           0.000002
          150              C      15.325006      15.629704      14.516494      -0.029176      40.119316 0.42216457E+03  0.97747637E+04                                10.112192                            6.775710      -0.004846       2.003378                    0.999381      27.011817      75.097353       0.648668       0.407811      -1.078275      -0.008223      -0.040678       0.019447       0.045831      -0.000782       0.001633       0.007124       0.008859      -0.005160      -0.010010       0.004159       0.005851             13.477236       5.143485       0.362478      -1.237347      23.799714      -2.605723      11.488508           0.000002
          151              C      15.072225      15.620094      15.865282      -0.103108      33.589030 0.42734169E+03  0.10028363E+05                                 9.127835                            6.974962      -0.030109       1.958281                    0.999707      29.480548      85.357826       0.611380       0.426913      -1.055000      -0.006151      -0.022605      -0.012050       0.026344      -0.008148       0.003277       0.030181      -0.011306      -0.021050      -0.032102      -0.000802       0.032904             10.458045       4.731851       0.220372      -1.247069      15.404674      -1.762311      11.237609           0.000004
          152              C       1.775666      17.592066       4.043844       0.626865      21.995346 0.21456710E+03  0.42785219E+04                                 7.285741                            5.191599      -0.131012       2.024492                    0.999325      21.487968      59.137717       0.652086       0.471054      -1.019743      -0.017223      -0.019196       0.046399       0.053085       0.005197       0.009542       0.090720      -0.099400      -0.051878      -0.078454      -0.040938       0.119391              9.324084       9.219967       1.388970      -2.659126       7.091722      -5.010275      11.660564          -0.000001
          153              C       2.178874      18.387774       2.788337      -0.048693      42.882896 0.46666941E+03  0.11056422E+05                                10.542380                            7.120052       0.008155       1.997758                    0.999288      27.799211      77.651571       0.634618       0.407369      -1.080807       0.012528       0.027522      -0.043120       0.052667      -0.005570      -0.001136      -0.009063       0.020301       0.019199      -0.018132       0.007790       0.010342             14.162819      14.834123       1.618631      -5.025641      10.310950      -7.689359      17.343383          -0.000002
          154              C       1.211175      19.168106       2.089992      -0.115935      33.810299 0.44221621E+03  0.10461104E+05                                 9.137668                            7.076624      -0.015875       1.960520                    0.999642      29.829958      86.569259       0.609698       0.424667      -1.056944       0.021446       0.007250      -0.000589       0.022646      -0.010721      -0.007746       0.007274       0.054860      -0.043006      -0.025567      -0.012596       0.038163             10.474514      11.329082      -0.782835      -1.195712       7.805865      -4.640716      12.288596          -0.000005
          155              C       1.628340       0.534316       0.905075      -0.092753      33.029253 0.39876460E+03  0.91836950E+04                                 8.930074                            6.655045       0.159556       2.026847                    0.999800      28.722322      81.990246       0.638541       0.416502      -1.063096       0.023385      -0.022447       0.013220       0.035007      -0.017615       0.012242      -0.020320       0.033021       0.024667      -0.033683      -0.001744       0.035427             10.487873      13.990341      -0.423576      -0.915206       6.680108      -3.637653      10.793171          -0.000007
          156              C       2.948071       0.518940       0.516826      -0.105602      33.890781 0.41409544E+03  0.96328935E+04                                 9.147592                            6.838508       0.017643       1.977027                    0.999707      29.099568      83.647799       0.621722       0.423500      -1.058044      -0.011687      -0.009297       0.023361       0.027726       0.015277       0.001644      -0.007329      -0.034681       0.061467      -0.033674       0.009429       0.024245             10.737159      15.884205      -0.744582      -1.488057       7.077843      -3.323721       9.249429          -0.000002
          157              C       3.881652      19.023956       1.210128      -0.014041      38.974429 0.41027752E+03  0.94289475E+04                                 9.908787                            6.679367       0.015341       2.014858                    0.999265      26.649357      73.737328       0.653577       0.407778      -1.078639      -0.041771      -0.004547       0.016780       0.045245       0.003088       0.005587       0.007766      -0.023407       0.018118      -0.016186      -0.000208       0.016394             13.036011      19.833811       0.342885      -4.640258       7.533433      -4.004638      11.740790          -0.000000
          158              C       3.493952      18.357022       2.357229      -0.131886      38.029269 0.44874967E+03  0.10697847E+05                                 9.997629                            7.199621      -0.207040       1.895796                    0.999378      30.484472      89.991947       0.593154       0.433158      -1.047479      -0.012062       0.015910      -0.014710       0.024799      -0.010693       0.030825       0.022080      -0.046145      -0.020869      -0.051231       0.013278       0.037953             12.614478      16.272706       1.895258      -5.838571       7.955914      -4.913873      13.614816          -0.000001
          159              C       5.303736      18.993204       0.771457       0.607573      24.192121 0.24424495E+03  0.50224326E+04                                 7.720766                            5.536815       0.011902       2.065703                    0.999659      21.981016      61.106042       0.632837       0.470680      -1.021609       0.059665      -0.006582      -0.023059       0.064303       0.016179       0.016523       0.059874      -0.156989      -0.035423      -0.076800      -0.038814       0.115614              9.609230      14.173895      -0.048080      -2.458375       5.711303      -2.545316       8.942493           0.000001
          160              C       5.153308      16.888614       7.424639      -0.569991      27.983448 0.42455049E+03  0.98857152E+04                                 7.707660                            6.587627       0.328106       2.074391                    0.997931      31.553358      89.199335       0.686226       0.383319      -1.090465       0.018167      -0.015527       0.000186       0.023899      -0.031444       0.008234       0.010857      -0.094981      -0.075917      -0.049445      -0.020846       0.070291              8.352256       9.118650      -0.643093      -0.729949       9.153002       0.167123       6.785117          -0.000000
          161              C       5.582880      15.466334       7.343964       0.427886      25.964848 0.29227931E+03  0.62361434E+04                                 7.934154                            5.929807       0.080626       2.073253                    0.998577      22.873971      63.107193       0.636317       0.451143      -1.040761      -0.028201       0.009839       0.006215       0.030508      -0.008742       0.018159       0.002352      -0.064405       0.053336      -0.047401       0.022920       0.024481              9.394829      11.460970      -1.149272      -1.608916      12.319338       0.279777       4.404178          -0.000001
          162              C       8.259561       0.613118      20.602429      -0.565766      27.987376 0.42155105E+03  0.97893621E+04                                 7.710909                            6.569598       0.308258       2.068793                    0.997995      31.347262      88.227969       0.686979       0.383936      -1.091043      -0.023308       0.011909       0.023732       0.035331      -0.032181      -0.006659       0.026028       0.009818      -0.050900      -0.038959      -0.009829       0.048789              8.358876       8.419813      -1.773736      -0.571800       8.516685      -0.627919       8.140130           0.000002
          163              C       7.225177       1.587572      21.031016       0.449147      25.510324 0.28015087E+03  0.59116129E+04                                 7.836452                            5.797237       0.062731       2.074242                    0.998655      22.429401      61.445714       0.645224       0.449864      -1.041986       0.015710      -0.029181       0.021958       0.039756       0.002935       0.004768       0.025427       0.008694      -0.082935      -0.040711       0.015167       0.025545              9.305356       8.723326      -4.629176      -1.084630       9.444172      -1.250688       9.748569           0.000001
          164              C       5.817051       2.621608      22.228539       0.431376      26.065976 0.29455022E+03  0.63023946E+04                                 7.982750                            5.967881       0.070930       2.072186                    0.998907      22.918918      63.505682       0.631317       0.453432      -1.038518       0.003620      -0.015199       0.037290       0.040431       0.019274      -0.013692       0.022127       0.013984       0.022744      -0.038843       0.016425       0.022418              9.460094       8.167857      -3.141359      -2.264962       7.813856      -1.140266      12.398569           0.000001
          165              C       4.923790       3.034838      23.335302      -0.564116      28.592581 0.43611966E+03  0.10238377E+05                                 7.861037                            6.709664       0.134787       2.010302                    0.997675      31.856724      90.853275       0.673990       0.387103      -1.086219       0.027956      -0.021122      -0.006958       0.035723      -0.029631      -0.037864       0.011256       0.031252       0.027600      -0.041400      -0.017518       0.058918              8.532113       7.847862      -0.630920      -0.967313       8.041884      -0.682388       9.706592          -0.000000
          166              C       7.848599       2.302556       1.187438       0.616170      23.727263 0.23629899E+03  0.48281331E+04                                 7.660786                            5.465733      -0.036635       2.051625                    0.999625      21.911815      61.095173       0.632299       0.474096      -1.017841       0.002808      -0.052819      -0.029984       0.060801       0.011728      -0.039854      -0.019685       0.173829      -0.115520      -0.077949      -0.039909       0.117858              9.616019       4.442191       0.034878       1.204320      15.243104       1.748666       9.162762           0.000002
          167              C       7.936994       3.590296       1.910994      -0.029176      40.119314 0.42216455E+03  0.97747633E+04                                10.112192                            6.775710      -0.004845       2.003378                    0.999381      27.011816      75.097351       0.648668       0.407811      -1.078275       0.008223       0.040678       0.019447       0.045831      -0.000782      -0.001633      -0.007124       0.008859      -0.005160      -0.010010       0.004159       0.005851             13.477236       5.143485       0.362478       1.237347      23.799715       2.605723      11.488507           0.000002
          168              C       8.189775       3.599906       3.259782      -0.103108      33.589024 0.42734162E+03  0.10028361E+05                                 9.127833                            6.974961      -0.030109       1.958281                    0.999707      29.480546      85.357816       0.611381       0.426913      -1.055000       0.006151       0.022605      -0.012050       0.026344      -0.008148      -0.003277      -0.030181      -0.011305      -0.021050      -0.032102      -0.000802       0.032903             10.458043       4.731850       0.220372       1.247069      15.404673       1.762309      11.237606           0.000004
          169              C       5.978334       1.627934      16.649344       0.626865      21.995346 0.21456710E+03  0.42785219E+04                                 7.285741                            5.191599      -0.131012       2.024492                    0.999325      21.487968      59.137717       0.652086       0.471054      -1.019743       0.017223       0.019196       0.046399       0.053085       0.005197      -0.009542      -0.090720      -0.099400      -0.051878      -0.078454      -0.040938       0.119391              9.324084       9.219967       1.388970       2.659126       7.091722       5.010275      11.660564          -0.000001
          170              C       5.575126       0.832226      15.393837      -0.048693      42.882893 0.46666938E+03  0.11056421E+05                                10.542379                            7.120052       0.008155       1.997758                    0.999288      27.799210      77.651566       0.634618       0.407369      -1.080807      -0.012528      -0.027522      -0.043120       0.052667      -0.005570       0.001136       0.009063       0.020301       0.019199      -0.018132       0.007790       0.010342             14.162818      14.834122       1.618631       5.025641      10.310950       7.689358      17.343383          -0.000002
          171              C       6.542825       0.051894      14.695492      -0.115935      33.810299 0.44221622E+03  0.10461104E+05                                 9.137668                            7.076623      -0.015875       1.960520                    0.999642      29.829957      86.569251       0.609698       0.424667      -1.056944      -0.021446      -0.007250      -0.000589       0.022646      -0.010721       0.007746      -0.007274       0.054860      -0.043007      -0.025567      -0.012597       0.038163             10.474514      11.329081      -0.782835       1.195712       7.805865       4.640716      12.288596          -0.000005
          172              C       6.125660      18.685684      13.510575      -0.092753      33.029250 0.39876455E+03  0.91836935E+04                                 8.930074                            6.655045       0.159557       2.026847                    0.999800      28.722320      81.990237       0.638541       0.416502      -1.063096      -0.023385       0.022447       0.013220       0.035007      -0.017615      -0.012242       0.020320       0.033021       0.024667      -0.033683      -0.001744       0.035427             10.487872      13.990340      -0.423576       0.915206       6.680108       3.637653      10.793170          -0.000007
          173              C       4.805929      18.701060      13.122326      -0.105602      33.890783 0.41409547E+03  0.96328944E+04                                 9.147592                            6.838508       0.017643       1.977027                    0.999707      29.099569      83.647803       0.621722       0.423500      -1.058044       0.011687       0.009297       0.023361       0.027726       0.015277      -0.001644       0.007329      -0.034681       0.061467      -0.033674       0.009429       0.024245             10.737159      15.884206      -0.744582       1.488057       7.077843       3.323721       9.249429          -0.000002
          174              C       3.872348       0.196044      13.815628      -0.014041      38.974425 0.41027747E+03  0.94289462E+04                                 9.908787                            6.679367       0.015341       2.014858                    0.999265      26.649355      73.737323       0.653576       0.407778      -1.078639       0.041771       0.004547       0.016780       0.045245       0.003088      -0.005587      -0.007766      -0.023407       0.018118      -0.016186      -0.000208       0.016394             13.036011      19.833810       0.342885       4.640258       7.533433       4.004638      11.740790          -0.000000
          175              C       4.260048       0.862978      14.962729      -0.131886      38.029267 0.44874964E+03  0.10697846E+05                                 9.997628                            7.199620      -0.207040       1.895796                    0.999378      30.484471      89.991941       0.593154       0.433158      -1.047479       0.012062      -0.015910      -0.014710       0.024799      -0.010693      -0.030825      -0.022080      -0.046145      -0.020869      -0.051231       0.013278       0.037953             12.614478      16.272704       1.895258       5.838571       7.955913       4.913872      13.614815          -0.000001
          176              C       2.450264       0.226796      13.376957       0.607573      24.192118 0.24424491E+03  0.50224317E+04                                 7.720766                            5.536815       0.011902       2.065704                    0.999659      21.981014      61.106038       0.632837       0.470680      -1.021609      -0.059665       0.006582      -0.023059       0.064303       0.016179      -0.016523      -0.059874      -0.156989      -0.035423      -0.076800      -0.038814       0.115614              9.609230      14.173895      -0.048080       2.458375       5.711303       2.545316       8.942493           0.000001
          177              C       2.600692       2.331386      20.030140      -0.569991      27.983449 0.42455051E+03  0.98857159E+04                                 7.707661                            6.587627       0.328106       2.074391                    0.997931      31.553359      89.199339       0.686226       0.383319      -1.090465      -0.018167       0.015527       0.000186       0.023899      -0.031444      -0.008234      -0.010857      -0.094981      -0.075917      -0.049445      -0.020846       0.070291              8.352256       9.118648      -0.643093       0.729952       9.153001      -0.167126       6.785120          -0.000000
          178              C       2.171120       3.753666      19.949464       0.427886      25.964848 0.29227932E+03  0.62361436E+04                                 7.934155                            5.929807       0.080626       2.073253                    0.998577      22.873971      63.107193       0.636317       0.451143      -1.040761       0.028201      -0.009839       0.006215       0.030508      -0.008742      -0.018159      -0.002352      -0.064405       0.053336      -0.047401       0.022920       0.024481              9.394829      11.460971      -1.149272       1.608917      12.319338      -0.279779       4.404178          -0.000001
          179              C       0.505561       8.996882      17.214071      -0.565766      27.987375 0.42155104E+03  0.97893618E+04                                 7.710909                            6.569598       0.308258       2.068793                    0.997995      31.347261      88.227965       0.686979       0.383936      -1.091043      -0.023308      -0.011909      -0.023732       0.035331       0.032181       0.006659       0.026028       0.009818      -0.050900      -0.038959      -0.009829       0.048789              8.358876       8.419813       1.773736       0.571800       8.516684      -0.627919       8.140129           0.000002
          180              C      14.979177       8.022428      16.785484       0.449147      25.510324 0.28015087E+03  0.59116130E+04                                 7.836453                            5.797237       0.062731       2.074242                    0.998655      22.429401      61.445715       0.645224       0.449864      -1.041986       0.015710       0.029181      -0.021958       0.039756      -0.002935      -0.004768       0.025427       0.008694      -0.082936      -0.040711       0.015167       0.025545              9.305356       8.723327       4.629177       1.084630       9.444172      -1.250688       9.748570           0.000001
          181              C      13.571051       6.988392      15.587961       0.431376      26.065977 0.29455022E+03  0.63023947E+04                                 7.982750                            5.967881       0.070930       2.072186                    0.998907      22.918918      63.505684       0.631317       0.453432      -1.038518       0.003620       0.015199      -0.037290       0.040431      -0.019274       0.013692       0.022127       0.013984       0.022744      -0.038843       0.016425       0.022418              9.460095       8.167857       3.141359       2.264963       7.813856      -1.140266      12.398571           0.000001
          182              C      12.677790       6.575162      14.481198      -0.564116      28.592579 0.43611963E+03  0.10238376E+05                                 7.861036                            6.709663       0.134787       2.010302                    0.997675      31.856723      90.853269       0.673990       0.387103      -1.086219       0.027956       0.021122       0.006958       0.035723       0.029631       0.037864       0.011256       0.031252       0.027600      -0.041400      -0.017518       0.058918              8.532112       7.847861       0.630919       0.967313       8.041884      -0.682388       9.706591          -0.000000
          183              C       0.094599       7.307444      11.418062       0.616170      23.727265 0.23629902E+03  0.48281336E+04                                 7.660786                            5.465733      -0.036635       2.051625                    0.999625      21.911816      61.095174       0.632299       0.474096      -1.017841       0.002808       0.052819       0.029984       0.060801      -0.011728       0.039854      -0.019685       0.173829      -0.115520      -0.077949      -0.039909       0.117858              9.616019       4.442191      -0.034878      -1.204320      15.243104       1.748666       9.162762           0.000002
          184              C       0.182994       6.019704      10.694506      -0.029176      40.119311 0.42216452E+03  0.97747624E+04                                10.112192                            6.775710      -0.004845       2.003378                    0.999381      27.011815      75.097348       0.648668       0.407811      -1.078275       0.008223      -0.040678      -0.019447       0.045831       0.000782       0.001633      -0.007124       0.008859      -0.005160      -0.010010       0.004159       0.005851             13.477235       5.143485      -0.362478      -1.237347      23.799714       2.605723      11.488508           0.000002
          185              C       0.435775       6.010094       9.345718      -0.103108      33.589030 0.42734171E+03  0.10028364E+05                                 9.127834                            6.974962      -0.030109       1.958281                    0.999707      29.480549      85.357826       0.611381       0.426913      -1.055000       0.006151      -0.022605       0.012050       0.026344       0.008148       0.003277      -0.030181      -0.011306      -0.021050      -0.032102      -0.000802       0.032904             10.458044       4.731850      -0.220372      -1.247069      15.404674       1.762309      11.237607           0.000004
          186              C      13.732334       7.982066      21.167156       0.626865      21.995348 0.21456710E+03  0.42785219E+04                                 7.285741                            5.191599      -0.131012       2.024492                    0.999325      21.487968      59.137716       0.652086       0.471054      -1.019743       0.017223      -0.019196      -0.046399       0.053085      -0.005197       0.009542      -0.090720      -0.099400      -0.051878      -0.078454      -0.040938       0.119391              9.324085       9.219967      -1.388970      -2.659126       7.091723       5.010276      11.660565          -0.000001
          187              C      13.329126       8.777774      22.422663      -0.048693      42.882910 0.46666954E+03  0.11056426E+05                                10.542382                            7.120053       0.008155       1.997758                    0.999288      27.799212      77.651574       0.634618       0.407369      -1.080807      -0.012528       0.027522       0.043120       0.052667       0.005570      -0.001136       0.009063       0.020301       0.019199      -0.018132       0.007790       0.010342             14.162824      14.834125      -1.618634      -5.025647      10.310954       7.689363      17.343393          -0.000002
          188              C      14.296825       9.558106      23.121008      -0.115935      33.810297 0.44221621E+03  0.10461104E+05                                 9.137668                            7.076624      -0.015875       1.960520                    0.999642      29.829957      86.569255       0.609698       0.424667      -1.056944      -0.021446       0.007250       0.000589       0.022646       0.010721      -0.007746      -0.007274       0.054860      -0.043006      -0.025567      -0.012596       0.038163             10.474514      11.329080       0.782835      -1.195712       7.805865       4.640716      12.288597          -0.000005
          189              C      13.879660      10.144316      24.305925      -0.092753      33.029253 0.39876467E+03  0.91836970E+04                                 8.930075                            6.655046       0.159556       2.026847                    0.999800      28.722322      81.990249       0.638541       0.416502      -1.063096      -0.023385      -0.022447      -0.013220       0.035007       0.017615       0.012242       0.020320       0.033021       0.024667      -0.033683      -0.001744       0.035427             10.487873      13.990337       0.423575      -0.915209       6.680109       3.637654      10.793174          -0.000007
          190              C      12.559929      10.128940      24.694175      -0.105602      33.890770 0.41409542E+03  0.96328930E+04                                 9.147590                            6.838508       0.017643       1.977027                    0.999707      29.099569      83.647803       0.621722       0.423500      -1.058044       0.011687      -0.009297      -0.023361       0.027726      -0.015277       0.001644       0.007329      -0.034681       0.061467      -0.033674       0.009429       0.024245             10.737156      15.884195       0.744579      -1.488058       7.077843       3.323722       9.249431          -0.000002
          191              C      11.626348       9.413956      24.000872      -0.014041      38.974427 0.41027744E+03  0.94289453E+04                                 9.908787                            6.679366       0.015341       2.014858                    0.999265      26.649357      73.737330       0.653577       0.407778      -1.078639       0.041771      -0.004547      -0.016780       0.045245      -0.003088       0.005587      -0.007766      -0.023407       0.018118      -0.016186      -0.000208       0.016394             13.036011      19.833804      -0.342889      -4.640260       7.533435       4.004642      11.740795          -0.000000
          192              C      12.014048       8.747022      22.853772      -0.131886      38.029289 0.44874974E+03  0.10697849E+05                                 9.997632                            7.199621      -0.207040       1.895796                    0.999378      30.484473      89.991951       0.593154       0.433158      -1.047479       0.012062       0.015910       0.014710       0.024799       0.010693       0.030825      -0.022080      -0.046145      -0.020869      -0.051231       0.013278       0.037953             12.614484      16.272708      -1.895262      -5.838578       7.955917       4.913878      13.614827          -0.000001
          193              C      10.204264       9.383204      24.439543       0.607573      24.192118 0.24424492E+03  0.50224320E+04                                 7.720767                            5.536815       0.011902       2.065703                    0.999659      21.981015      61.106043       0.632837       0.470680      -1.021609      -0.059665      -0.006582       0.023059       0.064303      -0.016179       0.016523      -0.059874      -0.156989      -0.035423      -0.076800      -0.038814       0.115614              9.609231      14.173895       0.048079      -2.458376       5.711303       2.545316       8.942494           0.000001
          194              C      10.354692       7.278614      17.786361      -0.569991      27.983450 0.42455052E+03  0.98857161E+04                                 7.707661                            6.587627       0.328106       2.074391                    0.997931      31.553359      89.199340       0.686226       0.383319      -1.090465      -0.018167      -0.015527      -0.000186       0.023899       0.031444       0.008234      -0.010857      -0.094981      -0.075917      -0.049445      -0.020846       0.070291              8.352257       9.118650       0.643093      -0.729949       9.153002      -0.167123       6.785117          -0.000000
          195              C       9.925120       5.856334      17.867036       0.427886      25.964848 0.29227931E+03  0.62361434E+04                                 7.934155                            5.929807       0.080626       2.073253                    0.998577      22.873971      63.107194       0.636317       0.451143      -1.040761       0.028201       0.009839      -0.006215       0.030508       0.008742       0.018159      -0.002352      -0.064405       0.053336      -0.047401       0.022920       0.024481              9.394829      11.460971       1.149272      -1.608916      12.319338      -0.279777       4.404178          -0.000001
          196              C       7.248439      10.223118       4.608571      -0.565766      27.987376 0.42155106E+03  0.97893622E+04                                 7.710909                            6.569598       0.308258       2.068793                    0.997995      31.347262      88.227971       0.686979       0.383936      -1.091043       0.023308       0.011909      -0.023732       0.035331       0.032181      -0.006659      -0.026028       0.009818      -0.050900      -0.038959      -0.009829       0.048789              8.358876       8.419813       1.773736      -0.571800       8.516685       0.627919       8.140130           0.000002
          197              C       8.282823      11.197572       4.179984       0.449147      25.510324 0.28015087E+03  0.59116130E+04                                 7.836453                            5.797237       0.062731       2.074242                    0.998655      22.429401      61.445716       0.645224       0.449864      -1.041986      -0.015710      -0.029181      -0.021958       0.039756      -0.002935       0.004768      -0.025427       0.008694      -0.082936      -0.040711       0.015167       0.025545              9.305357       8.723327       4.629177      -1.084630       9.444173       1.250688       9.748570           0.000001
          198              C       9.690949      12.231608       2.982461       0.431376      26.065977 0.29455022E+03  0.63023946E+04                                 7.982750                            5.967881       0.070930       2.072186                    0.998907      22.918918      63.505684       0.631317       0.453432      -1.038518      -0.003620      -0.015199      -0.037290       0.040431      -0.019274      -0.013692      -0.022127       0.013984       0.022744      -0.038843       0.016425       0.022418              9.460095       8.167857       3.141359      -2.264963       7.813856       1.140266      12.398571           0.000001
          199              C      10.584210      12.644838       1.875698      -0.564116      28.592584 0.43611971E+03  0.10238378E+05                                 7.861037                            6.709664       0.134787       2.010302                    0.997675      31.856726      90.853282       0.673990       0.387103      -1.086219      -0.027956      -0.021122       0.006958       0.035723       0.029631      -0.037864      -0.011256       0.031252       0.027600      -0.041400      -0.017518       0.058918              8.532114       7.847862       0.630919      -0.967313       8.041885       0.682389       9.706593          -0.000000
          200              C       7.659401      11.912556      24.023562       0.616170      23.727265 0.23629901E+03  0.48281335E+04                                 7.660786                            5.465733      -0.036635       2.051625                    0.999625      21.911816      61.095177       0.632299       0.474096      -1.017841      -0.002808      -0.052819       0.029984       0.060801      -0.011728      -0.039854       0.019685       0.173829      -0.115520      -0.077949      -0.039909       0.117858              9.616020       4.442191      -0.034878       1.204320      15.243106      -1.748666       9.162762           0.000002
          201              C       7.571006      13.200296      23.300006      -0.029176      40.119318 0.42216460E+03  0.97747647E+04                                10.112193                            6.775711      -0.004846       2.003378                    0.999381      27.011818      75.097358       0.648668       0.407811      -1.078275      -0.008223       0.040678      -0.019447       0.045831       0.000782      -0.001633       0.007124       0.008859      -0.005160      -0.010010       0.004159       0.005851             13.477237       5.143485      -0.362478       1.237347      23.799717      -2.605723      11.488509           0.000002
          202              C       7.318225      13.209906      21.951218      -0.103108      33.589025 0.42734163E+03  0.10028362E+05                                 9.127834                            6.974962      -0.030109       1.958281                    0.999707      29.480546      85.357818       0.611381       0.426913      -1.055000      -0.006151       0.022605       0.012050       0.026344       0.008148      -0.003277       0.030181      -0.011305      -0.021050      -0.032102      -0.000802       0.032904             10.458043       4.731850      -0.220372       1.247069      15.404673      -1.762310      11.237607           0.000004
          203              C       9.529666      11.237934       8.561656       0.626865      21.995348 0.21456711E+03  0.42785222E+04                                 7.285741                            5.191599      -0.131012       2.024492                    0.999325      21.487969      59.137721       0.652086       0.471054      -1.019743      -0.017223       0.019196      -0.046399       0.053085      -0.005197      -0.009542       0.090720      -0.099400      -0.051878      -0.078454      -0.040938       0.119391              9.324085       9.219968      -1.388970       2.659127       7.091722      -5.010275      11.660565          -0.000001
          204              C       9.932874      10.442226       9.817163      -0.048693      42.882897 0.46666942E+03  0.11056422E+05                                10.542380                            7.120052       0.008155       1.997758                    0.999288      27.799211      77.651572       0.634618       0.407369      -1.080807       0.012528      -0.027522       0.043120       0.052667       0.005570       0.001136      -0.009064       0.020301       0.019199      -0.018132       0.007790       0.010342             14.162820      14.834123      -1.618631       5.025641      10.310951      -7.689360      17.343385          -0.000002
          205              C       8.965175       9.661894      10.515508      -0.115935      33.810299 0.44221622E+03  0.10461104E+05                                 9.137668                            7.076624      -0.015875       1.960520                    0.999642      29.829957      86.569255       0.609698       0.424667      -1.056944       0.021446      -0.007250       0.000589       0.022646       0.010721       0.007746       0.007274       0.054860      -0.043006      -0.025567      -0.012596       0.038163             10.474515      11.329082       0.782835       1.195712       7.805865      -4.640716      12.288597          -0.000005
          206              C       9.382340       9.075684      11.700425      -0.092753      33.029254 0.39876459E+03  0.91836949E+04                                 8.930075                            6.655045       0.159556       2.026846                    0.999800      28.722322      81.990247       0.638541       0.416502      -1.063096       0.023385       0.022447      -0.013220       0.035007       0.017615      -0.012242      -0.020320       0.033021       0.024667      -0.033683      -0.001744       0.035427             10.487874      13.990342       0.423576       0.915206       6.680108      -3.637653      10.793171          -0.000007
          207              C      10.702071       9.091060      12.088674      -0.105602      33.890783 0.41409547E+03  0.96328944E+04                                 9.147592                            6.838509       0.017642       1.977027                    0.999707      29.099569      83.647804       0.621722       0.423500      -1.058044      -0.011687       0.009297      -0.023361       0.027726      -0.015277      -0.001644      -0.007329      -0.034681       0.061467      -0.033674       0.009429       0.024245             10.737160      15.884206       0.744582       1.488057       7.077843      -3.323721       9.249429          -0.000002
          208              C      11.635652       9.806044      11.395372      -0.014041      38.974428 0.41027749E+03  0.94289469E+04                                 9.908788                            6.679367       0.015341       2.014858                    0.999265      26.649356      73.737327       0.653576       0.407778      -1.078639      -0.041771       0.004547      -0.016780       0.045245      -0.003088      -0.005587       0.007766      -0.023407       0.018118      -0.016186      -0.000208       0.016394             13.036012      19.833812      -0.342885       4.640258       7.533434      -4.004638      11.740790          -0.000000
          209              C      11.247952      10.472978      10.248271      -0.131886      38.029271 0.44874969E+03  0.10697848E+05                                 9.997629                            7.199621      -0.207040       1.895796                    0.999378      30.484473      89.991950       0.593154       0.433158      -1.047479      -0.012062      -0.015910       0.014710       0.024799       0.010693      -0.030825       0.022080      -0.046145      -0.020869      -0.051231       0.013278       0.037953             12.614479      16.272706      -1.895258       5.838572       7.955914      -4.913873      13.614817          -0.000001
          210              C      13.057736       9.836796      11.834043       0.607573      24.192119 0.24424493E+03  0.50224321E+04                                 7.720767                            5.536815       0.011902       2.065704                    0.999659      21.981015      61.106041       0.632837       0.470680      -1.021609       0.059665       0.006582       0.023059       0.064303      -0.016179      -0.016523       0.059874      -0.156989      -0.035423      -0.076800      -0.038814       0.115614              9.609231      14.173896       0.048080       2.458375       5.711303      -2.545316       8.942493           0.000001
          211              C      12.907308      11.941386       5.180861      -0.569991      27.983450 0.42455053E+03  0.98857165E+04                                 7.707661                            6.587627       0.328106       2.074391                    0.997931      31.553359      89.199342       0.686226       0.383319      -1.090465       0.018167       0.015527      -0.000186       0.023899       0.031444      -0.008234       0.010857      -0.094981      -0.075917      -0.049445      -0.020846       0.070291              8.352257       9.118650       0.643093       0.729949       9.153003       0.167123       6.785118          -0.000000
          212              C      13.336880      13.363666       5.261536       0.427886      25.964848 0.29227931E+03  0.62361434E+04                                 7.934155                            5.929807       0.080626       2.073253                    0.998577      22.873971      63.107194       0.636317       0.451143      -1.040761      -0.028201      -0.009839      -0.006215       0.030508       0.008742      -0.018159       0.002352      -0.064405       0.053336      -0.047401       0.022920       0.024481              9.394829      11.460971       1.149272       1.608916      12.319338       0.279777       4.404178          -0.000001
          213              C       0.505561       0.613118      17.214071      -0.565766      27.987371 0.42155097E+03  0.97893594E+04                                 7.710907                            6.569597       0.308258       2.068793                    0.997995      31.347259      88.227953       0.686979       0.383936      -1.091043      -0.023308       0.011909      -0.023732       0.035331      -0.032181       0.006659      -0.026028       0.009817      -0.050900      -0.038959      -0.009829       0.048789              8.358874       8.419809      -1.773735       0.571801       8.516684       0.627919       8.140130           0.000002
          214              C      14.979177       1.587572      16.785484       0.449147      25.510317 0.28015080E+03  0.59116108E+04                                 7.836450                            5.797235       0.062731       2.074242                    0.998655      22.429397      61.445691       0.645225       0.449864      -1.041986       0.015710      -0.029181      -0.021958       0.039756       0.002935      -0.004768      -0.025427       0.008694      -0.082936      -0.040711       0.015167       0.025545              9.305353       8.723322      -4.629174       1.084631       9.444171       1.250688       9.748567           0.000001
          215              C      13.571051       2.621608      15.587961       0.431376      26.065976 0.29455020E+03  0.63023941E+04                                 7.982750                            5.967880       0.070930       2.072186                    0.998907      22.918917      63.505678       0.631317       0.453432      -1.038518       0.003620      -0.015199      -0.037290       0.040431       0.019274       0.013692      -0.022127       0.013984       0.022744      -0.038843       0.016425       0.022418              9.460095       8.167858      -3.141359       2.264963       7.813857       1.140267      12.398570           0.000001
          216              C      12.677790       3.034838      14.481198      -0.564116      28.592583 0.43611969E+03  0.10238378E+05                                 7.861037                            6.709664       0.134787       2.010303                    0.997675      31.856725      90.853279       0.673990       0.387103      -1.086219       0.027956      -0.021122       0.006958       0.035723      -0.029631       0.037864      -0.011256       0.031252       0.027600      -0.041400      -0.017518       0.058918              8.532114       7.847863      -0.630920       0.967313       8.041885       0.682389       9.706593          -0.000000
          217              C       0.094599       2.302556      11.418062       0.616170      23.727265 0.23629901E+03  0.48281335E+04                                 7.660786                            5.465733      -0.036635       2.051625                    0.999625      21.911816      61.095175       0.632299       0.474096      -1.017841       0.002808      -0.052819       0.029984       0.060801       0.011728       0.039854       0.019685       0.173829      -0.115520      -0.077949      -0.039909       0.117858              9.616019       4.442191       0.034878      -1.204320      15.243104      -1.748666       9.162762           0.000002
          218              C       0.182994       3.590296      10.694506      -0.029176      40.119320 0.42216463E+03  0.97747656E+04                                10.112193                            6.775711      -0.004846       2.003378                    0.999381      27.011819      75.097363       0.648668       0.407811      -1.078275       0.008223       0.040678      -0.019447       0.045831      -0.000782       0.001633       0.007124       0.008859      -0.005160      -0.010010       0.004159       0.005851             13.477237       5.143485       0.362478      -1.237347      23.799718      -2.605723      11.488509           0.000002
          219              C       0.435775       3.599906       9.345718      -0.103108      33.589030 0.42734170E+03  0.10028364E+05                                 9.127835                            6.974963      -0.030109       1.958281                    0.999707      29.480548      85.357829       0.611380       0.426913      -1.055000       0.006151       0.022605       0.012050       0.026344      -0.008148       0.003277       0.030181      -0.011306      -0.021050      -0.032102      -0.000802       0.032904             10.458045       4.731851       0.220372      -1.247069      15.404675      -1.762310      11.237609           0.000004
          220              C      13.732334       1.627934      21.167156       0.626865      21.995356 0.21456718E+03  0.42785237E+04                                 7.285742                            5.191599      -0.131013       2.024492                    0.999325      21.487971      59.137721       0.652086       0.471054      -1.019743       0.017223       0.019196      -0.046399       0.053085       0.005197       0.009542       0.090720      -0.099400      -0.051878      -0.078454      -0.040938       0.119391              9.324088       9.219973       1.388973      -2.659130       7.091726      -5.010277      11.660565          -0.000001
          221              C      13.329126       0.832226      22.422663      -0.048693      42.882906 0.46666948E+03  0.11056424E+05                                10.542382                            7.120053       0.008155       1.997758                    0.999288      27.799210      77.651568       0.634618       0.407369      -1.080807      -0.012528      -0.027522       0.043120       0.052667      -0.005570      -0.001136      -0.009064       0.020301       0.019199      -0.018132       0.007790       0.010343             14.162824      14.834127       1.618635      -5.025648      10.310955      -7.689363      17.343390          -0.000002
          222              C      14.296825       0.051894      23.121008      -0.115935      33.810297 0.44221622E+03  0.10461104E+05                                 9.137667                            7.076623      -0.015875       1.960520                    0.999642      29.829958      86.569258       0.609698       0.424667      -1.056944      -0.021446      -0.007250       0.000589       0.022646      -0.010721      -0.007746       0.007274       0.054860      -0.043006      -0.025567      -0.012596       0.038163             10.474513      11.329082      -0.782835      -1.195713       7.805865      -4.640715      12.288594          -0.000005
          223              C      13.879660      18.685684      24.305925      -0.092753      33.029247 0.39876459E+03  0.91836947E+04                                 8.930074                            6.655045       0.159557       2.026847                    0.999800      28.722318      81.990231       0.638541       0.416502      -1.063096      -0.023385       0.022447      -0.013220       0.035007      -0.017615       0.012242      -0.020320       0.033021       0.024667      -0.033683      -0.001744       0.035427             10.487872      13.990336      -0.423574      -0.915210       6.680108      -3.637654      10.793172          -0.000007
          224              C      12.559929      18.701060      24.694175      -0.105602      33.890769 0.41409542E+03  0.96328929E+04                                 9.147590                            6.838508       0.017643       1.977027                    0.999707      29.099569      83.647801       0.621722       0.423500      -1.058044       0.011687       0.009297      -0.023361       0.027726       0.015277       0.001644      -0.007329      -0.034681       0.061467      -0.033674       0.009429       0.024245             10.737156      15.884194      -0.744578      -1.488059       7.077843      -3.323723       9.249431          -0.000002
          225              C      11.626348       0.196044      24.000872      -0.014041      38.974424 0.41027741E+03  0.94289445E+04                                 9.908787                            6.679366       0.015341       2.014858                    0.999265      26.649356      73.737326       0.653577       0.407778      -1.078639       0.041771       0.004547      -0.016780       0.045245       0.003088       0.005587       0.007766      -0.023407       0.018118      -0.016186      -0.000208       0.016394             13.036012      19.833805       0.342890      -4.640260       7.533435      -4.004642      11.740794          -0.000000
          226              C      12.014048       0.862978      22.853772      -0.131887      38.029292 0.44874976E+03  0.10697850E+05                                 9.997632                            7.199621      -0.207040       1.895796                    0.999378      30.484473      89.991951       0.593154       0.433158      -1.047479       0.012062      -0.015910       0.014710       0.024799      -0.010693       0.030825       0.022080      -0.046145      -0.020869      -0.051231       0.013278       0.037953             12.614487      16.272713       1.895264      -5.838579       7.955919      -4.913879      13.614827          -0.000001
          227              C      10.204264       0.226796      24.439543       0.607573      24.192119 0.24424493E+03  0.50224321E+04                                 7.720767                            5.536815       0.011902       2.065704                    0.999659      21.981015      61.106042       0.632837       0.470680      -1.021609      -0.059665       0.006582       0.023059       0.064303       0.016179       0.016523       0.059874      -0.156989      -0.035423      -0.076800      -0.038814       0.115614              9.609231      14.173896      -0.048078      -2.458376       5.711304      -2.545316       8.942494           0.000001
          228              C      10.354692       2.331386      17.786361      -0.569992      27.983507 0.42455151E+03  0.98857465E+04                                 7.707676                            6.587638       0.328099       2.074388                    0.997931      31.553401      89.199530       0.686225       0.383319      -1.090465      -0.018167       0.015526      -0.000186       0.023898      -0.031443       0.008234       0.010857      -0.094983      -0.075917      -0.049445      -0.020846       0.070291              8.352274       9.118664      -0.643086      -0.729950       9.153031       0.167121       6.785128          -0.000000
          229              C       9.925120       3.753666      17.867036       0.427881      25.965073 0.29228228E+03  0.62362218E+04                                 7.934199                            5.929837       0.080621       2.073249                    0.998577      22.874068      63.107510       0.636316       0.451143      -1.040762       0.028202      -0.009839      -0.006215       0.030509      -0.008742       0.018159       0.002352      -0.064406       0.053334      -0.047402       0.022919       0.024482              9.394883      11.461023      -1.149311      -1.608924      12.319429       0.279785       4.404197          -0.000001
          230              C       7.248439      18.606882       4.608571      -0.565766      27.987372 0.42155099E+03  0.97893600E+04                                 7.710908                            6.569597       0.308258       2.068793                    0.997995      31.347260      88.227954       0.686979       0.383936      -1.091043       0.023308      -0.011909      -0.023732       0.035331      -0.032181      -0.006659       0.026028       0.009817      -0.050900      -0.038959      -0.009829       0.048789              8.358874       8.419809      -1.773735      -0.571801       8.516685      -0.627919       8.140130           0.000002
          231              C       8.282823      17.632428       4.179984       0.449147      25.510317 0.28015080E+03  0.59116108E+04                                 7.836450                            5.797235       0.062731       2.074242                    0.998655      22.429397      61.445692       0.645225       0.449864      -1.041986      -0.015710       0.029181      -0.021958       0.039756       0.002935       0.004768       0.025427       0.008694      -0.082936      -0.040711       0.015167       0.025545              9.305354       8.723322      -4.629174      -1.084631       9.444171      -1.250688       9.748567           0.000001
          232              C       9.690949      16.598392       2.982461       0.431376      26.065976 0.29455020E+03  0.63023941E+04                                 7.982750                            5.967880       0.070930       2.072186                    0.998907      22.918917      63.505678       0.631317       0.453432      -1.038518      -0.003620       0.015199      -0.037290       0.040431       0.019274      -0.013692       0.022127       0.013984       0.022744      -0.038843       0.016425       0.022418              9.460095       8.167858      -3.141359      -2.264963       7.813857      -1.140267      12.398570           0.000001
          233              C      10.584210      16.185162       1.875698      -0.564116      28.592583 0.43611970E+03  0.10238378E+05                                 7.861037                            6.709664       0.134787       2.010303                    0.997675      31.856725      90.853278       0.673990       0.387103      -1.086219      -0.027956       0.021122       0.006958       0.035723      -0.029631      -0.037864       0.011256       0.031252       0.027600      -0.041400      -0.017518       0.058918              8.532114       7.847863      -0.630920      -0.967313       8.041886      -0.682390       9.706593          -0.000000
          234              C       7.659401      16.917444      24.023562       0.616170      23.727264 0.23629900E+03  0.48281331E+04                                 7.660786                            5.465733      -0.036635       2.051625                    0.999625      21.911815      61.095173       0.632299       0.474096      -1.017841      -0.002808       0.052819       0.029984       0.060801       0.011728      -0.039854      -0.019685       0.173829      -0.115520      -0.077949      -0.039909       0.117858              9.616019       4.442191       0.034877       1.204320      15.243105       1.748666       9.162762           0.000002
          235              C       7.571006      15.629704      23.300006      -0.029176      40.119318 0.42216460E+03  0.97747648E+04                                10.112193                            6.775711      -0.004846       2.003378                    0.999381      27.011818      75.097359       0.648668       0.407811      -1.078275      -0.008223      -0.040678      -0.019447       0.045831      -0.000782      -0.001633      -0.007124       0.008859      -0.005160      -0.010010       0.004159       0.005851             13.477237       5.143485       0.362478       1.237347      23.799717       2.605723      11.488509           0.000002
          236              C       7.318225      15.620094      21.951218      -0.103108      33.589028 0.42734166E+03  0.10028363E+05                                 9.127834                            6.974962      -0.030109       1.958281                    0.999707      29.480547      85.357824       0.611380       0.426913      -1.055000      -0.006151      -0.022605       0.012050       0.026344      -0.008148      -0.003277      -0.030181      -0.011305      -0.021050      -0.032102      -0.000802       0.032904             10.458044       4.731851       0.220372       1.247069      15.404674       1.762310      11.237608           0.000004
          237              C       9.529666      17.592066       8.561656       0.626865      21.995355 0.21456717E+03  0.42785237E+04                                 7.285742                            5.191599      -0.131013       2.024492                    0.999325      21.487971      59.137722       0.652086       0.471054      -1.019743      -0.017223      -0.019196      -0.046399       0.053085       0.005197      -0.009542      -0.090720      -0.099400      -0.051878      -0.078454      -0.040938       0.119392              9.324087       9.219973       1.388974       2.659130       7.091726       5.010277      11.660564          -0.000001
          238              C       9.932874      18.387774       9.817163      -0.048693      42.882896 0.46666941E+03  0.11056422E+05                                10.542380                            7.120052       0.008155       1.997758                    0.999288      27.799211      77.651572       0.634618       0.407369      -1.080807       0.012528       0.027522       0.043120       0.052667      -0.005570       0.001136       0.009064       0.020301       0.019199      -0.018132       0.007790       0.010343             14.162820      14.834126       1.618633       5.025643      10.310953       7.689360      17.343382          -0.000002
          239              C       8.965175      19.168106      10.515508      -0.115935      33.810305 0.44221630E+03  0.10461107E+05                                 9.137669                            7.076624      -0.015876       1.960520                    0.999642      29.829961      86.569271       0.609697       0.424667      -1.056944       0.021446       0.007250       0.000589       0.022646      -0.010721       0.007746      -0.007274       0.054860      -0.043006      -0.025567      -0.012597       0.038163             10.474516      11.329084      -0.782835       1.195713       7.805866       4.640717      12.288597          -0.000005
          240              C       9.382340       0.534316      11.700425      -0.092753      33.029251 0.39876456E+03  0.91836939E+04                                 8.930074                            6.655045       0.159557       2.026847                    0.999800      28.722320      81.990238       0.638541       0.416502      -1.063096       0.023385      -0.022447      -0.013220       0.035007      -0.017615      -0.012242       0.020320       0.033021       0.024666      -0.033683      -0.001744       0.035427             10.487873      13.990341      -0.423576       0.915206       6.680108       3.637653      10.793170          -0.000007
          241              C      10.702071       0.518940      12.088674      -0.105602      33.890785 0.41409550E+03  0.96328952E+04                                 9.147593                            6.838509       0.017642       1.977026                    0.999707      29.099570      83.647806       0.621722       0.423500      -1.058044      -0.011687      -0.009297      -0.023361       0.027726       0.015277      -0.001644       0.007329      -0.034681       0.061467      -0.033674       0.009429       0.024245             10.737160      15.884207      -0.744581       1.488058       7.077844       3.323721       9.249429          -0.000002
          242              C      11.635652      19.023956      11.395372      -0.014041      38.974428 0.41027749E+03  0.94289468E+04                                 9.908787                            6.679367       0.015341       2.014858                    0.999265      26.649356      73.737326       0.653576       0.407778      -1.078639      -0.041771      -0.004547      -0.016780       0.045245       0.003088      -0.005587      -0.007766      -0.023407       0.018118      -0.016186      -0.000208       0.016394             13.036012      19.833813       0.342886       4.640259       7.533434       4.004639      11.740790          -0.000000
          243              C      11.247952      18.357022      10.248271      -0.131887      38.029276 0.44874973E+03  0.10697849E+05                                 9.997631                            7.199622      -0.207040       1.895796                    0.999378      30.484474      89.991957       0.593154       0.433158      -1.047479      -0.012062       0.015910       0.014710       0.024799      -0.010693      -0.030825      -0.022080      -0.046145      -0.020869      -0.051231       0.013278       0.037953             12.614482      16.272712       1.895260       5.838574       7.955916       4.913875      13.614819          -0.000001
          244              C      13.057736      18.993204      11.834043       0.607573      24.192120 0.24424493E+03  0.50224321E+04                                 7.720767                            5.536815       0.011902       2.065704                    0.999659      21.981015      61.106041       0.632837       0.470680      -1.021609       0.059665      -0.006582       0.023059       0.064303       0.016179      -0.016523      -0.059874      -0.156989      -0.035423      -0.076800      -0.038814       0.115614              9.609231      14.173897      -0.048079       2.458375       5.711304       2.545316       8.942494           0.000001
          245              C      12.907308      16.888614       5.180861      -0.569992      27.983508 0.42455153E+03  0.98857470E+04                                 7.707675                            6.587638       0.328099       2.074388                    0.997931      31.553402      89.199532       0.686225       0.383319      -1.090465       0.018167      -0.015526      -0.000186       0.023898      -0.031443      -0.008234      -0.010857      -0.094983      -0.075917      -0.049445      -0.020846       0.070291              8.352274       9.118663      -0.643086       0.729950       9.153030      -0.167121       6.785128          -0.000000
          246              C      13.336880      15.466334       5.261536       0.427881      25.965073 0.29228228E+03  0.62362218E+04                                 7.934199                            5.929837       0.080621       2.073249                    0.998577      22.874068      63.107509       0.636316       0.451143      -1.040762      -0.028202       0.009839      -0.006215       0.030509      -0.008742      -0.018159      -0.002352      -0.064406       0.053334      -0.047402       0.022919       0.024482              9.394883      11.461023      -1.149311       1.608924      12.319429      -0.279785       4.404197          -0.000001
          247              C      15.002439      10.223118       7.996929      -0.565766      27.987371 0.42155096E+03  0.97893591E+04                                 7.710907                            6.569597       0.308258       2.068793                    0.997995      31.347259      88.227950       0.686979       0.383936      -1.091043       0.023308       0.011909       0.023732       0.035331       0.032181       0.006659       0.026028       0.009817      -0.050900      -0.038959      -0.009829       0.048789              8.358874       8.419809       1.773735       0.571801       8.516684      -0.627919       8.140129           0.000002
          248              C       0.528823      11.197572       8.425516       0.449147      25.510317 0.28015080E+03  0.59116108E+04                                 7.836450                            5.797235       0.062731       2.074242                    0.998655      22.429397      61.445691       0.645225       0.449864      -1.041986      -0.015710      -0.029181       0.021958       0.039756      -0.002935      -0.004768       0.025427       0.008694      -0.082936      -0.040711       0.015167       0.025545              9.305353       8.723322       4.629174       1.084631       9.444171      -1.250688       9.748567           0.000001
          249              C       1.936949      12.231608       9.623039       0.431376      26.065976 0.29455020E+03  0.63023941E+04                                 7.982750                            5.967881       0.070930       2.072186                    0.998907      22.918917      63.505678       0.631317       0.453432      -1.038518      -0.003620      -0.015199       0.037290       0.040431      -0.019274       0.013692       0.022127       0.013984       0.022744      -0.038843       0.016425       0.022418              9.460095       8.167858       3.141359       2.264963       7.813857      -1.140267      12.398570           0.000001
          250              C       2.830210      12.644838      10.729802      -0.564116      28.592583 0.43611970E+03  0.10238378E+05                                 7.861037                            6.709664       0.134788       2.010303                    0.997675      31.856725      90.853278       0.673990       0.387103      -1.086219      -0.027956      -0.021122      -0.006958       0.035723       0.029631       0.037864       0.011256       0.031252       0.027600      -0.041400      -0.017518       0.058918              8.532114       7.847863       0.630920       0.967313       8.041885      -0.682389       9.706593          -0.000000
          251              C      15.413401      11.912556      13.792938       0.616170      23.727265 0.23629901E+03  0.48281335E+04                                 7.660786                            5.465733      -0.036635       2.051625                    0.999625      21.911816      61.095177       0.632299       0.474096      -1.017841      -0.002808      -0.052819      -0.029984       0.060801      -0.011728       0.039854      -0.019685       0.173829      -0.115520      -0.077949      -0.039909       0.117858              9.616020       4.442191      -0.034878      -1.204320      15.243106       1.748666       9.162762           0.000002
          252              C      15.325006      13.200296      14.516494      -0.029176      40.119321 0.42216463E+03  0.97747656E+04                                10.112194                            6.775711      -0.004846       2.003378                    0.999381      27.011819      75.097363       0.648668       0.407811      -1.078275      -0.008223       0.040678       0.019447       0.045831       0.000782       0.001633      -0.007124       0.008859      -0.005160      -0.010010       0.004159       0.005851             13.477238       5.143485      -0.362478      -1.237347      23.799718       2.605724      11.488510           0.000002
          253              C      15.072225      13.209906      15.865282      -0.103108      33.589025 0.42734163E+03  0.10028362E+05                                 9.127833                            6.974961      -0.030109       1.958281                    0.999707      29.480546      85.357815       0.611381       0.426913      -1.055000      -0.006151       0.022605      -0.012050       0.026344       0.008148       0.003277      -0.030181      -0.011305      -0.021050      -0.032102      -0.000802       0.032904             10.458043       4.731850      -0.220372      -1.247069      15.404671       1.762311      11.237608           0.000004
          254              C       1.775666      11.237934       4.043844       0.626865      21.995355 0.21456717E+03  0.42785237E+04                                 7.285742                            5.191599      -0.131013       2.024492                    0.999325      21.487971      59.137723       0.652086       0.471054      -1.019743      -0.017223       0.019196       0.046399       0.053085      -0.005197       0.009542      -0.090720      -0.099400      -0.051878      -0.078454      -0.040938       0.119391              9.324088       9.219973      -1.388974      -2.659130       7.091726       5.010277      11.660564          -0.000001
          255              C       2.178874      10.442226       2.788337      -0.048693      42.882898 0.46666944E+03  0.11056423E+05                                10.542380                            7.120052       0.008155       1.997758                    0.999288      27.799212      77.651574       0.634618       0.407369      -1.080807       0.012528      -0.027522      -0.043120       0.052667       0.005570      -0.001136       0.009064       0.020301       0.019199      -0.018132       0.007790       0.010343             14.162821      14.834126      -1.618633      -5.025643      10.310953       7.689360      17.343382          -0.000002
          256              C       1.211175       9.661894       2.089992      -0.115935      33.810301 0.44221626E+03  0.10461105E+05                                 9.137668                            7.076624      -0.015875       1.960520                    0.999642      29.829959      86.569259       0.609698       0.424667      -1.056944       0.021446      -0.007250      -0.000589       0.022646       0.010721      -0.007746      -0.007274       0.054860      -0.043007      -0.025567      -0.012596       0.038163             10.474514      11.329082       0.782834      -1.195713       7.805865       4.640716      12.288595          -0.000005
          257              C       1.628340       9.075684       0.905075      -0.092753      33.029249 0.39876454E+03  0.91836933E+04                                 8.930073                            6.655045       0.159557       2.026847                    0.999800      28.722320      81.990234       0.638541       0.416502      -1.063096       0.023385       0.022447       0.013220       0.035007       0.017615       0.012242       0.020320       0.033021       0.024667      -0.033683      -0.001744       0.035427             10.487872      13.990340       0.423576      -0.915206       6.680108       3.637653      10.793169          -0.000007
          258              C       2.948071       9.091060       0.516826      -0.105602      33.890785 0.41409550E+03  0.96328953E+04                                 9.147593                            6.838509       0.017642       1.977026                    0.999707      29.099570      83.647807       0.621722       0.423500      -1.058044      -0.011687       0.009297       0.023361       0.027726      -0.015277       0.001644       0.007329      -0.034681       0.061467      -0.033674       0.009429       0.024245             10.737160      15.884207       0.744581      -1.488058       7.077844       3.323722       9.249430          -0.000002
          259              C       3.881652       9.806044       1.210128      -0.014041      38.974426 0.41027746E+03  0.94289460E+04                                 9.908787                            6.679367       0.015341       2.014858                    0.999265      26.649355      73.737323       0.653576       0.407778      -1.078639      -0.041771       0.004547       0.016780       0.045245      -0.003088       0.005587      -0.007766      -0.023407       0.018118      -0.016186      -0.000208       0.016394             13.036012      19.833812      -0.342886      -4.640258       7.533434       4.004639      11.740790          -0.000000
          260              C       3.493952      10.472978       2.357229      -0.131887      38.029273 0.44874970E+03  0.10697848E+05                                 9.997630                            7.199621      -0.207040       1.895796                    0.999378      30.484472      89.991950       0.593154       0.433158      -1.047479      -0.012062      -0.015910      -0.014710       0.024799       0.010693       0.030825      -0.022080      -0.046145      -0.020869      -0.051231       0.013278       0.037953             12.614482      16.272711      -1.895260      -5.838573       7.955916       4.913874      13.614818          -0.000001
          261              C       5.303736       9.836796       0.771457       0.607573      24.192120 0.24424493E+03  0.50224322E+04                                 7.720767                            5.536815       0.011902       2.065704                    0.999659      21.981015      61.106040       0.632837       0.470680      -1.021609       0.059665       0.006582      -0.023059       0.064303      -0.016179       0.016523      -0.059874      -0.156989      -0.035423      -0.076800      -0.038814       0.115614              9.609231      14.173896       0.048079      -2.458375       5.711303       2.545316       8.942493           0.000001
          262              C       5.153308      11.941386       7.424639      -0.569992      27.983506 0.42455149E+03  0.98857457E+04                                 7.707675                            6.587638       0.328099       2.074388                    0.997931      31.553400      89.199526       0.686225       0.383319      -1.090465       0.018167       0.015526       0.000186       0.023898       0.031443       0.008234      -0.010857      -0.094983      -0.075917      -0.049445      -0.020846       0.070291              8.352274       9.118663       0.643086      -0.729950       9.153030      -0.167121       6.785128          -0.000000
          263              C       5.582880      13.363666       7.343964       0.427881      25.965073 0.29228228E+03  0.62362219E+04                                 7.934199                            5.929837       0.080621       2.073249                    0.998577      22.874068      63.107509       0.636316       0.451143      -1.040762      -0.028202      -0.009839       0.006215       0.030509       0.008742       0.018159      -0.002352      -0.064406       0.053334      -0.047401       0.022919       0.024482              9.394883      11.461023       1.149311      -1.608924      12.319428      -0.279785       4.404197          -0.000001
          264              C       8.259561       8.996882      20.602429      -0.565766      27.987372 0.42155100E+03  0.97893604E+04                                 7.710908                            6.569597       0.308258       2.068793                    0.997995      31.347260      88.227957       0.686979       0.383936      -1.091043      -0.023308      -0.011909       0.023732       0.035331       0.032181      -0.006659      -0.026028       0.009817      -0.050900      -0.038959      -0.009829       0.048789              8.358875       8.419809       1.773735      -0.571801       8.516685       0.627919       8.140130           0.000002
          265              C       7.225177       8.022428      21.031016       0.449147      25.510317 0.28015080E+03  0.59116108E+04                                 7.836450                            5.797235       0.062731       2.074242                    0.998655      22.429397      61.445692       0.645225       0.449864      -1.041986       0.015710       0.029181       0.021958       0.039756      -0.002935       0.004768      -0.025427       0.008694      -0.082936      -0.040711       0.015167       0.025545              9.305353       8.723322       4.629174      -1.084631       9.444171       1.250688       9.748567           0.000001
          266              C       5.817051       6.988392      22.228539       0.431376      26.065977 0.29455023E+03  0.63023947E+04                                 7.982750                            5.967881       0.070930       2.072186                    0.998907      22.918918      63.505680       0.631317       0.453432      -1.038518       0.003620       0.015199       0.037290       0.040431      -0.019274      -0.013692      -0.022127       0.013984       0.022744      -0.038843       0.016425       0.022418              9.460095       8.167858       3.141359      -2.264963       7.813857       1.140267      12.398569           0.000001
          267              C       4.923790       6.575162      23.335302      -0.564116      28.592580 0.43611964E+03  0.10238376E+05                                 7.861037                            6.709664       0.134787       2.010303                    0.997675      31.856723      90.853271       0.673990       0.387104      -1.086219       0.027956       0.021122      -0.006958       0.035723       0.029631      -0.037864      -0.011256       0.031252       0.027600      -0.041400      -0.017518       0.058918              8.532113       7.847862       0.630920      -0.967313       8.041885       0.682389       9.706592          -0.000000
          268              C       7.848599       7.307444       1.187438       0.616170      23.727263 0.23629899E+03  0.48281330E+04                                 7.660786                            5.465733      -0.036635       2.051625                    0.999625      21.911815      61.095174       0.632299       0.474096      -1.017841       0.002808       0.052819      -0.029984       0.060801      -0.011728      -0.039854       0.019685       0.173829      -0.115520      -0.077949      -0.039909       0.117858              9.616019       4.442191      -0.034877       1.204320      15.243104      -1.748666       9.162762           0.000002
          269              C       7.936994       6.019704       1.910994      -0.029176      40.119319 0.42216461E+03  0.97747650E+04                                10.112193                            6.775711      -0.004846       2.003378                    0.999381      27.011818      75.097361       0.648668       0.407811      -1.078275       0.008223      -0.040678       0.019447       0.045831       0.000782      -0.001633       0.007124       0.008859      -0.005160      -0.010010       0.004159       0.005851             13.477237       5.143485      -0.362478       1.237347      23.799717      -2.605723      11.488509           0.000002
          270              C       8.189775       6.010094       3.259782      -0.103108      33.589030 0.42734169E+03  0.10028364E+05                                 9.127835                            6.974962      -0.030109       1.958281                    0.999707      29.480549      85.357832       0.611380       0.426913      -1.055000       0.006151      -0.022605      -0.012050       0.026344       0.008148      -0.003277       0.030181      -0.011306      -0.021050      -0.032102      -0.000802       0.032904             10.458044       4.731851      -0.220372       1.247069      15.404675      -1.762309      11.237608           0.000004
          271              C       5.978334       7.982066      16.649344       0.626865      21.995355 0.21456718E+03  0.42785238E+04                                 7.285742                            5.191599      -0.131012       2.024492                    0.999325      21.487971      59.137718       0.652087       0.471053      -1.019743       0.017223      -0.019196       0.046399       0.053085      -0.005197      -0.009542       0.090720      -0.099400      -0.051878      -0.078454      -0.040938       0.119391              9.324086       9.219972      -1.388973       2.659130       7.091725      -5.010276      11.660562          -0.000002
          272              C       5.575126       8.777774      15.393837      -0.048693      42.882890 0.46666934E+03  0.11056420E+05                                10.542378                            7.120051       0.008155       1.997758                    0.999288      27.799209      77.651561       0.634618       0.407369      -1.080807      -0.012528       0.027522      -0.043120       0.052667       0.005570       0.001136      -0.009064       0.020301       0.019199      -0.018132       0.007790       0.010343             14.162818      14.834124      -1.618632       5.025641      10.310951      -7.689359      17.343379          -0.000002
          273              C       6.542825       9.558106      14.695492      -0.115935      33.810301 0.44221624E+03  0.10461105E+05                                 9.137668                            7.076624      -0.015875       1.960520                    0.999642      29.829958      86.569261       0.609697       0.424667      -1.056944      -0.021446       0.007250      -0.000589       0.022646       0.010721       0.007746       0.007274       0.054860      -0.043006      -0.025567      -0.012596       0.038163             10.474515      11.329083       0.782835       1.195713       7.805866      -4.640716      12.288596          -0.000005
          274              C       6.125660      10.144316      13.510575      -0.092753      33.029252 0.39876455E+03  0.91836938E+04                                 8.930074                            6.655045       0.159557       2.026847                    0.999800      28.722321      81.990244       0.638541       0.416502      -1.063096      -0.023385      -0.022447       0.013220       0.035007       0.017615      -0.012242      -0.020320       0.033021       0.024667      -0.033683      -0.001744       0.035427             10.487873      13.990342       0.423576       0.915206       6.680108      -3.637653      10.793170          -0.000007
          275              C       4.805929      10.128940      13.122326      -0.105602      33.890787 0.41409552E+03  0.96328958E+04                                 9.147593                            6.838509       0.017642       1.977026                    0.999707      29.099571      83.647810       0.621722       0.423500      -1.058044       0.011687      -0.009297       0.023361       0.027726      -0.015277      -0.001644      -0.007329      -0.034681       0.061467      -0.033674       0.009429       0.024245             10.737161      15.884209       0.744582       1.488057       7.077844      -3.323721       9.249429          -0.000002
          276              C       3.872348       9.413956      13.815628      -0.014041      38.974428 0.41027749E+03  0.94289468E+04                                 9.908787                            6.679367       0.015341       2.014858                    0.999265      26.649356      73.737326       0.653576       0.407778      -1.078639       0.041771      -0.004547       0.016780       0.045245      -0.003088      -0.005587       0.007766      -0.023407       0.018118      -0.016186      -0.000208       0.016394             13.036012      19.833813      -0.342886       4.640258       7.533434      -4.004639      11.740790          -0.000000
          277              C       4.260048       8.747022      14.962729      -0.131887      38.029273 0.44874971E+03  0.10697848E+05                                 9.997630                            7.199621      -0.207040       1.895796                    0.999378      30.484473      89.991950       0.593154       0.433158      -1.047479       0.012062       0.015910      -0.014710       0.024799       0.010693      -0.030825       0.022080      -0.046145      -0.020869      -0.051231       0.013278       0.037953             12.614481      16.272710      -1.895259       5.838572       7.955916      -4.913874      13.614817          -0.000001
          278              C       2.450264       9.383204      13.376957       0.607573      24.192120 0.24424493E+03  0.50224321E+04                                 7.720767                            5.536815       0.011902       2.065704                    0.999659      21.981015      61.106040       0.632837       0.470680      -1.021609      -0.059665      -0.006582      -0.023059       0.064303      -0.016179      -0.016523       0.059874      -0.156989      -0.035423      -0.076800      -0.038814       0.115614              9.609231      14.173897       0.048080       2.458375       5.711303      -2.545316       8.942493           0.000001
          279              C       2.600692       7.278614      20.030140      -0.569992      27.983507 0.42455154E+03  0.98857471E+04                                 7.707675                            6.587638       0.328099       2.074388                    0.997931      31.553402      89.199533       0.686225       0.383319      -1.090465      -0.018167      -0.015526       0.000186       0.023898       0.031443      -0.008234       0.010857      -0.094983      -0.075917      -0.049445      -0.020846       0.070291              8.352274       9.118661       0.643086       0.729953       9.153029       0.167124       6.785131          -0.000000
          280              C       2.171120       5.856334      19.949464       0.427881      25.965073 0.29228229E+03  0.62362220E+04                                 7.934199                            5.929837       0.080621       2.073249                    0.998577      22.874068      63.107509       0.636316       0.451143      -1.040762       0.028202       0.009839       0.006215       0.030509       0.008742      -0.018159       0.002352      -0.064406       0.053334      -0.047402       0.022919       0.024482              9.394883      11.461023       1.149311       1.608924      12.319428       0.279787       4.404197          -0.000001
          281              C      14.977626      14.415000      16.566148      -0.109458      33.513132 0.41307797E+03  0.95764344E+04                                 8.966016                            6.745790       0.165585       2.021784                    0.999729      29.017518      82.510529       0.639542       0.413109      -1.067624       0.003249      -0.000000      -0.029791       0.029967      -0.000000      -0.013608      -0.000000      -0.066843       0.130803      -0.057061       0.011621       0.045440             10.295884       4.658325       0.000000      -1.060379      15.091391       0.000000      11.137937           0.000003
          282              C      15.436663      14.415000      13.848402      -0.129285      39.060642 0.45261905E+03  0.10799602E+05                                10.177973                            7.220361      -0.171526       1.907179                    0.999276      30.346643      89.254907       0.594312       0.431933      -1.049548      -0.020189      -0.000000       0.023701       0.031134      -0.000000       0.011746       0.000000       0.082597       0.059813      -0.051267       0.012579       0.038688             13.256772       5.274621       0.000000      -0.988349      24.798043       0.000000       9.697653           0.000003
          283              C       8.284374       4.805000       3.960648      -0.109458      33.513136 0.41307809E+03  0.95764374E+04                                 8.966016                            6.745791       0.165585       2.021783                    0.999729      29.017519      82.510524       0.639542       0.413109      -1.067624      -0.003249      -0.000000      -0.029791       0.029967       0.000000       0.013608      -0.000000      -0.066843       0.130803      -0.057062       0.011621       0.045441             10.295885       4.658325       0.000000       1.060379      15.091396      -0.000000      11.137933           0.000003
          284              C       7.825337       4.805000       1.242902      -0.129285      39.060637 0.45261899E+03  0.10799600E+05                                10.177972                            7.220361      -0.171526       1.907179                    0.999276      30.346641      89.254897       0.594313       0.431933      -1.049548       0.020189       0.000000       0.023701       0.031134      -0.000000      -0.011746       0.000000       0.082597       0.059813      -0.051267       0.012579       0.038688             13.256771       5.274620       0.000000       0.988349      24.798041       0.000000       9.697652           0.000003
          285              C       0.530374       4.805000       8.644852      -0.109458      33.513132 0.41307801E+03  0.95764352E+04                                 8.966016                            6.745791       0.165585       2.021784                    0.999729      29.017517      82.510519       0.639542       0.413109      -1.067624      -0.003249      -0.000000       0.029791       0.029967      -0.000000      -0.013608       0.000000      -0.066843       0.130803      -0.057062       0.011621       0.045441             10.295884       4.658325      -0.000000      -1.060379      15.091393      -0.000000      11.137934           0.000003
          286              C       0.071337       4.805000      11.362598      -0.129285      39.060636 0.45261896E+03  0.10799600E+05                                10.177972                            7.220361      -0.171526       1.907179                    0.999276      30.346640      89.254894       0.594312       0.431933      -1.049548       0.020189      -0.000000      -0.023701       0.031134      -0.000000       0.011746      -0.000000       0.082597       0.059813      -0.051267       0.012579       0.038688             13.256771       5.274620      -0.000000      -0.988349      24.798040       0.000000       9.697652           0.000003
          287              C       7.223626      14.415000      21.250352      -0.109458      33.513136 0.41307805E+03  0.95764366E+04                                 8.966017                            6.745791       0.165585       2.021784                    0.999729      29.017519      82.510530       0.639542       0.413109      -1.067624       0.003249      -0.000000       0.029791       0.029967       0.000000       0.013608       0.000000      -0.066843       0.130803      -0.057062       0.011621       0.045441             10.295885       4.658326      -0.000000       1.060379      15.091394       0.000000      11.137936           0.000003
          288              C       7.682663      14.415000      23.968098      -0.129285      39.060640 0.45261902E+03  0.10799602E+05                                10.177973                            7.220361      -0.171526       1.907179                    0.999276      30.346642      89.254903       0.594312       0.431933      -1.049548      -0.020189       0.000000      -0.023701       0.031134       0.000000      -0.011746       0.000000       0.082597       0.059813      -0.051267       0.012579       0.038688             13.256772       5.274621      -0.000000       0.988349      24.798043      -0.000000       9.697653           0.000003
          289              N       1.046790      16.707946       7.647001      -0.292640      37.201109 0.49343606E+03  0.11691185E+05                                 9.046191                            6.964727       0.462429       2.160898                    0.999533      27.904638      74.490140       0.701245       0.368645      -1.123637       0.090977      -0.039883       0.125752       0.160253      -0.056987       0.026235      -0.039684      -0.001871      -0.134698      -0.063107      -0.031980       0.095087             11.042319       8.065185      -3.074379       0.514696       9.801561       3.904126      15.260210           0.000000
          290              N       1.966414      16.037168       8.421735      -0.301937      38.524447 0.51867164E+03  0.12455601E+05                                 9.292367                            7.169334       0.472946       2.161125                    0.999404      28.290806      76.276665       0.686337       0.371618      -1.120276      -0.121040       0.097919      -0.049544       0.163381      -0.013482       0.057436      -0.026320       0.013200       0.092691      -0.050605      -0.029582       0.080187             11.395295       9.023068      -4.274683      -0.334206      11.640526       4.014268      13.522289           0.000000
          291              N       1.029731      17.593988       9.665897      -0.409201      40.532925 0.50964924E+03  0.12179980E+05                                 9.654050                            7.126371       0.361631       2.154603                    0.996013      28.012082      75.234506       0.685858       0.373677      -1.119223       0.005624      -0.034726      -0.037446       0.051378      -0.007078       0.027790      -0.047308       0.037965      -0.059228      -0.064942       0.009018       0.055924             12.264363       9.126627      -4.348427      -0.643076      11.437158       4.877885      16.229303           0.000001
          292              N       6.831274      15.093466       7.086812      -0.266707      35.964660 0.47102484E+03  0.11021368E+05                                 8.836505                            6.797108       0.508218       2.181977                    0.999691      27.367906      72.389346       0.711670       0.367820      -1.125275      -0.049828      -0.150144       0.013404       0.158763      -0.047699       0.007545       0.018191      -0.113728      -0.070458      -0.066712      -0.021164       0.087876             10.832328      16.624906       1.308346      -2.472769      10.588883      -0.193602       5.283194          -0.000001
          293              N       6.707210       2.512054      20.252501      -0.292640      37.201109 0.49343609E+03  0.11691186E+05                                 9.046191                            6.964727       0.462429       2.160898                    0.999533      27.904639      74.490141       0.701245       0.368645      -1.123637      -0.090977       0.039883       0.125752       0.160253      -0.056987      -0.026235       0.039684      -0.001871      -0.134698      -0.063107      -0.031980       0.095087             11.042318       8.065185      -3.074379      -0.514696       9.801561      -3.904125      15.260209           0.000000
          294              N       5.787586       3.182832      21.027235      -0.301937      38.524447 0.51867164E+03  0.12455601E+05                                 9.292367                            7.169334       0.472946       2.161125                    0.999404      28.290806      76.276665       0.686337       0.371618      -1.120276       0.121040      -0.097919      -0.049544       0.163381      -0.013482      -0.057436       0.026320       0.013200       0.092691      -0.050605      -0.029582       0.080187             11.395294       9.023068      -4.274682       0.334206      11.640526      -4.014267      13.522288           0.000001
          295              N       6.724269       1.626012      22.271397      -0.409201      40.532924 0.50964922E+03  0.12179980E+05                                 9.654050                            7.126371       0.361631       2.154603                    0.996013      28.012081      75.234505       0.685858       0.373677      -1.119223      -0.005624       0.034726      -0.037446       0.051378      -0.007078      -0.027790       0.047308       0.037965      -0.059228      -0.064942       0.009018       0.055924             12.264363       9.126627      -4.348427       0.643077      11.437159      -4.877885      16.229303           0.000001
          296              N       0.922726       4.126534      19.692312      -0.266707      35.964660 0.47102483E+03  0.11021368E+05                                 8.836505                            6.797108       0.508218       2.181977                    0.999691      27.367906      72.389345       0.711670       0.367820      -1.125275       0.049828       0.150144       0.013404       0.158763      -0.047699      -0.007545      -0.018191      -0.113728      -0.070458      -0.066712      -0.021164       0.087876             10.832327      16.624905       1.308346       2.472770      10.588883       0.193602       5.283194          -0.000001
          297              N      14.461210       7.097946      17.563999      -0.292640      37.201109 0.49343607E+03  0.11691186E+05                                 9.046191                            6.964727       0.462429       2.160898                    0.999533      27.904638      74.490141       0.701245       0.368645      -1.123637      -0.090977      -0.039883      -0.125752       0.160253       0.056987       0.026235       0.039684      -0.001871      -0.134698      -0.063107      -0.031980       0.095087             11.042319       8.065185       3.074379       0.514696       9.801561      -3.904126      15.260210           0.000000
          298              N      13.541586       6.427168      16.789265      -0.301937      38.524447 0.51867163E+03  0.12455601E+05                                 9.292367                            7.169334       0.472946       2.161125                    0.999404      28.290806      76.276665       0.686337       0.371618      -1.120276       0.121040       0.097919       0.049544       0.163381       0.013482       0.057436       0.026320       0.013200       0.092691      -0.050605      -0.029582       0.080187             11.395295       9.023068       4.274683      -0.334207      11.640526      -4.014268      13.522289           0.000001
          299              N      14.478269       7.983988      15.545103      -0.409201      40.532926 0.50964924E+03  0.12179980E+05                                 9.654050                            7.126371       0.361631       2.154603                    0.996013      28.012082      75.234507       0.685858       0.373677      -1.119223      -0.005624      -0.034726       0.037446       0.051378       0.007078       0.027790       0.047308       0.037965      -0.059228      -0.064942       0.009018       0.055924             12.264363       9.126627       4.348428      -0.643077      11.437159      -4.877885      16.229304           0.000001
          300              N       8.676726       5.483466      18.124188      -0.266707      35.964660 0.47102483E+03  0.11021368E+05                                 8.836505                            6.797108       0.508218       2.181977                    0.999691      27.367906      72.389346       0.711670       0.367820      -1.125275       0.049828      -0.150144      -0.013404       0.158763       0.047699       0.007545      -0.018191      -0.113728      -0.070458      -0.066712      -0.021164       0.087876             10.832327      16.624905      -1.308346      -2.472769      10.588883       0.193602       5.283194          -0.000001
          301              N       8.800790      12.122054       4.958499      -0.292640      37.201110 0.49343609E+03  0.11691186E+05                                 9.046191                            6.964727       0.462429       2.160898                    0.999533      27.904639      74.490142       0.701245       0.368645      -1.123637       0.090977       0.039883      -0.125752       0.160253       0.056987      -0.026235      -0.039684      -0.001871      -0.134698      -0.063107      -0.031980       0.095087             11.042319       8.065185       3.074379      -0.514696       9.801561       3.904126      15.260210           0.000000
          302              N       9.720414      12.792832       4.183765      -0.301937      38.524448 0.51867164E+03  0.12455601E+05                                 9.292367                            7.169334       0.472946       2.161125                    0.999404      28.290806      76.276666       0.686337       0.371618      -1.120276      -0.121040      -0.097919       0.049544       0.163381       0.013482      -0.057436      -0.026320       0.013200       0.092691      -0.050605      -0.029582       0.080187             11.395295       9.023069       4.274683       0.334207      11.640527       4.014268      13.522289           0.000001
          303              N       8.783731      11.236012       2.939603      -0.409201      40.532927 0.50964925E+03  0.12179981E+05                                 9.654051                            7.126371       0.361631       2.154603                    0.996013      28.012082      75.234508       0.685858       0.373677      -1.119223       0.005624       0.034726       0.037446       0.051378       0.007078      -0.027790      -0.047308       0.037965      -0.059228      -0.064942       0.009018       0.055924             12.264364       9.126627       4.348428       0.643076      11.437159       4.877885      16.229304           0.000001
          304              N      14.585274      13.736534       5.518688      -0.266707      35.964661 0.47102484E+03  0.11021368E+05                                 8.836506                            6.797109       0.508218       2.181977                    0.999691      27.367906      72.389347       0.711670       0.367820      -1.125275      -0.049828       0.150144      -0.013404       0.158763       0.047699      -0.007545       0.018191      -0.113728      -0.070458      -0.066712      -0.021164       0.087876             10.832328      16.624906      -1.308346       2.472769      10.588884      -0.193602       5.283194          -0.000001
          305              N      14.461210       2.512054      17.563999      -0.292641      37.201089 0.49343572E+03  0.11691174E+05                                 9.046185                            6.964723       0.462437       2.160901                    0.999533      27.904627      74.490074       0.701246       0.368645      -1.123638      -0.090977       0.039883      -0.125753       0.160254      -0.056986       0.026235      -0.039684      -0.001870      -0.134700      -0.063108      -0.031980       0.095087             11.042313       8.065182      -3.074374       0.514705       9.801558       3.904125      15.260199           0.000000
          306              N      13.541586       3.182832      16.789265      -0.301937      38.524448 0.51867158E+03  0.12455599E+05                                 9.292367                            7.169333       0.472946       2.161125                    0.999404      28.290804      76.276654       0.686337       0.371618      -1.120276       0.121040      -0.097919       0.049544       0.163381      -0.013482       0.057436      -0.026320       0.013200       0.092691      -0.050605      -0.029582       0.080187             11.395297       9.023072      -4.274684      -0.334205      11.640530       4.014270      13.522289           0.000001
          307              N      14.478269       1.626012      15.545103      -0.409201      40.532924 0.50964921E+03  0.12179980E+05                                 9.654050                            7.126371       0.361631       2.154603                    0.996013      28.012081      75.234503       0.685858       0.373677      -1.119223      -0.005624       0.034726       0.037446       0.051378      -0.007078       0.027790      -0.047308       0.037965      -0.059228      -0.064941       0.009018       0.055924             12.264364       9.126627      -4.348428      -0.643075      11.437161       4.877886      16.229303           0.000001
          308              N       8.676726       4.126534      18.124188      -0.266660      35.962984 0.47100071E+03  0.11020641E+05                                 8.836163                            6.796882       0.508302       2.182013                    0.999691      27.367265      72.386669       0.711691       0.367815      -1.125281       0.049828       0.150146      -0.013404       0.158765      -0.047699       0.007544       0.018191      -0.113728      -0.070470      -0.066710      -0.021168       0.087878             10.831859      16.624090       1.308220      -2.472633      10.588479      -0.193580       5.283006          -0.000001
          309              N       8.800790      16.707946       4.958499      -0.292641      37.201089 0.49343573E+03  0.11691174E+05                                 9.046185                            6.964723       0.462437       2.160901                    0.999533      27.904627      74.490075       0.701246       0.368645      -1.123638       0.090977      -0.039883      -0.125753       0.160254      -0.056986      -0.026235       0.039684      -0.001870      -0.134700      -0.063108      -0.031980       0.095087             11.042313       8.065182      -3.074374      -0.514705       9.801559      -3.904126      15.260199           0.000000
          310              N       9.720414      16.037168       4.183765      -0.301937      38.524448 0.51867158E+03  0.12455599E+05                                 9.292367                            7.169333       0.472946       2.161125                    0.999404      28.290804      76.276654       0.686337       0.371618      -1.120276      -0.121040       0.097919       0.049544       0.163381      -0.013482      -0.057436       0.026320       0.013200       0.092691      -0.050605      -0.029582       0.080187             11.395297       9.023072      -4.274684       0.334205      11.640530      -4.014270      13.522289           0.000001
          311              N       8.783731      17.593988       2.939603      -0.409201      40.532924 0.50964922E+03  0.12179980E+05                                 9.654050                            7.126371       0.361631       2.154603                    0.996013      28.012081      75.234503       0.685858       0.373677      -1.119223       0.005624      -0.034726       0.037446       0.051378      -0.007078      -0.027790       0.047308       0.037965      -0.059228      -0.064941       0.009018       0.055924             12.264364       9.126627      -4.348428       0.643075      11.437161      -4.877886      16.229303           0.000001
          312              N      14.585274      15.093466       5.518688      -0.266660      35.962984 0.47100071E+03  0.11020641E+05                                 8.836163                            6.796882       0.508302       2.182013                    0.999691      27.367265      72.386669       0.711691       0.367815      -1.125281      -0.049828      -0.150146      -0.013404       0.158765      -0.047699      -0.007544      -0.018191      -0.113728      -0.070470      -0.066710      -0.021168       0.087878             10.831859      16.624090       1.308219       2.472633      10.588480       0.193580       5.283006          -0.000001
          313              N       1.046790      12.122054       7.647001      -0.292641      37.201088 0.49343572E+03  0.11691174E+05                                 9.046185                            6.964723       0.462437       2.160901                    0.999533      27.904627      74.490074       0.701246       0.368645      -1.123638       0.090977       0.039883       0.125753       0.160254       0.056986       0.026235       0.039684      -0.001870      -0.134700      -0.063108      -0.031980       0.095087             11.042313       8.065182       3.074374       0.514705       9.801558      -3.904125      15.260198           0.000000
          314              N       1.966414      12.792832       8.421735      -0.301937      38.524447 0.51867158E+03  0.12455599E+05                                 9.292367                            7.169333       0.472946       2.161125                    0.999404      28.290804      76.276653       0.686337       0.371618      -1.120276      -0.121040      -0.097919      -0.049544       0.163381       0.013482       0.057436       0.026320       0.013200       0.092691      -0.050605      -0.029582       0.080187             11.395296       9.023072       4.274684      -0.334205      11.640529      -4.014270      13.522288           0.000001
          315              N       1.029731      11.236012       9.665897      -0.409201      40.532923 0.50964921E+03  0.12179979E+05                                 9.654050                            7.126371       0.361631       2.154603                    0.996013      28.012081      75.234502       0.685858       0.373677      -1.119223       0.005624       0.034726      -0.037446       0.051378       0.007078       0.027790       0.047308       0.037965      -0.059228      -0.064941       0.009018       0.055924             12.264363       9.126627       4.348428      -0.643075      11.437161      -4.877886      16.229302           0.000001
          316              N       6.831274      13.736534       7.086812      -0.266660      35.962983 0.47100071E+03  0.11020641E+05                                 8.836162                            6.796882       0.508302       2.182013                    0.999691      27.367265      72.386668       0.711691       0.367815      -1.125281      -0.049828       0.150146       0.013404       0.158765       0.047699       0.007544      -0.018191      -0.113728      -0.070470      -0.066710      -0.021168       0.087878             10.831858      16.624090      -1.308219      -2.472633      10.588479       0.193580       5.283006          -0.000001
          317              N       6.707210       7.097946      20.252501      -0.292641      37.201088 0.49343573E+03  0.11691174E+05                                 9.046185                            6.964723       0.462437       2.160901                    0.999533      27.904627      74.490075       0.701246       0.368645      -1.123638      -0.090977      -0.039883       0.125753       0.160254       0.056986      -0.026235      -0.039684      -0.001870      -0.134700      -0.063108      -0.031980       0.095087             11.042313       8.065182       3.074374      -0.514705       9.801558       3.904125      15.260198           0.000000
          318              N       5.787586       6.427168      21.027235      -0.301937      38.524447 0.51867158E+03  0.12455599E+05                                 9.292367                            7.169333       0.472946       2.161125                    0.999404      28.290804      76.276655       0.686337       0.371618      -1.120276       0.121040       0.097919      -0.049544       0.163381       0.013482      -0.057436      -0.026320       0.013200       0.092691      -0.050605      -0.029582       0.080187             11.395297       9.023072       4.274684       0.334204      11.640530       4.014270      13.522288           0.000000
          319              N       6.724269       7.983988      22.271397      -0.409201      40.532925 0.50964923E+03  0.12179980E+05                                 9.654050                            7.126371       0.361631       2.154603                    0.996013      28.012082      75.234504       0.685858       0.373677      -1.119223      -0.005624      -0.034726      -0.037446       0.051378       0.007078      -0.027790      -0.047308       0.037965      -0.059228      -0.064941       0.009018       0.055924             12.264363       9.126627       4.348428       0.643075      11.437161       4.877886      16.229302           0.000001
          320              N       0.922726       5.483466      19.692312      -0.266660      35.962985 0.47100071E+03  0.11020641E+05                                 8.836163                            6.796882       0.508302       2.182013                    0.999691      27.367265      72.386669       0.711691       0.367815      -1.125281       0.049828      -0.150146       0.013404       0.158765       0.047699      -0.007544       0.018191      -0.113728      -0.070470      -0.066710      -0.021168       0.087878             10.831859      16.624091      -1.308220       2.472634      10.588479      -0.193580       5.283006          -0.000001
          321              N       4.779566      14.415000       7.512878      -0.449616      41.483342 0.53346521E+03  0.12898156E+05                                 9.697674                            7.225765       0.423938       2.148370                    0.998339      28.966585      78.303007       0.690227       0.367023      -1.124036       0.049019      -0.000000      -0.015720       0.051478       0.000000       0.020142      -0.000000      -0.068780      -0.056116      -0.042260      -0.001483       0.043743             12.323176      19.832536       0.000025      -3.005652      11.367152      -0.000005       5.769839          -0.000001
          322              N       2.974434       4.805000      20.118378      -0.449616      41.483341 0.53346521E+03  0.12898156E+05                                 9.697674                            7.225765       0.423938       2.148370                    0.998339      28.966585      78.303007       0.690227       0.367023      -1.124036      -0.049019       0.000000      -0.015720       0.051478       0.000000      -0.020142       0.000000      -0.068780      -0.056116      -0.042260      -0.001483       0.043743             12.323175      19.832536       0.000025       3.005651      11.367152       0.000005       5.769838          -0.000001
          323              N      10.728434       4.805000      17.698122      -0.449616      41.483343 0.53346522E+03  0.12898156E+05                                 9.697674                            7.225765       0.423938       2.148370                    0.998339      28.966585      78.303008       0.690227       0.367023      -1.124036      -0.049019      -0.000000       0.015720       0.051478      -0.000000       0.020142       0.000000      -0.068780      -0.056116      -0.042260      -0.001483       0.043743             12.323176      19.832536      -0.000025      -3.005652      11.367152       0.000005       5.769839          -0.000001
          324              N      12.533566      14.415000       5.092622      -0.449616      41.483342 0.53346521E+03  0.12898156E+05                                 9.697674                            7.225765       0.423938       2.148370                    0.998339      28.966585      78.303007       0.690227       0.367023      -1.124036       0.049019       0.000000       0.015720       0.051478      -0.000000      -0.020142      -0.000000      -0.068780      -0.056116      -0.042260      -0.001483       0.043743             12.323176      19.832536      -0.000025       3.005652      11.367152      -0.000005       5.769839          -0.000001
          325              O       0.192299      16.900146      12.590373      -0.562442      34.968893 0.52708501E+03  0.12607894E+05                                 8.446545                            7.087936       0.350949       2.163877                    0.997623      27.479403      72.045230       0.716397       0.357429      -1.140273      -0.016079       0.011584       0.024617       0.031603       0.018853       0.000165      -0.018915       0.126191       0.102659      -0.085887       0.036611       0.049276              9.329927       5.891998       0.399899      -2.105056       9.028055      -2.542778      13.069728           0.000002
          326              O      15.190086      17.943792      14.468593      -0.577252      39.059639 0.54675924E+03  0.13201270E+05                                 9.177910                            7.219785       0.251219       2.124200                    0.997506      27.893263      73.516284       0.709583       0.357506      -1.140005       0.003767      -0.021634      -0.024810       0.033132      -0.007631       0.022368       0.045682       0.014852      -0.181600      -0.085202       0.040551       0.044651             11.430979       5.860576      -1.204745      -0.467731      20.498203       2.692172       7.934159           0.000002
          327              O       6.130312      18.455044       1.547955      -0.551960      34.870414 0.51658482E+03  0.12291238E+05                                 8.445550                            7.012525       0.353395       2.168991                    0.997413      27.291301      71.296126       0.721130       0.356976      -1.140959      -0.007993       0.006227      -0.022273       0.024469      -0.020639       0.057996       0.027041      -0.024361      -0.072142      -0.082183       0.034982       0.047200              9.590812      14.352859      -2.292236       2.018673       6.644018      -1.794234       7.775561           0.000002
          328              O       5.568923       0.313286      24.884265      -0.570202      38.009529 0.54167950E+03  0.13065545E+05                                 9.030072                            7.222641       0.217095       2.116920                    0.996659      27.868956      73.735900       0.703137       0.361144      -1.135608       0.005031      -0.014625       0.022132       0.027000       0.029834      -0.037834       0.008456      -0.119024       0.093968      -0.094204       0.043266       0.050938             10.849222      10.993831       2.062502      -4.805913       8.214303      -4.376998      13.339533           0.000001
          329              O       2.591387      17.086580       4.709415      -0.577210      29.518086 0.42947763E+03  0.97436971E+04                                 7.407002                            6.286803       0.759947       2.293694                    0.999046      26.778916      67.994306       0.782298       0.345104      -1.152292      -0.023007       0.034092      -0.016007       0.044134      -0.003940       0.024003       0.026063      -0.086899       0.001996      -0.056410       0.000410       0.056000              8.288885       8.267541      -0.771812       1.156645       6.970980      -3.660912       9.628135          -0.000000
          330              O       0.607914      17.553626       4.331250      -0.581671      32.817693 0.45947297E+03  0.10609680E+05                                 8.031057                            6.509197       0.564242       2.225643                    0.998541      27.226594      69.916205       0.767075       0.345801      -1.150839       0.043444       0.013202       0.001122       0.045420       0.028269      -0.027677       0.006879      -0.011613      -0.070792      -0.047292       0.003987       0.043304              9.555730      12.713482       2.179666      -3.694171       6.766176      -2.962243       9.187533          -0.000003
          331              O       7.561701       2.319854      -0.015127      -0.562442      34.968890 0.52708497E+03  0.12607893E+05                                 8.446545                            7.087936       0.350949       2.163877                    0.997623      27.479402      72.045227       0.716397       0.357429      -1.140273       0.016079      -0.011584       0.024617       0.031603       0.018853      -0.000165       0.018915       0.126191       0.102659      -0.085887       0.036611       0.049276              9.329926       5.891998       0.399899       2.105056       9.028054       2.542777      13.069727           0.000002
          332              O       8.071914       1.276208       1.863093      -0.577252      39.059642 0.54675930E+03  0.13201272E+05                                 9.177912                            7.219785       0.251219       2.124200                    0.997506      27.893263      73.516288       0.709582       0.357506      -1.140005      -0.003767       0.021634      -0.024810       0.033132      -0.007631      -0.022368      -0.045682       0.014852      -0.181600      -0.085202       0.040551       0.044651             11.430981       5.860576      -1.204745       0.467731      20.498206      -2.692173       7.934160           0.000002
          333              O       1.623688       0.764956      14.153455      -0.551960      34.870413 0.51658481E+03  0.12291237E+05                                 8.445550                            7.012525       0.353395       2.168991                    0.997413      27.291301      71.296125       0.721130       0.356976      -1.140959       0.007993      -0.006227      -0.022273       0.024469      -0.020639      -0.057996      -0.027041      -0.024361      -0.072142      -0.082183       0.034982       0.047200              9.590812      14.352858      -2.292236      -2.018673       6.644018       1.794234       7.775561           0.000002
          334              O       2.185077      18.906714      12.278765      -0.570202      38.009529 0.54167951E+03  0.13065546E+05                                 9.030072                            7.222641       0.217095       2.116920                    0.996659      27.868956      73.735900       0.703137       0.361144      -1.135608      -0.005031       0.014625       0.022132       0.027000       0.029834       0.037834      -0.008456      -0.119024       0.093968      -0.094204       0.043266       0.050938             10.849222      10.993831       2.062502       4.805913       8.214303       4.376998      13.339533           0.000001
          335              O       5.162613       2.133420      17.314915      -0.577210      29.518084 0.42947761E+03  0.97436965E+04                                 7.407001                            6.286802       0.759947       2.293694                    0.999046      26.778916      67.994305       0.782299       0.345104      -1.152292       0.023007      -0.034092      -0.016007       0.044134      -0.003940      -0.024003      -0.026063      -0.086899       0.001996      -0.056410       0.000410       0.056000              8.288885       8.267541      -0.771812      -1.156645       6.970979       3.660911       9.628135          -0.000000
          336              O       7.146086       1.666374      16.936750      -0.581671      32.817692 0.45947298E+03  0.10609680E+05                                 8.031057                            6.509197       0.564242       2.225643                    0.998541      27.226595      69.916207       0.767075       0.345801      -1.150839      -0.043445      -0.013202       0.001122       0.045420       0.028269       0.027677      -0.006879      -0.011613      -0.070792      -0.047292       0.003987       0.043304              9.555730      12.713482       2.179666       3.694171       6.766176       2.962243       9.187532          -0.000003
          337              O      15.315701       7.290146      12.620627      -0.562442      34.968892 0.52708499E+03  0.12607894E+05                                 8.446545                            7.087936       0.350949       2.163877                    0.997623      27.479403      72.045229       0.716397       0.357429      -1.140273       0.016079       0.011584      -0.024617       0.031603      -0.018853       0.000165       0.018915       0.126191       0.102659      -0.085887       0.036611       0.049276              9.329926       5.891998      -0.399899      -2.105056       9.028055       2.542777      13.069727           0.000002
          338              O       0.317914       8.333792      10.742407      -0.577252      39.059640 0.54675925E+03  0.13201270E+05                                 9.177911                            7.219785       0.251219       2.124200                    0.997506      27.893263      73.516285       0.709582       0.357506      -1.140005      -0.003767      -0.021634       0.024810       0.033132       0.007631       0.022368      -0.045682       0.014852      -0.181600      -0.085202       0.040551       0.044651             11.430980       5.860576       1.204745      -0.467731      20.498203      -2.692172       7.934160           0.000002
          339              O       9.377688       8.845044      23.663045      -0.551960      34.870414 0.51658487E+03  0.12291239E+05                                 8.445551                            7.012525       0.353395       2.168991                    0.997413      27.291301      71.296129       0.721130       0.356976      -1.140959       0.007993       0.006227       0.022273       0.024469       0.020639       0.057996      -0.027041      -0.024361      -0.072142      -0.082183       0.034982       0.047200              9.590813      14.352859       2.292236       2.018673       6.644018       1.794234       7.775561           0.000002
          340              O       9.939077       9.923286       0.326735      -0.570202      38.009534 0.54167955E+03  0.13065547E+05                                 9.030073                            7.222642       0.217095       2.116920                    0.996659      27.868956      73.735903       0.703137       0.361144      -1.135608      -0.005031      -0.014625      -0.022132       0.027000      -0.029834      -0.037834      -0.008456      -0.119024       0.093968      -0.094204       0.043266       0.050938             10.849224      10.993833      -2.062503      -4.805914       8.214304       4.376999      13.339536           0.000001
          341              O      12.916613       7.476580      20.501585      -0.577210      29.518087 0.42947763E+03  0.97436970E+04                                 7.407002                            6.286802       0.759947       2.293694                    0.999046      26.778917      67.994307       0.782299       0.345104      -1.152292       0.023007       0.034092       0.016007       0.044134       0.003940       0.024003      -0.026063      -0.086899       0.001996      -0.056410       0.000410       0.056000              8.288885       8.267541       0.771813       1.156646       6.970980       3.660912       9.628136          -0.000000
          342              O      14.900086       7.943626      20.879750      -0.581671      32.817688 0.45947290E+03  0.10609678E+05                                 8.031056                            6.509196       0.564242       2.225643                    0.998541      27.226594      69.916201       0.767075       0.345801      -1.150839      -0.043444       0.013202      -0.001122       0.045420      -0.028269      -0.027677      -0.006879      -0.011613      -0.070792      -0.047292       0.003987       0.043304              9.555729      12.713481      -2.179666      -3.694170       6.766176       2.962243       9.187532          -0.000003
          343              O       7.946299      11.929854       0.015127      -0.562442      34.968894 0.52708503E+03  0.12607895E+05                                 8.446545                            7.087936       0.350949       2.163877                    0.997623      27.479404      72.045232       0.716397       0.357429      -1.140273      -0.016079      -0.011584      -0.024617       0.031603      -0.018853      -0.000165      -0.018915       0.126191       0.102659      -0.085887       0.036611       0.049276              9.329927       5.891998      -0.399899       2.105056       9.028055      -2.542778      13.069727           0.000002
          344              O       7.436086      10.886208      23.347907      -0.577252      39.059640 0.54675926E+03  0.13201270E+05                                 9.177911                            7.219785       0.251219       2.124200                    0.997506      27.893263      73.516286       0.709582       0.357506      -1.140005       0.003767       0.021634       0.024810       0.033132       0.007631      -0.022368       0.045682       0.014852      -0.181600      -0.085202       0.040551       0.044651             11.430980       5.860576       1.204745       0.467731      20.498204       2.692172       7.934160           0.000002
          345              O      13.884312      10.374956      11.057545      -0.551960      34.870415 0.51658485E+03  0.12291239E+05                                 8.445551                            7.012525       0.353395       2.168991                    0.997413      27.291301      71.296128       0.721130       0.356976      -1.140959      -0.007993      -0.006227       0.022273       0.024469       0.020639      -0.057996       0.027041      -0.024361      -0.072142      -0.082183       0.034982       0.047200              9.590813      14.352860       2.292236      -2.018673       6.644018      -1.794234       7.775561           0.000002
          346              O      13.322923       9.296714      12.932235      -0.570202      38.009530 0.54167952E+03  0.13065546E+05                                 9.030072                            7.222642       0.217095       2.116920                    0.996659      27.868956      73.735901       0.703137       0.361144      -1.135608       0.005031       0.014625      -0.022132       0.027000      -0.029834       0.037834       0.008456      -0.119024       0.093968      -0.094204       0.043266       0.050938             10.849223      10.993832      -2.062502       4.805913       8.214303      -4.376998      13.339534           0.000001
          347              O      10.345387      11.743420       7.896085      -0.577210      29.518088 0.42947766E+03  0.97436980E+04                                 7.407002                            6.286803       0.759947       2.293694                    0.999046      26.778917      67.994309       0.782298       0.345104      -1.152292      -0.023007      -0.034092       0.016007       0.044134       0.003940      -0.024003       0.026063      -0.086899       0.001996      -0.056410       0.000410       0.056000              8.288886       8.267541       0.771812      -1.156645       6.970980      -3.660912       9.628136          -0.000000
          348              O       8.361914      11.276374       8.274250      -0.581671      32.817695 0.45947301E+03  0.10609681E+05                                 8.031058                            6.509197       0.564242       2.225643                    0.998541      27.226595      69.916209       0.767075       0.345801      -1.150839       0.043445      -0.013202      -0.001122       0.045420      -0.028269       0.027677       0.006879      -0.011613      -0.070792      -0.047292       0.003987       0.043304              9.555731      12.713483      -2.179666       3.694171       6.766177      -2.962244       9.187533          -0.000003
          349              O      15.315701       2.319854      12.620627      -0.562442      34.968893 0.52708502E+03  0.12607895E+05                                 8.446545                            7.087936       0.350949       2.163877                    0.997623      27.479403      72.045231       0.716397       0.357429      -1.140273       0.016079      -0.011584      -0.024617       0.031603       0.018853       0.000165      -0.018915       0.126191       0.102659      -0.085887       0.036611       0.049276              9.329927       5.891998       0.399899      -2.105056       9.028055      -2.542777      13.069728           0.000002
          350              O       0.317914       1.276208      10.742407      -0.577252      39.059639 0.54675924E+03  0.13201270E+05                                 9.177911                            7.219785       0.251219       2.124200                    0.997506      27.893262      73.516283       0.709582       0.357506      -1.140005      -0.003767       0.021634       0.024810       0.033132      -0.007631       0.022368       0.045682       0.014852      -0.181600      -0.085202       0.040551       0.044651             11.430980       5.860576      -1.204745      -0.467731      20.498203       2.692172       7.934160           0.000002
          351              O       9.377688       0.764956      23.663045      -0.551960      34.870411 0.51658481E+03  0.12291238E+05                                 8.445550                            7.012525       0.353396       2.168991                    0.997413      27.291300      71.296124       0.721130       0.356976      -1.140959       0.007993      -0.006227       0.022273       0.024469      -0.020639       0.057996       0.027041      -0.024361      -0.072142      -0.082183       0.034982       0.047200              9.590812      14.352859      -2.292235       2.018673       6.644017      -1.794234       7.775560           0.000002
          352              O       9.939077      18.906714       0.326735      -0.570202      38.009534 0.54167955E+03  0.13065547E+05                                 9.030073                            7.222642       0.217095       2.116920                    0.996659      27.868956      73.735903       0.703137       0.361144      -1.135608      -0.005031       0.014625      -0.022132       0.027000       0.029834      -0.037834       0.008456      -0.119024       0.093968      -0.094204       0.043266       0.050938             10.849225      10.993834       2.062504      -4.805914       8.214305      -4.377000      13.339536           0.000001
          353              O      12.916613       2.133420      20.501585      -0.577211      29.518103 0.42947785E+03  0.97437034E+04                                 7.407004                            6.286804       0.759948       2.293694                    0.999046      26.778926      67.994332       0.782299       0.345104      -1.152292       0.023006      -0.034092       0.016008       0.044134      -0.003940       0.024003       0.026063      -0.086898       0.001996      -0.056410       0.000410       0.056000              8.288890       8.267548      -0.771811       1.156644       6.970984      -3.660914       9.628137          -0.000000
          354              O      14.900086       1.666374      20.879750      -0.581671      32.817651 0.45947224E+03  0.10609658E+05                                 8.031049                            6.509190       0.564248       2.225645                    0.998541      27.226579      69.916132       0.767075       0.345801      -1.150839      -0.043444      -0.013202      -0.001122       0.045420       0.028270      -0.027677       0.006879      -0.011614      -0.070794      -0.047292       0.003987       0.043305              9.555722      12.713472       2.179668      -3.694171       6.766173      -2.962240       9.187520          -0.000003
          355              O       7.946299      16.900146       0.015127      -0.562442      34.968892 0.52708501E+03  0.12607894E+05                                 8.446545                            7.087936       0.350949       2.163877                    0.997623      27.479403      72.045230       0.716397       0.357429      -1.140273      -0.016079       0.011584      -0.024617       0.031603       0.018853      -0.000165       0.018915       0.126191       0.102659      -0.085887       0.036611       0.049276              9.329927       5.891998       0.399899       2.105056       9.028055       2.542777      13.069727           0.000002
          356              O       7.436086      17.943792      23.347907      -0.577252      39.059638 0.54675922E+03  0.13201269E+05                                 9.177910                            7.219784       0.251219       2.124200                    0.997506      27.893263      73.516283       0.709583       0.357506      -1.140005       0.003767      -0.021634       0.024810       0.033132      -0.007631      -0.022368      -0.045682       0.014852      -0.181600      -0.085202       0.040551       0.044651             11.430979       5.860575      -1.204745       0.467731      20.498202      -2.692172       7.934159           0.000002
          357              O      13.884312      18.455044      11.057545      -0.551960      34.870416 0.51658485E+03  0.12291239E+05                                 8.445551                            7.012525       0.353395       2.168991                    0.997413      27.291301      71.296127       0.721130       0.356976      -1.140959      -0.007993       0.006227       0.022273       0.024469      -0.020639      -0.057996      -0.027041      -0.024361      -0.072142      -0.082183       0.034982       0.047200              9.590813      14.352861      -2.292236      -2.018673       6.644018       1.794234       7.775561           0.000002
          358              O      13.322923       0.313286      12.932235      -0.570202      38.009529 0.54167948E+03  0.13065545E+05                                 9.030072                            7.222641       0.217095       2.116920                    0.996659      27.868955      73.735898       0.703137       0.361144      -1.135608       0.005031      -0.014625      -0.022132       0.027000       0.029834       0.037834      -0.008456      -0.119024       0.093968      -0.094204       0.043266       0.050938             10.849223      10.993832       2.062503       4.805914       8.214304       4.376999      13.339534           0.000001
          359              O      10.345387      17.086580       7.896085      -0.577211      29.518104 0.42947789E+03  0.97437044E+04                                 7.407004                            6.286804       0.759947       2.293694                    0.999046      26.778927      67.994335       0.782299       0.345104      -1.152292      -0.023006       0.034092       0.016008       0.044134      -0.003940      -0.024003      -0.026063      -0.086898       0.001996      -0.056410       0.000411       0.056000              8.288890       8.267548      -0.771810      -1.156644       6.970984       3.660914       9.628138          -0.000000
          360              O       8.361914      17.553626       8.274250      -0.581671      32.817651 0.45947224E+03  0.10609658E+05                                 8.031049                            6.509190       0.564248       2.225645                    0.998541      27.226578      69.916130       0.767075       0.345801      -1.150839       0.043444       0.013202      -0.001122       0.045420       0.028270       0.027677      -0.006879      -0.011614      -0.070794      -0.047292       0.003987       0.043305              9.555722      12.713473       2.179668       3.694171       6.766173       2.962240       9.187520          -0.000003
          361              O       0.192299      11.929854      12.590373      -0.562442      34.968895 0.52708505E+03  0.12607895E+05                                 8.446545                            7.087936       0.350949       2.163877                    0.997623      27.479404      72.045233       0.716397       0.357429      -1.140273      -0.016079      -0.011584       0.024617       0.031603      -0.018853       0.000165       0.018915       0.126191       0.102659      -0.085887       0.036611       0.049276              9.329927       5.891998      -0.399899      -2.105056       9.028055       2.542778      13.069728           0.000002
          362              O      15.190086      10.886208      14.468593      -0.577252      39.059638 0.54675922E+03  0.13201269E+05                                 9.177910                            7.219785       0.251219       2.124200                    0.997506      27.893262      73.516282       0.709582       0.357506      -1.140005       0.003767       0.021634      -0.024810       0.033132       0.007631       0.022368      -0.045682       0.014852      -0.181600      -0.085202       0.040551       0.044651             11.430979       5.860576       1.204745      -0.467731      20.498203      -2.692172       7.934159           0.000002
          363              O       6.130312      10.374956       1.547955      -0.551960      34.870414 0.51658482E+03  0.12291238E+05                                 8.445550                            7.012525       0.353396       2.168991                    0.997413      27.291301      71.296125       0.721130       0.356976      -1.140959      -0.007993      -0.006227      -0.022273       0.024469       0.020639       0.057996      -0.027041      -0.024361      -0.072142      -0.082183       0.034982       0.047200              9.590813      14.352860       2.292235       2.018673       6.644018       1.794234       7.775561           0.000002
          364              O       5.568923       9.296714      24.884265      -0.570202      38.009529 0.54167948E+03  0.13065545E+05                                 9.030072                            7.222641       0.217095       2.116920                    0.996659      27.868955      73.735898       0.703137       0.361144      -1.135608       0.005031       0.014625       0.022132       0.027000      -0.029834      -0.037834      -0.008456      -0.119024       0.093968      -0.094204       0.043266       0.050938             10.849223      10.993832      -2.062503      -4.805913       8.214304       4.376998      13.339534           0.000001
          365              O       2.591387      11.743420       4.709415      -0.577211      29.518103 0.42947787E+03  0.97437039E+04                                 7.407004                            6.286804       0.759948       2.293694                    0.999046      26.778926      67.994333       0.782298       0.345104      -1.152292      -0.023006      -0.034092      -0.016008       0.044134       0.003940       0.024003      -0.026063      -0.086898       0.001996      -0.056410       0.000410       0.056000              8.288890       8.267548       0.771810       1.156644       6.970984       3.660914       9.628137          -0.000000
          366              O       0.607914      11.276374       4.331250      -0.581671      32.817653 0.45947228E+03  0.10609659E+05                                 8.031049                            6.509191       0.564248       2.225645                    0.998541      27.226579      69.916134       0.767075       0.345801      -1.150839       0.043444      -0.013202       0.001122       0.045420      -0.028270      -0.027677      -0.006879      -0.011613      -0.070794      -0.047292       0.003987       0.043305              9.555722      12.713473      -2.179669      -3.694171       6.766173       2.962240       9.187520          -0.000003
          367              O       7.561701       7.290146      -0.015127      -0.562442      34.968893 0.52708503E+03  0.12607895E+05                                 8.446545                            7.087936       0.350949       2.163877                    0.997623      27.479404      72.045232       0.716397       0.357429      -1.140273       0.016079       0.011584       0.024617       0.031603      -0.018853      -0.000165      -0.018915       0.126191       0.102659      -0.085887       0.036611       0.049276              9.329926       5.891998      -0.399899       2.105056       9.028055      -2.542777      13.069727           0.000002
          368              O       8.071914       8.333792       1.863093      -0.577252      39.059642 0.54675929E+03  0.13201271E+05                                 9.177911                            7.219785       0.251219       2.124200                    0.997506      27.893263      73.516287       0.709582       0.357506      -1.140005      -0.003767      -0.021634      -0.024810       0.033132       0.007631      -0.022368       0.045682       0.014852      -0.181600      -0.085202       0.040551       0.044651             11.430980       5.860576       1.204745       0.467731      20.498205       2.692172       7.934160           0.000002
          369              O       1.623688       8.845044      14.153455      -0.551960      34.870414 0.51658481E+03  0.12291238E+05                                 8.445551                            7.012525       0.353396       2.168991                    0.997413      27.291300      71.296124       0.721130       0.356976      -1.140959       0.007993       0.006227      -0.022273       0.024469       0.020639      -0.057996       0.027041      -0.024361      -0.072142      -0.082183       0.034982       0.047200              9.590813      14.352860       2.292236      -2.018673       6.644018      -1.794234       7.775561           0.000002
          370              O       2.185077       9.923286      12.278765      -0.570202      38.009529 0.54167949E+03  0.13065545E+05                                 9.030072                            7.222641       0.217095       2.116920                    0.996659      27.868956      73.735899       0.703137       0.361144      -1.135608      -0.005031      -0.014625       0.022132       0.027000      -0.029834       0.037834       0.008456      -0.119024       0.093968      -0.094204       0.043266       0.050938             10.849223      10.993832      -2.062503       4.805913       8.214303      -4.376998      13.339533           0.000001
          371              O       5.162613       7.476580      17.314915      -0.577211      29.518101 0.42947785E+03  0.97437034E+04                                 7.407004                            6.286804       0.759948       2.293694                    0.999046      26.778926      67.994332       0.782299       0.345104      -1.152292       0.023006       0.034092      -0.016007       0.044134       0.003940      -0.024003       0.026063      -0.086898       0.001996      -0.056410       0.000410       0.056000              8.288889       8.267547       0.771810      -1.156644       6.970984      -3.660914       9.628137          -0.000000
          372              O       7.146086       7.943626      16.936750      -0.581671      32.817647 0.45947218E+03  0.10609656E+05                                 8.031048                            6.509190       0.564248       2.225645                    0.998541      27.226578      69.916127       0.767075       0.345801      -1.150839      -0.043444       0.013202       0.001122       0.045420      -0.028270       0.027677       0.006879      -0.011614      -0.070794      -0.047292       0.003987       0.043305              9.555720      12.713471      -2.179668       3.694170       6.766172      -2.962240       9.187518          -0.000003
          373              O       1.940051      14.415000       5.891811      -0.786958      37.154919 0.71516138E+03  0.18525327E+05                                 8.789190                            8.200138      -0.347458       1.920214                    0.992360      30.544361      84.261215       0.670617       0.352590      -1.140303      -0.052282       0.000000       0.041562       0.066790      -0.000000      -0.038242      -0.000000       0.064086       0.103167      -0.049238      -0.014852       0.064089              9.606897       9.642054       0.000006       0.607421      10.156131       0.000002       9.022506          -0.000001
          374              O       5.813949       4.805000      18.497311      -0.786958      37.154919 0.71516138E+03  0.18525327E+05                                 8.789190                            8.200138      -0.347458       1.920214                    0.992360      30.544361      84.261215       0.670617       0.352590      -1.140303       0.052282      -0.000000       0.041562       0.066790      -0.000000       0.038242       0.000000       0.064086       0.103168      -0.049238      -0.014852       0.064089              9.606897       9.642054       0.000006      -0.607421      10.156131      -0.000002       9.022506          -0.000001
          375              O      13.567949       4.805000      19.319189      -0.786958      37.154919 0.71516138E+03  0.18525327E+05                                 8.789190                            8.200138      -0.347458       1.920214                    0.992360      30.544361      84.261216       0.670617       0.352590      -1.140302       0.052282       0.000000      -0.041562       0.066790       0.000000      -0.038242       0.000000       0.064086       0.103167      -0.049238      -0.014852       0.064089              9.606897       9.642054      -0.000006       0.607422      10.156131      -0.000002       9.022506          -0.000002
          376              O       9.694051      14.415000       6.713689      -0.786958      37.154919 0.71516138E+03  0.18525327E+05                                 8.789190                            8.200138      -0.347458       1.920214                    0.992360      30.544361      84.261215       0.670617       0.352590      -1.140303      -0.052282      -0.000000      -0.041562       0.066790       0.000000       0.038242      -0.000000       0.064086       0.103168      -0.049238      -0.014852       0.064089              9.606897       9.642054      -0.000006      -0.607421      10.156131       0.000002       9.022506          -0.000002

******************************************************
Auxiliary information for the entire system
The total spin magnetic moment of the unit cell is   -0.000030
The total net atomic charge of the unit cell is   0.000008
Accuracy of reproducing the electrostatic potential in the unit cell:
  The inner radius (bohr) =    5.0000
  The outer radius (bohr) =   12.0000
  Valid grid points have density less than (e/(bohr^3)) =    0.0001
  The number of valid grid points were=       601920
  The rms potential error without charges in kcal/mol is=      4.63989
  The rms potential error with partial charges in kcal/mol is=      0.83140
  The RRMSE value at monopole order=      0.17919
  The rms potential error with partial charges and cloud penetration in kcal/mol is=      0.82058
  The RRMSE value at monopole order with cloud penetration is=      0.17685
  The rms potential error with partial charges and atomic dipoles in kcal/mol is=      0.43226
  The RRMSE value at dipole order=      0.09316
  The rms potential error with partial charges, atomic dipoles and cloud penetration in kcal/mol is=      0.41961
  The RRMSE value at dipole order with cloud penetration=      0.09044

******************************************************
The electron densities and ab initio electrostatic potential were computed in VASP using the PBE functional and
projector augmented wave method. See the main text of the journal article for a description of computational details.
The atomic charges, dipoles, and quadrupoles were computed with the DDEC6 method as described in
(a) T. A. Manz and N. Gabaldon Limas, RSC Adv. 6 (2016) 47771-47801 DOI: 10.1039/c6ra04656h
(b) N. Gabaldon Limas and T. A. Manz, RSC Adv. 8 (2018) 2678-2707 DOI: 10.1039/c7ra11829e.
For each atom in the material, the electron cloud parameters were fit to the spherically averaged atom-in-material
electron density using radial positions for which this density was between 10^-4 and 10^-2 electrons per cubic bohr.
The polarizabilities, dispersion coefficients, and quantum Drude oscillator (QDO) parameters were fit using the MCLF method.
The magnetic structure of the system was optimized in VASP from the default ferromagnetic initial guess using spin polarization.
The atomic spin moments (ASMs) were computed on this optimized magnetic structure using the DDEC6 partition as inputs
to the method of T. A. Manz and D. S. Sholl, J. Chem. Theory Comput. 7 (2011) 4146-4164 DOI: 10.1021/ct200539n.
The RMSE and RRMSE were computed using a uniform grid with Ewald summation.
