# Supplementary material for: A collection of forcefield precursors for metal–organic frameworks
Source: RSC Adv. 2019 Nov 13;9(63):36492–507. doi: 10.1039/c9ra07327b (PMC9075174; doi:10.1039/c9ra07327b)
Supplement: RA-009-C9RA07327B-s3572 [file RA-009-C9RA07327B-s3572.xyz]

  388
jmolscript: load "" {1 1 1} spacegroup "x,y,z" unitcell [{     15.585000     0.000000     0.000000 }, {      0.000000    19.237000     0.000000 }, {      0.000000     0.000000    25.305000 }]
Zn     8.630661     6.493257     5.791555     0.778914
Zn     8.235270     8.933278    11.399649     0.883843
Zn    14.746839    12.743743    18.444055     0.778914
Zn    15.142230    10.303722    24.052149     0.883843
Zn     6.954339    16.111757    19.513445     0.778914
Zn     7.349730    18.551778    13.905351     0.883843
Zn     0.838161     3.125243     6.860945     0.778914
Zn     0.442770     0.685222     1.252851     0.883843
Zn     6.954339    12.743743    19.513445     0.778919
Zn     7.349730    10.303722    13.905351     0.883843
Zn     0.838161     6.493257     6.860945     0.778919
Zn     0.442770     8.933278     1.252851     0.883843
Zn     8.630661     3.125243     5.791555     0.778919
Zn     8.235270     0.685222    11.399649     0.883843
Zn    14.746839    16.111757    18.444055     0.778919
Zn    15.142230    18.551778    24.052149     0.883843
Zn    10.663413     4.809250     7.689177     0.746932
Zn    12.714087    14.427750    20.341677     0.746932
Zn     4.921587    14.427750    17.615823     0.746932
Zn     2.870913     4.809250     4.963323     0.746932
H      8.057445    10.563037     0.141708     0.382077
H     10.177005     6.069273    11.404964     0.198967
H     11.401986     6.086587    10.425660     0.166666
H     11.010803     7.383161    11.215176     0.196687
H      6.445956     8.597015     8.107722     0.191271
H      7.353003     9.787786     8.570804     0.200492
H      7.471449     9.233760     7.108174     0.179557
H      7.267285     6.842601    16.374865     0.140224
H     11.113663    10.747712    -0.032897     0.135118
H      8.283428     9.741617     2.634250     0.144983
H     12.003567     8.314231     2.960685     0.120092
H     12.519430     7.438948     8.211472     0.188458
H     13.763114     7.854467     7.351102     0.192242
H     12.410335     7.492812     6.647623     0.199165
H     15.320055     8.673963    12.794208     0.382077
H     13.200495    13.167726    24.057464     0.198967
H     11.975514    13.150413    23.078160     0.166666
H     12.366697    11.853839    23.867676     0.196687
H      1.346544    10.639985    20.760222     0.191271
H      0.439497     9.449214    21.223303     0.200492
H      0.321051    10.003240    19.760675     0.179557
H      0.525215    12.394399     3.722365     0.140224
H     12.263837     8.489288    12.619603     0.135118
H     15.094073     9.495383    15.286750     0.144983
H     11.373933    10.922769    15.613185     0.120092
H     10.858070    11.798052    20.863972     0.188458
H      9.614386    11.382533    20.003603     0.192242
H     10.967165    11.744188    19.300123     0.199165
H      7.527555     0.944537    25.163292     0.382078
H      5.407995    15.687773    13.900036     0.198967
H      4.183014    15.705087    14.879340     0.166666
H      4.574198    17.001661    14.089824     0.196687
H      9.139044    18.215515    17.197278     0.191271
H      8.231997     0.169286    16.734196     0.200492
H      8.113551    18.852260    18.196825     0.179557
H      8.317714    16.461101     8.930134     0.140224
H      4.471336     1.129212     0.032896     0.135118
H      7.301572     0.123117    22.670749     0.144983
H      3.581433    17.932731    22.344315     0.120092
H      3.065569    17.057448    17.093528     0.188458
H      1.821886    17.472967    17.953897     0.192242
H      3.174665    17.111311    18.657376     0.199165
H      0.264945    18.292463    12.510792     0.382078
H      2.384505     3.549226     1.247536     0.198967
H      3.609486     3.531913     2.226840     0.166666
H      3.218302     2.235339     1.437324     0.196687
H     14.238456     1.021485     4.544778     0.191271
H     15.145503    19.067714     4.081696     0.200492
H     15.263949     0.384740     5.544325     0.179557
H     15.059785     2.775899    21.582634     0.140224
H      3.321164    18.107788    12.685396     0.135118
H      0.490927    19.113883    10.018249     0.144983
H      4.211067     1.304269     9.691815     0.120092
H      4.726930     2.179552     4.441027     0.188458
H      5.970614     1.764033     5.301398     0.192242
H      4.617835     2.125688     6.004876     0.199165
H      7.527555     8.673963    25.163292     0.382077
H      5.407995    13.167726    13.900036     0.198967
H      4.183014    13.150413    14.879340     0.166666
H      4.574198    11.853839    14.089824     0.196687
H      9.139044    10.639985    17.197278     0.191272
H      8.231997     9.449214    16.734196     0.200492
H      8.113551    10.003240    18.196825     0.179557
H      8.317714    12.394399     8.930134     0.140224
H      4.471336     8.489288     0.032896     0.135118
H      7.301572     9.495383    22.670749     0.144983
H      3.581433    10.922769    22.344315     0.120092
H      3.065569    11.798052    17.093528     0.188458
H      1.821886    11.382533    17.953897     0.192242
H      3.174665    11.744188    18.657376     0.199166
H      0.264945    10.563037    12.510792     0.382077
H      2.384505     6.069273     1.247536     0.198967
H      3.609486     6.086587     2.226840     0.166666
H      3.218302     7.383161     1.437324     0.196687
H     14.238456     8.597015     4.544778     0.191271
H     15.145503     9.787786     4.081696     0.200492
H     15.263949     9.233760     5.544325     0.179557
H     15.059785     6.842601    21.582634     0.140224
H      3.321164    10.747712    12.685396     0.135118
H      0.490927     9.741617    10.018249     0.144983
H      4.211067     8.314231     9.691815     0.120092
H      4.726930     7.438948     4.441027     0.188458
H      5.970614     7.854467     5.301398     0.192242
H      4.617835     7.492812     6.004876     0.199166
H      8.057445    18.292463     0.141708     0.382077
H     10.177005     3.549226    11.404964     0.198967
H     11.401986     3.531913    10.425660     0.166666
H     11.010803     2.235339    11.215176     0.196687
H      6.445956     1.021485     8.107722     0.191271
H      7.353003    19.067714     8.570804     0.200492
H      7.471449     0.384740     7.108174     0.179557
H      7.267285     2.775899    16.374865     0.140224
H     11.113663    18.107788    -0.032897     0.135118
H      8.283428    19.113883     2.634250     0.144983
H     12.003567     1.304269     2.960685     0.120092
H     12.519430     2.179552     8.211472     0.188458
H     13.763114     1.764033     7.351102     0.192242
H     12.410335     2.125688     6.647623     0.199166
H     15.320055     0.944537    12.794208     0.382077
H     13.200495    15.687773    24.057464     0.198967
H     11.975514    15.705087    23.078160     0.166666
H     12.366697    17.001661    23.867676     0.196687
H      1.346544    18.215515    20.760222     0.191272
H      0.439497     0.169286    21.223303     0.200492
H      0.321051    18.852260    19.760675     0.179557
H      0.525215    16.461101     3.722365     0.140224
H     12.263837     1.129212    12.619603     0.135118
H     15.094073     0.123117    15.286750     0.144983
H     11.373933    17.932731    15.613185     0.120092
H     10.858070    17.057448    20.863972     0.188458
H      9.614386    17.472967    20.003603     0.192242
H     10.967165    17.111311    19.300123     0.199166
H     10.378051     4.809250     5.311519     0.424582
H      7.561842     4.809250    18.687742     0.417801
H      7.921856     4.809250    12.966282     0.118557
H     12.999448    14.427750    17.964019     0.424582
H      0.230658    14.427750     6.035242     0.417801
H     15.455645    14.427750     0.313782     0.118556
H      5.206949    14.427750    19.993480     0.424582
H      8.023158    14.427750     6.617258     0.417801
H      7.663144    14.427750    12.338718     0.118557
H      2.585551     4.809250     7.340981     0.424582
H     15.354342     4.809250    19.269757     0.417801
H      0.129356     4.809250    24.991218     0.118556
C     10.669491     6.600215    10.774869    -0.569545
C      9.776471     7.008039     9.663979     0.434932
C      8.347326     8.037219     8.474644     0.444267
C      7.314040     8.999069     8.026746    -0.565054
C      7.681847     7.313907    13.831713     0.609649
C      7.617948     6.025028    14.537722    -0.001679
C      7.395083     6.038494    15.926967    -0.255307
C     13.164650     9.410740     0.847717     0.612471
C     11.765117     9.530010     1.361409     0.018834
C     10.862745    10.261016     0.721192    -0.228615
C      9.580099    10.311032     1.148847     0.331212
C      9.149953     9.651203     2.310347    -0.260490
C     10.086612     8.866333     2.940441     0.004809
C     11.375492     8.822088     2.497603    -0.156863
C      9.672051     8.050684     4.139898     0.600656
C     12.988539     7.288899     7.386530    -0.571308
C     13.409334     5.867285     7.308084     0.427247
C     12.708009    12.636785    23.427369    -0.569545
C     13.601030    12.228961    22.316479     0.434932
C     15.030174    11.199781    21.127144     0.444267
C      0.478460    10.237931    20.679246    -0.565054
C      0.110654    11.923093     1.179213     0.609649
C      0.174552    13.211972     1.885223    -0.001679
C      0.397417    13.198506     3.274467    -0.255307
C     10.212850     9.826260    13.500217     0.612471
C     11.612383     9.706990    14.013909     0.018834
C     12.514755     8.975984    13.373692    -0.228615
C     13.797401     8.925968    13.801347     0.331212
C     14.227547     9.585797    14.962847    -0.260490
C     13.290888    10.370667    15.592941     0.004809
C     12.002008    10.414912    15.150103    -0.156863
C     13.705449    11.186316    16.792398     0.600656
C     10.388961    11.948101    20.039030    -0.571308
C      9.968166    13.369715    19.960584     0.427247
C      4.915509    16.218715    14.530131    -0.569545
C      5.808529    16.626539    15.641020     0.434932
C      7.237674    17.655719    16.830355     0.444267
C      8.270960    18.617569    17.278254    -0.565054
C      7.903154    16.932407    11.473287     0.609649
C      7.967052    15.643528    10.767277    -0.001679
C      8.189917    15.656994     9.378033    -0.255307
C      2.420351    19.029240    24.457282     0.612471
C      3.819884    19.148510    23.943591     0.018834
C      4.722255     0.642516    24.583807    -0.228615
C      6.004900     0.692532    24.156153     0.331212
C      6.435047     0.032703    22.994653    -0.260490
C      5.498388    18.484833    22.364559     0.004809
C      4.209509    18.440588    22.807396    -0.156863
C      5.912949    17.669185    21.165102     0.600656
C      2.596461    16.907399    17.918470    -0.571308
C      2.175666    15.485785    17.996916     0.427247
C      2.876991     3.018285     1.877631    -0.569545
C      1.983971     2.610461     2.988520     0.434932
C      0.554826     1.581281     4.177855     0.444267
C     15.106541     0.619431     4.625754    -0.565054
C     15.474347     2.304593    24.125787     0.609649
C     15.410448     3.593472    23.419777    -0.001679
C     15.187582     3.580006    22.030533    -0.255307
C      5.372150     0.207760    11.804782     0.612471
C      3.972617     0.088490    11.291091     0.018834
C      3.070245    18.594484    11.931307    -0.228615
C      1.787600    18.544468    11.503653     0.331212
C      1.357453    -0.032703    10.342154    -0.260490
C      2.294112     0.752167     9.712059     0.004809
C      3.582991     0.796412    10.154896    -0.156863
C      1.879551     1.567815     8.512602     0.600656
C      5.196039     2.329601     5.265970    -0.571308
C      5.616834     3.751215     5.344416     0.427247
C      4.915509    12.636785    14.530131    -0.569545
C      5.808529    12.228961    15.641020     0.434932
C      7.237674    11.199781    16.830355     0.444267
C      8.270960    10.237931    17.278254    -0.565054
C      7.903154    11.923093    11.473287     0.609649
C      7.967052    13.211972    10.767277    -0.001679
C      8.189917    13.198506     9.378033    -0.255307
C      2.420351     9.826260    24.457282     0.612471
C      3.819884     9.706990    23.943591     0.018834
C      4.722255     8.975984    24.583807    -0.228615
C      6.004900     8.925968    24.156153     0.331212
C      6.435047     9.585797    22.994653    -0.260490
C      5.498388    10.370667    22.364559     0.004809
C      4.209509    10.414912    22.807396    -0.156863
C      5.912949    11.186316    21.165102     0.600656
C      2.596461    11.948101    17.918470    -0.571308
C      2.175666    13.369715    17.996916     0.427242
C      2.876991     6.600215     1.877631    -0.569545
C      1.983971     7.008039     2.988520     0.434932
C      0.554826     8.037219     4.177855     0.444267
C     15.106541     8.999069     4.625754    -0.565054
C     15.474347     7.313907    24.125787     0.609649
C     15.410448     6.025028    23.419777    -0.001679
C     15.187582     6.038494    22.030533    -0.255307
C      5.372150     9.410740    11.804782     0.612471
C      3.972617     9.530010    11.291091     0.018834
C      3.070245    10.261016    11.931307    -0.228615
C      1.787600    10.311032    11.503653     0.331212
C      1.357453     9.651203    10.342154    -0.260490
C      2.294112     8.866333     9.712059     0.004809
C      3.582991     8.822088    10.154896    -0.156863
C      1.879551     8.050684     8.512602     0.600656
C      5.196039     7.288899     5.265970    -0.571308
C      5.616834     5.867285     5.344416     0.427242
C     10.669491     3.018285    10.774869    -0.569545
C      9.776471     2.610461     9.663979     0.434932
C      8.347326     1.581281     8.474644     0.444267
C      7.314040     0.619431     8.026746    -0.565054
C      7.681847     2.304593    13.831713     0.609649
C      7.617948     3.593472    14.537722    -0.001679
C      7.395083     3.580006    15.926967    -0.255307
C     13.164650     0.207760     0.847717     0.612471
C     11.765117     0.088490     1.361409     0.018834
C     10.862745    18.594484     0.721192    -0.228615
C      9.580099    18.544468     1.148847     0.331212
C      9.149953    -0.032703     2.310347    -0.260490
C     10.086612     0.752167     2.940441     0.004809
C     11.375492     0.796412     2.497603    -0.156863
C      9.672051     1.567815     4.139898     0.600656
C     12.988539     2.329601     7.386530    -0.571308
C     13.409334     3.751215     7.308084     0.427242
C     12.708009    16.218715    23.427369    -0.569545
C     13.601030    16.626539    22.316479     0.434932
C     15.030174    17.655719    21.127144     0.444267
C      0.478460    18.617569    20.679246    -0.565054
C      0.110654    16.932407     1.179213     0.609649
C      0.174552    15.643528     1.885223    -0.001679
C      0.397417    15.656994     3.274467    -0.255307
C     10.212850    19.029240    13.500217     0.612471
C     11.612383    19.148510    14.013909     0.018834
C     12.514755     0.642516    13.373692    -0.228615
C     13.797401     0.692532    13.801347     0.331212
C     14.227547     0.032703    14.962847    -0.260490
C     13.290888    18.484833    15.592941     0.004809
C     12.002008    18.440588    15.150103    -0.156863
C     13.705449    17.669185    16.792398     0.600656
C     10.388961    16.907399    20.039030    -0.571308
C      9.968166    15.485785    19.960584     0.427242
C      7.745745     4.809250    13.879792    -0.150035
C      7.371705     4.809250    16.635507     0.362851
C      0.046755    14.427750     1.227292    -0.150035
C      0.420795    14.427750     3.983007     0.362851
C      7.839255    14.427750    11.425207    -0.150035
C      8.213295    14.427750     8.669493     0.362851
C     15.538245     4.809250    24.077707    -0.150035
C     15.164205     4.809250    21.321993     0.362851
N      9.798289     6.436700     8.459461    -0.298938
N      8.885009     7.108071     7.700311    -0.291281
N      8.869424     7.991050     9.714589    -0.413626
N     14.663926     5.486392     7.055034    -0.267493
N     13.579211    12.800300    21.111961    -0.298938
N     14.492491    12.128928    20.352812    -0.291281
N     14.508076    11.245950    22.367090    -0.413626
N      8.713574    13.750608    19.707534    -0.267493
N      5.786711    16.055200    16.845538    -0.298938
N      6.699992    16.726571    17.604688    -0.291281
N      6.715577    17.609550    15.590410    -0.413626
N      0.921073    15.104892    18.249966    -0.267493
N      2.005789     3.181800     4.193038    -0.298938
N      1.092509     2.510429     4.952189    -0.291281
N      1.076923     1.627450     2.937910    -0.413626
N      6.871427     4.132108     5.597466    -0.267493
N      5.786711    12.800300    16.845538    -0.298938
N      6.699992    12.128928    17.604688    -0.291282
N      6.715577    11.245950    15.590410    -0.413626
N      0.921073    13.750608    18.249966    -0.267442
N      2.005789     6.436700     4.193038    -0.298938
N      1.092509     7.108071     4.952189    -0.291282
N      1.076923     7.991050     2.937910    -0.413626
N      6.871427     5.486392     5.597466    -0.267442
N      9.798289     3.181800     8.459461    -0.298938
N      8.885009     2.510429     7.700311    -0.291282
N      8.869424     1.627450     9.714589    -0.413627
N     14.663926     4.132108     7.055034    -0.267442
N     13.579211    16.055200    21.111961    -0.298938
N     14.492491    16.726571    20.352812    -0.291282
N     14.508076    17.609550    22.367090    -0.413627
N      8.713574    15.104892    19.707534    -0.267442
N     12.608265     4.809250     7.492811    -0.448873
N     10.769235    14.427750    20.145311    -0.448873
N      2.976735    14.427750    17.812189    -0.448873
N      4.815765     4.809250     5.159689    -0.448873
O      8.034067     7.288899    12.609481    -0.571309
O      7.415343     8.348858    14.471929    -0.563929
O     14.017149     8.881723     1.571441    -0.548331
O     13.395308     9.953224    25.041828    -0.575211
O     10.518317     7.592844     4.881334    -0.585158
O      8.470448     7.898712     4.375235    -0.564775
O      8.616946    11.065122     0.468142    -0.555516
O     15.343433    11.948101    25.261981    -0.571309
O      0.377157    10.888142     1.819430    -0.563929
O      9.360351    10.355277    14.223940    -0.548331
O      9.982192     9.283776    12.389328    -0.575211
O     12.859183    11.644156    17.533834    -0.585158
O     14.907053    11.338288    17.027734    -0.564775
O     14.760553     8.171878    13.120642    -0.555516
O      7.550932    16.907399    12.695519    -0.571309
O      8.169657    17.967358    10.833070    -0.563929
O      1.567851    18.500223    23.733559    -0.548331
O      2.189693     0.334724     0.263172    -0.575211
O      5.066683    17.211344    20.423666    -0.585158
O      7.114552    17.517212    20.929765    -0.564775
O      6.968053     1.446622    24.836858    -0.555516
O      0.241568     2.329601     0.043018    -0.571309
O     15.207843     1.269642    23.485570    -0.563929
O      6.224649     0.736777    11.081060    -0.548331
O      5.602807    18.902276    12.915672    -0.575211
O      2.725817     2.025656     7.771165    -0.585158
O      0.677947     1.719788     8.277265    -0.564775
O      0.824446    17.790378    12.184357    -0.555516
O      7.550932    11.948101    12.695519    -0.571309
O      8.169657    10.888142    10.833070    -0.563929
O      1.567851    10.355277    23.733559    -0.548331
O      2.189693     9.283776     0.263172    -0.575211
O      5.066683    11.644156    20.423666    -0.585158
O      7.114552    11.338288    20.929765    -0.564775
O      6.968053     8.171878    24.836858    -0.555516
O      0.241568     7.288899     0.043018    -0.571309
O     15.207843     8.348858    23.485570    -0.563929
O      6.224649     8.881723    11.081060    -0.548331
O      5.602807     9.953224    12.915672    -0.575211
O      2.725817     7.592844     7.771165    -0.585158
O      0.677947     7.898712     8.277265    -0.564775
O      0.824446    11.065122    12.184357    -0.555516
O      8.034067     2.329601    12.609481    -0.571309
O      7.415343     1.269642    14.471929    -0.563929
O     14.017149     0.736777     1.571441    -0.548331
O     13.395308    18.902276    25.041828    -0.575211
O     10.518317     2.025656     4.881334    -0.585158
O      8.470448     1.719788     4.375235    -0.564775
O      8.616946    17.790378     0.468142    -0.555516
O     15.343433    16.907399    25.261981    -0.571309
O      0.377157    17.967358     1.819430    -0.563929
O      9.360351    18.500223    14.223940    -0.548331
O      9.982192     0.334724    12.389328    -0.575211
O     12.859183    17.211344    17.533834    -0.585158
O     14.907053    17.517212    17.027734    -0.564775
O     14.760553     1.446622    13.120642    -0.555516
O      9.737508     4.809250     5.941614    -0.783572
O      7.084941     4.809250    17.936184    -0.565105
O     13.639992    14.427750    18.594114    -0.783572
O      0.707559    14.427750     5.283684    -0.565105
O      5.847492    14.427750    19.363386    -0.783572
O      8.500059    14.427750     7.368816    -0.565105
O      1.945008     4.809250     6.710886    -0.783572
O     14.877441     4.809250    20.021316    -0.565105

The following XYZ coordinates are in angstroms. Other properties are in atomic units.
The sperically averaged electron density of each atom fit to a function of the form exp(a - br)
eigen_1, eigen_2 and eigen_3 are the three eigenvalues of traceless quadrupole moment tensor
  atom number  atomic symbol              X              Y              Z     net charge C6 coefficient C8 coefficient C10 coefficient fluctuating dipole atomic polarizability isotropic forcefield polarizability              a              b squared Pearson coefficient          <r^3>          <r^4>         wp_QDO          m_QDO          q_QDO       dipole_x       dipole_y       dipole_z         dipole            Qxy            Qxz            Qyz     Q(x^2-y^2)  Q(3z^2 - R^2)        eigen_1        eigen_2        eigen_3 static polarizability      alpha(xx)      alpha(xy)      alpha(xz)      alpha(yy)      alpha(yz)      alpha(zz) atomic spin moment
            1             Zn       8.630661       6.493257       5.791555       0.778914      97.286885 0.19981605E+04  0.64603275E+05                                17.269039                           14.608793       0.393624       1.967559                    0.997405      48.181323     132.357427       0.472990       0.400525      -1.144127       0.052303      -0.026590      -0.047137       0.075263      -0.077706      -0.017809      -0.015547      -0.088576      -0.057099      -0.087773      -0.011360       0.099133             20.830113      19.795927       4.943441      -0.056685      19.977536      -3.295036      22.716876          -0.000000
            2             Zn       8.235270       8.933278      11.399649       0.883843     102.801781 0.19424859E+04  0.62361023E+05                                17.974948                           14.492427       0.252042       1.944102                    0.996185      46.282230     126.691445       0.470538       0.405467      -1.140627       0.015834      -0.016598      -0.033368       0.040492       0.003857       0.035988      -0.041858       0.017432      -0.138647      -0.078123       0.026310       0.051813             22.370477      20.350081      -2.000666       0.411378      24.477565       3.162037      22.283784          -0.000000
            3             Zn      14.746839      12.743743      18.444055       0.778914      97.286878 0.19981611E+04  0.64603299E+05                                17.269038                           14.608796       0.393624       1.967559                    0.997405      48.181323     132.357427       0.472990       0.400525      -1.144127      -0.052303       0.026590      -0.047137       0.075263      -0.077706       0.017809       0.015547      -0.088576      -0.057099      -0.087773      -0.011360       0.099133             20.830110      19.795928       4.943438       0.056685      19.977536       3.295035      22.716867          -0.000000
            4             Zn      15.142230      10.303722      24.052149       0.883843     102.801787 0.19424856E+04  0.62361013E+05                                17.974949                           14.492426       0.252042       1.944102                    0.996185      46.282230     126.691446       0.470538       0.405467      -1.140627      -0.015834       0.016598      -0.033368       0.040492       0.003857      -0.035988       0.041858       0.017432      -0.138647      -0.078123       0.026310       0.051813             22.370479      20.350080      -2.000669      -0.411378      24.477569      -3.162045      22.283788          -0.000000
            5             Zn       6.954339      16.111757      19.513445       0.778914      97.286901 0.19981611E+04  0.64603297E+05                                17.269041                           14.608796       0.393624       1.967559                    0.997405      48.181323     132.357427       0.472990       0.400525      -1.144127      -0.052303      -0.026590       0.047137       0.075263       0.077706      -0.017809       0.015547      -0.088576      -0.057099      -0.087773      -0.011360       0.099133             20.830117      19.795930      -4.943437      -0.056691      19.977538       3.295042      22.716882          -0.000000
            6             Zn       7.349730      18.551778      13.905351       0.883843     102.801774 0.19424855E+04  0.62361011E+05                                17.974948                           14.492426       0.252042       1.944102                    0.996185      46.282229     126.691444       0.470538       0.405467      -1.140627      -0.015834      -0.016598       0.033368       0.040492      -0.003857       0.035988       0.041858       0.017432      -0.138647      -0.078123       0.026310       0.051813             22.370478      20.350071       2.000672       0.411372      24.477578      -3.162046      22.283785          -0.000000
            7             Zn       0.838161       3.125243       6.860945       0.778914      97.286896 0.19981608E+04  0.64603284E+05                                17.269040                           14.608794       0.393624       1.967559                    0.997405      48.181323     132.357427       0.472990       0.400525      -1.144127       0.052303       0.026590       0.047137       0.075263       0.077706       0.017809      -0.015547      -0.088576      -0.057099      -0.087773      -0.011360       0.099133             20.830115      19.795929      -4.943436       0.056684      19.977536      -3.295039      22.716881          -0.000000
            8             Zn       0.442770       0.685222       1.252851       0.883843     102.801773 0.19424859E+04  0.62361025E+05                                17.974948                           14.492427       0.252042       1.944102                    0.996185      46.282230     126.691445       0.470538       0.405467      -1.140627       0.015834       0.016598       0.033368       0.040492      -0.003857      -0.035988      -0.041858       0.017432      -0.138647      -0.078123       0.026310       0.051813             22.370475      20.350072       2.000670      -0.411375      24.477564       3.162044      22.283790          -0.000000
            9             Zn       6.954339      12.743743      19.513445       0.778919      97.286438 0.19981446E+04  0.64602623E+05                                17.268984                           14.608730       0.393625       1.967562                    0.997405      48.181150     132.356767       0.472992       0.400525      -1.144128      -0.052300       0.026591       0.047137       0.075261      -0.077705      -0.017809      -0.015547      -0.088572      -0.057098      -0.087771      -0.011359       0.099131             20.830072      19.795982       4.943469      -0.056675      19.977470      -3.295011      22.716763          -0.000000
           10             Zn       7.349730      10.303722      13.905351       0.883843     102.801778 0.19424856E+04  0.62361014E+05                                17.974948                           14.492426       0.252042       1.944102                    0.996185      46.282230     126.691446       0.470538       0.405467      -1.140627      -0.015834       0.016598       0.033368       0.040492       0.003857       0.035988      -0.041858       0.017432      -0.138647      -0.078123       0.026310       0.051813             22.370479      20.350071      -2.000672       0.411373      24.477581       3.162047      22.283785          -0.000000
           11             Zn       0.838161       6.493257       6.860945       0.778919      97.286436 0.19981442E+04  0.64602607E+05                                17.268984                           14.608728       0.393625       1.967562                    0.997405      48.181150     132.356768       0.472992       0.400525      -1.144128       0.052300      -0.026591       0.047137       0.075261      -0.077705       0.017809       0.015547      -0.088572      -0.057098      -0.087771      -0.011359       0.099131             20.830072      19.795982       4.943468       0.056667      19.977467       3.295010      22.716767          -0.000000
           12             Zn       0.442770       8.933278       1.252851       0.883843     102.801773 0.19424859E+04  0.62361025E+05                                17.974948                           14.492427       0.252042       1.944102                    0.996185      46.282230     126.691445       0.470538       0.405467      -1.140627       0.015834      -0.016598       0.033368       0.040492       0.003857      -0.035988       0.041858       0.017432      -0.138647      -0.078123       0.026310       0.051813             22.370476      20.350071      -2.000671      -0.411376      24.477567      -3.162044      22.283789          -0.000000
           13             Zn       8.630661       3.125243       5.791555       0.778919      97.286431 0.19981439E+04  0.64602598E+05                                17.268983                           14.608727       0.393625       1.967562                    0.997405      48.181150     132.356767       0.472992       0.400525      -1.144128       0.052300       0.026591      -0.047137       0.075261       0.077705      -0.017809       0.015547      -0.088572      -0.057098      -0.087771      -0.011359       0.099131             20.830071      19.795981      -4.943474      -0.056668      19.977470       3.295009      22.716763          -0.000000
           14             Zn       8.235270       0.685222      11.399649       0.883843     102.801781 0.19424859E+04  0.62361024E+05                                17.974949                           14.492427       0.252042       1.944102                    0.996185      46.282230     126.691446       0.470538       0.405467      -1.140627       0.015834       0.016598      -0.033368       0.040492      -0.003857       0.035988       0.041858       0.017432      -0.138647      -0.078123       0.026310       0.051813             22.370477      20.350081       2.000666       0.411380      24.477567      -3.162037      22.283783          -0.000000
           15             Zn      14.746839      16.111757      18.444055       0.778919      97.286426 0.19981445E+04  0.64602619E+05                                17.268983                           14.608730       0.393625       1.967562                    0.997405      48.181150     132.356768       0.472992       0.400525      -1.144128      -0.052300      -0.026591      -0.047137       0.075261       0.077705       0.017809      -0.015547      -0.088572      -0.057098      -0.087771      -0.011359       0.099131             20.830069      19.795981      -4.943471       0.056667      19.977467      -3.295010      22.716759          -0.000000
           16             Zn      15.142230      18.551778      24.052149       0.883843     102.801785 0.19424856E+04  0.62361014E+05                                17.974949                           14.492426       0.252042       1.944102                    0.996185      46.282230     126.691446       0.470538       0.405467      -1.140627      -0.015834      -0.016598      -0.033368       0.040492      -0.003857      -0.035988      -0.041858       0.017432      -0.138647      -0.078123       0.026310       0.051813             22.370479      20.350080       2.000669      -0.411380      24.477571       3.162045      22.283787          -0.000000
           17             Zn      10.663413       4.809250       7.689177       0.746932     102.690749 0.19839887E+04  0.63882358E+05                                17.587226                           14.378378       0.439318       1.994309                    0.995353      47.840324     130.159105       0.486802       0.390762      -1.153887      -0.026881      -0.000000      -0.075128       0.079792      -0.000000       0.054533      -0.000000       0.049164       0.173651      -0.053524      -0.036027       0.089551             22.016678      28.928475       0.000007      -3.692400      20.696468      -0.000002      16.425091           0.000000
           18             Zn      12.714087      14.427750      20.341677       0.746932     102.690784 0.19839888E+04  0.63882360E+05                                17.587229                           14.378378       0.439318       1.994309                    0.995353      47.840325     130.159107       0.486802       0.390762      -1.153887       0.026881       0.000000      -0.075128       0.079792      -0.000000      -0.054533       0.000000       0.049164       0.173651      -0.053524      -0.036027       0.089551             22.016686      28.928483       0.000007       3.692403      20.696475       0.000001      16.425099           0.000000
           19             Zn       4.921587      14.427750      17.615823       0.746932     102.690747 0.19839891E+04  0.63882370E+05                                17.587225                           14.378379       0.439318       1.994309                    0.995353      47.840325     130.159107       0.486802       0.390762      -1.153887       0.026881      -0.000000       0.075128       0.079792       0.000000       0.054533       0.000000       0.049164       0.173651      -0.053524      -0.036027       0.089551             22.016676      28.928470      -0.000006      -3.692404      20.696458       0.000003      16.425101           0.000000
           20             Zn       2.870913       4.809250       4.963323       0.746932     102.690734 0.19839890E+04  0.63882369E+05                                17.587224                           14.378379       0.439318       1.994309                    0.995353      47.840325     130.159106       0.486802       0.390762      -1.153887      -0.026881       0.000000       0.075128       0.079792       0.000000      -0.054533      -0.000000       0.049164       0.173651      -0.053524      -0.036027       0.089551             22.016674      28.928468      -0.000007       3.692402      20.696458      -0.000002      16.425095           0.000000
           21              H       8.057445      10.563037       0.141708       0.382077       0.486724 0.28916589E+01  0.22445972E+02                                 1.097388                            1.050151      -1.255551       2.428374                    0.999838       2.375263       6.302671       0.551730       1.430170      -0.676156      -0.022353      -0.010542      -0.012144       0.027537       0.001375       0.014364       0.000234       0.000700      -0.025588      -0.017767       0.003765       0.014002              1.119919       1.299275       0.169577       0.256353       1.003194       0.072538       1.057288          -0.000000
           22              H      10.177005       6.069273      11.404964       0.198967       0.860386 0.60951587E+01  0.55989453E+02                                 1.519217                            1.460814      -0.876048       2.503296                    0.999698       3.033580       8.255780       0.507866       1.312913      -0.703338      -0.009501      -0.004261       0.012821       0.016516       0.004679       0.003219      -0.004970       0.005777       0.003819      -0.009407       0.004326       0.005081              1.548889       1.433433       0.190609      -0.290424       1.582574      -0.249367       1.630659           0.000000
           23              H      11.401986       6.086587      10.425660       0.166666       1.025428 0.72979505E+01  0.69291710E+02                                 1.624701                            1.533516      -0.935253       2.445701                    0.999259       3.153107       8.389812       0.533849       1.208389      -0.726719       0.010144      -0.002844       0.001778       0.010684      -0.004871       0.003017      -0.001453       0.013434       0.004364      -0.009045       0.000019       0.009026              1.680151       1.825529      -0.354680      -0.273645       1.685805       0.220062       1.529120          -0.000000
           24              H      11.010803       7.383161      11.215176       0.196687       0.854387 0.56711085E+01  0.51259934E+02                                 1.516688                            1.408096      -1.032096       2.425709                    0.998892       3.093328       8.402248       0.516854       1.311076      -0.702260       0.002974       0.013096       0.008070       0.015667       0.002340       0.004354      -0.004796      -0.000019      -0.001864      -0.007837       0.002632       0.005205              1.598822       1.373092       0.251114       0.192060       1.840757       0.490552       1.582616          -0.000000
           25              H       6.445956       8.597015       8.107722       0.191271       0.848771 0.59684507E+01  0.54446126E+02                                 1.495520                            1.437325      -0.770517       2.549998                    0.999966       3.011894       8.123321       0.517274       1.298015      -0.706543      -0.013468      -0.004475       0.005258       0.015135       0.002484      -0.000795      -0.004005      -0.001098      -0.022301      -0.008673       0.001478       0.007195              1.525417       1.953921       0.250177      -0.028892       1.316573       0.048797       1.305758           0.000000
           26              H       7.353003       9.787786       8.570804       0.200492       0.892090 0.60134194E+01  0.54936832E+02                                 1.539621                            1.435595      -1.083468       2.407882                    0.998370       3.040185       8.194645       0.521664       1.285208      -0.708587      -0.000177       0.012396       0.010884       0.016497      -0.003886       0.002114      -0.000044      -0.000315      -0.009723      -0.004476      -0.001290       0.005766              1.613376       1.251103       0.002077       0.008378       1.957659       0.497869       1.631366           0.000000
           27              H       7.471449       9.233760       7.108174       0.179557       0.941280 0.65848415E+01  0.60526044E+02                                 1.499568                            1.429888      -0.852395       2.497006                    0.999785       2.930397       7.505192       0.572294       1.164367      -0.738440       0.004056       0.006638      -0.010517       0.013082      -0.003173      -0.002580      -0.004689       0.003267       0.001930      -0.007432       0.003208       0.004224              1.530715       1.266007       0.013312      -0.096147       1.300044      -0.103774       2.026094          -0.000000
           28              H       7.267285       6.842601      16.374865       0.140224       1.124253 0.81325779E+01  0.79610494E+02                                 1.739294                            1.631510      -1.162541       2.339679                    0.997072       3.370679       9.210378       0.509779       1.227390      -0.721386      -0.009776       0.030453       0.015434       0.035513      -0.002888      -0.004399       0.009456      -0.007740       0.007622      -0.007779      -0.005678       0.013457              1.800991       1.335117      -0.080596      -0.078595       2.377572       0.321615       1.690284           0.000000
           29              H      11.113663      10.747712      -0.032897       0.135118       1.035331 0.71073762E+01  0.67422288E+02                                 1.653621                            1.526561      -1.151029       2.340225                    0.996960       3.366516       9.122711       0.525124       1.229561      -0.719439       0.009034       0.017099      -0.021915       0.029228      -0.000342       0.000693      -0.007075      -0.009373       0.011121      -0.006591      -0.003800       0.010390              1.737966       1.632395       0.188264      -0.309693       1.605952      -0.530599       1.975551          -0.000000
           30              H       8.283428       9.741617       2.634250       0.144983       1.204812 0.88836176E+01  0.88463583E+02                                 1.798211                            1.690721      -1.180023       2.338187                    0.996948       3.303820       8.958685       0.509737       1.206661      -0.728073      -0.031024       0.007222       0.018125       0.036649      -0.008688      -0.006667      -0.000483       0.017873      -0.012811      -0.011755      -0.004613       0.016369              1.840857       2.335064      -0.059906      -0.303381       1.462693      -0.111820       1.724813          -0.000001
           31              H      12.003567       8.314231       2.960685       0.120092       1.233431 0.92771412E+01  0.93750834E+02                                 1.828178                            1.725463      -1.378380       2.222205                    0.994567       3.612238       9.992768       0.503636       1.203451      -0.725744       0.023733      -0.019554       0.016693       0.034990      -0.009077       0.005526      -0.004729      -0.001244      -0.012363      -0.007774      -0.006266       0.014041              1.869674       2.119922      -0.263789       0.184875       1.668747      -0.363697       1.820354           0.000000
           32              H      12.519430       7.438948       8.211472       0.188458       0.874973 0.59728057E+01  0.53985045E+02                                 1.472441                            1.395202      -0.780653       2.539217                    0.999956       2.910868       7.577974       0.554478       1.222157      -0.724046      -0.004408       0.006981       0.012551       0.015023      -0.005190      -0.003296       0.001003      -0.010864       0.015301      -0.010533       0.003121       0.007413              1.529329       1.553223      -0.059265      -0.437003       1.233170       0.122524       1.801593          -0.000000
           33              H      13.763114       7.854467       7.351102       0.192242       0.953200 0.65151611E+01  0.60409428E+02                                 1.576450                            1.469758      -1.040550       2.421836                    0.998359       3.061174       8.172282       0.531287       1.243362      -0.718209       0.010613       0.009833       0.002719       0.014721      -0.002441      -0.000518       0.001927      -0.006691      -0.020960      -0.007255      -0.000647       0.007901              1.643345       2.021745       0.444663      -0.069253       1.578317      -0.046024       1.329972          -0.000000
           34              H      12.410335       7.492812       6.647623       0.199165       0.874947 0.61180721E+01  0.56263256E+02                                 1.530187                            1.456829      -1.017565       2.435686                    0.998840       3.103265       8.455374       0.511991       1.300869      -0.704828      -0.009379       0.005811      -0.011547       0.015971      -0.002492       0.003382       0.004254      -0.008337      -0.002669      -0.007646       0.000681       0.006965              1.571297       1.680455      -0.118629       0.376905       1.300813      -0.184393       1.732624           0.000000
           35              H      15.320055       8.673963      12.794208       0.382077       0.486725 0.28916605E+01  0.22445987E+02                                 1.097389                            1.050152      -1.255551       2.428374                    0.999838       2.375263       6.302672       0.551730       1.430171      -0.676156       0.022353       0.010542      -0.012144       0.027537       0.001375      -0.014364      -0.000234       0.000700      -0.025588      -0.017767       0.003765       0.014002              1.119920       1.299276       0.169577      -0.256354       1.003194      -0.072538       1.057289          -0.000000
           36              H      13.200495      13.167726      24.057464       0.198967       0.860385 0.60951559E+01  0.55989424E+02                                 1.519217                            1.460814      -0.876048       2.503296                    0.999698       3.033580       8.255781       0.507866       1.312913      -0.703338       0.009501       0.004261       0.012821       0.016516       0.004679      -0.003219       0.004970       0.005777       0.003819      -0.009407       0.004326       0.005081              1.548888       1.433433       0.190609       0.290424       1.582573       0.249367       1.630659           0.000000
           37              H      11.975514      13.150413      23.078160       0.166666       1.025429 0.72979531E+01  0.69291735E+02                                 1.624700                            1.533516      -0.935253       2.445701                    0.999259       3.153108       8.389812       0.533850       1.208388      -0.726719      -0.010144       0.002844       0.001778       0.010684      -0.004871      -0.003017       0.001453       0.013434       0.004364      -0.009045       0.000019       0.009026              1.680151       1.825529      -0.354680       0.273645       1.685804      -0.220062       1.529119          -0.000000
           38              H      12.366697      11.853839      23.867676       0.196687       0.854388 0.56711130E+01  0.51259979E+02                                 1.516688                            1.408096      -1.032096       2.425709                    0.998892       3.093329       8.402248       0.516855       1.311075      -0.702261      -0.002974      -0.013096       0.008070       0.015667       0.002340      -0.004354       0.004796      -0.000019      -0.001864      -0.007837       0.002632       0.005205              1.598822       1.373092       0.251114      -0.192060       1.840757      -0.490552       1.582615          -0.000000
           39              H       1.346544      10.639985      20.760222       0.191271       0.848771 0.59684513E+01  0.54446131E+02                                 1.495520                            1.437325      -0.770517       2.549998                    0.999966       3.011894       8.123320       0.517275       1.298015      -0.706543       0.013468       0.004475       0.005258       0.015135       0.002484       0.000795       0.004005      -0.001098      -0.022301      -0.008673       0.001478       0.007195              1.525417       1.953922       0.250177       0.028892       1.316573      -0.048797       1.305757           0.000000
           40              H       0.439497       9.449214      21.223303       0.200492       0.892090 0.60134172E+01  0.54936807E+02                                 1.539620                            1.435594      -1.083468       2.407882                    0.998370       3.040185       8.194645       0.521664       1.285208      -0.708587       0.000177      -0.012396       0.010884       0.016497      -0.003886      -0.002114       0.000044      -0.000315      -0.009723      -0.004476      -0.001290       0.005766              1.613376       1.251103       0.002077      -0.008378       1.957659      -0.497869       1.631366           0.000000
           41              H       0.321051      10.003240      19.760675       0.179557       0.941280 0.65848368E+01  0.60525989E+02                                 1.499567                            1.429887      -0.852395       2.497006                    0.999785       2.930397       7.505191       0.572294       1.164367      -0.738440      -0.004056      -0.006638      -0.010517       0.013082      -0.003173       0.002580       0.004689       0.003267       0.001930      -0.007432       0.003208       0.004224              1.530714       1.266007       0.013312       0.096147       1.300044       0.103774       2.026093          -0.000000
           42              H       0.525215      12.394399       3.722365       0.140224       1.124254 0.81325782E+01  0.79610500E+02                                 1.739294                            1.631510      -1.162541       2.339679                    0.997072       3.370679       9.210379       0.509778       1.227390      -0.721386       0.009776      -0.030453       0.015434       0.035513      -0.002888       0.004399      -0.009456      -0.007740       0.007622      -0.007779      -0.005678       0.013457              1.800991       1.335117      -0.080596       0.078595       2.377573      -0.321616       1.690284           0.000000
           43              H      12.263837       8.489288      12.619603       0.135118       1.035331 0.71073762E+01  0.67422288E+02                                 1.653621                            1.526561      -1.151029       2.340225                    0.996960       3.366516       9.122711       0.525124       1.229561      -0.719439      -0.009034      -0.017099      -0.021915       0.029228      -0.000342      -0.000693       0.007075      -0.009373       0.011121      -0.006591      -0.003800       0.010390              1.737966       1.632395       0.188264       0.309693       1.605951       0.530599       1.975551          -0.000000
           44              H      15.094073       9.495383      15.286750       0.144983       1.204813 0.88836277E+01  0.88463701E+02                                 1.798211                            1.690721      -1.180023       2.338187                    0.996948       3.303821       8.958686       0.509737       1.206660      -0.728073       0.031024      -0.007222       0.018125       0.036649      -0.008688       0.006667       0.000483       0.017873      -0.012811      -0.011755      -0.004613       0.016369              1.840857       2.335064      -0.059906       0.303381       1.462693       0.111820       1.724813          -0.000001
           45              H      11.373933      10.922769      15.613185       0.120092       1.233431 0.92771425E+01  0.93750851E+02                                 1.828178                            1.725463      -1.378380       2.222204                    0.994567       3.612238       9.992768       0.503636       1.203451      -0.725744      -0.023733       0.019554       0.016693       0.034990      -0.009077      -0.005526       0.004729      -0.001244      -0.012363      -0.007774      -0.006266       0.014041              1.869674       2.119922      -0.263789      -0.184875       1.668747       0.363697       1.820354           0.000000
           46              H      10.858070      11.798052      20.863972       0.188458       0.874973 0.59728057E+01  0.53985045E+02                                 1.472441                            1.395202      -0.780653       2.539217                    0.999956       2.910868       7.577974       0.554478       1.222157      -0.724046       0.004408      -0.006981       0.012551       0.015023      -0.005190       0.003296      -0.001003      -0.010864       0.015301      -0.010533       0.003121       0.007413              1.529329       1.553223      -0.059265       0.437003       1.233170      -0.122524       1.801593          -0.000000
           47              H       9.614386      11.382533      20.003603       0.192242       0.953200 0.65151599E+01  0.60409413E+02                                 1.576450                            1.469757      -1.040550       2.421836                    0.998359       3.061174       8.172281       0.531287       1.243362      -0.718209      -0.010613      -0.009833       0.002719       0.014721      -0.002441       0.000518      -0.001927      -0.006691      -0.020960      -0.007255      -0.000647       0.007901              1.643344       2.021745       0.444663       0.069253       1.578316       0.046023       1.329972          -0.000000
           48              H      10.967165      11.744188      19.300123       0.199165       0.874947 0.61180726E+01  0.56263260E+02                                 1.530187                            1.456829      -1.017565       2.435686                    0.998840       3.103265       8.455373       0.511991       1.300869      -0.704828       0.009379      -0.005811      -0.011547       0.015971      -0.002492      -0.003382      -0.004254      -0.008337      -0.002669      -0.007646       0.000681       0.006965              1.571297       1.680455      -0.118629      -0.376905       1.300813       0.184393       1.732624           0.000000
           49              H       7.527555       0.944537      25.163292       0.382078       0.486725 0.28916610E+01  0.22445992E+02                                 1.097389                            1.050151      -1.255551       2.428374                    0.999838       2.375263       6.302672       0.551730       1.430170      -0.676156       0.022353      -0.010542       0.012144       0.027537      -0.001375       0.014364      -0.000234       0.000700      -0.025588      -0.017767       0.003765       0.014002              1.119920       1.299276      -0.169577       0.256354       1.003194      -0.072538       1.057289          -0.000000
           50              H       5.407995      15.687773      13.900036       0.198967       0.860386 0.60951585E+01  0.55989453E+02                                 1.519218                            1.460814      -0.876048       2.503296                    0.999698       3.033580       8.255781       0.507866       1.312913      -0.703338       0.009501      -0.004261      -0.012821       0.016516      -0.004679       0.003219       0.004970       0.005777       0.003819      -0.009407       0.004326       0.005081              1.548889       1.433433      -0.190610      -0.290424       1.582574       0.249367       1.630659           0.000000
           51              H       4.183014      15.705087      14.879340       0.166666       1.025428 0.72979507E+01  0.69291710E+02                                 1.624701                            1.533516      -0.935253       2.445701                    0.999259       3.153107       8.389811       0.533850       1.208389      -0.726719      -0.010144      -0.002844      -0.001778       0.010684       0.004871       0.003017       0.001453       0.013434       0.004364      -0.009045       0.000019       0.009026              1.680151       1.825529       0.354681      -0.273645       1.685804      -0.220062       1.529119          -0.000000
           52              H       4.574198      17.001661      14.089824       0.196687       0.854387 0.56711073E+01  0.51259920E+02                                 1.516688                            1.408096      -1.032096       2.425709                    0.998892       3.093328       8.402248       0.516854       1.311076      -0.702260      -0.002974       0.013096      -0.008070       0.015667      -0.002340       0.004354       0.004796      -0.000019      -0.001864      -0.007837       0.002632       0.005205              1.598822       1.373092      -0.251114       0.192060       1.840758      -0.490552       1.582616          -0.000000
           53              H       9.139044      18.215515      17.197278       0.191271       0.848771 0.59684512E+01  0.54446130E+02                                 1.495520                            1.437325      -0.770517       2.549998                    0.999966       3.011894       8.123320       0.517275       1.298015      -0.706543       0.013468      -0.004475      -0.005258       0.015135      -0.002484      -0.000795       0.004005      -0.001098      -0.022301      -0.008673       0.001478       0.007195              1.525417       1.953921      -0.250177      -0.028892       1.316573      -0.048797       1.305757           0.000000
           54              H       8.231997       0.169286      16.734196       0.200492       0.892090 0.60134195E+01  0.54936833E+02                                 1.539621                            1.435595      -1.083469       2.407882                    0.998370       3.040185       8.194645       0.521664       1.285208      -0.708587       0.000177       0.012396      -0.010884       0.016497       0.003886       0.002114       0.000044      -0.000315      -0.009723      -0.004476      -0.001290       0.005766              1.613376       1.251103      -0.002077       0.008378       1.957658      -0.497869       1.631366           0.000000
           55              H       8.113551      18.852260      18.196825       0.179557       0.941280 0.65848366E+01  0.60525987E+02                                 1.499567                            1.429887      -0.852395       2.497006                    0.999785       2.930397       7.505191       0.572294       1.164367      -0.738440      -0.004056       0.006638       0.010517       0.013082       0.003173      -0.002580       0.004689       0.003267       0.001930      -0.007432       0.003208       0.004224              1.530714       1.266007      -0.013312      -0.096147       1.300044       0.103774       2.026093          -0.000000
           56              H       8.317714      16.461101       8.930134       0.140224       1.124254 0.81325806E+01  0.79610528E+02                                 1.739295                            1.631510      -1.162541       2.339679                    0.997072       3.370679       9.210379       0.509778       1.227390      -0.721386       0.009776       0.030453      -0.015434       0.035513       0.002888      -0.004399      -0.009456      -0.007740       0.007622      -0.007779      -0.005678       0.013457              1.800992       1.335117       0.080595      -0.078595       2.377573      -0.321616       1.690285           0.000000
           57              H       4.471336       1.129212       0.032896       0.135118       1.035332 0.71073788E+01  0.67422316E+02                                 1.653621                            1.526561      -1.151029       2.340225                    0.996960       3.366516       9.122710       0.525124       1.229561      -0.719439      -0.009034       0.017099       0.021915       0.029228       0.000342       0.000693       0.007075      -0.009373       0.011121      -0.006591      -0.003800       0.010390              1.737966       1.632396      -0.188264      -0.309694       1.605952       0.530600       1.975551          -0.000000
           58              H       7.301572       0.123117      22.670749       0.144983       1.204813 0.88836207E+01  0.88463623E+02                                 1.798211                            1.690722      -1.180023       2.338187                    0.996948       3.303820       8.958686       0.509737       1.206661      -0.728073       0.031024       0.007222      -0.018125       0.036649       0.008688      -0.006667       0.000483       0.017873      -0.012811      -0.011755      -0.004613       0.016369              1.840857       2.335065       0.059906      -0.303381       1.462693       0.111820       1.724814          -0.000001
           59              H       3.581433      17.932731      22.344315       0.120092       1.233431 0.92771441E+01  0.93750875E+02                                 1.828179                            1.725464      -1.378381       2.222204                    0.994567       3.612238       9.992770       0.503636       1.203452      -0.725744      -0.023733      -0.019554      -0.016693       0.034990       0.009077       0.005526       0.004729      -0.001244      -0.012363      -0.007774      -0.006266       0.014041              1.869675       2.119924       0.263790       0.184875       1.668747       0.363696       1.820354           0.000000
           60              H       3.065569      17.057448      17.093528       0.188458       0.874973 0.59728039E+01  0.53985025E+02                                 1.472440                            1.395202      -0.780653       2.539217                    0.999956       2.910868       7.577974       0.554478       1.222157      -0.724046       0.004408       0.006981      -0.012551       0.015023       0.005190      -0.003296      -0.001003      -0.010864       0.015301      -0.010533       0.003121       0.007413              1.529328       1.553222       0.059265      -0.437003       1.233170      -0.122524       1.801593          -0.000000
           61              H       1.821886      17.472967      17.953897       0.192242       0.953200 0.65151612E+01  0.60409430E+02                                 1.576450                            1.469758      -1.040550       2.421836                    0.998359       3.061174       8.172282       0.531287       1.243362      -0.718209      -0.010613       0.009833      -0.002719       0.014721       0.002441      -0.000518      -0.001927      -0.006691      -0.020960      -0.007255      -0.000647       0.007901              1.643345       2.021746      -0.444663      -0.069253       1.578317       0.046023       1.329972          -0.000000
           62              H       3.174665      17.111311      18.657376       0.199165       0.874947 0.61180680E+01  0.56263210E+02                                 1.530187                            1.456828      -1.017565       2.435686                    0.998840       3.103265       8.455374       0.511991       1.300870      -0.704828       0.009379       0.005811       0.011547       0.015971       0.002492       0.003382      -0.004254      -0.008337      -0.002669      -0.007646       0.000681       0.006965              1.571297       1.680455       0.118629       0.376906       1.300813       0.184393       1.732623           0.000000
           63              H       0.264945      18.292463      12.510792       0.382078       0.486725 0.28916628E+01  0.22446007E+02                                 1.097389                            1.050151      -1.255551       2.428374                    0.999838       2.375264       6.302673       0.551731       1.430169      -0.676156      -0.022353       0.010542       0.012144       0.027537      -0.001375      -0.014364       0.000234       0.000700      -0.025588      -0.017767       0.003765       0.014002              1.119919       1.299275      -0.169576      -0.256354       1.003194       0.072538       1.057289          -0.000000
           64              H       2.384505       3.549226       1.247536       0.198967       0.860385 0.60951562E+01  0.55989427E+02                                 1.519217                            1.460814      -0.876048       2.503296                    0.999698       3.033580       8.255781       0.507866       1.312913      -0.703338      -0.009501       0.004261      -0.012821       0.016516      -0.004679      -0.003219      -0.004970       0.005777       0.003819      -0.009407       0.004326       0.005081              1.548889       1.433433      -0.190609       0.290424       1.582574      -0.249367       1.630659           0.000000
           65              H       3.609486       3.531913       2.226840       0.166666       1.025429 0.72979535E+01  0.69291739E+02                                 1.624700                            1.533516      -0.935253       2.445701                    0.999259       3.153108       8.389812       0.533850       1.208388      -0.726719       0.010144       0.002844      -0.001778       0.010684       0.004871      -0.003017      -0.001453       0.013434       0.004364      -0.009045       0.000019       0.009026              1.680151       1.825529       0.354681       0.273645       1.685804       0.220062       1.529119          -0.000000
           66              H       3.218302       2.235339       1.437324       0.196687       0.854388 0.56711118E+01  0.51259965E+02                                 1.516688                            1.408096      -1.032096       2.425709                    0.998892       3.093329       8.402248       0.516855       1.311075      -0.702261       0.002974      -0.013096      -0.008070       0.015667      -0.002340      -0.004354      -0.004796      -0.000019      -0.001864      -0.007837       0.002632       0.005205              1.598822       1.373092      -0.251114      -0.192060       1.840758       0.490552       1.582616          -0.000000
           67              H      14.238456       1.021485       4.544778       0.191271       0.848771 0.59684551E+01  0.54446173E+02                                 1.495520                            1.437326      -0.770517       2.549998                    0.999966       3.011894       8.123320       0.517274       1.298015      -0.706543      -0.013468       0.004475      -0.005258       0.015135      -0.002484       0.000795      -0.004005      -0.001098      -0.022301      -0.008673       0.001478       0.007195              1.525418       1.953922      -0.250177       0.028892       1.316573       0.048797       1.305758           0.000000
           68              H      15.145503      19.067714       4.081696       0.200492       0.892090 0.60134190E+01  0.54936829E+02                                 1.539621                            1.435595      -1.083469       2.407882                    0.998370       3.040185       8.194646       0.521664       1.285208      -0.708587      -0.000177      -0.012396      -0.010884       0.016497       0.003886      -0.002114      -0.000044      -0.000315      -0.009723      -0.004476      -0.001290       0.005766              1.613376       1.251103      -0.002076      -0.008377       1.957659       0.497869       1.631367           0.000000
           69              H      15.263949       0.384740       5.544325       0.179557       0.941280 0.65848358E+01  0.60525978E+02                                 1.499567                            1.429887      -0.852395       2.497006                    0.999785       2.930397       7.505191       0.572294       1.164367      -0.738440       0.004056      -0.006638       0.010517       0.013082       0.003173       0.002580      -0.004689       0.003267       0.001930      -0.007432       0.003208       0.004224              1.530714       1.266007      -0.013312       0.096147       1.300044      -0.103774       2.026093          -0.000000
           70              H      15.059785       2.775899      21.582634       0.140224       1.124254 0.81325806E+01  0.79610523E+02                                 1.739294                            1.631510      -1.162541       2.339679                    0.997072       3.370679       9.210377       0.509779       1.227389      -0.721386      -0.009776      -0.030453      -0.015434       0.035513       0.002888       0.004399       0.009456      -0.007740       0.007622      -0.007779      -0.005678       0.013457              1.800991       1.335116       0.080596       0.078595       2.377572       0.321616       1.690285           0.000000
           71              H       3.321164      18.107788      12.685396       0.135118       1.035332 0.71073785E+01  0.67422314E+02                                 1.653621                            1.526561      -1.151029       2.340225                    0.996960       3.366516       9.122710       0.525124       1.229561      -0.719439       0.009034      -0.017099       0.021915       0.029228       0.000342      -0.000693      -0.007075      -0.009373       0.011121      -0.006591      -0.003800       0.010390              1.737966       1.632396      -0.188264       0.309694       1.605952      -0.530599       1.975551          -0.000000
           72              H       0.490927      19.113883      10.018249       0.144983       1.204814 0.88836307E+01  0.88463744E+02                                 1.798212                            1.690722      -1.180023       2.338187                    0.996948       3.303820       8.958686       0.509737       1.206661      -0.728073      -0.031024      -0.007222      -0.018125       0.036649       0.008688       0.006667      -0.000483       0.017873      -0.012811      -0.011755      -0.004613       0.016369              1.840858       2.335066       0.059906       0.303382       1.462694      -0.111820       1.724815          -0.000001
           73              H       4.211067       1.304269       9.691815       0.120092       1.233431 0.92771441E+01  0.93750872E+02                                 1.828178                            1.725463      -1.378381       2.222204                    0.994567       3.612238       9.992769       0.503636       1.203451      -0.725744       0.023733       0.019554      -0.016693       0.034990       0.009077      -0.005526      -0.004729      -0.001244      -0.012363      -0.007774      -0.006266       0.014041              1.869674       2.119923       0.263790      -0.184875       1.668747      -0.363696       1.820353           0.000000
           74              H       4.726930       2.179552       4.441027       0.188458       0.874974 0.59728094E+01  0.53985084E+02                                 1.472441                            1.395202      -0.780653       2.539217                    0.999956       2.910868       7.577973       0.554478       1.222156      -0.724046      -0.004408      -0.006981      -0.012551       0.015023       0.005190       0.003296       0.001003      -0.010864       0.015301      -0.010533       0.003121       0.007413              1.529329       1.553223       0.059265       0.437003       1.233170       0.122524       1.801593          -0.000000
           75              H       5.970614       1.764033       5.301398       0.192242       0.953200 0.65151599E+01  0.60409415E+02                                 1.576450                            1.469758      -1.040550       2.421836                    0.998359       3.061174       8.172282       0.531287       1.243362      -0.718209       0.010613      -0.009833      -0.002719       0.014721       0.002441       0.000518       0.001927      -0.006691      -0.020960      -0.007255      -0.000647       0.007901              1.643345       2.021745      -0.444663       0.069253       1.578317      -0.046024       1.329972          -0.000000
           76              H       4.617835       2.125688       6.004876       0.199165       0.874947 0.61180686E+01  0.56263217E+02                                 1.530187                            1.456828      -1.017566       2.435686                    0.998840       3.103265       8.455374       0.511991       1.300869      -0.704828      -0.009379      -0.005811       0.011547       0.015971       0.002492      -0.003382       0.004254      -0.008337      -0.002669      -0.007646       0.000681       0.006965              1.571297       1.680455       0.118629      -0.376905       1.300813      -0.184393       1.732623           0.000000
           77              H       7.527555       8.673963      25.163292       0.382077       0.486725 0.28916631E+01  0.22446010E+02                                 1.097389                            1.050152      -1.255551       2.428374                    0.999838       2.375264       6.302673       0.551731       1.430170      -0.676156       0.022353       0.010542       0.012144       0.027537       0.001375       0.014364       0.000234       0.000700      -0.025588      -0.017767       0.003765       0.014002              1.119920       1.299276       0.169577       0.256354       1.003194       0.072538       1.057289          -0.000000
           78              H       5.407995      13.167726      13.900036       0.198967       0.860385 0.60951562E+01  0.55989427E+02                                 1.519217                            1.460814      -0.876048       2.503296                    0.999698       3.033580       8.255781       0.507866       1.312913      -0.703338       0.009501       0.004261      -0.012821       0.016516       0.004679       0.003219      -0.004970       0.005777       0.003819      -0.009407       0.004326       0.005081              1.548889       1.433433       0.190609      -0.290424       1.582574      -0.249367       1.630659           0.000000
           79              H       4.183014      13.150413      14.879340       0.166666       1.025428 0.72979509E+01  0.69291714E+02                                 1.624701                            1.533516      -0.935253       2.445701                    0.999259       3.153107       8.389812       0.533849       1.208389      -0.726719      -0.010144       0.002844      -0.001778       0.010684      -0.004871       0.003017      -0.001453       0.013434       0.004364      -0.009045       0.000019       0.009026              1.680151       1.825530      -0.354681      -0.273645       1.685805       0.220063       1.529120          -0.000000
           80              H       4.574198      11.853839      14.089824       0.196687       0.854387 0.56711079E+01  0.51259926E+02                                 1.516688                            1.408096      -1.032096       2.425709                    0.998892       3.093328       8.402247       0.516854       1.311076      -0.702260      -0.002974      -0.013096      -0.008070       0.015667       0.002340       0.004354      -0.004796      -0.000019      -0.001864      -0.007837       0.002632       0.005205              1.598822       1.373092       0.251114       0.192060       1.840758       0.490552       1.582616          -0.000000
           81              H       9.139044      10.639985      17.197278       0.191272       0.848770 0.59684441E+01  0.54446050E+02                                 1.495519                            1.437324      -0.770517       2.549998                    0.999966       3.011892       8.123314       0.517275       1.298015      -0.706543       0.013468       0.004475      -0.005258       0.015135       0.002484      -0.000795      -0.004005      -0.001098      -0.022301      -0.008673       0.001478       0.007195              1.525416       1.953920       0.250177      -0.028892       1.316572       0.048797       1.305757           0.000000
           82              H       8.231997       9.449214      16.734196       0.200492       0.892090 0.60134203E+01  0.54936844E+02                                 1.539621                            1.435595      -1.083469       2.407882                    0.998370       3.040185       8.194646       0.521664       1.285208      -0.708587       0.000177      -0.012396      -0.010884       0.016497      -0.003886       0.002114      -0.000044      -0.000315      -0.009723      -0.004476      -0.001290       0.005766              1.613376       1.251103       0.002077       0.008378       1.957659       0.497869       1.631367           0.000000
           83              H       8.113551      10.003240      18.196825       0.179557       0.941281 0.65848425E+01  0.60526054E+02                                 1.499568                            1.429888      -0.852397       2.497005                    0.999785       2.930398       7.505194       0.572294       1.164366      -0.738440      -0.004056      -0.006638       0.010517       0.013082      -0.003173      -0.002580      -0.004689       0.003267       0.001930      -0.007432       0.003208       0.004224              1.530715       1.266007       0.013312      -0.096147       1.300044      -0.103774       2.026094          -0.000000
           84              H       8.317714      12.394399       8.930134       0.140224       1.124254 0.81325793E+01  0.79610511E+02                                 1.739294                            1.631510      -1.162541       2.339679                    0.997072       3.370679       9.210378       0.509778       1.227390      -0.721386       0.009776      -0.030453      -0.015434       0.035513      -0.002888      -0.004399       0.009456      -0.007740       0.007622      -0.007779      -0.005678       0.013457              1.800991       1.335116      -0.080595      -0.078595       2.377572       0.321616       1.690285           0.000000
           85              H       4.471336       8.489288       0.032896       0.135118       1.035332 0.71073784E+01  0.67422313E+02                                 1.653621                            1.526561      -1.151029       2.340225                    0.996960       3.366516       9.122711       0.525124       1.229561      -0.719439      -0.009034      -0.017099       0.021915       0.029228      -0.000342       0.000693      -0.007075      -0.009373       0.011121      -0.006591      -0.003800       0.010390              1.737967       1.632396       0.188264      -0.309694       1.605952      -0.530600       1.975552          -0.000000
           86              H       7.301572       9.495383      22.670749       0.144983       1.204813 0.88836274E+01  0.88463705E+02                                 1.798212                            1.690722      -1.180023       2.338186                    0.996948       3.303821       8.958689       0.509737       1.206661      -0.728073       0.031024      -0.007222      -0.018125       0.036649      -0.008688      -0.006667      -0.000483       0.017873      -0.012811      -0.011755      -0.004613       0.016369              1.840858       2.335065      -0.059906      -0.303382       1.462694      -0.111820       1.724815          -0.000001
           87              H       3.581433      10.922769      22.344315       0.120092       1.233431 0.92771429E+01  0.93750857E+02                                 1.828179                            1.725463      -1.378380       2.222205                    0.994567       3.612238       9.992769       0.503636       1.203451      -0.725744      -0.023733       0.019554      -0.016693       0.034990      -0.009077       0.005526      -0.004729      -0.001244      -0.012363      -0.007774      -0.006266       0.014041              1.869675       2.119924      -0.263790       0.184875       1.668747      -0.363696       1.820353           0.000000
           88              H       3.065569      11.798052      17.093528       0.188458       0.874972 0.59727945E+01  0.53984925E+02                                 1.472440                            1.395201      -0.780652       2.539218                    0.999956       2.910867       7.577973       0.554477       1.222158      -0.724046       0.004408      -0.006981      -0.012551       0.015023      -0.005190      -0.003295       0.001003      -0.010864       0.015301      -0.010533       0.003121       0.007413              1.529328       1.553222      -0.059264      -0.437003       1.233170       0.122524       1.801592          -0.000000
           89              H       1.821886      11.382533      17.953897       0.192242       0.953202 0.65151734E+01  0.60409580E+02                                 1.576452                            1.469760      -1.040553       2.421834                    0.998359       3.061178       8.172299       0.531286       1.243363      -0.718208      -0.010613      -0.009833      -0.002719       0.014721      -0.002441      -0.000518       0.001926      -0.006692      -0.020960      -0.007255      -0.000647       0.007901              1.643348       2.021749       0.444665      -0.069253       1.578320      -0.046023       1.329974          -0.000000
           90              H       3.174665      11.744188      18.657376       0.199166       0.874946 0.61180638E+01  0.56263172E+02                                 1.530187                            1.456829      -1.017565       2.435687                    0.998840       3.103265       8.455379       0.511990       1.300871      -0.704828       0.009379      -0.005811       0.011547       0.015971      -0.002492       0.003382       0.004254      -0.008337      -0.002669      -0.007646       0.000681       0.006965              1.571297       1.680456      -0.118629       0.376905       1.300813      -0.184393       1.732623           0.000000
           91              H       0.264945      10.563037      12.510792       0.382077       0.486725 0.28916623E+01  0.22446002E+02                                 1.097389                            1.050151      -1.255551       2.428374                    0.999838       2.375264       6.302673       0.551731       1.430170      -0.676156      -0.022353      -0.010542       0.012144       0.027537       0.001375      -0.014364      -0.000234       0.000700      -0.025588      -0.017767       0.003765       0.014002              1.119920       1.299276       0.169576      -0.256354       1.003194      -0.072538       1.057289          -0.000000
           92              H       2.384505       6.069273       1.247536       0.198967       0.860386 0.60951586E+01  0.55989454E+02                                 1.519218                            1.460814      -0.876048       2.503296                    0.999698       3.033580       8.255781       0.507866       1.312913      -0.703338      -0.009501      -0.004261      -0.012821       0.016516       0.004679      -0.003219       0.004970       0.005777       0.003819      -0.009407       0.004326       0.005081              1.548889       1.433433       0.190610       0.290424       1.582574       0.249367       1.630659           0.000000
           93              H       3.609486       6.086587       2.226840       0.166666       1.025428 0.72979507E+01  0.69291713E+02                                 1.624701                            1.533516      -0.935253       2.445701                    0.999259       3.153107       8.389812       0.533849       1.208389      -0.726719       0.010144      -0.002844      -0.001778       0.010684      -0.004871      -0.003017       0.001453       0.013434       0.004364      -0.009045       0.000019       0.009026              1.680151       1.825530      -0.354681       0.273645       1.685805      -0.220062       1.529120          -0.000000
           94              H       3.218302       7.383161       1.437324       0.196687       0.854388 0.56711117E+01  0.51259964E+02                                 1.516688                            1.408096      -1.032096       2.425709                    0.998892       3.093329       8.402248       0.516855       1.311075      -0.702261       0.002974       0.013096      -0.008070       0.015667       0.002340      -0.004354       0.004796      -0.000019      -0.001864      -0.007837       0.002632       0.005205              1.598822       1.373092       0.251114      -0.192060       1.840758      -0.490552       1.582616          -0.000000
           95              H      14.238456       8.597015       4.544778       0.191271       0.848770 0.59684476E+01  0.54446088E+02                                 1.495519                            1.437325      -0.770517       2.549998                    0.999966       3.011892       8.123314       0.517274       1.298015      -0.706543      -0.013468      -0.004475      -0.005258       0.015135       0.002484       0.000795       0.004005      -0.001098      -0.022301      -0.008673       0.001478       0.007195              1.525417       1.953921       0.250177       0.028892       1.316573      -0.048797       1.305757           0.000000
           96              H      15.145503       9.787786       4.081696       0.200492       0.892090 0.60134201E+01  0.54936841E+02                                 1.539621                            1.435595      -1.083469       2.407882                    0.998370       3.040185       8.194646       0.521664       1.285208      -0.708587      -0.000177       0.012396      -0.010884       0.016497      -0.003886      -0.002114       0.000044      -0.000315      -0.009723      -0.004476      -0.001290       0.005766              1.613376       1.251103       0.002076      -0.008377       1.957659      -0.497869       1.631367           0.000000
           97              H      15.263949       9.233760       5.544325       0.179557       0.941281 0.65848417E+01  0.60526045E+02                                 1.499568                            1.429887      -0.852397       2.497005                    0.999785       2.930398       7.505194       0.572294       1.164366      -0.738440       0.004056       0.006638       0.010517       0.013082      -0.003173       0.002580       0.004689       0.003267       0.001930      -0.007432       0.003208       0.004224              1.530715       1.266007       0.013312       0.096147       1.300044       0.103774       2.026094          -0.000000
           98              H      15.059785       6.842601      21.582634       0.140224       1.124254 0.81325805E+01  0.79610525E+02                                 1.739294                            1.631510      -1.162541       2.339679                    0.997072       3.370679       9.210378       0.509778       1.227390      -0.721386      -0.009776       0.030453      -0.015434       0.035513      -0.002888       0.004399      -0.009456      -0.007740       0.007622      -0.007779      -0.005678       0.013457              1.800991       1.335117      -0.080596       0.078595       2.377572      -0.321616       1.690285           0.000000
           99              H       3.321164      10.747712      12.685396       0.135118       1.035332 0.71073785E+01  0.67422314E+02                                 1.653621                            1.526561      -1.151029       2.340225                    0.996960       3.366516       9.122710       0.525124       1.229561      -0.719439       0.009034       0.017099       0.021915       0.029228      -0.000342      -0.000693       0.007075      -0.009373       0.011121      -0.006591      -0.003800       0.010390              1.737966       1.632396       0.188264       0.309694       1.605952       0.530600       1.975551          -0.000000
          100              H       0.490927       9.741617      10.018249       0.144983       1.204814 0.88836378E+01  0.88463834E+02                                 1.798213                            1.690723      -1.180023       2.338186                    0.996948       3.303821       8.958690       0.509737       1.206661      -0.728073      -0.031024       0.007222      -0.018125       0.036649      -0.008688       0.006667       0.000483       0.017873      -0.012811      -0.011755      -0.004613       0.016369              1.840859       2.335067      -0.059906       0.303382       1.462694       0.111820       1.724816          -0.000001
          101              H       4.211067       8.314231       9.691815       0.120092       1.233431 0.92771428E+01  0.93750856E+02                                 1.828178                            1.725463      -1.378380       2.222205                    0.994567       3.612238       9.992769       0.503636       1.203451      -0.725744       0.023733      -0.019554      -0.016693       0.034990      -0.009077      -0.005526       0.004729      -0.001244      -0.012363      -0.007774      -0.006266       0.014041              1.869674       2.119923      -0.263790      -0.184875       1.668747       0.363696       1.820353           0.000000
          102              H       4.726930       7.438948       4.441027       0.188458       0.874972 0.59728001E+01  0.53984986E+02                                 1.472440                            1.395202      -0.780652       2.539218                    0.999956       2.910867       7.577973       0.554477       1.222158      -0.724046      -0.004408       0.006981      -0.012551       0.015023      -0.005190       0.003295      -0.001003      -0.010864       0.015301      -0.010533       0.003121       0.007413              1.529328       1.553222      -0.059265       0.437003       1.233170      -0.122524       1.801593          -0.000000
          103              H       5.970614       7.854467       5.301398       0.192242       0.953202 0.65151734E+01  0.60409579E+02                                 1.576452                            1.469760      -1.040553       2.421834                    0.998359       3.061178       8.172298       0.531286       1.243363      -0.718208       0.010613       0.009833      -0.002719       0.014721      -0.002441       0.000518      -0.001926      -0.006692      -0.020960      -0.007255      -0.000647       0.007901              1.643347       2.021748       0.444664       0.069253       1.578319       0.046024       1.329974          -0.000000
          104              H       4.617835       7.492812       6.004876       0.199166       0.874946 0.61180623E+01  0.56263155E+02                                 1.530187                            1.456828      -1.017565       2.435687                    0.998840       3.103265       8.455379       0.511990       1.300871      -0.704828      -0.009379       0.005811       0.011547       0.015971      -0.002492      -0.003382      -0.004254      -0.008337      -0.002669      -0.007646       0.000681       0.006965              1.571297       1.680456      -0.118629      -0.376905       1.300813       0.184393       1.732623           0.000000
          105              H       8.057445      18.292463       0.141708       0.382077       0.486725 0.28916611E+01  0.22445992E+02                                 1.097388                            1.050151      -1.255551       2.428374                    0.999838       2.375264       6.302673       0.551731       1.430170      -0.676156      -0.022353       0.010542      -0.012144       0.027537      -0.001375       0.014364      -0.000234       0.000700      -0.025588      -0.017767       0.003765       0.014002              1.119919       1.299275      -0.169577       0.256354       1.003194      -0.072538       1.057288          -0.000000
          106              H      10.177005       3.549226      11.404964       0.198967       0.860385 0.60951563E+01  0.55989427E+02                                 1.519217                            1.460813      -0.876048       2.503296                    0.999698       3.033580       8.255780       0.507866       1.312913      -0.703338      -0.009501       0.004261       0.012821       0.016516      -0.004679       0.003219       0.004970       0.005777       0.003819      -0.009407       0.004326       0.005081              1.548888       1.433433      -0.190609      -0.290424       1.582573       0.249367       1.630659           0.000000
          107              H      11.401986       3.531913      10.425660       0.166666       1.025428 0.72979506E+01  0.69291712E+02                                 1.624701                            1.533516      -0.935253       2.445701                    0.999259       3.153107       8.389812       0.533849       1.208389      -0.726719       0.010144       0.002844       0.001778       0.010684       0.004871       0.003017       0.001453       0.013434       0.004364      -0.009045       0.000019       0.009026              1.680151       1.825529       0.354681      -0.273645       1.685805      -0.220063       1.529120          -0.000000
          108              H      11.010803       2.235339      11.215176       0.196687       0.854387 0.56711086E+01  0.51259935E+02                                 1.516688                            1.408096      -1.032096       2.425709                    0.998892       3.093328       8.402248       0.516854       1.311076      -0.702260       0.002974      -0.013096       0.008070       0.015667      -0.002340       0.004354       0.004796      -0.000019      -0.001864      -0.007837       0.002632       0.005205              1.598822       1.373092      -0.251114       0.192060       1.840758      -0.490552       1.582616          -0.000000
          109              H       6.445956       1.021485       8.107722       0.191271       0.848771 0.59684479E+01  0.54446089E+02                                 1.495519                            1.437324      -0.770517       2.549998                    0.999966       3.011893       8.123315       0.517275       1.298014      -0.706543      -0.013468       0.004475       0.005258       0.015135      -0.002484      -0.000795       0.004005      -0.001098      -0.022301      -0.008673       0.001478       0.007195              1.525416       1.953920      -0.250177      -0.028892       1.316572      -0.048797       1.305757           0.000000
          110              H       7.353003      19.067714       8.570804       0.200492       0.892090 0.60134202E+01  0.54936842E+02                                 1.539621                            1.435595      -1.083469       2.407882                    0.998370       3.040185       8.194646       0.521664       1.285208      -0.708587      -0.000177      -0.012396       0.010884       0.016497       0.003886       0.002114       0.000044      -0.000315      -0.009723      -0.004476      -0.001290       0.005766              1.613376       1.251103      -0.002077       0.008378       1.957659      -0.497869       1.631367           0.000000
          111              H       7.471449       0.384740       7.108174       0.179557       0.941281 0.65848474E+01  0.60526111E+02                                 1.499568                            1.429888      -0.852397       2.497005                    0.999785       2.930398       7.505195       0.572294       1.164367      -0.738440       0.004056      -0.006638      -0.010517       0.013082       0.003173      -0.002580       0.004689       0.003267       0.001930      -0.007432       0.003208       0.004224              1.530716       1.266008      -0.013312      -0.096147       1.300045       0.103774       2.026095          -0.000000
          112              H       7.267285       2.775899      16.374865       0.140224       1.124253 0.81325767E+01  0.79610477E+02                                 1.739294                            1.631510      -1.162541       2.339679                    0.997072       3.370679       9.210377       0.509779       1.227389      -0.721386      -0.009776      -0.030453       0.015434       0.035513       0.002888      -0.004399      -0.009456      -0.007740       0.007622      -0.007779      -0.005678       0.013457              1.800990       1.335116       0.080596      -0.078595       2.377571      -0.321615       1.690284           0.000000
          113              H      11.113663      18.107788      -0.032897       0.135118       1.035331 0.71073766E+01  0.67422291E+02                                 1.653621                            1.526561      -1.151029       2.340225                    0.996960       3.366516       9.122710       0.525124       1.229561      -0.719439       0.009034      -0.017099      -0.021915       0.029228       0.000342       0.000693       0.007075      -0.009373       0.011121      -0.006591      -0.003800       0.010390              1.737966       1.632395      -0.188264      -0.309693       1.605951       0.530599       1.975551          -0.000000
          114              H       8.283428      19.113883       2.634250       0.144983       1.204813 0.88836234E+01  0.88463657E+02                                 1.798211                            1.690722      -1.180023       2.338186                    0.996948       3.303821       8.958689       0.509737       1.206661      -0.728073      -0.031024      -0.007222       0.018125       0.036649       0.008688      -0.006667       0.000483       0.017873      -0.012811      -0.011755      -0.004613       0.016369              1.840857       2.335065       0.059906      -0.303381       1.462693       0.111820       1.724814          -0.000001
          115              H      12.003567       1.304269       2.960685       0.120092       1.233431 0.92771425E+01  0.93750853E+02                                 1.828178                            1.725463      -1.378380       2.222205                    0.994567       3.612238       9.992769       0.503636       1.203451      -0.725744       0.023733       0.019554       0.016693       0.034990       0.009077       0.005526       0.004729      -0.001244      -0.012363      -0.007774      -0.006266       0.014041              1.869674       2.119922       0.263789       0.184875       1.668747       0.363697       1.820354           0.000000
          116              H      12.519430       2.179552       8.211472       0.188458       0.874972 0.59727975E+01  0.53984957E+02                                 1.472440                            1.395201      -0.780652       2.539218                    0.999956       2.910867       7.577973       0.554477       1.222158      -0.724046      -0.004408      -0.006981       0.012551       0.015023       0.005190      -0.003295      -0.001003      -0.010864       0.015301      -0.010533       0.003121       0.007413              1.529328       1.553223       0.059265      -0.437003       1.233170      -0.122524       1.801592          -0.000000
          117              H      13.763114       1.764033       7.351102       0.192242       0.953202 0.65151735E+01  0.60409579E+02                                 1.576452                            1.469760      -1.040553       2.421834                    0.998359       3.061178       8.172298       0.531286       1.243363      -0.718208       0.010613      -0.009833       0.002719       0.014721       0.002441      -0.000518      -0.001926      -0.006692      -0.020960      -0.007255      -0.000647       0.007901              1.643347       2.021749      -0.444664      -0.069253       1.578319       0.046024       1.329974          -0.000000
          118              H      12.410335       2.125688       6.647623       0.199166       0.874947 0.61180663E+01  0.56263198E+02                                 1.530187                            1.456829      -1.017565       2.435687                    0.998840       3.103265       8.455378       0.511990       1.300871      -0.704828      -0.009379      -0.005811      -0.011547       0.015971       0.002492       0.003382      -0.004254      -0.008337      -0.002669      -0.007646       0.000681       0.006965              1.571297       1.680455       0.118629       0.376905       1.300813       0.184393       1.732623           0.000000
          119              H      15.320055       0.944537      12.794208       0.382077       0.486725 0.28916631E+01  0.22446010E+02                                 1.097389                            1.050152      -1.255551       2.428374                    0.999838       2.375264       6.302673       0.551731       1.430170      -0.676156       0.022353      -0.010542      -0.012144       0.027537      -0.001375      -0.014364       0.000234       0.000700      -0.025588      -0.017767       0.003765       0.014002              1.119920       1.299276      -0.169577      -0.256354       1.003194       0.072538       1.057289          -0.000000
          120              H      13.200495      15.687773      24.057464       0.198967       0.860386 0.60951583E+01  0.55989450E+02                                 1.519218                            1.460814      -0.876048       2.503296                    0.999698       3.033580       8.255781       0.507866       1.312913      -0.703338       0.009501      -0.004261       0.012821       0.016516      -0.004679      -0.003219      -0.004970       0.005777       0.003819      -0.009407       0.004326       0.005081              1.548889       1.433433      -0.190609       0.290424       1.582574      -0.249367       1.630659           0.000000
          121              H      11.975514      15.705087      23.078160       0.166666       1.025428 0.72979504E+01  0.69291709E+02                                 1.624701                            1.533516      -0.935253       2.445701                    0.999259       3.153107       8.389812       0.533849       1.208389      -0.726719      -0.010144      -0.002844       0.001778       0.010684       0.004871      -0.003017      -0.001453       0.013434       0.004364      -0.009045       0.000019       0.009026              1.680151       1.825529       0.354680       0.273645       1.685805       0.220062       1.529120          -0.000000
          122              H      12.366697      17.001661      23.867676       0.196687       0.854387 0.56711085E+01  0.51259933E+02                                 1.516688                            1.408096      -1.032096       2.425709                    0.998892       3.093328       8.402248       0.516854       1.311076      -0.702260      -0.002974       0.013096       0.008070       0.015667      -0.002340      -0.004354      -0.004796      -0.000019      -0.001864      -0.007837       0.002632       0.005205              1.598822       1.373092      -0.251114      -0.192060       1.840757       0.490552       1.582616          -0.000000
          123              H       1.346544      18.215515      20.760222       0.191272       0.848770 0.59684439E+01  0.54446050E+02                                 1.495519                            1.437324      -0.770517       2.549998                    0.999966       3.011892       8.123315       0.517274       1.298015      -0.706543       0.013468      -0.004475       0.005258       0.015135      -0.002484       0.000795      -0.004005      -0.001098      -0.022301      -0.008673       0.001478       0.007195              1.525416       1.953920      -0.250177       0.028892       1.316573       0.048797       1.305757           0.000000
          124              H       0.439497       0.169286      21.223303       0.200492       0.892090 0.60134213E+01  0.54936852E+02                                 1.539621                            1.435594      -1.083469       2.407882                    0.998370       3.040186       8.194647       0.521664       1.285207      -0.708587       0.000177       0.012396       0.010884       0.016497       0.003886      -0.002114      -0.000044      -0.000315      -0.009723      -0.004476      -0.001290       0.005766              1.613376       1.251103      -0.002077      -0.008378       1.957659       0.497869       1.631366           0.000000
          125              H       0.321051      18.852260      19.760675       0.179557       0.941281 0.65848431E+01  0.60526063E+02                                 1.499568                            1.429888      -0.852396       2.497005                    0.999785       2.930398       7.505195       0.572294       1.164367      -0.738440      -0.004056       0.006638      -0.010517       0.013082       0.003173       0.002580      -0.004689       0.003267       0.001930      -0.007432       0.003208       0.004224              1.530715       1.266007      -0.013312       0.096147       1.300044      -0.103774       2.026094          -0.000000
          126              H       0.525215      16.461101       3.722365       0.140224       1.124254 0.81325782E+01  0.79610495E+02                                 1.739294                            1.631510      -1.162541       2.339679                    0.997072       3.370679       9.210377       0.509779       1.227389      -0.721386       0.009776       0.030453       0.015434       0.035513       0.002888       0.004399       0.009456      -0.007740       0.007622      -0.007779      -0.005678       0.013457              1.800991       1.335116       0.080596       0.078595       2.377572       0.321616       1.690284           0.000000
          127              H      12.263837       1.129212      12.619603       0.135118       1.035331 0.71073762E+01  0.67422288E+02                                 1.653621                            1.526561      -1.151029       2.340225                    0.996960       3.366516       9.122711       0.525124       1.229561      -0.719439      -0.009034       0.017099      -0.021915       0.029228       0.000342      -0.000693      -0.007075      -0.009373       0.011121      -0.006591      -0.003800       0.010390              1.737966       1.632395      -0.188264       0.309693       1.605952      -0.530599       1.975551          -0.000000
          128              H      15.094073       0.123117      15.286750       0.144983       1.204814 0.88836324E+01  0.88463769E+02                                 1.798212                            1.690723      -1.180023       2.338186                    0.996948       3.303821       8.958690       0.509737       1.206661      -0.728073       0.031024       0.007222       0.018125       0.036649       0.008688       0.006667      -0.000483       0.017873      -0.012811      -0.011755      -0.004613       0.016369              1.840858       2.335066       0.059906       0.303381       1.462694      -0.111820       1.724815          -0.000001
          129              H      11.373933      17.932731      15.613185       0.120092       1.233431 0.92771425E+01  0.93750853E+02                                 1.828178                            1.725463      -1.378380       2.222205                    0.994567       3.612238       9.992769       0.503636       1.203451      -0.725744      -0.023733      -0.019554       0.016693       0.034990       0.009077      -0.005526      -0.004729      -0.001244      -0.012363      -0.007774      -0.006267       0.014041              1.869674       2.119922       0.263789      -0.184875       1.668747      -0.363697       1.820354           0.000000
          130              H      10.858070      17.057448      20.863972       0.188458       0.874972 0.59727965E+01  0.53984945E+02                                 1.472440                            1.395201      -0.780652       2.539218                    0.999956       2.910867       7.577972       0.554478       1.222157      -0.724046       0.004408       0.006981       0.012551       0.015023       0.005190       0.003295       0.001003      -0.010864       0.015301      -0.010533       0.003121       0.007413              1.529328       1.553222       0.059265       0.437003       1.233170       0.122524       1.801592          -0.000000
          131              H       9.614386      17.472967      20.003603       0.192242       0.953202 0.65151733E+01  0.60409578E+02                                 1.576452                            1.469760      -1.040553       2.421834                    0.998359       3.061178       8.172298       0.531286       1.243363      -0.718208      -0.010613       0.009833       0.002719       0.014721       0.002441       0.000518       0.001926      -0.006692      -0.020960      -0.007255      -0.000647       0.007901              1.643347       2.021748      -0.444664       0.069253       1.578320      -0.046023       1.329974          -0.000000
          132              H      10.967165      17.111311      19.300123       0.199166       0.874947 0.61180654E+01  0.56263188E+02                                 1.530187                            1.456829      -1.017565       2.435687                    0.998840       3.103265       8.455378       0.511990       1.300871      -0.704828       0.009379       0.005811      -0.011547       0.015971       0.002492      -0.003382       0.004254      -0.008337      -0.002669      -0.007646       0.000681       0.006965              1.571297       1.680455       0.118628      -0.376905       1.300813      -0.184393       1.732624           0.000000
          133              H      10.378051       4.809250       5.311519       0.424582       0.548370 0.36772322E+01  0.30518056E+02                                 1.249839                            1.242443      -1.294122       2.451917                    0.999430       2.290405       6.425201       0.468821       1.574212      -0.655657       0.022769       0.000000      -0.024248       0.033263      -0.000000      -0.011300      -0.000000       0.020021       0.024207      -0.014045      -0.004326       0.018371              1.265192       1.320565       0.000000      -0.164658       1.181134       0.000000       1.293876           0.000000
          134              H       7.561842       4.809250      18.687742       0.417801       0.674990 0.41242619E+01  0.34194628E+02                                 1.293410                            1.208134      -1.181981       2.495612                    0.999924       2.083146       5.301618       0.556646       1.327136      -0.704846       0.009361      -0.000000       0.042965       0.043973      -0.000000       0.005719      -0.000000       0.022164       0.088335      -0.025804      -0.004601       0.030406              1.317059       1.116687      -0.000000       0.226979       1.087333      -0.000000       1.747155          -0.000003
          135              H       7.921856       4.809250      12.966282       0.118557       1.177643 0.89245539E+01  0.89488611E+02                                 1.786706                            1.703171      -1.345310       2.237482                    0.995276       3.597555       9.975370       0.501145       1.218880      -0.722060       0.004709      -0.000000      -0.037033       0.037331      -0.000000      -0.001566       0.000000       0.002321       0.045137      -0.008684      -0.006476       0.015160              1.814693       1.411122       0.000000      -0.224246       1.818486      -0.000000       2.214471           0.000001
          136              H      12.999448      14.427750      17.964019       0.424582       0.548370 0.36772343E+01  0.30518077E+02                                 1.249839                            1.242443      -1.294122       2.451917                    0.999430       2.290405       6.425201       0.468821       1.574212      -0.655657      -0.022769      -0.000000      -0.024248       0.033263      -0.000000       0.011300       0.000000       0.020021       0.024207      -0.014045      -0.004326       0.018371              1.265192       1.320565       0.000000       0.164658       1.181134      -0.000000       1.293876           0.000000
          137              H       0.230658      14.427750       6.035242       0.417801       0.674990 0.41242646E+01  0.34194658E+02                                 1.293411                            1.208135      -1.181981       2.495611                    0.999924       2.083146       5.301620       0.556645       1.327137      -0.704846      -0.009361      -0.000000       0.042965       0.043973       0.000000      -0.005719       0.000000       0.022164       0.088335      -0.025804      -0.004601       0.030406              1.317060       1.116688      -0.000000      -0.226979       1.087334       0.000000       1.747157          -0.000003
          138              H      15.455645      14.427750       0.313782       0.118556       1.177643 0.89245563E+01  0.89488638E+02                                 1.786706                            1.703171      -1.345310       2.237482                    0.995276       3.597556       9.975372       0.501145       1.218880      -0.722060      -0.004709      -0.000000      -0.037033       0.037331       0.000000       0.001566       0.000000       0.002321       0.045137      -0.008684      -0.006476       0.015160              1.814693       1.411122       0.000000       0.224246       1.818486       0.000000       2.214471           0.000001
          139              H       5.206949      14.427750      19.993480       0.424582       0.548369 0.36772291E+01  0.30518024E+02                                 1.249838                            1.242443      -1.294122       2.451917                    0.999430       2.290405       6.425201       0.468821       1.574212      -0.655657      -0.022769       0.000000       0.024248       0.033263       0.000000      -0.011300       0.000000       0.020021       0.024207      -0.014045      -0.004326       0.018371              1.265191       1.320564      -0.000000      -0.164658       1.181133      -0.000000       1.293875           0.000000
          140              H       8.023158      14.427750       6.617258       0.417801       0.674990 0.41242645E+01  0.34194658E+02                                 1.293411                            1.208135      -1.181981       2.495611                    0.999924       2.083146       5.301620       0.556645       1.327137      -0.704846      -0.009361       0.000000      -0.042965       0.043973      -0.000000       0.005719      -0.000000       0.022164       0.088335      -0.025804      -0.004601       0.030406              1.317060       1.116688       0.000000       0.226979       1.087334       0.000000       1.747157          -0.000003
          141              H       7.663144      14.427750      12.338718       0.118557       1.177644 0.89245615E+01  0.89488704E+02                                 1.786707                            1.703171      -1.345310       2.237482                    0.995276       3.597555       9.975370       0.501145       1.218880      -0.722060      -0.004709      -0.000000       0.037033       0.037331      -0.000000      -0.001566      -0.000000       0.002321       0.045137      -0.008684      -0.006476       0.015160              1.814694       1.411123      -0.000000      -0.224246       1.818487       0.000000       2.214472           0.000001
          142              H       2.585551       4.809250       7.340981       0.424582       0.548370 0.36772322E+01  0.30518056E+02                                 1.249839                            1.242443      -1.294122       2.451917                    0.999430       2.290405       6.425201       0.468821       1.574212      -0.655657       0.022769      -0.000000       0.024248       0.033263       0.000000       0.011300      -0.000000       0.020021       0.024207      -0.014045      -0.004326       0.018371              1.265192       1.320565      -0.000000       0.164658       1.181134       0.000000       1.293876           0.000000
          143              H      15.354342       4.809250      19.269757       0.417801       0.674991 0.41242703E+01  0.34194719E+02                                 1.293412                            1.208136      -1.181981       2.495611                    0.999924       2.083146       5.301622       0.556645       1.327138      -0.704846       0.009361      -0.000000      -0.042965       0.043973       0.000000      -0.005719       0.000000       0.022164       0.088335      -0.025804      -0.004601       0.030406              1.317061       1.116689       0.000000      -0.226979       1.087335       0.000000       1.747160          -0.000003
          144              H       0.129356       4.809250      24.991218       0.118556       1.177644 0.89245644E+01  0.89488735E+02                                 1.786707                            1.703171      -1.345310       2.237482                    0.995276       3.597556       9.975371       0.501145       1.218880      -0.722060       0.004709       0.000000       0.037033       0.037331       0.000000       0.001566      -0.000000       0.002321       0.045137      -0.008684      -0.006476       0.015160              1.814694       1.411123      -0.000000       0.224246       1.818487      -0.000000       2.214472           0.000001
          145              C      10.669491       6.600215      10.774869      -0.569545      28.909297 0.44109338E+03  0.10381725E+05                                 7.916682                            6.743502       0.147539       2.014125                    0.997702      31.916191      91.058981       0.673125       0.386609      -1.086861      -0.024711       0.020695      -0.006357       0.032853      -0.027649       0.034613      -0.013449       0.046867       0.033900      -0.042053      -0.017208       0.059261              8.607099       7.956286      -0.608923       1.096146       7.955670       0.650105       9.909341          -0.000000
          146              C       9.776471       7.008039       9.663979       0.434932      26.151715 0.29394016E+03  0.62858425E+04                                 7.998942                            5.959750       0.045353       2.063260                    0.999001      22.903929      63.438592       0.632081       0.453136      -1.038727      -0.004556       0.014560       0.038414       0.041332       0.019066       0.016048      -0.021604       0.014739       0.028889      -0.039871       0.015538       0.024334              9.488568       8.233450      -3.101471       2.348660       7.728245       1.140595      12.504009           0.000000
          147              C       8.347326       8.037219       8.474644       0.444267      25.803238 0.28547944E+03  0.60504473E+04                                 7.895146                            5.850863       0.072125       2.075825                    0.998653      22.538767      61.812024       0.642684       0.449672      -1.042450      -0.017310       0.031188       0.020503       0.041142      -0.000241      -0.005263      -0.024344       0.007516      -0.074241      -0.037998       0.015687       0.022311              9.343386       8.935125      -4.724026       1.193854       9.433462       1.073974       9.661569           0.000001
          148              C       7.314040       8.999069       8.026746      -0.565054      28.002289 0.42259180E+03  0.98243123E+04                                 7.714140                            6.574737       0.329908       2.075514                    0.998263      31.392212      88.542182       0.686844       0.383590      -1.090764       0.024199      -0.011726       0.020122       0.033586      -0.029534       0.008302      -0.024774       0.013301      -0.042031      -0.036147      -0.009610       0.045758              8.346728       8.506131      -1.794226       0.527405       8.484371       0.565332       8.049681           0.000000
          149              C       7.681847       7.313907      13.831713       0.609649      24.557126 0.24418987E+03  0.50247233E+04                                 7.826340                            5.544901      -0.018869       2.055872                    0.999602      22.018665      61.379330       0.630421       0.472162      -1.020053      -0.001808       0.054107      -0.030471       0.062123       0.014566       0.041173       0.020969       0.170598      -0.087061      -0.079537      -0.034461       0.113998              9.920886       4.601832      -0.143565      -1.271420      15.929740      -2.064305       9.231086           0.000001
          150              C       7.617948       6.025028      14.537722      -0.001679      41.338788 0.42661869E+03  0.99056444E+04                                10.306832                            6.811431      -0.079355       1.976439                    0.999265      27.063547      75.391482       0.646837       0.407820      -1.078073      -0.010944      -0.038463       0.031679       0.051017      -0.002589      -0.008260       0.013267       0.020454       0.024898      -0.020540       0.000743       0.019797             13.866999       5.210204       0.192760      -1.168303      24.319877      -2.801028      12.070916           0.000000
          151              C       7.395083       6.038494      15.926967      -0.255307      38.903123 0.51000099E+03  0.12495621E+05                                10.003428                            7.582574      -0.083149       1.924090                    0.999740      31.824257      93.822477       0.591324       0.422760      -1.058719      -0.022704       0.031148      -0.036612       0.053161       0.004364      -0.012865       0.041157       0.047370      -0.029071      -0.057316       0.021877       0.035439             11.541957       5.081126       0.089516      -1.300184      16.211416      -2.675193      13.333328           0.000001
          152              C      13.164650       9.410740       0.847717       0.612471      23.831630 0.23871189E+03  0.48799883E+04                                 7.647739                            5.477476       0.027583       2.075575                    0.999572      21.758978      60.286541       0.635687       0.471322      -1.021392       0.058259      -0.008258      -0.026076       0.064361       0.024652       0.021516       0.056916      -0.152224      -0.051696      -0.075561      -0.039962       0.115523              9.526352      14.171616      -0.545911      -2.457462       5.599355      -2.288528       8.808084           0.000001
          153              C      11.765117       9.530010       1.361409       0.018834      38.109951 0.39344025E+03  0.89506966E+04                                 9.764399                            6.544866      -0.014988       2.007028                    0.999193      26.252117      72.347921       0.659438       0.408276      -1.077957      -0.046406       0.011883       0.011223       0.049201       0.010630       0.012246       0.005732      -0.039573       0.031218      -0.030455       0.006690       0.023765             12.886548      19.585218      -0.278118      -4.643662       7.594246      -3.815800      11.480180          -0.000000
          154              C      10.862745      10.261016       0.721192      -0.228615      35.871731 0.42703274E+03  0.10020128E+05                                 9.449205                            6.923278       0.008284       1.968964                    0.999696      30.110029      87.199638       0.620155       0.420914      -1.058652       0.041767       0.003888       0.006807       0.042496       0.010045       0.004106       0.016570      -0.109948       0.043650      -0.063249       0.007688       0.055561             11.230876      16.920055      -1.290925      -1.602470       7.427042      -3.341180       9.345530          -0.000001
          155              C       9.580099      10.311032       1.148847       0.331212      30.612090 0.33332512E+03  0.73073743E+04                                 8.625979                            6.201297       0.128416       2.068577                    0.999306      23.965644      65.776893       0.645780       0.432642      -1.057767      -0.048140       0.093829      -0.031897       0.110176      -0.049446       0.025762      -0.044190      -0.026271      -0.077166      -0.051306      -0.035632       0.086938             10.453697      14.354973      -1.419723      -0.114118       6.907587      -3.720661      10.098532          -0.000001
          156              C       9.149953       9.651203       2.310347      -0.260490      36.422182 0.47773480E+03  0.11517451E+05                                 9.533350                            7.310493       0.030539       1.964825                    0.999779      31.321874      91.652592       0.605618       0.419506      -1.060574       0.003923      -0.009434       0.053393       0.054362      -0.006833      -0.006925       0.033683       0.003529      -0.086847      -0.047840       0.011907       0.035933             11.049227      11.421597      -1.051769      -0.910067       8.761764      -5.348583      12.964318          -0.000001
          157              C      10.086612       8.866333       2.940441       0.004809      39.602301 0.41245452E+03  0.94951413E+04                                10.018773                            6.703929      -0.057410       1.988072                    0.999297      26.769568      74.225280       0.651129       0.408615      -1.077677       0.003854       0.034556      -0.036575       0.050465      -0.003590       0.005016       0.007410       0.009508      -0.007502      -0.012423       0.004092       0.008330             13.451129      13.997653       1.295152      -4.549964      10.160262      -7.411350      16.195471          -0.000001
          158              C      11.375492       8.822088       2.497603      -0.156863      38.194238 0.44891706E+03  0.10690773E+05                                 9.982585                            7.168054      -0.190265       1.900388                    0.999357      30.525214      89.734479       0.599233       0.429208      -1.051066      -0.012987       0.017524      -0.012171       0.024978      -0.008563       0.028522       0.023904      -0.049505      -0.022290      -0.049707       0.008753       0.040954             12.568163      16.129861       1.599335      -5.655157       8.093264      -4.942044      13.481363           0.000000
          159              C       9.672051       8.050684       4.139898       0.600656      24.167740 0.23539951E+03  0.47888436E+04                                 7.710337                            5.406744      -0.096085       2.029242                    0.999421      21.832232      60.069236       0.646523       0.465690      -1.025889      -0.024129      -0.019894       0.044247       0.054183      -0.013724       0.002022       0.088206      -0.095356      -0.049007      -0.077851      -0.037889       0.115740             10.020431       9.703415       1.963750      -2.759471       7.813158      -5.654834      12.544720          -0.000000
          160              C      12.988539       7.288899       7.386530      -0.571308      28.084830 0.42538205E+03  0.99126446E+04                                 7.740998                            6.607560       0.309818       2.070340                    0.997562      31.550269      89.304673       0.682907       0.384888      -1.089053       0.013315      -0.017783       0.007445       0.023430      -0.030770       0.004103       0.015977      -0.090350      -0.079710      -0.045662      -0.024342       0.070005              8.383105       9.085337      -0.673992      -0.654192       9.227595       0.068298       6.836383          -0.000000
          161              C      13.409334       5.867285       7.308084       0.427247      26.253303 0.29627851E+03  0.63430045E+04                                 8.000389                            5.974792       0.091263       2.075833                    0.998524      22.949159      63.423006       0.633191       0.451832      -1.040362      -0.028446       0.010067       0.005987       0.030763      -0.008218       0.016374       0.004121      -0.063251       0.046283      -0.045042       0.019400       0.025641              9.462271      11.419516      -1.198021      -1.570217      12.541777       0.191599       4.425521           0.000000
          162              C      12.708009      12.636785      23.427369      -0.569545      28.909287 0.44109333E+03  0.10381723E+05                                 7.916680                            6.743502       0.147539       2.014125                    0.997702      31.916192      91.058982       0.673124       0.386609      -1.086861       0.024711      -0.020695      -0.006357       0.032853      -0.027649      -0.034613       0.013449       0.046867       0.033900      -0.042053      -0.017208       0.059261              8.607096       7.956286      -0.608924      -1.096144       7.955668      -0.650106       9.909334          -0.000000
          163              C      13.601030      12.228961      22.316479       0.434932      26.151707 0.29394011E+03  0.62858412E+04                                 7.998940                            5.959749       0.045353       2.063260                    0.999001      22.903930      63.438593       0.632082       0.453136      -1.038727       0.004556      -0.014560       0.038414       0.041332       0.019066      -0.016048       0.021604       0.014739       0.028889      -0.039871       0.015538       0.024334              9.488566       8.233447      -3.101473      -2.348652       7.728249      -1.140600      12.504003           0.000001
          164              C      15.030174      11.199781      21.127144       0.444267      25.803238 0.28547937E+03  0.60504455E+04                                 7.895146                            5.850862       0.072125       2.075825                    0.998653      22.538767      61.812023       0.642684       0.449672      -1.042450       0.017310      -0.031188       0.020503       0.041142      -0.000241       0.005263       0.024344       0.007516      -0.074241      -0.037998       0.015687       0.022311              9.343386       8.935126      -4.724029      -1.193851       9.433465      -1.073974       9.661566           0.000001
          165              C       0.478460      10.237931      20.679246      -0.565054      28.002266 0.42259132E+03  0.98242985E+04                                 7.714136                            6.574733       0.329908       2.075514                    0.998263      31.392212      88.542179       0.686844       0.383590      -1.090764      -0.024199       0.011726       0.020122       0.033586      -0.029534      -0.008302       0.024774       0.013301      -0.042031      -0.036147      -0.009610       0.045758              8.346723       8.506126      -1.794225      -0.527404       8.484369      -0.565330       8.049673           0.000000
          166              C       0.110654      11.923093       1.179213       0.609649      24.557129 0.24419006E+03  0.50247280E+04                                 7.826341                            5.544903      -0.018869       2.055872                    0.999602      22.018666      61.379331       0.630421       0.472162      -1.020053       0.001808      -0.054107      -0.030471       0.062123       0.014566      -0.041173      -0.020969       0.170598      -0.087061      -0.079537      -0.034461       0.113998              9.920884       4.601833      -0.143565       1.271421      15.929727       2.064304       9.231092           0.000001
          167              C       0.174552      13.211972       1.885223      -0.001679      41.338756 0.42661866E+03  0.99056435E+04                                10.306827                            6.811431      -0.079356       1.976439                    0.999265      27.063548      75.391485       0.646837       0.407820      -1.078073       0.010944       0.038463       0.031679       0.051017      -0.002589       0.008260      -0.013267       0.020454       0.024898      -0.020540       0.000743       0.019797             13.866986       5.210201       0.192760       1.168304      24.319836       2.801025      12.070920           0.000000
          168              C       0.397417      13.198506       3.274467      -0.255307      38.903113 0.51000064E+03  0.12495610E+05                                10.003426                            7.582571      -0.083149       1.924090                    0.999740      31.824257      93.822477       0.591324       0.422760      -1.058719       0.022703      -0.031148      -0.036612       0.053161       0.004364       0.012865      -0.041157       0.047370      -0.029072      -0.057316       0.021877       0.035439             11.541955       5.081125       0.089516       1.300184      16.211413       2.675192      13.333326           0.000001
          169              C      10.212850       9.826260      13.500217       0.612471      23.831623 0.23871176E+03  0.48799852E+04                                 7.647737                            5.477474       0.027583       2.075575                    0.999572      21.758978      60.286542       0.635687       0.471322      -1.021392      -0.058259       0.008258      -0.026076       0.064361       0.024652      -0.021516      -0.056916      -0.152224      -0.051696      -0.075561      -0.039962       0.115523              9.526350      14.171619      -0.545913       2.457461       5.599354       2.288526       8.808079           0.000001
          170              C      11.612383       9.706990      14.013909       0.018834      38.109958 0.39344028E+03  0.89506976E+04                                 9.764400                            6.544866      -0.014988       2.007028                    0.999193      26.252118      72.347924       0.659438       0.408276      -1.077957       0.046406      -0.011883       0.011223       0.049201       0.010630      -0.012246      -0.005732      -0.039573       0.031218      -0.030455       0.006690       0.023765             12.886550      19.585223      -0.278119       4.643662       7.594246       3.815800      11.480181          -0.000000
          171              C      12.514755       8.975984      13.373692      -0.228615      35.871733 0.42703273E+03  0.10020128E+05                                 9.449205                            6.923278       0.008283       1.968964                    0.999696      30.110029      87.199636       0.620155       0.420914      -1.058652      -0.041767      -0.003888       0.006807       0.042496       0.010045      -0.004106      -0.016570      -0.109948       0.043650      -0.063249       0.007688       0.055561             11.230876      16.920058      -1.290926       1.602469       7.427042       3.341179       9.345529          -0.000001
          172              C      13.797401       8.925968      13.801347       0.331212      30.612084 0.33332497E+03  0.73073704E+04                                 8.625977                            6.201296       0.128416       2.068577                    0.999306      23.965644      65.776893       0.645780       0.432642      -1.057767       0.048140      -0.093829      -0.031897       0.110176      -0.049446      -0.025762       0.044190      -0.026271      -0.077166      -0.051306      -0.035632       0.086938             10.453696      14.354969      -1.419725       0.114115       6.907588       3.720662      10.098532          -0.000001
          173              C      14.227547       9.585797      14.962847      -0.260490      36.422210 0.47773519E+03  0.11517462E+05                                 9.533355                            7.310497       0.030539       1.964825                    0.999779      31.321873      91.652591       0.605618       0.419506      -1.060574      -0.003923       0.009434       0.053393       0.054362      -0.006833       0.006925      -0.033683       0.003529      -0.086847      -0.047840       0.011907       0.035933             11.049233      11.421603      -1.051769       0.910068       8.761770       5.348587      12.964327          -0.000001
          174              C      13.290888      10.370667      15.592941       0.004809      39.602295 0.41245449E+03  0.94951403E+04                                10.018772                            6.703929      -0.057410       1.988072                    0.999297      26.769568      74.225278       0.651129       0.408615      -1.077677      -0.003854      -0.034556      -0.036575       0.050465      -0.003590      -0.005016      -0.007410       0.009508      -0.007502      -0.012423       0.004092       0.008330             13.451127      13.997652       1.295152       4.549963      10.160260       7.411348      16.195467          -0.000001
          175              C      12.002008      10.414912      15.150103      -0.156863      38.194238 0.44891708E+03  0.10690774E+05                                 9.982585                            7.168054      -0.190265       1.900388                    0.999357      30.525215      89.734483       0.599233       0.429208      -1.051066       0.012987      -0.017524      -0.012171       0.024978      -0.008563      -0.028522      -0.023904      -0.049505      -0.022290      -0.049707       0.008753       0.040954             12.568163      16.129861       1.599334       5.655156       8.093264       4.942043      13.481363           0.000000
          176              C      13.705449      11.186316      16.792398       0.600656      24.167748 0.23539968E+03  0.47888477E+04                                 7.710338                            5.406746      -0.096085       2.029242                    0.999421      21.832232      60.069235       0.646523       0.465690      -1.025889       0.024129       0.019894       0.044247       0.054183      -0.013724      -0.002022      -0.088207      -0.095356      -0.049007      -0.077851      -0.037889       0.115740             10.020432       9.703417       1.963749       2.759466       7.813159       5.654834      12.544720          -0.000000
          177              C      10.388961      11.948101      20.039030      -0.571308      28.084829 0.42538204E+03  0.99126443E+04                                 7.740998                            6.607560       0.309818       2.070340                    0.997562      31.550269      89.304672       0.682907       0.384888      -1.089053      -0.013315       0.017783       0.007445       0.023430      -0.030770      -0.004103      -0.015977      -0.090350      -0.079710      -0.045662      -0.024342       0.070005              8.383105       9.085336      -0.673993       0.654190       9.227596      -0.068299       6.836383          -0.000000
          178              C       9.968166      13.369715      19.960584       0.427247      26.253303 0.29627852E+03  0.63430045E+04                                 8.000389                            5.974792       0.091263       2.075833                    0.998524      22.949159      63.423005       0.633191       0.451832      -1.040362       0.028446      -0.010067       0.005987       0.030763      -0.008218      -0.016374      -0.004121      -0.063251       0.046283      -0.045042       0.019400       0.025641              9.462271      11.419516      -1.198021       1.570217      12.541776      -0.191599       4.425522           0.000000
          179              C       4.915509      16.218715      14.530131      -0.569545      28.909287 0.44109311E+03  0.10381717E+05                                 7.916680                            6.743500       0.147539       2.014125                    0.997702      31.916191      91.058981       0.673125       0.386609      -1.086861       0.024711       0.020695       0.006357       0.032853       0.027649       0.034613       0.013449       0.046867       0.033900      -0.042053      -0.017208       0.059261              8.607097       7.956284       0.608926       1.096146       7.955669      -0.650105       9.909337          -0.000000
          180              C       5.808529      16.626539      15.641020       0.434932      26.151717 0.29394020E+03  0.62858436E+04                                 7.998943                            5.959750       0.045353       2.063260                    0.999001      22.903929      63.438592       0.632081       0.453136      -1.038727       0.004556       0.014560      -0.038414       0.041332      -0.019066       0.016048       0.021604       0.014739       0.028889      -0.039871       0.015538       0.024334              9.488568       8.233453       3.101472       2.348662       7.728244      -1.140593      12.504007           0.000000
          181              C       7.237674      17.655719      16.830355       0.444267      25.803228 0.28547929E+03  0.60504435E+04                                 7.895144                            5.850862       0.072125       2.075825                    0.998653      22.538766      61.812023       0.642684       0.449672      -1.042450       0.017310       0.031188      -0.020503       0.041142       0.000241      -0.005263       0.024344       0.007516      -0.074241      -0.037998       0.015687       0.022311              9.343383       8.935116       4.724019       1.193855       9.433457      -1.073975       9.661576           0.000001
          182              C       8.270960      18.617569      17.278254      -0.565054      28.002270 0.42259154E+03  0.98243048E+04                                 7.714137                            6.574735       0.329908       2.075514                    0.998263      31.392211      88.542178       0.686844       0.383590      -1.090764      -0.024199      -0.011726      -0.020122       0.033586       0.029534       0.008302       0.024774       0.013301      -0.042031      -0.036147      -0.009610       0.045758              8.346723       8.506125       1.794222       0.527406       8.484366      -0.565329       8.049680           0.000000
          183              C       7.903154      16.932407      11.473287       0.609649      24.557137 0.24419013E+03  0.50247296E+04                                 7.826342                            5.544904      -0.018869       2.055872                    0.999602      22.018666      61.379330       0.630420       0.472162      -1.020053       0.001808       0.054107       0.030471       0.062123      -0.014566       0.041173      -0.020969       0.170598      -0.087061      -0.079537      -0.034461       0.113998              9.920887       4.601835       0.143565      -1.271423      15.929733       2.064306       9.231093           0.000001
          184              C       7.967052      15.643528      10.767277      -0.001679      41.338760 0.42661848E+03  0.99056385E+04                                10.306827                            6.811430      -0.079355       1.976439                    0.999265      27.063547      75.391482       0.646837       0.407820      -1.078073       0.010944      -0.038463      -0.031679       0.051017       0.002589      -0.008260      -0.013267       0.020454       0.024898      -0.020540       0.000743       0.019797             13.866989       5.210202      -0.192760      -1.168304      24.319848       2.801028      12.070918           0.000000
          185              C       8.189917      15.656994       9.378033      -0.255307      38.903120 0.51000080E+03  0.12495615E+05                                10.003428                            7.582573      -0.083149       1.924090                    0.999740      31.824257      93.822479       0.591324       0.422760      -1.058719       0.022704       0.031148       0.036612       0.053161      -0.004364      -0.012865      -0.041157       0.047370      -0.029071      -0.057316       0.021877       0.035439             11.541956       5.081125      -0.089518      -1.300185      16.211412       2.675188      13.333332           0.000001
          186              C       2.420351      19.029240      24.457282       0.612471      23.831651 0.23871206E+03  0.48799926E+04                                 7.647743                            5.477478       0.027583       2.075575                    0.999572      21.758978      60.286541       0.635687       0.471322      -1.021392      -0.058259      -0.008258       0.026076       0.064361      -0.024652       0.021516      -0.056916      -0.152224      -0.051696      -0.075561      -0.039962       0.115523              9.526359      14.171644       0.545917      -2.457463       5.599355       2.288524       8.808079           0.000001
          187              C       3.819884      19.148510      23.943591       0.018834      38.109951 0.39344007E+03  0.89506919E+04                                 9.764399                            6.544865      -0.014988       2.007028                    0.999193      26.252117      72.347922       0.659438       0.408276      -1.077957       0.046406       0.011883      -0.011223       0.049201      -0.010630       0.012246      -0.005732      -0.039573       0.031218      -0.030455       0.006690       0.023765             12.886550      19.585228       0.278126      -4.643658       7.594246       3.815799      11.480177          -0.000000
          188              C       4.722255       0.642516      24.583807      -0.228615      35.871719 0.42703202E+03  0.10020108E+05                                 9.449202                            6.923271       0.008284       1.968964                    0.999696      30.110028      87.199633       0.620155       0.420914      -1.058652      -0.041767       0.003888      -0.006807       0.042496      -0.010045       0.004106      -0.016570      -0.109948       0.043650      -0.063249       0.007688       0.055561             11.230875      16.920062       1.290926      -1.602474       7.427039       3.341177       9.345524          -0.000001
          189              C       6.004900       0.692532      24.156153       0.331212      30.612096 0.33332492E+03  0.73073689E+04                                 8.625979                            6.201295       0.128416       2.068577                    0.999306      23.965645      65.776896       0.645780       0.432642      -1.057767       0.048140       0.093829       0.031897       0.110176       0.049446       0.025762       0.044190      -0.026271      -0.077166      -0.051306      -0.035632       0.086938             10.453700      14.354989       1.419725      -0.114119       6.907586       3.720658      10.098526          -0.000001
          190              C       6.435047       0.032703      22.994653      -0.260490      36.422203 0.47773512E+03  0.11517460E+05                                 9.533354                            7.310496       0.030539       1.964825                    0.999779      31.321875      91.652599       0.605618       0.419506      -1.060574      -0.003923      -0.009434      -0.053393       0.054362       0.006833      -0.006925      -0.033683       0.003529      -0.086847      -0.047840       0.011907       0.035933             11.049232      11.421606       1.051766      -0.910076       8.761766       5.348584      12.964325          -0.000001
          191              C       5.498388      18.484833      22.364559       0.004809      39.602279 0.41245407E+03  0.94951287E+04                                10.018769                            6.703925      -0.057410       1.988072                    0.999297      26.769569      74.225284       0.651129       0.408615      -1.077677      -0.003854       0.034556       0.036575       0.050465       0.003590       0.005016      -0.007410       0.009508      -0.007502      -0.012423       0.004092       0.008331             13.451124      13.997651      -1.295154      -4.549967      10.160256       7.411346      16.195465          -0.000001
          192              C       4.209509      18.440588      22.807396      -0.156863      38.194241 0.44891704E+03  0.10690773E+05                                 9.982586                            7.168054      -0.190265       1.900388                    0.999357      30.525216      89.734489       0.599233       0.429208      -1.051066       0.012987       0.017524       0.012171       0.024978       0.008563       0.028522      -0.023904      -0.049504      -0.022290      -0.049707       0.008753       0.040954             12.568164      16.129870      -1.599332      -5.655157       8.093262       4.942041      13.481361           0.000000
          193              C       5.912949      17.669185      21.165102       0.600656      24.167755 0.23539958E+03  0.47888453E+04                                 7.710340                            5.406745      -0.096085       2.029242                    0.999421      21.832232      60.069237       0.646523       0.465690      -1.025889       0.024129      -0.019894      -0.044247       0.054183       0.013724       0.002022      -0.088206      -0.095356      -0.049007      -0.077851      -0.037889       0.115740             10.020438       9.703418      -1.963755      -2.759479       7.813163       5.654841      12.544733          -0.000000
          194              C       2.596461      16.907399      17.918470      -0.571308      28.084802 0.42538157E+03  0.99126313E+04                                 7.740993                            6.607556       0.309818       2.070340                    0.997562      31.550269      89.304676       0.682907       0.384888      -1.089053      -0.013315      -0.017783      -0.007445       0.023430       0.030770       0.004103      -0.015977      -0.090350      -0.079710      -0.045662      -0.024342       0.070005              8.383099       9.085330       0.673989      -0.654187       9.227588      -0.068301       6.836380          -0.000000
          195              C       2.175666      15.485785      17.996916       0.427247      26.253314 0.29627872E+03  0.63430100E+04                                 8.000392                            5.974794       0.091263       2.075833                    0.998524      22.949159      63.423006       0.633191       0.451832      -1.040362       0.028446       0.010067      -0.005987       0.030763       0.008218       0.016374      -0.004121      -0.063251       0.046283      -0.045042       0.019400       0.025641              9.462274      11.419520       1.198019      -1.570217      12.541780      -0.191598       4.425523           0.000000
          196              C       2.876991       3.018285       1.877631      -0.569545      28.909279 0.44109290E+03  0.10381711E+05                                 7.916679                            6.743499       0.147539       2.014125                    0.997702      31.916191      91.058981       0.673125       0.386609      -1.086861      -0.024711      -0.020695       0.006357       0.032853       0.027649      -0.034613      -0.013449       0.046867       0.033900      -0.042053      -0.017208       0.059261              8.607096       7.956283       0.608926      -1.096145       7.955666       0.650106       9.909338          -0.000000
          197              C       1.983971       2.610461       2.988520       0.434932      26.151721 0.29394021E+03  0.62858439E+04                                 7.998944                            5.959750       0.045353       2.063260                    0.999001      22.903929      63.438591       0.632082       0.453136      -1.038727      -0.004556      -0.014560      -0.038414       0.041332      -0.019066      -0.016048      -0.021604       0.014739       0.028889      -0.039871       0.015538       0.024334              9.488569       8.233453       3.101472      -2.348662       7.728245       1.140593      12.504010           0.000000
          198              C       0.554826       1.581281       4.177855       0.444267      25.803237 0.28547942E+03  0.60504468E+04                                 7.895146                            5.850863       0.072125       2.075825                    0.998653      22.538767      61.812023       0.642684       0.449672      -1.042450      -0.017310      -0.031188      -0.020503       0.041142       0.000241       0.005263      -0.024344       0.007516      -0.074241      -0.037998       0.015687       0.022311              9.343385       8.935118       4.724021      -1.193856       9.433458       1.073973       9.661579           0.000001
          199              C      15.106541       0.619431       4.625754      -0.565054      28.002282 0.42259163E+03  0.98243072E+04                                 7.714138                            6.574735       0.329908       2.075514                    0.998263      31.392212      88.542180       0.686844       0.383590      -1.090764       0.024199       0.011726      -0.020122       0.033586       0.029534      -0.008302      -0.024774       0.013301      -0.042031      -0.036147      -0.009610       0.045758              8.346726       8.506125       1.794228      -0.527408       8.484370       0.565328       8.049682           0.000000
          200              C      15.474347       2.304593      24.125787       0.609649      24.557120 0.24418990E+03  0.50247240E+04                                 7.826339                            5.544901      -0.018869       2.055872                    0.999602      22.018665      61.379329       0.630421       0.472162      -1.020053      -0.001808      -0.054107       0.030471       0.062123      -0.014566      -0.041173       0.020969       0.170598      -0.087061      -0.079537      -0.034461       0.113998              9.920882       4.601833       0.143563       1.271425      15.929720      -2.064305       9.231092           0.000001
          201              C      15.410448       3.593472      23.419777      -0.001679      41.338763 0.42661854E+03  0.99056401E+04                                10.306828                            6.811430      -0.079355       1.976439                    0.999265      27.063547      75.391481       0.646837       0.407820      -1.078073      -0.010944       0.038463      -0.031679       0.051017       0.002589       0.008260       0.013267       0.020454       0.024898      -0.020540       0.000743       0.019797             13.866990       5.210203      -0.192763       1.168307      24.319847      -2.801030      12.070919           0.000000
          202              C      15.187582       3.580006      22.030533      -0.255307      38.903121 0.51000081E+03  0.12495615E+05                                10.003428                            7.582573      -0.083149       1.924090                    0.999740      31.824256      93.822472       0.591324       0.422760      -1.058719      -0.022704      -0.031148       0.036612       0.053161      -0.004364       0.012865       0.041157       0.047370      -0.029071      -0.057316       0.021877       0.035439             11.541956       5.081126      -0.089516       1.300186      16.211411      -2.675189      13.333332           0.000001
          203              C       5.372150       0.207760      11.804782       0.612471      23.831626 0.23871175E+03  0.48799848E+04                                 7.647738                            5.477474       0.027583       2.075575                    0.999572      21.758978      60.286540       0.635687       0.471322      -1.021392       0.058259       0.008258       0.026076       0.064361      -0.024652      -0.021516       0.056916      -0.152224      -0.051696      -0.075561      -0.039962       0.115523              9.526351      14.171628       0.545920       2.457454       5.599353      -2.288523       8.808072           0.000001
          204              C       3.972617       0.088490      11.291091       0.018834      38.109972 0.39344035E+03  0.89506994E+04                                 9.764402                            6.544867      -0.014988       2.007028                    0.999193      26.252117      72.347920       0.659438       0.408276      -1.077957      -0.046406      -0.011883      -0.011223       0.049201      -0.010630      -0.012246       0.005732      -0.039573       0.031218      -0.030455       0.006690       0.023765             12.886556      19.585248       0.278123       4.643667       7.594245      -3.815795      11.480176          -0.000000
          205              C       3.070245      18.594484      11.931307      -0.228615      35.871734 0.42703225E+03  0.10020114E+05                                 9.449205                            6.923274       0.008284       1.968964                    0.999696      30.110028      87.199634       0.620155       0.420914      -1.058652       0.041767      -0.003888      -0.006807       0.042496      -0.010045      -0.004106       0.016570      -0.109948       0.043650      -0.063249       0.007688       0.055561             11.230879      16.920073       1.290923       1.602480       7.427039      -3.341176       9.345525          -0.000001
          206              C       1.787600      18.544468      11.503653       0.331212      30.612092 0.33332477E+03  0.73073649E+04                                 8.625978                            6.201293       0.128416       2.068577                    0.999306      23.965645      65.776895       0.645780       0.432642      -1.057767      -0.048140      -0.093829       0.031897       0.110176       0.049446      -0.025762      -0.044190      -0.026271      -0.077166      -0.051306      -0.035632       0.086938             10.453699      14.354992       1.419723       0.114124       6.907584      -3.720656      10.098521          -0.000001
          207              C       1.357453      -0.032703      10.342154      -0.260490      36.422238 0.47773553E+03  0.11517472E+05                                 9.533360                            7.310498       0.030539       1.964825                    0.999779      31.321874      91.652592       0.605618       0.419506      -1.060574       0.003923       0.009434      -0.053393       0.054362       0.006833       0.006925       0.033683       0.003529      -0.086847      -0.047840       0.011907       0.035933             11.049240      11.421612       1.051763       0.910078       8.761771      -5.348591      12.964338          -0.000001
          208              C       2.294112       0.752167       9.712059       0.004809      39.602282 0.41245412E+03  0.94951301E+04                                10.018770                            6.703926      -0.057410       1.988072                    0.999297      26.769567      74.225277       0.651129       0.408615      -1.077677       0.003854      -0.034556       0.036575       0.050465       0.003590      -0.005016       0.007410       0.009508      -0.007502      -0.012423       0.004092       0.008330             13.451125      13.997650      -1.295155       4.549966      10.160256      -7.411347      16.195469          -0.000001
          209              C       3.582991       0.796412      10.154896      -0.156863      38.194233 0.44891706E+03  0.10690773E+05                                 9.982584                            7.168054      -0.190265       1.900388                    0.999357      30.525215      89.734481       0.599233       0.429208      -1.051066      -0.012987      -0.017524       0.012171       0.024978       0.008563      -0.028522       0.023904      -0.049505      -0.022290      -0.049707       0.008753       0.040954             12.568162      16.129871      -1.599333       5.655158       8.093259      -4.942037      13.481355           0.000000
          210              C       1.879551       1.567815       8.512602       0.600656      24.167782 0.23539991E+03  0.47888536E+04                                 7.710346                            5.406748      -0.096085       2.029242                    0.999421      21.832232      60.069235       0.646522       0.465690      -1.025889      -0.024129       0.019894      -0.044247       0.054183       0.013724      -0.002022       0.088207      -0.095356      -0.049007      -0.077851      -0.037889       0.115740             10.020447       9.703422      -1.963757       2.759481       7.813170      -5.654848      12.544748          -0.000000
          211              C       5.196039       2.329601       5.265970      -0.571308      28.084829 0.42538207E+03  0.99126452E+04                                 7.740998                            6.607560       0.309818       2.070340                    0.997562      31.550269      89.304673       0.682907       0.384888      -1.089053       0.013315       0.017783      -0.007445       0.023430       0.030770      -0.004103       0.015977      -0.090350      -0.079710      -0.045662      -0.024342       0.070005              8.383104       9.085336       0.673992       0.654191       9.227595       0.068297       6.836383           0.000000
          212              C       5.616834       3.751215       5.344416       0.427247      26.253314 0.29627871E+03  0.63430097E+04                                 8.000392                            5.974794       0.091263       2.075833                    0.998524      22.949159      63.423006       0.633191       0.451832      -1.040362      -0.028446      -0.010067      -0.005987       0.030763       0.008218      -0.016374       0.004121      -0.063251       0.046283      -0.045042       0.019400       0.025641              9.462274      11.419521       1.198019       1.570217      12.541779       0.191598       4.425522           0.000000
          213              C       4.915509      12.636785      14.530131      -0.569545      28.909278 0.44109291E+03  0.10381711E+05                                 7.916678                            6.743498       0.147539       2.014125                    0.997702      31.916191      91.058977       0.673125       0.386609      -1.086861       0.024711      -0.020695       0.006357       0.032853      -0.027649       0.034613      -0.013449       0.046867       0.033900      -0.042053      -0.017208       0.059261              8.607095       7.956283      -0.608926       1.096144       7.955666       0.650107       9.909334          -0.000000
          214              C       5.808529      12.228961      15.641020       0.434932      26.151715 0.29394021E+03  0.62858436E+04                                 7.998942                            5.959750       0.045353       2.063260                    0.999001      22.903929      63.438588       0.632082       0.453136      -1.038727       0.004556      -0.014560      -0.038414       0.041332       0.019066       0.016048      -0.021604       0.014739       0.028889      -0.039871       0.015538       0.024334              9.488568       8.233453      -3.101472       2.348663       7.728245       1.140594      12.504005           0.000000
          215              C       7.237674      11.199781      16.830355       0.444267      25.803211 0.28547904E+03  0.60504367E+04                                 7.895140                            5.850858       0.072125       2.075825                    0.998653      22.538761      61.811994       0.642684       0.449672      -1.042450       0.017310      -0.031187      -0.020503       0.041142      -0.000241      -0.005263      -0.024344       0.007516      -0.074241      -0.037998       0.015687       0.022311              9.343378       8.935109      -4.724015       1.193855       9.433453       1.073975       9.661572           0.000001
          216              C       8.270960      10.237931      17.278254      -0.565054      28.002267 0.42259149E+03  0.98243032E+04                                 7.714136                            6.574734       0.329908       2.075514                    0.998263      31.392209      88.542165       0.686844       0.383590      -1.090764      -0.024199       0.011726      -0.020122       0.033586      -0.029534       0.008302      -0.024774       0.013301      -0.042031      -0.036147      -0.009610       0.045758              8.346722       8.506121      -1.794222       0.527407       8.484367       0.565329       8.049679           0.000000
          217              C       7.903154      11.923093      11.473287       0.609649      24.557137 0.24419013E+03  0.50247296E+04                                 7.826342                            5.544904      -0.018869       2.055872                    0.999602      22.018666      61.379330       0.630420       0.472162      -1.020053       0.001808      -0.054107       0.030471       0.062123       0.014566       0.041173       0.020969       0.170598      -0.087061      -0.079537      -0.034461       0.113998              9.920887       4.601835      -0.143565      -1.271423      15.929734      -2.064306       9.231093           0.000001
          218              C       7.967052      13.211972      10.767277      -0.001679      41.338760 0.42661848E+03  0.99056384E+04                                10.306827                            6.811430      -0.079355       1.976439                    0.999265      27.063547      75.391482       0.646837       0.407820      -1.078073       0.010944       0.038463      -0.031679       0.051017      -0.002589      -0.008260       0.013267       0.020454       0.024898      -0.020540       0.000743       0.019797             13.866989       5.210202       0.192759      -1.168304      24.319848      -2.801028      12.070918           0.000000
          219              C       8.189917      13.198506       9.378033      -0.255307      38.903123 0.51000085E+03  0.12495617E+05                                10.003428                            7.582573      -0.083149       1.924090                    0.999740      31.824258      93.822484       0.591324       0.422760      -1.058719       0.022703      -0.031148       0.036612       0.053161       0.004364      -0.012865       0.041157       0.047370      -0.029071      -0.057316       0.021877       0.035439             11.541957       5.081125       0.089518      -1.300185      16.211413      -2.675188      13.333333           0.000001
          220              C       2.420351       9.826260      24.457282       0.612471      23.831652 0.23871208E+03  0.48799930E+04                                 7.647744                            5.477478       0.027583       2.075575                    0.999572      21.758979      60.286544       0.635687       0.471322      -1.021392      -0.058259       0.008258       0.026076       0.064361       0.024652       0.021516       0.056916      -0.152224      -0.051696      -0.075561      -0.039962       0.115523              9.526360      14.171645      -0.545917      -2.457462       5.599356      -2.288524       8.808079           0.000001
          221              C       3.819884       9.706990      23.943591       0.018834      38.109951 0.39344007E+03  0.89506919E+04                                 9.764399                            6.544865      -0.014988       2.007028                    0.999193      26.252117      72.347923       0.659438       0.408276      -1.077957       0.046406      -0.011883      -0.011223       0.049201       0.010630       0.012246       0.005732      -0.039573       0.031218      -0.030455       0.006690       0.023765             12.886551      19.585230      -0.278125      -4.643658       7.594247      -3.815799      11.480176          -0.000000
          222              C       4.722255       8.975984      24.583807      -0.228615      35.871723 0.42703207E+03  0.10020109E+05                                 9.449203                            6.923272       0.008283       1.968964                    0.999696      30.110030      87.199641       0.620155       0.420914      -1.058652      -0.041767      -0.003888      -0.006807       0.042496       0.010045       0.004106       0.016570      -0.109948       0.043650      -0.063249       0.007688       0.055561             11.230876      16.920065      -1.290925      -1.602474       7.427040      -3.341178       9.345524          -0.000001
          223              C       6.004900       8.925968      24.156153       0.331212      30.612094 0.33332489E+03  0.73073683E+04                                 8.625979                            6.201295       0.128416       2.068577                    0.999306      23.965644      65.776894       0.645780       0.432642      -1.057767       0.048140      -0.093829       0.031897       0.110176      -0.049446       0.025762      -0.044190      -0.026271      -0.077166      -0.051306      -0.035632       0.086938             10.453700      14.354990      -1.419725      -0.114120       6.907586      -3.720657      10.098525          -0.000001
          224              C       6.435047       9.585797      22.994653      -0.260490      36.422201 0.47773512E+03  0.11517460E+05                                 9.533354                            7.310496       0.030539       1.964825                    0.999779      31.321876      91.652604       0.605618       0.419506      -1.060574      -0.003923       0.009434      -0.053393       0.054362      -0.006833      -0.006925       0.033683       0.003529      -0.086847      -0.047840       0.011907       0.035933             11.049232      11.421608      -1.051766      -0.910078       8.761766      -5.348582      12.964321          -0.000001
          225              C       5.498388      10.370667      22.364559       0.004809      39.602272 0.41245411E+03  0.94951299E+04                                10.018769                            6.703926      -0.057410       1.988072                    0.999297      26.769567      74.225280       0.651129       0.408615      -1.077676      -0.003854      -0.034556       0.036575       0.050465      -0.003590       0.005016       0.007410       0.009508      -0.007502      -0.012423       0.004092       0.008331             13.451123      13.997653       1.295154      -4.549966      10.160258      -7.411345      16.195458          -0.000001
          226              C       4.209509      10.414912      22.807396      -0.156863      38.194240 0.44891704E+03  0.10690773E+05                                 9.982586                            7.168054      -0.190265       1.900388                    0.999357      30.525216      89.734490       0.599232       0.429208      -1.051066       0.012987      -0.017524       0.012171       0.024978      -0.008563       0.028522       0.023904      -0.049505      -0.022289      -0.049707       0.008753       0.040954             12.568165      16.129873       1.599333      -5.655156       8.093264      -4.942042      13.481359           0.000000
          227              C       5.912949      11.186316      21.165102       0.600656      24.167753 0.23539964E+03  0.47888466E+04                                 7.710339                            5.406745      -0.096086       2.029241                    0.999421      21.832237      60.069248       0.646523       0.465690      -1.025889       0.024129       0.019894      -0.044247       0.054183      -0.013724       0.002022       0.088207      -0.095356      -0.049008      -0.077852      -0.037889       0.115740             10.020436       9.703424       1.963756      -2.759478       7.813162      -5.654837      12.544723          -0.000000
          228              C       2.596461      11.948101      17.918470      -0.571308      28.084869 0.42538274E+03  0.99126665E+04                                 7.741009                            6.607568       0.309811       2.070337                    0.997562      31.550315      89.304880       0.682906       0.384888      -1.089053      -0.013315       0.017782      -0.007445       0.023429      -0.030769       0.004103       0.015977      -0.090351      -0.079710      -0.045663      -0.024342       0.070005              8.383118       9.085344      -0.673983      -0.654188       9.227620       0.068297       6.836391          -0.000000
          229              C       2.175666      13.369715      17.996916       0.427242      26.253563 0.29628201E+03  0.63430970E+04                                 8.000440                            5.974828       0.091258       2.075829                    0.998524      22.949265      63.423352       0.633189       0.451832      -1.040362       0.028447      -0.010067      -0.005988       0.030764      -0.008219       0.016374       0.004121      -0.063252       0.046280      -0.045042       0.019400       0.025642              9.462333      11.419576      -1.198062      -1.570225      12.541881       0.191607       4.425543           0.000000
          230              C       2.876991       6.600215       1.877631      -0.569545      28.909288 0.44109308E+03  0.10381716E+05                                 7.916680                            6.743499       0.147539       2.014125                    0.997702      31.916191      91.058979       0.673125       0.386609      -1.086861      -0.024711       0.020695       0.006357       0.032853      -0.027649      -0.034613       0.013449       0.046867       0.033900      -0.042053      -0.017208       0.059261              8.607097       7.956284      -0.608926      -1.096146       7.955670      -0.650106       9.909337          -0.000000
          231              C       1.983971       7.008039       2.988520       0.434932      26.151721 0.29394019E+03  0.62858433E+04                                 7.998943                            5.959750       0.045353       2.063260                    0.999001      22.903928      63.438587       0.632082       0.453136      -1.038727      -0.004556       0.014560      -0.038414       0.041332       0.019066      -0.016048       0.021604       0.014739       0.028889      -0.039871       0.015538       0.024334              9.488570       8.233455      -3.101473      -2.348663       7.728246      -1.140595      12.504009           0.000000
          232              C       0.554826       8.037219       4.177855       0.444267      25.803227 0.28547930E+03  0.60504435E+04                                 7.895143                            5.850861       0.072125       2.075825                    0.998653      22.538761      61.811994       0.642684       0.449672      -1.042450      -0.017310       0.031187      -0.020503       0.041142      -0.000241       0.005263       0.024344       0.007516      -0.074241      -0.037998       0.015687       0.022311              9.343382       8.935113      -4.724018      -1.193858       9.433457      -1.073973       9.661575           0.000001
          233              C      15.106541       8.999069       4.625754      -0.565054      28.002277 0.42259154E+03  0.98243047E+04                                 7.714137                            6.574734       0.329908       2.075514                    0.998263      31.392209      88.542163       0.686844       0.383590      -1.090764       0.024199      -0.011726      -0.020122       0.033586      -0.029534      -0.008302       0.024774       0.013301      -0.042031      -0.036147      -0.009610       0.045758              8.346724       8.506120      -1.794226      -0.527408       8.484369      -0.565328       8.049682           0.000000
          234              C      15.474347       7.313907      24.125787       0.609649      24.557121 0.24418992E+03  0.50247245E+04                                 7.826339                            5.544901      -0.018869       2.055872                    0.999602      22.018666      61.379330       0.630421       0.472162      -1.020053      -0.001808       0.054107       0.030471       0.062123       0.014566      -0.041173      -0.020969       0.170598      -0.087061      -0.079537      -0.034461       0.113998              9.920881       4.601833      -0.143563       1.271425      15.929719       2.064304       9.231092           0.000001
          235              C      15.410448       6.025028      23.419777      -0.001679      41.338764 0.42661854E+03  0.99056402E+04                                10.306828                            6.811430      -0.079355       1.976439                    0.999265      27.063547      75.391483       0.646837       0.407820      -1.078073      -0.010944      -0.038463      -0.031679       0.051017      -0.002589       0.008260      -0.013267       0.020454       0.024898      -0.020540       0.000743       0.019797             13.866990       5.210203       0.192763       1.168307      24.319848       2.801030      12.070920           0.000000
          236              C      15.187582       6.038494      22.030533      -0.255307      38.903125 0.51000087E+03  0.12495617E+05                                10.003428                            7.582573      -0.083149       1.924090                    0.999740      31.824258      93.822481       0.591324       0.422760      -1.058719      -0.022703       0.031148       0.036612       0.053161       0.004364       0.012865      -0.041157       0.047370      -0.029071      -0.057316       0.021877       0.035439             11.541957       5.081126       0.089516       1.300187      16.211412       2.675189      13.333333           0.000001
          237              C       5.372150       9.410740      11.804782       0.612471      23.831627 0.23871175E+03  0.48799848E+04                                 7.647738                            5.477474       0.027583       2.075575                    0.999572      21.758978      60.286543       0.635687       0.471323      -1.021392       0.058259      -0.008258       0.026076       0.064361       0.024652      -0.021516      -0.056916      -0.152224      -0.051696      -0.075561      -0.039962       0.115523              9.526352      14.171630      -0.545920       2.457454       5.599354       2.288524       8.808073           0.000001
          238              C       3.972617       9.530010      11.291091       0.018834      38.109972 0.39344035E+03  0.89506995E+04                                 9.764403                            6.544867      -0.014988       2.007028                    0.999193      26.252117      72.347923       0.659438       0.408276      -1.077957      -0.046406       0.011883      -0.011223       0.049201       0.010630      -0.012246      -0.005732      -0.039573       0.031218      -0.030455       0.006690       0.023765             12.886558      19.585251      -0.278122       4.643668       7.594246       3.815795      11.480176          -0.000000
          239              C       3.070245      10.261016      11.931307      -0.228615      35.871736 0.42703228E+03  0.10020115E+05                                 9.449206                            6.923274       0.008283       1.968964                    0.999696      30.110029      87.199639       0.620155       0.420914      -1.058652       0.041767       0.003888      -0.006807       0.042496       0.010045      -0.004106      -0.016570      -0.109948       0.043650      -0.063249       0.007688       0.055561             11.230880      16.920075      -1.290922       1.602480       7.427040       3.341176       9.345525          -0.000001
          240              C       1.787600      10.311032      11.503653       0.331212      30.612090 0.33332474E+03  0.73073643E+04                                 8.625978                            6.201293       0.128416       2.068577                    0.999306      23.965644      65.776892       0.645780       0.432642      -1.057767      -0.048140       0.093829       0.031897       0.110176      -0.049446      -0.025762       0.044190      -0.026271      -0.077166      -0.051306      -0.035632       0.086938             10.453699      14.354992      -1.419722       0.114125       6.907584       3.720655      10.098520          -0.000001
          241              C       1.357453       9.651203      10.342154      -0.260490      36.422239 0.47773556E+03  0.11517473E+05                                 9.533360                            7.310499       0.030539       1.964825                    0.999779      31.321876      91.652605       0.605618       0.419506      -1.060574       0.003923      -0.009434      -0.053393       0.054362      -0.006833       0.006925      -0.033683       0.003529      -0.086847      -0.047840       0.011907       0.035933             11.049241      11.421614      -1.051763       0.910080       8.761772       5.348590      12.964335          -0.000001
          242              C       2.294112       8.866333       9.712059       0.004809      39.602281 0.41245423E+03  0.94951332E+04                                10.018770                            6.703927      -0.057410       1.988072                    0.999297      26.769568      74.225281       0.651129       0.408615      -1.077677       0.003854       0.034556       0.036575       0.050465      -0.003590      -0.005016      -0.007410       0.009508      -0.007502      -0.012423       0.004092       0.008331             13.451125      13.997653       1.295155       4.549965      10.160259       7.411347      16.195464          -0.000001
          243              C       3.582991       8.822088      10.154896      -0.156863      38.194236 0.44891710E+03  0.10690775E+05                                 9.982585                            7.168055      -0.190265       1.900388                    0.999357      30.525216      89.734490       0.599232       0.429208      -1.051066      -0.012987       0.017524       0.012171       0.024978      -0.008563      -0.028522      -0.023904      -0.049505      -0.022289      -0.049707       0.008753       0.040954             12.568164      16.129876       1.599334       5.655158       8.093262       4.942039      13.481355           0.000000
          244              C       1.879551       8.050684       8.512602       0.600656      24.167779 0.23539995E+03  0.47888544E+04                                 7.710345                            5.406749      -0.096086       2.029241                    0.999421      21.832236      60.069247       0.646522       0.465690      -1.025889      -0.024129      -0.019894      -0.044247       0.054183      -0.013724      -0.002022      -0.088207      -0.095356      -0.049008      -0.077852      -0.037889       0.115740             10.020446       9.703428       1.963759       2.759481       7.813170       5.654845      12.544739          -0.000000
          245              C       5.196039       7.288899       5.265970      -0.571308      28.084892 0.42538318E+03  0.99126788E+04                                 7.741013                            6.607571       0.309811       2.070337                    0.997562      31.550315      89.304879       0.682906       0.384888      -1.089053       0.013315      -0.017782      -0.007445       0.023429      -0.030769      -0.004103      -0.015977      -0.090351      -0.079710      -0.045663      -0.024342       0.070005              8.383123       9.085350      -0.673984       0.654191       9.227624      -0.068295       6.836393          -0.000000
          246              C       5.616834       5.867285       5.344416       0.427242      26.253563 0.29628202E+03  0.63430972E+04                                 8.000440                            5.974827       0.091258       2.075829                    0.998524      22.949266      63.423353       0.633189       0.451832      -1.040362      -0.028447       0.010067      -0.005988       0.030764      -0.008219      -0.016374      -0.004121      -0.063252       0.046280      -0.045042       0.019400       0.025642              9.462333      11.419577      -1.198062       1.570225      12.541880      -0.191606       4.425543           0.000000
          247              C      10.669491       3.018285      10.774869      -0.569545      28.909289 0.44109320E+03  0.10381719E+05                                 7.916680                            6.743500       0.147539       2.014125                    0.997702      31.916191      91.058977       0.673125       0.386609      -1.086861      -0.024711      -0.020695      -0.006357       0.032853       0.027649       0.034613       0.013449       0.046867       0.033900      -0.042053      -0.017208       0.059261              8.607097       7.956285       0.608924       1.096145       7.955667      -0.650107       9.909339          -0.000000
          248              C       9.776471       2.610461       9.663979       0.434932      26.151716 0.29394017E+03  0.62858427E+04                                 7.998942                            5.959750       0.045353       2.063260                    0.999001      22.903929      63.438588       0.632082       0.453136      -1.038727      -0.004556      -0.014560       0.038414       0.041332      -0.019066       0.016048       0.021604       0.014739       0.028889      -0.039871       0.015538       0.024334              9.488569       8.233451       3.101471       2.348661       7.728246      -1.140597      12.504009           0.000001
          249              C       8.347326       1.581281       8.474644       0.444267      25.803227 0.28547932E+03  0.60504440E+04                                 7.895143                            5.850861       0.072125       2.075825                    0.998653      22.538761      61.811994       0.642684       0.449672      -1.042450      -0.017310      -0.031187       0.020503       0.041142       0.000241      -0.005263       0.024344       0.007516      -0.074241      -0.037998       0.015687       0.022311              9.343382       8.935119       4.724023       1.193856       9.433461      -1.073974       9.661566           0.000001
          250              C       7.314040       0.619431       8.026746      -0.565054      28.002284 0.42259172E+03  0.98243096E+04                                 7.714138                            6.574736       0.329908       2.075514                    0.998263      31.392210      88.542167       0.686844       0.383590      -1.090764       0.024199       0.011726       0.020122       0.033586       0.029534       0.008302       0.024774       0.013301      -0.042031      -0.036147      -0.009610       0.045758              8.346726       8.506125       1.794225       0.527405       8.484371      -0.565332       8.049681           0.000000
          251              C       7.681847       2.304593      13.831713       0.609649      24.557127 0.24418989E+03  0.50247238E+04                                 7.826340                            5.544901      -0.018869       2.055872                    0.999602      22.018666      61.379331       0.630421       0.472162      -1.020053      -0.001808      -0.054107      -0.030471       0.062123      -0.014566       0.041173      -0.020969       0.170598      -0.087061      -0.079537      -0.034461       0.113998              9.920886       4.601832       0.143565      -1.271420      15.929740       2.064305       9.231086           0.000001
          252              C       7.617948       3.593472      14.537722      -0.001679      41.338788 0.42661869E+03  0.99056443E+04                                10.306832                            6.811431      -0.079356       1.976439                    0.999265      27.063547      75.391483       0.646837       0.407820      -1.078073      -0.010944       0.038463       0.031679       0.051017       0.002589      -0.008260      -0.013267       0.020454       0.024898      -0.020540       0.000743       0.019797             13.866999       5.210204      -0.192760      -1.168304      24.319877       2.801028      12.070916           0.000000
          253              C       7.395083       3.580006      15.926967      -0.255307      38.903126 0.51000103E+03  0.12495622E+05                                10.003429                            7.582575      -0.083149       1.924090                    0.999740      31.824258      93.822482       0.591324       0.422760      -1.058719      -0.022703      -0.031148      -0.036612       0.053161      -0.004364      -0.012865      -0.041157       0.047370      -0.029071      -0.057316       0.021877       0.035439             11.541957       5.081127      -0.089516      -1.300184      16.211416       2.675193      13.333329           0.000001
          254              C      13.164650       0.207760       0.847717       0.612471      23.831632 0.23871191E+03  0.48799888E+04                                 7.647739                            5.477476       0.027583       2.075575                    0.999572      21.758979      60.286543       0.635687       0.471322      -1.021392       0.058259       0.008258      -0.026076       0.064361      -0.024652       0.021516      -0.056916      -0.152224      -0.051696      -0.075561      -0.039962       0.115523              9.526353      14.171618       0.545911      -2.457463       5.599355       2.288528       8.808084           0.000001
          255              C      11.765117       0.088490       1.361409       0.018834      38.109953 0.39344024E+03  0.89506966E+04                                 9.764399                            6.544866      -0.014988       2.007028                    0.999193      26.252117      72.347920       0.659438       0.408276      -1.077957      -0.046406      -0.011883       0.011223       0.049201      -0.010630       0.012246      -0.005732      -0.039573       0.031218      -0.030455       0.006690       0.023765             12.886550      19.585221       0.278117      -4.643663       7.594247       3.815801      11.480181          -0.000000
          256              C      10.862745      18.594484       0.721192      -0.228615      35.871730 0.42703271E+03  0.10020128E+05                                 9.449205                            6.923278       0.008284       1.968964                    0.999696      30.110028      87.199634       0.620155       0.420914      -1.058652       0.041767      -0.003888       0.006807       0.042496      -0.010045       0.004106      -0.016570      -0.109948       0.043650      -0.063249       0.007688       0.055561             11.230876      16.920056       1.290924      -1.602470       7.427043       3.341180       9.345530          -0.000001
          257              C       9.580099      18.544468       1.148847       0.331212      30.612091 0.33332512E+03  0.73073742E+04                                 8.625979                            6.201297       0.128416       2.068577                    0.999306      23.965644      65.776893       0.645780       0.432642      -1.057767      -0.048140      -0.093829      -0.031897       0.110176       0.049446       0.025762       0.044190      -0.026271      -0.077166      -0.051306      -0.035632       0.086938             10.453698      14.354974       1.419723      -0.114118       6.907588       3.720662      10.098533          -0.000001
          258              C       9.149953      -0.032703       2.310347      -0.260490      36.422187 0.47773484E+03  0.11517452E+05                                 9.533351                            7.310493       0.030539       1.964825                    0.999779      31.321876      91.652601       0.605618       0.419506      -1.060574       0.003923       0.009434       0.053393       0.054362       0.006833      -0.006925      -0.033683       0.003529      -0.086847      -0.047840       0.011907       0.035933             11.049228      11.421598       1.051769      -0.910068       8.761767       5.348585      12.964320          -0.000001
          259              C      10.086612       0.752167       2.940441       0.004809      39.602306 0.41245441E+03  0.94951384E+04                                10.018774                            6.703928      -0.057410       1.988072                    0.999297      26.769568      74.225279       0.651129       0.408615      -1.077677       0.003854      -0.034556      -0.036575       0.050465       0.003590       0.005016      -0.007410       0.009508      -0.007502      -0.012423       0.004092       0.008331             13.451132      13.997657      -1.295155      -4.549969      10.160265       7.411353      16.195475          -0.000001
          260              C      11.375492       0.796412       2.497603      -0.156863      38.194246 0.44891710E+03  0.10690774E+05                                 9.982587                            7.168055      -0.190265       1.900388                    0.999357      30.525215      89.734486       0.599232       0.429208      -1.051066      -0.012987      -0.017524      -0.012171       0.024978       0.008563       0.028522      -0.023904      -0.049505      -0.022289      -0.049707       0.008753       0.040954             12.568168      16.129869      -1.599338      -5.655161       8.093267       4.942046      13.481367           0.000000
          261              C       9.672051       1.567815       4.139898       0.600656      24.167764 0.23539967E+03  0.47888475E+04                                 7.710342                            5.406745      -0.096086       2.029241                    0.999421      21.832236      60.069246       0.646523       0.465690      -1.025889      -0.024129       0.019894       0.044247       0.054183       0.013724       0.002022      -0.088207      -0.095355      -0.049008      -0.077852      -0.037889       0.115740             10.020441       9.703423      -1.963758      -2.759480       7.813168       5.654843      12.544732          -0.000000
          262              C      12.988539       2.329601       7.386530      -0.571308      28.084893 0.42538315E+03  0.99126780E+04                                 7.741013                            6.607571       0.309811       2.070337                    0.997562      31.550315      89.304878       0.682906       0.384888      -1.089053       0.013315       0.017782       0.007445       0.023429       0.030769       0.004103      -0.015977      -0.090351      -0.079710      -0.045663      -0.024342       0.070005              8.383123       9.085351       0.673984      -0.654192       9.227625      -0.068296       6.836394           0.000000
          263              C      13.409334       3.751215       7.308084       0.427242      26.253551 0.29628180E+03  0.63430916E+04                                 8.000438                            5.974825       0.091258       2.075829                    0.998524      22.949265      63.423352       0.633189       0.451832      -1.040362      -0.028447      -0.010067       0.005988       0.030764       0.008219       0.016374      -0.004121      -0.063252       0.046280      -0.045042       0.019400       0.025642              9.462330      11.419572       1.198063      -1.570224      12.541877      -0.191607       4.425542           0.000000
          264              C      12.708009      16.218715      23.427369      -0.569545      28.909296 0.44109352E+03  0.10381728E+05                                 7.916682                            6.743503       0.147539       2.014125                    0.997702      31.916191      91.058980       0.673124       0.386609      -1.086861       0.024711       0.020695      -0.006357       0.032853       0.027649      -0.034613      -0.013449       0.046867       0.033900      -0.042053      -0.017208       0.059261              8.607098       7.956288       0.608924      -1.096146       7.955672       0.650107       9.909335          -0.000000
          265              C      13.601030      16.626539      22.316479       0.434932      26.151710 0.29394010E+03  0.62858408E+04                                 7.998941                            5.959749       0.045353       2.063260                    0.999001      22.903929      63.438588       0.632082       0.453136      -1.038727       0.004556       0.014560       0.038414       0.041332      -0.019066      -0.016048      -0.021604       0.014739       0.028889      -0.039871       0.015538       0.024334              9.488568       8.233449       3.101474      -2.348653       7.728251       1.140602      12.504004           0.000000
          266              C      15.030174      17.655719      21.127144       0.444267      25.803236 0.28547942E+03  0.60504465E+04                                 7.895145                            5.850862       0.072125       2.075825                    0.998653      22.538762      61.811996       0.642684       0.449672      -1.042450       0.017310       0.031187       0.020503       0.041142       0.000241       0.005263      -0.024344       0.007516      -0.074241      -0.037998       0.015687       0.022311              9.343384       8.935122       4.724027      -1.193855       9.433467       1.073973       9.661564           0.000001
          267              C       0.478460      18.617569      20.679246      -0.565054      28.002261 0.42259125E+03  0.98242963E+04                                 7.714134                            6.574732       0.329908       2.075514                    0.998263      31.392210      88.542168       0.686844       0.383590      -1.090764      -0.024199      -0.011726       0.020122       0.033586       0.029534      -0.008302      -0.024774       0.013301      -0.042031      -0.036147      -0.009610       0.045758              8.346721       8.506121       1.794223      -0.527404       8.484369       0.565330       8.049675           0.000000
          268              C       0.110654      16.932407       1.179213       0.609649      24.557129 0.24419006E+03  0.50247281E+04                                 7.826341                            5.544903      -0.018869       2.055872                    0.999602      22.018666      61.379331       0.630420       0.472162      -1.020053       0.001808       0.054107      -0.030471       0.062123      -0.014566      -0.041173       0.020969       0.170598      -0.087061      -0.079537      -0.034461       0.113998              9.920884       4.601833       0.143565       1.271421      15.929727      -2.064304       9.231092           0.000001
          269              C       0.174552      15.643528       1.885223      -0.001679      41.338754 0.42661863E+03  0.99056427E+04                                10.306827                            6.811431      -0.079355       1.976439                    0.999265      27.063547      75.391482       0.646837       0.407820      -1.078073       0.010944      -0.038463       0.031679       0.051017       0.002589       0.008260       0.013267       0.020454       0.024898      -0.020540       0.000743       0.019797             13.866985       5.210201      -0.192759       1.168304      24.319835      -2.801024      12.070920           0.000000
          270              C       0.397417      15.656994       3.274467      -0.255307      38.903111 0.51000061E+03  0.12495610E+05                                10.003426                            7.582571      -0.083149       1.924090                    0.999740      31.824256      93.822473       0.591324       0.422760      -1.058719       0.022703       0.031148      -0.036612       0.053161      -0.004364       0.012865       0.041157       0.047370      -0.029072      -0.057316       0.021877       0.035439             11.541954       5.081125      -0.089516       1.300184      16.211412      -2.675192      13.333326           0.000001
          271              C      10.212850      19.029240      13.500217       0.612471      23.831625 0.23871178E+03  0.48799857E+04                                 7.647738                            5.477475       0.027583       2.075575                    0.999572      21.758979      60.286544       0.635687       0.471322      -1.021392      -0.058259      -0.008258      -0.026076       0.064361      -0.024652      -0.021516       0.056916      -0.152224      -0.051696      -0.075561      -0.039962       0.115523              9.526351      14.171621       0.545913       2.457462       5.599354      -2.288526       8.808079           0.000001
          272              C      11.612383      19.148510      14.013909       0.018834      38.109959 0.39344026E+03  0.89506969E+04                                 9.764400                            6.544866      -0.014988       2.007028                    0.999193      26.252117      72.347923       0.659438       0.408276      -1.077957       0.046406       0.011883       0.011223       0.049201      -0.010630      -0.012246       0.005732      -0.039573       0.031218      -0.030455       0.006690       0.023765             12.886552      19.585226       0.278118       4.643664       7.594248      -3.815801      11.480182          -0.000000
          273              C      12.514755       0.642516      13.373692      -0.228615      35.871736 0.42703277E+03  0.10020129E+05                                 9.449206                            6.923278       0.008283       1.968964                    0.999696      30.110030      87.199641       0.620155       0.420914      -1.058652      -0.041767       0.003888       0.006807       0.042496      -0.010045      -0.004106       0.016570      -0.109948       0.043650      -0.063249       0.007688       0.055561             11.230878      16.920060       1.290926       1.602470       7.427043      -3.341180       9.345531          -0.000001
          274              C      13.797401       0.692532      13.801347       0.331212      30.612085 0.33332497E+03  0.73073703E+04                                 8.625978                            6.201296       0.128416       2.068577                    0.999306      23.965644      65.776894       0.645780       0.432642      -1.057767       0.048140       0.093829      -0.031897       0.110176       0.049446      -0.025762      -0.044190      -0.026271      -0.077166      -0.051306      -0.035632       0.086938             10.453697      14.354969       1.419724       0.114116       6.907589      -3.720663      10.098533          -0.000001
          275              C      14.227547       0.032703      14.962847      -0.260490      36.422216 0.47773525E+03  0.11517464E+05                                 9.533356                            7.310497       0.030539       1.964825                    0.999779      31.321876      91.652604       0.605618       0.419506      -1.060574      -0.003923      -0.009434       0.053393       0.054362       0.006833       0.006925       0.033683       0.003529      -0.086847      -0.047840       0.011907       0.035933             11.049235      11.421605       1.051769       0.910069       8.761772      -5.348589      12.964328          -0.000001
          276              C      13.290888      18.484833      15.592941       0.004809      39.602301 0.41245439E+03  0.94951377E+04                                10.018773                            6.703928      -0.057410       1.988072                    0.999297      26.769568      74.225280       0.651129       0.408615      -1.077677      -0.003854       0.034556      -0.036575       0.050465       0.003590      -0.005016       0.007410       0.009508      -0.007502      -0.012423       0.004092       0.008331             13.451131      13.997657      -1.295155       4.549968      10.160264      -7.411352      16.195473          -0.000001
          277              C      12.002008      18.440588      15.150103      -0.156863      38.194246 0.44891712E+03  0.10690775E+05                                 9.982587                            7.168055      -0.190265       1.900388                    0.999357      30.525216      89.734489       0.599232       0.429208      -1.051066       0.012987       0.017524      -0.012171       0.024978       0.008563      -0.028522       0.023904      -0.049505      -0.022289      -0.049707       0.008753       0.040954             12.568167      16.129868      -1.599337       5.655160       8.093267      -4.942046      13.481367           0.000000
          278              C      13.705449      17.669185      16.792398       0.600656      24.167772 0.23539983E+03  0.47888515E+04                                 7.710343                            5.406747      -0.096086       2.029241                    0.999421      21.832236      60.069246       0.646522       0.465690      -1.025889       0.024129      -0.019894       0.044247       0.054183       0.013724      -0.002022       0.088207      -0.095356      -0.049008      -0.077852      -0.037889       0.115740             10.020442       9.703425      -1.963756       2.759475       7.813170      -5.654843      12.544732          -0.000000
          279              C      10.388961      16.907399      20.039030      -0.571308      28.084887 0.42538306E+03  0.99126754E+04                                 7.741012                            6.607571       0.309811       2.070337                    0.997562      31.550314      89.304875       0.682906       0.384888      -1.089053      -0.013315      -0.017782       0.007445       0.023429       0.030769      -0.004103       0.015977      -0.090351      -0.079710      -0.045663      -0.024342       0.070005              8.383122       9.085350       0.673982       0.654189       9.227623       0.068299       6.836394          -0.000000
          280              C       9.968166      15.485785      19.960584       0.427242      26.253551 0.29628180E+03  0.63430916E+04                                 8.000438                            5.974825       0.091258       2.075829                    0.998524      22.949265      63.423352       0.633189       0.451832      -1.040362       0.028447       0.010067       0.005988       0.030764       0.008219      -0.016374       0.004121      -0.063252       0.046280      -0.045042       0.019400       0.025642              9.462330      11.419573       1.198064       1.570224      12.541877       0.191607       4.425542           0.000000
          281              C       7.745745       4.809250      13.879792      -0.150035      40.766318 0.46464572E+03  0.11168443E+05                                10.469810                            7.319140      -0.238410       1.881549                    0.999268      30.872973      91.376828       0.589394       0.432344      -1.048457      -0.014461       0.000000       0.024281       0.028261      -0.000000       0.009530      -0.000000       0.077884       0.053595      -0.047875       0.012637       0.035237             13.707698       5.421072       0.000000      -1.066115      25.591553       0.000000      10.110468           0.000002
          282              C       7.371705       4.809250      16.635507       0.362851      31.717919 0.34089257E+03  0.75323010E+04                                 8.868721                            6.317027      -0.057696       2.004534                    0.999306      24.339101      67.561070       0.631476       0.438974      -1.051557      -0.062758       0.000000       0.102023       0.119780      -0.000000      -0.028875       0.000000      -0.012676       0.174089      -0.043560      -0.022677       0.066237             10.482459       4.443748       0.000000      -1.136270      13.311280       0.000000      13.692349          -0.000001
          283              C       0.046755      14.427750       1.227292      -0.150035      40.766302 0.46464598E+03  0.11168451E+05                                10.469808                            7.319142      -0.238410       1.881549                    0.999268      30.872974      91.376835       0.589394       0.432344      -1.048457       0.014461       0.000000       0.024281       0.028261      -0.000000      -0.009530       0.000000       0.077884       0.053595      -0.047875       0.012637       0.035237             13.707689       5.421071       0.000000       1.066114      25.591522      -0.000000      10.110473           0.000002
          284              C       0.420795      14.427750       3.983007       0.362851      31.717925 0.34089258E+03  0.75323012E+04                                 8.868723                            6.317027      -0.057696       2.004534                    0.999306      24.339100      67.561069       0.631476       0.438974      -1.051557       0.062758      -0.000000       0.102023       0.119780      -0.000000       0.028875      -0.000000      -0.012676       0.174089      -0.043560      -0.022677       0.066237             10.482462       4.443749       0.000000       1.136270      13.311284       0.000000      13.692353          -0.000001
          285              C       7.839255      14.427750      11.425207      -0.150035      40.766342 0.46464613E+03  0.11168455E+05                                10.469814                            7.319143      -0.238410       1.881549                    0.999268      30.872972      91.376827       0.589394       0.432344      -1.048457       0.014461      -0.000000      -0.024281       0.028261       0.000000       0.009530       0.000000       0.077884       0.053595      -0.047875       0.012637       0.035237             13.707700       5.421074      -0.000000      -1.066116      25.591552       0.000000      10.110476           0.000002
          286              C       8.213295      14.427750       8.669493       0.362851      31.717921 0.34089258E+03  0.75323014E+04                                 8.868722                            6.317027      -0.057696       2.004533                    0.999306      24.339101      67.561073       0.631476       0.438974      -1.051557       0.062758      -0.000000      -0.102023       0.119780       0.000000      -0.028875       0.000000      -0.012676       0.174089      -0.043560      -0.022677       0.066237             10.482461       4.443749      -0.000000      -1.136271      13.311282      -0.000000      13.692352          -0.000001
          287              C      15.538245       4.809250      24.077707      -0.150035      40.766337 0.46464613E+03  0.11168455E+05                                10.469813                            7.319143      -0.238410       1.881549                    0.999268      30.872973      91.376829       0.589394       0.432344      -1.048457      -0.014461       0.000000      -0.024281       0.028261       0.000000      -0.009530       0.000000       0.077884       0.053595      -0.047875       0.012637       0.035237             13.707698       5.421073      -0.000000       1.066116      25.591547      -0.000000      10.110474           0.000002
          288              C      15.164205       4.809250      21.321993       0.362851      31.717920 0.34089256E+03  0.75323008E+04                                 8.868722                            6.317027      -0.057696       2.004533                    0.999306      24.339101      67.561072       0.631476       0.438974      -1.051557      -0.062758      -0.000000      -0.102023       0.119780       0.000000       0.028875       0.000000      -0.012676       0.174089      -0.043560      -0.022677       0.066237             10.482461       4.443748      -0.000000       1.136269      13.311281       0.000000      13.692353          -0.000001
          289              N       9.798289       6.436700       8.459461      -0.298938      38.330715 0.51563304E+03  0.12364893E+05                                 9.265259                            7.151245       0.485257       2.165898                    0.999425      28.240070      76.094115       0.686756       0.371924      -1.120006      -0.122445       0.100240      -0.049375       0.165767      -0.011847       0.056193      -0.027119       0.009609       0.101595      -0.051089      -0.028853       0.079942             11.331926       8.944955      -4.196678      -0.317061      11.572423       4.015649      13.478399           0.000000
          290              N       8.885009       7.108071       7.700311      -0.291281      37.012996 0.49580223E+03  0.11764781E+05                                 9.018419                            6.984945       0.458920       2.158064                    0.999609      27.982122      74.824882       0.699491       0.369019      -1.123021       0.095829      -0.039346       0.126568       0.163557      -0.052582       0.022043      -0.038613      -0.002052      -0.139865      -0.063597      -0.025990       0.089587             10.931451       8.123701      -3.138768       0.491796       9.781602       3.748602      14.889050           0.000000
          291              N       8.869424       7.991050       9.714589      -0.413626      40.429534 0.51130722E+03  0.12227359E+05                                 9.620447                            7.127269       0.385019       2.159530                    0.996260      28.113167      75.486172       0.687480       0.372559      -1.120261       0.004035      -0.036621      -0.039403       0.053944      -0.003307       0.025119      -0.048733       0.040161      -0.051706      -0.065989       0.013581       0.052408             12.127101       9.167869      -4.339971      -0.584681      11.226959       4.664031      15.986476           0.000000
          292              N      14.663926       5.486392       7.055034      -0.267493      36.180437 0.47395402E+03  0.11108154E+05                                 8.877955                            6.820800       0.523112       2.186243                    0.999680      27.418214      72.604386       0.709961       0.368100      -1.124955      -0.050380      -0.150763       0.014398       0.159608      -0.047073       0.008479       0.016860      -0.112799      -0.069338      -0.066370      -0.020198       0.086569             10.866988      16.598684       1.272775      -2.370106      10.744955      -0.189333       5.257326           0.000000
          293              N      13.579211      12.800300      21.111961      -0.298938      38.330724 0.51563307E+03  0.12364894E+05                                 9.265261                            7.151245       0.485257       2.165898                    0.999425      28.240070      76.094116       0.686756       0.371924      -1.120006       0.122445      -0.100240      -0.049375       0.165767      -0.011847      -0.056193       0.027119       0.009609       0.101595      -0.051089      -0.028853       0.079942             11.331930       8.944960      -4.196686       0.317069      11.572434      -4.015653      13.478396           0.000000
          294              N      14.492491      12.128928      20.352812      -0.291281      37.012978 0.49580183E+03  0.11764769E+05                                 9.018415                            6.984942       0.458920       2.158064                    0.999609      27.982123      74.824883       0.699491       0.369019      -1.123021      -0.095829       0.039346       0.126568       0.163557      -0.052582      -0.022043       0.038613      -0.002052      -0.139865      -0.063597      -0.025990       0.089587             10.931446       8.123702      -3.138774      -0.491790       9.781604      -3.748600      14.889032           0.000000
          295              N      14.508076      11.245950      22.367090      -0.413626      40.429545 0.51130727E+03  0.12227361E+05                                 9.620449                            7.127269       0.385019       2.159530                    0.996260      28.113167      75.486172       0.687479       0.372559      -1.120261      -0.004035       0.036621      -0.039403       0.053944      -0.003307      -0.025119       0.048733       0.040161      -0.051706      -0.065989       0.013581       0.052408             12.127107       9.167868      -4.339973       0.584690      11.226968      -4.664042      15.986484           0.000000
          296              N       8.713574      13.750608      19.707534      -0.267493      36.180437 0.47395402E+03  0.11108154E+05                                 8.877955                            6.820800       0.523112       2.186243                    0.999680      27.418214      72.604386       0.709961       0.368100      -1.124955       0.050380       0.150763       0.014398       0.159608      -0.047073      -0.008479      -0.016860      -0.112799      -0.069338      -0.066370      -0.020198       0.086569             10.866988      16.598684       1.272775       2.370106      10.744955       0.189333       5.257326           0.000000
          297              N       5.786711      16.055200      16.845538      -0.298938      38.330722 0.51563331E+03  0.12364901E+05                                 9.265260                            7.151247       0.485257       2.165898                    0.999425      28.240070      76.094116       0.686756       0.371924      -1.120006       0.122445       0.100240       0.049375       0.165767       0.011847       0.056193       0.027119       0.009609       0.101595      -0.051089      -0.028853       0.079942             11.331927       8.944957       4.196677      -0.317063      11.572422      -4.015651      13.478403           0.000000
          298              N       6.699992      16.726571      17.604688      -0.291281      37.013005 0.49580240E+03  0.11764786E+05                                 9.018420                            6.984946       0.458920       2.158064                    0.999609      27.982123      74.824883       0.699491       0.369019      -1.123021      -0.095829      -0.039346      -0.126568       0.163557       0.052582       0.022043       0.038613      -0.002052      -0.139865      -0.063597      -0.025990       0.089587             10.931453       8.123701       3.138767       0.491795       9.781604      -3.748606      14.889053           0.000000
          299              N       6.715577      17.609550      15.590410      -0.413626      40.429550 0.51130727E+03  0.12227361E+05                                 9.620449                            7.127269       0.385019       2.159530                    0.996260      28.113167      75.486172       0.687480       0.372559      -1.120261      -0.004035      -0.036621       0.039403       0.053944       0.003307       0.025119       0.048733       0.040161      -0.051706      -0.065989       0.013581       0.052408             12.127107       9.167870       4.339971      -0.584684      11.226960      -4.664035      15.986489           0.000000
          300              N       0.921073      15.104892      18.249966      -0.267493      36.180444 0.47395427E+03  0.11108161E+05                                 8.877957                            6.820802       0.523112       2.186243                    0.999680      27.418214      72.604387       0.709961       0.368100      -1.124955       0.050380      -0.150763      -0.014398       0.159608       0.047073       0.008479      -0.016860      -0.112799      -0.069338      -0.066370      -0.020198       0.086569             10.866989      16.598685      -1.272778      -2.370106      10.744956       0.189334       5.257327           0.000000
          301              N       2.005789       3.181800       4.193038      -0.298938      38.330719 0.51563325E+03  0.12364899E+05                                 9.265260                            7.151246       0.485257       2.165898                    0.999425      28.240070      76.094115       0.686756       0.371924      -1.120006      -0.122445      -0.100240       0.049375       0.165767       0.011847      -0.056193      -0.027119       0.009609       0.101595      -0.051089      -0.028853       0.079942             11.331926       8.944952       4.196674       0.317060      11.572418       4.015649      13.478407           0.000000
          302              N       1.092509       2.510429       4.952189      -0.291281      37.013015 0.49580265E+03  0.11764793E+05                                 9.018422                            6.984949       0.458920       2.158064                    0.999609      27.982122      74.824882       0.699490       0.369019      -1.123021       0.095829       0.039346      -0.126568       0.163557       0.052582      -0.022043      -0.038613      -0.002052      -0.139865      -0.063597      -0.025990       0.089587             10.931456       8.123701       3.138765      -0.491796       9.781602       3.748605      14.889065           0.000000
          303              N       1.076923       1.627450       2.937910      -0.413626      40.429549 0.51130726E+03  0.12227361E+05                                 9.620449                            7.127269       0.385019       2.159530                    0.996260      28.113167      75.486172       0.687480       0.372559      -1.120261       0.004035       0.036621       0.039403       0.053944       0.003307      -0.025119      -0.048733       0.040161      -0.051706      -0.065989       0.013581       0.052408             12.127105       9.167871       4.339972       0.584683      11.226959       4.664032      15.986486           0.000000
          304              N       6.871427       4.132108       5.597466      -0.267493      36.180447 0.47395427E+03  0.11108161E+05                                 8.877957                            6.820802       0.523112       2.186243                    0.999680      27.418214      72.604387       0.709961       0.368100      -1.124955      -0.050380       0.150763      -0.014398       0.159608       0.047073      -0.008479       0.016860      -0.112799      -0.069338      -0.066370      -0.020198       0.086569             10.866990      16.598688      -1.272778       2.370106      10.744957      -0.189334       5.257327           0.000000
          305              N       5.786711      12.800300      16.845538      -0.298938      38.330732 0.51563347E+03  0.12364905E+05                                 9.265261                            7.151247       0.485257       2.165898                    0.999425      28.240069      76.094103       0.686756       0.371924      -1.120006       0.122445      -0.100240       0.049375       0.165767      -0.011847       0.056193      -0.027119       0.009609       0.101595      -0.051089      -0.028853       0.079942             11.331931       8.944961      -4.196681      -0.317063      11.572430       4.015654      13.478401           0.000000
          306              N       6.699992      12.128928      17.604688      -0.291282      37.012980 0.49580193E+03  0.11764771E+05                                 9.018414                            6.984941       0.458929       2.158067                    0.999609      27.982109      74.824808       0.699491       0.369019      -1.123021      -0.095828       0.039346      -0.126569       0.163557      -0.052582       0.022044      -0.038613      -0.002051      -0.139867      -0.063598      -0.025989       0.089587             10.931446       8.123698      -3.138764       0.491800       9.781602       3.748607      14.889039           0.000000
          307              N       6.715577      11.245950      15.590410      -0.413626      40.429553 0.51130727E+03  0.12227360E+05                                 9.620449                            7.127269       0.385019       2.159530                    0.996260      28.113167      75.486169       0.687480       0.372559      -1.120261      -0.004035       0.036621       0.039403       0.053944      -0.003307       0.025119      -0.048733       0.040161      -0.051706      -0.065989       0.013581       0.052408             12.127108       9.167870      -4.339971      -0.584682      11.226963       4.664037      15.986491           0.000000
          308              N       0.921073      13.750608      18.249966      -0.267442      36.178603 0.47392779E+03  0.11107363E+05                                 8.877581                            6.820554       0.523204       2.186283                    0.999680      27.417514      72.601461       0.709985       0.368094      -1.124962       0.050380       0.150764      -0.014398       0.159610      -0.047073       0.008478       0.016860      -0.112799      -0.069351      -0.066368      -0.020202       0.086571             10.866476      16.597796       1.272641      -2.369963      10.744509      -0.189310       5.257124           0.000000
          309              N       2.005789       6.436700       4.193038      -0.298938      38.330719 0.51563319E+03  0.12364897E+05                                 9.265259                            7.151246       0.485257       2.165898                    0.999425      28.240068      76.094102       0.686756       0.371924      -1.120006      -0.122445       0.100240       0.049375       0.165767      -0.011847      -0.056193       0.027119       0.009609       0.101595      -0.051089      -0.028853       0.079942             11.331928       8.944956      -4.196675       0.317058      11.572421      -4.015651      13.478406           0.000000
          310              N       1.092509       7.108071       4.952189      -0.291282      37.012991 0.49580225E+03  0.11764780E+05                                 9.018416                            6.984943       0.458929       2.158067                    0.999609      27.982109      74.824806       0.699491       0.369019      -1.123021       0.095828      -0.039346      -0.126569       0.163557      -0.052582      -0.022044       0.038613      -0.002051      -0.139867      -0.063598      -0.025989       0.089587             10.931449       8.123697      -3.138759      -0.491806       9.781598      -3.748604      14.889052           0.000000
          311              N       1.076923       7.991050       2.937910      -0.413626      40.429549 0.51130726E+03  0.12227360E+05                                 9.620449                            7.127269       0.385019       2.159530                    0.996260      28.113167      75.486169       0.687480       0.372559      -1.120261       0.004035      -0.036621       0.039403       0.053944      -0.003307      -0.025119       0.048733       0.040161      -0.051706      -0.065989       0.013581       0.052408             12.127106       9.167871      -4.339972       0.584681      11.226962      -4.664033      15.986485           0.000001
          312              N       6.871427       5.486392       5.597466      -0.267442      36.178606 0.47392779E+03  0.11107363E+05                                 8.877582                            6.820554       0.523204       2.186283                    0.999680      27.417514      72.601462       0.709985       0.368094      -1.124962      -0.050380      -0.150764      -0.014398       0.159610      -0.047073      -0.008478      -0.016860      -0.112799      -0.069351      -0.066368      -0.020203       0.086571             10.866478      16.597800       1.272641       2.369964      10.744510       0.189311       5.257124           0.000000
          313              N       9.798289       3.181800       8.459461      -0.298938      38.330715 0.51563298E+03  0.12364891E+05                                 9.265259                            7.151244       0.485257       2.165898                    0.999425      28.240068      76.094102       0.686756       0.371924      -1.120006      -0.122445      -0.100240      -0.049375       0.165767       0.011847       0.056193       0.027119       0.009609       0.101595      -0.051089      -0.028853       0.079942             11.331928       8.944959       4.196679      -0.317059      11.572426      -4.015651      13.478399           0.000000
          314              N       8.885009       2.510429       7.700311      -0.291282      37.012973 0.49580183E+03  0.11764768E+05                                 9.018413                            6.984940       0.458929       2.158067                    0.999609      27.982109      74.824807       0.699491       0.369019      -1.123021       0.095828       0.039346       0.126569       0.163557       0.052582       0.022044       0.038613      -0.002051      -0.139867      -0.063598      -0.025989       0.089587             10.931445       8.123698       3.138762       0.491806       9.781598      -3.748602      14.889038           0.000000
          315              N       8.869424       1.627450       9.714589      -0.413627      40.429534 0.51130722E+03  0.12227359E+05                                 9.620447                            7.127269       0.385019       2.159530                    0.996260      28.113167      75.486170       0.687479       0.372559      -1.120261       0.004035       0.036621      -0.039403       0.053944       0.003307       0.025119       0.048733       0.040161      -0.051706      -0.065989       0.013581       0.052408             12.127102       9.167869       4.339971      -0.584679      11.226962      -4.664032      15.986475           0.000001
          316              N      14.663926       4.132108       7.055034      -0.267442      36.178597 0.47392753E+03  0.11107356E+05                                 8.877581                            6.820553       0.523204       2.186283                    0.999680      27.417513      72.601461       0.709985       0.368094      -1.124962      -0.050380       0.150764       0.014398       0.159610       0.047073       0.008478      -0.016860      -0.112799      -0.069351      -0.066368      -0.020202       0.086571             10.866477      16.597797      -1.272639      -2.369964      10.744509       0.189310       5.257124           0.000000
          317              N      13.579211      16.055200      21.111961      -0.298938      38.330717 0.51563284E+03  0.12364887E+05                                 9.265259                            7.151243       0.485257       2.165898                    0.999425      28.240069      76.094103       0.686756       0.371924      -1.120006       0.122445       0.100240      -0.049375       0.165767       0.011847      -0.056193      -0.027119       0.009609       0.101595      -0.051089      -0.028853       0.079942             11.331930       8.944962       4.196685       0.317065      11.572431       4.015653      13.478395           0.000000
          318              N      14.492491      16.726571      20.352812      -0.291282      37.012954 0.49580147E+03  0.11764758E+05                                 9.018409                            6.984938       0.458929       2.158067                    0.999609      27.982109      74.824807       0.699491       0.369019      -1.123021      -0.095828      -0.039346       0.126569       0.163557       0.052582      -0.022044      -0.038613      -0.002051      -0.139867      -0.063598      -0.025989       0.089587             10.931440       8.123699       3.138766      -0.491805       9.781600       3.748598      14.889022           0.000000
          319              N      14.508076      17.609550      22.367090      -0.413627      40.429543 0.51130727E+03  0.12227361E+05                                 9.620448                            7.127269       0.385019       2.159530                    0.996260      28.113167      75.486171       0.687479       0.372559      -1.120261      -0.004035      -0.036621      -0.039403       0.053944       0.003307      -0.025119      -0.048733       0.040161      -0.051706      -0.065989       0.013581       0.052408             12.127107       9.167869       4.339973       0.584688      11.226971       4.664043      15.986482           0.000000
          320              N       8.713574      15.104892      19.707534      -0.267442      36.178598 0.47392755E+03  0.11107356E+05                                 8.877580                            6.820552       0.523204       2.186283                    0.999680      27.417514      72.601462       0.709985       0.368094      -1.124962       0.050380      -0.150764       0.014398       0.159610       0.047073      -0.008478       0.016860      -0.112799      -0.069351      -0.066368      -0.020203       0.086571             10.866476      16.597797      -1.272639       2.369964      10.744508      -0.189310       5.257124           0.000000
          321              N      12.608265       4.809250       7.492811      -0.448873      41.577833 0.53773417E+03  0.13022401E+05                                 9.710422                            7.251623       0.455545       2.158248                    0.998284      28.994605      78.345730       0.689681       0.366720      -1.124691       0.050725      -0.000000      -0.015484       0.053035       0.000000       0.020721      -0.000000      -0.069644      -0.068708      -0.043858      -0.002415       0.046273             12.283954      19.565409       0.000027      -3.090789      11.466016      -0.000006       5.820436           0.000000
          322              N      10.769235      14.427750      20.145311      -0.448873      41.577835 0.53773416E+03  0.13022401E+05                                 9.710422                            7.251623       0.455545       2.158248                    0.998284      28.994605      78.345729       0.689682       0.366720      -1.124691      -0.050725       0.000000      -0.015484       0.053035       0.000000      -0.020721       0.000000      -0.069644      -0.068708      -0.043858      -0.002415       0.046273             12.283954      19.565410       0.000027       3.090790      11.466017       0.000005       5.820437           0.000000
          323              N       2.976735      14.427750      17.812189      -0.448873      41.577827 0.53773415E+03  0.13022401E+05                                 9.710421                            7.251623       0.455545       2.158248                    0.998284      28.994605      78.345730       0.689681       0.366720      -1.124691      -0.050725      -0.000000       0.015484       0.053035      -0.000000       0.020721       0.000000      -0.069644      -0.068708      -0.043858      -0.002415       0.046273             12.283951      19.565400      -0.000027      -3.090788      11.466017       0.000006       5.820436           0.000000
          324              N       4.815765       4.809250       5.159689      -0.448873      41.577828 0.53773415E+03  0.13022401E+05                                 9.710421                            7.251623       0.455545       2.158248                    0.998284      28.994605      78.345730       0.689681       0.366720      -1.124691       0.050725       0.000000       0.015484       0.053035      -0.000000      -0.020721      -0.000000      -0.069644      -0.068708      -0.043858      -0.002415       0.046273             12.283951      19.565400      -0.000027       3.090788      11.466017      -0.000006       5.820435           0.000000
          325              O       8.034067       7.288899      12.609481      -0.571309      35.699789 0.54616477E+03  0.13164614E+05                                 8.558223                            7.197900       0.331522       2.153846                    0.997425      27.689787      72.580643       0.714336       0.355729      -1.143049      -0.011482       0.008795       0.023899       0.027935       0.020686      -0.007833      -0.018317       0.117923       0.133548      -0.086891       0.032267       0.054624              9.515722       6.069211       0.474237      -2.260844       9.274145      -2.726276      13.203810           0.000001
          326              O       7.415343       8.348858      14.471929      -0.563929      38.358874 0.53301684E+03  0.12793415E+05                                 9.080222                            7.135635       0.233705       2.123065                    0.997374      27.663567      72.798986       0.712369       0.358225      -1.138935       0.004843      -0.022989      -0.022661       0.032641      -0.006548       0.026037       0.040267       0.018414      -0.187500      -0.084289       0.036830       0.047458             11.279642       5.904399      -1.500058      -0.482698      20.331217       2.132464       7.603308           0.000001
          327              O      14.017149       8.881723       1.571441      -0.548331      34.950645 0.50930006E+03  0.12087401E+05                                 8.477140                            6.981200       0.260055       2.140121                    0.997041      27.229951      71.285620       0.719166       0.358854      -1.138290      -0.006555       0.008675      -0.025459       0.027684      -0.014654       0.058259       0.031016      -0.026779      -0.091116      -0.084700       0.034515       0.050185              9.683985      14.666215      -2.592386       1.905865       6.748216      -1.720364       7.637525           0.000001
          328              O      13.395308       9.953224      25.041828      -0.575211      37.357314 0.53617936E+03  0.12888900E+05                                 8.894129                            7.158690       0.240476       2.123641                    0.996990      27.812872      73.257414       0.710906       0.358417      -1.138736       0.008623      -0.011166       0.025124       0.028814       0.032532      -0.033532       0.005085      -0.115230       0.098665      -0.091742       0.040676       0.051065             10.620760      10.669258       1.747080      -4.662012       7.896771      -4.082421      13.296252           0.000000
          329              O      10.518317       7.592844       4.881334      -0.585158      30.738385 0.45555693E+03  0.10466919E+05                                 7.590089                            6.453049       0.823761       2.305408                    0.999085      27.185779      68.992728       0.777699       0.342782      -1.156653      -0.018931       0.034897      -0.015563       0.042643      -0.024588       0.037842       0.023975      -0.065640       0.026544      -0.069806       0.025282       0.044524              8.500551       8.492258      -0.730152       1.600784       6.868170      -3.613636      10.141225           0.000000
          330              O       8.470448       7.898712       4.375235      -0.564775      32.787055 0.45749785E+03  0.10541118E+05                                 8.025011                            6.480925       0.575280       2.233265                    0.998677      27.003437      69.019725       0.772133       0.344284      -1.153371       0.044502       0.014394       0.003274       0.046886       0.031036      -0.034495      -0.003543      -0.010437      -0.087536      -0.052007      -0.002331       0.054339              9.615832      12.570542       2.858353      -3.581784       7.181981      -3.258890       9.094973          -0.000001
          331              O       8.616946      11.065122       0.468142      -0.555516      23.015735 0.31671091E+03  0.67001898E+04                                 6.325744                            5.333018       0.381252       2.197216                    0.998433      25.537729      63.905041       0.859741       0.336755      -1.152156       0.086379      -0.026490       0.081192       0.121470      -0.002602       0.140594      -0.001843       0.131522      -0.153895      -0.137609      -0.040158       0.177767              7.058861       9.010754      -1.319105       3.234407       5.861044      -1.371093       6.304785          -0.000005
          332              O      15.343433      11.948101      25.261981      -0.571309      35.699799 0.54616493E+03  0.13164619E+05                                 8.558225                            7.197902       0.331522       2.153846                    0.997425      27.689787      72.580646       0.714336       0.355729      -1.143049       0.011482      -0.008795       0.023899       0.027935       0.020686       0.007833       0.018317       0.117923       0.133548      -0.086891       0.032267       0.054624              9.515724       6.069214       0.474237       2.260847       9.274144       2.726275      13.203815           0.000001
          333              O       0.377157      10.888142       1.819430      -0.563929      38.358869 0.53301700E+03  0.12793420E+05                                 9.080222                            7.135637       0.233705       2.123065                    0.997374      27.663567      72.798988       0.712369       0.358225      -1.138935      -0.004843       0.022989      -0.022661       0.032641      -0.006548      -0.026037      -0.040267       0.018414      -0.187500      -0.084289       0.036830       0.047458             11.279638       5.904398      -1.500054       0.482698      20.331206      -2.132465       7.603310           0.000001
          334              O       9.360351      10.355277      14.223940      -0.548331      34.950640 0.50929982E+03  0.12087394E+05                                 8.477139                            6.981198       0.260055       2.140121                    0.997041      27.229951      71.285621       0.719166       0.358854      -1.138290       0.006555      -0.008675      -0.025459       0.027684      -0.014654      -0.058259      -0.031016      -0.026779      -0.091116      -0.084700       0.034515       0.050185              9.683985      14.666217      -2.592389      -1.905864       6.748217       1.720363       7.637521           0.000001
          335              O       9.982192       9.283776      12.389328      -0.575211      37.357311 0.53617937E+03  0.12888900E+05                                 8.894128                            7.158690       0.240476       2.123641                    0.996990      27.812872      73.257414       0.710906       0.358417      -1.138736      -0.008623       0.011166       0.025124       0.028814       0.032532       0.033532      -0.005085      -0.115230       0.098665      -0.091742       0.040676       0.051065             10.620759      10.669257       1.747079       4.662010       7.896771       4.082420      13.296250           0.000000
          336              O      12.859183      11.644156      17.533834      -0.585158      30.738385 0.45555687E+03  0.10466917E+05                                 7.590089                            6.453049       0.823761       2.305408                    0.999085      27.185779      68.992725       0.777699       0.342782      -1.156653       0.018931      -0.034897      -0.015563       0.042643      -0.024588      -0.037842      -0.023975      -0.065640       0.026544      -0.069806       0.025282       0.044524              8.500551       8.492256      -0.730152      -1.600784       6.868171       3.613636      10.141227           0.000000
          337              O      14.907053      11.338288      17.027734      -0.564775      32.787061 0.45749819E+03  0.10541128E+05                                 8.025012                            6.480928       0.575280       2.233265                    0.998677      27.003437      69.019725       0.772133       0.344284      -1.153371      -0.044502      -0.014394       0.003274       0.046886       0.031036       0.034495       0.003543      -0.010437      -0.087536      -0.052007      -0.002331       0.054339              9.615832      12.570546       2.858353       3.581779       7.181982       3.258888       9.094969          -0.000001
          338              O      14.760553       8.171878      13.120642      -0.555516      23.015751 0.31671105E+03  0.67001934E+04                                 6.325747                            5.333019       0.381252       2.197216                    0.998433      25.537729      63.905044       0.859741       0.336755      -1.152156      -0.086379       0.026490       0.081192       0.121470      -0.002602      -0.140594       0.001843       0.131522      -0.153895      -0.137609      -0.040158       0.177767              7.058865       9.010760      -1.319108      -3.234410       5.861047       1.371097       6.304788          -0.000005
          339              O       7.550932      16.907399      12.695519      -0.571309      35.699801 0.54616501E+03  0.13164621E+05                                 8.558225                            7.197902       0.331522       2.153846                    0.997425      27.689787      72.580644       0.714336       0.355729      -1.143049       0.011482       0.008795      -0.023899       0.027935      -0.020686      -0.007833       0.018317       0.117923       0.133548      -0.086891       0.032267       0.054624              9.515725       6.069216      -0.474238      -2.260850       9.274144       2.726276      13.203814           0.000001
          340              O       8.169657      17.967358      10.833070      -0.563929      38.358867 0.53301697E+03  0.12793419E+05                                 9.080221                            7.135636       0.233705       2.123065                    0.997374      27.663567      72.798986       0.712369       0.358225      -1.138935      -0.004843      -0.022989       0.022661       0.032641       0.006548       0.026037      -0.040267       0.018414      -0.187500      -0.084289       0.036830       0.047458             11.279638       5.904398       1.500054      -0.482698      20.331205      -2.132463       7.603310           0.000001
          341              O       1.567851      18.500223      23.733559      -0.548331      34.950659 0.50930013E+03  0.12087403E+05                                 8.477143                            6.981201       0.260055       2.140121                    0.997041      27.229951      71.285622       0.719166       0.358854      -1.138290       0.006555       0.008675       0.025459       0.027684       0.014654       0.058259      -0.031016      -0.026779      -0.091116      -0.084700       0.034515       0.050185              9.683990      14.666230       2.592390       1.905863       6.748218       1.720361       7.637521           0.000001
          342              O       2.189693       0.334724       0.263172      -0.575211      37.357315 0.53617974E+03  0.12888911E+05                                 8.894129                            7.158692       0.240476       2.123641                    0.996990      27.812872      73.257411       0.710906       0.358417      -1.138736      -0.008623      -0.011166      -0.025124       0.028814      -0.032532      -0.033532      -0.005085      -0.115230       0.098665      -0.091742       0.040676       0.051065             10.620760      10.669261      -1.747078      -4.662012       7.896770       4.082417      13.296249           0.000000
          343              O       5.066683      17.211344      20.423666      -0.585158      30.738389 0.45555709E+03  0.10466923E+05                                 7.590090                            6.453051       0.823761       2.305408                    0.999085      27.185779      68.992729       0.777699       0.342782      -1.156653       0.018931       0.034897       0.015563       0.042643       0.024588       0.037842      -0.023975      -0.065640       0.026544      -0.069806       0.025282       0.044524              8.500552       8.492255       0.730153       1.600782       6.868174       3.613639      10.141228           0.000000
          344              O       7.114552      17.517212      20.929765      -0.564775      32.787060 0.45749786E+03  0.10541118E+05                                 8.025011                            6.480925       0.575280       2.233265                    0.998677      27.003437      69.019723       0.772133       0.344283      -1.153371      -0.044502       0.014394      -0.003274       0.046886      -0.031036      -0.034495       0.003543      -0.010437      -0.087536      -0.052007      -0.002331       0.054339              9.615835      12.570545      -2.858358      -3.581788       7.181984       3.258892       9.094975          -0.000001
          345              O       6.968053       1.446622      24.836858      -0.555516      23.015759 0.31671121E+03  0.67001976E+04                                 6.325749                            5.333021       0.381251       2.197216                    0.998433      25.537731      63.905051       0.859741       0.336755      -1.152156      -0.086379      -0.026490      -0.081191       0.121470       0.002602       0.140594       0.001844       0.131522      -0.153895      -0.137609      -0.040158       0.177767              7.058868       9.010766       1.319109       3.234412       5.861048       1.371096       6.304789          -0.000005
          346              O       0.241568       2.329601       0.043018      -0.571309      35.699790 0.54616454E+03  0.13164607E+05                                 8.558223                            7.197899       0.331522       2.153846                    0.997425      27.689787      72.580645       0.714336       0.355729      -1.143049      -0.011482      -0.008795      -0.023899       0.027935      -0.020686       0.007833      -0.018317       0.117923       0.133548      -0.086891       0.032267       0.054624              9.515723       6.069213      -0.474238       2.260850       9.274140      -2.726275      13.203815           0.000001
          347              O      15.207843       1.269642      23.485570      -0.563929      38.358874 0.53301708E+03  0.12793422E+05                                 9.080222                            7.135637       0.233705       2.123065                    0.997374      27.663567      72.798986       0.712369       0.358225      -1.138935       0.004843       0.022989       0.022661       0.032641       0.006548      -0.026037       0.040267       0.018414      -0.187500      -0.084289       0.036830       0.047458             11.279639       5.904400       1.500058       0.482700      20.331206       2.132465       7.603311           0.000001
          348              O       6.224649       0.736777      11.081060      -0.548331      34.950643 0.50929957E+03  0.12087387E+05                                 8.477140                            6.981197       0.260055       2.140121                    0.997041      27.229951      71.285621       0.719166       0.358854      -1.138290      -0.006555      -0.008675       0.025459       0.027684       0.014654      -0.058259       0.031016      -0.026779      -0.091116      -0.084700       0.034515       0.050185              9.683987      14.666225       2.592392      -1.905863       6.748217      -1.720361       7.637518           0.000001
          349              O       5.602807      18.902276      12.915672      -0.575211      37.357315 0.53617972E+03  0.12888910E+05                                 8.894129                            7.158692       0.240476       2.123641                    0.996990      27.812872      73.257413       0.710906       0.358417      -1.138736       0.008623       0.011166      -0.025124       0.028814      -0.032532       0.033532       0.005085      -0.115230       0.098665      -0.091742       0.040676       0.051065             10.620760      10.669257      -1.747076       4.662008       7.896771      -4.082420      13.296251           0.000000
          350              O       2.725817       2.025656       7.771165      -0.585158      30.738395 0.45555728E+03  0.10466929E+05                                 7.590091                            6.453052       0.823761       2.305408                    0.999085      27.185779      68.992728       0.777698       0.342782      -1.156653      -0.018931      -0.034897       0.015563       0.042643       0.024588      -0.037842       0.023975      -0.065640       0.026544      -0.069806       0.025282       0.044524              8.500554       8.492253       0.730151      -1.600782       6.868174      -3.613639      10.141233           0.000000
          351              O       0.677947       1.719788       8.277265      -0.564775      32.787068 0.45749821E+03  0.10541128E+05                                 8.025013                            6.480928       0.575280       2.233265                    0.998677      27.003437      69.019723       0.772133       0.344284      -1.153371       0.044502      -0.014394      -0.003274       0.046886      -0.031036       0.034495      -0.003543      -0.010437      -0.087536      -0.052007      -0.002331       0.054339              9.615836      12.570545      -2.858357       3.581785       7.181986      -3.258892       9.094976          -0.000001
          352              O       0.824446      17.790378      12.184357      -0.555516      23.015753 0.31671113E+03  0.67001956E+04                                 6.325748                            5.333021       0.381251       2.197216                    0.998433      25.537730      63.905049       0.859741       0.336755      -1.152156       0.086379       0.026490      -0.081191       0.121470       0.002602      -0.140594      -0.001844       0.131522      -0.153895      -0.137609      -0.040158       0.177767              7.058867       9.010764       1.319110      -3.234411       5.861048      -1.371094       6.304788          -0.000005
          353              O       7.550932      11.948101      12.695519      -0.571309      35.699800 0.54616499E+03  0.13164620E+05                                 8.558225                            7.197902       0.331522       2.153846                    0.997425      27.689787      72.580643       0.714336       0.355729      -1.143049       0.011482      -0.008795      -0.023899       0.027935       0.020687      -0.007833      -0.018317       0.117923       0.133548      -0.086891       0.032267       0.054624              9.515724       6.069215       0.474238      -2.260850       9.274144      -2.726276      13.203814           0.000001
          354              O       8.169657      10.888142      10.833070      -0.563929      38.358866 0.53301695E+03  0.12793418E+05                                 9.080221                            7.135636       0.233705       2.123065                    0.997374      27.663566      72.798984       0.712369       0.358225      -1.138935      -0.004843       0.022989       0.022661       0.032641      -0.006548       0.026037       0.040267       0.018414      -0.187500      -0.084289       0.036830       0.047458             11.279638       5.904398      -1.500055      -0.482698      20.331205       2.132462       7.603310           0.000001
          355              O       1.567851      10.355277      23.733559      -0.548331      34.950660 0.50930012E+03  0.12087403E+05                                 8.477143                            6.981201       0.260055       2.140121                    0.997041      27.229951      71.285621       0.719166       0.358854      -1.138290       0.006555      -0.008675       0.025459       0.027684      -0.014654       0.058259       0.031016      -0.026779      -0.091116      -0.084700       0.034515       0.050185              9.683990      14.666232      -2.592390       1.905864       6.748218      -1.720361       7.637522           0.000001
          356              O       2.189693       9.283776       0.263172      -0.575211      37.357317 0.53617977E+03  0.12888912E+05                                 8.894130                            7.158692       0.240476       2.123641                    0.996990      27.812872      73.257413       0.710906       0.358417      -1.138736      -0.008623       0.011166      -0.025124       0.028814       0.032532      -0.033532       0.005085      -0.115230       0.098665      -0.091742       0.040676       0.051065             10.620761      10.669262       1.747079      -4.662013       7.896771      -4.082418      13.296250           0.000000
          357              O       5.066683      11.644156      20.423666      -0.585158      30.738401 0.45555719E+03  0.10466926E+05                                 7.590091                            6.453051       0.823762       2.305408                    0.999085      27.185789      68.992756       0.777699       0.342782      -1.156653       0.018931      -0.034898       0.015563       0.042643      -0.024588       0.037843       0.023975      -0.065640       0.026544      -0.069807       0.025282       0.044525              8.500555       8.492263      -0.730150       1.600782       6.868175      -3.613638      10.141227           0.000000
          358              O       7.114552      11.338288      20.929765      -0.564775      32.787017 0.45749713E+03  0.10541097E+05                                 8.025003                            6.480918       0.575287       2.233267                    0.998677      27.003421      69.019649       0.772134       0.344283      -1.153371      -0.044501      -0.014394      -0.003274       0.046886       0.031037      -0.034495      -0.003543      -0.010437      -0.087538      -0.052008      -0.002332       0.054340              9.615825      12.570537       2.858357      -3.581786       7.181979      -3.258887       9.094961          -0.000001
          359              O       6.968053       8.171878      24.836858      -0.555516      23.015757 0.31671116E+03  0.67001963E+04                                 6.325749                            5.333021       0.381251       2.197216                    0.998433      25.537729      63.905046       0.859741       0.336755      -1.152156      -0.086379       0.026490      -0.081192       0.121470      -0.002602       0.140594      -0.001843       0.131522      -0.153895      -0.137609      -0.040158       0.177767              7.058867       9.010766      -1.319108       3.234411       5.861048      -1.371096       6.304788          -0.000005
          360              O       0.241568       7.288899       0.043018      -0.571309      35.699788 0.54616452E+03  0.13164607E+05                                 8.558223                            7.197899       0.331522       2.153846                    0.997425      27.689787      72.580644       0.714336       0.355729      -1.143049      -0.011482       0.008795      -0.023899       0.027935       0.020686       0.007833       0.018317       0.117923       0.133548      -0.086891       0.032267       0.054624              9.515722       6.069212       0.474238       2.260850       9.274140       2.726275      13.203814           0.000001
          361              O      15.207843       8.348858      23.485570      -0.563929      38.358874 0.53301708E+03  0.12793422E+05                                 9.080222                            7.135637       0.233705       2.123065                    0.997374      27.663567      72.798985       0.712369       0.358225      -1.138935       0.004843      -0.022989       0.022661       0.032641      -0.006548      -0.026037      -0.040267       0.018414      -0.187500      -0.084289       0.036830       0.047458             11.279639       5.904400      -1.500058       0.482700      20.331205      -2.132464       7.603311           0.000001
          362              O       6.224649       8.881723      11.081060      -0.548331      34.950643 0.50929956E+03  0.12087387E+05                                 8.477140                            6.981197       0.260055       2.140122                    0.997041      27.229950      71.285619       0.719166       0.358854      -1.138290      -0.006555       0.008675       0.025459       0.027684      -0.014654      -0.058259      -0.031016      -0.026779      -0.091116      -0.084700       0.034515       0.050185              9.683988      14.666227      -2.592392      -1.905863       6.748217       1.720361       7.637518           0.000001
          363              O       5.602807       9.953224      12.915672      -0.575211      37.357315 0.53617970E+03  0.12888910E+05                                 8.894129                            7.158692       0.240476       2.123641                    0.996990      27.812872      73.257412       0.710906       0.358417      -1.138736       0.008623      -0.011166      -0.025124       0.028814       0.032532       0.033532      -0.005085      -0.115230       0.098665      -0.091742       0.040676       0.051065             10.620760      10.669257       1.747076       4.662008       7.896772       4.082420      13.296251           0.000000
          364              O       2.725817       7.592844       7.771165      -0.585158      30.738411 0.45555746E+03  0.10466934E+05                                 7.590094                            6.453053       0.823762       2.305408                    0.999085      27.185789      68.992759       0.777698       0.342782      -1.156653      -0.018931       0.034898       0.015563       0.042643      -0.024588      -0.037843      -0.023975      -0.065640       0.026544      -0.069807       0.025282       0.044525              8.500558       8.492263      -0.730149      -1.600783       6.868177       3.613639      10.141234           0.000000
          365              O       0.677947       7.898712       8.277265      -0.564775      32.787025 0.45749749E+03  0.10541107E+05                                 8.025004                            6.480921       0.575287       2.233267                    0.998677      27.003421      69.019649       0.772134       0.344283      -1.153371       0.044501       0.014394      -0.003274       0.046886       0.031037       0.034495       0.003543      -0.010437      -0.087538      -0.052008      -0.002332       0.054340              9.615826      12.570537       2.858356       3.581783       7.181980       3.258887       9.094962          -0.000001
          366              O       0.824446      11.065122      12.184357      -0.555516      23.015750 0.31671109E+03  0.67001944E+04                                 6.325747                            5.333020       0.381252       2.197216                    0.998433      25.537729      63.905044       0.859741       0.336755      -1.152156       0.086379      -0.026490      -0.081192       0.121470      -0.002602      -0.140594       0.001843       0.131522      -0.153895      -0.137609      -0.040158       0.177767              7.058866       9.010763      -1.319109      -3.234410       5.861047       1.371093       6.304787          -0.000005
          367              O       8.034067       2.329601      12.609481      -0.571309      35.699787 0.54616473E+03  0.13164613E+05                                 8.558223                            7.197900       0.331522       2.153846                    0.997425      27.689786      72.580640       0.714336       0.355729      -1.143049      -0.011482      -0.008795       0.023899       0.027935      -0.020686      -0.007833       0.018317       0.117923       0.133548      -0.086891       0.032267       0.054624              9.515722       6.069211      -0.474236      -2.260844       9.274144       2.726275      13.203810           0.000001
          368              O       7.415343       1.269642      14.471929      -0.563929      38.358873 0.53301682E+03  0.12793414E+05                                 9.080222                            7.135635       0.233705       2.123065                    0.997374      27.663566      72.798984       0.712369       0.358225      -1.138935       0.004843       0.022989      -0.022661       0.032641       0.006548       0.026037      -0.040267       0.018414      -0.187500      -0.084289       0.036830       0.047458             11.279641       5.904400       1.500058      -0.482699      20.331217      -2.132464       7.603308           0.000001
          369              O      14.017149       0.736777       1.571441      -0.548331      34.950647 0.50930008E+03  0.12087402E+05                                 8.477141                            6.981200       0.260055       2.140121                    0.997041      27.229951      71.285621       0.719166       0.358854      -1.138290      -0.006555      -0.008675      -0.025459       0.027684       0.014654       0.058259      -0.031016      -0.026779      -0.091116      -0.084700       0.034515       0.050185              9.683986      14.666217       2.592386       1.905865       6.748216       1.720364       7.637526           0.000001
          370              O      13.395308      18.902276      25.041828      -0.575211      37.357312 0.53617931E+03  0.12888898E+05                                 8.894128                            7.158689       0.240476       2.123641                    0.996990      27.812872      73.257411       0.710906       0.358417      -1.138736       0.008623       0.011166       0.025124       0.028814      -0.032532      -0.033532      -0.005085      -0.115230       0.098665      -0.091742       0.040676       0.051065             10.620760      10.669258      -1.747080      -4.662012       7.896771       4.082421      13.296251           0.000000
          371              O      10.518317       2.025656       4.881334      -0.585158      30.738408 0.45555732E+03  0.10466930E+05                                 7.590093                            6.453052       0.823762       2.305408                    0.999085      27.185788      68.992754       0.777698       0.342782      -1.156653      -0.018931      -0.034898      -0.015563       0.042643       0.024588       0.037843      -0.023975      -0.065640       0.026544      -0.069807       0.025282       0.044525              8.500557       8.492264       0.730151       1.600782       6.868179       3.613641      10.141230           0.000000
          372              O       8.470448       1.719788       4.375235      -0.564775      32.787020 0.45749718E+03  0.10541098E+05                                 8.025003                            6.480919       0.575287       2.233267                    0.998677      27.003421      69.019649       0.772134       0.344283      -1.153371       0.044501      -0.014394       0.003274       0.046886      -0.031037      -0.034495       0.003543      -0.010437      -0.087538      -0.052008      -0.002332       0.054340              9.615827      12.570535      -2.858360      -3.581787       7.181981       3.258890       9.094963          -0.000001
          373              O       8.616946      17.790378       0.468142      -0.555516      23.015739 0.31671096E+03  0.67001911E+04                                 6.325745                            5.333019       0.381251       2.197216                    0.998433      25.537730      63.905047       0.859741       0.336755      -1.152156       0.086379       0.026490       0.081191       0.121470       0.002602       0.140594       0.001844       0.131522      -0.153895      -0.137609      -0.040158       0.177767              7.058862       9.010755       1.319106       3.234408       5.861045       1.371094       6.304786          -0.000004
          374              O      15.343433      16.907399      25.261981      -0.571309      35.699797 0.54616493E+03  0.13164619E+05                                 8.558225                            7.197902       0.331522       2.153846                    0.997425      27.689787      72.580646       0.714336       0.355729      -1.143049       0.011482       0.008795       0.023899       0.027935      -0.020686       0.007833      -0.018317       0.117923       0.133548      -0.086891       0.032267       0.054624              9.515724       6.069213      -0.474237       2.260847       9.274143      -2.726275      13.203814           0.000001
          375              O       0.377157      17.967358       1.819430      -0.563929      38.358866 0.53301696E+03  0.12793418E+05                                 9.080221                            7.135636       0.233705       2.123065                    0.997374      27.663567      72.798985       0.712369       0.358225      -1.138935      -0.004843      -0.022989      -0.022661       0.032641       0.006548      -0.026037       0.040267       0.018414      -0.187500      -0.084289       0.036830       0.047458             11.279637       5.904398       1.500054       0.482698      20.331203       2.132465       7.603309           0.000001
          376              O       9.360351      18.500223      14.223940      -0.548331      34.950640 0.50929981E+03  0.12087394E+05                                 8.477139                            6.981198       0.260055       2.140121                    0.997041      27.229951      71.285620       0.719166       0.358854      -1.138290       0.006555       0.008675      -0.025459       0.027684       0.014654      -0.058259       0.031016      -0.026779      -0.091116      -0.084700       0.034515       0.050185              9.683985      14.666218       2.592389      -1.905864       6.748217      -1.720363       7.637521           0.000001
          377              O       9.982192       0.334724      12.389328      -0.575211      37.357312 0.53617936E+03  0.12888900E+05                                 8.894128                            7.158690       0.240476       2.123641                    0.996990      27.812872      73.257414       0.710906       0.358417      -1.138736      -0.008623      -0.011166       0.025124       0.028814      -0.032532       0.033532       0.005085      -0.115230       0.098665      -0.091742       0.040676       0.051065             10.620760      10.669258      -1.747080       4.662011       7.896772      -4.082421      13.296251           0.000000
          378              O      12.859183      17.211344      17.533834      -0.585158      30.738411 0.45555731E+03  0.10466930E+05                                 7.590093                            6.453052       0.823762       2.305408                    0.999085      27.185789      68.992755       0.777699       0.342782      -1.156653       0.018931       0.034898      -0.015563       0.042643       0.024588      -0.037843       0.023975      -0.065640       0.026544      -0.069807       0.025282       0.044525              8.500558       8.492262       0.730151      -1.600782       6.868180      -3.613642      10.141233           0.000000
          379              O      14.907053      17.517212      17.027734      -0.564775      32.787026 0.45749749E+03  0.10541107E+05                                 8.025005                            6.480921       0.575287       2.233267                    0.998677      27.003420      69.019647       0.772134       0.344283      -1.153371      -0.044501       0.014394       0.003274       0.046886      -0.031037       0.034495      -0.003543      -0.010437      -0.087538      -0.052008      -0.002332       0.054340              9.615827      12.570539      -2.858359       3.581782       7.181982      -3.258888       9.094960          -0.000001
          380              O      14.760553       1.446622      13.120642      -0.555516      23.015751 0.31671105E+03  0.67001935E+04                                 6.325747                            5.333019       0.381251       2.197216                    0.998433      25.537729      63.905046       0.859741       0.336755      -1.152156      -0.086379      -0.026490       0.081192       0.121470       0.002602      -0.140594      -0.001844       0.131522      -0.153895      -0.137609      -0.040158       0.177767              7.058866       9.010760       1.319108      -3.234410       5.861048      -1.371097       6.304789          -0.000005
          381              O       9.737508       4.809250       5.941614      -0.783572      36.888030 0.71204972E+03  0.18431758E+05                                 8.753646                            8.188132      -0.357702       1.917296                    0.992461      30.526196      84.287959       0.670130       0.353094      -1.139454      -0.051014       0.000000       0.049257       0.070913      -0.000000      -0.034720      -0.000000       0.055960       0.118293      -0.047696      -0.014209       0.061904              9.536863       9.522931       0.000007       0.559340      10.141495       0.000002       8.946163           0.000001
          382              O       7.084941       4.809250      17.936184      -0.565105      24.833501 0.31460272E+03  0.66227343E+04                                 6.538307                            5.219408       0.596180       2.260426                    0.999092      25.539477      63.072279       0.896024       0.324722      -1.166504       0.028242       0.000000      -0.137343       0.140216      -0.000000       0.043671      -0.000000       0.069114       0.426667      -0.105668      -0.046652       0.152320              7.172587       4.208566       0.000000      -0.280508       4.455337      -0.000000      12.853858          -0.000002
          383              O      13.639992      14.427750      18.594114      -0.783572      36.888047 0.71205008E+03  0.18431769E+05                                 8.753649                            8.188134      -0.357702       1.917296                    0.992461      30.526196      84.287958       0.670130       0.353094      -1.139454       0.051014      -0.000000       0.049257       0.070913      -0.000000       0.034720       0.000000       0.055960       0.118293      -0.047696      -0.014209       0.061904              9.536866       9.522936       0.000007      -0.559341      10.141497      -0.000002       8.946165           0.000001
          384              O       0.707559      14.427750       5.283684      -0.565105      24.833501 0.31460270E+03  0.66227338E+04                                 6.538307                            5.219408       0.596180       2.260426                    0.999092      25.539477      63.072279       0.896025       0.324722      -1.166504      -0.028242       0.000000      -0.137343       0.140217       0.000000      -0.043671       0.000000       0.069114       0.426667      -0.105668      -0.046652       0.152320              7.172587       4.208566       0.000000       0.280507       4.455337       0.000000      12.853859          -0.000002
          385              O       5.847492      14.427750      19.363386      -0.783572      36.888018 0.71204938E+03  0.18431747E+05                                 8.753644                            8.188130      -0.357702       1.917296                    0.992461      30.526196      84.287959       0.670130       0.353094      -1.139454       0.051014       0.000000      -0.049257       0.070913       0.000000      -0.034720       0.000000       0.055960       0.118293      -0.047696      -0.014209       0.061904              9.536861       9.522930      -0.000007       0.559341      10.141492      -0.000002       8.946160           0.000001
          386              O       8.500059      14.427750       7.368816      -0.565105      24.833503 0.31460272E+03  0.66227344E+04                                 6.538308                            5.219408       0.596180       2.260426                    0.999092      25.539476      63.072279       0.896024       0.324722      -1.166504      -0.028242      -0.000000       0.137343       0.140216      -0.000000       0.043671      -0.000000       0.069114       0.426667      -0.105668      -0.046652       0.152320              7.172588       4.208566      -0.000000      -0.280508       4.455337       0.000000      12.853860          -0.000002
          387              O       1.945008       4.809250       6.710886      -0.783572      36.888031 0.71204972E+03  0.18431758E+05                                 8.753646                            8.188132      -0.357702       1.917296                    0.992461      30.526196      84.287959       0.670130       0.353094      -1.139454      -0.051014      -0.000000      -0.049257       0.070913       0.000000       0.034720      -0.000000       0.055960       0.118293      -0.047696      -0.014209       0.061904              9.536863       9.522930      -0.000007      -0.559340      10.141497       0.000002       8.946163           0.000001
          388              O      14.877441       4.809250      20.021316      -0.565105      24.833520 0.31460294E+03  0.66227400E+04                                 6.538311                            5.219410       0.596180       2.260426                    0.999092      25.539477      63.072282       0.896024       0.324722      -1.166504       0.028242      -0.000000       0.137343       0.140217       0.000000      -0.043671       0.000000       0.069114       0.426667      -0.105668      -0.046652       0.152320              7.172592       4.208567      -0.000000       0.280507       4.455339       0.000000      12.853870          -0.000002

******************************************************
Auxiliary information for the entire system
The total spin magnetic moment of the unit cell is   -0.000035
The total net atomic charge of the unit cell is   -0.000004
Accuracy of reproducing the electrostatic potential in the unit cell:
  The inner radius (bohr) =    5.0000
  The outer radius (bohr) =   12.0000
  Valid grid points have density less than (e/(bohr^3)) =    0.0001
  The number of valid grid points were=       552648
  The rms potential error without charges in kcal/mol is=      4.62554
  The rms potential error with partial charges in kcal/mol is=      1.19141
  The RRMSE value at monopole order=      0.25757
  The rms potential error with partial charges and cloud penetration in kcal/mol is=      1.18565
  The RRMSE value at monopole order with cloud penetration is=      0.25633
  The rms potential error with partial charges and atomic dipoles in kcal/mol is=      0.53486
  The RRMSE value at dipole order=      0.11563
  The rms potential error with partial charges, atomic dipoles and cloud penetration in kcal/mol is=      0.52353
  The RRMSE value at dipole order with cloud penetration=      0.11318

******************************************************
The electron densities and ab initio electrostatic potential were computed in VASP using the PBE functional and
projector augmented wave method. See the main text of the journal article for a description of computational details.
The atomic charges, dipoles, and quadrupoles were computed with the DDEC6 method as described in
(a) T. A. Manz and N. Gabaldon Limas, RSC Adv. 6 (2016) 47771-47801 DOI: 10.1039/c6ra04656h
(b) N. Gabaldon Limas and T. A. Manz, RSC Adv. 8 (2018) 2678-2707 DOI: 10.1039/c7ra11829e.
For each atom in the material, the electron cloud parameters were fit to the spherically averaged atom-in-material
electron density using radial positions for which this density was between 10^-4 and 10^-2 electrons per cubic bohr.
The polarizabilities, dispersion coefficients, and quantum Drude oscillator (QDO) parameters were fit using the MCLF method.
The magnetic structure of the system was optimized in VASP from the default ferromagnetic initial guess using spin polarization.
The atomic spin moments (ASMs) were computed on this optimized magnetic structure using the DDEC6 partition as inputs
to the method of T. A. Manz and D. S. Sholl, J. Chem. Theory Comput. 7 (2011) 4146-4164 DOI: 10.1021/ct200539n.
The RMSE and RRMSE were computed using a uniform grid with Ewald summation.
