# Supplementary material for: A collection of forcefield precursors for metal–organic frameworks
Source: RSC Adv. 2019 Nov 13;9(63):36492–507. doi: 10.1039/c9ra07327b (PMC9075174; doi:10.1039/c9ra07327b)
Supplement: RA-009-C9RA07327B-s3573 [file RA-009-C9RA07327B-s3573.xyz]

  204
jmolscript: load "" {1 1 1} spacegroup "x,y,z" unitcell [{     13.907700     0.000000     0.000000 }, {      0.000000    16.435500     0.000000 }, {      0.000000     0.000000    16.435500 }]
Cu     6.953850    13.434213    13.434213     0.341312
Cu     0.000000     3.001287     3.001287     0.323143
Cu     3.476925    11.219037     5.216463     0.340996
Cu    10.430775     5.216463    11.219037     0.340966
H      8.575488    15.907920    12.841056     0.082217
H     10.446073     0.069029    11.667561     0.123171
H     10.768732    12.724364    10.436542     0.124896
H      8.934306    12.205002    11.682353     0.083648
H      3.187645    14.134530     6.090996     0.086669
H      1.814955    15.423073     7.399262     0.129562
H     13.565571    12.150765     8.160226     0.122945
H      1.100099    10.942756     6.879900     0.083271
H      1.621638     0.527580     3.594444     0.082048
H      3.492223    16.366471     4.767939     0.123090
H      3.814882     3.711136     5.998957     0.124779
H      1.980456     4.230498     4.753147     0.083580
H     10.141495     2.300970    10.344504     0.086759
H      8.768805     1.012427     9.036238     0.129542
H      6.611721     4.284735     8.275274     0.122970
H      8.053949     5.492744     9.555600     0.083281
H      5.098563    11.812194     7.690170     0.082262
H      6.969148    12.985689     8.286779     0.123197
H      7.291807    14.216707     4.506614     0.124919
H      5.457381    12.970897     3.987252     0.083684
H     13.618420     2.126754     5.916780     0.086686
H     12.245730     0.818488     7.205323     0.129495
H     10.088646     0.057524     3.933015     0.122867
H     11.530874     1.337850     2.725006     0.083323
H     12.052413     4.623306     8.745330     0.082226
H      0.015298     3.449811     8.148721     0.123247
H      0.337957     2.218792    11.928886     0.124941
H     12.411231     3.464603    12.448248     0.083672
H      6.664570    14.308746    10.518720     0.086684
H      5.291880    15.617012     9.230177     0.129510
H      3.134796    16.377976    12.502485     0.122984
H      4.577024    15.097650    13.710494     0.083284
H      1.855287     8.745330     4.623306     0.082223
H     -0.015298     8.148721     3.449811     0.123248
H     13.569743    11.928886     2.218792     0.124944
H      1.496469    12.448248     3.464603     0.083671
H      7.243130    10.518720    14.308746     0.086685
H      8.615820     9.230177    15.617012     0.129511
H     10.772904    12.502485    16.377976     0.122985
H      9.330676    13.710494    15.097650     0.083285
H      8.809137     7.690170    11.812194     0.082264
H      6.938552     8.286779    12.985689     0.123196
H      6.615893     4.506614    14.216707     0.124917
H      8.450319     3.987252    12.970897     0.083686
H      0.289280     5.916780     2.126754     0.086685
H      1.661970     7.205323     0.818488     0.129494
H      3.819054     3.933015     0.057524     0.122866
H      2.376826     2.725006     1.337850     0.083322
H      5.332212    12.841056    15.907920     0.082216
H      3.461627    11.667561     0.069029     0.123170
H      3.138968    10.436542    12.724364     0.124895
H      4.973394    11.682353    12.205002     0.083648
H     10.720055     6.090996    14.134530     0.086669
H     12.092745     7.399262    15.423073     0.129561
H      0.342129     8.160226    12.150765     0.122939
H     12.807601     6.879900    10.942756     0.083272
H     12.286062     3.594444     0.527580     0.082048
H     10.415477     4.767939    16.366471     0.123091
H     10.092818     5.998957     3.711136     0.124782
H     11.927244     4.753147     4.230498     0.083580
H      3.766205    10.344504     2.300970     0.086759
H      5.138895     9.036238     1.012427     0.129543
H      7.295979     8.275274     4.284735     0.122976
H      5.853751     9.555600     5.492744     0.083279
C      9.037780    15.256089    12.365906     0.046281
C     10.147475    15.623915    11.653920    -0.164477
C     10.815323    14.671971    10.916623     0.055642
C     10.342878    13.386386    10.932237    -0.171805
C      9.242918    13.082329    11.679559     0.058390
C     11.993583    15.016295    10.119337     0.278429
C     13.613691    14.687585     8.812222     0.272757
C      2.472094    13.729066     6.523743     0.055284
C      1.654460    14.512218     7.306895    -0.169409
C      0.582315    13.911172     7.957740     0.039977
C      0.382879    12.573979     7.760843    -0.186612
C      1.244739    11.856077     6.980157     0.046627
C      2.083930     1.179411     4.069594     0.046948
C      3.193625     0.811585     4.781580    -0.164300
C      3.861473     1.763529     5.518877     0.056199
C      3.389028     3.049114     5.503263    -0.171796
C      2.289068     3.353171     4.755941     0.058923
C      5.039733     1.419205     6.316163     0.279154
C      6.659841     1.747915     7.623278     0.273202
C      9.425944     2.706434     9.911757     0.055485
C      8.608310     1.923282     9.128605    -0.169385
C      7.536165     2.524328     8.477760     0.039881
C      7.336729     3.861521     8.674657    -0.186425
C      8.198589     4.579423     9.455343     0.046605
C      5.560855    12.287344     7.038339     0.046423
C      6.670550    12.999330     7.406165    -0.164333
C      7.338398    13.736627     6.454221     0.055531
C      6.865953    13.721013     5.168636    -0.171648
C      5.765993    12.973691     4.864579     0.058409
C      8.516658    14.533913     6.798545     0.278836
C     10.136766    15.841028     6.469835     0.273400
C     12.902869     1.694007     5.511316     0.055938
C     12.085235     0.910855     6.294468    -0.169160
C     11.013090     0.260010     5.693422     0.040634
C     10.813654     0.456907     4.356229    -0.186599
C     11.675514     1.237593     3.638327     0.047420
C     12.514705     4.148156     9.397161     0.046276
C     13.624400     3.436170     9.029335    -0.164435
C      0.384548     2.698873     9.981279     0.055674
C     13.819803     2.714487    11.266864    -0.171744
C     12.719843     3.461809    11.570921     0.058412
C      1.562808     1.901587     9.636955     0.278496
C      3.182916     0.594472     9.965665     0.272840
C      5.949019    14.741493    10.924184     0.055267
C      5.131385    15.524645    10.141032    -0.169528
C      4.059240    16.175490    10.742078     0.039966
C      3.859804    15.978593    12.079271    -0.186567
C      4.721664    15.197907    12.797173     0.046624
C      1.392995     9.397161     4.148156     0.046279
C      0.283300     9.029335     3.436170    -0.164432
C     13.523152     9.981279     2.698873     0.055673
C      0.087897    11.266864     2.714487    -0.171743
C      1.187857    11.570921     3.461809     0.058411
C     12.344892     9.636955     1.901587     0.278496
C     10.724784     9.965665     0.594472     0.272840
C      7.958681    10.924184    14.741493     0.055268
C      8.776315    10.141032    15.524645    -0.169527
C      9.848460    10.742078    16.175490     0.039965
C     10.047896    12.079271    15.978593    -0.186567
C      9.186036    12.797173    15.197907     0.046624
C      8.346845     7.038339    12.287344     0.046421
C      7.237150     7.406165    12.999330    -0.164337
C      6.569302     6.454221    13.736627     0.055532
C      7.041747     5.168636    13.721013    -0.171650
C      8.141707     4.864579    12.973691     0.058409
C      5.391042     6.798545    14.533913     0.278835
C      3.770934     6.469835    15.841028     0.273399
C      1.004831     5.511316     1.694007     0.055936
C      1.822465     6.294468     0.910855    -0.169161
C      2.894610     5.693422     0.260010     0.040634
C      3.094046     4.356229     0.456907    -0.186599
C      2.232186     3.638327     1.237593     0.047419
C      4.869920    12.365906    15.256089     0.046281
C      3.760225    11.653920    15.623915    -0.164476
C      3.092377    10.916623    14.671971     0.055642
C      3.564822    10.932237    13.386386    -0.171802
C      4.664782    11.679559    13.082329     0.058390
C      1.914117    10.119337    15.016295     0.278428
C      0.294009     8.812222    14.687585     0.272758
C     11.435606     6.523743    13.729066     0.055283
C     12.253240     7.306895    14.512218    -0.169410
C     13.325385     7.957740    13.911172     0.039977
C     13.524821     7.760843    12.573979    -0.186612
C     12.662961     6.980157    11.856077     0.046626
C     11.823770     4.069594     1.179411     0.046949
C     10.714075     4.781580     0.811585    -0.164301
C     10.046227     5.518877     1.763529     0.056199
C     10.518672     5.503263     3.049114    -0.171798
C     11.618632     4.755941     3.353171     0.058922
C      8.867967     6.316163     1.419205     0.279154
C      7.247859     7.623278     1.747915     0.273201
C      4.481756     9.911757     2.706434     0.055487
C      5.299390     9.128605     1.923282    -0.169383
C      6.371535     8.477760     2.524328     0.039882
C      6.570971     8.674657     3.861521    -0.186424
C      5.709111     9.455343     4.579423     0.046604
N      8.590786    13.992199    12.405680    -0.223488
N     12.580071    16.149358    10.006261    -0.275996
N     13.658474    15.939970     9.125318    -0.243333
N      2.291850    12.416363     6.352978    -0.237337
N      1.636936     2.443301     4.029820    -0.221266
N      5.626221     0.286142     6.429239    -0.275604
N      6.704624     0.495530     7.310182    -0.243557
N      9.245700     4.019137    10.082522    -0.237171
N      5.113861    12.247570     5.774449    -0.223362
N      9.103146    14.646989     7.931608    -0.275957
N     10.181549    15.527932     7.722220    -0.242719
N     12.722625     1.864772     4.198613    -0.234890
N     12.067711     4.187930    10.661051    -0.223508
N      2.149296     1.788511     8.503892    -0.275996
N      3.227699     0.907568     8.713280    -0.243534
N      5.768775    14.570728    12.236887    -0.237316
N      1.839989    10.661051     4.187930    -0.223513
N     11.758404     8.503892     1.788511    -0.275995
N     10.680001     8.713280     0.907568    -0.243533
N      8.138925    12.236887    14.570728    -0.237316
N      8.793839     5.774449    12.247570    -0.223357
N      4.804554     7.931608    14.646989    -0.275959
N      3.726151     7.722220    15.527932    -0.242721
N      1.185075     4.198613     1.864772    -0.234891
N      5.316914    12.405680    13.992199    -0.223487
N      1.327629    10.006261    16.149358    -0.275998
N      0.249226     9.125318    15.939970    -0.243334
N     11.615850     6.352978    12.416363    -0.237332
N     12.270764     4.029820     2.443301    -0.221265
N      8.281479     6.429239     0.286142    -0.275602
N      7.203076     7.310182     0.495530    -0.243556
N      4.662000    10.082522     4.019137    -0.237175
O     12.567832    14.032959     9.391738    -0.188982
O      5.613982     2.402541     7.043762    -0.188676
O      9.090907    15.261512     5.815209    -0.188706
O      2.137057     1.173988    10.620291    -0.188926
O     11.770643    10.620291     1.173988    -0.188926
O      4.816793     5.815209    15.261512    -0.188706
O      1.339868     9.391738    14.032959    -0.188980
O      8.293718     7.043762     2.402541    -0.188677

The following XYZ coordinates are in angstroms. Other properties are in atomic units.
The sperically averaged electron density of each atom fit to a function of the form exp(a - br)
eigen_1, eigen_2 and eigen_3 are the three eigenvalues of traceless quadrupole moment tensor
  atom number  atomic symbol              X              Y              Z     net charge C6 coefficient C8 coefficient C10 coefficient fluctuating dipole atomic polarizability isotropic forcefield polarizability              a              b squared Pearson coefficient          <r^3>          <r^4>         wp_QDO          m_QDO          q_QDO       dipole_x       dipole_y       dipole_z         dipole            Qxy            Qxz            Qyz     Q(x^2-y^2)  Q(3z^2 - R^2)        eigen_1        eigen_2        eigen_3 static polarizability      alpha(xx)      alpha(xy)      alpha(xz)      alpha(yy)      alpha(yz)      alpha(zz) atomic spin moment
            1             Cu       6.953850      13.434213      13.434213       0.341312     108.340467 0.14742922E+04  0.44257600E+05                                19.622270                           13.301819       0.964845       2.126762                    0.994181      51.008474     135.827733       0.453348       0.450059      -1.109232      -0.000000       0.004909       0.004909       0.006942       0.001182      -0.001183       0.109581      -0.076551       0.076550      -0.084149      -0.050949       0.135098             28.462644      34.855631      -1.466916       1.466920      25.266155     -15.435596      25.266146           0.391698
            2             Cu       0.000000       3.001287       3.001287       0.323143     110.482109 0.15072209E+04  0.45514479E+05                                19.883234                           13.462407       0.950922       2.118196                    0.994324      51.457621     137.605405       0.449815       0.450920      -1.108268       0.000000      -0.004026      -0.004026       0.005694      -0.000679       0.000678       0.107400      -0.074263       0.074263      -0.082674      -0.049481       0.132154             28.857358      35.331679       1.492523      -1.492518      25.620191     -15.668582      25.620202          -0.020659
            3             Cu       3.476925      11.219037       5.216463       0.340996     108.370900 0.14748448E+04  0.44278588E+05                                19.625863                           13.304497       0.964763       2.126657                    0.994184      51.016123     135.857388       0.453291       0.450072      -1.109218      -0.000056      -0.004874       0.004878       0.006896       0.001188       0.001144      -0.109548      -0.076558       0.076376      -0.084126      -0.050926       0.135052             28.466808      34.860523      -1.466778      -1.466324      25.270174      15.437800      25.269726           0.390082
            4             Cu      10.430775       5.216463      11.219037       0.340966     108.372689 0.14748731E+04  0.44279646E+05                                19.626040                           13.304604       0.964738       2.126645                    0.994184      51.016662     135.859090       0.453290       0.450070      -1.109219       0.000056       0.004879      -0.004874       0.006897      -0.001143      -0.001188      -0.109576      -0.076494       0.076676      -0.084145      -0.050944       0.135089             28.467080      34.860898       1.466319       1.466775      25.269947      15.437936      25.270394           0.389388
            5              H       8.575488      15.907920      12.841056       0.082217       1.404346 0.10692881E+02  0.11118513E+03                                 1.969408                            1.838071      -0.988937       2.391734                    0.997732       3.553059       9.745696       0.497157       1.184843      -0.733677      -0.021336       0.036550       0.018677       0.046259      -0.000438      -0.009946       0.008996      -0.023232      -0.035503      -0.020506       0.000024       0.020482              2.019280       1.977683      -0.361290      -0.359484       2.182052       0.353133       1.898103           0.000866
            6              H      10.446073       0.069029      11.667561       0.123171       1.166506 0.85159526E+01  0.85003576E+02                                 1.839592                            1.714989      -1.037143       2.393105                    0.997105       3.534017      10.008377       0.473785       1.295151      -0.706110       0.012001       0.033374      -0.002720       0.035570       0.000833      -0.006639       0.007896      -0.017549      -0.016203      -0.013931      -0.000808       0.014739              1.896019       1.679355       0.304199      -0.096450       2.477554      -0.063048       1.531148           0.000761
            7              H      10.768732      12.724364      10.436542       0.124896       1.183893 0.88428070E+01  0.87943680E+02                                 1.774791                            1.686291      -1.014912       2.405157                    0.997930       3.331139       9.022850       0.510723       1.205886      -0.728291       0.015027      -0.026685      -0.021132       0.037208      -0.000482      -0.008228       0.009418      -0.022946      -0.027850      -0.017846      -0.001755       0.019601              1.787798       1.782825      -0.240485      -0.337832       1.858314       0.206497       1.722256           0.000911
            8              H       8.934306      12.205002      11.682353       0.083648       1.238630 0.89852908E+01  0.89280415E+02                                 1.789046                            1.664775      -0.934601       2.416719                    0.998410       3.412094       9.091436       0.532932       1.156672      -0.739528      -0.010294      -0.044107      -0.003179       0.045404       0.001367      -0.009903       0.008949      -0.022494      -0.030293      -0.019957       0.000799       0.019158              1.857438       1.632024       0.365691      -0.125636       2.397534      -0.232975       1.542756           0.000668
            9              H       3.187645      14.134530       6.090996       0.086669       1.130150 0.82179951E+01  0.82070842E+02                                 1.854893                            1.720844      -1.207393       2.296913                    0.994321       3.848810      11.242877       0.453873       1.351290      -0.692117       0.034384       0.022460      -0.016202       0.044150       0.007728      -0.010167       0.001173      -0.009397      -0.014760      -0.015495       0.002785       0.012709              1.928405       2.307604       0.302262      -0.459841       1.811763      -0.119269       1.665848           0.000676
           10              H       1.814955      15.423073       7.399262       0.129562       0.979769 0.71108473E+01  0.69098159E+02                                 1.740788                            1.644902      -1.337154       2.255165                    0.993175       3.792893      11.248738       0.441744       1.426888      -0.676762       0.005218       0.036616       0.004748       0.037289       0.001858      -0.010785      -0.001230      -0.012539      -0.024622      -0.016388       0.005080       0.011308              1.784885       1.536128       0.148884      -0.053798       2.337090       0.198331       1.481438           0.001084
           11              H      13.565571      12.150765       8.160226       0.122945       1.161928 0.85269971E+01  0.83670539E+02                                 1.718763                            1.628382      -1.013135       2.400255                    0.998186       3.282048       8.705722       0.535281       1.166132      -0.737622      -0.030149      -0.017239       0.013359       0.037211       0.010680      -0.009236       0.000163      -0.009540      -0.036065      -0.017776      -0.000784       0.018560              1.738135       1.974928       0.189999      -0.420046       1.618986      -0.081801       1.620490           0.000912
           12              H       1.100099      10.942756       6.879900       0.083271       1.473466 0.11050226E+02  0.11628706E+03                                 2.062430                            1.887689      -1.085579       2.350320                    0.996680       3.653876      10.207572       0.481310       1.209264      -0.727194      -0.013738      -0.043051      -0.002431       0.045255       0.010440      -0.012606      -0.001914      -0.013028      -0.040532      -0.021427       0.000392       0.021036              2.148325       1.644621       0.100724      -0.081835       2.967527       0.382884       1.832827           0.000794
           13              H       1.621638       0.527580       3.594444       0.082048       1.410927 0.10756167E+02  0.11203103E+03                                 1.977199                            1.844778      -0.992811       2.389723                    0.997693       3.561535       9.783623       0.495637       1.186484      -0.733274      -0.021173      -0.036365      -0.018625       0.046017       0.000306       0.009640       0.008922      -0.023343      -0.035418      -0.020239      -0.000185       0.020424              2.027501       1.985566       0.363500       0.361846       2.191422       0.355370       1.905515           0.000562
           14              H       3.492223      16.366471       4.767939       0.123090       1.166180 0.85124751E+01  0.84954095E+02                                 1.838706                            1.714222      -1.036341       2.393425                    0.997117       3.532905      10.002014       0.474098       1.294523      -0.706247       0.011887      -0.033358       0.002672       0.035514      -0.000810       0.006599       0.007878      -0.017508      -0.015935      -0.013847      -0.000838       0.014685              1.895084       1.678616      -0.304111       0.096404       2.476198      -0.063100       1.530439           0.000522
           15              H       3.814882       3.711136       5.998957       0.124779       1.183808 0.88414739E+01  0.87923945E+02                                 1.774447                            1.685956      -1.014014       2.405476                    0.997940       3.330839       9.020645       0.510887       1.205588      -0.728362       0.014949       0.026709       0.021032       0.037137       0.000501       0.008166       0.009344      -0.022823      -0.027914      -0.017753      -0.001756       0.019508              1.787463       1.782505       0.240498       0.337801       1.857925       0.206516       1.721960           0.000695
           16              H       1.980456       4.230498       4.753147       0.083580       1.240199 0.89995775E+01  0.89461282E+02                                 1.790792                            1.666279      -0.936866       2.415628                    0.998390       3.414369       9.100602       0.532584       1.156924      -0.739460      -0.010344       0.043929       0.003141       0.045240      -0.001318       0.009860       0.008888      -0.022371      -0.029844      -0.019804       0.000784       0.019020              1.859307       1.633524      -0.366285       0.125858       2.400318      -0.233286       1.544080           0.000366
           17              H      10.141495       2.300970      10.344504       0.086759       1.129703 0.82140264E+01  0.82022432E+02                                 1.854542                            1.720537      -1.207329       2.297030                    0.994325       3.848003      11.240424       0.453865       1.351459      -0.692086       0.034408      -0.022467       0.016217       0.044177      -0.007744       0.010177       0.001160      -0.009386      -0.014689      -0.015498       0.002775       0.012723              1.928033       2.307132      -0.302187       0.459719       1.811415      -0.119235       1.665552           0.000677
           18              H       8.768805       1.012427       9.036238       0.129542       0.979879 0.71119038E+01  0.69111219E+02                                 1.740924                            1.645027      -1.337381       2.255050                    0.993169       3.793306      11.250311       0.441725       1.426893      -0.676759       0.005241      -0.036619      -0.004739       0.037294      -0.001896       0.010813      -0.001204      -0.012540      -0.024769      -0.016437       0.005094       0.011344              1.785025       1.536272      -0.148893       0.053812       2.337258       0.198360       1.481544           0.001081
           19              H       6.611721       4.284735       8.275274       0.122970       1.161650 0.85242248E+01  0.83636104E+02                                 1.718496                            1.628124      -1.012587       2.400565                    0.998191       3.281348       8.703342       0.535323       1.166142      -0.737624      -0.030158       0.017247      -0.013345       0.037217      -0.010662       0.009217       0.000158      -0.009520      -0.036006      -0.017742      -0.000787       0.018529              1.737869       1.974665      -0.190017       0.419978       1.618710      -0.081820       1.620231           0.000905
           20              H       8.053949       5.492744       9.555600       0.083281       1.473324 0.11048894E+02  0.11626822E+03                                 2.062199                            1.887502      -1.085543       2.350333                    0.996681       3.653620      10.206268       0.481368       1.209169      -0.727217      -0.013729       0.043052       0.002431       0.045253      -0.010436       0.012604      -0.001907      -0.013030      -0.040569      -0.021434       0.000399       0.021034              2.148059       1.644468      -0.100737       0.081814       2.967095       0.382788       1.832615           0.000812
           21              H       5.098563      11.812194       7.690170       0.082262       1.404327 0.10692879E+02  0.11118771E+03                                 1.969619                            1.838254      -0.988774       2.391861                    0.997734       3.552910       9.746146       0.497045       1.185081      -0.733623      -0.021348      -0.018671       0.036558       0.046269       0.009942      -0.000447      -0.008994       0.006125       0.052597      -0.020498       0.000015       0.020483              2.019494       1.977880       0.359544      -0.361359       1.898289      -0.353198       2.182314           0.000804
           22              H       6.969148      12.985689       8.286779       0.123197       1.166479 0.85157539E+01  0.85002340E+02                                 1.839692                            1.715070      -1.037030       2.393183                    0.997108       3.533939      10.008678       0.473725       1.295305      -0.706079       0.011981       0.002731       0.033390       0.035579       0.006645       0.000835      -0.007893      -0.000666       0.034436      -0.013938      -0.000801       0.014739              1.896128       1.679435       0.096454       0.304244       1.531202       0.063071       2.477746           0.000738
           23              H       7.291807      14.216707       4.506614       0.124919       1.183677 0.88406408E+01  0.87916476E+02                                 1.774596                            1.686106      -1.014277       2.405506                    0.997935       3.330522       9.020796       0.510743       1.205916      -0.728288       0.015012       0.021138      -0.026697       0.037214       0.008214      -0.000475      -0.009411       0.002430       0.048285      -0.017822      -0.001758       0.019580              1.787600       1.782608       0.337775      -0.240492       1.722059      -0.206509       1.858133           0.000871
           24              H       5.457381      12.970897       3.987252       0.083684       1.238329 0.89825747E+01  0.89245982E+02                                 1.788709                            1.664489      -0.934340       2.416876                    0.998413       3.411561       9.089404       0.532998       1.156625      -0.739541      -0.010310       0.003185      -0.044114       0.045415       0.009907       0.001376      -0.008951       0.003909       0.048913      -0.019968       0.000803       0.019166              1.857064       1.631713       0.125579       0.365566       1.542473       0.232874       2.397004           0.000650
           25              H      13.618420       2.126754       5.916780       0.086686       1.129439 0.82118552E+01  0.81994297E+02                                 1.854177                            1.720261      -1.206102       2.297555                    0.994345       3.847414      11.237798       0.453926       1.351384      -0.692104       0.034294       0.016231       0.022375       0.044047       0.010128       0.007706      -0.001124       0.002556       0.021383      -0.015420       0.002750       0.012670              1.927616       2.306488       0.459540       0.302102       1.665223       0.119182       1.811136           0.000359
           26              H      12.245730       0.818488       7.205323       0.129495       0.980060 0.71131685E+01  0.69125697E+02                                 1.741050                            1.645098      -1.337134       2.255127                    0.993174       3.793354      11.250161       0.441752       1.426762      -0.676783       0.005298      -0.004686       0.036572       0.037250       0.010761       0.001852       0.001232       0.006055       0.031075      -0.016358       0.005068       0.011291              1.785195       1.536296       0.053801       0.148903       1.481607      -0.198466       2.337682           0.000877
           27              H      10.088646       0.057524       3.933015       0.122867       1.160692 0.85145111E+01  0.83507567E+02                                 1.716642                            1.626469      -1.012052       2.400686                    0.998198       3.280129       8.695174       0.536015       1.165100      -0.737872      -0.030108      -0.013246      -0.017289       0.037160       0.009142       0.010641      -0.000188       0.013327       0.032233      -0.017693      -0.000798       0.018492              1.735971       1.972427       0.419321       0.189677       1.618553       0.081687       1.616933           0.000704
           28              H      11.530874       1.337850       2.725006       0.083323       1.475128 0.11066420E+02  0.11651594E+03                                 2.065285                            1.890096      -1.085161       2.350642                    0.996686       3.655548      10.219340       0.480547       1.210576      -0.726899      -0.013639       0.002482      -0.042957       0.045139       0.012583       0.010504       0.001882       0.013494       0.039532      -0.021326       0.000326       0.021000              2.151395       1.646658       0.082084       0.100930       1.835178      -0.383704       2.972348           0.000535
           29              H      12.052413       4.623306       8.745330       0.082226       1.404769 0.10697062E+02  0.11124408E+03                                 1.970198                            1.838740      -0.988744       2.391828                    0.997735       3.553481       9.748850       0.496919       1.185244      -0.733584      -0.021326       0.018662      -0.036553       0.046251      -0.009944       0.000442      -0.008956       0.006141       0.052608      -0.020494       0.000031       0.020462              2.020116       1.978467      -0.359727       0.361539       1.898838      -0.353373       2.183043           0.000856
           30              H       0.015298       3.449811       8.148721       0.123247       1.165847 0.85103121E+01  0.84936728E+02                                 1.839299                            1.714740      -1.036178       2.393631                    0.997122       3.532996      10.006220       0.473668       1.295633      -0.706015       0.011994      -0.002724      -0.033403       0.035595      -0.006629      -0.000844      -0.007898      -0.000603       0.034458      -0.013935      -0.000806       0.014741              1.895714       1.679085      -0.096430      -0.304122       1.530913       0.063028       2.477143           0.000731
           31              H       0.337957       2.218792      11.928886       0.124941       1.183553 0.88397431E+01  0.87906760E+02                                 1.774581                            1.686106      -1.014496       2.405398                    0.997933       3.330597       9.021442       0.510696       1.206039      -0.728258       0.015014      -0.021153       0.026690       0.037219      -0.008224       0.000489      -0.009422       0.002443       0.048319      -0.017838      -0.001761       0.019599              1.787585       1.782597      -0.337762       0.240433       1.722049      -0.206459       1.858108           0.000943
           32              H      12.411231       3.464603      12.448248       0.083672       1.238702 0.89860752E+01  0.89292719E+02                                 1.789346                            1.665025      -0.934458       2.416812                    0.998411       3.412282       9.093019       0.532791       1.156919      -0.739467      -0.010298      -0.003191       0.044107       0.045406      -0.009899      -0.001376      -0.008949       0.003882       0.048830      -0.019945       0.000803       0.019142              1.857772       1.632271      -0.125673      -0.365795       1.542987       0.233036       2.398059           0.000692
           33              H       6.664570      14.308746      10.518720       0.086684       1.130080 0.82174531E+01  0.82065134E+02                                 1.854920                            1.720865      -1.207475       2.296891                    0.994320       3.848877      11.243526       0.453834       1.351411      -0.692093       0.034402      -0.016204      -0.022458       0.044164      -0.010181      -0.007745      -0.001167       0.002669       0.021465      -0.015511       0.002781       0.012730              1.928448       2.307672      -0.459861      -0.302252       1.665879       0.119249       1.811792           0.000685
           34              H       5.291880      15.617012       9.230177       0.129510       0.980006 0.71131500E+01  0.69126534E+02                                 1.741083                            1.645178      -1.337427       2.254997                    0.993168       3.793715      11.251879       0.441701       1.426905      -0.676756       0.005224       0.004758      -0.036611       0.037287      -0.010811      -0.001875       0.001209       0.006091       0.031214      -0.016435       0.005097       0.011338              1.785194       1.536428      -0.053835      -0.148906       1.481686      -0.198386       2.337466           0.001092
           35              H       3.134796      16.377976      12.502485       0.122984       1.161405 0.85220181E+01  0.83607764E+02                                 1.718100                            1.627790      -1.012864       2.400418                    0.998189       3.281244       8.702284       0.535447       1.165965      -0.737664      -0.030167       0.013349       0.017242       0.037223      -0.009237      -0.010686      -0.000158       0.013273       0.032341      -0.017779      -0.000789       0.018568              1.737455       1.974113      -0.419781      -0.189911       1.619869       0.081768       1.618382           0.000946
           36              H       4.577024      15.097650      13.710494       0.083284       1.473037 0.11046081E+02  0.11622929E+03                                 2.061777                            1.887138      -1.085503       2.350364                    0.996681       3.653299      10.204412       0.481469       1.209012      -0.727253      -0.013746      -0.002433       0.043056       0.045262      -0.012605      -0.010443       0.001914       0.013772       0.039834      -0.021435       0.000390       0.021045              2.147617       1.644168      -0.081782      -0.100704       1.832264      -0.382666       2.966419           0.000825
           37              H       1.855287       8.745330       4.623306       0.082223       1.404793 0.10697296E+02  0.11124731E+03                                 1.970237                            1.838774      -0.988751       2.391826                    0.997735       3.553505       9.749002       0.496909       1.185260      -0.733581       0.021327      -0.036553       0.018662       0.046252      -0.000442       0.009943      -0.008955      -0.023233      -0.035519      -0.020493       0.000031       0.020462              2.020157       1.978505      -0.361551       0.359739       2.183090      -0.353385       1.898875           0.000832
           38              H      -0.015298       8.148721       3.449811       0.123248       1.165842 0.85102485E+01  0.84935782E+02                                 1.839279                            1.714722      -1.036179       2.393631                    0.997122       3.532974      10.006081       0.473676       1.295616      -0.706019      -0.011994      -0.033403      -0.002724       0.035595       0.000844       0.006629      -0.007898      -0.017530      -0.016322      -0.013935      -0.000806       0.014741              1.895692       1.679066       0.304118       0.096428       2.477112       0.063027       1.530897           0.000722
           39              H      13.569743      11.928886       2.218792       0.124944       1.183542 0.88396341E+01  0.87905312E+02                                 1.774561                            1.686088      -1.014493       2.405399                    0.997933       3.330581       9.021349       0.510702       1.206028      -0.728260      -0.015014       0.026690      -0.021154       0.037219      -0.000489       0.008224      -0.009422      -0.022939      -0.027823      -0.017838      -0.001761       0.019599              1.787564       1.782577      -0.240429       0.337756       1.858086      -0.206455       1.722030           0.000906
           40              H       1.496469      12.448248       3.464603       0.083671       1.238709 0.89861330E+01  0.89293461E+02                                 1.789354                            1.665032      -0.934464       2.416809                    0.998411       3.412291       9.093059       0.532789       1.156921      -0.739467       0.010298       0.044107      -0.003192       0.045406       0.001376       0.009899      -0.008949      -0.022474      -0.030237      -0.019945       0.000803       0.019142              1.857781       1.632278       0.365797       0.125674       2.398072       0.233038       1.542994           0.000657
           41              H       7.243130      10.518720      14.308746       0.086685       1.130078 0.82174353E+01  0.82064921E+02                                 1.854918                            1.720863      -1.207477       2.296891                    0.994320       3.848874      11.243519       0.453834       1.351412      -0.692092      -0.034402      -0.022458      -0.016204       0.044164       0.007745       0.010181      -0.001167      -0.009398      -0.014736      -0.015511       0.002781       0.012730              1.928446       2.307670       0.302252       0.459861       1.811791       0.119249       1.665878           0.000689
           42              H       8.615820       9.230177      15.617012       0.129511       0.980004 0.71131343E+01  0.69126345E+02                                 1.741081                            1.645177      -1.337426       2.254998                    0.993168       3.793711      11.251865       0.441701       1.426906      -0.676756      -0.005224      -0.036611       0.004757       0.037287       0.001875       0.010811       0.001209      -0.012562      -0.024744      -0.016435       0.005097       0.011338              1.785191       1.536426       0.148906       0.053835       2.337463      -0.198386       1.481685           0.001096
           43              H      10.772904      12.502485      16.377976       0.122985       1.161404 0.85220119E+01  0.83607673E+02                                 1.718097                            1.627787      -1.012865       2.400417                    0.998189       3.281245       8.702280       0.535448       1.165962      -0.737664       0.030167       0.017242       0.013349       0.037223       0.010686       0.009237      -0.000158      -0.009534      -0.036081      -0.017779      -0.000789       0.018568              1.737452       1.974109       0.189910       0.419780       1.618380       0.081767       1.619867           0.000924
           44              H       9.330676      13.710494      15.097650       0.083285       1.473038 0.11046092E+02  0.11622947E+03                                 2.061780                            1.887141      -1.085504       2.350363                    0.996681       3.653301      10.204428       0.481468       1.209014      -0.727252       0.013746       0.043056      -0.002433       0.045262       0.010443       0.012605       0.001914      -0.013031      -0.040574      -0.021435       0.000390       0.021045              2.147620       1.644170       0.100704       0.081782       2.966424      -0.382667       1.832266           0.000819
           45              H       8.809137       7.690170      11.812194       0.082264       1.404314 0.10692753E+02  0.11118595E+03                                 1.969594                            1.838234      -0.988771       2.391861                    0.997734       3.552900       9.746060       0.497053       1.185068      -0.733626       0.021347       0.036558      -0.018671       0.046268       0.000447      -0.009943      -0.008994      -0.023237      -0.035484      -0.020499       0.000016       0.020483              2.019469       1.977856       0.361351      -0.359537       2.182284      -0.353190       1.898266           0.000830
           46              H       6.938552       8.286779      12.985689       0.123196       1.166486 0.85158263E+01  0.85003413E+02                                 1.839715                            1.715090      -1.037031       2.393182                    0.997108       3.533963      10.008832       0.473716       1.295324      -0.706075      -0.011982       0.033390       0.002731       0.035579      -0.000835      -0.006645      -0.007893      -0.017551      -0.016220      -0.013939      -0.000800       0.014739              1.896152       1.679455      -0.304248      -0.096457       2.477780       0.063072       1.531220           0.000750
           47              H       6.615893       4.506614      14.216707       0.124917       1.183680 0.88406740E+01  0.87916918E+02                                 1.774602                            1.686111      -1.014280       2.405505                    0.997935       3.330528       9.020828       0.510741       1.205920      -0.728288      -0.015012      -0.026697       0.021137       0.037214       0.000475      -0.008214      -0.009411      -0.022927      -0.027788      -0.017822      -0.001758       0.019579              1.787606       1.782614       0.240493      -0.337777       1.858140      -0.206510       1.722065           0.000910
           48              H       8.450319       3.987252      12.970897       0.083686       1.238321 0.89824955E+01  0.89244935E+02                                 1.788694                            1.664477      -0.934333       2.416879                    0.998413       3.411549       9.089338       0.533003       1.156618      -0.739543       0.010310      -0.044114       0.003185       0.045415      -0.001376      -0.009907      -0.008951      -0.022502      -0.030321      -0.019968       0.000803       0.019166              1.857048       1.631701      -0.365561      -0.125577       2.396982       0.232871       1.542462           0.000685
           49              H       0.289280       5.916780       2.126754       0.086685       1.129442 0.82118833E+01  0.81994637E+02                                 1.854180                            1.720263      -1.206101       2.297554                    0.994345       3.847420      11.237815       0.453926       1.351382      -0.692105      -0.034294       0.022375       0.016231       0.044047      -0.007706      -0.010128      -0.001124      -0.009413      -0.014526      -0.015421       0.002750       0.012670              1.927618       2.306491      -0.302102      -0.459540       1.811137       0.119182       1.665225           0.000357
           50              H       1.661970       7.205323       0.818488       0.129494       0.980062 0.71131890E+01  0.69125946E+02                                 1.741053                            1.645100      -1.337136       2.255126                    0.993174       3.793360      11.250183       0.441751       1.426762      -0.676783      -0.005299       0.036572      -0.004687       0.037250      -0.001853      -0.010761       0.001232      -0.012510      -0.024620      -0.016358       0.005068       0.011291              1.785198       1.536298      -0.148903      -0.053801       2.337687      -0.198467       1.481609           0.000876
           51              H       3.819054       3.933015       0.057524       0.122866       1.160696 0.85145466E+01  0.83508016E+02                                 1.716647                            1.626474      -1.012054       2.400685                    0.998198       3.280134       8.695197       0.536013       1.165102      -0.737872       0.030108      -0.017289      -0.013247       0.037160      -0.010641      -0.009142      -0.000188      -0.009453      -0.036107      -0.017693      -0.000798       0.018492              1.735976       1.972434      -0.189678      -0.419324       1.616937       0.081687       1.618558           0.000729
           52              H       2.376826       2.725006       1.337850       0.083322       1.475132 0.11066456E+02  0.11651643E+03                                 2.065290                            1.890100      -1.085160       2.350642                    0.996686       3.655552      10.219359       0.480546       1.210577      -0.726898       0.013639      -0.042957       0.002482       0.045139      -0.010504      -0.012583       0.001882      -0.013019      -0.040008      -0.021327       0.000326       0.021001              2.151399       1.646661      -0.100930      -0.082084       2.972355      -0.383706       1.835182           0.000543
           53              H       5.332212      12.841056      15.907920       0.082216       1.404360 0.10693006E+02  0.11118678E+03                                 1.969421                            1.838082      -0.988945       2.391730                    0.997732       3.553076       9.745762       0.497155       1.184844      -0.733676       0.021335       0.018677       0.036550       0.046259       0.009946       0.000437       0.008996       0.006135       0.052598      -0.020506       0.000024       0.020481              2.019294       1.977697       0.359488       0.361294       1.898116       0.353137       2.182069           0.000838
           54              H       3.461627      11.667561       0.069029       0.123170       1.166506 0.85159521E+01  0.85003522E+02                                 1.839588                            1.714985      -1.037145       2.393104                    0.997105       3.534015      10.008350       0.473788       1.295146      -0.706111      -0.012001      -0.002720       0.033374       0.035570       0.006639      -0.000833       0.007896      -0.000674       0.034424      -0.013931      -0.000808       0.014739              1.896015       1.679351       0.096449      -0.304198       1.531145      -0.063047       2.477548           0.000743
           55              H       3.138968      10.436542      12.724364       0.124895       1.183906 0.88429344E+01  0.87945441E+02                                 1.774820                            1.686317      -1.014913       2.405157                    0.997930       3.331159       9.022989       0.510712       1.205905      -0.728286      -0.015027      -0.021133      -0.026685       0.037209       0.008228       0.000482       0.009417       0.002453       0.048343      -0.017846      -0.001754       0.019601              1.787828       1.782855       0.337842       0.240492       1.722285       0.206503       1.858345           0.000917
           56              H       4.973394      11.682353      12.205002       0.083648       1.238632 0.89853109E+01  0.89280705E+02                                 1.789051                            1.664780      -0.934601       2.416719                    0.998410       3.412098       9.091465       0.532930       1.156676      -0.739527       0.010294      -0.003179      -0.044107       0.045404       0.009903      -0.001367       0.008949       0.003900       0.048887      -0.019957       0.000799       0.019158              1.857444       1.632029       0.125637      -0.365693       1.542761      -0.232976       2.397542           0.000664
           57              H      10.720055       6.090996      14.134530       0.086669       1.130152 0.82180170E+01  0.82071103E+02                                 1.854895                            1.720845      -1.207394       2.296912                    0.994321       3.848813      11.242883       0.453874       1.351288      -0.692117      -0.034383      -0.016202       0.022460       0.044150       0.010167      -0.007728       0.001173       0.002681       0.021476      -0.015495       0.002785       0.012709              1.928407       2.307607       0.459842      -0.302262       1.665849      -0.119269       1.811764           0.000688
           58              H      12.092745       7.399262      15.423073       0.129561       0.979770 0.71108600E+01  0.69098308E+02                                 1.740790                            1.644903      -1.337153       2.255165                    0.993175       3.792896      11.248746       0.441744       1.426887      -0.676762      -0.005218       0.004748       0.036615       0.037289       0.010785      -0.001858      -0.001230       0.006041       0.031120      -0.016388       0.005080       0.011308              1.784887       1.536129       0.053798      -0.148885       1.481439       0.198331       2.337092           0.001089
           59              H       0.342129       8.160226      12.150765       0.122939       1.161989 0.85275930E+01  0.83678312E+02                                 1.718869                            1.628476      -1.013149       2.400248                    0.998186       3.282131       8.706200       0.535244       1.166185      -0.737610       0.030149       0.013359      -0.017239       0.037211       0.009237      -0.010679       0.000163       0.013261       0.032344      -0.017777      -0.000783       0.018559              1.738244       1.975061       0.420088      -0.190017       1.620588      -0.081808       1.619084           0.000935
           60              H      12.807601       6.879900      10.942756       0.083272       1.473469 0.11050267E+02  0.11628767E+03                                 2.062439                            1.887697      -1.085575       2.350322                    0.996680       3.653883      10.207621       0.481307       1.209270      -0.727193       0.013738      -0.002431      -0.043050       0.045255       0.012605      -0.010439      -0.001914       0.013751       0.039809      -0.021427       0.000392       0.021035              2.148334       1.644628       0.081836      -0.100722       1.832836       0.382888       2.967539           0.000821
           61              H      12.286062       3.594444       0.527580       0.082048       1.410927 0.10756170E+02  0.11203113E+03                                 1.977204                            1.844783      -0.992808       2.389725                    0.997693       3.561533       9.783637       0.495634       1.186490      -0.733273       0.021174      -0.018625      -0.036365       0.046018      -0.009640      -0.000306       0.008921       0.006038       0.052725      -0.020239      -0.000185       0.020424              2.027506       1.985571      -0.361848      -0.363501       1.905520       0.355371       2.191428           0.000592
           62              H      10.415477       4.767939      16.366471       0.123091       1.166179 0.85124690E+01  0.84954041E+02                                 1.838707                            1.714223      -1.036340       2.393425                    0.997117       3.532905      10.002023       0.474097       1.294525      -0.706246      -0.011887       0.002672      -0.033358       0.035514      -0.006599       0.000810       0.007878      -0.000786       0.034230      -0.013847      -0.000838       0.014685              1.895085       1.678617      -0.096404       0.304111       1.530440      -0.063100       2.476198           0.000542
           63              H      10.092818       5.998957       3.711136       0.124782       1.183792 0.88413047E+01  0.87921625E+02                                 1.774410                            1.685922      -1.014014       2.405476                    0.997940       3.330814       9.020472       0.510901       1.205563      -0.728367      -0.014949       0.021032       0.026708       0.037137      -0.008166      -0.000501       0.009345       0.002545       0.048192      -0.017753      -0.001756       0.019509              1.787425       1.782466      -0.337789      -0.240490       1.721924       0.206508       1.857884           0.000690
           64              H      11.927244       4.753147       4.230498       0.083580       1.240196 0.89995518E+01  0.89460915E+02                                 1.790786                            1.666274      -0.936866       2.415629                    0.998390       3.414364       9.100567       0.532587       1.156919      -0.739461       0.010344       0.003141       0.043929       0.045240      -0.009860       0.001317       0.008888       0.003736       0.048479      -0.019805       0.000784       0.019020              1.859300       1.633518      -0.125857       0.366283       1.544074      -0.233285       2.400308           0.000370
           65              H       3.766205      10.344504       2.300970       0.086759       1.129701 0.82140075E+01  0.82022212E+02                                 1.854540                            1.720536      -1.207329       2.297031                    0.994325       3.848001      11.240423       0.453864       1.351461      -0.692086      -0.034408       0.016217      -0.022467       0.044178      -0.010177       0.007744       0.001160       0.002652       0.021423      -0.015498       0.002775       0.012723              1.928032       2.307130      -0.459719       0.302187       1.665552      -0.119235       1.811414           0.000667
           66              H       5.138895       9.036238       1.012427       0.129543       0.979878 0.71119002E+01  0.69111181E+02                                 1.740923                            1.645027      -1.337384       2.255049                    0.993169       3.793306      11.250314       0.441725       1.426894      -0.676759      -0.005241      -0.004739      -0.036619       0.037294      -0.010813       0.001896      -0.001204       0.006115       0.031194      -0.016437       0.005094       0.011344              1.785024       1.536271      -0.053813       0.148892       1.481544       0.198360       2.337257           0.001078
           67              H       7.295979       8.275274       4.284735       0.122976       1.161589 0.85236276E+01  0.83628317E+02                                 1.718390                            1.628030      -1.012573       2.400571                    0.998191       3.281265       8.702864       0.535359       1.166089      -0.737637       0.030158      -0.013345       0.017247       0.037217      -0.009216       0.010663       0.000158       0.013245       0.032282      -0.017741      -0.000788       0.018530              1.737759       1.974532      -0.419935       0.189999       1.620133      -0.081813       1.618613           0.000884
           68              H       5.853751       9.555600       5.492744       0.083279       1.473320 0.11048849E+02  0.11626755E+03                                 2.062190                            1.887494      -1.085547       2.350331                    0.996681       3.653613      10.206219       0.481370       1.209164      -0.727218       0.013729       0.002430       0.043052       0.045253      -0.012605       0.010437      -0.001907       0.013770       0.039829      -0.021434       0.000399       0.021035              2.148050       1.644462      -0.081813       0.100739       1.832606       0.382784       2.967082           0.000785
           69              C       9.037780      15.256089      12.365906       0.046281      28.007529 0.34284348E+03  0.76403801E+04                                 8.114040                            6.222056       0.202030       2.062032                    0.999850      27.176516      77.541017       0.649059       0.423451      -1.053543      -0.013858      -0.052135      -0.022104       0.058298      -0.026340       0.011687       0.018266      -0.044694      -0.001684      -0.042565       0.003823       0.038742              9.470626      10.573068       1.994959      -4.228530      10.083962      -1.010889       7.754847           0.014211
           70              C      10.147475      15.623915      11.653920      -0.164477      34.463362 0.43971102E+03  0.10431676E+05                                 9.396616                            7.116003      -0.005167       1.975242                    0.998825      30.031067      88.507814       0.597838       0.431853      -1.048019       0.000864      -0.015202      -0.028929       0.032691       0.009781       0.014335      -0.006371      -0.043276      -0.020185      -0.030413       0.002951       0.027462             11.110560      12.967714       1.364441      -5.941035      10.459200      -0.287115       9.904767           0.018708
           71              C      10.815323      14.671971      10.916623       0.055642      39.283510 0.41543635E+03  0.96657874E+04                                10.298266                            6.926989      -0.302204       1.919249                    0.998646      27.054315      77.615030       0.607796       0.433128      -1.052780      -0.045719       0.001005       0.003744       0.045883      -0.005038       0.002823       0.003400      -0.013337      -0.009337      -0.009224      -0.001118       0.010342             13.701915      18.130714       2.772593      -9.200520      10.443169      -1.482579      12.531863           0.042812
           72              C      10.342878      13.386386      10.932237      -0.171805      34.881138 0.44181756E+03  0.10490210E+05                                 9.437351                            7.124782      -0.146317       1.922458                    0.999064      30.303295      89.236162       0.598733       0.430855      -1.049023      -0.006737       0.023319      -0.009196       0.025956      -0.021842      -0.007404       0.020305      -0.035960      -0.013314      -0.026354      -0.014415       0.040769             11.169750      13.077772       3.004176      -5.976751      10.514991      -2.050967       9.916487           0.021000
           73              C       9.242918      13.082329      11.679559       0.058390      27.457254 0.33973123E+03  0.75494235E+04                                 8.034703                            6.225036       0.198870       2.067040                    0.999786      26.834388      76.311562       0.644389       0.427740      -1.051499      -0.014239       0.044700       0.021076       0.051430      -0.000417       0.024318       0.004481      -0.069230      -0.008263      -0.046774       0.010171       0.036603              9.345375      10.468189       1.682672      -4.687027       9.078684      -1.380903       8.489253           0.011641
           74              C      11.993583      15.016295      10.119337       0.278429      36.700564 0.35052019E+03  0.78579388E+04                                10.117366                            6.493004      -0.277610       1.921789                    0.999195      25.670500      73.556821       0.605761       0.451034      -1.036641       0.025939      -0.040442      -0.045384       0.066092      -0.030283      -0.004049       0.020789       0.024778      -0.015809      -0.037738      -0.002853       0.040591             14.136279      21.123362       2.626349     -10.328413       8.522908      -1.235361      12.762567           0.039819
           75              C      13.613691      14.687585       8.812222       0.272757      34.822208 0.34043310E+03  0.75560961E+04                                 9.712014                            6.360735      -0.057086       2.004067                    0.999759      25.070818      70.860527       0.619193       0.445671      -1.042526      -0.052727      -0.020328       0.029768       0.063871       0.022308      -0.013650      -0.023070       0.046658       0.029823      -0.042984       0.000305       0.042679             13.415006      16.775427      -5.146766      -8.843073      11.197792       4.952219      12.271799           0.043003
           76              C       2.472094      13.729066       6.523743       0.055284      29.145338 0.35239954E+03  0.79113349E+04                                 8.375308                            6.326934       0.207766       2.067529                    0.999783      27.138235      77.840322       0.640485       0.425973      -1.051470      -0.017810      -0.054519       0.015866       0.059509       0.031079       0.010103      -0.015943       0.022248       0.002122      -0.041739       0.009051       0.032688             10.027035      10.209758      -1.176521      -3.980759      11.894243       3.276487       7.977103           0.015534
           77              C       1.654460      14.512218       7.306895      -0.169409      36.206331 0.47541628E+03  0.11506633E+05                                 9.774389                            7.447211      -0.153599       1.924631                    0.998322      30.572778      91.154496       0.578479       0.437466      -1.044134      -0.014189      -0.015025       0.016306       0.026324       0.005389       0.014407       0.001762      -0.028701      -0.042753      -0.025649       0.002599       0.023050             11.723710      13.212466      -1.449022      -5.780415      12.048166       3.139001       9.910497           0.025699
           78              C       0.582315      13.911172       7.957740       0.039977      38.014585 0.40481469E+03  0.93154599E+04                                 9.902202                            6.720577      -0.030183       1.999660                    0.999263      26.694251      75.039704       0.636165       0.418397      -1.066761       0.026774      -0.021558      -0.027416       0.043969       0.011669      -0.005946       0.000200      -0.006578      -0.044367      -0.017032      -0.002835       0.019867             13.056603      14.922873      -4.011984      -7.655240      12.841086       4.766994      11.405851           0.050087
           79              C       0.382879      12.573979       7.760843      -0.186612      34.813868 0.43224821E+03  0.10174615E+05                                 9.321458                            6.971309       0.031113       1.974817                    0.999661      30.068995      87.254406       0.617155       0.421625      -1.058072       0.004863       0.023532      -0.006606       0.024921       0.027755      -0.010494      -0.015239       0.026510      -0.033905      -0.029085      -0.012839       0.041923             11.040917      10.740250      -2.817589      -5.078840      12.784913       4.134499       9.597589           0.021921
           80              C       1.244739      11.856077       6.980157       0.046627      28.893585 0.34545756E+03  0.77168299E+04                                 8.287894                            6.242434       0.136967       2.036125                    0.999827      27.406316      78.407168       0.648212       0.423004      -1.053335       0.026863       0.042046      -0.022529       0.054745       0.032299       0.022494      -0.008874      -0.041568      -0.031264      -0.048399       0.004589       0.043810              9.779599       9.627999      -1.352583      -4.388661      10.844038       3.240461       8.866761           0.013681
           81              C       2.083930       1.179411       4.069594       0.046948      27.986558 0.34242449E+03  0.76291566E+04                                 8.111559                            6.218748       0.199487       2.061588                    0.999846      27.162702      77.506837       0.649116       0.423518      -1.053440      -0.013870       0.051568       0.021924       0.057726       0.025772      -0.012312       0.017516      -0.044072      -0.000364      -0.042280       0.004784       0.037496              9.468564      10.569737      -1.993302       4.229185      10.082574      -1.008724       7.753382           0.012937
           82              C       3.193625       0.811585       4.781580      -0.164300      34.442444 0.43935002E+03  0.10420477E+05                                 9.392071                            7.112318      -0.003059       1.976056                    0.998827      30.016117      88.438872       0.598117       0.431760      -1.048125       0.000407       0.014900       0.028749       0.032384      -0.009340      -0.014744      -0.006294      -0.042974      -0.019003      -0.030541       0.003588       0.026953             11.105753      12.963624      -1.363532       5.940383      10.451927      -0.286948       9.901706           0.015661
           83              C       3.861473       1.763529       5.518877       0.056199      39.268662 0.41528778E+03  0.96611529E+04                                10.295183                            6.925312      -0.302846       1.919063                    0.998650      27.046737      77.580333       0.607947       0.433073      -1.052848      -0.045354      -0.001108      -0.003460       0.045500       0.005086      -0.003165       0.003133      -0.012535      -0.008536      -0.009259      -0.000543       0.009802             13.697439      18.124559      -2.771258       9.197216      10.439713      -1.481693      12.528044           0.039173
           84              C       3.389028       3.049114       5.503263      -0.171796      34.865488 0.44156494E+03  0.10482310E+05                                 9.433733                            7.122069      -0.144413       1.923147                    0.999070      30.292665      89.185545       0.598956       0.430774      -1.049113      -0.007203      -0.022982       0.009367       0.025842       0.021726       0.006722       0.020068      -0.035757      -0.013750      -0.026290      -0.014002       0.040292             11.165530      13.073497      -3.002930       5.974859      10.510338      -2.049705       9.912754           0.018364
           85              C       2.289068       3.353171       4.755941       0.058923      27.439873 0.33941206E+03  0.75405616E+04                                 8.032054                            6.222410       0.197668       2.066961                    0.999783      26.819246      76.259637       0.644479       0.427781      -1.051474      -0.014280      -0.044103      -0.020661       0.050753       0.000688      -0.024494       0.004211      -0.067959      -0.005508      -0.046580       0.011125       0.035456              9.342511      10.466036      -1.681993       4.686736       9.075379      -1.378863       8.486118           0.009932
           86              C       5.039733       1.419205       6.316163       0.279154      36.683347 0.35035551E+03  0.78534133E+04                                10.115665                            6.492411      -0.279959       1.921205                    0.999190      25.660778      73.527786       0.605651       0.451164      -1.036555       0.025618       0.040581       0.045231       0.065946       0.030368       0.003774       0.020515       0.025148      -0.014918      -0.037846      -0.002520       0.040365             14.133580      21.119231      -2.625983      10.325803       8.521590      -1.235198      12.759918           0.037321
           87              C       6.659841       1.747915       7.623278       0.273202      34.808983 0.34031656E+03  0.75528628E+04                                 9.710024                            6.359968      -0.057620       2.003992                    0.999759      25.064694      70.840188       0.619184       0.445716      -1.042500      -0.052701       0.020314      -0.029548       0.063742      -0.022289       0.013472      -0.023180       0.046814       0.030176      -0.043170       0.000569       0.042601             13.411644      16.771503       5.145237       8.840166      11.195224       4.950557      12.268204           0.040814
           88              C       9.425944       2.706434       9.911757       0.055485      29.140197 0.35232617E+03  0.79093066E+04                                 8.374763                            6.326579       0.207247       2.067457                    0.999783      27.134025      77.827360       0.640455       0.426014      -1.051441      -0.017773       0.054489      -0.015889       0.059476      -0.031054      -0.010182      -0.015937       0.022323       0.002338      -0.041778       0.009142       0.032635             10.026308      10.209092       1.176497       3.980379      11.893381       3.276322       7.976451           0.014992
           89              C       8.608310       1.923282       9.128605      -0.169385      36.209685 0.47547873E+03  0.11508633E+05                                 9.775403                            7.448016      -0.154218       1.924439                    0.998316      30.574668      91.164919       0.578405       0.437503      -1.044102      -0.014169       0.015071      -0.016266       0.026315      -0.005441      -0.014360       0.001822      -0.028469      -0.043054      -0.025599       0.002565       0.023034             11.724895      13.214344       1.449322       5.780974      12.049151       3.139397       9.911191           0.024920
           90              C       7.536165       2.524328       8.477760       0.039881      38.008039 0.40476947E+03  0.93140628E+04                                 9.900860                            6.720077      -0.029820       1.999825                    0.999263      26.692092      75.029659       0.636213       0.418381      -1.066782       0.026693       0.021452       0.027463       0.043897      -0.011569       0.005926       0.000248      -0.006586      -0.044439      -0.017041      -0.002732       0.019774             13.054244      14.920464       4.010847       7.653260      12.838998       4.765717      11.403269           0.048651
           91              C       7.336729       3.861521       8.674657      -0.186425      34.799366 0.43205597E+03  0.10168730E+05                                 9.318181                            6.969256       0.030418       1.974651                    0.999618      30.061606      87.220688       0.617327       0.421565      -1.058134       0.004838      -0.023483       0.006669       0.024886      -0.027720       0.010359      -0.015322       0.026630      -0.033829      -0.029209      -0.012657       0.041867             11.036497      10.736348       2.815558       5.076317      12.779726       4.132068       9.593416           0.020991
           92              C       8.198589       4.579423       9.455343       0.046605      28.891229 0.34543629E+03  0.77161659E+04                                 8.287346                            6.242226       0.137066       2.036181                    0.999827      27.404544      78.398814       0.648232       0.423002      -1.053346       0.026874      -0.042042       0.022507       0.054738      -0.032247      -0.022492      -0.008873      -0.041443      -0.031274      -0.048340       0.004605       0.043735              9.778731       9.627544       1.352131       4.388181      10.842832       3.239837       8.865818           0.013556
           93              C       5.560855      12.287344       7.038339       0.046423      28.002133 0.34276879E+03  0.76383125E+04                                 8.113194                            6.221487       0.201952       2.062083                    0.999849      27.172682      77.528463       0.649070       0.423466      -1.053532      -0.013899       0.022167      -0.052069       0.058273      -0.011731      -0.026335      -0.018191      -0.021570       0.067771      -0.042570       0.003909       0.038661              9.469457      10.571522       4.227813       1.994630       7.753801       1.010678      10.083047           0.013583
           94              C       6.670550      12.999330       7.406165      -0.164333      34.456154 0.43961412E+03  0.10428804E+05                                 9.395485                            7.115323      -0.004984       1.975369                    0.998823      30.026847      88.492984       0.597853       0.431866      -1.048012       0.000756       0.029007      -0.015180       0.032748      -0.014342       0.009713       0.006390      -0.011532       0.074888      -0.030381       0.002975       0.027406             11.108918      12.965467       5.939711       1.364297       9.903053       0.287150      10.458235           0.018002
           95              C       7.338398      13.736627       6.454221       0.055531      39.278949 0.41542153E+03  0.96652824E+04                                10.297316                            6.926794      -0.302068       1.919321                    0.998644      27.053118      77.609010       0.607818       0.433119      -1.052794      -0.045700      -0.003670       0.001092       0.045860      -0.002799      -0.004986      -0.003364      -0.001869       0.024627      -0.009139      -0.001156       0.010295             13.699824      18.127286       9.198265       2.772014      12.529645       1.482228      10.442543           0.041270
           96              C       6.865953      13.721013       5.168636      -0.171648      34.871856 0.44169479E+03  0.10486454E+05                                 9.435411                            7.123606      -0.145618       1.922726                    0.999066      30.298257      89.214634       0.598813       0.430833      -1.049048      -0.006819       0.009238       0.023268       0.025947       0.007316      -0.021873      -0.020289      -0.011405       0.060571      -0.026428      -0.014319       0.040746             11.166956      13.074084       5.974641       3.002908       9.913781       2.049972      10.513003           0.019969
           97              C       5.765993      12.973691       4.864579       0.058409      27.455058 0.33970959E+03  0.75487901E+04                                 8.034318                            6.224914       0.198594       2.066992                    0.999786      26.832583      76.304585       0.644386       0.427750      -1.051497      -0.014268      -0.021017       0.044695       0.051410      -0.024285      -0.000436      -0.004477      -0.030462       0.107825      -0.046716       0.010165       0.036551              9.344663      10.467394       4.686499       1.682226       8.488567       1.380498       9.078027           0.011390
           98              C       8.516658      14.533913       6.798545       0.278836      36.688347 0.35042791E+03  0.78553367E+04                                10.115486                            6.492419      -0.277865       1.921770                    0.999194      25.665022      73.538132       0.605751       0.451072      -1.036622       0.025804       0.045300      -0.040402       0.065956       0.003914      -0.030383      -0.020784       0.020189      -0.029289      -0.037853      -0.002732       0.040586             14.132739      21.117574      10.324865       2.625558      12.759090       1.234910       8.521553           0.037658
           99              C      10.136766      15.841028       6.469835       0.273400      34.802069 0.34023617E+03  0.75507363E+04                                 9.709951                            6.359961      -0.058910       2.003721                    0.999757      25.059601      70.827360       0.619067       0.445820      -1.042425      -0.052560      -0.029506      -0.020609       0.063702       0.013245       0.022063       0.023114       0.008093      -0.085835      -0.043188       0.000907       0.042280             13.411967      16.771521       8.840469      -5.145700      12.268633      -4.951048      11.195746           0.040315
          100              C      12.902869       1.694007       5.511316       0.055938      29.122088 0.35201761E+03  0.79005677E+04                                 8.372223                            6.324240       0.206927       2.067676                    0.999783      27.117395      77.768126       0.640514       0.426073      -1.051416      -0.017427      -0.015774      -0.053953       0.058851      -0.010686       0.030546       0.015498       0.009219      -0.035324      -0.041445       0.009571       0.031874             10.024547      10.203638       3.979405      -1.178882       7.975560      -3.278549      11.894442           0.013771
          101              C      12.085235       0.910855       6.294468      -0.169160      36.189991 0.47514310E+03  0.11498178E+05                                 9.771500                            7.444975      -0.152872       1.925014                    0.998319      30.561426      91.108412       0.578586       0.437455      -1.044159      -0.013577      -0.016200      -0.015021       0.025931      -0.014769       0.005420      -0.001519       0.007449       0.062635      -0.025770       0.003265       0.022505             11.720792      13.207304       5.778407      -1.450216       9.907987      -3.139916      12.047085           0.022171
          102              C      11.013090       0.260010       5.693422       0.040634      37.994233 0.40460912E+03  0.93093572E+04                                 9.898865                            6.718883      -0.030185       1.999740                    0.999260      26.684582      75.001992       0.636257       0.418398      -1.066782       0.026390       0.027149      -0.021321       0.043452       0.005524       0.011317      -0.000172       0.018577       0.030696      -0.016394      -0.002841       0.019235             13.052156      14.917441       7.652172      -4.011330      11.401898      -4.765690      12.837127           0.046163
          103              C      10.813654       0.456907       4.356229      -0.186599      34.786936 0.43184624E+03  0.10162032E+05                                 9.315181                            6.966808       0.032506       1.975380                    0.999622      30.051754      87.169762       0.617568       0.421473      -1.058246       0.005034       0.006541       0.023009       0.024444       0.009762       0.027472       0.015381       0.030294      -0.022193      -0.029196      -0.012192       0.041388             11.034080      10.733361       5.075601      -2.817617       9.591536      -4.132877      12.777341           0.019443
          104              C      11.675514       1.237593       3.638327       0.047420      28.870315 0.34507422E+03  0.77063766E+04                                 8.285353                            6.239960       0.135366       2.036056                    0.999827      27.386886      78.350241       0.648166       0.423138      -1.053218       0.026562       0.022232       0.041427       0.054000      -0.022584       0.031973       0.008910      -0.006349       0.074836      -0.048179       0.005446       0.042733              9.777448       9.626643       4.388828      -1.353680       8.864072      -3.239855      10.841628           0.012135
          105              C      12.514705       4.148156       9.397161       0.046276      28.005025 0.34280553E+03  0.76393063E+04                                 8.113307                            6.221430       0.202460       2.062174                    0.999850      27.175515      77.536458       0.649137       0.423413      -1.053569      -0.013848      -0.022125       0.052103       0.058275       0.011671       0.026339      -0.018188      -0.021535       0.068068      -0.042546       0.003803       0.038743              9.469721      10.571527      -4.228085      -1.994246       7.754119       1.010355      10.083516           0.014162
          106              C      13.624400       3.436170       9.029335      -0.164435      34.461061 0.43968182E+03  0.10430827E+05                                 9.396456                            7.115904      -0.004765       1.975410                    0.998825      30.028651      88.500505       0.597823       0.431870      -1.048008       0.000790      -0.028981       0.015155       0.032714       0.014315      -0.009733       0.006388      -0.011498       0.075174      -0.030399       0.002896       0.027503             11.110368      12.967157      -5.941045      -1.364164       9.904751       0.286870      10.459195           0.018677
          107              C       0.384548       2.698873       9.981279       0.055674      39.286048 0.41545976E+03  0.96665286E+04                                10.298936                            6.927322      -0.302722       1.919083                    0.998644      27.055146      77.619791       0.607759       0.433145      -1.052763      -0.045766       0.003652      -0.001034       0.045923       0.002821       0.005034      -0.003408      -0.002032       0.024691      -0.009230      -0.001117       0.010347             13.702858      18.131617      -9.201247      -2.772879      12.532930       1.482777      10.444027           0.042739
          108              C      13.819803       2.714487      11.266864      -0.171744      34.879994 0.44179987E+03  0.10489716E+05                                 9.437389                            7.124781      -0.146376       1.922468                    0.999064      30.301924      89.232656       0.598714       0.430872      -1.049009      -0.006812      -0.009295      -0.023305       0.025999      -0.007391       0.021819      -0.020318      -0.011406       0.060578      -0.026369      -0.014389       0.040758             11.169849      13.077507      -5.976714      -3.004542       9.916555       2.051244      10.515487           0.021016
          109              C      12.719843       3.461809      11.570921       0.058412      27.456625 0.33971935E+03  0.75491414E+04                                 8.034779                            6.225020       0.198894       2.067068                    0.999786      26.833963      76.311835       0.644371       0.427752      -1.051485      -0.014255       0.021027      -0.044691       0.051407       0.024306       0.000413      -0.004507      -0.030586       0.107860      -0.046772       0.010198       0.036574              9.345480      10.467841      -4.686958      -1.682874       8.489270       1.380939       9.079329           0.011655
          110              C       1.562808       1.901587       9.636955       0.278496      36.702553 0.35053454E+03  0.78583914E+04                                10.117993                            6.493301      -0.278134       1.921620                    0.999194      25.670956      73.560287       0.605720       0.451057      -1.036622       0.025866      -0.045467       0.040415       0.066104      -0.004065       0.030285      -0.020780       0.020303      -0.029227      -0.037722      -0.002877       0.040600             14.137241      21.124755     -10.329258      -2.626444      12.763554       1.235437       8.523414           0.039823
          111              C       3.182916       0.594472       9.965665       0.272840      34.822967 0.34042868E+03  0.75560397E+04                                 9.712516                            6.360880      -0.057476       2.003955                    0.999759      25.070826      70.862779       0.619154       0.445697      -1.042502      -0.052812       0.029668       0.020285       0.063881      -0.013622      -0.022282       0.023071       0.008393      -0.084929      -0.042984       0.000342       0.042642             13.416183      16.777595      -8.844237       5.147532      12.272744      -4.952631      11.198211           0.042970
          112              C       5.949019      14.741493      10.924184       0.055267      29.149587 0.35245178E+03  0.79128982E+04                                 8.376463                            6.327612       0.207176       2.067318                    0.999783      27.140808      77.852753       0.640411       0.426002      -1.051440      -0.017789       0.015892       0.054552       0.059539       0.010082      -0.031113       0.015921       0.010108      -0.034561      -0.041755       0.009020       0.032735             10.028731      10.211855      -3.981788       1.177120       7.978459      -3.277340      11.895877           0.015555
          113              C       5.131385      15.524645      10.141032      -0.169528      36.219243 0.47560604E+03  0.11512595E+05                                 9.777224                            7.449055      -0.154488       1.924279                    0.998318      30.580228      91.187856       0.578354       0.437508      -1.044089      -0.014194       0.016329       0.015060       0.026361       0.014369      -0.005450      -0.001891       0.007252       0.064478      -0.025640       0.002511       0.023129             11.727639      13.217792      -5.783033       1.450060       9.913729      -3.140392      12.051396           0.025723
          114              C       4.059240      16.175490      10.742078       0.039966      38.016632 0.40482789E+03  0.93159165E+04                                 9.902834                            6.720834      -0.030190       1.999666                    0.999263      26.694932      75.044253       0.636127       0.418415      -1.066741       0.026722      -0.027492       0.021552       0.043981      -0.005927      -0.011653      -0.000208       0.018979       0.032007      -0.017045      -0.002813       0.019857             13.057869      14.925132      -7.656452       4.012781      11.406891      -4.767517      12.841584           0.050159
          115              C       3.859804      15.978593      12.079271      -0.186567      34.810839 0.43221660E+03  0.10173616E+05                                 9.320829                            6.971043       0.031245       1.974880                    0.999661      30.067018      87.245632       0.617173       0.421624      -1.058080       0.004804      -0.006679      -0.023552       0.024948      -0.010480      -0.027762       0.015237       0.030295      -0.022816      -0.029097      -0.012848       0.041945             11.040048      10.739497      -5.078245       2.817280       9.596696      -4.134083      12.783952           0.021973
          116              C       4.721664      15.197907      12.797173       0.046624      28.892848 0.34545546E+03  0.77167180E+04                                 8.287677                            6.242422       0.137114       2.036175                    0.999827      27.405627      78.403093       0.648216       0.423005      -1.053342       0.026846      -0.022552      -0.042055       0.054754       0.022501      -0.032306       0.008868      -0.005038       0.078011      -0.048392       0.004557       0.043836              9.779296       9.627912      -4.388471       1.352425       8.866442      -3.240240      10.843533           0.013770
          117              C       1.392995       9.397161       4.148156       0.046279      28.004847 0.34280295E+03  0.76392341E+04                                 8.113261                            6.221396       0.202464       2.062177                    0.999850      27.175433      77.536135       0.649140       0.423411      -1.053570       0.013848       0.052103      -0.022126       0.058275      -0.026339      -0.011672      -0.018189      -0.044801      -0.001731      -0.042546       0.003803       0.038743              9.469661      10.571447       1.994201       4.228052      10.083464       1.010320       7.754071           0.014137
          118              C       0.283300       9.029335       3.436170      -0.164432      34.460817 0.43967836E+03  0.10430713E+05                                 9.396374                            7.115849      -0.004761       1.975411                    0.998825      30.028539      88.499710       0.597830       0.431867      -1.048011      -0.000789       0.015154      -0.028983       0.032715       0.009734      -0.014316       0.006387      -0.043335      -0.020336      -0.030400       0.002898       0.027502             11.110264      12.967038       1.364141       5.940988      10.459089       0.286860       9.904664           0.018645
          119              C      13.523152       9.981279       2.698873       0.055673      39.286015 0.41545981E+03  0.96665209E+04                                10.298894                            6.927298      -0.302730       1.919079                    0.998644      27.055144      77.619505       0.607764       0.433142      -1.052766       0.045767      -0.001034       0.003650       0.045924      -0.005034      -0.002821      -0.003408      -0.013361      -0.009297      -0.009229      -0.001117       0.010347             13.702797      18.131537       2.772864       9.201205      10.443975       1.482771      12.532879           0.042706
          120              C       0.087897      11.266864       2.714487      -0.171743      34.880004 0.44180002E+03  0.10489715E+05                                 9.437379                            7.124774      -0.146377       1.922467                    0.999064      30.301921      89.232495       0.598715       0.430872      -1.049010       0.006814      -0.023306      -0.009297       0.026001      -0.021818       0.007392      -0.020319      -0.035993      -0.013180      -0.026369      -0.014390       0.040760             11.169838      13.077501       3.004546       5.976712      10.515465       2.051250       9.916549           0.020947
          121              C       1.187857      11.570921       3.461809       0.058411      27.456642 0.33971954E+03  0.75491479E+04                                 8.034784                            6.225023       0.198882       2.067064                    0.999786      26.833988      76.311963       0.644371       0.427753      -1.051484       0.014255      -0.044692       0.021026       0.051407      -0.000412      -0.024306      -0.004508      -0.069225      -0.008049      -0.046772       0.010197       0.036575              9.345485      10.467840       1.682875       4.686956       9.079342       1.380940       8.489272           0.011618
          122              C      12.344892       9.636955       1.901587       0.278496      36.702542 0.35053478E+03  0.78583937E+04                                10.117967                            6.493288      -0.278137       1.921618                    0.999194      25.670969      73.560173       0.605723       0.451055      -1.036623      -0.025865       0.040415      -0.045469       0.066105      -0.030285       0.004065      -0.020780       0.024765      -0.015842      -0.037722      -0.002877       0.040600             14.137199      21.124684       2.626430      10.329221       8.523395       1.235429      12.763517           0.039788
          123              C      10.724784       9.965665       0.594472       0.272840      34.823074 0.34042967E+03  0.75560678E+04                                 9.712535                            6.360889      -0.057480       2.003953                    0.999759      25.070875      70.862968       0.619153       0.445697      -1.042502       0.052813       0.020284       0.029667       0.063881       0.022283       0.013623       0.023071       0.046661       0.029875      -0.042984       0.000341       0.042643             13.416212      16.777630      -5.147549       8.844257      11.198239      -4.952645      12.272768           0.042946
          124              C       7.958681      10.924184      14.741493       0.055268      29.149563 0.35245144E+03  0.79128887E+04                                 8.376458                            6.327609       0.207177       2.067319                    0.999783      27.140792      77.852698       0.640411       0.426002      -1.051440       0.017790       0.054552       0.015891       0.059539       0.031113      -0.010082       0.015921       0.022335       0.002117      -0.041755       0.009020       0.032735             10.028725      10.211852      -1.177117       3.981787      11.895870      -3.277334       7.978454           0.015556
          125              C       8.776315      10.141032      15.524645      -0.169527      36.219267 0.47560643E+03  0.11512608E+05                                 9.777232                            7.449061      -0.154488       1.924279                    0.998318      30.580240      91.187937       0.578354       0.437509      -1.044089       0.014195       0.015060       0.016328       0.026361       0.005450      -0.014369      -0.001891      -0.028613      -0.043119      -0.025641       0.002511       0.023129             11.727649      13.217808      -1.450058       5.783040      12.051403      -3.140391       9.913736           0.025721
          126              C       9.848460      10.742078      16.175490       0.039965      38.016774 0.40482932E+03  0.93159600E+04                                 9.902864                            6.720850      -0.030191       1.999665                    0.999263      26.694992      75.044525       0.636125       0.418415      -1.066740      -0.026721       0.021552      -0.027494       0.043982       0.011653       0.005928      -0.000209      -0.006514      -0.044475      -0.017046      -0.002812       0.019858             13.057914      14.925186      -4.012802       7.656483      12.841627      -4.767537      11.406929           0.050139
          127              C      10.047896      12.079271      15.978593      -0.186567      34.810967 0.43221837E+03  0.10173670E+05                                 9.320858                            6.971062       0.031244       1.974879                    0.999661      30.067082      87.245926       0.617171       0.421625      -1.058079      -0.004803      -0.023553      -0.006681       0.024949       0.027762       0.010480       0.015237       0.026555      -0.034042      -0.029097      -0.012850       0.041947             11.040086      10.739530      -2.817298       5.078263      12.784001      -4.134104       9.596727           0.021933
          128              C       9.186036      12.797173      15.197907       0.046624      28.892855 0.34545547E+03  0.77167185E+04                                 8.287678                            6.242422       0.137115       2.036175                    0.999827      27.405634      78.403131       0.648216       0.423005      -1.053342      -0.026846      -0.042056      -0.022553       0.054754       0.032305      -0.022501       0.008869      -0.041525      -0.031450      -0.048392       0.004557       0.043836              9.779299       9.627913      -1.352428       4.388471      10.843543      -3.240243       8.866442           0.013749
          129              C       8.346845       7.038339      12.287344       0.046421      28.002311 0.34277125E+03  0.76383821E+04                                 8.113238                            6.221517       0.201949       2.062081                    0.999849      27.172777      77.528846       0.649067       0.423467      -1.053531       0.013899      -0.052070       0.022166       0.058273       0.026335       0.011730      -0.018190      -0.044671      -0.001534      -0.042569       0.003907       0.038662              9.469517      10.571604      -1.994669      -4.227850      10.083096       1.010708       7.753850           0.013612
          130              C       7.237150       7.406165      12.999330      -0.164337      34.456457 0.43961840E+03  0.10428943E+05                                 9.395578                            7.115384      -0.004990       1.975367                    0.998823      30.026994      88.493915       0.597846       0.431869      -1.048009      -0.000758      -0.015181       0.029006       0.032747      -0.009713       0.014340       0.006391      -0.043212      -0.020151      -0.030380       0.002972       0.027407             11.109038      12.965611      -1.364321      -5.939784      10.458346       0.287161       9.903156           0.018043
          131              C       6.569302       6.454221      13.736627       0.055532      39.279042 0.41542200E+03  0.96653054E+04                                10.297368                            6.926822      -0.302060       1.919324                    0.998644      27.053145      77.609386       0.607813       0.433122      -1.052791       0.045698       0.001092      -0.003672       0.045859       0.004987       0.002798      -0.003364      -0.013249      -0.009510      -0.009139      -0.001157       0.010296             13.699904      18.127399      -2.772029      -9.198328      10.442596       1.482236      12.529717           0.041314
          132              C       7.041747       5.168636      13.721013      -0.171650      34.871908 0.44169564E+03  0.10486483E+05                                 9.435429                            7.123619      -0.145619       1.922726                    0.999066      30.298291      89.214860       0.598811       0.430834      -1.049047       0.006817       0.023267       0.009237       0.025945       0.021873      -0.007316      -0.020289      -0.035988      -0.013179      -0.026428      -0.014318       0.040746             11.166977      13.074104      -3.002912      -5.974649      10.513030       2.049974       9.913796           0.020044
          133              C       8.141707       4.864579      12.973691       0.058409      27.455078 0.33970998E+03  0.75487986E+04                                 8.034315                            6.224914       0.198605       2.066995                    0.999786      26.832584      76.304515       0.644387       0.427750      -1.051498       0.014268       0.044694      -0.021019       0.051410       0.000436       0.024285      -0.004477      -0.069143      -0.008222      -0.046715       0.010164       0.036551              9.344661      10.467398      -1.682226      -4.686501       9.078017       1.380498       8.488568           0.011429
          134              C       5.391042       6.798545      14.533913       0.278835      36.688427 0.35042820E+03  0.78553494E+04                                10.115524                            6.492436      -0.277861       1.921771                    0.999194      25.665038      73.538352       0.605748       0.451074      -1.036620      -0.025805      -0.040403       0.045298       0.065956       0.030383      -0.003914      -0.020784       0.024739      -0.015640      -0.037853      -0.002733       0.040586             14.132805      21.117685      -2.625570     -10.324926       8.521578       1.234917      12.759150           0.037704
          135              C       3.770934       6.469835      15.841028       0.273399      34.802010 0.34023554E+03  0.75507183E+04                                 9.709940                            6.359954      -0.058906       2.003722                    0.999757      25.059573      70.827245       0.619067       0.445820      -1.042425       0.052559      -0.020609      -0.029508       0.063702      -0.022062      -0.013245       0.023115       0.046964       0.030778      -0.043188       0.000908       0.042280             13.411954      16.771509       5.145694      -8.840464      11.195729      -4.951041      12.268624           0.040351
          136              C       1.004831       5.511316       1.694007       0.055936      29.122131 0.35201819E+03  0.79005839E+04                                 8.372228                            6.324244       0.206927       2.067676                    0.999783      27.117427      77.768223       0.640514       0.426072      -1.051416       0.017427      -0.053953      -0.015774       0.058851      -0.030546       0.010685       0.015498       0.022271       0.003834      -0.041446       0.009571       0.031874             10.024553      10.203644       1.178884      -3.979407      11.894450      -3.278554       7.975566           0.013776
          137              C       1.822465       6.294468       0.910855      -0.169161      36.190007 0.47514331E+03  0.11498183E+05                                 9.771499                            7.444973      -0.152872       1.925013                    0.998319      30.561439      91.108427       0.578587       0.437455      -1.044159       0.013576      -0.015021      -0.016202       0.025932      -0.005420       0.014769      -0.001519      -0.027594      -0.042489      -0.025770       0.003265       0.022505             11.720792      13.207302       1.450219      -5.778407      12.047086      -3.139919       9.907987           0.022183
          138              C       2.894610       5.693422       0.260010       0.040634      37.994146 0.40460819E+03  0.93093285E+04                                 9.898844                            6.718871      -0.030184       1.999741                    0.999260      26.684545      75.001806       0.636258       0.418398      -1.066783      -0.026391      -0.021322       0.027147       0.043452      -0.011317      -0.005523      -0.000172      -0.006060      -0.043211      -0.016393      -0.002842       0.019235             13.052128      14.917408       4.011318      -7.652153      12.837100      -4.765678      11.401875           0.046198
          139              C       3.094046       4.356229       0.456907      -0.186599      34.786874 0.43184527E+03  0.10162003E+05                                 9.315167                            6.966798       0.032504       1.975380                    0.999622      30.051725      87.169632       0.617569       0.421473      -1.058246      -0.005035       0.023008       0.006539       0.024444      -0.027472      -0.009763       0.015380       0.026244      -0.034339      -0.029196      -0.012191       0.041388             11.034063      10.733348       2.817609      -5.075595      12.777317      -4.132868       9.591523           0.019492
          140              C       2.232186       3.638327       1.237593       0.047419      28.870348 0.34507469E+03  0.77063903E+04                                 8.285361                            6.239965       0.135364       2.036055                    0.999827      27.386909      78.350343       0.648165       0.423138      -1.053217      -0.026562       0.041427       0.022231       0.054000      -0.031974       0.022583       0.008909      -0.040593      -0.027895      -0.048179       0.005446       0.042733              9.777458       9.626653       1.353681      -4.388834      10.841637      -3.239859       8.864083           0.012160
          141              C       4.869920      12.365906      15.256089       0.046281      28.007546 0.34284365E+03  0.76403849E+04                                 8.114039                            6.222054       0.202030       2.062032                    0.999850      27.176542      77.541098       0.649059       0.423451      -1.053544       0.013858      -0.022103      -0.052135       0.058298      -0.011687       0.026339       0.018267      -0.021506       0.067882      -0.042565       0.003823       0.038742              9.470623      10.573064       4.228530      -1.994947       7.754847      -1.010878      10.083959           0.014193
          142              C       3.760225      11.653920      15.623915      -0.164476      34.463328 0.43971042E+03  0.10431655E+05                                 9.396601                            7.115992      -0.005166       1.975242                    0.998825      30.031054      88.507684       0.597839       0.431853      -1.048020      -0.000865      -0.028928      -0.015202       0.032691      -0.014335      -0.009782      -0.006371      -0.011548       0.075006      -0.030414       0.002952       0.027462             11.110543      12.967694       5.941028      -1.364431       9.904755      -0.287107      10.459178           0.018684
          143              C       3.092377      10.916623      14.671971       0.055642      39.283537 0.41543675E+03  0.96657976E+04                                10.298264                            6.926989      -0.302205       1.919248                    0.998646      27.054327      77.615035       0.607796       0.433127      -1.052781       0.045719       0.003743       0.001005       0.045883      -0.002823       0.005038       0.003400      -0.002001       0.024676      -0.009224      -0.001119       0.010343             13.701910      18.130703       9.200513      -2.772586      12.531857      -1.482571      10.443170           0.042817
          144              C       3.564822      10.932237      13.386386      -0.171802      34.881054 0.44181613E+03  0.10490170E+05                                 9.437334                            7.124766      -0.146314       1.922459                    0.999064      30.303266      89.236099       0.598734       0.430855      -1.049023       0.006737      -0.009197       0.023319       0.025956       0.007405       0.021842       0.020304      -0.011323       0.060596      -0.026354      -0.014415       0.040769             11.169730      13.077749       5.976745      -3.004150       9.916473      -2.050945      10.514968           0.021010
          145              C       4.664782      11.679559      13.082329       0.058390      27.457279 0.33973149E+03  0.75494313E+04                                 8.034711                            6.225039       0.198871       2.067040                    0.999786      26.834401      76.311628       0.644389       0.427740      -1.051499       0.014239       0.021076       0.044700       0.051430      -0.024318       0.000417       0.004481      -0.030484       0.107976      -0.046774       0.010170       0.036603              9.345386      10.468207       4.687040      -1.682667       8.489268      -1.380899       9.078684           0.011643
          146              C       1.914117      10.119337      15.016295       0.278428      36.700568 0.35052036E+03  0.78579432E+04                                10.117362                            6.493003      -0.277610       1.921788                    0.999195      25.670513      73.556852       0.605761       0.451034      -1.036642      -0.025939      -0.045385      -0.040442       0.066092       0.004050       0.030283       0.020789       0.020294      -0.029262      -0.037738      -0.002853       0.040591             14.136269      21.123345      10.328401      -2.626343      12.762557      -1.235356       8.522907           0.039823
          147              C       0.294009       8.812222      14.687585       0.272758      34.822136 0.34043261E+03  0.75560820E+04                                 9.711996                            6.360730      -0.057084       2.004068                    0.999759      25.070797      70.860439       0.619194       0.445671      -1.042526       0.052728       0.029767      -0.020327       0.063871       0.013650      -0.022308      -0.023070       0.008418      -0.084899      -0.042984       0.000305       0.042679             13.414973      16.775372       8.843039       5.146755      12.271764       4.952212      11.197783           0.043020
          148              C      11.435606       6.523743      13.729066       0.055283      29.145428 0.35240087E+03  0.79113711E+04                                 8.375319                            6.326943       0.207769       2.067528                    0.999783      27.138289      77.840469       0.640485       0.425973      -1.051471       0.017810       0.015865      -0.054519       0.059509      -0.010103      -0.031078      -0.015943       0.010064      -0.034433      -0.041738       0.009050       0.032688             10.027045      10.209778       3.980764       1.176510       7.977107       3.276480      11.894250           0.015558
          149              C      12.253240       7.306895      14.512218      -0.169410      36.206331 0.47541625E+03  0.11506630E+05                                 9.774380                            7.447205      -0.153593       1.924632                    0.998322      30.572785      91.154459       0.578480       0.437466      -1.044135       0.014190       0.016306      -0.015024       0.026324      -0.014408      -0.005389       0.001762       0.007026       0.064428      -0.025650       0.002600       0.023050             11.723692      13.212454       5.780402       1.448996       9.910475       3.138979      12.048149           0.025724
          150              C      13.325385       7.957740      13.911172       0.039977      38.014507 0.40481401E+03  0.93154394E+04                                 9.902182                            6.720568      -0.030178       1.999662                    0.999263      26.694229      75.039596       0.636166       0.418396      -1.066762      -0.026774      -0.027417      -0.021558       0.043969       0.005946      -0.011669       0.000200       0.018895       0.032049      -0.017032      -0.002836       0.019867             13.056564      14.922814       7.655195       4.011936      11.405797       4.766963      12.841079           0.050113
          151              C      13.524821       7.760843      12.573979      -0.186612      34.813997 0.43224915E+03  0.10174657E+05                                 9.321506                            6.971328       0.031101       1.974813                    0.999661      30.069106      87.255207       0.617152       0.421627      -1.058069      -0.004862      -0.006608       0.023534       0.024922       0.010496      -0.027752      -0.015240       0.030204      -0.022813      -0.029083      -0.012838       0.041921             11.040980      10.740354       5.078898       2.817563       9.597639       4.134487      12.784946           0.021972
          152              C      12.662961       6.980157      11.856077       0.046626      28.893700 0.34545871E+03  0.77168634E+04                                 8.287923                            6.242446       0.136973       2.036126                    0.999827      27.406368      78.407403       0.648211       0.423004      -1.053335      -0.026863      -0.022531       0.042046       0.054746      -0.022494      -0.032298      -0.008875      -0.005152       0.077987      -0.048398       0.004589       0.043809              9.779644       9.628073       4.388712       1.352599       8.866812       3.240474      10.844047           0.013719
          153              C      11.823770       4.069594       1.179411       0.046949      27.986532 0.34242412E+03  0.76291466E+04                                 8.111554                            6.218743       0.199488       2.061589                    0.999846      27.162688      77.506798       0.649116       0.423518      -1.053440       0.013871       0.021925       0.051569       0.057727       0.012312      -0.025773       0.017515      -0.021853       0.066292      -0.042280       0.004783       0.037497              9.468560      10.569734      -4.229184       1.993302       7.753377      -1.008724      10.082569           0.012956
          154              C      10.714075       4.781580       0.811585      -0.164301      34.442505 0.43935099E+03  0.10420507E+05                                 9.392088                            7.112330      -0.003060       1.976056                    0.998827      30.016147      88.439035       0.598116       0.431761      -1.048125      -0.000406       0.028750       0.014900       0.032384       0.014744       0.009340      -0.006295      -0.011983       0.073965      -0.030541       0.003587       0.026953             11.105775      12.963657      -5.940400       1.363537       9.901727      -0.286954      10.451941           0.015687
          155              C      10.046227       5.518877       1.763529       0.056199      39.268686 0.41528788E+03  0.96611566E+04                                10.295189                            6.925313      -0.302844       1.919063                    0.998650      27.046748      77.580386       0.607946       0.433073      -1.052848       0.045355      -0.003461      -0.001108       0.045500       0.003164      -0.005086       0.003133      -0.001999       0.023071      -0.009259      -0.000544       0.009802             13.697453      18.124590      -9.197234       2.771265      12.528061      -1.481702      10.439710           0.039167
          156              C      10.518672       5.503263       3.049114      -0.171798      34.865624 0.44156716E+03  0.10482372E+05                                 9.433756                            7.122089      -0.144417       1.923144                    0.999070      30.292722      89.185679       0.598955       0.430774      -1.049113       0.007203       0.009367      -0.022982       0.025842      -0.006722      -0.021726       0.020069      -0.011003       0.060512      -0.026290      -0.014003       0.040293             11.165559      13.073533      -5.974871       3.002961       9.912776      -2.049734      10.510366           0.018354
          157              C      11.618632       4.755941       3.353171       0.058922      27.439890 0.33941242E+03  0.75405709E+04                                 8.032054                            6.222412       0.197666       2.066960                    0.999783      26.819263      76.259672       0.644479       0.427781      -1.051474       0.014280      -0.020661      -0.044104       0.050754       0.024494      -0.000688       0.004211      -0.031225       0.104694      -0.046580       0.011124       0.035456              9.342509      10.466029      -4.686727       1.681999       8.486110      -1.378868       9.075388           0.009930
          158              C       8.867967       6.316163       1.419205       0.279154      36.683401 0.35035587E+03  0.78534233E+04                                10.115676                            6.492414      -0.279955       1.921206                    0.999190      25.660792      73.527833       0.605651       0.451164      -1.036555      -0.025618       0.045231       0.040581       0.065947      -0.003774      -0.030369       0.020515       0.020033      -0.030262      -0.037846      -0.002520       0.040366             14.133603      21.119273     -10.325827       2.625989      12.759940      -1.235203       8.521595           0.037316
          159              C       7.247859       7.623278       1.747915       0.273201      34.809096 0.34031747E+03  0.75528881E+04                                 9.710045                            6.359974      -0.057619       2.003992                    0.999759      25.064736      70.840332       0.619184       0.445716      -1.042500       0.052700      -0.029548       0.020315       0.063742      -0.013473       0.022289      -0.023180       0.008320      -0.085308      -0.043169       0.000568       0.042602             13.411684      16.771570      -8.840207      -5.145252      12.268245       4.950567      11.195237           0.040797
          160              C       4.481756       9.911757       2.706434       0.055487      29.140121 0.35232506E+03  0.79092767E+04                                 8.374752                            6.326571       0.207246       2.067458                    0.999783      27.133981      77.827240       0.640455       0.426015      -1.051441       0.017773      -0.015890       0.054489       0.059476       0.010181       0.031054      -0.015937       0.009992      -0.034655      -0.041778       0.009142       0.032636             10.026299      10.209075      -3.980375      -1.176508       7.976447       3.276329      11.893373           0.014970
          161              C       5.299390       9.128605       1.923282      -0.169383      36.209700 0.47547900E+03  0.11508643E+05                                 9.775413                            7.448023      -0.154224       1.924437                    0.998316      30.574673      91.164996       0.578404       0.437504      -1.044102       0.014168      -0.016267       0.015072       0.026315       0.014359       0.005441       0.001822       0.007292       0.064233      -0.025598       0.002564       0.023034             11.724914      13.214359      -5.780988      -1.449348       9.911214       3.139419      12.049170           0.024899
          162              C       6.371535       8.477760       2.524328       0.039882      38.008145 0.40477044E+03  0.93140913E+04                                 9.900881                            6.720086      -0.029824       1.999823                    0.999263      26.692128      75.029804       0.636213       0.418381      -1.066782      -0.026694       0.027462       0.021452       0.043897      -0.005927       0.011569       0.000248       0.018927       0.032100      -0.017042      -0.002731       0.019774             13.054287      14.920529      -7.653308      -4.010897      11.403324       4.765750      12.839007           0.048625
          163              C       6.570971       8.674657       3.861521      -0.186424      34.799288 0.43205574E+03  0.10168709E+05                                 9.318143                            6.969244       0.030426       1.974653                    0.999618      30.061523      87.220006       0.617330       0.421563      -1.058136      -0.004839       0.006668      -0.023482       0.024885      -0.010358       0.027723      -0.015321       0.030233      -0.023031      -0.029211      -0.012658       0.041869             11.036447      10.736258      -5.076267      -2.815590       9.593376       4.132086      12.779708           0.020941
          164              C       5.709111       9.455343       4.579423       0.046604      28.891158 0.34543574E+03  0.77161498E+04                                 8.287326                            6.242221       0.137059       2.036179                    0.999827      27.404519      78.398692       0.648232       0.423002      -1.053346      -0.026874       0.022505      -0.042042       0.054738       0.022492       0.032249      -0.008873      -0.005084       0.077801      -0.048341       0.004605       0.043737              9.778700       9.627483      -4.388138      -1.352119       8.865779       3.239829      10.842836           0.013517
          165              N       8.590786      13.992199      12.405680      -0.223488      39.499971 0.55662560E+03  0.13737874E+05                                 9.897883                            7.749013      -0.325276       1.912223                    0.998628      28.665202      80.875425       0.613464       0.404539      -1.086157       0.097635       0.029443      -0.070429       0.123935      -0.011149       0.015726       0.005854      -0.059509      -0.036191      -0.036817      -0.001180       0.037997             11.872099      12.962873       2.258761      -4.779695      12.709169      -2.343774       9.944254           0.069665
          166              N      12.580071      16.149358      10.006261      -0.275996      36.151627 0.53114962E+03  0.12886303E+05                                 9.061987                            7.395639       0.404637       2.115113                    0.999743      29.318266      80.570114       0.653776       0.386159      -1.104841       0.107845      -0.142691      -0.137177       0.225408       0.043152      -0.027423      -0.102149       0.248288       0.093950      -0.190083       0.049247       0.140836             10.395036      12.670145       1.749164      -3.882645      10.403588       0.376961       8.111375           0.002879
          167              N      13.658474      15.939970       9.125318      -0.243333      35.242075 0.53281292E+03  0.12932461E+05                                 8.985868                            7.478854       0.458801       2.158652                    0.997714      28.458987      78.141300       0.641022       0.393665      -1.099902      -0.162894      -0.077774       0.100245       0.206476      -0.115741      -0.001503       0.059018       0.067279       0.169989      -0.159050       0.041468       0.117581             10.194463      11.591054       0.057036      -3.201777      11.000808       1.884488       7.991527           0.014228
          168              N       2.291850      12.416363       6.352978      -0.237337      41.449301 0.55480535E+03  0.13667317E+05                                10.172145                            7.692285      -0.174754       1.951242                    0.999312      28.864030      81.080284       0.621673       0.399946      -1.090412      -0.084566       0.075203       0.064954       0.130483       0.040523       0.000003      -0.002530      -0.007811      -0.023369      -0.036916      -0.007757       0.044672             12.613144      12.507140      -0.821640      -4.732412      14.626097       4.704980      10.706194           0.077877
          169              N       1.636936       2.443301       4.029820      -0.221266      39.436637 0.55544444E+03  0.13701950E+05                                 9.887880                            7.740992      -0.326330       1.912344                    0.998617      28.636275      80.783594       0.613734       0.404561      -1.086102       0.097636      -0.029313       0.069454       0.123353       0.011711      -0.016546       0.005373      -0.060295      -0.033426      -0.037916      -0.000109       0.038025             11.858253      12.944156      -2.255359       4.772363      12.699215      -2.337481       9.931388           0.040621
          170              N       5.626221       0.286142       6.429239      -0.275604      36.128761 0.53075659E+03  0.12874219E+05                                 9.058007                            7.392736       0.405129       2.115448                    0.999742      29.307159      80.528239       0.653935       0.386141      -1.104867       0.107890       0.142359       0.137445       0.225383      -0.043087       0.027235      -0.102336       0.248190       0.094032      -0.190192       0.049515       0.140676             10.390220      12.664417      -1.748136       3.880477      10.398468       0.376667       8.107776           0.002141
          171              N       6.704624       0.495530       7.310182      -0.243557      35.245028 0.53288503E+03  0.12934654E+05                                 8.986536                            7.479521       0.458272       2.158498                    0.997709      28.460023      78.145573       0.640973       0.393682      -1.099889      -0.163083       0.077657      -0.100143       0.206532       0.115890       0.001608       0.059107       0.067165       0.169925      -0.159161       0.041351       0.117810             10.195187      11.592336      -0.056486       3.201947      11.001251       1.884772       7.991975           0.014721
          172              N       9.245700       4.019137      10.082522      -0.237171      41.439498 0.55466233E+03  0.13662736E+05                                10.170197                            7.691033      -0.174448       1.951386                    0.999313      28.859626      81.061340       0.621763       0.399919      -1.090444      -0.084564      -0.075171      -0.064948       0.130461      -0.040547      -0.000068      -0.002573      -0.007815      -0.023214      -0.036974      -0.007695       0.044669             12.610327      12.504630       0.820963       4.731039      14.622793       4.703483      10.703557           0.076011
          173              N       5.113861      12.247570       5.774449      -0.223362      39.494765 0.55655015E+03  0.13735479E+05                                 9.896888                            7.748410      -0.325127       1.912297                    0.998629      28.662721      80.865559       0.613500       0.404531      -1.086167       0.097608       0.070436       0.029420       0.123912      -0.015774      -0.011170      -0.005833      -0.011779       0.107420      -0.036893      -0.001125       0.038019             11.870496      12.960830       4.778652       2.258298       9.942722       2.343137      12.707936           0.067691
          174              N       9.103146      14.646989       7.931608      -0.275957      36.143677 0.53102487E+03  0.12882502E+05                                 9.061042                            7.395090       0.404119       2.115076                    0.999741      29.312908      80.552614       0.653759       0.386192      -1.104818       0.107802       0.137247      -0.142539       0.225334       0.027591       0.043171       0.102236       0.077285      -0.419459      -0.190160       0.049123       0.141037             10.393807      12.668924       3.881908       1.748968       8.110246      -0.376828      10.402253           0.003533
          175              N      10.181549      15.527932       7.722220      -0.242719      35.214979 0.53233264E+03  0.12917672E+05                                 8.981135                            7.475341       0.459375       2.159068                    0.997710      28.444745      78.088400       0.641202       0.393650      -1.099931      -0.162939      -0.100331      -0.077416       0.206419       0.001202      -0.115799      -0.058939      -0.051409      -0.185847      -0.159144       0.041778       0.117366             10.188864      11.584566       3.199694       0.056381       7.987295      -1.883606      10.994730           0.012856
          176              N      12.722625       1.864772       4.198613      -0.234890      41.390398 0.55374633E+03  0.13635570E+05                                10.164636                            7.686187      -0.178563       1.950550                    0.999300      28.835269      80.999297       0.621729       0.400076      -1.090255      -0.084746      -0.063625       0.075041       0.129851      -0.000593       0.041294       0.002405       0.006236       0.021714      -0.038241      -0.006639       0.044880             12.603649      12.496587       4.728991      -0.821715      10.697900      -4.700996      14.616459           0.048048
          177              N      12.067711       4.187930      10.661051      -0.223508      39.501145 0.55664766E+03  0.13738565E+05                                 9.898076                            7.749156      -0.325246       1.912222                    0.998628      28.665862      80.877909       0.613459       0.404538      -1.086157       0.097652      -0.070408      -0.029432       0.123933       0.015721       0.011146      -0.005845      -0.011732       0.107374      -0.036826      -0.001174       0.037999             11.872240      12.962249      -4.779663      -2.258728       9.944388       2.343657      12.710085           0.069464
          178              N       2.149296       1.788511       8.503892      -0.275996      36.149966 0.53111570E+03  0.12885261E+05                                 9.061606                            7.395283       0.404693       2.115127                    0.999744      29.318005      80.568441       0.653808       0.386146      -1.104851       0.107712      -0.137318       0.142672       0.225418      -0.027499      -0.043075       0.102156       0.077111      -0.419335      -0.190047       0.049208       0.140839             10.394663      12.669363      -3.882579      -1.748523       8.111143      -0.377252      10.403482           0.002836
          179              N       3.227699       0.907568       8.713280      -0.243534      35.251603 0.53298465E+03  0.12937771E+05                                 8.987676                            7.480187       0.458530       2.158507                    0.997709      28.463638      78.159481       0.640944       0.393678      -1.099884      -0.163052       0.100113       0.077796       0.206545      -0.001504       0.115799      -0.059021      -0.051353      -0.185797      -0.159085       0.041461       0.117624             10.196772      11.594095      -3.202908      -0.056439       7.993188      -1.885153      11.003034           0.014251
          180              N       5.768775      14.570728      12.236887      -0.237316      41.448433 0.55478547E+03  0.13666694E+05                                10.172037                            7.692131      -0.174702       1.951267                    0.999312      28.863503      81.078207       0.621682       0.399944      -1.090414      -0.084546       0.064981      -0.075197       0.130481       0.000017      -0.040507       0.002539       0.007836       0.023402      -0.036886      -0.007783       0.044670             12.613292      12.507389      -4.732580       0.822058      10.706339      -4.705392      14.626148           0.078006
          181              N       1.839989      10.661051       4.187930      -0.223513      39.501360 0.55665150E+03  0.13738692E+05                                 9.898136                            7.749203      -0.325255       1.912217                    0.998628      28.665975      80.878485       0.613454       0.404540      -1.086155      -0.097648      -0.029431      -0.070406       0.123928      -0.011144      -0.015719      -0.005845      -0.059551      -0.036087      -0.036823      -0.001175       0.037998             11.872311      12.962315       2.258734       4.779688      12.710174       2.343670       9.944443           0.069481
          182              N      11.758404       8.503892       1.788511      -0.275995      36.149895 0.53111454E+03  0.12885223E+05                                 9.061585                            7.395269       0.404686       2.115124                    0.999744      29.318004      80.568358       0.653810       0.386146      -1.104851      -0.107711       0.142671      -0.137319       0.225418       0.043075       0.027499       0.102157       0.248222       0.094000      -0.190047       0.049208       0.140839             10.394634      12.669319       1.748509       3.882562      10.403462      -0.377258       8.111123           0.002821
          183              N      10.680001       8.713280       0.907568      -0.243533      35.251614 0.53298484E+03  0.12937777E+05                                 8.987676                            7.480187       0.458523       2.158505                    0.997709      28.463647      78.159503       0.640944       0.393678      -1.099884       0.163053       0.077795       0.100111       0.206545      -0.115798       0.001505      -0.059021       0.067221       0.169928      -0.159084       0.041460       0.117624             10.196771      11.594086       0.056432       3.202903      11.003041      -1.885158       7.993187           0.014244
          184              N       8.138925      12.236887      14.570728      -0.237316      41.448492 0.55478635E+03  0.13666723E+05                                10.172049                            7.692139      -0.174703       1.951266                    0.999312      28.863527      81.078314       0.621681       0.399945      -1.090413       0.084547      -0.075197       0.064980       0.130481       0.040508      -0.000016       0.002539      -0.007783      -0.023458      -0.036886      -0.007784       0.044670             12.613310      12.507410      -0.822063       4.732591      14.626168      -4.705400      10.706353           0.077990
          185              N       8.793839       5.774449      12.247570      -0.223357      39.494579 0.55654676E+03  0.13735367E+05                                 9.896834                            7.748368      -0.325119       1.912302                    0.998628      28.662623      80.865048       0.613504       0.404529      -1.086169      -0.097612       0.029422       0.070439       0.123917       0.011171       0.015776      -0.005834      -0.059601      -0.036044      -0.036895      -0.001125       0.038020             11.870435      12.960773      -2.258297      -4.778630      12.707858       2.343129       9.942673           0.067684
          186              N       4.804554       7.931608      14.646989      -0.275959      36.143813 0.53102710E+03  0.12882573E+05                                 9.061075                            7.395113       0.404124       2.115078                    0.999741      29.312940      80.552821       0.653756       0.386193      -1.104817      -0.107803      -0.142541       0.137245       0.225335      -0.043172      -0.027592       0.102236       0.248373       0.093802      -0.190160       0.049122       0.141038             10.393851      12.668991      -1.748983      -3.881933      10.402285      -0.376824       8.110278           0.003555
          187              N       3.726151       7.722220      15.527932      -0.242721      35.215035 0.53233360E+03  0.12917702E+05                                 8.981148                            7.475350       0.459381       2.159070                    0.997710      28.444769      78.088512       0.641201       0.393650      -1.099930       0.162938      -0.077417      -0.100333       0.206419       0.115799      -0.001202      -0.058939       0.067220       0.170036      -0.159145       0.041779       0.117366             10.188882      11.584598      -0.056387      -3.199707      10.994739      -1.883604       7.987308           0.012871
          188              N       1.185075       4.198613       1.864772      -0.234891      41.390389 0.55374617E+03  0.13635565E+05                                10.164634                            7.686186      -0.178562       1.950550                    0.999300      28.835268      80.999290       0.621729       0.400076      -1.090255       0.084746       0.075041      -0.063626       0.129851      -0.041293       0.000593       0.002405      -0.007739      -0.020210      -0.038240      -0.006639       0.044880             12.603644      12.496583       0.821711      -4.728987      14.616453      -4.700993      10.697897           0.048076
          189              N       5.316914      12.405680      13.992199      -0.223487      39.499997 0.55662598E+03  0.13737886E+05                                 9.897886                            7.749014      -0.325277       1.912222                    0.998628      28.665214      80.875464       0.613464       0.404539      -1.086157      -0.097636      -0.070429       0.029443       0.123935      -0.015725       0.011149       0.005854      -0.011659       0.107359      -0.036817      -0.001181       0.037997             11.872102      12.962875       4.779696      -2.258751       9.944257      -2.343765      12.709172           0.069673
          190              N       1.327629      10.006261      16.149358      -0.275998      36.151712 0.53115120E+03  0.12886351E+05                                 9.062000                            7.395649       0.404636       2.115112                    0.999743      29.318317      80.570293       0.653775       0.386159      -1.104841      -0.107845      -0.137178      -0.142692       0.225409       0.027423      -0.043152      -0.102149       0.077169      -0.419407      -0.190083       0.049247       0.140836             10.395049      12.670159       3.882647      -1.749164       8.111385       0.376965      10.403604           0.002866
          191              N       0.249226       9.125318      15.939970      -0.243334      35.242106 0.53281350E+03  0.12932478E+05                                 8.985871                            7.478857       0.458805       2.158653                    0.997714      28.459006      78.141356       0.641022       0.393665      -1.099902       0.162895       0.100244      -0.077775       0.206476       0.001503       0.115741       0.059018      -0.051355      -0.185913      -0.159050       0.041468       0.117582             10.194465      11.591056       3.201774      -0.057037       7.991527       1.884489      11.000812           0.014232
          192              N      11.615850       6.352978      12.416363      -0.237332      41.449040 0.55480103E+03  0.13667173E+05                                10.172070                            7.692230      -0.174746       1.951246                    0.999312      28.863921      81.079659       0.621679       0.399943      -1.090414       0.084569       0.064956       0.075205       0.130488      -0.000004      -0.040524      -0.002531       0.007781       0.023405      -0.036916      -0.007758       0.044674             12.613040      12.507064       4.732374       0.821603      10.706097       4.704907      14.625960           0.077864
          193              N      12.270764       4.029820       2.443301      -0.221265      39.436628 0.55544434E+03  0.13701947E+05                                 9.887879                            7.740991      -0.326330       1.912345                    0.998617      28.636272      80.783587       0.613734       0.404561      -1.086102      -0.097635       0.069455      -0.029314       0.123353       0.016546      -0.011711       0.005373      -0.013434       0.107157      -0.037916      -0.000110       0.038026             11.858252      12.944156      -4.772360       2.255366       9.931383      -2.337486      12.699219           0.040611
          194              N       8.281479       6.429239       0.286142      -0.275602      36.128702 0.53075542E+03  0.12874184E+05                                 9.058000                            7.392729       0.405128       2.115449                    0.999742      29.307120      80.528113       0.653935       0.386141      -1.104867      -0.107890       0.137445       0.142358       0.225382      -0.027235       0.043087      -0.102336       0.077079      -0.419299      -0.190191       0.049515       0.140676             10.390214      12.664413      -3.880479       1.748137       8.107772       0.376663      10.398457           0.002160
          195              N       7.203076       7.310182       0.495530      -0.243556      35.245014 0.53288472E+03  0.12934645E+05                                 8.986536                            7.479521       0.458266       2.158496                    0.997709      28.460011      78.145552       0.640972       0.393682      -1.099889       0.163083      -0.100144       0.077656       0.206531      -0.001608      -0.115890       0.059107      -0.051380      -0.185709      -0.159161       0.041351       0.117810             10.195190      11.592342      -3.201952       0.056485       7.991978       1.884772      11.001251           0.014722
          196              N       4.662000      10.082522       4.019137      -0.237175      41.439725 0.55466612E+03  0.13662863E+05                                10.170264                            7.691083      -0.174453       1.951383                    0.999313      28.859722      81.061900       0.621758       0.399921      -1.090442       0.084561      -0.064946      -0.075169       0.130456       0.000067       0.040546      -0.002572       0.007698       0.023325      -0.036974      -0.007694       0.044668             12.610418      12.504698      -4.731072      -0.820998      10.703643       4.703548      14.622913           0.076021
          197              O      12.567832      14.032959       9.391738      -0.188982      24.220625 0.31813175E+03  0.67190688E+04                                 6.763164                            5.488451       0.299823       2.224329                    0.998870      22.463219      55.656764       0.816733       0.355078      -1.140163       0.029642       0.128213       0.005655       0.131716      -0.013040      -0.081910       0.023039       0.100789       0.019250      -0.067406      -0.047370       0.114776              8.157036      11.026235      -0.927227      -4.854282       5.803763       0.884974       7.641110           0.029452
          198              O       5.613982       2.402541       7.043762      -0.188676      24.204175 0.31789847E+03  0.67127551E+04                                 6.759455                            5.485967       0.300312       2.224597                    0.998870      22.457244      55.631999       0.817042       0.355017      -1.140239       0.029572      -0.128027      -0.005503       0.131513       0.013121       0.081749       0.023021       0.100715       0.019628      -0.067255      -0.047370       0.114625              8.151963      11.019032       0.926354       4.850289       5.800650       0.884173       7.636205           0.027730
          199              O       9.090907      15.261512       5.815209      -0.188706      24.204881 0.31791274E+03  0.67131464E+04                                 6.759655                            5.486149       0.300710       2.224724                    0.998871      22.457498      55.633403       0.817014       0.355025      -1.140230       0.029501      -0.005662       0.128049       0.131525       0.081774      -0.012962      -0.022954       0.040722      -0.161169      -0.067333      -0.047333       0.114666              8.152169      11.019137       4.850401      -0.926616       7.636442      -0.884348       5.800929           0.027653
          200              O       2.137057       1.173988      10.620291      -0.188926      24.218589 0.31810127E+03  0.67182514E+04                                 6.762746                            5.488136       0.299597       2.224270                    0.998869      22.462340      55.653522       0.816770       0.355071      -1.140171       0.029572       0.005577      -0.128204       0.131689      -0.081904       0.013013      -0.023049       0.040752      -0.160759      -0.067421      -0.047337       0.114757              8.156538      11.025611      -4.853903       0.927121       7.640580      -0.884868       5.803422           0.029468
          201              O      11.770643      10.620291       1.173988      -0.188926      24.218651 0.31810218E+03  0.67182756E+04                                 6.762756                            5.488143       0.299586       2.224266                    0.998869      22.462384      55.653656       0.816769       0.355071      -1.140171      -0.029571      -0.128205       0.005576       0.131689      -0.013013       0.081905      -0.023050       0.100756       0.019253      -0.067422      -0.047336       0.114758              8.156552      11.025631      -0.927124       4.853912       5.803432      -0.884871       7.640592           0.029434
          202              O       4.816793       5.815209      15.261512      -0.188706      24.204857 0.31791235E+03  0.67131361E+04                                 6.759651                            5.486146       0.300717       2.224728                    0.998871      22.457473      55.633331       0.817014       0.355025      -1.140230      -0.029502       0.128048      -0.005663       0.131525       0.012962      -0.081774      -0.022953       0.100945       0.019501      -0.067332      -0.047333       0.114665              8.152166      11.019133       0.926617      -4.850401       5.800926      -0.884349       7.636440           0.027696
          203              O       1.339868       9.391738      14.032959      -0.188980      24.220635 0.31813183E+03  0.67190715E+04                                 6.763171                            5.488456       0.299827       2.224331                    0.998870      22.463196      55.656727       0.816732       0.355079      -1.140163      -0.029641       0.005654       0.128213       0.131716       0.081910       0.013040       0.023039       0.040770      -0.160808      -0.067407      -0.047370       0.114776              8.157046      11.026248       4.854290       0.927236       7.641119       0.884982       5.803771           0.029469
          204              O       8.293718       7.043762       2.402541      -0.188677      24.204188 0.31789870E+03  0.67127607E+04                                 6.759453                            5.485965       0.300304       2.224593                    0.998870      22.457278      55.632075       0.817043       0.355016      -1.140239      -0.029572      -0.005504      -0.128028       0.131514      -0.081750      -0.013121       0.023021       0.040544      -0.160887      -0.067255      -0.047370       0.114626              8.151960      11.019031      -4.850286      -0.926347       7.636203       0.884166       5.800646           0.027713

******************************************************
Auxiliary information for the entire system
The total spin magnetic moment of the unit cell is   5.077193
The total net atomic charge of the unit cell is   -0.000002
Accuracy of reproducing the electrostatic potential in the unit cell:
  The inner radius (bohr) =    5.0000
  The outer radius (bohr) =   12.0000
  Valid grid points have density less than (e/(bohr^3)) =    0.0001
  The number of valid grid points were=       192404
  The rms potential error without charges in kcal/mol is=      4.79150
  The rms potential error with partial charges in kcal/mol is=      1.31126
  The RRMSE value at monopole order=      0.27366
  The rms potential error with partial charges and cloud penetration in kcal/mol is=      1.28981
  The RRMSE value at monopole order with cloud penetration is=      0.26919
  The rms potential error with partial charges and atomic dipoles in kcal/mol is=      0.45032
  The RRMSE value at dipole order=      0.09398
  The rms potential error with partial charges, atomic dipoles and cloud penetration in kcal/mol is=      0.46225
  The RRMSE value at dipole order with cloud penetration=      0.09647

******************************************************
The electron densities and ab initio electrostatic potential were computed in VASP using the PBE functional and
projector augmented wave method. See the main text of the journal article for a description of computational details.
The atomic charges, dipoles, and quadrupoles were computed with the DDEC6 method as described in
(a) T. A. Manz and N. Gabaldon Limas, RSC Adv. 6 (2016) 47771-47801 DOI: 10.1039/c6ra04656h
(b) N. Gabaldon Limas and T. A. Manz, RSC Adv. 8 (2018) 2678-2707 DOI: 10.1039/c7ra11829e.
For each atom in the material, the electron cloud parameters were fit to the spherically averaged atom-in-material
electron density using radial positions for which this density was between 10^-4 and 10^-2 electrons per cubic bohr.
The polarizabilities, dispersion coefficients, and quantum Drude oscillator (QDO) parameters were fit using the MCLF method.
The magnetic structure of the system was optimized in VASP from the default ferromagnetic initial guess using spin polarization.
The atomic spin moments (ASMs) were computed on this optimized magnetic structure using the DDEC6 partition as inputs
to the method of T. A. Manz and D. S. Sholl, J. Chem. Theory Comput. 7 (2011) 4146-4164 DOI: 10.1021/ct200539n.
The RMSE and RRMSE were computed using a uniform grid with Ewald summation.
