# Supplementary material for: A collection of forcefield precursors for metal–organic frameworks
Source: RSC Adv. 2019 Nov 13;9(63):36492–507. doi: 10.1039/c9ra07327b (PMC9075174; doi:10.1039/c9ra07327b)
Supplement: RA-009-C9RA07327B-s3574 [file RA-009-C9RA07327B-s3574.xyz]

  292
jmolscript: load "" {1 1 1} spacegroup "x,y,z" unitcell [{     11.988700     0.000000     0.000000 }, {      0.000000    17.980700     0.000000 }, {      0.000000     0.000000    18.636500 }]
Zn     7.317783    14.428073    18.469331     0.918918
Zn    10.665267    14.428073     0.167169     0.918918
Zn     4.670917    12.542977    18.469331     0.918915
Zn     1.323433    12.542977     0.167169     0.918915
Zn     4.670917     3.552627     0.167169     0.918913
Zn     1.323433     3.552627    18.469331     0.918913
Zn     7.317783     5.437723     0.167169     0.918922
Zn    10.665267     5.437723    18.469331     0.918922
H      1.510576     4.615646     3.863346     0.127085
H      5.388921    17.795499     1.442465     0.120622
H      1.397882     3.063911    14.249468     0.111185
H      4.206835     1.433062     2.579292     0.107167
H      1.365513     3.044133    11.955315     0.110265
H      1.741958     3.527813     7.639101     0.120230
H      1.240830    16.810156     3.235296     0.110526
H      2.448093    15.190095     2.148788     0.108756
H      2.514030     2.930854     2.666883     0.118308
H      1.701197     3.497246     9.922073     0.107609
H     11.885597     1.913146     6.319637     0.122811
H      0.893158     0.206778     5.102674     0.114547
H      4.483774     4.615646    14.773154     0.127085
H      0.605429    17.795499    17.194035     0.120622
H      4.596468     3.063911     4.387032     0.111185
H      1.787515     1.433062    16.057208     0.107167
H      4.628837     3.044133     6.681185     0.110265
H      4.252392     3.527813    10.997399     0.120229
H      4.753520    16.810156    15.401204     0.110526
H      3.546257    15.190095    16.487712     0.108756
H      3.480320     2.930854    15.969617     0.118308
H      4.293153     3.497246     8.714427     0.107609
H      6.097453     1.913146    12.316863     0.122811
H      5.101192     0.206778    13.533826     0.114547
H     10.478124     4.374704     3.863346     0.127085
H      6.599779     9.175551     1.442465     0.120623
H     10.590818     5.926439    14.249468     0.111185
H      7.781865     7.557288     2.579292     0.107167
H     10.623187     5.946217    11.955315     0.110265
H     10.246742     5.462537     7.639101     0.120229
H     10.747870    10.160894     3.235296     0.110526
H      9.540607    11.780955     2.148788     0.108756
H      9.474670     6.059496     2.666883     0.118309
H     10.287503     5.493104     9.922073     0.107609
H      0.103103     7.077204     6.319637     0.122812
H     11.095542     8.783572     5.102674     0.114547
H      7.504926     4.374704    14.773154     0.127085
H     11.383271     9.175551    17.194035     0.120623
H      7.392232     5.926439     4.387032     0.111185
H     10.201185     7.557288    16.057208     0.107167
H      7.359863     5.946217     6.681185     0.110265
H      7.736308     5.462537    10.997399     0.120229
H      7.235180    10.160894    15.401204     0.110526
H      8.442443    11.780955    16.487712     0.108756
H      8.508380     6.059496    15.969617     0.118309
H      7.695547     5.493104     8.714427     0.107609
H      5.891247     7.077204    12.316863     0.122811
H      6.887508     8.783572    13.533826     0.114547
H     10.478124    13.365054    14.773154     0.127084
H      6.599779     0.185201    17.194035     0.120622
H     10.590818    14.916789     4.387032     0.111185
H      7.781865    16.547638    16.057208     0.107167
H     10.623187    14.936567     6.681185     0.110265
H     10.246742    14.452887    10.997399     0.120229
H     10.747870     1.170544    15.401204     0.110525
H      9.540607     2.790605    16.487712     0.108756
H      9.474670    15.049846    15.969617     0.118309
H     10.287503    14.483454     8.714427     0.107609
H      0.103103    16.067554    12.316863     0.122812
H     11.095542    17.773922    13.533826     0.114547
H      7.504926    13.365054     3.863346     0.127084
H     11.383271     0.185201     1.442465     0.120622
H      7.392232    14.916789    14.249468     0.111185
H     10.201185    16.547638     2.579292     0.107167
H      7.359863    14.936567    11.955315     0.110265
H      7.736308    14.452887     7.639101     0.120228
H      7.235180     1.170544     3.235296     0.110526
H      8.442443     2.790605     2.148788     0.108757
H      8.508380    15.049846     2.666883     0.118309
H      7.695547    14.483454     9.922073     0.107609
H      5.891247    16.067554     6.319637     0.122812
H      6.887508    17.773922     5.102674     0.114548
H      1.510576    13.605996    14.773154     0.127084
H      5.388921     8.805149    17.194035     0.120622
H      1.397882    12.054261     4.387032     0.111184
H      4.206835    10.423412    16.057208     0.107167
H      1.365513    12.034483     6.681185     0.110265
H      1.741958    12.518163    10.997399     0.120229
H      1.240830     7.819806    15.401204     0.110525
H      2.448093     6.199745    16.487712     0.108756
H      2.514030    11.921204    15.969617     0.118309
H      1.701197    12.487596     8.714427     0.107609
H     11.885597    10.903496    12.316863     0.122812
H      0.893158     9.197128    13.533826     0.114547
H      4.483774    13.605996     3.863346     0.127084
H      0.605429     8.805149     1.442465     0.120622
H      4.596468    12.054261    14.249468     0.111184
H      1.787515    10.423412     2.579292     0.107167
H      4.628837    12.034483    11.955315     0.110265
H      4.252392    12.518163     7.639101     0.120229
H      4.753520     7.819806     3.235296     0.110525
H      3.546257     6.199745     2.148788     0.108756
H      3.480320    11.921204     2.666883     0.118309
H      4.293153    12.487596     9.922073     0.107609
H      6.097453    10.903496     6.319637     0.122812
H      5.101192     9.197128     5.102674     0.114547
C      4.813463    15.271009     0.976553     0.603209
C      4.043789    16.321081     1.677285    -0.030893
C      1.394286     3.730995     4.126121    -0.167676
C      0.622214     3.443304     5.225675     0.183560
C      4.559303    17.590519     1.809604    -0.080412
C      0.828419     3.641092    13.792874    -0.099768
C      3.842378     0.582575     2.489836    -0.137359
C      2.594355     0.318258     3.043340     0.082373
C      1.858248     1.379120     3.768300     0.071863
C      0.814033     3.637496    12.410045    -0.153748
C      1.028630     3.917995     8.090105    -0.189222
C      2.078841    17.015136     2.888658    -0.146877
C      2.801759    16.047775     2.228925    -0.096048
C      1.998516     2.715086     3.410480    -0.107299
C      1.004653     3.912600     9.465478    -0.126837
C      0.431593     2.119925     5.587223    -0.185662
C      1.038221     1.093227     4.858536    -0.132117
C      1.180887    15.271009    17.659947     0.603209
C      1.950561    16.321081    16.959215    -0.030893
C      4.600064     3.730995    14.510379    -0.167676
C      5.372136     3.443304    13.410825     0.183560
C      1.435047    17.590519    16.826896    -0.080411
C      5.165931     3.641092     4.843626    -0.099768
C      2.151972     0.582575    16.146664    -0.137360
C      3.399995     0.318258    15.593160     0.082373
C      4.136101     1.379120    14.868200     0.071862
C      5.180317     3.637496     6.226455    -0.153748
C      4.965720     3.917995    10.546395    -0.189222
C      3.915509    17.015136    15.747842    -0.146877
C      3.192591    16.047775    16.407575    -0.096047
C      3.995834     2.715086    15.226021    -0.107299
C      4.989697     3.912600     9.171022    -0.126837
C      5.562757     2.119925    13.049277    -0.185662
C      4.956129     1.093227    13.777964    -0.132117
C      7.175237    11.700041     0.976553     0.603209
C      7.944911    10.649969     1.677285    -0.030894
C     10.594414     5.259355     4.126121    -0.167676
C     11.366486     5.547046     5.225675     0.183560
C      7.429397     9.380531     1.809604    -0.080412
C     11.160281     5.349258    13.792874    -0.099768
C      8.146322     8.407775     2.489836    -0.137359
C      9.394345     8.672092     3.043340     0.082374
C     10.130451     7.611230     3.768300     0.071863
C     11.174667     5.352854    12.410045    -0.153748
C     10.960070     5.072355     8.090105    -0.189222
C      9.909859     9.955914     2.888658    -0.146877
C      9.186941    10.923275     2.228925    -0.096048
C      9.990184     6.275264     3.410480    -0.107297
C     10.984047     5.077750     9.465478    -0.126837
C     11.557107     6.870425     5.587223    -0.185662
C     10.950479     7.897123     4.858536    -0.132117
C     10.807813    11.700041    17.659947     0.603209
C     10.038139    10.649969    16.959215    -0.030893
C      7.388636     5.259355    14.510379    -0.167676
C      6.616564     5.547046    13.410825     0.183560
C     10.553653     9.380531    16.826896    -0.080412
C      6.822769     5.349258     4.843626    -0.099768
C      9.836728     8.407775    16.146664    -0.137359
C      8.588705     8.672092    15.593160     0.082373
C      7.852598     7.611230    14.868200     0.071863
C      6.808383     5.352854     6.226455    -0.153748
C      7.022980     5.072355    10.546395    -0.189222
C      8.073191     9.955914    15.747842    -0.146876
C      8.796109    10.923275    16.407575    -0.096048
C      7.992866     6.275264    15.226021    -0.107297
C      6.999003     5.077750     9.171022    -0.126837
C      6.425943     6.870425    13.049277    -0.185662
C      7.032571     7.897123    13.777964    -0.132117
C      7.175237     2.709691    17.659947     0.603210
C      7.944911     1.659619    16.959215    -0.030894
C     10.594414    14.249705    14.510379    -0.167676
C     11.366486    14.537396    13.410825     0.183561
C      7.429397     0.390181    16.826896    -0.080412
C     11.160281    14.339608     4.843626    -0.099768
C      8.146322    17.398125    16.146664    -0.137357
C      9.394345    17.662442    15.593160     0.082374
C     10.130451    16.601580    14.868200     0.071863
C     11.174667    14.343204     6.226455    -0.153748
C     10.960070    14.062705    10.546395    -0.189222
C      9.909859     0.965564    15.747842    -0.146877
C      9.186941     1.932925    16.407575    -0.096047
C      9.990184    15.265614    15.226021    -0.107297
C     10.984047    14.068100     9.171022    -0.126837
C     11.557107    15.860775    13.049277    -0.185662
C     10.950479    16.887473    13.777964    -0.132118
C     10.807813     2.709691     0.976553     0.603210
C     10.038139     1.659619     1.677285    -0.030894
C      7.388636    14.249705     4.126121    -0.167677
C      6.616564    14.537396     5.225675     0.183561
C     10.553653     0.390181     1.809604    -0.080412
C      6.822769    14.339608    13.792874    -0.099768
C      9.836728    17.398125     2.489836    -0.137357
C      8.588705    17.662442     3.043340     0.082374
C      7.852598    16.601580     3.768300     0.071863
C      6.808383    14.343204    12.410045    -0.153748
C      7.022980    14.062705     8.090105    -0.189222
C      8.073191     0.965564     2.888658    -0.146877
C      8.796109     1.932925     2.228925    -0.096049
C      7.992866    15.265614     3.410480    -0.107297
C      6.999003    14.068100     9.465478    -0.126837
C      6.425943    15.860775     5.587223    -0.185662
C      7.032571    16.887473     4.858536    -0.132118
C      4.813463     6.280659    17.659947     0.603209
C      4.043789     7.330731    16.959215    -0.030894
C      1.394286    12.721345    14.510379    -0.167678
C      0.622214    12.433654    13.410825     0.183561
C      4.559303     8.600169    16.826896    -0.080412
C      0.828419    12.631442     4.843626    -0.099768
C      3.842378     9.572925    16.146664    -0.137356
C      2.594355     9.308608    15.593160     0.082374
C      1.858248    10.369470    14.868200     0.071863
C      0.814033    12.627846     6.226455    -0.153748
C      1.028630    12.908345    10.546395    -0.189222
C      2.078841     8.024786    15.747842    -0.146877
C      2.801759     7.057425    16.407575    -0.096049
C      1.998516    11.705436    15.226021    -0.107295
C      1.004653    12.902950     9.171022    -0.126838
C      0.431593    11.110275    13.049277    -0.185663
C      1.038221    10.083577    13.777964    -0.132119
C      1.180887     6.280659     0.976553     0.603210
C      1.950561     7.330731     1.677285    -0.030894
C      4.600064    12.721345     4.126121    -0.167678
C      5.372136    12.433654     5.225675     0.183561
C      1.435047     8.600169     1.809604    -0.080412
C      5.165931    12.631442    13.792874    -0.099768
C      2.151972     9.572925     2.489836    -0.137356
C      3.399995     9.308608     3.043340     0.082374
C      4.136101    10.369470     3.768300     0.071863
C      5.180317    12.627846    12.410045    -0.153748
C      4.965720    12.908345     8.090105    -0.189222
C      3.915509     8.024786     2.888658    -0.146877
C      3.192591     7.057425     2.228925    -0.096048
C      3.995834    11.705436     3.410480    -0.107295
C      4.989697    12.902950     9.465478    -0.126838
C      5.562757    11.110275     5.587223    -0.185663
C      4.956129    10.083577     4.858536    -0.132119
C      0.000000     4.495175     7.376327     0.202938
C      0.000000     4.495175    11.681358     0.078711
C      0.000000     4.495175    16.003163     0.606230
C      0.000000     4.495175    10.196029     0.061760
C      0.000000     4.495175    14.502924    -0.026838
C      5.994350     4.495175    11.260173     0.202938
C      5.994350     4.495175     6.955142     0.078711
C      5.994350     4.495175     2.633337     0.606230
C      5.994350     4.495175     8.440471     0.061760
C      5.994350     4.495175     4.133576    -0.026839
C      0.000000    13.485525    11.260173     0.202939
C      0.000000    13.485525     6.955142     0.078711
C      0.000000    13.485525     2.633337     0.606229
C      0.000000    13.485525     8.440471     0.061760
C      0.000000    13.485525     4.133576    -0.026838
C      5.994350    13.485525     7.376327     0.202938
C      5.994350    13.485525    11.681358     0.078711
C      5.994350    13.485525    16.003163     0.606229
C      5.994350    13.485525    10.196029     0.061760
C      5.994350    13.485525    14.502924    -0.026838
N      0.000000     4.495175     5.956225    -0.137753
N      5.994350     4.495175    12.680275    -0.137753
N      0.000000    13.485525    12.680275    -0.137753
N      5.994350    13.485525     5.956225    -0.137753
O      5.932009    15.601674     0.495358    -0.544242
O      0.931522     3.889585    16.577167    -0.544801
O      4.313534    14.122401     0.913189    -0.563305
O      0.062341    15.601674    18.141142    -0.544242
O      5.062828     3.889585     2.059333    -0.544801
O      1.680816    14.122401    17.723312    -0.563305
O      6.056691    11.369376     0.495358    -0.544242
O     11.057178     5.100765    16.577167    -0.544801
O      7.675166    12.848649     0.913189    -0.563304
O     11.926359    11.369376    18.141142    -0.544242
O      6.925872     5.100765     2.059333    -0.544801
O     10.307884    12.848649    17.723312    -0.563305
O      6.056691     2.379026    18.141142    -0.544242
O     11.057178    14.091115     2.059333    -0.544801
O      7.675166     3.858299    17.723312    -0.563304
O     11.926359     2.379026     0.495358    -0.544242
O      6.925872    14.091115    16.577167    -0.544802
O     10.307884     3.858299     0.913189    -0.563305
O      5.932009     6.611324    18.141142    -0.544242
O      0.931522    12.879935     2.059333    -0.544801
O      4.313534     5.132051    17.723312    -0.563306
O      0.062341     6.611324     0.495358    -0.544242
O      5.062828    12.879935    16.577167    -0.544801
O      1.680816     5.132051     0.913189    -0.563307
O      8.991525    15.341133     0.000000    -0.650593
O      2.997175    11.629917     0.000000    -0.650587
O      2.997175     2.639567     0.000000    -0.650565
O      8.991525     6.350783     0.000000    -0.650598

The following XYZ coordinates are in angstroms. Other properties are in atomic units.
The sperically averaged electron density of each atom fit to a function of the form exp(a - br)
eigen_1, eigen_2 and eigen_3 are the three eigenvalues of traceless quadrupole moment tensor
  atom number  atomic symbol              X              Y              Z     net charge C6 coefficient C8 coefficient C10 coefficient fluctuating dipole atomic polarizability isotropic forcefield polarizability              a              b squared Pearson coefficient          <r^3>          <r^4>         wp_QDO          m_QDO          q_QDO       dipole_x       dipole_y       dipole_z         dipole            Qxy            Qxz            Qyz     Q(x^2-y^2)  Q(3z^2 - R^2)        eigen_1        eigen_2        eigen_3 static polarizability      alpha(xx)      alpha(xy)      alpha(xz)      alpha(yy)      alpha(yz)      alpha(zz) atomic spin moment
            1             Zn       7.317783      14.428073      18.469331       0.918918      92.172007 0.18666181E+04  0.59562774E+05                                16.847631                           14.304626       0.173310       1.917575                    0.998638      46.348964     128.107455       0.466937       0.411082      -1.132297       0.054775       0.055285      -0.003340       0.077896      -0.037177      -0.002531      -0.007640      -0.104363       0.164731      -0.091679       0.034553       0.057125             20.076597      24.323712      -2.299854       0.220211      18.387267      -0.077032      17.518812           0.038743
            2             Zn      10.665267      14.428073       0.167169       0.918918      92.171974 0.18666170E+04  0.59562731E+05                                16.847627                           14.304622       0.173310       1.917576                    0.998638      46.348953     128.107416       0.466937       0.411082      -1.132297      -0.054775       0.055285       0.003342       0.077896       0.037177      -0.002534       0.007640      -0.104362       0.164729      -0.091679       0.034554       0.057124             20.076593      24.323702       2.299854       0.220213      18.387273       0.077037      17.518805           0.038743
            3             Zn       4.670917      12.542977      18.469331       0.918915      92.170230 0.18665749E+04  0.59560972E+05                                16.847337                           14.304392       0.173366       1.917599                    0.998638      46.348451     128.105020       0.466944       0.411078      -1.132302      -0.054768      -0.055281      -0.003340       0.077889      -0.037173       0.002532       0.007638      -0.104359       0.164764      -0.091681       0.034548       0.057133             20.076226      24.323224      -2.299801      -0.220208      18.386956       0.077034      17.518500           0.038744
            4             Zn       1.323433      12.542977       0.167169       0.918915      92.170241 0.18665749E+04  0.59560971E+05                                16.847338                           14.304391       0.173366       1.917599                    0.998638      46.348454     128.105028       0.466944       0.411078      -1.132302       0.054768      -0.055281       0.003339       0.077889       0.037173       0.002531      -0.007638      -0.104359       0.164764      -0.091681       0.034548       0.057133             20.076228      24.323224       2.299803      -0.220209      18.386961      -0.077035      17.518500           0.038744
            5             Zn       4.670917       3.552627       0.167169       0.918913      92.173156 0.18666472E+04  0.59563951E+05                                16.847774                           14.304744       0.173298       1.917569                    0.998638      46.349326     128.108831       0.466934       0.411083      -1.132297      -0.054778      -0.055283       0.003341       0.077897      -0.037178      -0.002529      -0.007641      -0.104362       0.164704      -0.091675       0.034556       0.057118             20.076776      24.323972      -2.299862       0.220211      18.387402      -0.077033      17.518954           0.038753
            6             Zn       1.323433       3.552627      18.469331       0.918913      92.173086 0.18666456E+04  0.59563887E+05                                16.847764                           14.304736       0.173300       1.917569                    0.998638      46.349305     128.108738       0.466934       0.411083      -1.132297       0.054778      -0.055283      -0.003344       0.077898       0.037178      -0.002535       0.007640      -0.104362       0.164701      -0.091674       0.034558       0.057116             20.076763      24.323957       2.299858       0.220211      18.387388       0.077040      17.518943           0.038753
            7             Zn       7.317783       5.437723       0.167169       0.918922      92.172971 0.18666413E+04  0.59563723E+05                                16.847760                           14.304727       0.173293       1.917567                    0.998638      46.349268     128.108674       0.466934       0.411083      -1.132296       0.054777       0.055287       0.003340       0.077899      -0.037176       0.002529       0.007641      -0.104366       0.164712      -0.091677       0.034556       0.057121             20.076762      24.323978      -2.299835      -0.220216      18.387377       0.077033      17.518931           0.038754
            8             Zn      10.665267       5.437723      18.469331       0.918922      92.172913 0.18666400E+04  0.59563670E+05                                16.847751                           14.304721       0.173295       1.917568                    0.998638      46.349250     128.108597       0.466934       0.411083      -1.132297      -0.054777       0.055287      -0.003342       0.077899       0.037176       0.002534      -0.007641      -0.104366       0.164709      -0.091676       0.034558       0.057119             20.076752      24.323966       2.299832      -0.220216      18.387366      -0.077039      17.518922           0.038754
            9              H       1.510576       4.615646       3.863346       0.127085       1.003393 0.74585108E+01  0.72741928E+02                                 1.724923                            1.651072      -1.113079       2.362224                    0.996163       3.594505      10.394957       0.458208       1.370601      -0.689288       0.007674       0.032828      -0.014476       0.036689       0.002168      -0.007613      -0.002281      -0.016218      -0.001608      -0.012651       0.002611       0.010040              1.765113       1.495244       0.020294      -0.118098       2.260613      -0.254697       1.539482          -0.000015
           10              H       5.388921      17.795499       1.442465       0.120622       0.930144 0.66617026E+01  0.63248894E+02                                 1.644478                            1.564099      -1.032244       2.397110                    0.997142       3.560817      10.206252       0.468451       1.377128      -0.687517       0.032915       0.010995      -0.019063       0.039594       0.006478      -0.008248       0.000487       0.006071      -0.023509      -0.012327      -0.001016       0.013343              1.697593       2.106171       0.119803      -0.309971       1.512974      -0.017416       1.473633          -0.000032
           11              H       1.397882       3.063911      14.249468       0.111185       1.030582 0.72587153E+01  0.70263954E+02                                 1.738795                            1.611965      -1.269024       2.273959                    0.994805       3.729481      10.719726       0.471358       1.342402      -0.693378       0.022772      -0.023316       0.016303       0.036442      -0.012176      -0.000258      -0.000081      -0.009905       0.010117      -0.014835       0.003375       0.011460              1.807988       1.840449      -0.398283       0.338810       1.761963      -0.360204       1.821553          -0.000053
           12              H       4.206835       1.433062       2.579292       0.107167       1.007140 0.70980924E+01  0.68894067E+02                                 1.767269                            1.636512      -1.286055       2.263887                    0.993754       3.874615      11.457678       0.446003       1.414908      -0.678674       0.014273       0.031815      -0.002916       0.034992       0.004449      -0.007146       0.005965       0.003498      -0.020985      -0.013730       0.004671       0.009059              1.858346       1.697359       0.262321      -0.023307       2.441322       0.196902       1.436358           0.000084
           13              H       1.365513       3.044133      11.955315       0.110265       1.111345 0.81798452E+01  0.79871213E+02                                 1.703488                            1.621020      -0.824998       2.483108                    0.999353       3.336912       8.989139       0.520712       1.204656      -0.727652       0.021336      -0.024403      -0.014207       0.035392      -0.014882       0.000158       0.001091      -0.005211       0.012716      -0.017259       0.004209       0.013050              1.709682       1.662532      -0.286137      -0.243784       1.583408       0.162684       1.883107           0.000033
           14              H       1.741958       3.527813       7.639101       0.120230       1.082727 0.78482231E+01  0.76610225E+02                                 1.731838                            1.628821      -1.066198       2.375074                    0.997302       3.500335       9.742530       0.494976       1.267672      -0.711253       0.028399      -0.014278      -0.013520       0.034542      -0.013368      -0.002269      -0.004133       0.013381       0.006555      -0.017186       0.003324       0.013862              1.764195       1.969865      -0.270898      -0.309035       1.421660       0.227045       1.901058           0.000010
           15              H       1.240830      16.810156       3.235296       0.110526       0.983629 0.71052940E+01  0.68272359E+02                                 1.681353                            1.595197      -0.956750       2.425284                    0.997583       3.563969      10.138070       0.474641       1.343006      -0.694723      -0.033631      -0.008416       0.007947       0.035567       0.005197      -0.007102       0.006177       0.003495      -0.030445      -0.015784       0.004884       0.010900              1.723320       2.144238       0.148089      -0.311895       1.568842       0.009569       1.456880          -0.000028
           16              H       2.448093      15.190095       2.148788       0.108756       0.965267 0.68951379E+01  0.66274882E+02                                 1.703981                            1.603222      -1.189135       2.312329                    0.995189       3.760187      10.975339       0.455853       1.397899      -0.682432      -0.014632      -0.034493      -0.003869       0.037667       0.004125      -0.004306       0.000308      -0.002996      -0.027929      -0.010798       0.001466       0.009331              1.775529       1.631737       0.311662      -0.026854       2.294457       0.097005       1.400392          -0.000023
           17              H       2.514030       2.930854       2.666883       0.118308       0.907803 0.63978368E+01  0.60714328E+02                                 1.670300                            1.570969      -1.313388       2.259881                    0.993746       3.817813      11.289507       0.446185       1.446550      -0.672613       0.018678       0.010555      -0.031928       0.038467      -0.000566      -0.010326      -0.000630      -0.013192       0.004516      -0.014190       0.005858       0.008332              1.732833       1.738351       0.025238      -0.390422       1.562580      -0.115133       1.897569           0.002003
           18              H       1.701197       3.497246       9.922073       0.107609       1.106567 0.79020593E+01  0.76784279E+02                                 1.718872                            1.605787      -0.896645       2.450599                    0.998364       3.409372       9.275594       0.515118       1.223678      -0.722079       0.027408      -0.016493       0.016129       0.035824      -0.014332       0.000946      -0.000531       0.012064       0.007786      -0.016848       0.002496       0.014352              1.746504       1.924469      -0.255063       0.317861       1.374335      -0.194754       1.940706          -0.000019
           19              H      11.885597       1.913146       6.319637       0.122811       1.124303 0.83580889E+01  0.81632751E+02                                 1.689450                            1.618668      -0.929017       2.442265                    0.998605       3.232142       8.563306       0.533468       1.175547      -0.735881      -0.022683      -0.013315       0.027178       0.037821       0.001717      -0.014505      -0.006207      -0.013464      -0.005126      -0.018751       0.003402       0.015348              1.697782       1.603354       0.074023      -0.409219       1.516942      -0.026007       1.973051           0.000004
           20              H       0.893158       0.206778       5.102674       0.114547       1.134490 0.83412615E+01  0.81958119E+02                                 1.735884                            1.643894      -0.962498       2.425129                    0.998250       3.365796       9.136018       0.513096       1.214918      -0.725119      -0.008323      -0.034210       0.010030       0.036609       0.000312      -0.013046      -0.004338      -0.015278      -0.001949      -0.017678       0.005181       0.012498              1.754515       1.417497       0.096908      -0.105479       2.354652      -0.102242       1.491395           0.000007
           21              H       4.483774       4.615646      14.773154       0.127085       1.003393 0.74585064E+01  0.72741880E+02                                 1.724923                            1.651072      -1.113079       2.362224                    0.996163       3.594504      10.394956       0.458207       1.370602      -0.689288      -0.007674       0.032828       0.014476       0.036689      -0.002168      -0.007613       0.002281      -0.016218      -0.001608      -0.012651       0.002611       0.010040              1.765113       1.495244      -0.020294      -0.118098       2.260613       0.254697       1.539482          -0.000016
           22              H       0.605429      17.795499      17.194035       0.120622       0.930143 0.66616993E+01  0.63248853E+02                                 1.644478                            1.564098      -1.032244       2.397110                    0.997142       3.560816      10.206248       0.468451       1.377128      -0.687517      -0.032915       0.010995       0.019064       0.039594      -0.006478      -0.008248      -0.000487       0.006071      -0.023509      -0.012327      -0.001016       0.013342              1.697592       2.106171      -0.119803      -0.309971       1.512973       0.017416       1.473633          -0.000032
           23              H       4.596468       3.063911       4.387032       0.111185       1.030582 0.72587160E+01  0.70263967E+02                                 1.738795                            1.611965      -1.269024       2.273959                    0.994805       3.729481      10.719728       0.471358       1.342402      -0.693377      -0.022772      -0.023316      -0.016303       0.036442       0.012176      -0.000258       0.000081      -0.009905       0.010117      -0.014835       0.003375       0.011460              1.807989       1.840450       0.398283       0.338810       1.761963       0.360204       1.821554          -0.000053
           24              H       1.787515       1.433062      16.057208       0.107167       1.007141 0.70981070E+01  0.68894252E+02                                 1.767272                            1.636514      -1.286059       2.263885                    0.993754       3.874621      11.457703       0.446003       1.414909      -0.678674      -0.014274       0.031815       0.002916       0.034992      -0.004449      -0.007146      -0.005965       0.003498      -0.020986      -0.013730       0.004671       0.009059              1.858349       1.697361      -0.262321      -0.023307       2.441325      -0.196902       1.436360           0.000084
           25              H       4.628837       3.044133       6.681185       0.110265       1.111345 0.81798468E+01  0.79871236E+02                                 1.703489                            1.621021      -0.824998       2.483108                    0.999353       3.336912       8.989141       0.520712       1.204656      -0.727652      -0.021336      -0.024403       0.014207       0.035392       0.014882       0.000158      -0.001091      -0.005211       0.012716      -0.017259       0.004209       0.013050              1.709683       1.662532       0.286137      -0.243784       1.583408      -0.162684       1.883108           0.000032
           26              H       4.252392       3.527813      10.997399       0.120229       1.082728 0.78482267E+01  0.76610268E+02                                 1.731838                            1.628822      -1.066198       2.375074                    0.997302       3.500336       9.742533       0.494976       1.267672      -0.711253      -0.028399      -0.014278       0.013520       0.034542       0.013368      -0.002269       0.004133       0.013381       0.006555      -0.017186       0.003324       0.013862              1.764195       1.969866       0.270898      -0.309035       1.421661      -0.227045       1.901059           0.000010
           27              H       4.753520      16.810156      15.401204       0.110526       0.983629 0.71052935E+01  0.68272351E+02                                 1.681353                            1.595197      -0.956751       2.425284                    0.997583       3.563969      10.138069       0.474641       1.343005      -0.694723       0.033631      -0.008416      -0.007947       0.035567      -0.005197      -0.007102      -0.006177       0.003495      -0.030445      -0.015784       0.004884       0.010900              1.723320       2.144238      -0.148089      -0.311895       1.568842      -0.009569       1.456880          -0.000028
           28              H       3.546257      15.190095      16.487712       0.108756       0.965268 0.68951423E+01  0.66274933E+02                                 1.703981                            1.603222      -1.189136       2.312329                    0.995189       3.760188      10.975342       0.455853       1.397898      -0.682432       0.014632      -0.034493       0.003869       0.037667      -0.004125      -0.004306      -0.000308      -0.002996      -0.027929      -0.010798       0.001466       0.009331              1.775529       1.631738      -0.311662      -0.026854       2.294458      -0.097005       1.400392          -0.000023
           29              H       3.480320       2.930854      15.969617       0.118308       0.907801 0.63978198E+01  0.60714124E+02                                 1.670298                            1.570967      -1.313386       2.259883                    0.993746       3.817808      11.289486       0.446185       1.446550      -0.672613      -0.018678       0.010555       0.031928       0.038467       0.000566      -0.010326       0.000631      -0.013192       0.004517      -0.014190       0.005858       0.008332              1.732831       1.738348      -0.025238      -0.390420       1.562578       0.115132       1.897566           0.002003
           30              H       4.293153       3.497246       8.714427       0.107609       1.106568 0.79020647E+01  0.76784343E+02                                 1.718873                            1.605788      -0.896645       2.450599                    0.998364       3.409373       9.275597       0.515118       1.223677      -0.722079      -0.027408      -0.016493      -0.016129       0.035824       0.014332       0.000946       0.000531       0.012064       0.007786      -0.016848       0.002496       0.014352              1.746504       1.924470       0.255063       0.317861       1.374335       0.194754       1.940707          -0.000019
           31              H       6.097453       1.913146      12.316863       0.122811       1.124303 0.83580871E+01  0.81632727E+02                                 1.689450                            1.618668      -0.929017       2.442265                    0.998605       3.232142       8.563305       0.533469       1.175547      -0.735881       0.022683      -0.013315      -0.027178       0.037821      -0.001717      -0.014505       0.006207      -0.013464      -0.005126      -0.018751       0.003402       0.015348              1.697782       1.603354      -0.074023      -0.409219       1.516942       0.026006       1.973050           0.000004
           32              H       5.101192       0.206778      13.533826       0.114547       1.134490 0.83412614E+01  0.81958120E+02                                 1.735884                            1.643894      -0.962498       2.425129                    0.998250       3.365796       9.136019       0.513096       1.214918      -0.725119       0.008323      -0.034210      -0.010030       0.036609      -0.000312      -0.013046       0.004338      -0.015278      -0.001949      -0.017679       0.005181       0.012498              1.754515       1.417497      -0.096908      -0.105479       2.354652       0.102241       1.491396           0.000007
           33              H      10.478124       4.374704       3.863346       0.127085       1.003394 0.74585171E+01  0.72741995E+02                                 1.724923                            1.651072      -1.113077       2.362225                    0.996163       3.594505      10.394953       0.458208       1.370600      -0.689288      -0.007674      -0.032828      -0.014476       0.036689       0.002168       0.007613       0.002281      -0.016218      -0.001608      -0.012651       0.002611       0.010040              1.765113       1.495244       0.020294       0.118098       2.260614       0.254698       1.539482          -0.000015
           34              H       6.599779       9.175551       1.442465       0.120623       0.930143 0.66616991E+01  0.63248849E+02                                 1.644477                            1.564098      -1.032244       2.397110                    0.997142       3.560815      10.206244       0.468451       1.377127      -0.687517      -0.032915      -0.010995      -0.019064       0.039594       0.006478       0.008248      -0.000487       0.006071      -0.023509      -0.012327      -0.001015       0.013343              1.697592       2.106170       0.119803       0.309971       1.512973       0.017416       1.473633          -0.000031
           35              H      10.590818       5.926439      14.249468       0.111185       1.030580 0.72586990E+01  0.70263761E+02                                 1.738794                            1.611964      -1.269023       2.273960                    0.994805       3.729477      10.719714       0.471358       1.342403      -0.693377      -0.022772       0.023316       0.016303       0.036442      -0.012176       0.000258       0.000081      -0.009905       0.010117      -0.014835       0.003375       0.011460              1.807987       1.840447      -0.398282      -0.338810       1.761961       0.360203       1.821551          -0.000053
           36              H       7.781865       7.557288       2.579292       0.107167       1.007135 0.70980531E+01  0.68893609E+02                                 1.767267                            1.636510      -1.286054       2.263889                    0.993754       3.874607      11.457658       0.446002       1.414911      -0.678674      -0.014273      -0.031815      -0.002917       0.034992       0.004449       0.007146      -0.005965       0.003497      -0.020986      -0.013730       0.004671       0.009059              1.858343       1.697356       0.262320       0.023307       2.441317      -0.196901       1.436356           0.000084
           37              H      10.623187       5.946217      11.955315       0.110265       1.111343 0.81798316E+01  0.79871042E+02                                 1.703486                            1.621019      -0.824999       2.483108                    0.999353       3.336909       8.989127       0.520713       1.204656      -0.727652      -0.021336       0.024404      -0.014207       0.035392      -0.014882      -0.000158      -0.001091      -0.005211       0.012716      -0.017259       0.004209       0.013050              1.709680       1.662530      -0.286136       0.243784       1.583406      -0.162684       1.883104           0.000033
           38              H      10.246742       5.462537       7.639101       0.120229       1.082727 0.78482183E+01  0.76610168E+02                                 1.731838                            1.628821      -1.066200       2.375074                    0.997302       3.500334       9.742527       0.494976       1.267672      -0.711253      -0.028399       0.014278      -0.013520       0.034542      -0.013368       0.002269       0.004133       0.013381       0.006555      -0.017186       0.003324       0.013862              1.764194       1.969865      -0.270898       0.309035       1.421660      -0.227045       1.901058           0.000010
           39              H      10.747870      10.160894       3.235296       0.110526       0.983631 0.71053077E+01  0.68272525E+02                                 1.681354                            1.595199      -0.956753       2.425282                    0.997583       3.563973      10.138085       0.474641       1.343006      -0.694723       0.033631       0.008415       0.007947       0.035567       0.005197       0.007102      -0.006177       0.003495      -0.030445      -0.015784       0.004884       0.010900              1.723322       2.144240       0.148089       0.311895       1.568844      -0.009569       1.456882          -0.000028
           40              H       9.540607      11.780955       2.148788       0.108756       0.965267 0.68951376E+01  0.66274876E+02                                 1.703980                            1.603222      -1.189133       2.312330                    0.995189       3.760187      10.975338       0.455853       1.397899      -0.682432       0.014632       0.034493      -0.003870       0.037667       0.004125       0.004306      -0.000308      -0.002996      -0.027929      -0.010798       0.001466       0.009331              1.775529       1.631737       0.311662       0.026854       2.294457      -0.097005       1.400392          -0.000023
           41              H       9.474670       6.059496       2.666883       0.118309       0.907800 0.63978107E+01  0.60714034E+02                                 1.670298                            1.570968      -1.313393       2.259880                    0.993746       3.817808      11.289497       0.446184       1.446553      -0.672612      -0.018678      -0.010555      -0.031929       0.038467      -0.000566       0.010326       0.000631      -0.013192       0.004514      -0.014190       0.005858       0.008331              1.732831       1.738349       0.025238       0.390421       1.562578       0.115133       1.897567           0.002001
           42              H      10.287503       5.493104       9.922073       0.107609       1.106566 0.79020436E+01  0.76784082E+02                                 1.718870                            1.605785      -0.896644       2.450600                    0.998364       3.409368       9.275578       0.515119       1.223677      -0.722079      -0.027408       0.016493       0.016129       0.035824      -0.014332      -0.000946       0.000531       0.012064       0.007786      -0.016848       0.002496       0.014352              1.746501       1.924467      -0.255063      -0.317861       1.374334       0.194753       1.940704          -0.000019
           43              H       0.103103       7.077204       6.319637       0.122812       1.124304 0.83581054E+01  0.81632951E+02                                 1.689451                            1.618669      -0.929018       2.442264                    0.998605       3.232146       8.563318       0.533469       1.175546      -0.735881       0.022683       0.013315       0.027178       0.037821       0.001717       0.014505       0.006207      -0.013464      -0.005126      -0.018751       0.003402       0.015348              1.697783       1.603355       0.074023       0.409219       1.516943       0.026006       1.973052           0.000002
           44              H      11.095542       8.783572       5.102674       0.114547       1.134492 0.83412750E+01  0.81958289E+02                                 1.735886                            1.643895      -0.962499       2.425128                    0.998250       3.365799       9.136030       0.513096       1.214918      -0.725119       0.008323       0.034210       0.010030       0.036609       0.000312       0.013046       0.004338      -0.015278      -0.001949      -0.017678       0.005181       0.012498              1.754517       1.417498       0.096908       0.105479       2.354655       0.102241       1.491397           0.000007
           45              H       7.504926       4.374704      14.773154       0.127085       1.003394 0.74585176E+01  0.72742003E+02                                 1.724923                            1.651072      -1.113077       2.362225                    0.996163       3.594505      10.394954       0.458208       1.370600      -0.689288       0.007674      -0.032828       0.014476       0.036689      -0.002168       0.007613      -0.002281      -0.016218      -0.001608      -0.012651       0.002611       0.010040              1.765113       1.495244      -0.020294       0.118098       2.260614      -0.254697       1.539482          -0.000015
           46              H      11.383271       9.175551      17.194035       0.120623       0.930142 0.66616900E+01  0.63248746E+02                                 1.644477                            1.564097      -1.032244       2.397110                    0.997142       3.560813      10.206239       0.468451       1.377128      -0.687517       0.032915      -0.010995       0.019064       0.039594      -0.006478       0.008248       0.000487       0.006071      -0.023509      -0.012327      -0.001016       0.013342              1.697591       2.106169      -0.119803       0.309971       1.512973      -0.017416       1.473632          -0.000031
           47              H       7.392232       5.926439       4.387032       0.111185       1.030580 0.72586985E+01  0.70263759E+02                                 1.738794                            1.611964      -1.269023       2.273960                    0.994805       3.729477      10.719716       0.471357       1.342404      -0.693377       0.022772       0.023316      -0.016303       0.036442       0.012176       0.000258      -0.000081      -0.009905       0.010117      -0.014835       0.003375       0.011460              1.807987       1.840448       0.398282      -0.338810       1.761961      -0.360203       1.821552          -0.000053
           48              H      10.201185       7.557288      16.057208       0.107167       1.007136 0.70980609E+01  0.68893711E+02                                 1.767268                            1.636511      -1.286057       2.263887                    0.993754       3.874611      11.457676       0.446002       1.414912      -0.678674       0.014273      -0.031815       0.002916       0.034992      -0.004449       0.007146       0.005965       0.003497      -0.020986      -0.013730       0.004671       0.009059              1.858345       1.697358      -0.262321       0.023307       2.441319       0.196901       1.436357           0.000084
           49              H       7.359863       5.946217       6.681185       0.110265       1.111343 0.81798317E+01  0.79871046E+02                                 1.703487                            1.621019      -0.824999       2.483108                    0.999353       3.336909       8.989128       0.520713       1.204656      -0.727652       0.021336       0.024404       0.014207       0.035392       0.014882      -0.000158       0.001091      -0.005211       0.012716      -0.017259       0.004209       0.013050              1.709681       1.662530       0.286136       0.243784       1.583407       0.162684       1.883105           0.000033
           50              H       7.736308       5.462537      10.997399       0.120229       1.082727 0.78482225E+01  0.76610218E+02                                 1.731838                            1.628822      -1.066200       2.375073                    0.997302       3.500335       9.742530       0.494976       1.267672      -0.711253       0.028399       0.014278       0.013520       0.034542       0.013368       0.002269      -0.004133       0.013381       0.006555      -0.017186       0.003324       0.013862              1.764195       1.969866       0.270898       0.309035       1.421660       0.227045       1.901058           0.000010
           51              H       7.235180      10.160894      15.401204       0.110526       0.983630 0.71053035E+01  0.68272476E+02                                 1.681354                            1.595198      -0.956752       2.425283                    0.997583       3.563972      10.138082       0.474641       1.343006      -0.694723      -0.033631       0.008415      -0.007947       0.035567      -0.005197       0.007102       0.006177       0.003495      -0.030445      -0.015784       0.004884       0.010900              1.723322       2.144240      -0.148089       0.311895       1.568844       0.009569       1.456881          -0.000028
           52              H       8.442443      11.780955      16.487712       0.108756       0.965267 0.68951364E+01  0.66274862E+02                                 1.703980                            1.603222      -1.189133       2.312330                    0.995189       3.760187      10.975338       0.455853       1.397899      -0.682432      -0.014632       0.034493       0.003869       0.037667      -0.004125       0.004306       0.000308      -0.002996      -0.027929      -0.010798       0.001466       0.009331              1.775529       1.631737      -0.311662       0.026854       2.294457       0.097005       1.400392          -0.000023
           53              H       8.508380       6.059496      15.969617       0.118309       0.907798 0.63977928E+01  0.60713820E+02                                 1.670296                            1.570965      -1.313390       2.259881                    0.993746       3.817803      11.289477       0.446184       1.446553      -0.672612       0.018678      -0.010555       0.031929       0.038467       0.000566       0.010326      -0.000631      -0.013191       0.004515      -0.014190       0.005858       0.008332              1.732829       1.738346      -0.025238       0.390420       1.562576      -0.115132       1.897564           0.002001
           54              H       7.695547       5.493104       8.714427       0.107609       1.106566 0.79020477E+01  0.76784131E+02                                 1.718870                            1.605786      -0.896644       2.450600                    0.998364       3.409369       9.275581       0.515119       1.223677      -0.722079       0.027408       0.016493      -0.016129       0.035824       0.014332      -0.000946      -0.000531       0.012064       0.007786      -0.016848       0.002496       0.014352              1.746502       1.924467       0.255063      -0.317861       1.374334      -0.194753       1.940704          -0.000019
           55              H       5.891247       7.077204      12.316863       0.122811       1.124305 0.83581082E+01  0.81632988E+02                                 1.689452                            1.618670      -0.929018       2.442264                    0.998605       3.232146       8.563320       0.533468       1.175547      -0.735881      -0.022683       0.013315      -0.027178       0.037821      -0.001717       0.014505      -0.006207      -0.013464      -0.005126      -0.018751       0.003402       0.015348              1.697784       1.603356      -0.074023       0.409220       1.516944      -0.026006       1.973054           0.000002
           56              H       6.887508       8.783572      13.533826       0.114547       1.134492 0.83412750E+01  0.81958288E+02                                 1.735886                            1.643895      -0.962499       2.425128                    0.998250       3.365799       9.136029       0.513096       1.214918      -0.725119      -0.008323       0.034210      -0.010030       0.036609      -0.000312       0.013046      -0.004338      -0.015278      -0.001949      -0.017678       0.005181       0.012498              1.754516       1.417498      -0.096908       0.105479       2.354654      -0.102242       1.491397           0.000007
           57              H      10.478124      13.365054      14.773154       0.127084       1.003393 0.74585027E+01  0.72741812E+02                                 1.724921                            1.651070      -1.113075       2.362226                    0.996163       3.594501      10.394935       0.458208       1.370599      -0.689289      -0.007674      -0.032828       0.014476       0.036689       0.002168      -0.007613      -0.002281      -0.016218      -0.001608      -0.012651       0.002611       0.010040              1.765111       1.495242       0.020295      -0.118097       2.260611      -0.254697       1.539480          -0.000018
           58              H       6.599779       0.185201      17.194035       0.120622       0.930145 0.66617169E+01  0.63249066E+02                                 1.644480                            1.564100      -1.032247       2.397108                    0.997142       3.560822      10.206271       0.468451       1.377128      -0.687517      -0.032915      -0.010995       0.019064       0.039594       0.006478      -0.008248       0.000487       0.006071      -0.023509      -0.012327      -0.001015       0.013343              1.697595       2.106174       0.119803      -0.309972       1.512976      -0.017416       1.473635          -0.000032
           59              H      10.590818      14.916789       4.387032       0.111185       1.030583 0.72587220E+01  0.70264024E+02                                 1.738795                            1.611965      -1.269025       2.273958                    0.994805       3.729480      10.719718       0.471358       1.342400      -0.693378      -0.022772       0.023316      -0.016303       0.036442      -0.012176      -0.000258      -0.000081      -0.009905       0.010117      -0.014835       0.003375       0.011460              1.807988       1.840449      -0.398282       0.338810       1.761962      -0.360204       1.821553          -0.000055
           60              H       7.781865      16.547638      16.057208       0.107167       1.007132 0.70980202E+01  0.68893193E+02                                 1.767261                            1.636505      -1.286047       2.263893                    0.993754       3.874594      11.457603       0.446003       1.414910      -0.678674      -0.014273      -0.031816       0.002917       0.034992       0.004449      -0.007146       0.005965       0.003497      -0.020986      -0.013729       0.004671       0.009059              1.858337       1.697351       0.262320      -0.023307       2.441308       0.196900       1.436352           0.000082
           61              H      10.623187      14.936567       6.681185       0.110265       1.111344 0.81798434E+01  0.79871186E+02                                 1.703488                            1.621020      -0.824999       2.483108                    0.999353       3.336911       8.989134       0.520713       1.204655      -0.727652      -0.021336       0.024403       0.014207       0.035392      -0.014882       0.000158       0.001091      -0.005211       0.012716      -0.017259       0.004209       0.013050              1.709681       1.662531      -0.286136      -0.243784       1.583407       0.162684       1.883106           0.000030
           62              H      10.246742      14.452887      10.997399       0.120229       1.082726 0.78482073E+01  0.76610027E+02                                 1.731836                            1.628820      -1.066196       2.375075                    0.997302       3.500331       9.742514       0.494976       1.267672      -0.711253      -0.028399       0.014278       0.013520       0.034542      -0.013368      -0.002270      -0.004133       0.013381       0.006554      -0.017186       0.003324       0.013862              1.764193       1.969863      -0.270898      -0.309034       1.421659       0.227044       1.901056           0.000007
           63              H      10.747870       1.170544      15.401204       0.110525       0.983631 0.71053068E+01  0.68272511E+02                                 1.681354                            1.595198      -0.956751       2.425283                    0.997583       3.563973      10.138083       0.474641       1.343005      -0.694723       0.033631       0.008415      -0.007947       0.035567       0.005197      -0.007102       0.006177       0.003496      -0.030445      -0.015784       0.004884       0.010900              1.723322       2.144241       0.148089      -0.311895       1.568844       0.009569       1.456882          -0.000026
           64              H       9.540607       2.790605      16.487712       0.108756       0.965267 0.68951314E+01  0.66274799E+02                                 1.703979                            1.603221      -1.189131       2.312331                    0.995189       3.760185      10.975329       0.455853       1.397898      -0.682432       0.014632       0.034493       0.003870       0.037667       0.004125      -0.004306       0.000308      -0.002996      -0.027929      -0.010798       0.001466       0.009331              1.775527       1.631736       0.311662      -0.026854       2.294455       0.097004       1.400391          -0.000021
           65              H       9.474670      15.049846      15.969617       0.118309       0.907779 0.63976261E+01  0.60711822E+02                                 1.670273                            1.570946      -1.313361       2.259899                    0.993746       3.817744      11.289251       0.446187       1.446554      -0.672612      -0.018678      -0.010555       0.031930       0.038468      -0.000566      -0.010326      -0.000630      -0.013191       0.004520      -0.014190       0.005857       0.008333              1.732804       1.738322       0.025237      -0.390411       1.562555      -0.115130       1.897536           0.002000
           66              H      10.287503      14.483454       8.714427       0.107609       1.106568 0.79020593E+01  0.76784257E+02                                 1.718870                            1.605785      -0.896645       2.450598                    0.998364       3.409371       9.275581       0.515120       1.223675      -0.722079      -0.027408       0.016493      -0.016129       0.035824      -0.014332       0.000946      -0.000531       0.012064       0.007786      -0.016848       0.002496       0.014352              1.746501       1.924467      -0.255063       0.317861       1.374334      -0.194753       1.940703          -0.000021
           67              H       0.103103      16.067554      12.316863       0.122812       1.124304 0.83581042E+01  0.81632936E+02                                 1.689451                            1.618669      -0.929016       2.442265                    0.998605       3.232146       8.563318       0.533469       1.175546      -0.735881       0.022683       0.013315      -0.027178       0.037821       0.001717      -0.014504      -0.006207      -0.013464      -0.005126      -0.018751       0.003402       0.015348              1.697783       1.603355       0.074023      -0.409219       1.516943      -0.026006       1.973052           0.000001
           68              H      11.095542      17.773922      13.533826       0.114547       1.134494 0.83412911E+01  0.81958463E+02                                 1.735885                            1.643895      -0.962501       2.425127                    0.998250       3.365802       9.136030       0.513097       1.214915      -0.725120       0.008323       0.034210      -0.010030       0.036608       0.000312      -0.013046      -0.004338      -0.015278      -0.001949      -0.017679       0.005181       0.012498              1.754516       1.417498       0.096907      -0.105479       2.354654      -0.102241       1.491396           0.000009
           69              H       7.504926      13.365054       3.863346       0.127084       1.003392 0.74584973E+01  0.72741752E+02                                 1.724921                            1.651070      -1.113075       2.362226                    0.996163       3.594500      10.394934       0.458208       1.370600      -0.689288       0.007674      -0.032828      -0.014476       0.036689      -0.002168      -0.007613       0.002281      -0.016218      -0.001608      -0.012651       0.002611       0.010040              1.765111       1.495242      -0.020295      -0.118097       2.260611       0.254697       1.539480          -0.000018
           70              H      11.383271       0.185201       1.442465       0.120622       0.930144 0.66617070E+01  0.63248949E+02                                 1.644479                            1.564099      -1.032246       2.397109                    0.997142       3.560819      10.206260       0.468451       1.377128      -0.687517       0.032915      -0.010995      -0.019064       0.039594      -0.006478      -0.008248      -0.000487       0.006071      -0.023509      -0.012327      -0.001015       0.013343              1.697594       2.106172      -0.119803      -0.309971       1.512975       0.017416       1.473634          -0.000032
           71              H       7.392232      14.916789      14.249468       0.111185       1.030583 0.72587216E+01  0.70264023E+02                                 1.738795                            1.611965      -1.269025       2.273958                    0.994805       3.729480      10.719720       0.471358       1.342401      -0.693378       0.022772       0.023316       0.016303       0.036442       0.012176      -0.000258       0.000081      -0.009905       0.010117      -0.014835       0.003375       0.011460              1.807988       1.840449       0.398283       0.338810       1.761963       0.360204       1.821553          -0.000055
           72              H      10.201185      16.547638       2.579292       0.107167       1.007132 0.70980241E+01  0.68893244E+02                                 1.767262                            1.636506      -1.286048       2.263892                    0.993754       3.874596      11.457612       0.446003       1.414910      -0.678674       0.014273      -0.031815      -0.002917       0.034992      -0.004449      -0.007146      -0.005965       0.003497      -0.020986      -0.013729       0.004671       0.009059              1.858338       1.697352      -0.262320      -0.023307       2.441309      -0.196900       1.436353           0.000082
           73              H       7.359863      14.936567      11.955315       0.110265       1.111345 0.81798458E+01  0.79871208E+02                                 1.703487                            1.621019      -0.824999       2.483108                    0.999353       3.336912       8.989134       0.520713       1.204654      -0.727652       0.021336       0.024403      -0.014207       0.035392       0.014882       0.000158      -0.001091      -0.005211       0.012716      -0.017259       0.004209       0.013050              1.709681       1.662531       0.286136      -0.243784       1.583407      -0.162684       1.883105           0.000030
           74              H       7.736308      14.452887       7.639101       0.120228       1.082726 0.78482122E+01  0.76610085E+02                                 1.731837                            1.628820      -1.066196       2.375075                    0.997302       3.500332       9.742517       0.494976       1.267672      -0.711253       0.028399       0.014278      -0.013520       0.034542       0.013368      -0.002270       0.004133       0.013381       0.006554      -0.017186       0.003324       0.013862              1.764193       1.969864       0.270898      -0.309034       1.421659      -0.227044       1.901057           0.000007
           75              H       7.235180       1.170544       3.235296       0.110526       0.983630 0.71053034E+01  0.68272475E+02                                 1.681354                            1.595198      -0.956751       2.425283                    0.997583       3.563972      10.138082       0.474641       1.343006      -0.694723      -0.033631       0.008415       0.007947       0.035567      -0.005197      -0.007102      -0.006177       0.003496      -0.030445      -0.015784       0.004884       0.010900              1.723322       2.144240      -0.148089      -0.311895       1.568844      -0.009569       1.456881          -0.000026
           76              H       8.442443       2.790605       2.148788       0.108757       0.965266 0.68951285E+01  0.66274761E+02                                 1.703978                            1.603220      -1.189130       2.312332                    0.995189       3.760184      10.975323       0.455853       1.397897      -0.682432      -0.014632       0.034493      -0.003870       0.037667      -0.004125      -0.004306      -0.000308      -0.002996      -0.027929      -0.010798       0.001466       0.009331              1.775526       1.631735      -0.311661      -0.026854       2.294453      -0.097004       1.400390          -0.000020
           77              H       8.508380      15.049846       2.666883       0.118309       0.907778 0.63976215E+01  0.60711766E+02                                 1.670273                            1.570945      -1.313359       2.259899                    0.993746       3.817741      11.289240       0.446187       1.446554      -0.672612       0.018678      -0.010555      -0.031930       0.038468       0.000566      -0.010326       0.000631      -0.013191       0.004520      -0.014190       0.005857       0.008333              1.732804       1.738321      -0.025237      -0.390411       1.562554       0.115130       1.897536           0.002000
           78              H       7.695547      14.483454       9.922073       0.107609       1.106568 0.79020602E+01  0.76784272E+02                                 1.718870                            1.605786      -0.896645       2.450598                    0.998364       3.409371       9.275583       0.515119       1.223675      -0.722079       0.027408       0.016493       0.016129       0.035824       0.014332       0.000946       0.000531       0.012064       0.007786      -0.016848       0.002496       0.014352              1.746502       1.924467       0.255063       0.317861       1.374334       0.194753       1.940704          -0.000021
           79              H       5.891247      16.067554       6.319637       0.122812       1.124305 0.83581093E+01  0.81632998E+02                                 1.689451                            1.618669      -0.929016       2.442265                    0.998605       3.232147       8.563321       0.533469       1.175546      -0.735881      -0.022683       0.013315       0.027178       0.037821      -0.001717      -0.014504       0.006207      -0.013464      -0.005126      -0.018751       0.003402       0.015348              1.697784       1.603355      -0.074023      -0.409219       1.516943       0.026006       1.973052           0.000000
           80              H       6.887508      17.773922       5.102674       0.114548       1.134494 0.83412915E+01  0.81958470E+02                                 1.735885                            1.643895      -0.962501       2.425127                    0.998250       3.365802       9.136031       0.513097       1.214915      -0.725119      -0.008323       0.034210       0.010030       0.036608      -0.000312      -0.013046       0.004338      -0.015278      -0.001949      -0.017679       0.005181       0.012498              1.754516       1.417498      -0.096907      -0.105479       2.354654       0.102241       1.491396           0.000009
           81              H       1.510576      13.605996      14.773154       0.127084       1.003395 0.74585207E+01  0.72742027E+02                                 1.724922                            1.651071      -1.113076       2.362225                    0.996163       3.594505      10.394947       0.458209       1.370598      -0.689289       0.007674       0.032828       0.014476       0.036689       0.002168       0.007613       0.002281      -0.016218      -0.001608      -0.012651       0.002611       0.010040              1.765113       1.495243       0.020295       0.118098       2.260613       0.254698       1.539482          -0.000018
           82              H       5.388921       8.805149      17.194035       0.120622       0.930145 0.66617134E+01  0.63249029E+02                                 1.644480                            1.564100      -1.032247       2.397109                    0.997142       3.560821      10.206270       0.468450       1.377129      -0.687517       0.032915       0.010995       0.019064       0.039594       0.006478       0.008248      -0.000487       0.006071      -0.023509      -0.012327      -0.001016       0.013343              1.697595       2.106174       0.119804       0.309971       1.512976       0.017416       1.473635          -0.000031
           83              H       1.397882      12.054261       4.387032       0.111184       1.030585 0.72587407E+01  0.70264244E+02                                 1.738797                            1.611966      -1.269028       2.273957                    0.994805       3.729483      10.719726       0.471358       1.342400      -0.693378       0.022772      -0.023316      -0.016303       0.036442      -0.012176       0.000258       0.000081      -0.009905       0.010117      -0.014835       0.003375       0.011460              1.807990       1.840450      -0.398283      -0.338810       1.761964       0.360204       1.821555          -0.000055
           84              H       4.206835      10.423412      16.057208       0.107167       1.007128 0.70979815E+01  0.68892691E+02                                 1.767254                            1.636498      -1.286036       2.263898                    0.993755       3.874576      11.457521       0.446005       1.414906      -0.678675       0.014273       0.031816       0.002917       0.034992       0.004448       0.007145      -0.005964       0.003497      -0.020987      -0.013729       0.004671       0.009058              1.858329       1.697343       0.262319       0.023306       2.441296      -0.196899       1.436346           0.000083
           85              H       1.365513      12.034483       6.681185       0.110265       1.111344 0.81798411E+01  0.79871161E+02                                 1.703488                            1.621020      -0.824999       2.483108                    0.999353       3.336911       8.989135       0.520712       1.204656      -0.727652       0.021336      -0.024403       0.014207       0.035392      -0.014882      -0.000158      -0.001091      -0.005211       0.012716      -0.017259       0.004209       0.013050              1.709682       1.662531      -0.286137       0.243784       1.583408      -0.162684       1.883106           0.000029
           86              H       1.741958      12.518163      10.997399       0.120229       1.082726 0.78482090E+01  0.76610048E+02                                 1.731836                            1.628820      -1.066196       2.375075                    0.997302       3.500332       9.742517       0.494976       1.267672      -0.711253       0.028399      -0.014278       0.013520       0.034542      -0.013368       0.002270       0.004133       0.013381       0.006554      -0.017186       0.003324       0.013862              1.764193       1.969863      -0.270898       0.309034       1.421659      -0.227044       1.901056           0.000007
           87              H       1.240830       7.819806      15.401204       0.110525       0.983631 0.71053102E+01  0.68272556E+02                                 1.681355                            1.595199      -0.956751       2.425283                    0.997583       3.563974      10.138089       0.474641       1.343006      -0.694723      -0.033631      -0.008415      -0.007947       0.035567       0.005197       0.007102      -0.006177       0.003496      -0.030445      -0.015784       0.004884       0.010900              1.723323       2.144242       0.148089       0.311896       1.568844      -0.009570       1.456882          -0.000026
           88              H       2.448093       6.199745      16.487712       0.108756       0.965268 0.68951474E+01  0.66274985E+02                                 1.703980                            1.603222      -1.189131       2.312331                    0.995189       3.760189      10.975340       0.455853       1.397897      -0.682432      -0.014632      -0.034493       0.003870       0.037667       0.004125       0.004306      -0.000308      -0.002996      -0.027929      -0.010798       0.001466       0.009331              1.775529       1.631737       0.311662       0.026855       2.294456      -0.097005       1.400392          -0.000021
           89              H       2.514030      11.921204      15.969617       0.118309       0.907746 0.63973309E+01  0.60708277E+02                                 1.670233                            1.570910      -1.313306       2.259930                    0.993747       3.817639      11.288846       0.446192       1.446555      -0.672613       0.018679       0.010554       0.031932       0.038470      -0.000566       0.010327       0.000630      -0.013191       0.004528      -0.014191       0.005856       0.008335              1.732761       1.738278       0.025237       0.390396       1.562517       0.115126       1.897486           0.002001
           90              H       1.701197      12.487596       8.714427       0.107609       1.106567 0.79020575E+01  0.76784244E+02                                 1.718871                            1.605786      -0.896645       2.450599                    0.998364       3.409371       9.275585       0.515119       1.223676      -0.722079       0.027408      -0.016493      -0.016129       0.035824      -0.014332      -0.000946       0.000531       0.012064       0.007786      -0.016848       0.002496       0.014352              1.746502       1.924468      -0.255063      -0.317861       1.374334       0.194753       1.940704          -0.000022
           91              H      11.885597      10.903496      12.316863       0.122812       1.124303 0.83580932E+01  0.81632806E+02                                 1.689450                            1.618668      -0.929015       2.442266                    0.998605       3.232144       8.563313       0.533468       1.175547      -0.735881      -0.022683      -0.013315      -0.027177       0.037821       0.001717       0.014504       0.006207      -0.013464      -0.005126      -0.018751       0.003402       0.015348              1.697782       1.603354       0.074022       0.409219       1.516943       0.026006       1.973050           0.000000
           92              H       0.893158       9.197128      13.533826       0.114547       1.134494 0.83412972E+01  0.81958551E+02                                 1.735887                            1.643896      -0.962502       2.425126                    0.998250       3.365803       9.136039       0.513096       1.214917      -0.725119      -0.008323      -0.034210      -0.010030       0.036608       0.000312       0.013046       0.004338      -0.015278      -0.001949      -0.017679       0.005181       0.012498              1.754518       1.417499       0.096907       0.105479       2.354657       0.102241       1.491398           0.000009
           93              H       4.483774      13.605996       3.863346       0.127084       1.003395 0.74585166E+01  0.72741978E+02                                 1.724922                            1.651071      -1.113075       2.362225                    0.996163       3.594504      10.394944       0.458209       1.370599      -0.689289      -0.007674       0.032828      -0.014476       0.036689      -0.002168       0.007613      -0.002281      -0.016218      -0.001608      -0.012651       0.002611       0.010040              1.765113       1.495243      -0.020295       0.118098       2.260613      -0.254698       1.539482          -0.000018
           94              H       0.605429       8.805149       1.442465       0.120622       0.930145 0.66617149E+01  0.63249043E+02                                 1.644480                            1.564100      -1.032246       2.397109                    0.997142       3.560821      10.206268       0.468451       1.377128      -0.687517      -0.032915       0.010995      -0.019064       0.039594      -0.006478       0.008248       0.000487       0.006071      -0.023509      -0.012327      -0.001016       0.013343              1.697595       2.106174      -0.119804       0.309971       1.512976      -0.017416       1.473635          -0.000031
           95              H       4.596468      12.054261      14.249468       0.111184       1.030584 0.72587359E+01  0.70264191E+02                                 1.738797                            1.611966      -1.269028       2.273957                    0.994805       3.729482      10.719725       0.471358       1.342400      -0.693378      -0.022772      -0.023316       0.016303       0.036442       0.012176       0.000258      -0.000081      -0.009905       0.010117      -0.014835       0.003375       0.011460              1.807990       1.840450       0.398283      -0.338810       1.761964      -0.360204       1.821554          -0.000055
           96              H       1.787515      10.423412       2.579292       0.107167       1.007128 0.70979833E+01  0.68892709E+02                                 1.767253                            1.636498      -1.286036       2.263898                    0.993755       3.874576      11.457519       0.446006       1.414905      -0.678675      -0.014273       0.031816      -0.002917       0.034992      -0.004448       0.007145       0.005964       0.003497      -0.020987      -0.013729       0.004671       0.009058              1.858328       1.697343      -0.262319       0.023306       2.441296       0.196899       1.436346           0.000083
           97              H       4.628837      12.034483      11.955315       0.110265       1.111344 0.81798425E+01  0.79871180E+02                                 1.703488                            1.621020      -0.824999       2.483108                    0.999353       3.336911       8.989136       0.520712       1.204656      -0.727652      -0.021336      -0.024403      -0.014207       0.035392       0.014882      -0.000158       0.001091      -0.005211       0.012716      -0.017259       0.004209       0.013050              1.709682       1.662532       0.286137       0.243784       1.583408       0.162684       1.883106           0.000029
           98              H       4.252392      12.518163       7.639101       0.120229       1.082726 0.78482137E+01  0.76610108E+02                                 1.731837                            1.628821      -1.066196       2.375075                    0.997302       3.500333       9.742522       0.494976       1.267672      -0.711253      -0.028399      -0.014278      -0.013520       0.034542       0.013368       0.002270      -0.004133       0.013381       0.006554      -0.017186       0.003324       0.013862              1.764194       1.969864       0.270898       0.309034       1.421660       0.227044       1.901057           0.000007
           99              H       4.753520       7.819806       3.235296       0.110525       0.983632 0.71053145E+01  0.68272603E+02                                 1.681355                            1.595199      -0.956751       2.425283                    0.997583       3.563975      10.138090       0.474641       1.343005      -0.694723       0.033631      -0.008415       0.007947       0.035567      -0.005197       0.007102       0.006177       0.003495      -0.030445      -0.015784       0.004884       0.010900              1.723323       2.144242      -0.148089       0.311896       1.568844       0.009570       1.456882          -0.000026
          100              H       3.546257       6.199745       2.148788       0.108756       0.965269 0.68951486E+01  0.66275001E+02                                 1.703981                            1.603222      -1.189132       2.312331                    0.995189       3.760190      10.975344       0.455853       1.397897      -0.682432       0.014632      -0.034493      -0.003870       0.037667      -0.004125       0.004306       0.000308      -0.002996      -0.027929      -0.010798       0.001466       0.009331              1.775529       1.631738      -0.311662       0.026855       2.294457       0.097005       1.400392          -0.000021
          101              H       3.480320      11.921204       2.666883       0.118309       0.907746 0.63973323E+01  0.60708299E+02                                 1.670233                            1.570911      -1.313307       2.259930                    0.993747       3.817639      11.288849       0.446192       1.446556      -0.672613      -0.018679       0.010554      -0.031932       0.038470       0.000566       0.010327      -0.000630      -0.013191       0.004528      -0.014191       0.005856       0.008335              1.732761       1.738279      -0.025236       0.390396       1.562518      -0.115126       1.897488           0.002000
          102              H       4.293153      12.487596       9.922073       0.107609       1.106568 0.79020628E+01  0.76784307E+02                                 1.718871                            1.605786      -0.896645       2.450598                    0.998364       3.409372       9.275588       0.515119       1.223676      -0.722079      -0.027408      -0.016493       0.016129       0.035824       0.014332      -0.000946      -0.000531       0.012064       0.007786      -0.016848       0.002496       0.014352              1.746503       1.924468       0.255063      -0.317861       1.374335      -0.194753       1.940705          -0.000022
          103              H       6.097453      10.903496       6.319637       0.122812       1.124303 0.83580984E+01  0.81632868E+02                                 1.689451                            1.618669      -0.929015       2.442265                    0.998605       3.232145       8.563316       0.533468       1.175546      -0.735881       0.022683      -0.013315       0.027177       0.037821      -0.001717       0.014504      -0.006207      -0.013464      -0.005126      -0.018751       0.003402       0.015348              1.697783       1.603354      -0.074022       0.409219       1.516943      -0.026006       1.973051          -0.000000
          104              H       5.101192       9.197128       5.102674       0.114547       1.134494 0.83412997E+01  0.81958579E+02                                 1.735887                            1.643896      -0.962502       2.425126                    0.998250       3.365804       9.136041       0.513097       1.214916      -0.725119       0.008323      -0.034210       0.010030       0.036608      -0.000312       0.013046      -0.004338      -0.015278      -0.001949      -0.017679       0.005181       0.012498              1.754518       1.417499      -0.096907       0.105479       2.354656      -0.102241       1.491397           0.000009
          105              C       4.813463      15.271009       0.976553       0.603209      22.779742 0.24959428E+03  0.51828039E+04                                 7.477464                            5.653078       0.014732       2.060891                    0.999683      22.506431      63.772781       0.614341       0.480139      -1.012127       0.029202      -0.042023      -0.030965       0.059813       0.014391       0.057919      -0.050411       0.029487       0.159371      -0.085265      -0.011997       0.097262              9.062010       9.779594      -1.373784      -2.646547      11.220153       2.442939       6.186284          -0.000452
          106              C       4.043789      16.321081       1.677285      -0.030893      36.232246 0.43610453E+03  0.10207365E+05                                 9.532601                            6.956387       0.106730       2.045839                    0.999381      27.125483      76.493364       0.628890       0.416110      -1.069968      -0.030159       0.034590       0.012046       0.047446       0.003564      -0.001064      -0.008175       0.000545      -0.022345      -0.011860       0.001824       0.010035             12.051455      12.394737      -2.721031      -3.889357      15.873025       4.186090       7.886603           0.002036
          107              C       1.394286       3.730995       4.126121      -0.167676      33.793999 0.44541825E+03  0.10576315E+05                                 9.169553                            7.083574       0.134554       2.017910                    0.999472      29.869437      87.396526       0.610621       0.422443      -1.056287       0.010228      -0.025057      -0.035979       0.045022       0.015084       0.014307      -0.008434      -0.008610      -0.037373      -0.027565       0.005512       0.022053             10.840904       9.218039      -2.871622      -4.865195      12.142366       2.131576      11.162306           0.002808
          108              C       0.622214       3.443304       5.225675       0.183560      33.121449 0.38211378E+03  0.86911603E+04                                 9.154794                            6.641188      -0.042458       2.003702                    0.999412      25.710633      72.507663       0.622144       0.432843      -1.054821      -0.026530       0.033807       0.021576       0.048086      -0.029225      -0.006845       0.027755      -0.028218       0.019932      -0.038146      -0.009425       0.047571             11.260858       8.353728      -3.368477      -4.708481      13.451083       3.219957      11.977762           0.001517
          109              C       4.559303      17.590519       1.809604      -0.080412      33.536931 0.43443240E+03  0.10275511E+05                                 9.270099                            7.116943      -0.049439       1.969712                    0.999226      29.189022      85.900674       0.592282       0.437216      -1.044777      -0.034014       0.010812      -0.009591       0.036957       0.004469       0.004135      -0.021217       0.025365       0.025029      -0.029848       0.009260       0.020588             11.142915      10.850004      -1.635077      -2.857215      15.393557       3.476117       7.185184           0.000320
          110              C       0.828419       3.641092      13.792874      -0.099768      34.705532 0.44151976E+03  0.10461908E+05                                 9.375491                            7.103899      -0.033420       1.962282                    0.999616      29.545225      86.389559       0.603074       0.428622      -1.052341      -0.009128       0.018411      -0.023188       0.030983      -0.001634       0.010257      -0.008248      -0.009121      -0.053646      -0.023278       0.006149       0.017129             10.954379       8.106519      -2.761993      -0.065764       7.621464      -0.158380      17.135154          -0.000314
          111              C       3.842378       0.582575       2.489836      -0.137359      36.247372 0.46432949E+03  0.11167411E+05                                 9.737881                            7.326680      -0.097948       1.943223                    0.998924      30.217351      89.684611       0.587436       0.433530      -1.046945      -0.007068      -0.016938      -0.040992       0.044913       0.015147       0.009017      -0.004759      -0.024087      -0.020976      -0.022536      -0.000316       0.022852             11.844512      12.964703      -2.486266      -4.089044      14.598943       3.696402       7.969890           0.003344
          112              C       2.594355       0.318258       3.043340       0.082373      37.463474 0.41449154E+03  0.96053922E+04                                 9.887937                            6.870367      -0.093442       1.983876                    0.999384      26.565821      75.216229       0.618915       0.427047      -1.060129      -0.007831       0.001363      -0.021468       0.022892      -0.011887      -0.010880      -0.002947      -0.020001       0.036091      -0.024900       0.008998       0.015902             12.935455      12.503269      -3.482175      -4.501053      17.522166       5.498024       8.780929           0.001929
          113              C       1.858248       1.379120       3.768300       0.071863      36.625374 0.42077804E+03  0.97884489E+04                                 9.742441                            6.926435      -0.061442       1.994450                    0.999470      26.670943      75.673825       0.615811       0.427561      -1.059745      -0.008843       0.001742      -0.010320       0.013702       0.005773      -0.004900       0.014645       0.002554      -0.014611      -0.019230       0.005891       0.013340             12.520982      10.175892      -4.557495      -5.151448      16.811780       4.184841      10.575275           0.003783
          114              C       0.814033       3.637496      12.410045      -0.153748      34.854840 0.43554898E+03  0.10261578E+05                                 9.317544                            6.982701       0.101692       1.999771                    0.999703      29.764949      86.129790       0.619281       0.419799      -1.060279      -0.003957       0.007546       0.027124       0.028431      -0.020100      -0.019055       0.018211      -0.003834      -0.030882      -0.024520      -0.014776       0.039296             11.044903       7.333033      -2.234572       1.170729       6.863090      -1.509053      18.938585           0.001116
          115              C       1.028630       3.917995       8.090105      -0.189222      38.235460 0.45036589E+03  0.10705443E+05                                 9.899298                            7.094044       0.035770       1.974645                    0.999691      30.302673      88.228954       0.614913       0.419038      -1.060198      -0.003075       0.000387       0.034969       0.035106      -0.008472      -0.019737       0.007025       0.016600      -0.035812      -0.022790      -0.005836       0.028625             12.289745       9.326794      -2.051492       1.026641       5.773756      -0.065229      21.768684           0.003243
          116              C       2.078841      17.015136       2.888658      -0.146877      34.267411 0.43816943E+03  0.10346425E+05                                 9.222496                            7.008452       0.215248       2.042348                    0.999658      29.592929      85.934269       0.617056       0.420372      -1.059137       0.009971      -0.002706      -0.031795       0.033432       0.010146      -0.009603      -0.006155       0.039943       0.000380      -0.023143      -0.003601       0.026744             10.989382      10.442687      -1.402839      -2.805898      15.432303       3.763838       7.093156           0.000536
          117              C       2.801759      16.047775       2.228925      -0.096048      33.477585 0.44327310E+03  0.10534333E+05                                 9.225856                            7.166017      -0.015061       1.972525                    0.999476      29.582886      87.178783       0.593273       0.434426      -1.046771      -0.000171       0.033131      -0.008831       0.034288       0.011862       0.016782      -0.010806      -0.025027      -0.028748      -0.030789       0.008072       0.022717             10.884820      12.048362      -1.582483      -3.551191      13.211721       3.009911       7.394379           0.001631
          118              C       1.998516       2.715086       3.410480      -0.107299      34.920819 0.45907334E+03  0.11026444E+05                                 9.599478                            7.366965      -0.212178       1.918007                    0.997696      29.797801      88.823065       0.575210       0.443329      -1.039522      -0.026010       0.017122       0.012123       0.033417       0.004840       0.006084      -0.001013       0.037076       0.011914      -0.021275       0.001835       0.019440             11.506567       9.013965      -3.047927      -3.723799      15.757138       2.438394       9.748596           0.001527
          119              C       1.004653       3.912600       9.465478      -0.126837      36.840362 0.42406472E+03  0.99382599E+04                                 9.710205                            6.917042       0.058719       1.988746                    0.999700      29.562287      85.704605       0.617715       0.423097      -1.056740      -0.010592       0.007506      -0.031446       0.034020      -0.012509       0.022126      -0.016262       0.006545      -0.038053      -0.028484      -0.006576       0.035060             12.070191       9.058312      -1.878139      -1.158998       5.517185       0.537451      21.635077          -0.000763
          120              C       0.431593       2.119925       5.587223      -0.185662      33.686343 0.44865981E+03  0.10630536E+05                                 9.028951                            7.047721       0.149917       2.009178                    0.999742      30.099964      86.849003       0.622668       0.415156      -1.065091       0.006119      -0.031116      -0.019733       0.037350       0.017019      -0.024381      -0.012441       0.024174       0.035545      -0.026799      -0.014015       0.040815             10.240486       7.127330      -2.273178      -3.388278      13.836057       2.952216       9.758072           0.002703
          121              C       1.038221       1.093227       4.858536      -0.132117      33.202303 0.43634980E+03  0.10281153E+05                                 8.986564                            6.978450       0.074803       1.989800                    0.999676      29.709310      85.862175       0.621133       0.418518      -1.061503      -0.023852       0.027371       0.003839       0.036508       0.006644      -0.007802      -0.012242      -0.037394      -0.034691      -0.020412      -0.009600       0.030012             10.270004       8.199005      -2.218039      -4.272678      12.580042       2.878303      10.030965           0.000285
          122              C       1.180887      15.271009      17.659947       0.603209      22.779750 0.24959436E+03  0.51828057E+04                                 7.477466                            5.653078       0.014732       2.060891                    0.999683      22.506432      63.772782       0.614341       0.480139      -1.012127      -0.029202      -0.042023       0.030965       0.059813      -0.014391       0.057919       0.050411       0.029487       0.159371      -0.085265      -0.011997       0.097262              9.062013       9.779595       1.373786      -2.646546      11.220158      -2.442944       6.186286          -0.000451
          123              C       1.950561      16.321081      16.959215      -0.030893      36.232256 0.43610462E+03  0.10207368E+05                                 9.532604                            6.956388       0.106730       2.045839                    0.999381      27.125486      76.493377       0.628890       0.416110      -1.069968       0.030159       0.034590      -0.012046       0.047446      -0.003564      -0.001064       0.008175       0.000545      -0.022344      -0.011859       0.001824       0.010035             12.051459      12.394739       2.721035      -3.889358      15.873033      -4.186094       7.886606           0.002036
          124              C       4.600064       3.730995      14.510379      -0.167676      33.794004 0.44541839E+03  0.10576319E+05                                 9.169554                            7.083575       0.134554       2.017910                    0.999472      29.869435      87.396517       0.610621       0.422443      -1.056287      -0.010228      -0.025057       0.035979       0.045022      -0.015084       0.014306       0.008434      -0.008610      -0.037373      -0.027565       0.005512       0.022053             10.840905       9.218040       2.871622      -4.865197      12.142366      -2.131578      11.162309           0.002807
          125              C       5.372136       3.443304      13.410825       0.183560      33.121446 0.38211373E+03  0.86911587E+04                                 9.154793                            6.641187      -0.042457       2.003702                    0.999412      25.710631      72.507655       0.622144       0.432843      -1.054821       0.026530       0.033807      -0.021576       0.048086       0.029225      -0.006845      -0.027755      -0.028218       0.019932      -0.038146      -0.009425       0.047571             11.260857       8.353727       3.368477      -4.708480      13.451083      -3.219957      11.977761           0.001516
          126              C       1.435047      17.590519      16.826896      -0.080411      33.536936 0.43443238E+03  0.10275511E+05                                 9.270101                            7.116943      -0.049441       1.969712                    0.999226      29.189025      85.900694       0.592282       0.437216      -1.044777       0.034014       0.010812       0.009591       0.036957      -0.004469       0.004135       0.021217       0.025365       0.025030      -0.029848       0.009260       0.020588             11.142918      10.850007       1.635081      -2.857216      15.393562      -3.476120       7.185186           0.000320
          127              C       5.165931       3.641092       4.843626      -0.099768      34.705532 0.44151976E+03  0.10461908E+05                                 9.375492                            7.103900      -0.033421       1.962282                    0.999616      29.545225      86.389563       0.603074       0.428622      -1.052341       0.009128       0.018411       0.023188       0.030983       0.001634       0.010257       0.008248      -0.009121      -0.053646      -0.023278       0.006149       0.017129             10.954380       8.106520       2.761993      -0.065764       7.621464       0.158379      17.135156          -0.000314
          128              C       2.151972       0.582575      16.146664      -0.137360      36.247501 0.46433140E+03  0.11167469E+05                                 9.737904                            7.326696      -0.097957       1.943219                    0.998924      30.217427      89.684915       0.587435       0.433530      -1.046945       0.007067      -0.016939       0.040991       0.044912      -0.015148       0.009016       0.004758      -0.024087      -0.020977      -0.022535      -0.000318       0.022853             11.844544      12.964738       2.486277      -4.089057      14.598982      -3.696414       7.969911           0.003345
          129              C       3.399995       0.318258      15.593160       0.082373      37.463524 0.41449201E+03  0.96054066E+04                                 9.887947                            6.870371      -0.093448       1.983873                    0.999384      26.565847      75.216338       0.618915       0.427047      -1.060129       0.007831       0.001363       0.021467       0.022892       0.011886      -0.010880       0.002947      -0.020001       0.036090      -0.024899       0.008997       0.015902             12.935469      12.503280       3.482180      -4.501058      17.522190      -5.498032       8.780938           0.001929
          130              C       4.136101       1.379120      14.868200       0.071862      36.625416 0.42077845E+03  0.97884613E+04                                 9.742451                            6.926439      -0.061443       1.994449                    0.999470      26.670956      75.673888       0.615811       0.427561      -1.059745       0.008842       0.001742       0.010320       0.013702      -0.005773      -0.004900      -0.014645       0.002554      -0.014612      -0.019231       0.005891       0.013340             12.520998      10.175906       4.557507      -5.151456      16.811801      -4.184851      10.575286           0.003782
          131              C       5.180317       3.637496       6.226455      -0.153748      34.854835 0.43554890E+03  0.10261575E+05                                 9.317544                            6.982700       0.101693       1.999771                    0.999703      29.764946      86.129780       0.619281       0.419799      -1.060279       0.003957       0.007546      -0.027124       0.028431       0.020100      -0.019055      -0.018211      -0.003834      -0.030882      -0.024520      -0.014776       0.039296             11.044902       7.333032       2.234571       1.170729       6.863089       1.509052      18.938583           0.001116
          132              C       4.965720       3.917995      10.546395      -0.189222      38.235458 0.45036585E+03  0.10705442E+05                                 9.899298                            7.094043       0.035770       1.974645                    0.999691      30.302672      88.228951       0.614913       0.419038      -1.060198       0.003075       0.000387      -0.034969       0.035106       0.008472      -0.019737      -0.007025       0.016600      -0.035812      -0.022790      -0.005836       0.028625             12.289744       9.326793       2.051492       1.026641       5.773756       0.065228      21.768684           0.003242
          133              C       3.915509      17.015136      15.747842      -0.146877      34.267423 0.43816959E+03  0.10346429E+05                                 9.222499                            7.008454       0.215248       2.042348                    0.999658      29.592935      85.934299       0.617056       0.420372      -1.059137      -0.009971      -0.002706       0.031795       0.033432      -0.010146      -0.009603       0.006155       0.039943       0.000381      -0.023143      -0.003601       0.026744             10.989386      10.442688       1.402837      -2.805898      15.432312      -3.763839       7.093158           0.000537
          134              C       3.192591      16.047775      16.407575      -0.096047      33.477573 0.44327290E+03  0.10534327E+05                                 9.225852                            7.166015      -0.015060       1.972526                    0.999476      29.582880      87.178750       0.593274       0.434426      -1.046771       0.000171       0.033131       0.008831       0.034288      -0.011862       0.016782       0.010806      -0.025027      -0.028749      -0.030789       0.008071       0.022717             10.884816      12.048354       1.582481      -3.551188      13.211718      -3.009910       7.394375           0.001631
          135              C       3.995834       2.715086      15.226021      -0.107299      34.920810 0.45907332E+03  0.11026444E+05                                 9.599479                            7.366966      -0.212178       1.918007                    0.997696      29.797802      88.823075       0.575210       0.443329      -1.039522       0.026010       0.017123      -0.012123       0.033417      -0.004840       0.006084       0.001014       0.037076       0.011913      -0.021275       0.001835       0.019440             11.506567       9.013965       3.047930      -3.723797      15.757139      -2.438394       9.748597           0.001527
          136              C       4.989697       3.912600       9.171022      -0.126837      36.840362 0.42406470E+03  0.99382595E+04                                 9.710205                            6.917042       0.058719       1.988746                    0.999700      29.562287      85.704607       0.617715       0.423097      -1.056740       0.010592       0.007506       0.031446       0.034020       0.012509       0.022126       0.016262       0.006546      -0.038053      -0.028484      -0.006576       0.035060             12.070192       9.058313       1.878139      -1.158998       5.517185      -0.537452      21.635078          -0.000763
          137              C       5.562757       2.119925      13.049277      -0.185662      33.686348 0.44865985E+03  0.10630538E+05                                 9.028952                            7.047722       0.149916       2.009178                    0.999742      30.099965      86.849009       0.622668       0.415156      -1.065091      -0.006119      -0.031116       0.019733       0.037350      -0.017019      -0.024381       0.012441       0.024174       0.035545      -0.026799      -0.014015       0.040815             10.240488       7.127331       2.273179      -3.388278      13.836061      -2.952218       9.758073           0.002702
          138              C       4.956129       1.093227      13.777964      -0.132117      33.202309 0.43634991E+03  0.10281156E+05                                 8.986565                            6.978451       0.074803       1.989800                    0.999676      29.709309      85.862168       0.621133       0.418518      -1.061503       0.023852       0.027371      -0.003839       0.036508      -0.006644      -0.007802       0.012241      -0.037394      -0.034691      -0.020412      -0.009600       0.030012             10.270006       8.199008       2.218042      -4.272680      12.580043      -2.878306      10.030966           0.000285
          139              C       7.175237      11.700041       0.976553       0.603209      22.779737 0.24959425E+03  0.51828027E+04                                 7.477462                            5.653077       0.014732       2.060891                    0.999683      22.506424      63.772746       0.614341       0.480138      -1.012127      -0.029202       0.042023      -0.030965       0.059812       0.014391      -0.057919       0.050411       0.029486       0.159370      -0.085265      -0.011997       0.097262              9.062007       9.779579      -1.373778       2.646542      11.220159      -2.442939       6.186282          -0.000451
          140              C       7.944911      10.649969       1.677285      -0.030894      36.232247 0.43610463E+03  0.10207367E+05                                 9.532602                            6.956387       0.106730       2.045838                    0.999381      27.125486      76.493370       0.628890       0.416110      -1.069968       0.030159      -0.034590       0.012045       0.047446       0.003564       0.001064       0.008175       0.000545      -0.022344      -0.011860       0.001824       0.010035             12.051454      12.394724      -2.721028       3.889352      15.873037      -4.186092       7.886602           0.002036
          141              C      10.594414       5.259355       4.126121      -0.167676      33.793984 0.44541802E+03  0.10576306E+05                                 9.169543                            7.083567       0.134564       2.017913                    0.999472      29.869428      87.396439       0.610622       0.422442      -1.056287      -0.010227       0.025057      -0.035980       0.045022       0.015085      -0.014306       0.008434      -0.008610      -0.037370      -0.027565       0.005512       0.022052             10.840892       9.218029      -2.871617       4.865189      12.142355      -2.131571      11.162293           0.002809
          142              C      11.366486       5.547046       5.225675       0.183560      33.121470 0.38211403E+03  0.86911675E+04                                 9.154798                            6.641190      -0.042458       2.003702                    0.999412      25.710643      72.507701       0.622144       0.432843      -1.054821       0.026530      -0.033807       0.021576       0.048086      -0.029225       0.006845      -0.027755      -0.028218       0.019932      -0.038146      -0.009425       0.047571             11.260863       8.353732      -3.368480       4.708483      13.451092      -3.219958      11.977767           0.001516
          143              C       7.429397       9.380531       1.809604      -0.080412      33.536906 0.43443203E+03  0.10275499E+05                                 9.270091                            7.116937      -0.049435       1.969714                    0.999226      29.189007      85.900587       0.592283       0.437216      -1.044777       0.034014      -0.010812      -0.009591       0.036957       0.004469      -0.004135       0.021217       0.025364       0.025027      -0.029848       0.009260       0.020588             11.142904      10.849990      -1.635071       2.857209      15.393546      -3.476112       7.185177           0.000322
          144              C      11.160281       5.349258      13.792874      -0.099768      34.705499 0.44151933E+03  0.10461896E+05                                 9.375487                            7.103897      -0.033422       1.962282                    0.999616      29.545204      86.389488       0.603074       0.428622      -1.052341       0.009129      -0.018410      -0.023188       0.030983      -0.001634      -0.010257       0.008248      -0.009121      -0.053646      -0.023278       0.006149       0.017129             10.954373       8.106515      -2.761992       0.065763       7.621461       0.158379      17.135142          -0.000314
          145              C       8.146322       8.407775       2.489836      -0.137359      36.247381 0.46432978E+03  0.11167421E+05                                 9.737887                            7.326686      -0.097954       1.943221                    0.998924      30.217351      89.684642       0.587435       0.433531      -1.046944       0.007069       0.016937      -0.040993       0.044914       0.015146      -0.009018       0.004760      -0.024087      -0.020976      -0.022536      -0.000316       0.022852             11.844519      12.964707      -2.486268       4.089046      14.598954      -3.696404       7.969896           0.003346
          146              C       9.394345       8.672092       3.043340       0.082374      37.463450 0.41449112E+03  0.96053807E+04                                 9.887936                            6.870365      -0.093446       1.983875                    0.999384      26.565809      75.216207       0.618915       0.427047      -1.060129       0.007832      -0.001364      -0.021469       0.022893      -0.011886       0.010880       0.002948      -0.020002       0.036091      -0.024900       0.008998       0.015902             12.935454      12.503259      -3.482174       4.501050      17.522175      -5.498025       8.780929           0.001929
          147              C      10.130451       7.611230       3.768300       0.071863      36.625363 0.42077771E+03  0.97884400E+04                                 9.742443                            6.926434      -0.061442       1.994450                    0.999470      26.670928      75.673791       0.615811       0.427561      -1.059745       0.008843      -0.001742      -0.010321       0.013703       0.005773       0.004900      -0.014645       0.002555      -0.014608      -0.019230       0.005891       0.013339             12.520987      10.175893      -4.557500       5.151449      16.811792      -4.184847      10.575276           0.003782
          148              C      11.174667       5.352854      12.410045      -0.153748      34.854809 0.43554858E+03  0.10261566E+05                                 9.317539                            6.982698       0.101693       1.999771                    0.999703      29.764930      86.129718       0.619281       0.419799      -1.060279       0.003957      -0.007545       0.027124       0.028431      -0.020100       0.019055      -0.018211      -0.003833      -0.030883      -0.024520      -0.014776       0.039296             11.044895       7.333030      -2.234571      -1.170729       6.863087       1.509052      18.938569           0.001116
          149              C      10.960070       5.072355       8.090105      -0.189222      38.235428 0.45036552E+03  0.10705432E+05                                 9.899292                            7.094041       0.035770       1.974645                    0.999691      30.302657      88.228893       0.614913       0.419038      -1.060198       0.003075      -0.000387       0.034969       0.035106      -0.008472       0.019737      -0.007025       0.016600      -0.035812      -0.022790      -0.005836       0.028625             12.289736       9.326789      -2.051492      -1.026639       5.773753       0.065227      21.768665           0.003244
          150              C       9.909859       9.955914       2.888658      -0.146877      34.267438 0.43816977E+03  0.10346435E+05                                 9.222500                            7.008455       0.215247       2.042347                    0.999658      29.592944      85.934328       0.617056       0.420372      -1.059137      -0.009970       0.002706      -0.031796       0.033432       0.010146       0.009603       0.006156       0.039943       0.000380      -0.023143      -0.003601       0.026744             10.989389      10.442686      -1.402840       2.805899      15.432321      -3.763842       7.093160           0.000537
          151              C       9.186941      10.923275       2.228925      -0.096048      33.477596 0.44327333E+03  0.10534339E+05                                 9.225855                            7.166017      -0.015058       1.972526                    0.999476      29.582896      87.178800       0.593274       0.434426      -1.046771       0.000171      -0.033132      -0.008831       0.034289       0.011862      -0.016782       0.010806      -0.025028      -0.028750      -0.030789       0.008071       0.022718             10.884819      12.048349      -1.582484       3.551189      13.211730      -3.009914       7.394378           0.001630
          152              C       9.990184       6.275264       3.410480      -0.107297      34.920726 0.45907178E+03  0.11026398E+05                                 9.599468                            7.366957      -0.212186       1.918006                    0.997696      29.797740      88.822875       0.575209       0.443330      -1.039522       0.026011      -0.017122       0.012121       0.033417       0.004840      -0.006086       0.001013       0.037076       0.011915      -0.021275       0.001834       0.019441             11.506555       9.013954      -3.047925       3.723795      15.757125      -2.438391       9.748586           0.001528
          153              C      10.984047       5.077750       9.465478      -0.126837      36.840314 0.42406416E+03  0.99382428E+04                                 9.710195                            6.917036       0.058721       1.988747                    0.999700      29.562263      85.704498       0.617715       0.423097      -1.056740       0.010592      -0.007506      -0.031446       0.034020      -0.012509      -0.022126       0.016262       0.006545      -0.038054      -0.028484      -0.006576       0.035060             12.070177       9.058304      -1.878137       1.158998       5.517180      -0.537452      21.635047          -0.000762
          154              C      11.557107       6.870425       5.587223      -0.185662      33.686372 0.44866020E+03  0.10630548E+05                                 9.028956                            7.047725       0.149916       2.009177                    0.999742      30.099983      86.849078       0.622668       0.415156      -1.065091      -0.006119       0.031116      -0.019733       0.037350       0.017019       0.024381       0.012441       0.024174       0.035546      -0.026799      -0.014016       0.040815             10.240493       7.127334      -2.273181       3.388280      13.836069      -2.952219       9.758077           0.002701
          155              C      10.950479       7.897123       4.858536      -0.132117      33.202346 0.43635048E+03  0.10281173E+05                                 8.986572                            6.978456       0.074801       1.989799                    0.999676      29.709331      85.862261       0.621133       0.418518      -1.061503       0.023852      -0.027371       0.003839       0.036508       0.006644       0.007802       0.012241      -0.037394      -0.034690      -0.020412      -0.009600       0.030012             10.270015       8.199014      -2.218045       4.272683      12.580058      -2.878309      10.030973           0.000284
          156              C      10.807813      11.700041      17.659947       0.603209      22.779738 0.24959421E+03  0.51828019E+04                                 7.477462                            5.653076       0.014732       2.060891                    0.999683      22.506425      63.772752       0.614341       0.480138      -1.012127       0.029202       0.042023       0.030965       0.059813      -0.014391      -0.057919      -0.050411       0.029486       0.159370      -0.085265      -0.011997       0.097262              9.062008       9.779579       1.373779       2.646541      11.220162       2.442943       6.186283          -0.000451
          157              C      10.038139      10.649969      16.959215      -0.030893      36.232247 0.43610455E+03  0.10207365E+05                                 9.532602                            6.956387       0.106730       2.045839                    0.999381      27.125484      76.493366       0.628890       0.416110      -1.069968      -0.030159      -0.034590      -0.012045       0.047446      -0.003564       0.001064      -0.008175       0.000545      -0.022344      -0.011860       0.001824       0.010035             12.051456      12.394723       2.721029       3.889352      15.873041       4.186095       7.886603           0.002035
          158              C       7.388636       5.259355      14.510379      -0.167676      33.793988 0.44541826E+03  0.10576313E+05                                 9.169544                            7.083569       0.134563       2.017913                    0.999472      29.869431      87.396451       0.610622       0.422442      -1.056287       0.010227       0.025057       0.035980       0.045022      -0.015085      -0.014306      -0.008434      -0.008610      -0.037370      -0.027565       0.005512       0.022052             10.840893       9.218029       2.871615       4.865190      12.142353       2.131571      11.162296           0.002808
          159              C       6.616564       5.547046      13.410825       0.183560      33.121466 0.38211400E+03  0.86911666E+04                                 9.154797                            6.641190      -0.042457       2.003702                    0.999412      25.710642      72.507696       0.622144       0.432843      -1.054821      -0.026530      -0.033807      -0.021576       0.048086       0.029225       0.006845       0.027755      -0.028218       0.019932      -0.038146      -0.009425       0.047571             11.260862       8.353730       3.368479       4.708481      13.451091       3.219956      11.977764           0.001515
          160              C      10.553653       9.380531      16.826896      -0.080412      33.536923 0.43443225E+03  0.10275506E+05                                 9.270096                            7.116940      -0.049437       1.969713                    0.999226      29.189017      85.900639       0.592283       0.437216      -1.044777      -0.034014      -0.010812       0.009591       0.036957      -0.004469      -0.004135      -0.021217       0.025364       0.025028      -0.029848       0.009260       0.020588             11.142911      10.849995       1.635074       2.857211      15.393558       3.476115       7.185181           0.000322
          161              C       6.822769       5.349258       4.843626      -0.099768      34.705500 0.44151933E+03  0.10461896E+05                                 9.375487                            7.103897      -0.033422       1.962282                    0.999616      29.545204      86.389489       0.603074       0.428622      -1.052341      -0.009129      -0.018410       0.023188       0.030983       0.001634      -0.010257      -0.008248      -0.009121      -0.053646      -0.023278       0.006149       0.017128             10.954373       8.106515       2.761992       0.065763       7.621460      -0.158379      17.135144          -0.000314
          162              C       9.836728       8.407775      16.146664      -0.137359      36.247469 0.46433113E+03  0.11167462E+05                                 9.737903                            7.326697      -0.097962       1.943218                    0.998924      30.217405      89.684862       0.587435       0.433531      -1.046944      -0.007068       0.016938       0.040992       0.044913      -0.015147      -0.009017      -0.004759      -0.024087      -0.020977      -0.022535      -0.000317       0.022852             11.844540      12.964730       2.486274       4.089053      14.598981       3.696411       7.969909           0.003345
          163              C       8.588705       8.672092      15.593160       0.082373      37.463489 0.41449171E+03  0.96053983E+04                                 9.887944                            6.870371      -0.093452       1.983873                    0.999384      26.565830      75.216296       0.618915       0.427047      -1.060129      -0.007832      -0.001364       0.021468       0.022893       0.011886       0.010880      -0.002947      -0.020002       0.036090      -0.024900       0.008998       0.015902             12.935465      12.503275       3.482178       4.501056      17.522184       5.498029       8.780937           0.001929
          164              C       7.852598       7.611230      14.868200       0.071863      36.625362 0.42077787E+03  0.97884449E+04                                 9.742444                            6.926437      -0.061443       1.994450                    0.999470      26.670933      75.673821       0.615811       0.427561      -1.059744      -0.008843      -0.001741       0.010321       0.013703      -0.005773       0.004900       0.014645       0.002555      -0.014609      -0.019230       0.005891       0.013339             12.520987      10.175897       4.557497       5.151453      16.811782       4.184843      10.575283           0.003782
          165              C       6.808383       5.352854       6.226455      -0.153748      34.854808 0.43554856E+03  0.10261565E+05                                 9.317539                            6.982698       0.101693       1.999771                    0.999703      29.764929      86.129716       0.619281       0.419799      -1.060279      -0.003957      -0.007545      -0.027124       0.028431       0.020100       0.019055       0.018211      -0.003833      -0.030883      -0.024520      -0.014776       0.039296             11.044896       7.333030       2.234571      -1.170729       6.863087      -1.509052      18.938570           0.001115
          166              C       7.022980       5.072355      10.546395      -0.189222      38.235426 0.45036548E+03  0.10705431E+05                                 9.899292                            7.094041       0.035770       1.974645                    0.999691      30.302656      88.228891       0.614913       0.419038      -1.060198      -0.003075      -0.000387      -0.034969       0.035106       0.008472       0.019737       0.007025       0.016600      -0.035812      -0.022790      -0.005836       0.028625             12.289736       9.326789       2.051492      -1.026639       5.773753      -0.065227      21.768666           0.003243
          167              C       8.073191       9.955914      15.747842      -0.146876      34.267429 0.43816970E+03  0.10346433E+05                                 9.222499                            7.008454       0.215247       2.042347                    0.999658      29.592942      85.934325       0.617056       0.420372      -1.059137       0.009970       0.002706       0.031796       0.033432      -0.010146       0.009603      -0.006156       0.039943       0.000380      -0.023143      -0.003601       0.026744             10.989387      10.442685       1.402840       2.805899      15.432317       3.763841       7.093159           0.000538
          168              C       8.796109      10.923275      16.407575      -0.096048      33.477608 0.44327355E+03  0.10534346E+05                                 9.225857                            7.166019      -0.015058       1.972526                    0.999476      29.582904      87.178829       0.593274       0.434426      -1.046771      -0.000171      -0.033132       0.008831       0.034289      -0.011862      -0.016782      -0.010806      -0.025028      -0.028750      -0.030789       0.008071       0.022718             10.884821      12.048351       1.582485       3.551189      13.211734       3.009915       7.394379           0.001630
          169              C       7.992866       6.275264      15.226021      -0.107297      34.920710 0.45907184E+03  0.11026400E+05                                 9.599466                            7.366958      -0.212186       1.918006                    0.997696      29.797740      88.822875       0.575209       0.443330      -1.039522      -0.026011      -0.017122      -0.012121       0.033417      -0.004840      -0.006086      -0.001013       0.037076       0.011915      -0.021275       0.001834       0.019441             11.506550       9.013952       3.047919       3.723793      15.757113       2.438386       9.748586           0.001528
          170              C       6.999003       5.077750       9.171022      -0.126837      36.840316 0.42406417E+03  0.99382432E+04                                 9.710196                            6.917036       0.058721       1.988747                    0.999700      29.562264      85.704504       0.617715       0.423097      -1.056740      -0.010592      -0.007506       0.031446       0.034020       0.012509      -0.022126      -0.016262       0.006545      -0.038054      -0.028484      -0.006576       0.035060             12.070178       9.058304       1.878137       1.158998       5.517180       0.537452      21.635049          -0.000763
          171              C       6.425943       6.870425      13.049277      -0.185662      33.686372 0.44866014E+03  0.10630546E+05                                 9.028957                            7.047724       0.149916       2.009177                    0.999742      30.099981      86.849073       0.622668       0.415156      -1.065091       0.006119       0.031116       0.019733       0.037350      -0.017019       0.024381      -0.012441       0.024174       0.035546      -0.026799      -0.014016       0.040815             10.240494       7.127335       2.273182       3.388282      13.836069       2.952221       9.758079           0.002701
          172              C       7.032571       7.897123      13.777964      -0.132117      33.202341 0.43635026E+03  0.10281167E+05                                 8.986572                            6.978454       0.074801       1.989799                    0.999676      29.709329      85.862256       0.621133       0.418518      -1.061503      -0.023852      -0.027371      -0.003839       0.036508      -0.006644       0.007802      -0.012241      -0.037394      -0.034690      -0.020412      -0.009600       0.030012             10.270015       8.199013       2.218045       4.272685      12.580055       2.878310      10.030976           0.000284
          173              C       7.175237       2.709691      17.659947       0.603210      22.779694 0.24959361E+03  0.51827864E+04                                 7.477455                            5.653071       0.014733       2.060892                    0.999683      22.506396      63.772664       0.614341       0.480139      -1.012127      -0.029203       0.042023       0.030966       0.059814       0.014391       0.057919      -0.050411       0.029486       0.159371      -0.085265      -0.011997       0.097262              9.061998       9.779579      -1.373777      -2.646541      11.220139       2.442938       6.186276          -0.000448
          174              C       7.944911       1.659619      16.959215      -0.030894      36.232267 0.43610492E+03  0.10207376E+05                                 9.532604                            6.956389       0.106731       2.045839                    0.999381      27.125495      76.493400       0.628890       0.416110      -1.069968       0.030159      -0.034590      -0.012045       0.047446       0.003564      -0.001064      -0.008175       0.000545      -0.022345      -0.011859       0.001824       0.010035             12.051456      12.394740      -2.721029      -3.889358      15.873025       4.186091       7.886605           0.002032
          175              C      10.594414      14.249705      14.510379      -0.167676      33.793909 0.44541727E+03  0.10576284E+05                                 9.169537                            7.083567       0.134559       2.017912                    0.999472      29.869377      87.396288       0.610621       0.422443      -1.056287      -0.010228       0.025057       0.035978       0.045021       0.015085       0.014308      -0.008434      -0.008609      -0.037367      -0.027566       0.005514       0.022052             10.840879       9.218012      -2.871604      -4.865177      12.142347       2.131562      11.162278           0.002789
          176              C      11.366486      14.537396      13.410825       0.183561      33.121292 0.38211186E+03  0.86911069E+04                                 9.154775                            6.641178      -0.042470       2.003700                    0.999412      25.710556      72.507439       0.622143       0.432844      -1.054821       0.026530      -0.033806      -0.021575       0.048085      -0.029224      -0.006844       0.027755      -0.028215       0.019928      -0.038145      -0.009425       0.047569             11.260829       8.353702      -3.368461      -4.708461      13.451061       3.219943      11.977723           0.001509
          177              C       7.429397       0.390181      16.826896      -0.080412      33.536911 0.43443223E+03  0.10275506E+05                                 9.270092                            7.116939      -0.049437       1.969713                    0.999226      29.189015      85.900627       0.592283       0.437216      -1.044777       0.034014      -0.010812       0.009591       0.036957       0.004469       0.004134      -0.021216       0.025364       0.025027      -0.029848       0.009260       0.020587             11.142904      10.849998      -1.635070      -2.857212      15.393536       3.476111       7.185178           0.000323
          178              C      11.160281      14.339608       4.843626      -0.099768      34.705498 0.44151934E+03  0.10461896E+05                                 9.375485                            7.103896      -0.033422       1.962282                    0.999616      29.545210      86.389502       0.603074       0.428622      -1.052341       0.009128      -0.018411       0.023188       0.030983      -0.001634       0.010257      -0.008248      -0.009121      -0.053645      -0.023278       0.006149       0.017128             10.954369       8.106511      -2.761990      -0.065763       7.621461      -0.158380      17.135135          -0.000319
          179              C       8.146322      17.398125      16.146664      -0.137357      36.247252 0.46432780E+03  0.11167360E+05                                 9.737866                            7.326672      -0.097952       1.943223                    0.998924      30.217267      89.684321       0.587435       0.433531      -1.046944       0.007069       0.016937       0.040993       0.044914       0.015145       0.009018      -0.004761      -0.024088      -0.020976      -0.022536      -0.000315       0.022851             11.844490      12.964682      -2.486260      -4.089037      14.598910       3.696393       7.969879           0.003337
          180              C       9.394345      17.662442      15.593160       0.082374      37.463346 0.41448995E+03  0.96053460E+04                                 9.887918                            6.870356      -0.093440       1.983877                    0.999384      26.565760      75.216020       0.618915       0.427047      -1.060129       0.007831      -0.001363       0.021469       0.022893      -0.011886      -0.010880      -0.002948      -0.020002       0.036092      -0.024900       0.008998       0.015902             12.935427      12.503241      -3.482162      -4.501042      17.522125       5.498012       8.780915           0.001928
          181              C      10.130451      16.601580      14.868200       0.071863      36.625270 0.42077669E+03  0.97884101E+04                                 9.742431                            6.926429      -0.061441       1.994451                    0.999470      26.670880      75.673628       0.615811       0.427561      -1.059744       0.008843      -0.001742       0.010321       0.013702       0.005774      -0.004899       0.014645       0.002557      -0.014608      -0.019230       0.005891       0.013339             12.520968      10.175881      -4.557493      -5.151441      16.811760       4.184844      10.575264           0.003760
          182              C      11.174667      14.343204       6.226455      -0.153748      34.854830 0.43554892E+03  0.10261576E+05                                 9.317544                            6.982701       0.101692       1.999770                    0.999703      29.764944      86.129776       0.619281       0.419799      -1.060279       0.003957      -0.007546      -0.027124       0.028431      -0.020100      -0.019055       0.018211      -0.003833      -0.030884      -0.024520      -0.014776       0.039296             11.044898       7.333032      -2.234572       1.170730       6.863091      -1.509054      18.938573           0.001103
          183              C      10.960070      14.062705      10.546395      -0.189222      38.235388 0.45036511E+03  0.10705420E+05                                 9.899292                            7.094043       0.035771       1.974646                    0.999691      30.302629      88.228830       0.614912       0.419039      -1.060198       0.003075      -0.000389      -0.034969       0.035106      -0.008471      -0.019737       0.007025       0.016597      -0.035817      -0.022791      -0.005833       0.028624             12.289731       9.326787      -2.051491       1.026637       5.773753      -0.065227      21.768652           0.003219
          184              C       9.909859       0.965564      15.747842      -0.146877      34.267437 0.43816986E+03  0.10346437E+05                                 9.222500                            7.008456       0.215248       2.042347                    0.999658      29.592944      85.934326       0.617056       0.420372      -1.059137      -0.009970       0.002705       0.031796       0.033432       0.010145      -0.009603      -0.006156       0.039943       0.000380      -0.023143      -0.003601       0.026744             10.989388      10.442694      -1.402841      -2.805902      15.432307       3.763842       7.093162           0.000536
          185              C       9.186941       1.932925      16.407575      -0.096047      33.477586 0.44327316E+03  0.10534334E+05                                 9.225850                            7.166014      -0.015055       1.972527                    0.999476      29.582889      87.178753       0.593274       0.434425      -1.046771       0.000171      -0.033132       0.008831       0.034289       0.011862       0.016782      -0.010806      -0.025028      -0.028751      -0.030789       0.008071       0.022718             10.884813      12.048355      -1.582483      -3.551191      13.211710       3.009910       7.394375           0.001637
          186              C       9.990184      15.265614      15.226021      -0.107297      34.920544 0.45906958E+03  0.11026327E+05                                 9.599429                            7.366936      -0.212167       1.918014                    0.997696      29.797601      88.822258       0.575211       0.443329      -1.039523       0.026011      -0.017121      -0.012121       0.033416       0.004839       0.006085      -0.001013       0.037076       0.011921      -0.021276       0.001836       0.019440             11.506500       9.013907      -3.047905      -3.723763      15.757060       2.438377       9.748533           0.001525
          187              C      10.984047      14.068100       9.171022      -0.126837      36.840283 0.42406384E+03  0.99382341E+04                                 9.710192                            6.917035       0.058720       1.988747                    0.999700      29.562249      85.704465       0.617715       0.423097      -1.056740       0.010592      -0.007506       0.031446       0.034020      -0.012509       0.022126      -0.016262       0.006545      -0.038053      -0.028483      -0.006576       0.035059             12.070169       9.058301      -1.878137      -1.158999       5.517178       0.537452      21.635026          -0.000766
          188              C      11.557107      15.860775      13.049277      -0.185662      33.686351 0.44865984E+03  0.10630538E+05                                 9.028958                            7.047726       0.149914       2.009177                    0.999742      30.099959      86.849024       0.622667       0.415157      -1.065090      -0.006118       0.031115       0.019734       0.037350       0.017018      -0.024380      -0.012442       0.024176       0.035546      -0.026799      -0.014014       0.040814             10.240496       7.127333      -2.273181      -3.388278      13.836079       2.952224       9.758075           0.002682
          189              C      10.950479      16.887473      13.777964      -0.132118      33.202315 0.43635006E+03  0.10281160E+05                                 8.986565                            6.978451       0.074803       1.989800                    0.999676      29.709317      85.862185       0.621133       0.418518      -1.061503       0.023851      -0.027371      -0.003838       0.036507       0.006644      -0.007802      -0.012241      -0.037394      -0.034690      -0.020411      -0.009600       0.030011             10.270006       8.199006      -2.218044      -4.272677      12.580049       2.878312      10.030964           0.000288
          190              C      10.807813       2.709691       0.976553       0.603210      22.779685 0.24959350E+03  0.51827837E+04                                 7.477453                            5.653070       0.014734       2.060892                    0.999683      22.506393      63.772654       0.614341       0.480139      -1.012127       0.029203       0.042023      -0.030966       0.059814      -0.014391       0.057919       0.050411       0.029486       0.159371      -0.085265      -0.011997       0.097262              9.061996       9.779578       1.373776      -2.646541      11.220136      -2.442934       6.186274          -0.000448
          191              C      10.038139       1.659619       1.677285      -0.030894      36.232254 0.43610473E+03  0.10207370E+05                                 9.532602                            6.956388       0.106731       2.045839                    0.999381      27.125490      76.493381       0.628890       0.416110      -1.069968      -0.030159      -0.034590       0.012045       0.047446      -0.003564      -0.001064       0.008175       0.000545      -0.022344      -0.011859       0.001824       0.010035             12.051453      12.394734       2.721028      -3.889355      15.873025      -4.186090       7.886601           0.002030
          192              C       7.388636      14.249705       4.126121      -0.167677      33.793906 0.44541715E+03  0.10576281E+05                                 9.169537                            7.083567       0.134559       2.017912                    0.999472      29.869378      87.396295       0.610621       0.422443      -1.056287       0.010228       0.025057      -0.035978       0.045021      -0.015085       0.014308       0.008434      -0.008609      -0.037366      -0.027566       0.005514       0.022052             10.840879       9.218011       2.871605      -4.865174      12.142352      -2.131562      11.162275           0.002785
          193              C       6.616564      14.537396       5.225675       0.183561      33.121287 0.38211179E+03  0.86911051E+04                                 9.154775                            6.641178      -0.042470       2.003700                    0.999412      25.710553      72.507433       0.622143       0.432844      -1.054821      -0.026530      -0.033806       0.021575       0.048085       0.029224      -0.006844      -0.027755      -0.028214       0.019928      -0.038145      -0.009425       0.047569             11.260830       8.353703       3.368463      -4.708462      13.451062      -3.219945      11.977724           0.001507
          194              C      10.553653       0.390181       1.809604      -0.080412      33.536937 0.43443262E+03  0.10275518E+05                                 9.270099                            7.116944      -0.049440       1.969712                    0.999226      29.189029      85.900692       0.592283       0.437216      -1.044777      -0.034014      -0.010812      -0.009591       0.036957      -0.004469       0.004134       0.021216       0.025364       0.025027      -0.029848       0.009260       0.020587             11.142912      10.850004       1.635072      -2.857213      15.393550      -3.476113       7.185182           0.000322
          195              C       6.822769      14.339608      13.792874      -0.099768      34.705499 0.44151937E+03  0.10461897E+05                                 9.375485                            7.103896      -0.033422       1.962282                    0.999616      29.545211      86.389505       0.603074       0.428622      -1.052341      -0.009128      -0.018411      -0.023188       0.030983       0.001634       0.010257       0.008248      -0.009121      -0.053645      -0.023278       0.006149       0.017128             10.954369       8.106511       2.761990      -0.065762       7.621461       0.158381      17.135135          -0.000318
          196              C       9.836728      17.398125       2.489836      -0.137357      36.247290 0.46432839E+03  0.11167378E+05                                 9.737873                            7.326677      -0.097957       1.943221                    0.998924      30.217292      89.684425       0.587435       0.433531      -1.046944      -0.007069       0.016937      -0.040992       0.044913      -0.015145       0.009018       0.004760      -0.024088      -0.020976      -0.022536      -0.000315       0.022851             11.844499      12.964690       2.486261      -4.089039      14.598923      -3.696396       7.969884           0.003332
          197              C       8.588705      17.662442       3.043340       0.082374      37.463376 0.41449036E+03  0.96053585E+04                                 9.887925                            6.870361      -0.093444       1.983876                    0.999384      26.565772      75.216076       0.618915       0.427047      -1.060129      -0.007831      -0.001363      -0.021469       0.022893       0.011886      -0.010879       0.002948      -0.020002       0.036092      -0.024900       0.008998       0.015902             12.935437      12.503253       3.482168      -4.501048      17.522136      -5.498017       8.780922           0.001927
          198              C       7.852598      16.601580       3.768300       0.071863      36.625257 0.42077651E+03  0.97884053E+04                                 9.742430                            6.926429      -0.061442       1.994450                    0.999470      26.670878      75.673629       0.615811       0.427561      -1.059744      -0.008843      -0.001742      -0.010321       0.013702      -0.005774      -0.004898      -0.014645       0.002557      -0.014608      -0.019230       0.005891       0.013339             12.520967      10.175880       4.557491      -5.151442      16.811757      -4.184844      10.575265           0.003755
          199              C       6.808383      14.343204      12.410045      -0.153748      34.854829 0.43554890E+03  0.10261576E+05                                 9.317544                            6.982702       0.101692       1.999770                    0.999703      29.764943      86.129776       0.619281       0.419799      -1.060279      -0.003957      -0.007546       0.027124       0.028431       0.020100      -0.019055      -0.018211      -0.003833      -0.030884      -0.024520      -0.014776       0.039296             11.044900       7.333032       2.234572       1.170730       6.863091       1.509054      18.938575           0.001102
          200              C       7.022980      14.062705       8.090105      -0.189222      38.235381 0.45036501E+03  0.10705418E+05                                 9.899291                            7.094042       0.035771       1.974646                    0.999691      30.302626      88.228822       0.614912       0.419039      -1.060198      -0.003075      -0.000389       0.034969       0.035106       0.008471      -0.019737      -0.007025       0.016597      -0.035817      -0.022791      -0.005833       0.028624             12.289730       9.326787       2.051491       1.026636       5.773753       0.065227      21.768650           0.003215
          201              C       8.073191       0.965564       2.888658      -0.146877      34.267419 0.43816961E+03  0.10346430E+05                                 9.222497                            7.008453       0.215248       2.042348                    0.999658      29.592936      85.934296       0.617056       0.420372      -1.059137       0.009970       0.002705      -0.031796       0.033432      -0.010145      -0.009603       0.006156       0.039943       0.000380      -0.023143      -0.003601       0.026744             10.989383      10.442690       1.402841      -2.805900      15.432301      -3.763840       7.093159           0.000535
          202              C       8.796109       1.932925       2.228925      -0.096049      33.477617 0.44327368E+03  0.10534349E+05                                 9.225858                            7.166020      -0.015056       1.972526                    0.999476      29.582907      87.178832       0.593274       0.434426      -1.046771      -0.000171      -0.033131      -0.008831       0.034289      -0.011862       0.016782       0.010806      -0.025028      -0.028751      -0.030789       0.008071       0.022718             10.884823      12.048365       1.582487      -3.551194      13.211722      -3.009914       7.394381           0.001636
          203              C       7.992866      15.265614       3.410480      -0.107297      34.920562 0.45906970E+03  0.11026331E+05                                 9.599431                            7.366936      -0.212166       1.918014                    0.997696      29.797600      88.822251       0.575211       0.443329      -1.039523      -0.026011      -0.017121       0.012121       0.033416      -0.004840       0.006085       0.001013       0.037076       0.011921      -0.021276       0.001836       0.019440             11.506505       9.013909       3.047907      -3.723764      15.757070      -2.438382       9.748534           0.001525
          204              C       6.999003      14.068100       9.465478      -0.126837      36.840278 0.42406379E+03  0.99382324E+04                                 9.710191                            6.917035       0.058720       1.988747                    0.999700      29.562247      85.704457       0.617715       0.423097      -1.056740      -0.010592      -0.007506      -0.031446       0.034020       0.012509       0.022126       0.016262       0.006545      -0.038053      -0.028483      -0.006576       0.035059             12.070167       9.058300       1.878137      -1.158999       5.517178      -0.537452      21.635024          -0.000765
          205              C       6.425943      15.860775       5.587223      -0.185662      33.686342 0.44865969E+03  0.10630534E+05                                 9.028956                            7.047724       0.149914       2.009177                    0.999742      30.099954      86.849005       0.622667       0.415157      -1.065090       0.006118       0.031115      -0.019734       0.037350      -0.017018      -0.024380       0.012442       0.024176       0.035546      -0.026799      -0.014014       0.040814             10.240494       7.127332       2.273180      -3.388278      13.836075      -2.952223       9.758075           0.002679
          206              C       7.032571      16.887473       4.858536      -0.132118      33.202314 0.43634999E+03  0.10281158E+05                                 8.986565                            6.978451       0.074803       1.989800                    0.999676      29.709320      85.862202       0.621133       0.418518      -1.061503      -0.023851      -0.027371       0.003838       0.036507      -0.006644      -0.007802       0.012242      -0.037394      -0.034690      -0.020411      -0.009600       0.030011             10.270007       8.199005       2.218043      -4.272678      12.580049      -2.878311      10.030966           0.000288
          207              C       4.813463       6.280659      17.659947       0.603209      22.779697 0.24959365E+03  0.51827875E+04                                 7.477456                            5.653072       0.014733       2.060892                    0.999683      22.506397      63.772668       0.614341       0.480139      -1.012127       0.029202      -0.042024       0.030966       0.059813       0.014391      -0.057919       0.050411       0.029487       0.159371      -0.085265      -0.011997       0.097262              9.062000       9.779586      -1.373777       2.646543      11.220136      -2.442937       6.186277          -0.000449
          208              C       4.043789       7.330731      16.959215      -0.030894      36.232248 0.43610466E+03  0.10207369E+05                                 9.532602                            6.956389       0.106728       2.045838                    0.999381      27.125488      76.493389       0.628890       0.416110      -1.069968      -0.030159       0.034590      -0.012045       0.047446       0.003564       0.001064       0.008175       0.000545      -0.022344      -0.011860       0.001824       0.010035             12.051453      12.394746      -2.721024       3.889359      15.873010      -4.186085       7.886603           0.002031
          209              C       1.394286      12.721345      14.510379      -0.167678      33.793935 0.44541815E+03  0.10576310E+05                                 9.169538                            7.083573       0.134560       2.017912                    0.999472      29.869409      87.396387       0.610621       0.422443      -1.056287       0.010228      -0.025057       0.035978       0.045021       0.015085      -0.014307       0.008434      -0.008610      -0.037366      -0.027565       0.005513       0.022052             10.840873       9.218004      -2.871594       4.865161      12.142355      -2.131545      11.162262           0.002789
          210              C       0.622214      12.433654      13.410825       0.183561      33.121295 0.38211209E+03  0.86911138E+04                                 9.154775                            6.641180      -0.042471       2.003699                    0.999412      25.710568      72.507486       0.622143       0.432844      -1.054821      -0.026530       0.033806      -0.021575       0.048085      -0.029224       0.006844      -0.027756      -0.028215       0.019928      -0.038145      -0.009425       0.047570             11.260825       8.353696      -3.368459       4.708451      13.451068      -3.219936      11.977710           0.001508
          211              C       4.559303       8.600169      16.826896      -0.080412      33.536922 0.43443258E+03  0.10275516E+05                                 9.270095                            7.116944      -0.049442       1.969712                    0.999226      29.189021      85.900661       0.592282       0.437216      -1.044777      -0.034014       0.010812       0.009591       0.036957       0.004469      -0.004134       0.021216       0.025365       0.025026      -0.029847       0.009261       0.020587             11.142905      10.850004      -1.635063       2.857212      15.393531      -3.476106       7.185178           0.000324
          212              C       0.828419      12.631442       4.843626      -0.099768      34.705502 0.44151932E+03  0.10461896E+05                                 9.375488                            7.103897      -0.033426       1.962280                    0.999616      29.545213      86.389528       0.603074       0.428622      -1.052341      -0.009129       0.018410       0.023188       0.030983      -0.001634      -0.010257       0.008247      -0.009121      -0.053645      -0.023277       0.006149       0.017128             10.954372       8.106515      -2.761992       0.065770       7.621464       0.158376      17.135138          -0.000318
          213              C       3.842378       9.572925      16.146664      -0.137356      36.247078 0.46432518E+03  0.11167279E+05                                 9.737831                            7.326649      -0.097941       1.943228                    0.998924      30.217159      89.683860       0.587437       0.433531      -1.046945      -0.007070      -0.016936       0.040994       0.044915       0.015143      -0.009019       0.004762      -0.024090      -0.020980      -0.022537      -0.000314       0.022851             11.844442      12.964635      -2.486239       4.089019      14.598841      -3.696372       7.969849           0.003338
          214              C       2.594355       9.308608      15.593160       0.082374      37.463270 0.41448910E+03  0.96053199E+04                                 9.887903                            6.870348      -0.093430       1.983881                    0.999384      26.565719      75.215841       0.618916       0.427047      -1.060130      -0.007831       0.001364       0.021470       0.022894      -0.011886       0.010880       0.002949      -0.020003       0.036093      -0.024901       0.008999       0.015902             12.935404      12.503229      -3.482156       4.501038      17.522080      -5.498000       8.780904           0.001928
          215              C       1.858248      10.369470      14.868200       0.071863      36.625199 0.42077598E+03  0.97883876E+04                                 9.742415                            6.926421      -0.061437       1.994452                    0.999470      26.670848      75.673471       0.615812       0.427561      -1.059745      -0.008843       0.001742       0.010322       0.013703       0.005774       0.004899      -0.014644       0.002557      -0.014605      -0.019229       0.005891       0.013339             12.520945      10.175866      -4.557488       5.151432      16.811722      -4.184842      10.575248           0.003760
          216              C       0.814033      12.627846       6.226455      -0.153748      34.854834 0.43554898E+03  0.10261578E+05                                 9.317546                            6.982703       0.101692       1.999770                    0.999703      29.764944      86.129790       0.619281       0.419799      -1.060279      -0.003957       0.007546      -0.027124       0.028431      -0.020100       0.019055      -0.018211      -0.003833      -0.030884      -0.024520      -0.014776       0.039296             11.044901       7.333034      -2.234572      -1.170727       6.863092       1.509052      18.938578           0.001102
          217              C       1.028630      12.908345      10.546395      -0.189222      38.235400 0.45036523E+03  0.10705425E+05                                 9.899296                            7.094045       0.035770       1.974646                    0.999691      30.302633      88.228856       0.614912       0.419039      -1.060198      -0.003075       0.000388      -0.034969       0.035106      -0.008470       0.019737      -0.007025       0.016597      -0.035817      -0.022791      -0.005833       0.028624             12.289736       9.326792      -2.051492      -1.026641       5.773755       0.065228      21.768662           0.003218
          218              C       2.078841       8.024786      15.747842      -0.146877      34.267454 0.43817014E+03  0.10346446E+05                                 9.222504                            7.008458       0.215246       2.042347                    0.999658      29.592954      85.934370       0.617055       0.420372      -1.059137       0.009970      -0.002705       0.031797       0.033433       0.010145       0.009603       0.006156       0.039943       0.000379      -0.023143      -0.003602       0.026744             10.989393      10.442704      -1.402848       2.805906      15.432307      -3.763846       7.093167           0.000536
          219              C       2.801759       7.057425      16.407575      -0.096049      33.477637 0.44327388E+03  0.10534356E+05                                 9.225862                            7.166021      -0.015057       1.972526                    0.999476      29.582920      87.178886       0.593274       0.434425      -1.046771      -0.000171       0.033132       0.008832       0.034289       0.011862      -0.016782       0.010806      -0.025028      -0.028751      -0.030789       0.008071       0.022718             10.884828      12.048379      -1.582488       3.551199      13.211720      -3.009914       7.394386           0.001636
          220              C       1.998516      11.705436      15.226021      -0.107295      34.920355 0.45906722E+03  0.11026249E+05                                 9.599383                            7.366911      -0.212137       1.918025                    0.997696      29.797423      88.821444       0.575213       0.443329      -1.039524      -0.026011       0.017121      -0.012120       0.033415       0.004839      -0.006083       0.001012       0.037076       0.011932      -0.021278       0.001840       0.019437             11.506438       9.013856      -3.047890       3.723723      15.756997      -2.438366       9.748462           0.001526
          221              C       1.004653      12.902950       9.171022      -0.126838      36.840288 0.42406389E+03  0.99382356E+04                                 9.710194                            6.917036       0.058720       1.988747                    0.999700      29.562250      85.704477       0.617715       0.423097      -1.056740      -0.010592       0.007506       0.031446       0.034020      -0.012509      -0.022126       0.016262       0.006545      -0.038053      -0.028483      -0.006576       0.035059             12.070172       9.058303      -1.878137       1.158998       5.517180      -0.537452      21.635032          -0.000767
          222              C       0.431593      11.110275      13.049277      -0.185663      33.686379 0.44866025E+03  0.10630551E+05                                 9.028964                            7.047729       0.149913       2.009176                    0.999742      30.099974      86.849084       0.622667       0.415157      -1.065090       0.006118      -0.031115       0.019734       0.037350       0.017018       0.024380       0.012442       0.024176       0.035546      -0.026799      -0.014014       0.040814             10.240503       7.127335      -2.273186       3.388276      13.836100      -2.952228       9.758076           0.002682
          223              C       1.038221      10.083577      13.777964      -0.132119      33.202336 0.43635037E+03  0.10281170E+05                                 8.986571                            6.978456       0.074799       1.989799                    0.999676      29.709333      85.862268       0.621133       0.418518      -1.061503      -0.023852       0.027371      -0.003838       0.036507       0.006644       0.007802       0.012241      -0.037394      -0.034690      -0.020411      -0.009600       0.030011             10.270015       8.199009      -2.218050       4.272677      12.580068      -2.878319      10.030968           0.000287
          224              C       1.180887       6.280659       0.976553       0.603210      22.779686 0.24959353E+03  0.51827845E+04                                 7.477454                            5.653071       0.014733       2.060892                    0.999683      22.506394      63.772663       0.614341       0.480139      -1.012127      -0.029202      -0.042024      -0.030966       0.059813      -0.014391      -0.057919      -0.050411       0.029487       0.159371      -0.085265      -0.011997       0.097262              9.061997       9.779585       1.373776       2.646543      11.220132       2.442933       6.186275          -0.000449
          225              C       1.950561       7.330731       1.677285      -0.030894      36.232250 0.43610470E+03  0.10207370E+05                                 9.532603                            6.956389       0.106728       2.045838                    0.999381      27.125489      76.493391       0.628890       0.416110      -1.069968       0.030159       0.034590       0.012045       0.047446      -0.003564       0.001064      -0.008175       0.000545      -0.022344      -0.011860       0.001824       0.010035             12.051453      12.394744       2.721024       3.889358      15.873014       4.186086       7.886602           0.002030
          226              C       4.600064      12.721345       4.126121      -0.167678      33.793936 0.44541799E+03  0.10576305E+05                                 9.169538                            7.083572       0.134560       2.017912                    0.999472      29.869408      87.396382       0.610621       0.422443      -1.056287      -0.010228      -0.025057      -0.035978       0.045021      -0.015085      -0.014307      -0.008434      -0.008610      -0.037366      -0.027565       0.005513       0.022052             10.840875       9.218005       2.871597       4.865160      12.142360       2.131546      11.162259           0.002785
          227              C       5.372136      12.433654       5.225675       0.183561      33.121290 0.38211199E+03  0.86911110E+04                                 9.154776                            6.641180      -0.042472       2.003699                    0.999412      25.710564      72.507478       0.622143       0.432844      -1.054820       0.026530       0.033806       0.021575       0.048085       0.029224       0.006844       0.027756      -0.028215       0.019928      -0.038145      -0.009425       0.047570             11.260826       8.353697       3.368460       4.708452      13.451069       3.219937      11.977711           0.001507
          228              C       1.435047       8.600169       1.809604      -0.080412      33.536922 0.43443256E+03  0.10275516E+05                                 9.270095                            7.116943      -0.049442       1.969712                    0.999226      29.189020      85.900652       0.592283       0.437216      -1.044777       0.034014       0.010812      -0.009591       0.036957      -0.004469      -0.004134      -0.021216       0.025365       0.025026      -0.029847       0.009261       0.020587             11.142904      10.850003       1.635062       2.857211      15.393532       3.476106       7.185178           0.000324
          229              C       5.165931      12.631442      13.792874      -0.099768      34.705505 0.44151938E+03  0.10461898E+05                                 9.375488                            7.103898      -0.033426       1.962280                    0.999616      29.545214      86.389534       0.603074       0.428622      -1.052341       0.009129       0.018410      -0.023188       0.030983       0.001634      -0.010257      -0.008247      -0.009121      -0.053645      -0.023277       0.006149       0.017128             10.954373       8.106515       2.761992       0.065770       7.621464      -0.158375      17.135140          -0.000317
          230              C       2.151972       9.572925       2.489836      -0.137356      36.247064 0.46432494E+03  0.11167272E+05                                 9.737829                            7.326648      -0.097940       1.943228                    0.998924      30.217150      89.683826       0.587437       0.433531      -1.046945       0.007070      -0.016936      -0.040994       0.044915      -0.015143      -0.009019      -0.004763      -0.024090      -0.020980      -0.022537      -0.000313       0.022851             11.844440      12.964633       2.486240       4.089018      14.598839       3.696372       7.969848           0.003336
          231              C       3.399995       9.308608       3.043340       0.082374      37.463268 0.41448890E+03  0.96053141E+04                                 9.887902                            6.870346      -0.093429       1.983881                    0.999384      26.565715      75.215824       0.618916       0.427047      -1.060130       0.007831       0.001364      -0.021470       0.022894       0.011886       0.010880      -0.002949      -0.020003       0.036093      -0.024901       0.008999       0.015902             12.935405      12.503224       3.482157       4.501037      17.522087       5.498003       8.780904           0.001928
          232              C       4.136101      10.369470       3.768300       0.071863      36.625213 0.42077590E+03  0.97883855E+04                                 9.742418                            6.926421      -0.061437       1.994452                    0.999470      26.670847      75.673472       0.615811       0.427561      -1.059745       0.008843       0.001742      -0.010322       0.013703      -0.005774       0.004899       0.014644       0.002557      -0.014605      -0.019229       0.005891       0.013339             12.520952      10.175869       4.557496       5.151432      16.811741       4.184851      10.575247           0.003755
          233              C       5.180317      12.627846      12.410045      -0.153748      34.854828 0.43554890E+03  0.10261576E+05                                 9.317544                            6.982702       0.101692       1.999770                    0.999703      29.764942      86.129779       0.619281       0.419799      -1.060279       0.003957       0.007546       0.027124       0.028431       0.020100       0.019055       0.018211      -0.003833      -0.030884      -0.024520      -0.014776       0.039296             11.044899       7.333033       2.234572      -1.170726       6.863091      -1.509051      18.938574           0.001101
          234              C       4.965720      12.908345       8.090105      -0.189222      38.235397 0.45036518E+03  0.10705423E+05                                 9.899295                            7.094044       0.035770       1.974646                    0.999691      30.302632      88.228855       0.614912       0.419039      -1.060198       0.003075       0.000388       0.034969       0.035106       0.008471       0.019737       0.007025       0.016597      -0.035817      -0.022791      -0.005833       0.028624             12.289736       9.326792       2.051492      -1.026640       5.773755      -0.065228      21.768662           0.003214
          235              C       3.915509       8.024786       2.888658      -0.146877      34.267458 0.43817011E+03  0.10346445E+05                                 9.222505                            7.008458       0.215246       2.042347                    0.999658      29.592953      85.934367       0.617055       0.420372      -1.059137      -0.009970      -0.002705      -0.031797       0.033433      -0.010145       0.009603      -0.006156       0.039943       0.000380      -0.023143      -0.003601       0.026744             10.989395      10.442703       1.402848       2.805906      15.432313       3.763847       7.093168           0.000535
          236              C       3.192591       7.057425       2.228925      -0.096048      33.477634 0.44327380E+03  0.10534353E+05                                 9.225862                            7.166021      -0.015057       1.972526                    0.999476      29.582917      87.178880       0.593273       0.434426      -1.046771       0.000171       0.033132      -0.008832       0.034289      -0.011862      -0.016782      -0.010806      -0.025028      -0.028751      -0.030789       0.008071       0.022718             10.884829      12.048378       1.582489       3.551199      13.211723       3.009915       7.394386           0.001637
          237              C       3.995834      11.705436       3.410480      -0.107295      34.920377 0.45906725E+03  0.11026250E+05                                 9.599386                            7.366910      -0.212137       1.918025                    0.997696      29.797423      88.821443       0.575213       0.443329      -1.039524       0.026011       0.017121       0.012120       0.033415      -0.004839      -0.006083      -0.001012       0.037076       0.011932      -0.021278       0.001840       0.019437             11.506445       9.013859       3.047899       3.723725      15.757013       2.438373       9.748463           0.001527
          238              C       4.989697      12.902950       9.465478      -0.126838      36.840290 0.42406391E+03  0.99382363E+04                                 9.710194                            6.917036       0.058720       1.988747                    0.999700      29.562252      85.704483       0.617715       0.423097      -1.056740       0.010592       0.007506      -0.031446       0.034020       0.012509      -0.022126      -0.016262       0.006545      -0.038053      -0.028483      -0.006576       0.035059             12.070172       9.058303       1.878137       1.158998       5.517180       0.537452      21.635033          -0.000766
          239              C       5.562757      11.110275       5.587223      -0.185663      33.686377 0.44866024E+03  0.10630551E+05                                 9.028964                            7.047730       0.149913       2.009176                    0.999742      30.099974      86.849091       0.622667       0.415157      -1.065090      -0.006118      -0.031115      -0.019734       0.037350      -0.017018       0.024380      -0.012442       0.024176       0.035546      -0.026799      -0.014014       0.040814             10.240504       7.127335       2.273185       3.388276      13.836100       2.952227       9.758076           0.002678
          240              C       4.956129      10.083577       4.858536      -0.132119      33.202345 0.43635062E+03  0.10281177E+05                                 8.986573                            6.978458       0.074799       1.989799                    0.999676      29.709336      85.862281       0.621132       0.418518      -1.061503       0.023852       0.027371       0.003838       0.036507      -0.006644       0.007802      -0.012241      -0.037394      -0.034690      -0.020411      -0.009600       0.030011             10.270017       8.199012       2.218051       4.272677      12.580072       2.878321      10.030968           0.000286
          241              C       0.000000       4.495175       7.376327       0.202938      35.775224 0.36769159E+03  0.82766441E+04                                 9.633305                            6.497495      -0.007079       2.019412                    0.999681      25.333527      70.893764       0.631969       0.430566      -1.057034       0.000000       0.000000      -0.041888       0.041888      -0.001990       0.000000      -0.000000      -0.025870       0.128042      -0.034428      -0.008253       0.042681             12.840870       8.786409      -2.374945       0.000002       6.144833      -0.000001      23.591369          -0.000019
          242              C       0.000000       4.495175      11.681358       0.078711      39.752861 0.41019291E+03  0.94472409E+04                                10.198168                            6.753643      -0.094067       1.977575                    0.999315      26.492246      73.909531       0.637779       0.416984      -1.070283       0.000000       0.000000       0.009760       0.009760      -0.007271       0.000000      -0.000000       0.018371       0.048015      -0.019717       0.003712       0.016005             14.010179       7.745672      -2.346355      -0.000000       7.225653      -0.000001      27.059211          -0.000295
          243              C       0.000000       4.495175      16.003163       0.606230      22.753414 0.24285791E+03  0.49926413E+04                                 7.387614                            5.531535       0.160201       2.114293                    0.999604      22.024720      61.454075       0.630605       0.472466      -1.019449       0.000001      -0.000000       0.062140       0.062140       0.057709       0.000000      -0.000000      -0.065313      -0.249042      -0.083014      -0.024802       0.107816              8.669873       8.182220      -2.066305      -0.000002       5.710964       0.000001      12.116435           0.000159
          244              C       0.000000       4.495175      10.196029       0.061760      39.852959 0.40029918E+03  0.91696833E+04                                10.210826                            6.668247      -0.097567       1.979052                    0.999362      26.434448      73.717430       0.641899       0.416553      -1.069812       0.000000       0.000000      -0.000518       0.000518      -0.011759      -0.000000      -0.000000      -0.007600       0.049806      -0.020659       0.004057       0.016602             14.190913       8.952856      -1.910438      -0.000000       5.895793      -0.000001      27.724091           0.003975
          245              C       0.000000       4.495175      14.502924      -0.026838      35.968799 0.43605339E+03  0.10178027E+05                                 9.401143                            6.916231       0.198564       2.073308                    0.999264      26.951189      75.222774       0.637899       0.411368      -1.075974      -0.000000       0.000000      -0.049846       0.049846      -0.002633      -0.000000       0.000000       0.020957      -0.015504      -0.008220      -0.005168       0.013388             11.271331       7.899489      -2.707895      -0.000002       7.627223       0.000001      18.287280           0.003081
          246              C       5.994350       4.495175      11.260173       0.202938      35.775222 0.36769156E+03  0.82766435E+04                                 9.633305                            6.497495      -0.007079       2.019412                    0.999681      25.333526      70.893762       0.631969       0.430566      -1.057033      -0.000000       0.000000       0.041888       0.041888       0.001990       0.000000       0.000000      -0.025870       0.128042      -0.034427      -0.008253       0.042681             12.840871       8.786410       2.374945       0.000001       6.144833       0.000001      23.591369          -0.000019
          247              C       5.994350       4.495175       6.955142       0.078711      39.752858 0.41019289E+03  0.94472401E+04                                10.198167                            6.753643      -0.094067       1.977575                    0.999315      26.492245      73.909526       0.637779       0.416984      -1.070283      -0.000000       0.000000      -0.009760       0.009760       0.007271       0.000000       0.000000       0.018371       0.048015      -0.019717       0.003712       0.016005             14.010178       7.745672       2.346355      -0.000001       7.225653       0.000000      27.059210          -0.000295
          248              C       5.994350       4.495175       2.633337       0.606230      22.753400 0.24285773E+03  0.49926368E+04                                 7.387612                            5.531533       0.160201       2.114294                    0.999604      22.024716      61.454065       0.630605       0.472466      -1.019449      -0.000001      -0.000000      -0.062140       0.062140      -0.057710       0.000000       0.000000      -0.065313      -0.249042      -0.083014      -0.024802       0.107816              8.669870       8.182216       2.066304      -0.000002       5.710961      -0.000001      12.116431           0.000159
          249              C       5.994350       4.495175       8.440471       0.061760      39.852962 0.40029921E+03  0.91696842E+04                                10.210827                            6.668248      -0.097567       1.979052                    0.999362      26.434449      73.717436       0.641899       0.416553      -1.069812      -0.000000       0.000000       0.000518       0.000518       0.011759      -0.000000      -0.000000      -0.007600       0.049806      -0.020659       0.004057       0.016602             14.190915       8.952857       1.910439      -0.000000       5.895794       0.000000      27.724094           0.003975
          250              C       5.994350       4.495175       4.133576      -0.026839      35.968804 0.43605342E+03  0.10178027E+05                                 9.401144                            6.916231       0.198565       2.073308                    0.999264      26.951190      75.222776       0.637899       0.411368      -1.075974       0.000000       0.000000       0.049846       0.049846       0.002633      -0.000000      -0.000000       0.020957      -0.015504      -0.008220      -0.005168       0.013388             11.271333       7.899490       2.707896      -0.000002       7.627223      -0.000001      18.287284           0.003081
          251              C       0.000000      13.485525      11.260173       0.202939      35.775055 0.36768990E+03  0.82765973E+04                                 9.633282                            6.497484      -0.007088       2.019410                    0.999681      25.333455      70.893547       0.631969       0.430566      -1.057033      -0.000000      -0.000000       0.041886       0.041886      -0.001988       0.000000      -0.000000      -0.025869       0.128041      -0.034426      -0.008254       0.042680             12.840829       8.786389      -2.374939      -0.000003       6.144820       0.000001      23.591279          -0.000022
          252              C       0.000000      13.485525       6.955142       0.078711      39.752820 0.41019258E+03  0.94472315E+04                                10.198162                            6.753641      -0.094067       1.977575                    0.999315      26.492233      73.909490       0.637779       0.416984      -1.070283      -0.000000      -0.000000      -0.009761       0.009761      -0.007270       0.000000       0.000000       0.018371       0.048016      -0.019717       0.003712       0.016005             14.010165       7.745667      -2.346354       0.000002       7.225650      -0.000001      27.059176          -0.000299
          253              C       0.000000      13.485525       2.633337       0.606229      22.753462 0.24285867E+03  0.49926608E+04                                 7.387624                            5.531544       0.160198       2.114292                    0.999604      22.024753      61.454190       0.630605       0.472466      -1.019449      -0.000000       0.000000      -0.062138       0.062138       0.057709       0.000000      -0.000000      -0.065312      -0.249043      -0.083014      -0.024801       0.107815              8.669883       8.182223      -2.066303       0.000004       5.710970      -0.000002      12.116456           0.000155
          254              C       0.000000      13.485525       8.440471       0.061760      39.852911 0.40029860E+03  0.91696690E+04                                10.210832                            6.668252      -0.097573       1.979050                    0.999362      26.434418      73.717405       0.641897       0.416554      -1.069811      -0.000000      -0.000000       0.000518       0.000518      -0.011757      -0.000000      -0.000000      -0.007602       0.049800      -0.020656       0.004056       0.016600             14.190916       8.952859      -1.910440       0.000000       5.895796      -0.000000      27.724091           0.003948
          255              C       0.000000      13.485525       4.133576      -0.026838      35.968773 0.43605302E+03  0.10178017E+05                                 9.401144                            6.916232       0.198559       2.073306                    0.999264      26.951176      75.222766       0.637898       0.411369      -1.075973      -0.000000      -0.000000       0.049845       0.049845      -0.002632      -0.000000       0.000000       0.020957      -0.015506      -0.008220      -0.005169       0.013388             11.271332       7.899488      -2.707894       0.000006       7.627226      -0.000004      18.287281           0.003070
          256              C       5.994350      13.485525       7.376327       0.202938      35.775053 0.36768988E+03  0.82765969E+04                                 9.633283                            6.497485      -0.007089       2.019410                    0.999681      25.333454      70.893548       0.631969       0.430566      -1.057033       0.000000      -0.000000      -0.041886       0.041886       0.001988       0.000000       0.000000      -0.025869       0.128041      -0.034426      -0.008254       0.042680             12.840831       8.786390       2.374940      -0.000003       6.144820      -0.000001      23.591281          -0.000022
          257              C       5.994350      13.485525      11.681358       0.078711      39.752818 0.41019256E+03  0.94472311E+04                                10.198162                            6.753641      -0.094067       1.977575                    0.999315      26.492232      73.909489       0.637779       0.416984      -1.070283       0.000000      -0.000000       0.009761       0.009761       0.007270       0.000000       0.000000       0.018371       0.048016      -0.019717       0.003712       0.016005             14.010165       7.745667       2.346354       0.000002       7.225650       0.000001      27.059177          -0.000299
          258              C       5.994350      13.485525      16.003163       0.606229      22.753459 0.24285863E+03  0.49926599E+04                                 7.387624                            5.531544       0.160198       2.114292                    0.999604      22.024753      61.454193       0.630605       0.472466      -1.019449       0.000000      -0.000000       0.062138       0.062138      -0.057709       0.000000       0.000000      -0.065312      -0.249043      -0.083014      -0.024801       0.107815              8.669883       8.182223       2.066303       0.000004       5.710971       0.000002      12.116456           0.000155
          259              C       5.994350      13.485525      10.196029       0.061760      39.852909 0.40029858E+03  0.91696685E+04                                10.210832                            6.668252      -0.097573       1.979050                    0.999362      26.434417      73.717404       0.641897       0.416554      -1.069811       0.000000      -0.000000      -0.000518       0.000518       0.011757      -0.000000      -0.000000      -0.007602       0.049800      -0.020656       0.004056       0.016600             14.190916       8.952860       1.910440       0.000001       5.895796       0.000001      27.724092           0.003943
          260              C       5.994350      13.485525      14.502924      -0.026838      35.968771 0.43605299E+03  0.10178016E+05                                 9.401144                            6.916232       0.198559       2.073306                    0.999264      26.951175      75.222762       0.637898       0.411369      -1.075973       0.000000      -0.000000      -0.049845       0.049845       0.002632      -0.000000      -0.000000       0.020957      -0.015506      -0.008220      -0.005169       0.013388             11.271331       7.899488       2.707894       0.000007       7.627225       0.000005      18.287280           0.003069
          261              N       0.000000       4.495175       5.956225      -0.137753      43.852081 0.42273970E+03  0.96633097E+04                                10.334601                            6.540396      -0.127564       2.019709                    0.998229      25.286209      66.909281       0.706134       0.379460      -1.112428       0.000000       0.000000      -0.007754       0.007754      -0.060062      -0.000000       0.000000      -0.072619       0.130169      -0.091879       0.043390       0.048489             14.130633       8.493920      -5.001285       0.000000      12.556663      -0.000000      21.341317           0.014336
          262              N       5.994350       4.495175      12.680275      -0.137753      43.852082 0.42273971E+03  0.96633101E+04                                10.334602                            6.540397      -0.127564       2.019709                    0.998229      25.286209      66.909285       0.706134       0.379460      -1.112428      -0.000000       0.000000       0.007754       0.007754       0.060062      -0.000000      -0.000000      -0.072619       0.130169      -0.091879       0.043390       0.048489             14.130635       8.493921       5.001285      -0.000000      12.556664      -0.000000      21.341319           0.014335
          263              N       0.000000      13.485525      12.680275      -0.137753      43.851912 0.42273798E+03  0.96632650E+04                                10.334600                            6.540400      -0.127569       2.019708                    0.998229      25.286137      66.909173       0.706130       0.379462      -1.112427       0.000000      -0.000000       0.007754       0.007754      -0.060055      -0.000000       0.000000      -0.072612       0.130153      -0.091868       0.043384       0.048484             14.130623       8.493912      -5.001281      -0.000005      12.556667       0.000005      21.341290           0.014256
          264              N       5.994350      13.485525       5.956225      -0.137753      43.851900 0.42273785E+03  0.96632612E+04                                10.334599                            6.540399      -0.127569       2.019708                    0.998229      25.286132      66.909158       0.706130       0.379462      -1.112427       0.000000      -0.000000      -0.007754       0.007754       0.060054      -0.000000      -0.000000      -0.072611       0.130153      -0.091868       0.043384       0.048484             14.130622       8.493912       5.001281      -0.000005      12.556667      -0.000005      21.341287           0.014238
          265              O       5.932009      15.601674       0.495358      -0.544242      36.609370 0.55270594E+03  0.13355728E+05                                 8.681234                            7.228036       0.449718       2.207565                    0.996834      27.133912      71.103828       0.715081       0.354469      -1.144601      -0.014888       0.010569       0.006614       0.019419       0.001799      -0.013956      -0.033162       0.117088       0.046655      -0.078136       0.020968       0.057168             10.198361      15.265896      -1.859946      -4.073978       7.828153       1.000753       7.501035           0.002569
          266              O       0.931522       3.889585      16.577167      -0.544801      38.566393 0.57279273E+03  0.13958733E+05                                 8.988521                            7.380147       0.396745       2.193866                    0.995466      27.121644      71.265331       0.704845       0.356586      -1.143426      -0.011055       0.006936      -0.012462       0.018045       0.015554       0.049528      -0.031388      -0.015758      -0.136050      -0.083913       0.040061       0.043853             10.192932      10.789261      -2.558716       3.688386       7.776548      -2.062371      12.012988           0.005328
          267              O       4.313534      14.122401       0.913189      -0.563305      40.213999 0.62871125E+03  0.15724753E+05                                 9.302502                            7.793402       0.134243       2.093048                    0.995082      28.086802      75.427640       0.675988       0.362272      -1.135847      -0.002835       0.024404       0.011784       0.027248       0.022132       0.045098      -0.017790      -0.088343       0.050829      -0.081385       0.034457       0.046928             10.744516       7.971140       1.025348      -0.270419      16.966846       2.607258       7.295562           0.000510
          268              O       0.062341      15.601674      18.141142      -0.544242      36.609334 0.55270533E+03  0.13355709E+05                                 8.681227                            7.228031       0.449720       2.207566                    0.996834      27.133900      71.103780       0.715081       0.354469      -1.144601       0.014888       0.010569      -0.006614       0.019419      -0.001799      -0.013956       0.033162       0.117088       0.046655      -0.078136       0.020968       0.057168             10.198354      15.265884       1.859945      -4.073973       7.828148      -1.000752       7.501028           0.002570
          269              O       5.062828       3.889585       2.059333      -0.544801      38.566471 0.57279413E+03  0.13958777E+05                                 8.988535                            7.380158       0.396739       2.193864                    0.995466      27.121671      71.265443       0.704844       0.356586      -1.143426       0.011056       0.006935       0.012462       0.018045      -0.015554       0.049527       0.031388      -0.015759      -0.136050      -0.083913       0.040061       0.043852             10.192949      10.789278       2.558720       3.688392       7.776559       2.062375      12.013010           0.005329
          270              O       1.680816      14.122401      17.723312      -0.563305      40.213982 0.62871076E+03  0.15724737E+05                                 9.302499                            7.793399       0.134244       2.093049                    0.995082      28.086793      75.427605       0.675989       0.362272      -1.135847       0.002835       0.024404      -0.011784       0.027248      -0.022132       0.045098       0.017790      -0.088343       0.050829      -0.081385       0.034457       0.046928             10.744513       7.971136      -1.025347      -0.270417      16.966843      -2.607263       7.295561           0.000511
          271              O       6.056691      11.369376       0.495358      -0.544242      36.609268 0.55270451E+03  0.13355683E+05                                 8.681217                            7.228026       0.449728       2.207568                    0.996834      27.133890      71.103717       0.715081       0.354469      -1.144601       0.014887      -0.010569       0.006615       0.019419       0.001798       0.013955       0.033161       0.117088       0.046650      -0.078135       0.020968       0.057167             10.198336      15.265850      -1.859933       4.073964       7.828141      -1.000748       7.501018           0.002571
          272              O      11.057178       5.100765      16.577167      -0.544801      38.566402 0.57279274E+03  0.13958735E+05                                 8.988527                            7.380152       0.396736       2.193864                    0.995466      27.121635      71.265337       0.704844       0.356586      -1.143426       0.011054      -0.006933      -0.012461       0.018043       0.015553      -0.049527       0.031388      -0.015758      -0.136055      -0.083914       0.040061       0.043853             10.192942      10.789271      -2.558719      -3.688395       7.776554       2.062375      12.013000           0.005328
          273              O       7.675166      12.848649       0.913189      -0.563304      40.213997 0.62871090E+03  0.15724743E+05                                 9.302502                            7.793400       0.134235       2.093046                    0.995082      28.086790      75.427622       0.675989       0.362272      -1.135847       0.002835      -0.024405       0.011784       0.027249       0.022132      -0.045099       0.017790      -0.088340       0.050830      -0.081385       0.034458       0.046927             10.744519       7.971132       1.025350       0.270417      16.966860      -2.607259       7.295564           0.000511
          274              O      11.926359      11.369376      18.141142      -0.544242      36.609272 0.55270460E+03  0.13355686E+05                                 8.681218                            7.228027       0.449727       2.207567                    0.996834      27.133891      71.103725       0.715081       0.354469      -1.144601      -0.014887      -0.010569      -0.006615       0.019419      -0.001798       0.013955      -0.033161       0.117088       0.046650      -0.078135       0.020968       0.057167             10.198338      15.265853       1.859933       4.073964       7.828143       1.000749       7.501019           0.002571
          275              O       6.925872       5.100765       2.059333      -0.544801      38.566472 0.57279401E+03  0.13958775E+05                                 8.988540                            7.380161       0.396731       2.193862                    0.995466      27.121660      71.265438       0.704844       0.356586      -1.143426      -0.011054      -0.006933       0.012462       0.018043      -0.015554      -0.049527      -0.031388      -0.015759      -0.136056      -0.083914       0.040062       0.043852             10.192956      10.789286       2.558722      -3.688400       7.776563      -2.062378      12.013019           0.005327
          276              O      10.307884      12.848649      17.723312      -0.563305      40.214088 0.62871248E+03  0.15724793E+05                                 9.302518                            7.793411       0.134232       2.093045                    0.995082      28.086823      75.427755       0.675988       0.362272      -1.135847      -0.002835      -0.024405      -0.011784       0.027249      -0.022132      -0.045099      -0.017790      -0.088340       0.050832      -0.081385       0.034458       0.046928             10.744539       7.971145      -1.025350       0.270417      16.966896       2.607271       7.295577           0.000507
          277              O       6.056691       2.379026      18.141142      -0.544242      36.609386 0.55270640E+03  0.13355743E+05                                 8.681236                            7.228039       0.449715       2.207564                    0.996834      27.133918      71.103865       0.715080       0.354469      -1.144600       0.014889      -0.010570      -0.006613       0.019420       0.001800      -0.013956      -0.033162       0.117085       0.046656      -0.078135       0.020967       0.057167             10.198363      15.265898      -1.859939      -4.073976       7.828155       1.000752       7.501035           0.002572
          278              O      11.057178      14.091115       2.059333      -0.544801      38.566337 0.57279184E+03  0.13958706E+05                                 8.988514                            7.380143       0.396747       2.193867                    0.995467      27.121627      71.265269       0.704845       0.356586      -1.143426       0.011054      -0.006934       0.012461       0.018043       0.015552       0.049529      -0.031389      -0.015757      -0.136051      -0.083915       0.040059       0.043855             10.192923      10.789239      -2.558705       3.688389       7.776543      -2.062374      12.012987           0.005322
          279              O       7.675166       3.858299      17.723312      -0.563304      40.213999 0.62871101E+03  0.15724748E+05                                 9.302505                            7.793403       0.134226       2.093044                    0.995082      28.086784      75.427638       0.675988       0.362272      -1.135847       0.002835      -0.024405      -0.011784       0.027248       0.022132       0.045099      -0.017791      -0.088337       0.050832      -0.081385       0.034457       0.046927             10.744519       7.971145       1.025359      -0.270417      16.966847       2.607259       7.295565           0.000516
          280              O      11.926359       2.379026       0.495358      -0.544242      36.609331 0.55270532E+03  0.13355709E+05                                 8.681225                            7.228031       0.449719       2.207566                    0.996834      27.133898      71.103778       0.715081       0.354468      -1.144601      -0.014889      -0.010570       0.006613       0.019420      -0.001800      -0.013956       0.033162       0.117086       0.046655      -0.078134       0.020967       0.057167             10.198349      15.265878       1.859934      -4.073970       7.828143      -1.000748       7.501026           0.002572
          281              O       6.925872      14.091115      16.577167      -0.544802      38.566400 0.57279298E+03  0.13958741E+05                                 8.988525                            7.380151       0.396744       2.193866                    0.995467      27.121650      71.265361       0.704845       0.356586      -1.143426      -0.011054      -0.006934      -0.012461       0.018043      -0.015553       0.049529       0.031389      -0.015758      -0.136052      -0.083915       0.040060       0.043855             10.192936      10.789252       2.558709       3.688394       7.776552       2.062378      12.013004           0.005319
          282              O      10.307884       3.858299       0.913189      -0.563305      40.214123 0.62871351E+03  0.15724828E+05                                 9.302527                            7.793421       0.134222       2.093041                    0.995082      28.086834      75.427835       0.675987       0.362272      -1.135847      -0.002835      -0.024405       0.011784       0.027249      -0.022131       0.045099       0.017791      -0.088336       0.050835      -0.081384       0.034457       0.046928             10.744545       7.971164      -1.025359      -0.270420      16.966890      -2.607263       7.295581           0.000514
          283              O       5.932009       6.611324      18.141142      -0.544242      36.609340 0.55270537E+03  0.13355711E+05                                 8.681228                            7.228032       0.449718       2.207565                    0.996834      27.133895      71.103777       0.715081       0.354469      -1.144601      -0.014888       0.010571      -0.006614       0.019420       0.001800       0.013955       0.033162       0.117087       0.046656      -0.078135       0.020968       0.057167             10.198355      15.265893      -1.859935       4.073974       7.828143      -1.000749       7.501028           0.002574
          284              O       0.931522      12.879935       2.059333      -0.544801      38.566194 0.57278959E+03  0.13958635E+05                                 8.988490                            7.380126       0.396763       2.193873                    0.995467      27.121589      71.265094       0.704846       0.356586      -1.143427      -0.011053       0.006933       0.012460       0.018041       0.015551      -0.049530       0.031390      -0.015756      -0.136048      -0.083914       0.040057       0.043857             10.192892      10.789207      -2.558696      -3.688373       7.776523       2.062366      12.012947           0.005321
          285              O       4.313534       5.132051      17.723312      -0.563306      40.214023 0.62871158E+03  0.15724765E+05                                 9.302504                            7.793404       0.134237       2.093047                    0.995082      28.086804      75.427680       0.675988       0.362271      -1.135847      -0.002835       0.024406      -0.011782       0.027249       0.022133      -0.045100       0.017788      -0.088337       0.050831      -0.081384       0.034459       0.046925             10.744517       7.971148       1.025354       0.270419      16.966838      -2.607256       7.295565           0.000509
          286              O       0.062341       6.611324       0.495358      -0.544242      36.609285 0.55270431E+03  0.13355678E+05                                 8.681218                            7.228024       0.449722       2.207567                    0.996834      27.133874      71.103692       0.715081       0.354468      -1.144601       0.014888       0.010571       0.006614       0.019420      -0.001800       0.013955      -0.033162       0.117087       0.046656      -0.078135       0.020968       0.057167             10.198343      15.265875       1.859930       4.073969       7.828133       1.000745       7.501020           0.002574
          287              O       5.062828      12.879935      16.577167      -0.544801      38.566181 0.57278933E+03  0.13958627E+05                                 8.988487                            7.380124       0.396764       2.193873                    0.995467      27.121584      71.265072       0.704847       0.356586      -1.143427       0.011053       0.006933      -0.012460       0.018041      -0.015551      -0.049530      -0.031390      -0.015755      -0.136048      -0.083914       0.040057       0.043857             10.192889      10.789205       2.558696      -3.688371       7.776521      -2.062366      12.012942           0.005322
          288              O       1.680816       5.132051       0.913189      -0.563307      40.214157 0.62871429E+03  0.15724851E+05                                 9.302527                            7.793422       0.134232       2.093044                    0.995082      28.086859      75.427890       0.675987       0.362272      -1.135847       0.002835       0.024407       0.011782       0.027250      -0.022131      -0.045100      -0.017789      -0.088336       0.050835      -0.081384       0.034459       0.046925             10.744544       7.971168      -1.025354       0.270422      16.966882       2.607261       7.295582           0.000510
          289              O       8.991525      15.341133       0.000000      -0.650593      42.719531 0.76626074E+03  0.19886949E+05                                 9.469431                            8.395234       0.864078       2.303073                    0.995242      29.528730      77.551562       0.684218       0.344922      -1.164316       0.000001       0.035156      -0.000003       0.035156       0.000002      -0.040361      -0.000015       0.114592       0.591478      -0.155875      -0.047931       0.203806             10.856071      15.525236      -0.000001       0.243797       9.120514       0.000000       7.922462           0.567238
          290              O       2.997175      11.629917       0.000000      -0.650587      42.717447 0.76621467E+03  0.19885536E+05                                 9.469394                            8.395208       0.863870       2.303023                    0.995242      29.527271      77.548348       0.684188       0.344940      -1.164295       0.000000      -0.035140       0.000001       0.035140      -0.000001       0.040395      -0.000004       0.114616       0.591938      -0.155964      -0.048000       0.203965             10.856025      15.525167      -0.000001      -0.243798       9.120486       0.000000       7.922422           0.567142
          291              O       2.997175       2.639567       0.000000      -0.650565      42.719587 0.76626181E+03  0.19886948E+05                                 9.469330                            8.395148       0.864133       2.303090                    0.995242      29.529020      77.551810       0.684233       0.344914      -1.164324      -0.000001      -0.035170       0.000006       0.035170       0.000005      -0.040346      -0.000030       0.114563       0.591251      -0.155823      -0.047904       0.203728             10.855952      15.525053      -0.000000       0.243792       9.120408       0.000001       7.922394           0.567332
          292              O       8.991525       6.350783       0.000000      -0.650598      42.720908 0.76629077E+03  0.19887878E+05                                 9.469483                            8.395272       0.864211       2.303103                    0.995243      29.529626      77.553635       0.684233       0.344911      -1.164327       0.000001       0.035167       0.000005       0.035167       0.000004       0.040347       0.000025       0.114582       0.591224      -0.155828      -0.047892       0.203720             10.856141      15.525354       0.000000      -0.243797       9.120559      -0.000001       7.922509           0.567253

******************************************************
Auxiliary information for the entire system
The total spin magnetic moment of the unit cell is   2.948052
The total net atomic charge of the unit cell is   -0.000003
Accuracy of reproducing the electrostatic potential in the unit cell:
  The inner radius (bohr) =    5.0000
  The outer radius (bohr) =   12.0000
  Valid grid points have density less than (e/(bohr^3)) =    0.0001
  The number of valid grid points were=        99864
  The rms potential error without charges in kcal/mol is=      2.94932
  The rms potential error with partial charges in kcal/mol is=      0.58963
  The RRMSE value at monopole order=      0.19992
  The rms potential error with partial charges and cloud penetration in kcal/mol is=      0.61339
  The RRMSE value at monopole order with cloud penetration is=      0.20798
  The rms potential error with partial charges and atomic dipoles in kcal/mol is=      0.19438
  The RRMSE value at dipole order=      0.06591
  The rms potential error with partial charges, atomic dipoles and cloud penetration in kcal/mol is=      0.20731
  The RRMSE value at dipole order with cloud penetration=      0.07029

******************************************************
The electron densities and ab initio electrostatic potential were computed in VASP using the PBE functional and
projector augmented wave method. See the main text of the journal article for a description of computational details.
The atomic charges, dipoles, and quadrupoles were computed with the DDEC6 method as described in
(a) T. A. Manz and N. Gabaldon Limas, RSC Adv. 6 (2016) 47771-47801 DOI: 10.1039/c6ra04656h
(b) N. Gabaldon Limas and T. A. Manz, RSC Adv. 8 (2018) 2678-2707 DOI: 10.1039/c7ra11829e.
For each atom in the material, the electron cloud parameters were fit to the spherically averaged atom-in-material
electron density using radial positions for which this density was between 10^-4 and 10^-2 electrons per cubic bohr.
The polarizabilities, dispersion coefficients, and quantum Drude oscillator (QDO) parameters were fit using the MCLF method.
The magnetic structure of the system was optimized in VASP from the default ferromagnetic initial guess using spin polarization.
The atomic spin moments (ASMs) were computed on this optimized magnetic structure using the DDEC6 partition as inputs
to the method of T. A. Manz and D. S. Sholl, J. Chem. Theory Comput. 7 (2011) 4146-4164 DOI: 10.1021/ct200539n.
The RMSE and RRMSE were computed using a uniform grid with Ewald summation.
