# Supplementary material for: A collection of forcefield precursors for metal–organic frameworks
Source: RSC Adv. 2019 Nov 13;9(63):36492–507. doi: 10.1039/c9ra07327b (PMC9075174; doi:10.1039/c9ra07327b)
Supplement: RA-009-C9RA07327B-s3575 [file RA-009-C9RA07327B-s3575.xyz]

   91
jmolscript: load "" {1 1 1} spacegroup "x,y,z" unitcell [{      9.259000     0.000000     0.000000 }, {     -2.943664    10.782401     0.000000 }, {     -0.347183    -3.984832    11.452587 }]
Co     0.542375     1.340062     4.316709     0.904558
Co    -1.569537     4.137739     9.481139     0.944019
Co     5.425778     5.457507     7.135878     0.904361
Co     7.537690     2.659830     1.971448     0.943745
Co     2.984076     3.398785     5.726293     0.895397
H      4.499327     8.710455     4.960115     0.140050
H      4.813480    -0.304305     2.482921     0.144536
H      0.920694     7.003368     4.334804     0.130259
H      6.004622     1.831362    10.299311     0.129592
H      3.154697    -0.947593    11.078087     0.146442
H      2.414159     2.062955     8.514998     0.120898
H      5.011212     2.276999     3.431195     0.114476
H     -1.594401     4.767683     4.686399     0.108126
H      1.468826    -1.912886     6.492472     0.140047
H      1.154673     7.101874     8.969666     0.144527
H      5.047459    -0.205799     7.117783     0.130258
H     -0.036469     4.966207     1.153276     0.129612
H      2.813456     7.745162     0.374500     0.146452
H      3.553994     4.734614     2.937589     0.120911
H      0.956941     4.520570     8.021392     0.114493
H      7.562554     2.029886     6.766188     0.108161
C      3.177055     6.476809     5.578555     0.615833
C      2.731743     7.672650     4.775729    -0.020306
C      3.673171     8.724309     4.532934    -0.101334
C      6.312075    -1.029659     3.675135    -0.011413
C      5.025603    -0.987301     3.076165    -0.137730
C      1.143832     8.821354     3.373932     0.061040
C      1.517680     7.703803     4.199664    -0.154735
C      7.343091     0.035877     3.352172     0.634278
C      4.654774     3.431147     8.549356     0.620840
C      4.286832     2.179238     9.299501    -0.011944
C      5.150336     1.490733    10.159590    -0.090871
C      4.788472     0.322294    10.812387    -0.002789
C      3.443199    -0.173579    10.650906    -0.145603
C      2.595206     0.564432     9.825174     0.057365
C      2.995796     1.660347     9.117405    -0.129523
C      5.980495     3.545628     0.284024     0.554114
C      5.428340     2.939858     3.933964     0.164368
C      6.868577     4.292203     4.611957     0.190996
C      2.791098     0.320760     5.874032     0.615851
C      3.236410    -0.875081     6.676858    -0.020320
C      2.294982    -1.926740     6.919653    -0.101344
C     -0.343922     7.827228     7.777452    -0.011409
C      0.942550     7.784870     8.376422    -0.137735
C      4.824321    -2.023785     8.078655     0.061048
C      4.450473    -0.906234     7.252923    -0.154736
C     -1.374938     6.761692     8.100415     0.634271
C      1.313379     3.366422     2.903231     0.620842
C      1.681321     4.618331     2.153086    -0.011926
C      0.817817     5.306836     1.292997    -0.090848
C      1.179681     6.475275     0.640200    -0.002799
C      2.524954     6.971148     0.801681    -0.145594
C      3.372947     6.233137     1.627413     0.057379
C      2.972357     5.137222     2.335182    -0.129501
C     -0.012342     3.251941    11.168563     0.554121
C      0.539813     3.857711     7.518623     0.164394
C     -0.900424     2.505366     6.840630     0.191030
N      5.847602     4.423910     5.460593    -0.256084
N      4.899653     3.507853     4.994473    -0.230475
N      6.632530     3.430340     3.673990    -0.351011
N     -0.174465     8.911201     2.836806     0.552665
N      1.212336     0.024726     9.578944     0.533848
N      0.120551     2.373659     5.991994    -0.256096
N      1.068500     3.289716     6.458114    -0.230440
N     -0.664377     3.367229     7.778597    -0.351023
N      6.142618    -2.113632     8.615781     0.552667
N      4.755817     6.772843     1.873643     0.533843
O      8.241534     0.148340     4.153853    -0.532036
O      4.120957     6.721637     6.408868    -0.550138
O      3.887755     3.910967     7.706446    -0.537361
O      5.792566     4.015623     8.747486    -0.597448
O      2.610176     5.420392     5.391878    -0.535855
O      7.160474     0.722555     2.345490    -0.559918
O      7.210187     3.900978     0.403131    -0.525017
O      5.500557     2.665172     1.007828    -0.506453
O     -0.446780     9.828645     2.124455    -0.338946
O     -0.959794     8.019801     3.080746    -0.352201
O      0.880203    -0.946043    10.221434    -0.327282
O      0.493792     0.602970     8.821928    -0.309409
O     -2.273381     6.649229     7.298734    -0.532025
O      1.847196     0.075932     5.043719    -0.550156
O      2.080398     2.886602     3.746141    -0.537383
O      0.175587     2.781946     2.705101    -0.597413
O      3.357977     1.377177     6.060709    -0.535835
O     -1.192321     6.075014     9.107097    -0.559988
O     -1.242034     2.896591    11.049456    -0.524959
O      0.467596     4.132397    10.444759    -0.506410
O      6.414933    -3.031076     9.328132    -0.338973
O      6.927947    -1.222232     8.371841    -0.352238
O      5.087950     7.743612     1.231153    -0.327292
O      5.474361     6.194599     2.630659    -0.309386

The following XYZ coordinates are in angstroms. Other properties are in atomic units.
The sperically averaged electron density of each atom fit to a function of the form exp(a - br)
eigen_1, eigen_2 and eigen_3 are the three eigenvalues of traceless quadrupole moment tensor
  atom number  atomic symbol              X              Y              Z     net charge C6 coefficient C8 coefficient C10 coefficient fluctuating dipole atomic polarizability isotropic forcefield polarizability              a              b squared Pearson coefficient          <r^3>          <r^4>         wp_QDO          m_QDO          q_QDO       dipole_x       dipole_y       dipole_z         dipole            Qxy            Qxz            Qyz     Q(x^2-y^2)  Q(3z^2 - R^2)        eigen_1        eigen_2        eigen_3 static polarizability      alpha(xx)      alpha(xy)      alpha(xz)      alpha(yy)      alpha(yz)      alpha(zz) atomic spin moment
            1             Co       0.542375       1.340062       4.316709       0.904558     103.651012 0.22630881E+04  0.74462718E+05                                16.556139                           14.351209       0.686123       2.079791                    0.996625      46.433311     123.088936       0.545459       0.341277      -1.207145       0.021852      -0.087207      -0.080412       0.120618       0.017523      -0.019832      -0.082966      -0.061544      -0.031485      -0.074012      -0.030112       0.104125             18.322394      19.186231       0.696716       3.057105      19.595329      -0.936053      16.185623           2.783609
            2             Co      -1.569537       4.137739       9.481139       0.944019     102.406881 0.20809628E+04  0.66987529E+05                                16.418604                           13.753042       0.918077       2.159737                    0.998161      45.214972     118.199614       0.558228       0.340851      -1.208631      -0.068213       0.054666       0.068258       0.110908       0.028589       0.031354       0.012124      -0.079102      -0.062328      -0.058500      -0.006369       0.064869             18.537085      19.738490      -2.216638       3.975408      15.381861      -4.008648      20.490905           2.818323
            3             Co       5.425778       5.457507       7.135878       0.904361     103.661623 0.22634067E+04  0.74476577E+05                                16.557985                           14.352841       0.685768       2.079651                    0.996627      46.435026     123.100338       0.545387       0.341306      -1.207107      -0.021845       0.087209       0.080405       0.120614       0.017432      -0.019865      -0.082890      -0.061609      -0.031285      -0.073918      -0.030137       0.104055             18.324391      19.188224       0.696777       3.057451      19.597509      -0.936125      16.187439           2.783832
            4             Co       7.537690       2.659830       1.971448       0.943745     102.429665 0.20815378E+04  0.67011613E+05                                16.421972                           13.755748       0.917500       2.159507                    0.998162      45.218485     118.219162       0.558117       0.340891      -1.208578       0.068197      -0.054646      -0.068273       0.110898       0.028624       0.031425       0.012088      -0.079272      -0.062371      -0.058633      -0.006318       0.064951             18.540971      19.742763      -2.217210       3.976437      15.384819      -4.009618      20.495331           2.817811
            5             Co       2.984076       3.398785       5.726293       0.895397     101.034900 0.18654731E+04  0.58742540E+05                                17.464655                           14.016077       0.886333       2.142585                    0.994841      46.440233     122.170851       0.492546       0.394907      -1.158799       0.000006       0.000007       0.000001       0.000010      -0.078800       0.139150       0.001388      -0.150458       0.085049      -0.198978       0.053204       0.145774             20.571974      23.442725       1.410902      -2.080646      21.232993      -3.573701      17.040204           2.818265
            6              H       4.499327       8.710455       4.960115       0.140050       0.900367 0.66503888E+01  0.62921842E+02                                 1.595969                            1.555139      -1.047067       2.404565                    0.998137       3.389424       9.601643       0.474711       1.363712      -0.691313       0.039481       0.000345       0.020652       0.044557      -0.000924       0.009243       0.000633       0.024400      -0.012721      -0.010459      -0.007692       0.018151              1.592087       1.860029       0.035488       0.259448       1.449971      -0.055657       1.466260           0.000041
            7              H       4.813480      -0.304305       2.482921       0.144536       0.961866 0.71013098E+01  0.68127501E+02                                 1.652451                            1.593426      -1.150128       2.354508                    0.997320       3.408662       9.643781       0.476174       1.340776      -0.696001      -0.003944       0.030658      -0.030258       0.043255      -0.005036      -0.000728      -0.008119      -0.021661       0.018590      -0.015361      -0.000126       0.015487              1.662498       1.457967      -0.041754       0.100288       1.918450      -0.335421       1.611078          -0.000116
            8              H       0.920694       7.003368       4.334804       0.130259       0.972751 0.75663697E+01  0.74393062E+02                                 1.710503                            1.680758      -1.353520       2.248587                    0.994227       3.744889      11.034665       0.444946       1.400083      -0.682554      -0.022720      -0.033863       0.009550       0.041882       0.014680      -0.005117      -0.006287      -0.009816      -0.014161      -0.013155      -0.007287       0.020442              1.706180       1.764650       0.297189      -0.028721       1.881570      -0.085099       1.472320           0.000088
            9              H       6.004622       1.831362      10.299311       0.129592       0.930252 0.66765126E+01  0.64023244E+02                                 1.698861                            1.606355      -1.341481       2.255263                    0.993725       3.780172      11.228272       0.440711       1.449321      -0.672445       0.036607       0.010331       0.009893       0.039303       0.001132       0.001394      -0.000322       0.008221      -0.002571      -0.003925      -0.001075       0.004999              1.731455       2.214086       0.322152       0.141736       1.527056      -0.027291       1.453222           0.000213
           10              H       3.154697      -0.947593      11.078087       0.146442       1.014958 0.79197000E+01  0.78106333E+02                                 1.712892                            1.684198      -1.337392       2.267457                    0.995211       3.525379      10.124161       0.462402       1.343101      -0.695458      -0.010004      -0.039747       0.021987       0.046511       0.005152      -0.007082      -0.010180      -0.028477      -0.009621      -0.016431      -0.005506       0.021938              1.700945       1.571046       0.124661      -0.031908       1.864339      -0.244178       1.667450           0.000197
           11              H       2.414159       2.062955       8.514998       0.120898       0.944537 0.70580818E+01  0.68954906E+02                                 1.734344                            1.664394      -1.595953       2.119271                    0.992304       4.112721      12.522541       0.425962       1.471827      -0.666695      -0.019620       0.016948      -0.024186       0.035456      -0.005187       0.006840      -0.000224      -0.002064      -0.000247      -0.008855       0.000428       0.008427              1.761103       1.811939      -0.208256       0.331555       1.624988      -0.313359       1.846381          -0.000273
           12              H       5.011212       2.276999       3.431195       0.114476       0.966870 0.68353625E+01  0.65269852E+02                                 1.684578                            1.584435      -1.057977       2.391080                    0.996828       3.544138      10.163752       0.465732       1.377269      -0.687991      -0.027575      -0.039046      -0.031287       0.057129       0.014314       0.003807       0.013326       0.001138      -0.012247      -0.017546      -0.004602       0.022149              1.712626       1.536122       0.236643       0.160310       1.931936       0.340051       1.669819          -0.000209
           13              H      -1.594401       4.767683       4.686399       0.108126       0.935198 0.63744326E+01  0.59027037E+02                                 1.573328                            1.473580      -0.695796       2.561774                    0.999703       3.226439       8.725211       0.517797       1.277430      -0.710420       0.047783       0.029766       0.000718       0.056301       0.013231      -0.003065       0.010002       0.021168      -0.011982      -0.021189       0.002125       0.019064              1.612463       2.039384       0.407840       0.075145       1.500238       0.031966       1.297769          -0.000165
           14              H       1.468826      -1.912886       6.492472       0.140047       0.900374 0.66504511E+01  0.62922522E+02                                 1.595972                            1.555141      -1.047057       2.404567                    0.998137       3.389434       9.601650       0.474713       1.363703      -0.691315      -0.039480      -0.000347      -0.020651       0.044557      -0.000923       0.009243       0.000632       0.024400      -0.012717      -0.010459      -0.007691       0.018150              1.592089       1.860032       0.035488       0.259449       1.449973      -0.055658       1.466262           0.000040
           15              H       1.154673       7.101874       8.969666       0.144527       0.961875 0.71013830E+01  0.68128315E+02                                 1.652456                            1.593430      -1.150123       2.354507                    0.997320       3.408672       9.643788       0.476176       1.340769      -0.696002       0.003944      -0.030657       0.030257       0.043254      -0.005036      -0.000729      -0.008119      -0.021662       0.018588      -0.015361      -0.000126       0.015487              1.662504       1.457970      -0.041755       0.100288       1.918457      -0.335425       1.611084          -0.000121
           16              H       5.047459      -0.205799       7.117783       0.130258       0.972775 0.75666078E+01  0.74395939E+02                                 1.710523                            1.680777      -1.353539       2.248572                    0.994226       3.744946      11.034849       0.444946       1.400072      -0.682556       0.022718       0.033863      -0.009548       0.041880       0.014680      -0.005117      -0.006287      -0.009819      -0.014159      -0.013155      -0.007287       0.020442              1.706200       1.764672       0.297194      -0.028721       1.881592      -0.085100       1.472336           0.000088
           17              H      -0.036469       4.966207       1.153276       0.129612       0.930178 0.66758502E+01  0.64015276E+02                                 1.698773                            1.606278      -1.341402       2.255313                    0.993727       3.779966      11.227503       0.440720       1.449325      -0.672444      -0.036609      -0.010335      -0.009891       0.039305       0.001132       0.001392      -0.000325       0.008219      -0.002571      -0.003924      -0.001073       0.004997              1.731363       2.213956       0.322127       0.141723       1.526981      -0.027287       1.453152           0.000214
           18              H       2.813456       7.745162       0.374500       0.146452       1.014914 0.79192654E+01  0.78100952E+02                                 1.712843                            1.684152      -1.337318       2.267497                    0.995212       3.525284      10.123808       0.462409       1.343101      -0.695458       0.010006       0.039747      -0.021989       0.046513       0.005151      -0.007081      -0.010182      -0.028478      -0.009620      -0.016431      -0.005508       0.021939              1.700896       1.571003       0.124655      -0.031907       1.864284      -0.244166       1.667402           0.000195
           19              H       3.553994       4.734614       2.937589       0.120911       0.944498 0.70577197E+01  0.68950567E+02                                 1.734307                            1.664360      -1.595957       2.119279                    0.992304       4.112622      12.522216       0.425962       1.471843      -0.666693       0.019622      -0.016949       0.024186       0.035458      -0.005187       0.006839      -0.000225      -0.002063      -0.000247      -0.008855       0.000427       0.008427              1.761064       1.811898      -0.208250       0.331544       1.624955      -0.313349       1.846340          -0.000270
           20              H       0.956941       4.520570       8.021392       0.114493       0.966835 0.68350406E+01  0.65265950E+02                                 1.684532                            1.584394      -1.057939       2.391106                    0.996829       3.544033      10.163356       0.465740       1.377262      -0.687993       0.027577       0.039049       0.031285       0.057132       0.014315       0.003809       0.013326       0.001138      -0.012245      -0.017546      -0.004604       0.022150              1.712578       1.536081       0.236633       0.160304       1.931879       0.340037       1.669773          -0.000213
           21              H       7.562554       2.029886       6.766188       0.108161       0.935177 0.63742670E+01  0.59025145E+02                                 1.573301                            1.473558      -0.695818       2.561770                    0.999703       3.226399       8.725088       0.517802       1.277425      -0.710420      -0.047786      -0.029764      -0.000720       0.056302       0.013232      -0.003065       0.010002       0.021169      -0.011983      -0.021190       0.002124       0.019066              1.612435       2.039341       0.407826       0.075143       1.500212       0.031965       1.297751          -0.000165
           22              C       3.177055       6.476809       5.578555       0.615833      21.434680 0.24078712E+03  0.49748693E+04                                 7.273997                            5.623645      -0.146312       2.020566                    0.999249      22.380053      64.078566       0.601899       0.492531      -1.001728       0.019306      -0.046396       0.037629       0.062779      -0.002382      -0.069288       0.024320       0.089669       0.071544      -0.068321      -0.031672       0.099992              8.240880       6.682661      -0.263510       2.450955      11.141339      -1.667220       6.898640           0.000527
           23              C       2.731743       7.672650       4.775729      -0.020306      34.622384 0.46344247E+03  0.11053199E+05                                 9.333663                            7.251226      -0.166164       1.956724                    0.998567      27.789921      80.045959       0.603609       0.425460      -1.060207      -0.006894       0.041405      -0.018528       0.045883       0.021028      -0.001988       0.018383       0.003841       0.002101      -0.029471       0.003044       0.026428             10.692958      10.084140      -0.607123       2.289628      13.798056      -4.127105       8.196678           0.006345
           24              C       3.673171       8.724309       4.532934      -0.101334      31.675792 0.46616462E+03  0.11226543E+05                                 8.963021                            7.429838      -0.186822       1.922312                    0.998648      29.855604      88.771788       0.572728       0.444069      -1.040312      -0.017039      -0.006909       0.001468       0.018445      -0.016424      -0.013520       0.046825       0.040698       0.047107      -0.058614       0.003472       0.055142              9.742381       8.713938       2.205428       0.536641      13.254997      -3.366431       7.258209           0.000541
           25              C       6.312075      -1.029659       3.675135      -0.011413      35.491798 0.44387752E+03  0.10406988E+05                                 9.339291                            6.993207       0.161069       2.064764                    0.999325      26.879708      75.194878       0.632300       0.413162      -1.074786      -0.035062      -0.029081      -0.002705       0.045633      -0.013153       0.017774       0.006908       0.019728       0.076741      -0.032925      -0.001190       0.034115             10.924437      12.005676       4.453531       0.661583      13.904365      -2.915249       6.863272           0.005246
           26              C       5.025603      -0.987301       3.076165      -0.137730      31.113781 0.46656816E+03  0.11210553E+05                                 8.701560                            7.332464      -0.019683       1.967457                    0.999507      30.035943      88.478269       0.589900       0.432132      -1.050053       0.031358      -0.003926       0.000499       0.031607      -0.032505      -0.031708       0.024213      -0.058617       0.151735      -0.072399      -0.002462       0.074861              9.215970      11.505491       2.658427       1.287627       9.799794      -1.393273       6.342625          -0.000060
           27              C       1.143832       8.821354       3.373932       0.061040      32.814262 0.45200660E+03  0.10719035E+05                                 9.021658                            7.231887      -0.180220       1.950803                    0.999348      27.263782      78.442934       0.595258       0.433900      -1.054450      -0.002846      -0.004379       0.003578       0.006331       0.002805       0.017556      -0.015109       0.026649      -0.019032      -0.028074       0.001349       0.026725              9.887436      12.980804       0.500462       2.548649       9.549290      -1.952413       7.132213           0.000607
           28              C       1.517680       7.703803       4.199664      -0.154735      31.486496 0.50168563E+03  0.12353927E+05                                 8.925691                            7.716874      -0.466970       1.813166                    0.998136      31.741369      96.658470       0.558792       0.445125      -1.035648       0.010337       0.010052      -0.000140       0.014419       0.014197      -0.043902       0.017870      -0.044154       0.052102      -0.062778       0.017036       0.045742              9.389864      10.324298      -1.113943       2.587250      10.028776      -2.487266       7.816518           0.000350
           29              C       7.343091       0.035877       3.352172       0.634278      21.828036 0.22725452E+03  0.46072272E+04                                 7.272738                            5.408371      -0.068108       2.050473                    0.999426      21.628377      60.453892       0.625932       0.482672      -1.011315       0.051745       0.024748      -0.021960       0.061419      -0.070805      -0.033355       0.050260      -0.003591       0.024803      -0.077024      -0.026733       0.103757              8.392091       8.684532       3.148633       1.391880       9.468961      -1.867296       7.022780           0.002857
           30              C       4.654774       3.431147       8.549356       0.620840      23.249544 0.24010602E+03  0.49305280E+04                                 7.557640                            5.534145       0.054207       2.090183                    0.999443      21.827857      61.214735       0.623572       0.478332      -1.014557       0.019084       0.067000      -0.019609       0.072372      -0.046100      -0.038290       0.089519       0.017819       0.046498      -0.093080      -0.026718       0.119798              8.818855       8.889759       2.282749       0.682830       9.379044      -3.785757       8.187763          -0.000291
           31              C       4.286832       2.179238       9.299501      -0.011944      35.101899 0.44704792E+03  0.10519400E+05                                 9.299785                            7.053871       0.138540       2.064279                    0.998938      26.950347      75.986434       0.623644       0.417381      -1.070081      -0.011130      -0.035036       0.021548       0.042612      -0.005132       0.009917       0.015518       0.028185      -0.009967      -0.026481       0.006425       0.020055             10.734561      10.357844       2.006007       0.760873      11.757039      -5.280982      10.088800           0.000707
           32              C       5.150336       1.490733      10.159590      -0.090871      32.214856 0.45989984E+03  0.11068076E+05                                 9.117695                            7.420442      -0.310766       1.888649                    0.997557      29.865897      89.557356       0.566852       0.448981      -1.034662      -0.015985      -0.012114       0.000424       0.020061      -0.012006      -0.012458       0.043274       0.029648       0.059006      -0.051377      -0.000811       0.052187              9.920827       9.798003       0.329043       1.930083      10.133725      -4.272769       9.830754          -0.000964
           33              C       4.788472       0.322294      10.812387      -0.002789      35.027695 0.46029204E+03  0.10957972E+05                                 9.439638                            7.251121      -0.110769       1.983218                    0.998153      27.425015      78.890023       0.600622       0.428359      -1.058541      -0.015888       0.021817      -0.028098       0.038961       0.024227      -0.010046       0.009975       0.023807      -0.035524      -0.031044      -0.002125       0.033169             10.854663      11.616642      -1.120359       3.911770       9.817120      -4.426397      11.130228           0.001163
           34              C       3.443199      -0.173579      10.650906      -0.145603      31.754476 0.51488407E+03  0.12733849E+05                                 8.971861                            7.803270      -0.422247       1.828008                    0.998316      31.539029      95.570127       0.558445       0.443481      -1.038859       0.019865      -0.001000       0.006233       0.020843      -0.010394      -0.029122       0.020330      -0.071548       0.075687      -0.058645       0.005930       0.052714              9.456943      11.871101      -0.226121       2.960937       7.778302      -1.844334       8.721426          -0.002238
           35              C       2.595206       0.564432       9.825174       0.057365      31.056077 0.45427910E+03  0.10815517E+05                                 8.793733                            7.319154      -0.270718       1.919668                    0.998998      27.707461      80.582394       0.581770       0.442212      -1.046639       0.001466      -0.002099       0.001255       0.002851       0.014586       0.007990      -0.009792       0.032552      -0.052228      -0.027627      -0.003281       0.030909              9.503698      11.843686       1.261985       1.635523       8.501768      -2.447735       8.165639           0.000382
           36              C       2.995796       1.660347       9.117405      -0.129523      31.529650 0.48903037E+03  0.11988050E+05                                 9.014595                            7.669551      -0.513630       1.806559                    0.998080      31.335146      95.790475       0.553934       0.451061      -1.030293       0.024968       0.007477       0.003540       0.026302      -0.045204      -0.011947       0.043402      -0.033774       0.052627      -0.060724      -0.012303       0.073027              9.586096      10.749221       2.222941       0.482944       9.380519      -3.056937       8.628547          -0.002410
           37              C       5.980495       3.545628       0.284024       0.554114      23.291431 0.26227547E+03  0.55130540E+04                                 7.617257                            5.782146      -0.060247       2.031917                    0.999548      23.025043      65.604261       0.609565       0.478026      -1.013422       0.033024      -0.022613       0.015090       0.042775       0.003227      -0.039832       0.074201      -0.055165       0.010773      -0.081610      -0.012844       0.094454              8.788490       9.826499      -1.110761       3.160779       6.881066      -3.417663       9.657905          -0.002429
           38              C       5.428340       2.939858       3.933964       0.164368      22.752238 0.30940890E+03  0.67698874E+04                                 7.268836                            6.095551      -0.035039       2.016105                    0.999010      25.929960      75.077565       0.621632       0.450323      -1.029916       0.027719       0.035167       0.010983       0.046105      -0.001230       0.046894      -0.031333      -0.045930      -0.019906      -0.065012       0.008573       0.056439              7.740366       8.322823       1.114812      -1.167988       7.036281       2.347407       7.861994           0.005528
           39              C       6.868577       4.292203       4.611957       0.190996      22.316053 0.29655678E+03  0.64097911E+04                                 7.154308                            5.968512       0.028653       2.042298                    0.999334      25.319285      72.476313       0.629092       0.450459      -1.031514      -0.040353      -0.008418      -0.028247       0.049971       0.013777       0.016977      -0.036055      -0.009422      -0.076135      -0.053496       0.015053       0.038444              7.635940       9.769176       1.728322      -0.710731       6.079263       1.673278       7.059380           0.007016
           40              C       2.791098       0.320760       5.874032       0.615851      21.434644 0.24078672E+03  0.49748644E+04                                 7.274005                            5.623650      -0.146334       2.020559                    0.999249      22.380145      64.079080       0.601897       0.492533      -1.001726      -0.019308       0.046392      -0.037633       0.062779      -0.002375      -0.069285       0.024325       0.089672       0.071556      -0.068329      -0.031662       0.099991              8.240891       6.682673      -0.263511       2.450956      11.141346      -1.667226       6.898653           0.000519
           41              C       3.236410      -0.875081       6.676858      -0.020320      34.622783 0.46344849E+03  0.11053383E+05                                 9.333740                            7.251277      -0.166150       1.956726                    0.998567      27.790168      80.046927       0.603606       0.425460      -1.060206       0.006894      -0.041403       0.018533       0.045883       0.021027      -0.001982       0.018380       0.003834       0.002106      -0.029465       0.003037       0.026428             10.693051      10.084240      -0.607156       2.289675      13.798149      -4.127152       8.196765           0.006343
           42              C       2.294982      -1.926740       6.919653      -0.101344      31.675888 0.46616629E+03  0.11226591E+05                                 8.963027                            7.429844      -0.186804       1.922316                    0.998648      29.855678      88.771974       0.572729       0.444068      -1.040313       0.017039       0.006906      -0.001465       0.018444      -0.016419      -0.013519       0.046826       0.040702       0.047113      -0.058616       0.003476       0.055140              9.742384       8.713930       2.205401       0.536651      13.254993      -3.366446       7.258228           0.000537
           43              C      -0.343922       7.827228       7.777452      -0.011409      35.491311 0.44387150E+03  0.10406808E+05                                 9.339204                            6.993159       0.161069       2.064767                    0.999325      26.879487      75.194020       0.632303       0.413162      -1.074786       0.035059       0.029084       0.002706       0.045632      -0.013153       0.017771       0.006907       0.019730       0.076751      -0.032926      -0.001189       0.034116             10.924315      12.005478       4.453423       0.661567      13.904235      -2.915258       6.863232           0.005244
           44              C       0.942550       7.784870       8.376422      -0.137735      31.113586 0.46656491E+03  0.11210452E+05                                 8.701517                            7.332435      -0.019666       1.967464                    0.999507      30.035814      88.477707       0.589901       0.432131      -1.050053      -0.031357       0.003928      -0.000494       0.031606      -0.032504      -0.031710       0.024216      -0.058614       0.151734      -0.072398      -0.002466       0.074863              9.215919      11.505378       2.658392       1.287611       9.799768      -1.393290       6.342609          -0.000067
           45              C       4.824321      -2.023785       8.078655       0.061048      32.813908 0.45200129E+03  0.10718879E+05                                 9.021614                            7.231861      -0.180234       1.950803                    0.999348      27.263573      78.442261       0.595257       0.433902      -1.054449       0.002845       0.004381      -0.003573       0.006329       0.002802       0.017554      -0.015104       0.026642      -0.019022      -0.028066       0.001346       0.026720              9.887381      12.980700       0.500462       2.548623       9.549258      -1.952413       7.132186           0.000607
           46              C       4.450473      -0.906234       7.252923      -0.154736      31.486521 0.50168589E+03  0.12353939E+05                                 8.925701                            7.716880      -0.466974       1.813163                    0.998136      31.741448      96.658843       0.558791       0.445126      -1.035648      -0.010342      -0.010048       0.000149       0.014420       0.014196      -0.043901       0.017876      -0.044158       0.052105      -0.062780       0.017035       0.045745              9.389878      10.324325      -1.113941       2.587263      10.028773      -2.487269       7.816536           0.000348
           47              C      -1.374938       6.761692       8.100415       0.634271      21.827697 0.22725076E+03  0.46071286E+04                                 7.272661                            5.408327      -0.068078       2.050486                    0.999426      21.628119      60.452881       0.625935       0.482672      -1.011315      -0.051746      -0.024742       0.021978       0.061423      -0.070807      -0.033362       0.050264      -0.003581       0.024816      -0.077028      -0.026736       0.103764              8.391992       8.684450       3.148591       1.391882       9.468822      -1.867246       7.022705           0.002849
           48              C       1.313379       3.366422       2.903231       0.620842      23.249806 0.24010896E+03  0.49306012E+04                                 7.557667                            5.534159       0.054291       2.090209                    0.999443      21.828035      61.215218       0.623575       0.478328      -1.014559      -0.019075      -0.066987       0.019612       0.072359      -0.046101      -0.038281       0.089511       0.017842       0.046491      -0.093081      -0.026703       0.119784              8.818891       8.889855       2.282776       0.682849       9.379050      -3.785736       8.187769          -0.000300
           49              C       1.681321       4.618331       2.153086      -0.011926      35.101505 0.44704239E+03  0.10519236E+05                                 9.299723                            7.053836       0.138551       2.064287                    0.998938      26.950115      75.985616       0.623645       0.417382      -1.070081       0.011126       0.035030      -0.021548       0.042605      -0.005133       0.009920       0.015515       0.028200      -0.009972      -0.026484       0.006420       0.020064             10.734482      10.357745       2.006008       0.760833      11.756979      -5.280950      10.088722           0.000709
           50              C       0.817817       5.306836       1.292997      -0.090848      32.214044 0.45988697E+03  0.11067673E+05                                 9.117524                            7.420329      -0.310734       1.888670                    0.997556      29.865238      89.554583       0.566858       0.448980      -1.034664       0.015987       0.012108      -0.000424       0.020059      -0.012000      -0.012467       0.043268       0.029644       0.059010      -0.051369      -0.000817       0.052186              9.920623       9.797760       0.329031       1.930014      10.133551      -4.272687       9.830558          -0.000967
           51              C       1.179681       6.475275       0.640200      -0.002799      35.028043 0.46029825E+03  0.10958149E+05                                 9.439658                            7.251143      -0.110737       1.983225                    0.998153      27.425203      78.890482       0.600625       0.428356      -1.058544       0.015890      -0.021821       0.028092       0.038959       0.024229      -0.010041       0.009965       0.023814      -0.035539      -0.031036      -0.002139       0.033175             10.854673      11.616667      -1.120376       3.911785       9.817115      -4.426383      11.130237           0.001164
           52              C       2.524954       6.971148       0.801681      -0.145594      31.754427 0.51488412E+03  0.12733839E+05                                 8.971828                            7.803255      -0.422230       1.828015                    0.998316      31.538914      95.569458       0.558448       0.443479      -1.038861      -0.019860       0.000994      -0.006241       0.020841      -0.010390      -0.029122       0.020325      -0.071544       0.075679      -0.058642       0.005935       0.052707              9.456900      11.871075      -0.226128       2.960929       7.778247      -1.844295       8.721377          -0.002244
           53              C       3.372947       6.233137       1.627413       0.057379      31.055918 0.45427685E+03  0.10815451E+05                                 8.793710                            7.319143      -0.270744       1.919663                    0.998998      27.707343      80.582026       0.581770       0.442213      -1.046638      -0.001460       0.002094      -0.001262       0.002848       0.014583       0.007990      -0.009795       0.032548      -0.052221      -0.027628      -0.003277       0.030904              9.503667      11.843650       1.261999       1.635496       8.501751      -2.447715       8.165599           0.000385
           54              C       2.972357       5.137222       2.335182      -0.129501      31.529033 0.48901919E+03  0.11987704E+05                                 9.014493                            7.669476      -0.513638       1.806565                    0.998080      31.334618      95.788488       0.553936       0.451063      -1.030292      -0.024961      -0.007482      -0.003543       0.026298      -0.045202      -0.011952       0.043405      -0.033774       0.052629      -0.060721      -0.012309       0.073030              9.585982      10.749072       2.222928       0.482905       9.380437      -3.056906       8.628437          -0.002405
           55              C      -0.012342       3.251941      11.168563       0.554121      23.291997 0.26228339E+03  0.55132655E+04                                 7.617377                            5.782236      -0.060248       2.031908                    0.999549      23.025466      65.605866       0.609559       0.478027      -1.013421      -0.033019       0.022607      -0.015089       0.042767       0.003241      -0.039844       0.074209      -0.055167       0.010753      -0.081632      -0.012827       0.094460              8.788618       9.826658      -1.110756       3.160806       6.881162      -3.417699       9.658032          -0.002436
           56              C       0.539813       3.857711       7.518623       0.164394      22.751964 0.30940497E+03  0.67697832E+04                                 7.268805                            6.095538      -0.035096       2.016095                    0.999010      25.929732      75.076922       0.621628       0.450327      -1.029913      -0.027721      -0.035161      -0.010994       0.046104      -0.001228       0.046898      -0.031337      -0.045928      -0.019920      -0.065018       0.008575       0.056443              7.740328       8.322771       1.114799      -1.167960       7.036256       2.347390       7.861958           0.005517
           57              C      -0.900424       2.505366       6.840630       0.191030      22.316198 0.29655993E+03  0.64098927E+04                                 7.154408                            5.968600       0.028498       2.042249                    0.999334      25.319535      72.477832       0.629077       0.450468      -1.031507       0.040353       0.008431       0.028238       0.049968       0.013776       0.016980      -0.036058      -0.009420      -0.076147      -0.053502       0.015057       0.038446              7.636045       9.769306       1.728320      -0.710746       6.079341       1.673296       7.059488           0.007011
           58              N       5.847602       4.423910       5.460593      -0.256084      35.530799 0.56655496E+03  0.13973597E+05                                 8.914853                            7.622292       0.328723       2.102665                    0.999479      29.111984      80.755051       0.645772       0.384557      -1.105611      -0.029491      -0.106259      -0.147270       0.183982       0.056932       0.009399      -0.018368       0.030310      -0.175622      -0.069072      -0.019211       0.088283              9.579871      10.043237       0.284949      -2.206108       7.628420       3.164695      11.067956           0.038017
           59              N       4.899653       3.507853       4.994473      -0.230475      36.075603 0.54501901E+03  0.13341799E+05                                 9.122873                            7.539755       0.167709       2.059998                    0.999382      28.727745      79.956125       0.639690       0.391142      -1.098538       0.166837       0.055502      -0.040362       0.180400       0.025711       0.047093       0.019133      -0.087406      -0.002522      -0.074854       0.006556       0.068298             10.125050      12.954348       1.065970      -3.297420       7.364050       1.652941      10.056753           0.027650
           60              N       6.632530       3.430340       3.673990      -0.351011      36.513441 0.58018427E+03  0.14464495E+05                                 9.197105                            7.800595       0.036777       2.003828                    0.998945      30.131219      85.364554       0.624666       0.393297      -1.094138      -0.093651       0.055768       0.105521       0.151707       0.051877       0.039646      -0.010242      -0.021169      -0.130134      -0.076138      -0.001218       0.077356              9.934086      10.823779       0.358814      -2.597655       7.663835       2.948091      11.314643           0.038814
           61              N      -0.174465       8.911201       2.836806       0.552665      18.302759 0.21511289E+03  0.42044026E+04                                 5.844841                            4.829752      -0.063143       2.099880                    0.999345      19.953346      50.820960       0.770644       0.406644      -1.079999      -0.053335       0.005786      -0.020284       0.057355      -0.009995      -0.025799       0.038823      -0.007828       0.099731      -0.036883      -0.027348       0.064230              6.181759       7.722292       0.373151       1.356203       6.033587      -1.030064       4.789397           0.000006
           62              N       1.212336       0.024726       9.578944       0.533848      17.973360 0.22105580E+03  0.43391072E+04                                 5.731499                            4.878622       0.049615       2.138722                    0.999328      19.967238      50.546147       0.772830       0.403760      -1.084662      -0.063446      -0.019597      -0.008799       0.066984      -0.018154      -0.024533       0.036560      -0.015760       0.040714      -0.030764      -0.026553       0.057316              5.985899       7.336569       0.714649       0.975437       5.461390      -1.285284       5.159737          -0.000001
           63              N       0.120551       2.373659       5.991994      -0.256096      35.532191 0.56658182E+03  0.13974413E+05                                 8.915031                            7.622429       0.328807       2.102679                    0.999479      29.112732      80.757331       0.645773       0.384552      -1.105616       0.029486       0.106273       0.147275       0.183992       0.056925       0.009399      -0.018378       0.030314      -0.175646      -0.069083      -0.019198       0.088281              9.580075      10.043430       0.284941      -2.206160       7.628577       3.164788      11.068219           0.038028
           64              N       1.068500       3.289716       6.458114      -0.230440      36.074862 0.54500563E+03  0.13341390E+05                                 9.122758                            7.539670       0.167675       2.059995                    0.999382      28.727373      79.954863       0.639692       0.391142      -1.098537      -0.166842      -0.055495       0.040362       0.180402       0.025711       0.047098       0.019130      -0.087408      -0.002537      -0.074859       0.006560       0.068299             10.124920      12.954191       1.065962      -3.297374       7.363956       1.652891      10.056613           0.027649
           65              N      -0.664377       3.367229       7.778597      -0.351023      36.514770 0.58021097E+03  0.14465334E+05                                 9.197343                            7.800790       0.036723       2.003801                    0.998945      30.131927      85.367215       0.624656       0.393299      -1.094137       0.093649      -0.055757      -0.105535       0.151713       0.051874       0.039647      -0.010232      -0.021168      -0.130128      -0.076132      -0.001222       0.077354              9.934351      10.824063       0.358770      -2.597746       7.664026       2.948186      11.314965           0.038818
           66              N       6.142618      -2.113632       8.615781       0.552667      18.302379 0.21510753E+03  0.42042690E+04                                 5.844760                            4.829692      -0.063139       2.099890                    0.999345      19.953027      50.819875       0.770649       0.406644      -1.080000       0.053338      -0.005783       0.020287       0.057358      -0.009998      -0.025796       0.038827      -0.007818       0.099718      -0.036883      -0.027346       0.064230              6.181671       7.722164       0.373141       1.356179       6.033509      -1.030056       4.789339           0.000005
           67              N       4.755817       6.772843       1.873643       0.533843      17.973409 0.22105665E+03  0.43391278E+04                                 5.731505                            4.878629       0.049620       2.138723                    0.999328      19.967276      50.546248       0.772830       0.403760      -1.084662       0.063445       0.019595       0.008792       0.066981      -0.018156      -0.024534       0.036561      -0.015764       0.040721      -0.030763      -0.026556       0.057319              5.985903       7.336570       0.714647       0.975437       5.461398      -1.285285       5.159741           0.000003
           68              O       8.241534       0.148340       4.153853      -0.532036      36.574746 0.50120477E+03  0.11838089E+05                                 8.715217                            6.906899       0.544376       2.241751                    0.997584      26.697937      69.539697       0.726537       0.356929      -1.140749      -0.003496      -0.022582      -0.019161       0.029821      -0.024400       0.009207       0.039170       0.035551      -0.008289      -0.057337       0.020278       0.037059              9.882522      13.682401       3.922268       4.396630       8.174102       1.513573       7.791062           0.040212
           69              O       4.120957       6.721637       6.408868      -0.550138      38.435923 0.60817746E+03  0.15084755E+05                                 9.057761                            7.677797       0.157290       2.103320                    0.995240      27.901953      74.608280       0.679398       0.363475      -1.134957      -0.018625       0.006988      -0.011630       0.023043       0.010815       0.017736       0.015987       0.092676       0.046146      -0.058034       0.006975       0.051059              9.821078      11.501815      -2.156745       4.556441       8.381848      -0.696587       9.579570           0.053160
           70              O       3.887755       3.910967       7.706446      -0.537361      40.160993 0.60673524E+03  0.15097311E+05                                 9.464305                            7.764374      -0.049082       2.027645                    0.997651      28.289836      76.713086       0.660634       0.372602      -1.123664      -0.013845      -0.007135       0.033113       0.036593      -0.054065      -0.003222       0.028840       0.019045       0.085834      -0.073292       0.015644       0.057647             10.619556      10.310054      -0.729511       3.573616       9.038593      -3.766311      12.510020           0.041657
           71              O       5.792566       4.015623       8.747486      -0.597448      43.679585 0.63058420E+03  0.15790840E+05                                 9.830318                            7.761606       0.265031       2.107708                    0.998801      29.037336      78.149207       0.682736       0.358254      -1.138476      -0.039287      -0.022881       0.021105       0.050124       0.001662      -0.013111       0.040334       0.022120      -0.049694      -0.052322       0.017420       0.034902             11.160944      17.131501       3.960552       1.972822       8.672796      -0.944140       7.678535           0.060358
           72              O       2.610176       5.420392       5.391878      -0.535855      39.059652 0.59394551E+03  0.14687584E+05                                 9.248748                            7.669122       0.042219       2.066131                    0.996141      27.863683      75.106357       0.667001       0.371344      -1.125608       0.000007       0.019365       0.015954       0.025090       0.008647      -0.048353       0.026306       0.002888       0.001391      -0.058571       0.006176       0.052396             10.346792       6.969603       2.092188       0.365704      17.330543      -0.858152       6.740230           0.038218
           73              O       7.160474       0.722555       2.345490      -0.559918      34.839778 0.50780156E+03  0.12056707E+05                                 8.452753                            6.979749       0.414777       2.182339                    0.998352      27.510134      72.302556       0.717058       0.359763      -1.136274       0.007723      -0.034909      -0.006513       0.036341      -0.041279      -0.018662      -0.007451      -0.045430       0.068892      -0.063181       0.026549       0.036632              9.296646       5.719432       0.191757       0.441692      12.546771      -4.465844       9.623735           0.034029
           74              O       7.210187       3.900978       0.403131      -0.525017      35.550508 0.56666245E+03  0.13789771E+05                                 8.613251                            7.391006       0.353923       2.172678                    0.995321      27.371620      72.170413       0.696241       0.361505      -1.138068      -0.021330       0.026776      -0.034380       0.048517       0.018593       0.021797       0.016199       0.050748      -0.077966      -0.037872      -0.015092       0.052964              9.321331      13.613582       0.912571       2.275693       6.150297      -1.036164       8.200114           0.056805
           75              O       5.500557       2.665172       1.007828      -0.506453      30.527833 0.47759416E+03  0.11130526E+05                                 7.705877                            6.737632       0.700295       2.291848                    0.998717      26.519706      68.321088       0.737331       0.356440      -1.142641      -0.009346      -0.003218      -0.015465       0.018354       0.006509      -0.034248      -0.002074      -0.091131       0.085227      -0.071801       0.030020       0.041781              8.276680       6.402815       0.136877       0.394177       8.059316      -3.450356      10.367909           0.037103
           76              O      -0.446780       9.828645       2.124455      -0.338946      22.089135 0.33176433E+03  0.70521833E+04                                 6.120547                            5.597501       0.983543       2.416727                    0.999589      23.966633      58.787817       0.813621       0.354152      -1.145551       0.003739      -0.051757       0.024650       0.057449      -0.075283      -0.032037      -0.029437      -0.189585       0.235071      -0.166769       0.066302       0.100468              6.207195       5.139729      -1.381338       0.994841       7.260194      -1.645661       6.221663           0.000814
           77              O      -0.959794       8.019801       3.080746      -0.352201      26.286375 0.41258026E+03  0.92599591E+04                                 6.968744                            6.334340       0.782425       2.342990                    0.998665      24.745487      62.341036       0.748307       0.364691      -1.137348       0.017800       0.045508      -0.019972       0.052789       0.087732      -0.102721       0.055083      -0.091231       0.002884      -0.175984       0.076317       0.099667              7.161328       8.953984       2.906936      -0.183245       7.439759       0.091074       5.090241           0.000337
           78              O       0.880203      -0.946043      10.221434      -0.327282      22.485070 0.35420307E+03  0.76570565E+04                                 6.230365                            5.838093       1.056224       2.448241                    0.999012      24.041950      59.565354       0.785192       0.360845      -1.139650      -0.003659       0.034199      -0.025447       0.042784      -0.000228      -0.092093      -0.024399      -0.218068       0.105330      -0.168695       0.060983       0.107712              6.230088       5.695075       1.462561      -0.975983       7.137535      -1.270367       5.857654           0.000025
           79              O       0.493792       0.602970       8.821928      -0.309409      24.512548 0.38071529E+03  0.83644373E+04                                 6.621686                            6.086392       1.026486       2.460651                    0.996517      23.605969      58.602081       0.764045       0.364881      -1.138608       0.011987      -0.031339       0.038704       0.051223      -0.106740       0.032034       0.010973      -0.040048       0.200343      -0.146702       0.061322       0.085381              6.745652       7.628869      -1.497048       2.257764       5.724710      -1.511561       6.883377          -0.000199
           80              O      -2.273381       6.649229       7.298734      -0.532025      36.571788 0.50115821E+03  0.11836687E+05                                 8.714668                            6.906512       0.544552       2.241826                    0.997583      26.696925      69.535641       0.726569       0.356923      -1.140757       0.003473       0.022584       0.019157       0.029818      -0.024411       0.009206       0.039185       0.035567      -0.008261      -0.057359       0.020283       0.037076              9.881850      13.681409       3.921903       4.396311       8.173526       1.513454       7.790615           0.040172
           81              O       1.847196       0.075932       5.043719      -0.550156      38.438301 0.60822306E+03  0.15086180E+05                                 9.058156                            7.678102       0.157320       2.103309                    0.995241      27.902926      74.611804       0.679381       0.363476      -1.134955       0.018637      -0.007001       0.011644       0.023064       0.010813       0.017734       0.015978       0.092649       0.046094      -0.058009       0.006961       0.051048              9.821538      11.502390      -2.156904       4.556693       8.382235      -0.696651       9.579989           0.053180
           82              O       2.080398       2.886602       3.746141      -0.537383      40.163045 0.60677240E+03  0.15098481E+05                                 9.464652                            7.764634      -0.049117       2.027621                    0.997651      28.290637      76.716119       0.660619       0.372604      -1.123661       0.013855       0.007156      -0.033124       0.036611      -0.054059      -0.003222       0.028833       0.019052       0.085804      -0.073280       0.015642       0.057638             10.619965      10.310478      -0.729528       3.573777       9.038917      -3.766465      12.510500           0.041685
           83              O       0.175587       2.781946       2.705101      -0.597413      43.678918 0.63056848E+03  0.15790347E+05                                 9.830221                            7.761500       0.265029       2.107711                    0.998801      29.036970      78.147958       0.682742       0.358253      -1.138477       0.039255       0.022901      -0.021108       0.050109       0.001663      -0.013113       0.040317       0.022124      -0.049695      -0.052307       0.017418       0.034888             11.160853      17.131452       3.960508       1.972879       8.672664      -0.944081       7.678443           0.060363
           84              O       3.357977       1.377177       6.060709      -0.535835      39.059539 0.59394345E+03  0.14687523E+05                                 9.248739                            7.669113       0.042192       2.066124                    0.996140      27.863611      75.106182       0.667001       0.371344      -1.125607       0.000007      -0.019363      -0.015946       0.025084       0.008652      -0.048353       0.026306       0.002888       0.001406      -0.058573       0.006178       0.052395             10.346780       6.969599       2.092198       0.365703      17.330506      -0.858160       6.740236           0.038216
           85              O      -1.192321       6.075014       9.107097      -0.559988      34.842053 0.50784311E+03  0.12057938E+05                                 8.453102                            6.980026       0.414883       2.182348                    0.998353      27.511318      72.306368       0.717046       0.359762      -1.136274      -0.007737       0.034943       0.006505       0.036376      -0.041275      -0.018666      -0.007439      -0.045425       0.068842      -0.063168       0.026527       0.036641              9.297043       5.719664       0.191808       0.441700      12.547378      -4.466024       9.624089           0.034029
           86              O      -1.242034       2.896591      11.049456      -0.524959      35.551044 0.56667230E+03  0.13790072E+05                                 8.613353                            7.391084       0.353871       2.172658                    0.995321      27.371836      72.171175       0.696235       0.361506      -1.138067       0.021328      -0.026808       0.034398       0.048547       0.018602       0.021788       0.016193       0.050755      -0.077978      -0.037867      -0.015099       0.052967              9.321445      13.613809       0.912617       2.275716       6.150355      -1.036149       8.200171           0.056844
           87              O       0.467596       4.132397      10.444759      -0.506410      30.527541 0.47758843E+03  0.11130359E+05                                 7.705835                            6.737601       0.700272       2.291845                    0.998716      26.519551      68.320584       0.737331       0.356441      -1.142640       0.009380       0.003220       0.015470       0.018376       0.006521      -0.034247      -0.002075      -0.091127       0.085209      -0.071798       0.030017       0.041780              8.276626       6.402744       0.136897       0.394128       8.059296      -3.450336      10.367838           0.037109
           88              O       6.414933      -3.031076       9.328132      -0.338973      22.088344 0.33174904E+03  0.70517728E+04                                 6.120397                            5.597369       0.983570       2.416744                    0.999589      23.966183      58.786246       0.813632       0.354152      -1.145552      -0.003724       0.051757      -0.024650       0.057448      -0.075288      -0.032039      -0.029427      -0.189581       0.235069      -0.166771       0.066313       0.100458              6.207044       5.139594      -1.381293       0.994806       7.260023      -1.645622       6.221514           0.000809
           89              O       6.927947      -1.222232       8.371841      -0.352238      26.287058 0.41259472E+03  0.92603674E+04                                 6.968873                            6.334461       0.782403       2.342975                    0.998666      24.745825      62.342228       0.748298       0.364693      -1.137347      -0.017797      -0.045522       0.019990       0.052807       0.087725      -0.102716       0.055090      -0.091219       0.002874      -0.175977       0.076320       0.099657              7.161459       8.954163       2.906980      -0.183238       7.439875       0.091085       5.090338           0.000332
           90              O       5.087950       7.743612       1.231153      -0.327292      22.485712 0.35421668E+03  0.76574286E+04                                 6.230493                            5.838213       1.056163       2.448212                    0.999012      24.042332      59.566710       0.785181       0.360846      -1.139649       0.003653      -0.034205       0.025440       0.042784      -0.000231      -0.092093      -0.024404      -0.218079       0.105341      -0.168701       0.060982       0.107718              6.230213       5.695193       1.462597      -0.976006       7.137680      -1.270381       5.857767           0.000028
           91              O       5.474361       6.194599       2.630659      -0.309386      24.511683 0.38069778E+03  0.83639553E+04                                 6.621536                            6.086257       1.026464       2.460655                    0.996517      23.605478      58.600496       0.764052       0.364881      -1.138608      -0.011983       0.031324      -0.038698       0.051209      -0.106747       0.032037       0.010975      -0.040054       0.200361      -0.146713       0.061327       0.085386              6.745497       7.628669      -1.497020       2.257701       5.724599      -1.511531       6.883222          -0.000191

******************************************************
Auxiliary information for the entire system
The total spin magnetic moment of the unit cell is   15.001161
The total net atomic charge of the unit cell is   0.000002
Accuracy of reproducing the electrostatic potential in the unit cell:
  The inner radius (bohr) =    5.0000
  The outer radius (bohr) =   12.0000
  Valid grid points have density less than (e/(bohr^3)) =    0.0001
  The number of valid grid points were=         1729
  The rms potential error without charges in kcal/mol is=      2.28272
  The rms potential error with partial charges in kcal/mol is=      0.23981
  The RRMSE value at monopole order=      0.10506
  The rms potential error with partial charges and cloud penetration in kcal/mol is=      0.23258
  The RRMSE value at monopole order with cloud penetration is=      0.10189
  The rms potential error with partial charges and atomic dipoles in kcal/mol is=      0.57666
  The RRMSE value at dipole order=      0.25262
  The rms potential error with partial charges, atomic dipoles and cloud penetration in kcal/mol is=      0.57288
  The RRMSE value at dipole order with cloud penetration=      0.25097

******************************************************
The electron densities and ab initio electrostatic potential were computed in VASP using the PBE functional and
projector augmented wave method. See the main text of the journal article for a description of computational details.
The atomic charges, dipoles, and quadrupoles were computed with the DDEC6 method as described in
(a) T. A. Manz and N. Gabaldon Limas, RSC Adv. 6 (2016) 47771-47801 DOI: 10.1039/c6ra04656h
(b) N. Gabaldon Limas and T. A. Manz, RSC Adv. 8 (2018) 2678-2707 DOI: 10.1039/c7ra11829e.
For each atom in the material, the electron cloud parameters were fit to the spherically averaged atom-in-material
electron density using radial positions for which this density was between 10^-4 and 10^-2 electrons per cubic bohr.
The polarizabilities, dispersion coefficients, and quantum Drude oscillator (QDO) parameters were fit using the MCLF method.
The magnetic structure of the system was optimized in VASP from the default ferromagnetic initial guess using spin polarization.
The atomic spin moments (ASMs) were computed on this optimized magnetic structure using the DDEC6 partition as inputs
to the method of T. A. Manz and D. S. Sholl, J. Chem. Theory Comput. 7 (2011) 4146-4164 DOI: 10.1021/ct200539n.
The RMSE and RRMSE were computed using a uniform grid with Ewald summation.
