# Supplementary material for: A collection of forcefield precursors for metal–organic frameworks
Source: RSC Adv. 2019 Nov 13;9(63):36492–507. doi: 10.1039/c9ra07327b (PMC9075174; doi:10.1039/c9ra07327b)
Supplement: RA-009-C9RA07327B-s3576 [file RA-009-C9RA07327B-s3576.xyz]

   91
jmolscript: load "" {1 1 1} spacegroup "x,y,z" unitcell [{      9.202000     0.000000     0.000000 }, {     -2.815540    10.724574     0.000000 }, {     -0.292991    -4.027395    11.291692 }]
Co     0.558739     1.336054     4.291746     0.904733
Co    -1.472620     4.142978     9.444371     0.938545
Co     5.534730     5.361125     6.999946     0.904847
Co     7.566089     2.554201     1.847321     0.938473
Co     3.046734     3.348589     5.645846     0.717307
H      4.577453     8.633331     4.967215     0.139139
H      4.884443    -0.351101     2.409647     0.144819
H      0.997186     7.014143     4.256968     0.129640
H      6.149821     1.725088    10.047348     0.140851
H      3.280245    -0.991326    10.873899     0.143383
H      2.488862     2.061065     8.389727     0.119426
H      4.957733     2.198458     3.355891     0.114640
H     -1.472202     4.643460     4.556198     0.108858
H      1.516016    -1.936152     6.324477     0.139156
H      1.209026     7.048280     8.882045     0.144844
H      5.096283    -0.316964     7.034724     0.129651
H     -0.056352     4.972091     1.244344     0.140848
H      2.813224     7.688505     0.417793     0.143388
H      3.604607     4.636114     2.901965     0.119423
H      1.135736     4.498721     7.935801     0.114657
H      7.565671     2.053719     6.735494     0.108864
C      3.309511     6.441082     5.523896     0.608999
C      2.866262     7.595455     4.710894    -0.016921
C      3.760128     8.632884     4.523452    -0.106729
C      6.242658    -1.045210     3.664154     0.000798
C      5.057245    -1.005487     3.047628    -0.143778
C      1.285474     8.794071     3.355891     0.070879
C      1.619059     7.693878     4.128243    -0.156810
C      7.305445    -0.003016     3.331049     0.618729
C      4.720175     3.356453     8.402148     0.617728
C      4.322485     2.130117     9.164337    -0.009640
C      5.270708     1.431810     9.970564    -0.092997
C      4.834436     0.312638    10.627741    -0.005487
C      3.543782    -0.203531    10.457236    -0.149318
C      2.664009     0.511140     9.635201     0.047945
C      3.071561     1.632592     8.974637    -0.132333
C      6.027992     3.556146     0.243901     0.561007
C      5.416583     2.860064     3.822238     0.168402
C      6.929055     4.176307     4.482802     0.190493
C      2.783958     0.256097     5.767796     0.608979
C      3.227207    -0.898276     6.580798    -0.016889
C      2.333341    -1.935705     6.768240    -0.106717
C     -0.149189     7.742389     7.627538     0.000801
C      1.036224     7.702666     8.244064    -0.143782
C      4.807995    -2.096892     7.935801     0.070888
C      4.474410    -0.996699     7.163449    -0.156792
C     -1.211976     6.700195     7.960643     0.618762
C      1.373294     3.340726     2.889544     0.617691
C      1.770984     4.567062     2.127355    -0.009630
C      0.822761     5.265369     1.321128    -0.092993
C      1.259033     6.384541     0.663951    -0.005501
C      2.549687     6.900710     0.834456    -0.149331
C      3.429460     6.186039     1.656491     0.047946
C      3.021908     5.064587     2.317055    -0.132330
C      0.065477     3.141033    11.047791     0.561037
C      0.676886     3.837115     7.469454     0.168396
C     -0.835586     2.520872     6.808890     0.190500
N      5.942747     4.306462     5.311612    -0.245664
N      4.962253     3.464426     4.824940    -0.165711
N      6.669728     3.295641     3.506070    -0.371410
N     -0.066606     8.851877     2.769852     0.547867
N      1.320784    -0.037184     9.428563     0.567061
N      0.150722     2.390717     5.980080    -0.245615
N      1.131216     3.232753     6.466752    -0.165704
N     -0.576259     3.401538     7.785622    -0.371437
N      6.160075    -2.154698     8.521840     0.547869
N      4.772685     6.734363     1.863129     0.567064
O      8.200300     0.166783     4.232126    -0.565904
O      4.214549     6.596039     6.349318    -0.527350
O      3.983744     3.845921     7.553013    -0.521768
O      5.845461     3.962029     8.589590    -0.603836
O      2.678199     5.375838     5.308224    -0.521380
O      7.186222     0.648470     2.328347    -0.534952
O      7.220991     3.968015     0.421180    -0.533225
O      5.598111     2.613414     0.860427    -0.509204
O     -0.295875     9.808845     2.101384    -0.334550
O     -0.833814     7.953048     2.986653    -0.335135
O      0.987340    -0.975903    10.060898    -0.334708
O      0.629542     0.556655     8.695732    -0.323978
O     -2.106831     6.530396     7.059566    -0.565864
O      1.878920     0.101140     4.942374    -0.527335
O      2.109725     2.851258     3.738679    -0.521782
O      0.248008     2.735150     2.702102    -0.603825
O      3.415270     1.321341     5.983468    -0.521395
O     -1.092753     6.048709     8.963345    -0.534921
O     -1.127522     2.729164    10.870512    -0.533189
O      0.495358     4.083765    10.431265    -0.509188
O      6.389344    -3.111666     9.190308    -0.334521
O      6.927283    -1.255869     8.305039    -0.335094
O      5.106129     7.673082     1.230794    -0.334724
O      5.463927     6.140524     2.595960    -0.323983

The following XYZ coordinates are in angstroms. Other properties are in atomic units.
The sperically averaged electron density of each atom fit to a function of the form exp(a - br)
eigen_1, eigen_2 and eigen_3 are the three eigenvalues of traceless quadrupole moment tensor
  atom number  atomic symbol              X              Y              Z     net charge C6 coefficient C8 coefficient C10 coefficient fluctuating dipole atomic polarizability isotropic forcefield polarizability              a              b squared Pearson coefficient          <r^3>          <r^4>         wp_QDO          m_QDO          q_QDO       dipole_x       dipole_y       dipole_z         dipole            Qxy            Qxz            Qyz     Q(x^2-y^2)  Q(3z^2 - R^2)        eigen_1        eigen_2        eigen_3 static polarizability      alpha(xx)      alpha(xy)      alpha(xz)      alpha(yy)      alpha(yz)      alpha(zz) atomic spin moment
            1             Co       0.558739       1.336054       4.291746       0.904733     103.495036 0.22381294E+04  0.73464258E+05                                16.511665                           14.242716       0.657209       2.073900                    0.996359      46.356776     122.883594       0.549014       0.339885      -1.207941       0.012813      -0.083811      -0.075003       0.113198       0.012208      -0.018983      -0.085111      -0.044901      -0.071712      -0.085674      -0.013561       0.099236             18.331940      19.624967       0.606520       2.886675      19.647613      -1.329305      15.723241           2.767273
            2             Co      -1.472620       4.142978       9.444371       0.938545     102.273696 0.20542937E+04  0.65980704E+05                                16.428565                           13.673806       0.853942       2.141456                    0.998029      45.281823     118.620290       0.558733       0.341309      -1.207043      -0.066280       0.052668       0.060421       0.104008       0.036997       0.043691       0.019915      -0.095944      -0.063284      -0.075813      -0.006800       0.082613             18.578739      18.974302      -2.372673       3.864989      15.844548      -4.436179      20.917368           2.795827
            3             Co       5.534730       5.361125       6.999946       0.904847     103.490390 0.22379897E+04  0.73458240E+05                                16.510891                           14.242025       0.657368       2.073961                    0.996359      46.355940     122.878626       0.549044       0.339873      -1.207956      -0.012817       0.083795       0.074988       0.113177       0.012286      -0.018954      -0.085128      -0.044949      -0.071735      -0.085671      -0.013611       0.099283             18.331111      19.624064       0.606444       2.886500      19.646760      -1.329338      15.722509           2.767441
            4             Co       7.566089       2.554201       1.847321       0.938473     102.274420 0.20543243E+04  0.65982042E+05                                16.428809                           13.674054       0.853754       2.141401                    0.998029      45.281676     118.620872       0.558718       0.341316      -1.207034       0.066283      -0.052670      -0.060441       0.104022       0.037038       0.043715       0.019982      -0.096080      -0.063214      -0.075875      -0.006842       0.082717             18.578970      18.974399      -2.372709       3.864987      15.844798      -4.436258      20.917712           2.796020
            5             Co       3.046734       3.348589       5.645846       0.717307     101.294209 0.19354685E+04  0.61925488E+05                                17.836639                           14.526247       0.711311       2.055924                    0.995191      50.314561     136.384775       0.468242       0.408839      -1.141099       0.000001      -0.000005      -0.000006       0.000008      -0.040577       0.083658       0.028166      -0.205060       0.129865      -0.168174       0.072080       0.096095             20.782941      23.117150       1.249600      -1.750278      21.243616      -3.553961      17.988056           1.105638
            6              H       4.577453       8.633331       4.967215       0.139139       0.906490 0.67057361E+01  0.63654433E+02                                 1.610001                            1.566995      -1.073182       2.391830                    0.997843       3.425449       9.758332       0.469898       1.373156      -0.689283       0.038160       0.001768       0.021360       0.043767      -0.001999       0.009873       0.000886       0.023725      -0.011439      -0.010991      -0.007282       0.018274              1.605674       1.876985       0.052107       0.273162       1.456421      -0.044053       1.483617           0.000071
            7              H       4.884443      -0.351101       2.409647       0.144819       0.953817 0.69746521E+01  0.66554159E+02                                 1.639173                            1.576123      -1.090704       2.381762                    0.997971       3.370986       9.484665       0.480579       1.335638      -0.697275      -0.001840       0.026424      -0.031369       0.041056      -0.003370      -0.000036      -0.008668      -0.019789       0.024755      -0.014687      -0.001240       0.015927              1.650152       1.428334      -0.025994       0.099419       1.872097      -0.355718       1.650025          -0.000087
            8              H       0.997186       7.014143       4.256968       0.129640       0.969622 0.75488079E+01  0.74144236E+02                                 1.703333                            1.675999      -1.341480       2.253006                    0.994379       3.742436      11.005744       0.446896       1.395405      -0.683430      -0.022910      -0.032899       0.009289       0.041152       0.015004      -0.006299      -0.005449      -0.009006      -0.018298      -0.013254      -0.007896       0.021150              1.697325       1.767378       0.294935      -0.032534       1.853991      -0.080080       1.470608           0.000015
            9              H       6.149821       1.725088      10.047348       0.140851       0.912512 0.64172630E+01  0.60993564E+02                                 1.684948                            1.581493      -1.346568       2.259343                    0.994000       3.716829      11.028192       0.440916       1.461557      -0.670344       0.038853       0.006367       0.005604       0.039768      -0.000289      -0.001761      -0.001482       0.012818      -0.000997      -0.006631      -0.000368       0.006998              1.726082       2.257160       0.311396       0.102557       1.495947      -0.043311       1.425140           0.000195
           10              H       3.280245      -0.991326      10.873899       0.143383       1.008614 0.78690304E+01  0.77495523E+02                                 1.706443                            1.679076      -1.327324       2.269951                    0.995326       3.534979      10.150167       0.462913       1.343541      -0.695281      -0.008145      -0.038973       0.020476       0.044772       0.006080      -0.005973      -0.009591      -0.028422      -0.008114      -0.015717      -0.005809       0.021526              1.694166       1.557474       0.115492      -0.022568       1.872047      -0.236894       1.652977           0.000238
           11              H       2.488862       2.061065       8.389727       0.119426       0.953582 0.71250578E+01  0.69769963E+02                                 1.744763                            1.671238      -1.592538       2.118248                    0.992651       4.137554      12.610431       0.425507       1.470007      -0.666938      -0.019080       0.018311      -0.022867       0.034961      -0.005087       0.005964      -0.000394      -0.001779      -0.002538      -0.007935       0.000005       0.007930              1.773393       1.837206      -0.234487       0.336377       1.655107      -0.329254       1.827865          -0.000110
           12              H       4.957733       2.198458       3.355891       0.114640       0.959996 0.67933899E+01  0.64649521E+02                                 1.666002                            1.571873      -1.022007       2.409540                    0.997317       3.491544       9.935736       0.471898       1.363891      -0.690949      -0.029165      -0.039241      -0.027087       0.055894       0.013027       0.003308       0.013672       0.003163      -0.011783      -0.017766      -0.003155       0.020921              1.690087       1.547356       0.258338       0.163067       1.925118       0.312765       1.597787          -0.000204
           13              H      -1.472202       4.643460       4.556198       0.108858       0.931291 0.63727046E+01  0.59057503E+02                                 1.573463                            1.477006      -0.710494       2.555341                    0.999650       3.240134       8.790208       0.514853       1.283725      -0.708941       0.048784       0.031265       0.001886       0.057973       0.013931      -0.002834       0.008886       0.022217      -0.011542      -0.020907       0.001086       0.019821              1.611226       2.055425       0.391100       0.061411       1.478826       0.024730       1.299429          -0.000576
           14              H       1.516016      -1.936152       6.324477       0.139156       0.906473 0.67055793E+01  0.63652586E+02                                 1.609980                            1.566976      -1.073168       2.391841                    0.997843       3.425407       9.758192       0.469901       1.373155      -0.689283      -0.038160      -0.001767      -0.021363       0.043768      -0.001999       0.009874       0.000887       0.023726      -0.011440      -0.010992      -0.007282       0.018274              1.605654       1.876958       0.052105       0.273155       1.456404      -0.044052       1.483599           0.000071
           15              H       1.209026       7.048280       8.882045       0.144844       0.953827 0.69747495E+01  0.66555293E+02                                 1.639173                            1.576124      -1.090687       2.381765                    0.997971       3.371015       9.484749       0.480583       1.335621      -0.697277       0.001839      -0.026421       0.031370       0.041055      -0.003368      -0.000036      -0.008668      -0.019787       0.024759      -0.014686      -0.001241       0.015927              1.650151       1.428336      -0.025993       0.099419       1.872095      -0.355714       1.650023          -0.000086
           16              H       5.096283      -0.316964       7.034724       0.129651       0.969595 0.75485420E+01  0.74141025E+02                                 1.703308                            1.675974      -1.341458       2.253023                    0.994379       3.742370      11.005531       0.446897       1.395414      -0.683428       0.022910       0.032899      -0.009292       0.041153       0.015005      -0.006300      -0.005449      -0.009005      -0.018298      -0.013255      -0.007896       0.021151              1.697301       1.767351       0.294930      -0.032534       1.853965      -0.080078       1.470587           0.000014
           17              H      -0.056352       4.972091       1.244344       0.140848       0.912492 0.64170834E+01  0.60991421E+02                                 1.684925                            1.581473      -1.346549       2.259356                    0.994001       3.716771      11.027975       0.440918       1.461562      -0.670343      -0.038854      -0.006368      -0.005602       0.039769      -0.000289      -0.001761      -0.001482       0.012818      -0.000999      -0.006630      -0.000369       0.006999              1.726058       2.257124       0.311390       0.102554       1.495928      -0.043310       1.425122           0.000196
           18              H       2.813224       7.688505       0.417793       0.143388       1.008648 0.78693891E+01  0.77499975E+02                                 1.706478                            1.679111      -1.327350       2.269932                    0.995326       3.535071      10.150507       0.462910       1.343536      -0.695282       0.008144       0.038973      -0.020472       0.044769       0.006080      -0.005972      -0.009590      -0.028422      -0.008117      -0.015716      -0.005809       0.021525              1.694201       1.557507       0.115494      -0.022567       1.872084      -0.236900       1.653011           0.000238
           19              H       3.604607       4.636114       2.901965       0.119423       0.953568 0.71249181E+01  0.69768252E+02                                 1.744749                            1.671224      -1.592532       2.118255                    0.992651       4.137505      12.610250       0.425507       1.470012      -0.666937       0.019080      -0.018313       0.022866       0.034961      -0.005087       0.005964      -0.000393      -0.001780      -0.002537      -0.007936       0.000006       0.007930              1.773379       1.837189      -0.234486       0.336375       1.655093      -0.329252       1.827853          -0.000110
           20              H       1.135736       4.498721       7.935801       0.114657       0.960041 0.67938000E+01  0.64654433E+02                                 1.666046                            1.571913      -1.022029       2.409520                    0.997316       3.491667       9.936180       0.471894       1.363879      -0.690951       0.029163       0.039238       0.027086       0.055891       0.013026       0.003306       0.013672       0.003164      -0.011784      -0.017766      -0.003153       0.020919              1.690132       1.547396       0.258346       0.163072       1.925171       0.312776       1.597828          -0.000204
           21              H       7.565671       2.053719       6.735494       0.108864       0.931277 0.63725872E+01  0.59056155E+02                                 1.573448                            1.476994      -0.710501       2.555342                    0.999650       3.240102       8.790107       0.514854       1.283728      -0.708940      -0.048784      -0.031266      -0.001891       0.057974       0.013931      -0.002833       0.008887       0.022218      -0.011543      -0.020907       0.001085       0.019822              1.611211       2.055403       0.391095       0.061411       1.478813       0.024730       1.299418          -0.000577
           22              C       3.309511       6.441082       5.523896       0.608999      21.420218 0.23873313E+03  0.49243059E+04                                 7.276125                            5.599491      -0.159335       2.016106                    0.999259      22.390327      64.158360       0.602918       0.492511      -1.001245       0.020455      -0.046429       0.037423       0.063044      -0.001324      -0.068190       0.024165       0.074816       0.061261      -0.063829      -0.030473       0.094302              8.254637       6.809661      -0.552800       2.625290      10.844053      -1.905435       7.110198          -0.001525
           23              C       2.866262       7.595455       4.710894      -0.016921      33.988315 0.44820310E+03  0.10609120E+05                                 9.241566                            7.147694      -0.177493       1.954839                    0.998757      27.597065      79.394446       0.605359       0.427453      -1.058133      -0.024255       0.026114      -0.027592       0.045073       0.017546      -0.000527       0.017976       0.006334      -0.012081      -0.026113       0.001138       0.024975             10.619271       9.709026      -0.899605       2.308172      13.995484      -4.235677       8.153302           0.003095
           24              C       3.760128       8.632884       4.523452      -0.106729      31.002145 0.45668308E+03  0.10953160E+05                                 8.851620                            7.359887      -0.201668       1.919547                    0.998488      29.797855      88.717490       0.574147       0.444794      -1.038814      -0.009654       0.007947      -0.004824       0.013403      -0.026188      -0.014318       0.044017       0.040916       0.059358      -0.059664       0.000326       0.059338              9.596191       8.507398       2.029166       0.712428      13.081938      -3.227186       7.199239           0.000475
           25              C       6.242658      -1.045210       3.664154       0.000798      34.104957 0.42249496E+03  0.98092471E+04                                 9.153706                            6.860394       0.114653       2.054989                    0.999381      26.643830      74.794706       0.631516       0.417742      -1.069086      -0.033855      -0.031101       0.007748       0.046620      -0.011703       0.007989       0.008089      -0.004661       0.092554      -0.029480      -0.003528       0.033008             10.669545      11.817909       4.206465       0.861795      13.365942      -2.800314       6.824785           0.004272
           26              C       5.057245      -1.005487       3.047628      -0.143778      29.545033 0.42743867E+03  0.10078792E+05                                 8.436988                            7.040477      -0.062232       1.960435                    0.999411      29.669524      87.452404       0.597324       0.434872      -1.045181       0.017544      -0.012376      -0.000418       0.021474      -0.033518      -0.035980       0.027047      -0.067399       0.138202      -0.075503      -0.002265       0.077768              8.950235      11.085711       2.674834       1.287325       9.391147      -1.464765       6.373846           0.000336
           27              C       1.285474       8.794071       3.355891       0.070879      31.453185 0.43535031E+03  0.10236770E+05                                 8.797686                            7.110542      -0.173686       1.956770                    0.999440      26.987459      77.545924       0.598114       0.435510      -1.052530       0.000238       0.010117      -0.003794       0.010808      -0.001508       0.015912      -0.010366       0.028265      -0.017772      -0.021612      -0.004641       0.026254              9.600927      12.431060       0.721745       2.279996       9.436036      -1.898778       6.935687           0.000460
           28              C       1.619059       7.693878       4.128243      -0.156810      30.985969 0.49612509E+03  0.12189282E+05                                 8.843400                            7.682817      -0.483081       1.809358                    0.998199      31.650374      96.434098       0.558777       0.446150      -1.034520       0.025852       0.000618       0.011941       0.028483       0.019580      -0.039412       0.026320      -0.033406       0.051412      -0.062177       0.015949       0.046228              9.282777      10.128799      -1.097241       2.406315      10.027433      -2.486142       7.692099           0.000823
           29              C       7.305445      -0.003016       3.331049       0.618729      22.663621 0.24169175E+03  0.49700632E+04                                 7.452409                            5.567725      -0.087512       2.038234                    0.999319      21.970791      61.610177       0.619271       0.480978      -1.013404       0.055502       0.030376      -0.018181       0.065831      -0.073998      -0.024869       0.047196       0.002860       0.003645      -0.078820      -0.021132       0.099952              8.604238       8.743399       3.512414       1.204669       9.775207      -1.850035       7.294107           0.001411
           30              C       4.720175       3.356453       8.402148       0.617728      22.892598 0.23453264E+03  0.47915772E+04                                 7.495811                            5.475790       0.058652       2.094256                    0.999582      21.732671      60.945816       0.625330       0.479426      -1.013196       0.022631       0.064662      -0.023417       0.072400      -0.049682      -0.038214       0.090259       0.018257       0.032524      -0.094977      -0.026548       0.121525              8.754940       8.721242       2.397676       0.530395       9.414890      -3.825147       8.128687           0.002528
           31              C       4.322485       2.130117       9.164337      -0.009640      34.446135 0.43796325E+03  0.10260347E+05                                 9.194110                            6.987463       0.112535       2.056941                    0.998987      26.853000      75.725550       0.625387       0.418054      -1.068871      -0.015887      -0.038547       0.024163       0.048189      -0.011036       0.007431       0.010728       0.011228       0.000280      -0.020629       0.008197       0.012431             10.581271      10.688561       2.088994       0.706268      11.471881      -4.971652       9.583370           0.000493
           32              C       5.270708       1.431810       9.970564      -0.092997      32.111042 0.46417803E+03  0.11190250E+05                                 9.105842                            7.457697      -0.304232       1.891856                    0.997494      29.807871      89.286100       0.565451       0.449320      -1.035083      -0.009971      -0.008461      -0.000861       0.013105      -0.014780      -0.007439       0.046268       0.020072       0.091255      -0.053236      -0.006302       0.059537              9.867316      10.446190       0.482215       1.658168       9.811729      -4.010308       9.344028          -0.000249
           33              C       4.834436       0.312638      10.627741      -0.005487      33.715835 0.44931397E+03  0.10641394E+05                                 9.217758                            7.170490      -0.128485       1.977467                    0.998253      27.390582      78.807942       0.602668       0.429120      -1.057164      -0.024949       0.021212      -0.022673       0.039831       0.019952      -0.007716       0.009729       0.009076      -0.014949      -0.025490       0.002536       0.022954             10.505480      11.688760      -0.668674       3.570228       9.370273      -3.953936      10.457407           0.000879
           34              C       3.543782      -0.203531      10.457236      -0.149318      31.227302 0.49950000E+03  0.12270050E+05                                 8.874280                            7.685660      -0.417566       1.830970                    0.998541      31.402250      95.087094       0.562260       0.443464      -1.038022       0.021372       0.003638       0.003865       0.022021      -0.012289      -0.029264       0.016400      -0.070010       0.081506      -0.059101       0.008678       0.050423              9.373231      11.934199      -0.132008       2.987913       7.685953      -1.693990       8.499541          -0.001081
           35              C       2.664009       0.511140       9.635201       0.047945      30.783607 0.44235482E+03  0.10466757E+05                                 8.772231                            7.249572      -0.249456       1.928518                    0.999145      27.544060      79.983216       0.581005       0.445538      -1.044187       0.002638       0.005122      -0.003312       0.006646       0.009991       0.009927      -0.009303       0.031289      -0.046958      -0.025725      -0.001871       0.027596              9.519539      12.221551       1.518978       1.596819       8.513289      -2.250425       7.823775           0.000278
           36              C       3.071561       1.632592       8.974637      -0.132333      31.047445 0.47173063E+03  0.11476431E+05                                 8.932049                            7.540052      -0.547011       1.796346                    0.998347      31.277843      95.691125       0.557067       0.451945      -1.028342       0.022810       0.001615       0.003929       0.023202      -0.044679      -0.016166       0.039791      -0.035954       0.065571      -0.060319      -0.012191       0.072510              9.528005      10.811816       2.250801       0.474720       9.485679      -3.021315       8.286520          -0.001404
           37              C       6.027992       3.556146       0.243901       0.561007      22.122275 0.25264619E+03  0.52699998E+04                                 7.400014                            5.698543      -0.114979       2.017760                    0.999297      22.901842      65.358219       0.609203       0.481999      -1.009641       0.031201      -0.019500       0.021112       0.042420       0.001936      -0.048559       0.072781      -0.036396       0.050554      -0.083728      -0.012406       0.096133              8.464885       9.480510      -0.907615       3.184764       6.949413      -3.105720       8.964732          -0.002068
           38              C       5.416583       2.860064       3.822238       0.168402      21.951768 0.29739306E+03  0.64470531E+04                                 7.111102                            5.993766      -0.045312       2.020066                    0.998603      25.600544      73.938466       0.623700       0.453002      -1.027722       0.039273       0.027577      -0.000283       0.047989      -0.000974       0.045970      -0.035447      -0.033737      -0.022564      -0.063579       0.005984       0.057595              7.541970       8.146108       0.992890      -1.119326       6.950760       2.308752       7.529041          -0.000776
           39              C       6.929055       4.176307       4.482802       0.190493      22.260611 0.29812502E+03  0.64512974E+04                                 7.138117                            5.981814       0.012941       2.036872                    0.999336      25.347560      72.567316       0.628867       0.450089      -1.031869      -0.035361      -0.007773      -0.033064       0.049031       0.017292       0.020257      -0.033813      -0.016354      -0.057183      -0.052107       0.013577       0.038530              7.610123       9.930713       1.594791      -0.805315       5.877599       1.594126       7.022056          -0.000109
           40              C       2.783958       0.256097       5.767796       0.608979      21.420222 0.23873328E+03  0.49243029E+04                                 7.276105                            5.599481      -0.159290       2.016122                    0.999259      22.390195      64.157661       0.602921       0.492509      -1.001247      -0.020446       0.046429      -0.037428       0.063044      -0.001328      -0.068194       0.024158       0.074809       0.061264      -0.063821      -0.030482       0.094303              8.254611       6.809637      -0.552782       2.625281      10.844024      -1.905405       7.110170          -0.001524
           41              C       3.227207      -0.898276       6.580798      -0.016889      33.987463 0.44819107E+03  0.10608751E+05                                 9.241383                            7.147573      -0.177487       1.954848                    0.998757      27.596511      79.392227       0.605368       0.427450      -1.058136       0.024258      -0.026118       0.027582       0.045071       0.017548      -0.000532       0.017982       0.006342      -0.012076      -0.026123       0.001146       0.024976             10.619046       9.708812      -0.899549       2.308086      13.995214      -4.235559       8.153111           0.003093
           42              C       2.333341      -1.935705       6.768240      -0.106717      31.002242 0.45668490E+03  0.10953215E+05                                 8.851644                            7.359909      -0.201688       1.919542                    0.998488      29.797868      88.717580       0.574145       0.444795      -1.038814       0.009658      -0.007949       0.004815       0.013404      -0.026191      -0.014315       0.044016       0.040908       0.059370      -0.059663       0.000325       0.059338              9.596222       8.507409       2.029179       0.712417      13.082007      -3.227197       7.199249           0.000474
           43              C      -0.149189       7.742389       7.627538       0.000801      34.105676 0.42250382E+03  0.98095108E+04                                 9.153829                            6.860461       0.114639       2.054978                    0.999381      26.644207      74.796148       0.631513       0.417741      -1.069085       0.033859       0.031101      -0.007749       0.046624      -0.011697       0.007991       0.008087      -0.004661       0.092564      -0.029475      -0.003536       0.033011             10.669715      11.818125       4.206595       0.861793      13.366168      -2.800345       6.824852           0.004273
           44              C       1.036224       7.702666       8.244064      -0.143782      29.545845 0.42745271E+03  0.10079215E+05                                 8.437152                            7.040601      -0.062255       1.960421                    0.999410      29.670144      87.454871       0.597317       0.434873      -1.045180      -0.017547       0.012382       0.000421       0.021480      -0.033512      -0.035978       0.027042      -0.067393       0.138234      -0.075502      -0.002264       0.077766              8.950421      11.085992       2.674941       1.287346       9.391339      -1.464766       6.373933           0.000337
           45              C       4.807995      -2.096892       7.935801       0.070888      31.453388 0.43535323E+03  0.10236862E+05                                 8.797734                            7.110573      -0.173721       1.956757                    0.999440      26.987620      77.546642       0.598112       0.435511      -1.052529      -0.000239      -0.010118       0.003793       0.010808      -0.001505       0.015912      -0.010369       0.028274      -0.017758      -0.021617      -0.004639       0.026256              9.600985      12.431165       0.721780       2.280002       9.436090      -1.898768       6.935699           0.000461
           46              C       4.474410      -0.996699       7.163449      -0.156792      30.985628 0.49611909E+03  0.12189095E+05                                 8.843343                            7.682778      -0.483095       1.809359                    0.998199      31.650056      96.432894       0.558777       0.446151      -1.034520      -0.025847      -0.000620      -0.011952       0.028483       0.019579      -0.039414       0.026317      -0.033409       0.051431      -0.062178       0.015947       0.046231              9.282711      10.128704      -1.097216       2.406271      10.027404      -2.486116       7.692024           0.000822
           47              C      -1.211976       6.700195       7.960643       0.618762      22.664231 0.24169892E+03  0.49702502E+04                                 7.452520                            5.567790      -0.087523       2.038222                    0.999319      21.971259      61.611849       0.619270       0.480975      -1.013405      -0.055499      -0.030378       0.018178       0.065828      -0.073997      -0.024864       0.047195       0.002860       0.003668      -0.078824      -0.021122       0.099946              8.604383       8.743569       3.512507       1.204681       9.775390      -1.850062       7.294189           0.001403
           48              C       1.373294       3.340726       2.889544       0.617691      22.892294 0.23452984E+03  0.47914930E+04                                 7.495698                            5.475729       0.058723       2.094281                    0.999582      21.732346      60.944199       0.625340       0.479421      -1.013201      -0.022621      -0.064668       0.023408       0.072399      -0.049687      -0.038217       0.090262       0.018250       0.032511      -0.094978      -0.026553       0.121531              8.754789       8.721085       2.397617       0.530402       9.414722      -3.825068       8.128560           0.002532
           49              C       1.770984       4.567062       2.127355      -0.009630      34.445293 0.43795224E+03  0.10260013E+05                                 9.193946                            6.987369       0.112580       2.056961                    0.998987      26.852559      75.723743       0.625393       0.418053      -1.068872       0.015887       0.038542      -0.024163       0.048185      -0.011041       0.007433       0.010735       0.011224       0.000265      -0.020637       0.008201       0.012436             10.581057      10.688336       2.088906       0.706283      11.471632      -4.971533       9.583203           0.000495
           50              C       0.822761       5.265369       1.321128      -0.092993      32.110685 0.46417211E+03  0.11190065E+05                                 9.105768                            7.457646      -0.304216       1.891865                    0.997494      29.807586      89.284904       0.565453       0.449320      -1.035084       0.009970       0.008463       0.000868       0.013106      -0.014778      -0.007443       0.046272       0.020062       0.091238      -0.053233      -0.006307       0.059539              9.867229      10.446082       0.482207       1.658147       9.811642      -4.010274       9.343964          -0.000248
           51              C       1.259033       6.384541       0.663951      -0.005501      33.716200 0.44931879E+03  0.10641536E+05                                 9.217809                            7.170516      -0.128459       1.977471                    0.998254      27.390784      78.808603       0.602669       0.429119      -1.057165       0.024949      -0.021207       0.022683       0.039833       0.019950      -0.007714       0.009727       0.009075      -0.014954      -0.025485       0.002533       0.022952             10.505553      11.688860      -0.668699       3.570287       9.370301      -3.953968      10.457496           0.000879
           52              C       2.549687       6.900710       0.834456      -0.149331      31.227812 0.49950964E+03  0.12270358E+05                                 8.874397                            7.685748      -0.417588       1.830958                    0.998541      31.402702      95.089036       0.562255       0.443465      -1.038021      -0.021377      -0.003633      -0.003852       0.022023      -0.012288      -0.029263       0.016404      -0.070014       0.081492      -0.059099       0.008676       0.050424              9.373367      11.934397      -0.132028       2.987992       7.686021      -1.694018       8.499683          -0.001086
           53              C       3.429460       6.186039       1.656491       0.047946      30.783466 0.44235246E+03  0.10466684E+05                                 8.772198                            7.249548      -0.249437       1.928526                    0.999145      27.543940      79.982735       0.581006       0.445538      -1.044188      -0.002641      -0.005118       0.003317       0.006646       0.009987       0.009926      -0.009299       0.031285      -0.046970      -0.025722      -0.001873       0.027595              9.519502      12.221488       1.518936       1.596837       8.513237      -2.250430       7.823780           0.000279
           54              C       3.021908       5.064587       2.317055      -0.132330      31.047006 0.47172300E+03  0.11476187E+05                                 8.931942                            7.539974      -0.546989       1.796357                    0.998347      31.277421      95.689256       0.557072       0.451943      -1.028344      -0.022809      -0.001619      -0.003929       0.023201      -0.044681      -0.016169       0.039795      -0.035969       0.065559      -0.060320      -0.012197       0.072517              9.527878      10.811634       2.250724       0.474740       9.485545      -3.021286       8.286456          -0.001405
           55              C       0.065477       3.141033      11.047791       0.561037      22.122531 0.25264938E+03  0.52700921E+04                                 7.400092                            5.698591      -0.115057       2.017731                    0.999296      22.902183      65.359724       0.609198       0.482001      -1.009638      -0.031204       0.019504      -0.021109       0.042423       0.001944      -0.048558       0.072781      -0.036393       0.050567      -0.083732      -0.012400       0.096131              8.464987       9.480645      -0.907642       3.184830       6.949466      -3.105754       8.964849          -0.002078
           56              C       0.676886       3.837115       7.469454       0.168396      21.952407 0.29740352E+03  0.64473418E+04                                 7.111226                            5.993859      -0.045289       2.020060                    0.998603      25.601226      73.940994       0.623697       0.453000      -1.027722      -0.039275      -0.027582       0.000287       0.047993      -0.000972       0.045969      -0.035446      -0.033740      -0.022561      -0.063579       0.005985       0.057594              7.542108       8.146281       0.992906      -1.119357       6.950875       2.308793       7.529169          -0.000780
           57              C      -0.835586       2.520872       6.808890       0.190500      22.260653 0.29812623E+03  0.64513319E+04                                 7.138136                            5.981835       0.012913       2.036863                    0.999336      25.347599      72.567539       0.628864       0.450091      -1.031868       0.035359       0.007773       0.033059       0.049026       0.017294       0.020265      -0.033807      -0.016359      -0.057175      -0.052108       0.013583       0.038525              7.610141       9.930742       1.594792      -0.805317       5.877612       1.594129       7.022069          -0.000124
           58              N       5.942747       4.306462       5.311612      -0.245664      34.291646 0.53517420E+03  0.13029953E+05                                 8.729464                            7.430997       0.321653       2.108081                    0.999326      28.671041      79.357541       0.650172       0.386928      -1.102470      -0.030797      -0.103597      -0.145215       0.181020       0.056257       0.015716      -0.023540       0.037299      -0.185453      -0.077955      -0.012228       0.090184              9.378760      10.058544       0.348725      -2.008712       7.309258       3.061974      10.768477           0.035479
           59              N       4.962253       3.464426       4.824940      -0.165711      32.804316 0.48375770E+03  0.11515073E+05                                 8.583200                            7.122412       0.201761       2.084648                    0.999528      27.647333      76.326589       0.654349       0.393240      -1.095096       0.150524       0.050988      -0.027118       0.161222       0.025260       0.053760       0.008451      -0.071610      -0.011326      -0.076727       0.016524       0.060204              9.454116      11.873296       0.756572      -2.733500       7.002048       1.891910       9.487005          -0.011872
           60              N       6.669728       3.295641       3.506070      -0.371410      38.750497 0.62952710E+03  0.15976016E+05                                 9.536214                            8.096519       0.062905       2.009926                    0.998702      30.461771      86.324292       0.618071       0.390493      -1.098992      -0.087192       0.056467       0.101822       0.145460       0.062238       0.026009       0.001431      -0.000020      -0.125493      -0.060340      -0.025810       0.086151             10.334763      11.277948      -0.065189      -3.080485       7.717627       3.026887      12.008715           0.039491
           61              N      -0.066606       8.851877       2.769852       0.547867      18.125462 0.21676613E+03  0.42411546E+04                                 5.800157                            4.851861      -0.066563       2.102582                    0.999195      19.917367      50.612392       0.768700       0.407246      -1.080536      -0.058993       0.006725      -0.023866       0.063992      -0.011420      -0.029480       0.037377      -0.005469       0.104623      -0.037155      -0.029180       0.066335              6.094601       7.339705       0.471814       1.287626       6.243704      -0.934091       4.700394          -0.000034
           62              N       1.320784      -0.037184       9.428563       0.567061      16.943427 0.20106198E+03  0.38674993E+04                                 5.530313                            4.668867      -0.011811       2.124231                    0.999242      19.622269      49.728219       0.783216       0.406560      -1.079069      -0.061816      -0.015395      -0.007792       0.064179      -0.021523      -0.022616       0.040885      -0.021289       0.043993      -0.032883      -0.029492       0.062375              5.786085       7.046733       0.768320       0.802014       5.372051      -1.299146       4.939471           0.000003
           63              N       0.150722       2.390717       5.980080      -0.245615      34.290060 0.53514273E+03  0.13028988E+05                                 8.729199                            7.430778       0.321631       2.108089                    0.999326      28.670111      79.354212       0.650182       0.386928      -1.102471       0.030790       0.103591       0.145209       0.181010       0.056259       0.015725      -0.023537       0.037303      -0.185456      -0.077959      -0.012228       0.090187              9.378470      10.058228       0.348721      -2.008633       7.309050       3.061873      10.768131           0.035469
           64              N       1.131216       3.232753       6.466752      -0.165704      32.804528 0.48376013E+03  0.11515143E+05                                 8.583230                            7.122423       0.201757       2.084645                    0.999528      27.647403      76.326790       0.654350       0.393239      -1.095096      -0.150524      -0.050990       0.027118       0.161223       0.025254       0.053758       0.008447      -0.071613      -0.011315      -0.076726       0.016530       0.060196              9.454161      11.873361       0.756561      -2.733531       7.002069       1.891934       9.487052          -0.011866
           65              N      -0.576259       3.401538       7.785622      -0.371437      38.752341 0.62956438E+03  0.15977211E+05                                 9.536500                            8.096745       0.062904       2.009910                    0.998702      30.462825      86.328169       0.618064       0.390492      -1.098992       0.087206      -0.056473      -0.101827       0.145475       0.062236       0.026016       0.001434      -0.000023      -0.125481      -0.060342      -0.025807       0.086149             10.335087      11.278368      -0.065208      -3.080624       7.717829       3.026969      12.009065           0.039482
           66              N       6.160075      -2.154698       8.521840       0.547869      18.125687 0.21676939E+03  0.42412373E+04                                 5.800218                            4.851907      -0.066596       2.102567                    0.999194      19.917548      50.613085       0.768693       0.407247      -1.080534       0.058990      -0.006722       0.023872       0.063992      -0.011417      -0.029479       0.037375      -0.005471       0.104655      -0.037156      -0.029182       0.066338              6.094668       7.339800       0.471833       1.287641       6.243771      -0.934092       4.700432          -0.000032
           67              N       4.772685       6.734363       1.863129       0.567064      16.943241 0.20105925E+03  0.38674327E+04                                 5.530272                            4.668835      -0.011797       2.124239                    0.999242      19.622113      49.727693       0.783219       0.406560      -1.079070       0.061815       0.015400       0.007796       0.064180      -0.021522      -0.022614       0.040889      -0.021292       0.043974      -0.032884      -0.029492       0.062377              5.786040       7.046675       0.768299       0.802018       5.371998      -1.299138       4.939448           0.000003
           68              O       8.200300       0.166783       4.232126      -0.565904      38.615376 0.55498318E+03  0.13413553E+05                                 8.996273                            7.226409       0.608392       2.246398                    0.998133      27.495773      71.866971       0.718200       0.352855      -1.146846      -0.008137      -0.019678      -0.014156       0.025570      -0.013315       0.032422       0.034990       0.046747       0.002754      -0.059724       0.011848       0.047876             10.166872      13.778760       4.178196       4.439707       8.539345       1.712476       8.182512           0.045711
           69              O       4.214549       6.596039       6.349318      -0.527350      37.667609 0.57508892E+03  0.14103175E+05                                 8.989529                            7.510314       0.036477       2.071969                    0.995156      27.515690      73.793668       0.679066       0.367801      -1.128618      -0.021709      -0.003103      -0.009469       0.023886      -0.000983       0.001614       0.006994       0.092956       0.061226      -0.057325       0.020888       0.036437              9.818767      11.574179      -2.604321       4.627669       8.341921      -1.027676       9.540200           0.043738
           70              O       3.983744       3.845921       7.553013      -0.521768      39.762649 0.59438207E+03  0.14728530E+05                                 9.415792                            7.690071      -0.072804       2.022724                    0.998025      28.090684      76.259120       0.662500       0.373101      -1.122185      -0.012360      -0.014077       0.021991       0.028888      -0.052323      -0.001651       0.032153       0.009748       0.089014      -0.072645       0.013955       0.058690             10.572075      10.231794      -0.656872       3.567360       9.036386      -3.786190      12.448046           0.039333
           71              O       5.845461       3.962029       8.589590      -0.603836      44.360017 0.64441780E+03  0.16231235E+05                                 9.943129                            7.853449       0.223730       2.090610                    0.998837      29.257263      79.068583       0.677544       0.358909      -1.137522      -0.040092      -0.025875       0.010532       0.048865       0.001772      -0.015968       0.036461       0.020816      -0.081053      -0.054037       0.019719       0.034318             11.287962      17.103354       4.008282       2.007263       8.868473      -1.025224       7.892059           0.061898
           72              O       2.678199       5.375838       5.308224      -0.521380      38.341883 0.60328701E+03  0.14940018E+05                                 9.084387                            7.678081       0.157509       2.103457                    0.996601      27.723199      74.181379       0.674942       0.366448      -1.132137       0.014872       0.005561       0.023227       0.028136       0.014649      -0.032231       0.025121      -0.028773      -0.031263      -0.053074       0.018776       0.034298             10.062943       6.952792       2.140486       0.373127      16.537053      -0.682613       6.698984           0.011460
           73              O       7.186222       0.648470       2.328347      -0.534952      34.273941 0.49497627E+03  0.11703414E+05                                 8.416561                            6.939617       0.273090       2.141885                    0.998250      27.281015      72.075849       0.710003       0.364853      -1.129761       0.003357      -0.027454      -0.002092       0.027737      -0.045720      -0.024373       0.006927      -0.037373       0.036917      -0.059477       0.006460       0.053018              9.246740       5.646530       0.527577       0.112527      12.393646      -4.439047       9.700045           0.029333
           74              O       7.220991       3.968015       0.421180      -0.533225      36.884252 0.58871650E+03  0.14479736E+05                                 8.864152                            7.567945       0.251239       2.135696                    0.995326      27.673114      73.617936       0.682607       0.364822      -1.134227      -0.022817       0.034161      -0.024800       0.047986       0.025525       0.020598       0.015157       0.048924      -0.054698      -0.032137      -0.021062       0.053199              9.614636      13.878511       1.388175       2.511072       6.655094      -1.016574       8.310303           0.053687
           75              O       5.598111       2.613414       0.860427      -0.509204      29.869721 0.46907790E+03  0.10900796E+05                                 7.603799                            6.693039       0.593093       2.256892                    0.998376      26.511606      68.567748       0.735969       0.358124      -1.139431      -0.009300       0.005840      -0.010275       0.015039      -0.000691      -0.030031       0.005414      -0.081311       0.074721      -0.063343       0.025304       0.038039              8.102611       6.265369       0.144783       0.653264       8.372248      -3.257988       9.670214           0.037166
           76              O      -0.295875       9.808845       2.101384      -0.334550      22.036744 0.33167128E+03  0.70489460E+04                                 6.105139                            5.600138       0.979005       2.417419                    0.999506      23.886848      58.566118       0.812772       0.354585      -1.145325       0.009862      -0.046253       0.026446       0.054184      -0.066994      -0.051445      -0.029330      -0.204529       0.209435      -0.171017       0.072347       0.098669              6.179801       4.991027      -1.315126       0.860120       7.486032      -1.559608       6.062345           0.000827
           77              O      -0.833814       7.953048       2.986653      -0.335135      25.646829 0.40164674E+03  0.89574312E+04                                 6.857501                            6.262443       0.767288       2.346442                    0.998179      24.454388      61.483604       0.750053       0.366163      -1.135799       0.019993       0.042088      -0.012430       0.048224       0.084864      -0.097682       0.052737      -0.097963       0.014330      -0.170598       0.074646       0.095951              7.018721       8.593531       2.801544      -0.072232       7.412003       0.210172       5.050629           0.000221
           78              O       0.987340      -0.975903      10.060898      -0.334708      22.920338 0.35570727E+03  0.77070005E+04                                 6.335239                            5.877094       0.986037       2.427255                    0.998597      24.049314      59.886188       0.776336       0.364136      -1.135698      -0.000547       0.044083      -0.029405       0.052993      -0.003146      -0.086543      -0.016035      -0.209881       0.104810      -0.161048       0.065280       0.095768              6.361200       5.792150       1.569776      -1.080518       7.301396      -1.388326       5.990055           0.000164
           79              O       0.629542       0.556655       8.695732      -0.323978      24.588940 0.38027898E+03  0.83621135E+04                                 6.652643                            6.102863       0.928106       2.429780                    0.995772      23.639024      58.931652       0.758396       0.367279      -1.135432       0.017900      -0.026626       0.042237       0.053041      -0.103479       0.024343       0.013907      -0.060878       0.205333      -0.145701       0.069341       0.076360              6.776405       7.686566      -1.567503       2.230371       5.810093      -1.550542       6.832555          -0.000239
           80              O      -2.106831       6.530396       7.059566      -0.565864      38.616274 0.55499708E+03  0.13413977E+05                                 8.996416                            7.226503       0.608365       2.246384                    0.998133      27.496092      71.868130       0.718195       0.352856      -1.146845       0.008143       0.019681       0.014143       0.025567      -0.013312       0.032427       0.034987       0.046756       0.002769      -0.059724       0.011839       0.047884             10.167057      13.779060       4.178301       4.439807       8.539482       1.712509       8.182630           0.045697
           81              O       1.878920       0.101140       4.942374      -0.527335      37.665487 0.57505006E+03  0.14101973E+05                                 8.989184                            7.510054       0.036476       2.071985                    0.995155      27.514796      73.790427       0.679079       0.367800      -1.128619       0.021706       0.003115       0.009446       0.023876      -0.000982       0.001620       0.006994       0.092970       0.061262      -0.057338       0.020899       0.036440              9.818360      11.573684      -2.604141       4.627449       8.341558      -1.027583       9.539838           0.043723
           82              O       2.109725       2.851258       3.738679      -0.521782      39.761181 0.59435709E+03  0.14727742E+05                                 9.415542                            7.689898      -0.072749       2.022750                    0.998024      28.090151      76.257001       0.662510       0.373100      -1.122187       0.012374       0.014065      -0.022007       0.028900      -0.052328      -0.001649       0.032161       0.009737       0.089023      -0.072653       0.013955       0.058698             10.571769      10.231463      -0.656854       3.567230       9.036141      -3.786057      12.447703           0.039331
           83              O       0.248008       2.735150       2.702102      -0.603825      44.356803 0.64436556E+03  0.16229566E+05                                 9.942625                            7.853112       0.223787       2.090645                    0.998836      29.256158      79.064357       0.677562       0.358908      -1.137525       0.040094       0.025859      -0.010537       0.048859       0.001767      -0.015975       0.036459       0.020809      -0.081101      -0.054044       0.019716       0.034328             11.287334      17.102307       4.008028       2.007128       8.868027      -1.025144       7.891668           0.061905
           84              O       3.415270       1.321341       5.983468      -0.521395      38.341768 0.60328483E+03  0.14939949E+05                                 9.084369                            7.678069       0.157523       2.103462                    0.996601      27.723162      74.181220       0.674942       0.366448      -1.132137      -0.014872      -0.005561      -0.023248       0.028153       0.014648      -0.032236       0.025121      -0.028776      -0.031248      -0.053077       0.018777       0.034300             10.062923       6.952777       2.140480       0.373127      16.537029      -0.682580       6.698965           0.011455
           85              O      -1.092753       6.048709       8.963345      -0.534921      34.275140 0.49499658E+03  0.11704017E+05                                 8.416739                            6.939745       0.273153       2.141893                    0.998250      27.281613      72.077877       0.709998       0.364851      -1.129762      -0.003348       0.027453       0.002094       0.027736      -0.045723      -0.024376       0.006935      -0.037375       0.036922      -0.059481       0.006454       0.053027              9.246952       5.646648       0.527605       0.112522      12.393975      -4.439168       9.700233           0.029312
           86              O      -1.127522       2.729164      10.870512      -0.533189      36.885227 0.58873482E+03  0.14480309E+05                                 8.864319                            7.568070       0.251149       2.135664                    0.995326      27.673482      73.619389       0.682600       0.364823      -1.134226       0.022819      -0.034171       0.024807       0.047998       0.025536       0.020595       0.015152       0.048933      -0.054662      -0.032133      -0.021069       0.053202              9.614831      13.878830       1.388209       2.511140       6.655200      -1.016597       8.310463           0.053673
           87              O       0.495358       4.083765      10.431265      -0.509188      29.871309 0.46910893E+03  0.10901707E+05                                 7.604074                            6.693264       0.593038       2.256861                    0.998376      26.512369      68.570501       0.735956       0.358124      -1.139430       0.009295      -0.005846       0.010281       0.015042      -0.000688      -0.030021       0.005417      -0.081324       0.074758      -0.063347       0.025304       0.038043              8.102918       6.265609       0.144764       0.653331       8.372525      -3.258134       9.670621           0.037146
           88              O       6.389344      -3.111666       9.190308      -0.334521      22.037017 0.33167673E+03  0.70490918E+04                                 6.105186                            5.600181       0.978988       2.417410                    0.999505      23.887016      58.566684       0.812770       0.354585      -1.145325      -0.009871       0.046273      -0.026423       0.054193      -0.066990      -0.051437      -0.029332      -0.204522       0.209491      -0.171017       0.072345       0.098672              6.179847       4.991072      -1.315140       0.860132       7.486085      -1.559616       6.062385           0.000832
           89              O       6.927283      -1.255869       8.305039      -0.335094      25.646323 0.40163577E+03  0.89571230E+04                                 6.857402                            6.262348       0.767268       2.346442                    0.998179      24.454120      61.482658       0.750061       0.366162      -1.135800      -0.019999      -0.042080       0.012430       0.048220       0.084870      -0.097682       0.052732      -0.097969       0.014372      -0.170601       0.074649       0.095952              7.018625       8.593404       2.801518      -0.072237       7.411924       0.210167       5.050548           0.000223
           90              O       5.106129       7.673082       1.230794      -0.334724      22.920801 0.35571719E+03  0.77072727E+04                                 6.335340                            5.877191       0.986035       2.427251                    0.998597      24.049523      59.887022       0.776326       0.364138      -1.135696       0.000544      -0.044074       0.029431       0.053000      -0.003145      -0.086538      -0.016024      -0.209889       0.104783      -0.161045       0.065282       0.095762              6.361299       5.792255       1.569802      -1.080536       7.301485      -1.388340       5.990155           0.000160
           91              O       5.463927       6.140524       2.595960      -0.323983      24.588624 0.38027223E+03  0.83619247E+04                                 6.652579                            6.102802       0.928138       2.429793                    0.995772      23.638860      58.931024       0.758402       0.367278      -1.135433      -0.017896       0.026627      -0.042239       0.053041      -0.103479       0.024343       0.013909      -0.060883       0.205315      -0.145699       0.069341       0.076359              6.776342       7.686478      -1.567490       2.230353       5.810034      -1.550539       6.832514          -0.000238

******************************************************
Auxiliary information for the entire system
The total spin magnetic moment of the unit cell is   13.019568
The total net atomic charge of the unit cell is   0.000003
Accuracy of reproducing the electrostatic potential in the unit cell:
  The inner radius (bohr) =    5.0000
  The outer radius (bohr) =   12.0000
  Valid grid points have density less than (e/(bohr^3)) =    0.0001
  The number of valid grid points were=         1317
  The rms potential error without charges in kcal/mol is=      2.06738
  The rms potential error with partial charges in kcal/mol is=      0.30345
  The RRMSE value at monopole order=      0.14678
  The rms potential error with partial charges and cloud penetration in kcal/mol is=      0.29417
  The RRMSE value at monopole order with cloud penetration is=      0.14229
  The rms potential error with partial charges and atomic dipoles in kcal/mol is=      0.64797
  The RRMSE value at dipole order=      0.31342
  The rms potential error with partial charges, atomic dipoles and cloud penetration in kcal/mol is=      0.64194
  The RRMSE value at dipole order with cloud penetration=      0.31051

******************************************************
The electron densities and ab initio electrostatic potential were computed in VASP using the PBE functional and
projector augmented wave method. See the main text of the journal article for a description of computational details.
The atomic charges, dipoles, and quadrupoles were computed with the DDEC6 method as described in
(a) T. A. Manz and N. Gabaldon Limas, RSC Adv. 6 (2016) 47771-47801 DOI: 10.1039/c6ra04656h
(b) N. Gabaldon Limas and T. A. Manz, RSC Adv. 8 (2018) 2678-2707 DOI: 10.1039/c7ra11829e.
For each atom in the material, the electron cloud parameters were fit to the spherically averaged atom-in-material
electron density using radial positions for which this density was between 10^-4 and 10^-2 electrons per cubic bohr.
The polarizabilities, dispersion coefficients, and quantum Drude oscillator (QDO) parameters were fit using the MCLF method.
The magnetic structure of the system was optimized in VASP from the default ferromagnetic initial guess using spin polarization.
The atomic spin moments (ASMs) were computed on this optimized magnetic structure using the DDEC6 partition as inputs
to the method of T. A. Manz and D. S. Sholl, J. Chem. Theory Comput. 7 (2011) 4146-4164 DOI: 10.1021/ct200539n.
The RMSE and RRMSE were computed using a uniform grid with Ewald summation.
