# Supplementary material for: A collection of forcefield precursors for metal–organic frameworks
Source: RSC Adv. 2019 Nov 13;9(63):36492–507. doi: 10.1039/c9ra07327b (PMC9075174; doi:10.1039/c9ra07327b)
Supplement: RA-009-C9RA07327B-s3577 [file RA-009-C9RA07327B-s3577.xyz]

  558
jmolscript: load "" {1 1 1} spacegroup "x,y,z" unitcell [{     24.057000     0.000000     0.000000 }, {    -12.028500    20.833973     0.000000 }, {      0.000000     0.000000    26.996000 }]
Zn     0.106332    19.206840    26.436373     0.946057
Zn    11.922168     1.627133    12.938373     0.946057
Zn    12.134832     1.627133     9.558204     0.946103
Zn    -0.106332    19.206840    23.056204     0.946103
Zn     4.551945    11.138467     8.439220     0.946203
Zn     7.476555     9.695506    21.937220     0.946203
Zn     7.370223     9.511334    18.556780     0.946203
Zn     4.658277    11.322639     5.058780     0.946203
Zn    -4.658277    11.322639    17.437796     0.946103
Zn    16.686777     9.511334     3.939796     0.946103
Zn    16.580445     9.695506     0.559627     0.946057
Zn    -4.551945    11.138467    14.057627     0.946057
H      3.750486    17.225529    26.431784     0.106563
H      3.264535    16.717180    22.484968     0.124364
H      5.242020    15.529643    22.420178     0.116247
H      5.702712    16.060910    26.342697     0.101289
H      6.642138    13.637919    22.973596     0.118959
H      8.683374    12.548302    23.076181     0.114851
H      9.987264    15.215050    25.737986     0.110049
H      7.980910    16.315084    25.624603     0.110848
H     10.026958    11.133675    24.501570     0.128689
H     10.468404     9.139864    23.497318     0.117785
H     10.473215     6.831460    23.508117     0.114333
H     11.307993     4.839732    22.884509     0.115346
H     11.338064     2.529244    22.830517     0.122248
H      2.149493    20.327707     3.436591     0.122178
H      8.278014     3.608444    12.933784     0.106563
H      8.763965     4.116793     8.986968     0.124364
H      6.786480     5.304330     8.922178     0.116247
H      6.325788     4.773063    12.844697     0.101289
H      5.386362     7.196054     9.475596     0.118959
H      3.345126     8.285671     9.578181     0.114851
H      2.041236     5.618923    12.239986     0.110048
H      4.047590     4.518889    12.126603     0.110848
H      2.001542     9.700298    11.003570     0.128689
H      1.560096    11.694109     9.999318     0.117785
H      1.555285    14.002513    10.010117     0.114333
H      0.720507    15.994241     9.386509     0.115346
H      0.690436    18.304729     9.332517     0.122248
H      9.879007     0.506266    16.934591     0.122178
H     15.778986     3.608444     9.562793     0.106576
H     15.293035     4.116793    13.509608     0.124213
H     17.270520     5.304330    13.574399     0.116280
H     17.731212     4.773063     9.651880     0.101359
H     18.670638     7.196054    13.020981     0.118878
H     -3.345126     8.285671    12.918396     0.114749
H     -2.041236     5.618923    10.256590     0.110171
H     20.009410     4.518889    10.369973     0.110883
H     -2.001542     9.700298    11.493007     0.128707
H     -1.560096    11.694109    12.497258     0.117727
H     -1.555285    14.002513    12.486460     0.114327
H     -0.720507    15.994241    13.110067     0.115214
H     -0.690436    18.304729    13.164059     0.122233
H     14.177993     0.506266     5.561986     0.122108
H     -3.750486    17.225529    23.060793     0.106576
H     -3.264535    16.717180     0.011608     0.124213
H     -5.242020    15.529643     0.076399     0.116280
H     -5.702712    16.060910    23.149880     0.101359
H     -6.642138    13.637919    26.518981     0.118878
H     15.373626    12.548302    26.416396     0.114749
H     14.069736    15.215050    23.754590     0.110171
H     -7.980910    16.315084    23.867973     0.110883
H     14.030042    11.133675    24.991007     0.128707
H     13.588596     9.139864    25.995258     0.117727
H     13.583785     6.831460    25.984460     0.114327
H     12.749007     4.839732    26.608067     0.115214
H     12.718936     2.529244    26.662059     0.122233
H     -2.149493    20.327707    19.059986     0.122108
H     12.028500    14.604615    24.746423     0.122754
H      0.000000     6.229358    11.248423     0.122754
H      1.014003     8.973192     8.434360     0.106445
H      0.816735     9.648213     4.487545     0.124455
H     -1.200444     8.529429     4.422755     0.116347
H     -0.970700     7.864825     8.345273     0.101275
H     -3.538785     8.262754     4.976173     0.118978
H     18.553961     7.039799     5.078757     0.115060
H     20.211489     4.577224     7.740563     0.110133
H     -1.889677     5.764760     7.627180     0.110939
H     16.657067     6.583535     6.504146     0.128671
H     14.709653     7.198138     5.499895     0.117888
H     12.708110     8.348173     5.510693     0.114450
H     10.565834     8.621098     4.887086     0.115302
H      8.549858     9.750299     4.833094     0.122231
H      4.501065     8.808604    12.435167     0.122251
H     11.014497    11.860781    21.932360     0.106445
H     11.211765    11.185760    17.985545     0.124455
H     13.228944    12.304544    17.920755     0.116347
H     12.999200    12.969148    21.843273     0.101275
H     15.567285    12.571219    18.474173     0.118978
H     -6.525461    13.794174    18.576757     0.115060
H     -8.182989    16.256749    21.238563     0.110133
H     13.918177    15.069213    21.125180     0.110940
H     -4.628567    14.250438    20.002146     0.128671
H     -2.681153    13.635835    18.997895     0.117888
H     -0.679610    12.485800    19.008693     0.114450
H      1.462666    12.212875    18.385086     0.115302
H      3.478642    11.083674    18.331094     0.122231
H      7.527435    12.025369    25.933167     0.122251
H      7.264011     5.364748    18.561640     0.106445
H      7.947230     5.531420    22.508455     0.124456
H      7.986924     3.225099    22.573245     0.116347
H      7.296488     3.091762    18.650727     0.101275
H      8.925147     1.066699    22.019827     0.118978
H     -3.180335    19.588101    21.917243     0.115060
H     -6.141752    19.792274    19.255437     0.110133
H      5.937268     1.245872    19.368820     0.110940
H     -2.627024    17.717211    20.491854     0.128671
H     -1.121056    16.338002    21.496105     0.117888
H      0.875675    15.179633    21.485307     0.114450
H      2.183173    13.460830    22.108914     0.115302
H      4.169078    12.279544    22.162906     0.122231
H      5.377942     8.302338    14.560833     0.122250
H      4.764489    15.469225     5.063640     0.106445
H      4.081270    15.302553     9.010455     0.124456
H      4.041576    17.608874     9.075245     0.116347
H      4.732012    17.742211     5.152727     0.101275
H      3.103353    19.767274     8.521827     0.118978
H     15.208835     1.245872     8.419243     0.115060
H     18.170252     1.041699     5.757437     0.110133
H      6.091232    19.588101     5.870820     0.110939
H     14.655524     3.116762     6.993854     0.128671
H     13.149556     4.495971     7.998105     0.117888
H     11.152825     5.654340     7.987307     0.114450
H      9.845327     7.373143     8.610914     0.115302
H      7.859422     8.554429     8.664906     0.122231
H      6.650558    12.531635     1.062833     0.122250
H     18.662218     3.114679     6.749000     0.122733
H     -6.633718    17.719294    20.247000     0.122733
H     -4.764489    15.469225    17.433207     0.106576
H     -4.081270    15.302553    13.486392     0.124213
H     -4.041576    17.608874    13.421601     0.116280
H     -4.732012    17.742211    17.344120     0.101359
H     -3.103353    19.767274    13.975019     0.118878
H      8.848165     1.245872    14.077604     0.114749
H      5.886748     1.041699    16.739410     0.110172
H     -6.091232    19.588101    16.626027     0.110883
H      9.401476     3.116762    15.502993     0.128707
H     10.907444     4.495971    14.498742     0.117727
H     12.904175     5.654340    14.509540     0.114327
H     14.211673     7.373143    13.885933     0.115214
H     16.197578     8.554429    13.831941     0.122233
H     -6.650558    12.531635    21.434014     0.122109
H     16.792989     5.364748     3.935207     0.106576
H     16.109770     5.531420    -0.011608     0.124213
H     16.070076     3.225099    26.919601     0.116280
H     16.760512     3.091762     3.846120     0.101359
H     15.131853     1.066699     0.477019     0.118878
H      3.180335    19.588101     0.579604     0.114749
H      6.141752    19.792274     3.241410     0.110172
H     18.119732     1.245872     3.128027     0.110883
H      2.627024    17.717211     2.004993     0.128707
H      1.121056    16.338002     1.000742     0.117727
H     -0.875675    15.179633     1.011540     0.114327
H     -2.183173    13.460830     0.387933     0.115214
H     -4.169078    12.279544     0.333941     0.122233
H     18.679058     8.302338     7.936014     0.122109
H     13.042503    11.860781     0.564216     0.106563
H     12.845235    11.185760     4.511032     0.124364
H     10.828056    12.304544     4.575822     0.116247
H     11.057800    12.969148     0.653303     0.101289
H      8.489715    12.571219     4.022404     0.118959
H      6.525461    13.794174     3.919819     0.114851
H      8.182989    16.256749     1.258014     0.110049
H     10.138823    15.069213     1.371397     0.110848
H      4.628567    14.250438     2.494430     0.128689
H      2.681153    13.635835     3.498682     0.117785
H      0.679610    12.485800     3.487883     0.114333
H     -1.462666    12.212875     4.111491     0.115346
H     -3.478642    11.083674     4.165483     0.122248
H     16.529565    12.025369    23.559409     0.122177
H     -1.014003     8.973192    14.062216     0.106563
H     -0.816735     9.648213    18.009032     0.124364
H      1.200444     8.529429    18.073822     0.116247
H      0.970700     7.864825    14.151303     0.101289
H      3.538785     8.262754    17.520404     0.118959
H      5.503039     7.039799    17.417819     0.114851
H      3.845511     4.577224    14.756014     0.110049
H      1.889677     5.764760    14.869397     0.110849
H      7.399933     6.583535    15.992430     0.128690
H      9.347347     7.198138    16.996682     0.117785
H     11.348890     8.348173    16.985883     0.114333
H     13.491166     8.621098    17.609491     0.115346
H     15.507142     9.750299    17.663483     0.122248
H     -4.501065     8.808604    10.061409     0.122178
H      5.394782     3.114679    15.747577     0.122754
H      6.633718    17.719294     2.249577     0.122754
C      2.002264    17.878466    24.537744     0.638748
C      3.289434    17.086566    24.450817    -0.034451
C      4.052041    16.891560    25.619474    -0.101397
C      3.754335    16.589676    23.266233    -0.097114
C      4.955983    15.896738    23.224659    -0.142532
C      5.736392    15.744233    24.356871     0.084338
C      5.227105    16.213831    25.557383    -0.143154
C      7.073359    15.076505    24.317997     0.078594
C      7.305389    13.954595    23.541862    -0.131827
C      8.538190    13.296450    23.610972    -0.117956
C      9.546178    13.727713    24.452167     0.068614
C      9.314991    14.881915    25.188888    -0.143461
C      8.106608    15.541936    25.121398    -0.138605
C     10.819636    12.992899    24.589037     0.097990
C     10.826251    11.598481    24.596596    -0.188346
C     11.100862     8.684850    24.004843    -0.124037
C     11.105673     7.290224    24.011052    -0.128192
C     11.604736     4.372843    23.632838    -0.143976
C     11.608465     2.981342    23.597744    -0.097529
C      0.141816    20.379167     3.366941    -0.095863
C      1.369685    20.560006     3.886884    -0.108395
C     -0.277979    19.907486     2.000674     0.598180
C     10.026236     2.955507    11.039744     0.638748
C      8.739066     3.747407    10.952817    -0.034451
C      7.976459     3.942413    12.121474    -0.101397
C      8.274165     4.244297     9.768233    -0.097114
C      7.072517     4.937235     9.726659    -0.142532
C      6.292108     5.089740    10.858871     0.084338
C      6.801395     4.620142    12.059383    -0.143154
C      4.955141     5.757468    10.819997     0.078594
C      4.723111     6.879378    10.043862    -0.131827
C      3.490310     7.537523    10.112972    -0.117956
C      2.482322     7.106260    10.954167     0.068614
C      2.713509     5.952058    11.690888    -0.143461
C      3.921892     5.292037    11.623398    -0.138605
C      1.208864     7.841074    11.091037     0.097990
C      1.202249     9.235492    11.098596    -0.188346
C      0.927638    12.149123    10.506843    -0.124037
C      0.922827    13.543749    10.513052    -0.128192
C      0.423764    16.461130    10.134838    -0.143976
C      0.420035    17.852631    10.099744    -0.097529
C     11.886684     0.454806    16.864941    -0.095864
C     10.658815     0.273967    17.384884    -0.108396
C     12.306479     0.926487    15.498674     0.598180
C     14.030764     2.955507    11.456832     0.638607
C     15.317934     3.747407    11.543760    -0.034469
C     16.080541     3.942413    10.375103    -0.101468
C     15.782835     4.244297    12.728344    -0.096849
C     16.984483     4.937235    12.769918    -0.142571
C     17.764892     5.089740    11.637706     0.084326
C     17.255605     4.620142    10.437194    -0.143262
C     19.101859     5.757468    11.676580     0.078660
C     19.333889     6.879378    12.452715    -0.131830
C     -3.490310     7.537523    12.383605    -0.117843
C     -2.482322     7.106260    11.542410     0.068785
C     -2.713509     5.952058    10.805689    -0.143777
C     20.135108     5.292037    10.873179    -0.138566
C     -1.208864     7.841074    11.405540     0.097896
C     -1.202249     9.235492    11.397981    -0.188324
C     -0.927638    12.149123    11.989733    -0.123907
C     -0.922827    13.543749    11.983524    -0.128181
C     -0.423764    16.461130    12.361738    -0.143596
C     -0.420035    17.852631    12.396833    -0.097547
C     12.170316     0.454806     5.631636    -0.095640
C     13.398185     0.273967     5.111693    -0.108231
C     11.750521     0.926487     6.997903     0.598122
C     -2.002264    17.878466    24.954832     0.638607
C     -3.289434    17.086566    25.041760    -0.034469
C     -4.052041    16.891560    23.873103    -0.101468
C     -3.754335    16.589676    26.226344    -0.096848
C     -4.955983    15.896738    26.267918    -0.142571
C     -5.736392    15.744233    25.135706     0.084326
C     -5.227105    16.213831    23.935194    -0.143262
C     -7.073359    15.076505    25.174580     0.078660
C     -7.305389    13.954595    25.950715    -0.131830
C     15.518810    13.296450    25.881605    -0.117843
C     14.510822    13.727713    25.040410     0.068785
C     14.742009    14.881915    24.303689    -0.143777
C     -8.106608    15.541936    24.371179    -0.138566
C     13.237364    12.992899    24.903540     0.097896
C     13.230749    11.598481    24.895981    -0.188324
C     12.956138     8.684850    25.487733    -0.123907
C     12.951327     7.290224    25.481524    -0.128181
C     12.452264     4.372843    25.859738    -0.143596
C     12.448535     2.981342    25.894833    -0.097547
C     -0.141816    20.379167    19.129636    -0.095640
C     -1.369685    20.560006    18.609693    -0.108231
C      0.277979    19.907486    20.495903     0.598123
C     12.028500    13.676253    24.746423    -0.209090
C     12.028500    10.894084    24.746423     0.100982
C     12.028500     9.396122    24.746423     0.084274
C     12.028500     6.578535    24.746423     0.083274
C     12.028500     5.095156    24.746423     0.094312
C     12.028500     0.767107    24.746423     0.625001
C     12.028500     2.260069    24.746423    -0.027285
C      0.000000     7.157720    11.248423    -0.209090
C     -0.000000     9.939889    11.248423     0.100982
C      0.000000    11.437851    11.248423     0.084274
C     -0.000000    14.255438    11.248423     0.083274
C      0.000000    15.738817    11.248423     0.094312
C      0.000000    20.066866    11.248423     0.625001
C      0.000000    18.573904    11.248423    -0.027284
C      2.453573    10.160729     6.540321     0.638875
C      1.124184     9.441957     6.453394    -0.034583
C      0.574000     8.879023     7.622051    -0.101215
C      0.461413     9.287785     5.268809    -0.097171
C     -0.739512     8.593597     5.227235    -0.142633
C     -1.261790     7.993995     6.359448     0.084508
C     -0.600463     8.200252     7.559960    -0.143249
C     -2.508544     7.170012     6.320573     0.078458
C     -3.596161     7.530023     5.544438    -0.131724
C     19.274468     6.791459     5.613548    -0.118359
C     19.143959     5.702883     6.454744     0.068696
C     20.259121     5.325997     7.191464    -0.143496
C     -2.622093     6.042477     7.123974    -0.138696
C     17.870863     4.967444     6.591613     0.098015
C     16.659954     5.658924     6.599172    -0.188415
C     13.999370     6.877920     6.007420    -0.124217
C     12.789182     7.571066     6.013629    -0.128296
C     10.013125     8.597556     5.635415    -0.143736
C      8.806185     9.290077     5.600320    -0.097526
C      5.549469    10.521573    12.365518    -0.095768
C      5.092145     9.367788    12.885461    -0.108516
C      5.350878    11.120966    10.999250     0.598395
C      9.574927    10.673244    20.038321     0.638875
C     10.904316    11.392016    19.951394    -0.034583
C     11.454500    11.954950    21.120051    -0.101215
C     11.567087    11.546188    18.766809    -0.097171
C     12.768012    12.240376    18.725235    -0.142633
C     13.290290    12.839978    19.857448     0.084509
C     12.628963    12.633721    21.057960    -0.143249
C     14.537044    13.663961    19.818573     0.078458
C     15.624661    13.303950    19.042438    -0.131724
C     -7.245968    14.042514    19.111548    -0.118359
C     -7.115459    15.131090    19.952744     0.068696
C     -8.230621    15.507976    20.689464    -0.143496
C     14.650593    14.791496    20.621974    -0.138696
C     -5.842363    15.866529    20.089613     0.098015
C     -4.631454    15.175049    20.097172    -0.188416
C     -1.970870    13.956053    19.505420    -0.124217
C     -0.760682    13.262907    19.511629    -0.128296
C      2.015375    12.236417    19.133415    -0.143736
C      3.222315    11.543896    19.098320    -0.097526
C      6.479031    10.312400    25.863518    -0.095768
C      6.936355    11.466185    26.383461    -0.108516
C      6.677622     9.713007    24.497250     0.598395
C      7.572662     7.205221    20.455679     0.638875
C      7.614882     5.694550    20.542606    -0.034583
C      7.402459     4.936610    19.373949    -0.101215
C      7.812751     5.043488    21.727191    -0.097171
C      7.812030     3.656362    21.768765    -0.142633
C      7.553898     2.904256    20.636552     0.084509
C      7.401858     3.580110    19.436040    -0.143249
C      7.463684     1.412543    20.675427     0.078458
C      8.319271     0.650645    21.451562    -0.131724
C     -3.755659    20.087908    21.382452    -0.118359
C     -4.633138    19.430597    20.541256     0.068696
C     -5.517112    20.207912    19.804536    -0.143496
C      6.543985     0.750440    19.872026    -0.138696
C     -4.633498    17.960343    20.404387     0.098015
C     -3.429205    17.257405    20.396828    -0.188416
C     -1.043232    15.562769    20.988580    -0.124217
C      0.162144    14.861290    20.982371    -0.128296
C      2.439139    12.970398    21.360585    -0.143736
C      3.642350    12.271418    21.395680    -0.097526
C      6.337215    10.066767    14.630482    -0.095769
C      5.566670     9.093821    14.110539    -0.108502
C      6.955600    10.194480    15.996750     0.598395
C      4.455838    13.628752     6.957679     0.638875
C      4.413618    15.139423     7.044606    -0.034583
C      4.626041    15.897363     5.875949    -0.101215
C      4.215749    15.790485     8.229191    -0.097171
C      4.216470    17.177611     8.270765    -0.142633
C      4.474602    17.929717     7.138552     0.084508
C      4.626642    17.253863     5.938040    -0.143249
C      4.564816    19.421430     7.177427     0.078458
C      3.709229    20.183328     7.953562    -0.131724
C     15.784159     0.746065     7.884452    -0.118359
C     16.661638     1.403376     7.043256     0.068696
C     17.545612     0.626061     6.306536    -0.143496
C      5.484515    20.083533     6.374026    -0.138696
C     16.661998     2.873630     6.906387     0.098015
C     15.457705     3.576568     6.898828    -0.188415
C     13.071732     5.271204     7.490580    -0.124217
C     11.866356     5.972683     7.484371    -0.128297
C      9.589361     7.863575     7.862585    -0.143736
C      8.386150     8.562555     7.897680    -0.097526
C      5.691285    10.767206     1.132482    -0.095770
C      6.461830    11.740152     0.612539    -0.108502
C      5.072900    10.639493     2.498750     0.598394
C     17.858233     3.578860     6.749000    -0.209060
C     15.448804     4.969944     6.749000     0.101046
C     14.151530     5.718926     6.749000     0.084566
C     11.711429     7.127719     6.749000     0.083282
C     10.426785     7.869408     6.749000     0.094230
C      6.678584    10.033433     6.749000     0.625523
C      7.971528     9.286952     6.749000    -0.027314
C     -5.829733    17.255113    20.247000    -0.209061
C     -3.420304    15.864029    20.247000     0.101047
C     -2.123030    15.115047    20.247000     0.084566
C      0.317071    13.706254    20.247000     0.083282
C      1.601715    12.964565    20.247000     0.094230
C      5.349916    10.800540    20.247000     0.625523
C      4.056972    11.547021    20.247000    -0.027314
C     -4.455838    13.628752    15.539168     0.638607
C     -4.413618    15.139423    15.452240    -0.034469
C     -4.626041    15.897363    16.620897    -0.101468
C     -4.215749    15.790485    14.267656    -0.096848
C     -4.216470    17.177611    14.226082    -0.142571
C     -4.474602    17.929717    15.358294     0.084326
C     -4.626642    17.253863    16.558806    -0.143262
C     -4.564816    19.421430    15.319420     0.078660
C     -3.709229    20.183328    14.543285    -0.131830
C      8.272841     0.746065    14.612395    -0.117843
C      7.395362     1.403376    15.453590     0.068785
C      6.511388     0.626061    16.190311    -0.143777
C     -5.484515    20.083533    16.122821    -0.138566
C      7.395002     2.873630    15.590460     0.097896
C      8.599295     3.576568    15.598019    -0.188324
C     10.985268     5.271204    15.006267    -0.123907
C     12.190644     5.972683    15.012476    -0.128181
C     14.467639     7.863575    14.634262    -0.143596
C     15.670850     8.562555    14.599167    -0.097547
C     -5.691285    10.767206    21.364364    -0.095638
C     -6.461830    11.740152    21.884307    -0.108246
C     -5.072900    10.639493    19.998097     0.598122
C     16.484338     7.205221     2.041168     0.638607
C     16.442118     5.694550     1.954240    -0.034469
C     16.654541     4.936610     3.122897    -0.101468
C     16.244249     5.043488     0.769656    -0.096848
C     16.244970     3.656362     0.728082    -0.142571
C     16.503102     2.904256     1.860294     0.084326
C     16.655142     3.580110     3.060806    -0.143262
C     16.593316     1.412543     1.821420     0.078660
C     15.737729     0.650645     1.045285    -0.131830
C      3.755659    20.087908     1.114395    -0.117843
C      4.633138    19.430597     1.955590     0.068785
C      5.517112    20.207912     2.692311    -0.143777
C     17.513015     0.750440     2.624821    -0.138566
C      4.633498    17.960343     2.092460     0.097896
C      3.429205    17.257405     2.100019    -0.188324
C      1.043232    15.562769     1.508267    -0.123907
C     -0.162144    14.861290     1.514476    -0.128181
C     -2.439139    12.970398     1.136262    -0.143596
C     -3.642350    12.271418     1.101167    -0.097547
C     17.719785    10.066767     7.866364    -0.095638
C     18.490330     9.093821     8.386307    -0.108246
C     17.101400    10.194480     6.500097     0.598122
C     14.482073    10.673244     2.458256     0.638748
C     13.152684    11.392016     2.545183    -0.034451
C     12.602500    11.954950     1.376526    -0.101397
C     12.489913    11.546188     3.729767    -0.097114
C     11.288988    12.240376     3.771341    -0.142532
C     10.766710    12.839978     2.639129     0.084338
C     11.428037    12.633721     1.438617    -0.143154
C      9.519956    13.663961     2.678003     0.078594
C      8.432339    13.303950     3.454138    -0.131827
C      7.245968    14.042514     3.385028    -0.117956
C      7.115459    15.131090     2.543833     0.068614
C      8.230621    15.507976     1.807112    -0.143462
C      9.406407    14.791496     1.874602    -0.138605
C      5.842363    15.866529     2.406963     0.097990
C      4.631454    15.175049     2.399404    -0.188346
C      1.970870    13.956053     2.991157    -0.124037
C      0.760682    13.262907     2.984948    -0.128192
C     -2.015375    12.236417     3.363162    -0.143976
C     -3.222315    11.543896     3.398256    -0.097529
C     17.577969    10.312400    23.629059    -0.095866
C     17.120645    11.466185    23.109116    -0.108381
C     17.379378     9.713007    24.995326     0.598182
C     -2.453573    10.160729    15.956256     0.638748
C     -1.124184     9.441957    16.043183    -0.034451
C     -0.574000     8.879023    14.874526    -0.101397
C     -0.461413     9.287785    17.227767    -0.097114
C      0.739512     8.593597    17.269341    -0.142532
C      1.261790     7.993995    16.137129     0.084338
C      0.600463     8.200252    14.936617    -0.143154
C      2.508544     7.170012    16.176003     0.078594
C      3.596161     7.530023    16.952138    -0.131827
C      4.782532     6.791459    16.883028    -0.117956
C      4.913041     5.702883    16.041833     0.068614
C      3.797879     5.325997    15.305112    -0.143461
C      2.622093     6.042477    15.372602    -0.138605
C      6.186137     4.967444    15.904963     0.097990
C      7.397046     5.658924    15.897404    -0.188346
C     10.057630     6.877920    16.489157    -0.124037
C     11.267818     7.571066    16.482948    -0.128192
C     14.043875     8.597556    16.861162    -0.143976
C     15.250815     9.290077    16.896256    -0.097529
C     -5.549469    10.521573    10.131059    -0.095865
C     -5.092145     9.367788     9.611116    -0.108381
C     -5.350878    11.120966    11.497326     0.598182
C      6.198767     3.578860    15.747577    -0.209090
C      8.608196     4.969944    15.747577     0.100982
C      9.905470     5.718926    15.747577     0.084274
C     12.345571     7.127719    15.747577     0.083274
C     13.630215     7.869408    15.747577     0.094312
C     17.378416    10.033433    15.747577     0.625001
C     16.085472     9.286952    15.747577    -0.027285
C      5.829733    17.255113     2.249577    -0.209090
C      3.420304    15.864029     2.249577     0.100982
C      2.123030    15.115047     2.249577     0.084274
C     -0.317071    13.706254     2.249577     0.083274
C     -1.601715    12.964565     2.249577     0.094312
C     -5.349916    10.800540     2.249577     0.625001
C     -4.056972    11.547021     2.249577    -0.027285
S     10.972398     0.000000     4.499423     0.148476
S     13.084602     0.000000    17.997423     0.148476
S      6.542301    11.331598    13.498000     0.148418
S      5.486199     9.502375     0.000000     0.148418
S     -5.486199     9.502375    22.496577     0.148476
S     -6.542301    11.331598     8.998577     0.148476
O      0.590840    19.317260     1.329013    -0.544653
O      1.650912    18.252019    25.655649    -0.572654
O      1.422611    18.097431    23.482741    -0.556154
O     12.270153     0.218548    25.830313    -0.554083
O     -1.410702    20.073116     1.609232    -0.483477
O     11.437660     1.516713    14.827013    -0.544652
O     10.377588     2.581954    12.157649    -0.572654
O     10.605889     2.736542     9.984741    -0.556154
O     -0.241653    20.615425    12.332313    -0.554083
O     13.439202     0.760857    15.107232    -0.483477
O     12.619340     1.516713     7.669564    -0.544588
O     13.679412     2.581954    10.338928    -0.572584
O     13.451111     2.736542    12.511836    -0.556067
O      0.241653    20.615425    10.164264    -0.554213
O     10.617798     0.760857     7.389345    -0.483534
O     -0.590840    19.317260    21.167564    -0.544589
O     -1.650912    18.252019    23.836928    -0.572584
O     -1.422611    18.097431    26.009836    -0.556067
O     11.786847     0.218548    23.662264    -0.554213
O      1.410702    20.073116    20.887345    -0.483536
O      4.405318    10.663661    10.327590    -0.544739
O      2.952756    10.278232     7.658225    -0.572768
O      2.933029    10.553241     5.485317    -0.556185
O      6.082692    10.098435     7.832889    -0.554400
O      6.060680    12.019119    10.607808    -0.483590
O      7.623182    10.170312    23.825590    -0.544739
O      9.075744    10.555741    21.156225    -0.572768
O      9.095471    10.280732    18.983317    -0.556185
O      5.945808    10.735538    21.330889    -0.554400
O      5.967820     8.814854    24.105808    -0.483590
O      7.032342     9.146948    16.668410    -0.544739
O      7.424832     7.696278    19.337775    -0.572768
O      7.672860     7.816698    21.510683    -0.556185
O      5.704155    10.316983    19.163111    -0.554400
O      7.378522    11.258262    16.388192    -0.483590
O      4.996158    11.687025     3.170410    -0.544739
O      4.603668    13.137695     5.839775    -0.572768
O      4.355640    13.017275     8.012683    -0.556185
O      6.324345    10.516990     5.665111    -0.554400
O      4.649978     9.575711     2.890192    -0.483589
O     -4.996158    11.687025    19.326436    -0.544588
O     -4.603668    13.137695    16.657072    -0.572584
O     -4.355640    13.017275    14.484164    -0.556067
O     17.732655    10.516990    16.831736    -0.554213
O     -4.649978     9.575711    19.606655    -0.483535
O     17.024658     9.146948     5.828436    -0.544588
O     16.632168     7.696278     3.159072    -0.572584
O     16.384140     7.816698     0.986164    -0.556067
O     -5.704155    10.316983     3.333736    -0.554213
O     16.678478    11.258262     6.108655    -0.483535
O     16.433818    10.170312    25.666987    -0.544654
O     14.981256    10.555741     1.340351    -0.572654
O     14.961529    10.280732     3.513259    -0.556154
O     -5.945808    10.735538     1.165687    -0.554083
O     18.089180     8.814854    25.386768    -0.483477
O     -4.405318    10.663661    12.168987    -0.544654
O     -2.952756    10.278232    14.838351    -0.572654
O     -2.933029    10.553241    17.011259    -0.556154
O     17.974308    10.098435    14.663687    -0.554083
O     -6.060680    12.019119    11.888768    -0.483478

The following XYZ coordinates are in angstroms. Other properties are in atomic units.
The sperically averaged electron density of each atom fit to a function of the form exp(a - br)
eigen_1, eigen_2 and eigen_3 are the three eigenvalues of traceless quadrupole moment tensor
  atom number  atomic symbol              X              Y              Z     net charge C6 coefficient C8 coefficient C10 coefficient fluctuating dipole atomic polarizability isotropic forcefield polarizability              a              b squared Pearson coefficient          <r^3>          <r^4>         wp_QDO          m_QDO          q_QDO       dipole_x       dipole_y       dipole_z         dipole            Qxy            Qxz            Qyz     Q(x^2-y^2)  Q(3z^2 - R^2)        eigen_1        eigen_2        eigen_3 static polarizability      alpha(xx)      alpha(xy)      alpha(xz)      alpha(yy)      alpha(yz)      alpha(zz) atomic spin moment
            1             Zn       0.106332      19.206840      26.436373       0.946057      95.687338 0.17627051E+04  0.55301601E+05                                17.302086                           13.904821       0.164660       1.925269                    0.998861      45.003323     122.283101       0.474641       0.411322      -1.135114       0.016214      -0.003162       0.062502       0.064648      -0.002176       0.006619      -0.012646       0.007112      -0.297174      -0.100420       0.046043       0.054377             22.558264      17.025515       1.744461       3.406570      22.658718       3.766480      27.990560           0.002383
            2             Zn      11.922168       1.627133      12.938373       0.946057      95.687361 0.17627056E+04  0.55301618E+05                                17.302088                           13.904822       0.164661       1.925269                    0.998861      45.003330     122.283122       0.474641       0.411322      -1.135114      -0.016214       0.003162       0.062502       0.064648      -0.002176      -0.006619       0.012646       0.007112      -0.297174      -0.100420       0.046043       0.054377             22.558268      17.025516       1.744462      -3.406570      22.658721      -3.766483      27.990565           0.002383
            3             Zn      12.134832       1.627133       9.558204       0.946103      95.679993 0.17625821E+04  0.55296630E+05                                17.301066                           13.904206       0.165131       1.925399                    0.998863      45.002121     122.277540       0.474660       0.411315      -1.135123       0.016183       0.003178      -0.062488       0.064627       0.002125      -0.006623      -0.012631       0.007164      -0.297328      -0.100469       0.046080       0.054389             22.556595      17.024729      -1.744440      -3.405906      22.657257       3.766211      27.987800           0.002385
            4             Zn      -0.106332      19.206840      23.056204       0.946103      95.680010 0.17625824E+04  0.55296641E+05                                17.301068                           13.904207       0.165131       1.925399                    0.998863      45.002125     122.277554       0.474660       0.411315      -1.135123      -0.016183      -0.003178      -0.062488       0.064627       0.002125       0.006623       0.012631       0.007164      -0.297328      -0.100469       0.046080       0.054389             22.556599      17.024730      -1.744441       3.405907      22.657259      -3.766214      27.987807           0.002383
            5             Zn       4.551945      11.138467       8.439220       0.946203      95.671717 0.17622414E+04  0.55283108E+05                                17.299933                           13.902747       0.165300       1.925487                    0.998861      44.998235     122.262670       0.474692       0.411308      -1.135131      -0.010883      -0.012409       0.062490       0.064633       0.004138      -0.014273       0.000652       0.000048      -0.297042      -0.100380       0.046073       0.054308             22.555858      19.735183      -3.310798       1.559054      19.941627      -4.832954      27.990763           0.002386
            6             Zn       7.476555       9.695506      21.937220       0.946203      95.671721 0.17622414E+04  0.55283109E+05                                17.299935                           13.902748       0.165300       1.925487                    0.998861      44.998234     122.262674       0.474692       0.411308      -1.135131       0.010883       0.012409       0.062490       0.064633       0.004138       0.014273      -0.000652       0.000048      -0.297042      -0.100380       0.046073       0.054308             22.555861      19.735186      -3.310800      -1.559055      19.941628       4.832955      27.990768           0.002384
            7             Zn       7.370223       9.511334      18.556780       0.946203      95.671708 0.17622412E+04  0.55283097E+05                                17.299933                           13.902746       0.165300       1.925487                    0.998861      44.998232     122.262662       0.474692       0.411308      -1.135131      -0.005305      -0.015629      -0.062490       0.064633       0.002048      -0.007701       0.012035      -0.007191      -0.297042      -0.100380       0.046073       0.054308             22.555858      22.757264      -1.566004       4.964992      16.919550       1.066298      27.990761           0.002385
            8             Zn       4.658277      11.322639       5.058780       0.946203      95.671718 0.17622413E+04  0.55283104E+05                                17.299934                           13.902747       0.165300       1.925487                    0.998861      44.998234     122.262670       0.474692       0.411308      -1.135131       0.005305       0.015629      -0.062490       0.064633       0.002048       0.007701      -0.012035      -0.007191      -0.297042      -0.100380       0.046073       0.054308             22.555861      22.757266      -1.566003      -4.964994      16.919550      -1.066299      27.990766           0.002386
            9             Zn      -4.658277      11.322639      17.437796       0.946103      95.680002 0.17625821E+04  0.55296631E+05                                17.301068                           13.904206       0.165131       1.925399                    0.998863      45.002119     122.277535       0.474660       0.411315      -1.135123      -0.005340       0.015604       0.062488       0.064627      -0.002040       0.007627       0.012051      -0.007262      -0.297328      -0.100469       0.046080       0.054389             22.556598      22.759866       1.566731      -4.964600      16.922128       1.066489      27.987801           0.002383
           10             Zn      16.686777       9.511334       3.939796       0.946103      95.680013 0.17625823E+04  0.55296639E+05                                17.301068                           13.904207       0.165131       1.925399                    0.998863      45.002122     122.277543       0.474660       0.411315      -1.135123       0.005340      -0.015604       0.062488       0.064627      -0.002040      -0.007627      -0.012051      -0.007262      -0.297328      -0.100469       0.046080       0.054389             22.556600      22.759867       1.566730       4.964601      16.922129      -1.066490      27.987803           0.002385
           11             Zn      16.580445       9.695506       0.559627       0.946057      95.687371 0.17627055E+04  0.55301618E+05                                17.302091                           13.904824       0.164657       1.925268                    0.998861      45.003325     122.283117       0.474641       0.411323      -1.135114      -0.010845       0.012461      -0.062502       0.064648      -0.004167       0.014261       0.000591       0.000213      -0.297174      -0.100420       0.046043       0.054376             22.558274      19.739673       3.311477      -1.558595      19.944570      -4.833424      27.990577           0.002384
           12             Zn      -4.551945      11.138467      14.057627       0.946057      95.687350 0.17627051E+04  0.55301601E+05                                17.302089                           13.904822       0.164658       1.925268                    0.998861      45.003320     122.283097       0.474641       0.411323      -1.135114       0.010845      -0.012461      -0.062502       0.064648      -0.004167      -0.014261      -0.000591       0.000213      -0.297174      -0.100420       0.046043       0.054377             22.558269      19.739671       3.311476       1.558595      19.944567       4.833422      27.990570           0.002383
           13              H       3.750486      17.225529      26.431784       0.106563       1.029792 0.71362464E+01  0.69105540E+02                                 1.762729                            1.615727      -1.322586       2.242139                    0.994061       3.884577      11.338480       0.461069       1.371820      -0.686433      -0.009875       0.013710       0.028755       0.033351      -0.005120      -0.001380       0.005138       0.001327       0.011237      -0.007913      -0.000347       0.008260              1.896530       1.662303      -0.277439      -0.289621       1.627359       0.408417       2.399928           0.000012
           14              H       3.264535      16.717180      22.484968       0.124364       1.144254 0.80757653E+01  0.78399762E+02                                 1.727692                            1.601720      -0.874449       2.471384                    0.999191       3.232779       8.610363       0.529607       1.191299      -0.731573      -0.017032       0.009049      -0.034096       0.039173      -0.006356       0.004519       0.001635       0.007650       0.047881      -0.015825      -0.001106       0.016931              1.817759       1.891909      -0.207300       0.516837       1.464450      -0.067135       2.096918          -0.000006
           15              H       5.242020      15.529643      22.420178       0.116247       1.203578 0.87831468E+01  0.86757113E+02                                 1.761787                            1.653358      -0.872340       2.465276                    0.999125       3.276713       8.698477       0.531295       1.167119      -0.738035       0.008525      -0.012630      -0.032973       0.036324      -0.010301       0.001319       0.004189       0.011389       0.038712      -0.018800       0.005203       0.013598              1.814237       1.705187      -0.275696      -0.180939       1.629449       0.358147       2.108075          -0.000005
           16              H       5.702712      16.060910      26.342697       0.101289       1.068987 0.77456531E+01  0.76056294E+02                                 1.766085                            1.654522      -1.243846       2.280824                    0.994312       3.786587      10.892418       0.470663       1.325313      -0.696957       0.014346      -0.008172       0.030357       0.034557      -0.008868       0.002877      -0.000407       0.007344       0.015732      -0.012313       0.003419       0.008894              1.844619       1.871721      -0.272718       0.342163       1.439825      -0.084214       2.222312           0.000005
           17              H       6.642138      13.637919      22.973596       0.118959       1.051773 0.74737193E+01  0.71976096E+02                                 1.695801                            1.588618      -0.864038       2.473161                    0.999122       3.382517       9.312289       0.502251       1.266291      -0.712357      -0.024800      -0.015193      -0.023204       0.037206      -0.001787       0.005412       0.010499       0.004779      -0.004948      -0.013671       0.003627       0.010044              1.768519       2.049816       0.034539       0.454328       1.532981       0.229755       1.722759          -0.000006
           18              H       8.683374      12.548302      23.076181       0.114851       1.046012 0.73280572E+01  0.71388311E+02                                 1.787186                            1.644160      -1.274393       2.278310                    0.994087       3.755421      10.970791       0.454504       1.383345      -0.685448       0.003009      -0.031133      -0.023003       0.038826      -0.005509       0.007086       0.010521       0.005496      -0.002032      -0.016185       0.006454       0.009731              1.911690       1.774675      -0.293145      -0.135140       2.090507       0.520311       1.869888           0.000013
           19              H       9.987264      15.215050      25.737986       0.110049       1.146948 0.83883821E+01  0.82226440E+02                                 1.722899                            1.627115      -0.935438       2.431664                    0.998304       3.348329       8.966675       0.527938       1.183558      -0.732634       0.024049       0.016894       0.021819       0.036604      -0.000622       0.008787       0.014056      -0.000406      -0.017456      -0.018776       0.003372       0.015404              1.771316       2.107731       0.023853       0.274519       1.480807       0.163584       1.725410          -0.000004
           20              H       7.980910      16.315084      25.624603       0.110848       1.206539 0.88318795E+01  0.87505262E+02                                 1.772887                            1.663568      -0.945321       2.427344                    0.998382       3.333238       8.910529       0.526097       1.175058      -0.735556      -0.001923       0.032763       0.017732       0.037303      -0.001404       0.008655       0.013744      -0.004520      -0.023944      -0.019499       0.003960       0.015539              1.844130       1.733919      -0.316554      -0.136759       2.063277       0.428569       1.735194           0.000007
           21              H      10.026958      11.133675      24.501570       0.128689       1.034934 0.74853600E+01  0.73422946E+02                                 1.783656                            1.669409      -1.364574       2.240955                    0.993820       3.775756      11.124441       0.447242       1.396189      -0.682804      -0.029583      -0.017143      -0.002425       0.034277       0.001431      -0.000347      -0.001371      -0.001975      -0.016450      -0.005686       0.001019       0.004667              1.879449       2.350817       0.208279       0.091113       1.816195       0.068396       1.471335           0.000107
           22              H      10.468404       9.139864      23.497318       0.117785       1.003869 0.69650709E+01  0.66719848E+02                                 1.713494                            1.584119      -1.077866       2.371853                    0.996388       3.606349      10.307093       0.473255       1.351080      -0.692357      -0.026558       0.016832      -0.021417       0.038044       0.000540       0.012628      -0.000262      -0.006463      -0.012013      -0.015336       0.005238       0.010098              1.812906       1.843130      -0.345799       0.411701       1.901161      -0.237647       1.694426          -0.000020
           23              H      10.473215       6.831460      23.508117       0.114333       1.048563 0.73570202E+01  0.70466520E+02                                 1.678232                            1.564007      -0.941043       2.434078                    0.998398       3.394875       9.274549       0.512883       1.246829      -0.716211      -0.028105      -0.015091      -0.019522       0.037400       0.001269       0.011127      -0.000346      -0.002416      -0.016744      -0.013748       0.003941       0.009807              1.751767       1.740359       0.261836       0.427144       1.887911       0.283909       1.627032          -0.000008
           24              H      11.307993       4.839732      22.884509       0.115346       1.188890 0.86876952E+01  0.85845744E+02                                 1.763142                            1.655453      -0.943704       2.430451                    0.998501       3.336836       8.949830       0.524000       1.182934      -0.733280      -0.010219       0.015300      -0.031265       0.036277      -0.000060       0.006573      -0.000917      -0.020023       0.033338      -0.017100       0.004357       0.012743              1.829780       1.473747      -0.166977       0.333485       1.987444      -0.322523       2.028150          -0.000004
           25              H      11.338064       2.529244      22.830517       0.122248       1.107793 0.78193220E+01  0.75674473E+02                                 1.718118                            1.596722      -0.877458       2.468047                    0.999196       3.295505       8.906856       0.517613       1.222702      -0.723236      -0.008621      -0.018501      -0.037053       0.042303       0.001451       0.007816       0.002013      -0.012019       0.043643      -0.015386      -0.001503       0.016888              1.808326       1.444088       0.166702       0.344253       1.926631       0.426786       2.054259          -0.000001
           26              H       2.149493      20.327707       3.436591       0.122178       0.939271 0.65604766E+01  0.62055932E+02                                 1.654462                            1.551054      -1.052571       2.384761                    0.997092       3.571520      10.221138       0.470878       1.375148      -0.687697       0.029765      -0.010363      -0.012186       0.033791      -0.001883       0.002770       0.007345       0.017952      -0.005725      -0.013336       0.002786       0.010551              1.705405       1.904906      -0.225411      -0.421421       1.453751       0.230701       1.757560           0.000045
           27              H       8.278014       3.608444      12.933784       0.106563       1.029792 0.71362464E+01  0.69105540E+02                                 1.762729                            1.615727      -1.322586       2.242139                    0.994061       3.884577      11.338480       0.461069       1.371820      -0.686433       0.009875      -0.013710       0.028755       0.033351      -0.005120       0.001380      -0.005138       0.001327       0.011237      -0.007913      -0.000347       0.008260              1.896530       1.662303      -0.277439       0.289621       1.627359      -0.408417       2.399928           0.000012
           28              H       8.763965       4.116793       8.986968       0.124364       1.144254 0.80757662E+01  0.78399770E+02                                 1.727691                            1.601720      -0.874450       2.471384                    0.999191       3.232779       8.610362       0.529608       1.191299      -0.731573       0.017032      -0.009049      -0.034096       0.039173      -0.006356      -0.004519      -0.001635       0.007650       0.047881      -0.015825      -0.001106       0.016932              1.817759       1.891909      -0.207300      -0.516837       1.464449       0.067135       2.096918          -0.000005
           29              H       6.786480       5.304330       8.922178       0.116247       1.203575 0.87831154E+01  0.86756696E+02                                 1.761781                            1.653353      -0.872340       2.465276                    0.999125       3.276711       8.698457       0.531298       1.167116      -0.738036      -0.008525       0.012630      -0.032973       0.036324      -0.010301      -0.001319      -0.004188       0.011389       0.038712      -0.018800       0.005203       0.013598              1.814230       1.705181      -0.275694       0.180938       1.629443      -0.358145       2.108066           0.000000
           30              H       6.325788       4.773063      12.844697       0.101289       1.068986 0.77456483E+01  0.76056240E+02                                 1.766085                            1.654522      -1.243845       2.280824                    0.994312       3.786586      10.892417       0.470663       1.325314      -0.696957      -0.014346       0.008172       0.030357       0.034557      -0.008868      -0.002877       0.000407       0.007344       0.015732      -0.012313       0.003419       0.008894              1.844619       1.871721      -0.272718      -0.342163       1.439825       0.084214       2.222311           0.000005
           31              H       5.386362       7.196054       9.475596       0.118959       1.051773 0.74737212E+01  0.71976113E+02                                 1.695800                            1.588618      -0.864038       2.473161                    0.999122       3.382517       9.312287       0.502251       1.266291      -0.712357       0.024800       0.015193      -0.023204       0.037206      -0.001787      -0.005412      -0.010499       0.004779      -0.004948      -0.013671       0.003627       0.010044              1.768519       2.049816       0.034539      -0.454328       1.532981      -0.229755       1.722759          -0.000005
           32              H       3.345126       8.285671       9.578181       0.114851       1.046012 0.73280572E+01  0.71388311E+02                                 1.787186                            1.644160      -1.274393       2.278310                    0.994087       3.755421      10.970791       0.454504       1.383345      -0.685448      -0.003009       0.031133      -0.023003       0.038826      -0.005509      -0.007086      -0.010521       0.005496      -0.002032      -0.016185       0.006454       0.009731              1.911690       1.774675      -0.293145       0.135140       2.090507      -0.520311       1.869888           0.000014
           33              H       2.041236       5.618923      12.239986       0.110048       1.146949 0.83883859E+01  0.82226484E+02                                 1.722900                            1.627115      -0.935438       2.431664                    0.998304       3.348330       8.966677       0.527938       1.183558      -0.732634      -0.024049      -0.016894       0.021819       0.036604      -0.000622      -0.008787      -0.014056      -0.000406      -0.017456      -0.018776       0.003372       0.015404              1.771316       2.107732       0.023853      -0.274519       1.480807      -0.163584       1.725410          -0.000003
           34              H       4.047590       4.518889      12.126603       0.110848       1.206539 0.88318830E+01  0.87505302E+02                                 1.772887                            1.663568      -0.945321       2.427344                    0.998382       3.333239       8.910531       0.526097       1.175058      -0.735556       0.001923      -0.032763       0.017732       0.037303      -0.001404      -0.008655      -0.013744      -0.004520      -0.023944      -0.019499       0.003960       0.015539              1.844130       1.733919      -0.316554       0.136759       2.063277      -0.428569       1.735195           0.000008
           35              H       2.001542       9.700298      11.003570       0.128689       1.034934 0.74853608E+01  0.73422954E+02                                 1.783656                            1.669409      -1.364573       2.240955                    0.993820       3.775756      11.124440       0.447242       1.396189      -0.682804       0.029583       0.017143      -0.002425       0.034277       0.001431       0.000347       0.001371      -0.001975      -0.016450      -0.005686       0.001019       0.004667              1.879449       2.350817       0.208279      -0.091113       1.816195      -0.068396       1.471335           0.000107
           36              H       1.560096      11.694109       9.999318       0.117785       1.003869 0.69650708E+01  0.66719848E+02                                 1.713494                            1.584119      -1.077866       2.371853                    0.996388       3.606349      10.307093       0.473255       1.351080      -0.692357       0.026558      -0.016832      -0.021417       0.038044       0.000540      -0.012628       0.000262      -0.006463      -0.012013      -0.015336       0.005238       0.010098              1.812906       1.843130      -0.345799      -0.411701       1.901161       0.237647       1.694426          -0.000019
           37              H       1.555285      14.002513      10.010117       0.114333       1.048563 0.73570217E+01  0.70466535E+02                                 1.678232                            1.564007      -0.941044       2.434078                    0.998398       3.394875       9.274548       0.512883       1.246829      -0.716211       0.028105       0.015091      -0.019522       0.037400       0.001269      -0.011127       0.000346      -0.002416      -0.016744      -0.013748       0.003941       0.009807              1.751767       1.740359       0.261836      -0.427144       1.887911      -0.283909       1.627032          -0.000007
           38              H       0.720507      15.994241       9.386509       0.115346       1.188889 0.86876813E+01  0.85845555E+02                                 1.763139                            1.655450      -0.943704       2.430451                    0.998501       3.336834       8.949816       0.524001       1.182932      -0.733281       0.010219      -0.015300      -0.031265       0.036277      -0.000060      -0.006573       0.000917      -0.020023       0.033338      -0.017100       0.004357       0.012743              1.829777       1.473744      -0.166977      -0.333484       1.987440       0.322522       2.028146          -0.000001
           39              H       0.690436      18.304729       9.332517       0.122248       1.107793 0.78193244E+01  0.75674497E+02                                 1.718117                            1.596721      -0.877458       2.468047                    0.999196       3.295505       8.906854       0.517613       1.222701      -0.723236       0.008621       0.018501      -0.037053       0.042303       0.001451      -0.007816      -0.002013      -0.012019       0.043643      -0.015386      -0.001503       0.016888              1.808326       1.444088       0.166702      -0.344253       1.926631      -0.426786       2.054259           0.000001
           40              H       9.879007       0.506266      16.934591       0.122178       0.939271 0.65604797E+01  0.62055968E+02                                 1.654463                            1.551054      -1.052571       2.384761                    0.997092       3.571521      10.221141       0.470878       1.375148      -0.687697      -0.029765       0.010363      -0.012185       0.033791      -0.001883      -0.002770      -0.007345       0.017952      -0.005725      -0.013336       0.002786       0.010551              1.705406       1.904906      -0.225411       0.421421       1.453751      -0.230701       1.757560           0.000044
           41              H      15.778986       3.608444       9.562793       0.106576       1.029698 0.71353478E+01  0.69094154E+02                                 1.762569                            1.615583      -1.322253       2.242301                    0.994081       3.884353      11.337333       0.461111       1.371750      -0.686447      -0.009867      -0.013733      -0.028741       0.033347       0.005109       0.001393       0.005126       0.001359       0.011234      -0.007899      -0.000351       0.008251              1.896360       1.662158       0.277397       0.289578       1.627224       0.408368       2.399698           0.000012
           42              H      15.293035       4.116793      13.509608       0.124213       1.144746 0.80798630E+01  0.78448444E+02                                 1.728067                            1.602032      -0.874219       2.471392                    0.999193       3.233570       8.612583       0.529610       1.191159      -0.731605      -0.017062      -0.009058       0.034153       0.039238       0.006349      -0.004518       0.001646       0.007663       0.047946      -0.015835      -0.001117       0.016952              1.818178       1.892353       0.207375      -0.517043       1.464726      -0.067158       2.097454          -0.000006
           43              H      17.270520       5.304330      13.574399       0.116280       1.203548 0.87829892E+01  0.86756267E+02                                 1.761877                            1.653440      -0.872556       2.465211                    0.999121       3.276571       8.698496       0.531229       1.167255      -0.738004       0.008542       0.012586       0.032972       0.036311       0.010316      -0.001328       0.004195       0.011358       0.038679      -0.018803       0.005214       0.013590              1.814330       1.705276       0.275718       0.180942       1.629528       0.358172       2.108187          -0.000003
           44              H      17.731212       4.773063       9.651880       0.101359       1.068549 0.77416005E+01  0.76003171E+02                                 1.765287                            1.653851      -1.242262       2.281554                    0.994330       3.785239      10.886002       0.470882       1.324931      -0.697038       0.014362       0.008152      -0.030346       0.034549       0.008875      -0.002889      -0.000418       0.007350       0.015699      -0.012315       0.003401       0.008914              1.843745       1.870851       0.272523      -0.341848       1.439284      -0.084122       2.221100           0.000006
           45              H      18.670638       7.196054      13.020981       0.118878       1.052040 0.74759406E+01  0.72001362E+02                                 1.695917                            1.588718      -0.863887       2.473166                    0.999123       3.382962       9.313142       0.502310       1.266075      -0.712402      -0.024831       0.015241       0.023220       0.037256       0.001790      -0.005393       0.010485       0.004799      -0.004957      -0.013655       0.003637       0.010018              1.768644       2.049968      -0.034542      -0.454390       1.533072       0.229777       1.722891          -0.000006
           46              H      -3.345126       8.285671      12.918396       0.114749       1.046369 0.73310930E+01  0.71425114E+02                                 1.787558                            1.644472      -1.274947       2.278031                    0.994084       3.756184      10.973492       0.454473       1.383298      -0.685456       0.002991       0.031128       0.023018       0.038829       0.005503      -0.007084       0.010544       0.005492      -0.002082      -0.016201       0.006459       0.009742              1.912111       1.775048       0.293250       0.135190       2.090987       0.520490       1.870299           0.000013
           47              H      -2.041236       5.618923      10.256590       0.110171       1.146745 0.83868626E+01  0.82210252E+02                                 1.722942                            1.627165      -0.936862       2.431166                    0.998290       3.347967       8.966501       0.527819       1.183845      -0.732568       0.024021      -0.016902      -0.021779       0.036565       0.000604      -0.008775       0.014020      -0.000418      -0.017440      -0.018731       0.003351       0.015380              1.771355       2.107743      -0.023848      -0.274506       1.480855       0.163585       1.725467          -0.000002
           48              H      20.009410       4.518889      10.369973       0.110883       1.206646 0.88328570E+01  0.87518177E+02                                 1.773065                            1.663717      -0.945483       2.427238                    0.998377       3.333333       8.911216       0.526041       1.175139      -0.735536      -0.001886      -0.032767      -0.017725       0.037301       0.001424      -0.008634       0.013741      -0.004527      -0.023931      -0.019488       0.003965       0.015523              1.844327       1.734085       0.316618       0.136782       2.063525       0.428650       1.735371           0.000009
           49              H      -2.001542       9.700298      11.493007       0.128707       1.034849 0.74850524E+01  0.73424888E+02                                 1.784166                            1.669847      -1.363658       2.241461                    0.993832       3.776365      11.129440       0.446959       1.396979      -0.682655      -0.029554       0.017135       0.002413       0.034247      -0.001433       0.000338      -0.001371      -0.001988      -0.016458      -0.005688       0.001015       0.004673              1.880012       2.351645      -0.208394      -0.091123       1.816715       0.068419       1.471676           0.000107
           50              H      -1.560096      11.694109      12.497258       0.117727       1.004188 0.69676295E+01  0.66750024E+02                                 1.713792                            1.584356      -1.078471       2.371576                    0.996369       3.606892      10.308849       0.473247       1.350988      -0.692373      -0.026570      -0.016818       0.021408       0.038041      -0.000545      -0.012623      -0.000263      -0.006537      -0.011969      -0.015343       0.005267       0.010075              1.813248       1.843517       0.345929      -0.411853       1.901512      -0.237723       1.694715          -0.000020
           51              H      -1.555285      14.002513      12.486460       0.114327       1.048712 0.73582650E+01  0.70481060E+02                                 1.678345                            1.564102      -0.941188       2.433987                    0.998398       3.395073       9.275106       0.512888       1.246769      -0.716224      -0.028111       0.015064       0.019490       0.037377      -0.001276      -0.011141      -0.000344      -0.002410      -0.016800      -0.013769       0.003946       0.009824              1.751889       1.740505      -0.261861      -0.427205       1.888031       0.283931       1.627131          -0.000007
           52              H      -0.720507      15.994241      13.110067       0.115214       1.189013 0.86883158E+01  0.85849399E+02                                 1.762848                            1.655179      -0.942489       2.430842                    0.998514       3.337227       8.949384       0.524226       1.182457      -0.733389      -0.010196      -0.015319       0.031292       0.036302       0.000070      -0.006608      -0.000947      -0.020040       0.033290      -0.017117       0.004367       0.012751              1.829478       1.473518       0.166939      -0.333438       1.987066      -0.322443       2.027849          -0.000003
           53              H      -0.690436      18.304729      13.164059       0.122233       1.107640 0.78178706E+01  0.75655331E+02                                 1.717804                            1.596449      -0.876904       2.468290                    0.999197       3.295249       8.905255       0.517729       1.222511      -0.723279      -0.008606       0.018524       0.037075       0.042330      -0.001445      -0.007841       0.002003      -0.012000       0.043485      -0.015367      -0.001485       0.016852              1.807985       1.443847      -0.166644      -0.344180       1.926221       0.426640       2.053885          -0.000001
           54              H      14.177993       0.506266       5.561986       0.122108       0.939320 0.65607040E+01  0.62056733E+02                                 1.654319                            1.550928      -1.052262       2.384851                    0.997087       3.571235      10.219196       0.470981       1.374878      -0.687751       0.029779       0.010355       0.012216       0.033812       0.001907      -0.002764       0.007338       0.018014      -0.005662      -0.013356       0.002786       0.010569              1.705250       1.904723       0.225378       0.421357       1.453625       0.230671       1.757401           0.000045
           55              H      -3.750486      17.225529      23.060793       0.106576       1.029697 0.71353469E+01  0.69094144E+02                                 1.762569                            1.615583      -1.322253       2.242301                    0.994081       3.884353      11.337334       0.461111       1.371750      -0.686447       0.009867       0.013733      -0.028741       0.033347       0.005109      -0.001393      -0.005126       0.001359       0.011234      -0.007899      -0.000351       0.008251              1.896360       1.662159       0.277397      -0.289578       1.627224      -0.408368       2.399698           0.000011
           56              H      -3.264535      16.717180       0.011608       0.124213       1.144745 0.80798541E+01  0.78448321E+02                                 1.728064                            1.602030      -0.874219       2.471392                    0.999193       3.233569       8.612573       0.529611       1.191157      -0.731605       0.017062       0.009058       0.034153       0.039238       0.006349       0.004518      -0.001646       0.007663       0.047946      -0.015835      -0.001117       0.016952              1.818175       1.892350       0.207375       0.517042       1.464724       0.067158       2.097451          -0.000005
           57              H      -5.242020      15.529643       0.076399       0.116280       1.203546 0.87829734E+01  0.86756054E+02                                 1.761873                            1.653437      -0.872557       2.465211                    0.999121       3.276570       8.698485       0.531230       1.167253      -0.738005      -0.008542      -0.012586       0.032972       0.036311       0.010316       0.001328      -0.004195       0.011358       0.038679      -0.018803       0.005214       0.013590              1.814327       1.705273       0.275718      -0.180941       1.629525      -0.358171       2.108182          -0.000000
           58              H      -5.702712      16.060910      23.149880       0.101359       1.068549 0.77415998E+01  0.76003164E+02                                 1.765287                            1.653851      -1.242262       2.281554                    0.994330       3.785239      10.886003       0.470882       1.324931      -0.697038      -0.014362      -0.008152      -0.030346       0.034549       0.008875       0.002889       0.000418       0.007350       0.015699      -0.012315       0.003401       0.008914              1.843745       1.870852       0.272523       0.341848       1.439284       0.084122       2.221101           0.000005
           59              H      -6.642138      13.637919      26.518981       0.118878       1.052040 0.74759409E+01  0.72001364E+02                                 1.695917                            1.588718      -0.863887       2.473166                    0.999123       3.382962       9.313141       0.502310       1.266074      -0.712402       0.024831      -0.015241       0.023220       0.037256       0.001790       0.005393      -0.010485       0.004799      -0.004957      -0.013655       0.003637       0.010018              1.768643       2.049968      -0.034542       0.454390       1.533072      -0.229777       1.722890          -0.000005
           60              H      15.373626      12.548302      26.416396       0.114749       1.046368 0.73310922E+01  0.71425106E+02                                 1.787558                            1.644473      -1.274948       2.278030                    0.994084       3.756184      10.973493       0.454473       1.383298      -0.685456      -0.002991      -0.031128       0.023018       0.038829       0.005503       0.007084      -0.010544       0.005492      -0.002082      -0.016201       0.006459       0.009742              1.912111       1.775048       0.293250      -0.135190       2.090987      -0.520490       1.870299           0.000014
           61              H      14.069736      15.215050      23.754590       0.110171       1.146745 0.83868651E+01  0.82210281E+02                                 1.722941                            1.627165      -0.936862       2.431166                    0.998290       3.347968       8.966503       0.527819       1.183844      -0.732568      -0.024021       0.016902      -0.021779       0.036565       0.000604       0.008774      -0.014020      -0.000418      -0.017440      -0.018731       0.003351       0.015380              1.771355       2.107743      -0.023848       0.274506       1.480855      -0.163585       1.725467          -0.000004
           62              H      -7.980910      16.315084      23.867973       0.110883       1.206647 0.88328668E+01  0.87518299E+02                                 1.773066                            1.663718      -0.945483       2.427238                    0.998377       3.333335       8.911223       0.526041       1.175139      -0.735536       0.001886       0.032767      -0.017725       0.037301       0.001424       0.008634      -0.013741      -0.004527      -0.023931      -0.019488       0.003965       0.015523              1.844328       1.734086       0.316619      -0.136783       2.063526      -0.428650       1.735372           0.000006
           63              H      14.030042      11.133675      24.991007       0.128707       1.034848 0.74850472E+01  0.73424828E+02                                 1.784166                            1.669847      -1.363658       2.241461                    0.993832       3.776364      11.129438       0.446959       1.396979      -0.682655       0.029554      -0.017135       0.002413       0.034247      -0.001433      -0.000338       0.001371      -0.001988      -0.016458      -0.005688       0.001015       0.004673              1.880012       2.351645      -0.208394       0.091123       1.816715      -0.068419       1.471676           0.000107
           64              H      13.588596       9.139864      25.995258       0.117727       1.004188 0.69676302E+01  0.66750031E+02                                 1.713791                            1.584356      -1.078471       2.371576                    0.996369       3.606892      10.308848       0.473247       1.350988      -0.692373       0.026570       0.016818       0.021408       0.038041      -0.000545       0.012623       0.000263      -0.006537      -0.011969      -0.015343       0.005267       0.010075              1.813248       1.843517       0.345929       0.411853       1.901512       0.237723       1.694715          -0.000020
           65              H      13.583785       6.831460      25.984460       0.114327       1.048712 0.73582647E+01  0.70481058E+02                                 1.678345                            1.564102      -0.941188       2.433987                    0.998398       3.395073       9.275107       0.512888       1.246770      -0.716223       0.028111      -0.015064       0.019490       0.037377      -0.001276       0.011141       0.000344      -0.002410      -0.016800      -0.013769       0.003946       0.009824              1.751889       1.740505      -0.261861       0.427205       1.888032      -0.283931       1.627132          -0.000007
           66              H      12.749007       4.839732      26.608067       0.115214       1.189012 0.86883084E+01  0.85849297E+02                                 1.762847                            1.655177      -0.942489       2.430842                    0.998514       3.337226       8.949376       0.524227       1.182456      -0.733389       0.010196       0.015319       0.031292       0.036302       0.000070       0.006608       0.000947      -0.020040       0.033290      -0.017117       0.004367       0.012751              1.829476       1.473517       0.166939       0.333437       1.987064       0.322443       2.027846          -0.000002
           67              H      12.718936       2.529244      26.662059       0.122233       1.107641 0.78178717E+01  0.75655335E+02                                 1.717803                            1.596448      -0.876904       2.468290                    0.999197       3.295249       8.905251       0.517729       1.222510      -0.723280       0.008606      -0.018524       0.037075       0.042330      -0.001445       0.007841      -0.002003      -0.012000       0.043485      -0.015367      -0.001485       0.016852              1.807984       1.443847      -0.166644       0.344179       1.926220      -0.426640       2.053884           0.000000
           68              H      -2.149493      20.327707      19.059986       0.122108       0.939320 0.65607055E+01  0.62056754E+02                                 1.654319                            1.550928      -1.052263       2.384851                    0.997087       3.571236      10.219201       0.470981       1.374878      -0.687751      -0.029779      -0.010355       0.012216       0.033812       0.001907       0.002764      -0.007338       0.018014      -0.005662      -0.013356       0.002786       0.010569              1.705250       1.904724       0.225378      -0.421357       1.453625      -0.230671       1.757402           0.000045
           69              H      12.028500      14.604615      24.746423       0.122754       1.121785 0.84489842E+01  0.83371978E+02                                 1.729039                            1.657499      -1.114679       2.353926                    0.997171       3.401905       9.286000       0.509046       1.219364      -0.723686       0.000002       0.033758       0.000039       0.033758      -0.000001       0.003175      -0.000035      -0.014583      -0.031180      -0.011468      -0.001020       0.012488              1.768555       1.908907      -0.000021      -0.101032       2.003545       0.000019       1.393212           0.000012
           70              H       0.000000       6.229358      11.248423       0.122754       1.121785 0.84489842E+01  0.83371975E+02                                 1.729038                            1.657499      -1.114678       2.353926                    0.997171       3.401905       9.285999       0.509046       1.219364      -0.723687      -0.000002      -0.033758       0.000039       0.033758      -0.000001      -0.003175       0.000035      -0.014583      -0.031179      -0.011468      -0.001020       0.012488              1.768554       1.908907      -0.000021       0.101032       2.003545      -0.000019       1.393212           0.000013
           71              H       1.014003       8.973192       8.434360       0.106445       1.029863 0.71368098E+01  0.69112254E+02                                 1.762818                            1.615800      -1.323055       2.241913                    0.994046       3.884724      11.338955       0.461055       1.371837      -0.686432       0.016800       0.001731       0.028823       0.033406       0.003118       0.005133      -0.001368       0.008168       0.011187      -0.007880      -0.000358       0.008238              1.896628       1.876470       0.153871       0.498558       1.413357       0.046616       2.400057           0.000012
           72              H       0.816735       9.648213       4.487545       0.124455       1.144112 0.80747724E+01  0.78390889E+02                                 1.727903                            1.601903      -0.875571       2.471066                    0.999185       3.232412       8.610567       0.529416       1.191718      -0.731480       0.016311       0.010211      -0.034094       0.039150       0.006492      -0.000825      -0.004727       0.007231       0.047827      -0.015831      -0.001078       0.016909              1.817993       1.751067       0.288807      -0.316619       1.605717      -0.414109       2.097194          -0.000005
           73              H      -1.200444       8.529429       4.422755       0.116347       1.203612 0.87836619E+01  0.86766124E+02                                 1.762092                            1.653625      -0.873277       2.464964                    0.999116       3.276539       8.699080       0.531131       1.167427      -0.737964      -0.015238      -0.001084      -0.032896       0.036270       0.010088       0.002955      -0.003253       0.012118       0.038761      -0.018807       0.005197       0.013611              1.814560       1.887490       0.170696       0.400742       1.447717      -0.022384       2.108472          -0.000000
           74              H      -0.970700       7.864825       8.345273       0.101275       1.069107 0.77468628E+01  0.76072343E+02                                 1.766327                            1.654735      -1.243987       2.280743                    0.994312       3.787042      10.894587       0.470590       1.325447      -0.696928      -0.014212      -0.008352       0.030389       0.034572       0.007615      -0.001817      -0.002267       0.011691       0.015720      -0.012308       0.003401       0.008907              1.844883       1.784246       0.323455      -0.244075       1.527765      -0.254265       2.222638           0.000006
           75              H      -3.538785       8.262754       4.976173       0.118978       1.051830 0.74742450E+01  0.71984227E+02                                 1.696060                            1.588825      -0.864705       2.472961                    0.999118       3.382665       9.313657       0.502134       1.266532      -0.712305      -0.000765       0.029038      -0.023245       0.037204       0.002959       0.006369      -0.009901       0.000679      -0.005011      -0.013633       0.003628       0.010005              1.768810       1.632497       0.206586      -0.028207       1.950891      -0.508510       1.723042          -0.000005
           76              H      18.553961       7.039799       5.078757       0.115060       1.045629 0.73248655E+01  0.71348183E+02                                 1.786589                            1.643679      -1.274436       2.278355                    0.994100       3.754555      10.966932       0.454629       1.383139      -0.685486      -0.028421       0.012896      -0.022980       0.038757       0.005138       0.005564      -0.011385       0.006784      -0.002008      -0.016172       0.006450       0.009721              1.911009       2.264510       0.009858       0.517822       1.599293      -0.143030       1.869223           0.000014
           77              H      20.211489       4.577224       7.740563       0.110133       1.146877 0.83878045E+01  0.82220083E+02                                 1.722891                            1.627110      -0.935709       2.431564                    0.998300       3.348167       8.966460       0.527909       1.183633      -0.732616       0.002587      -0.029235       0.021792       0.036555       0.000107       0.007783      -0.014638       0.001248      -0.017428      -0.018762       0.003336       0.015427              1.771306       1.616864       0.259543       0.004402       1.971658      -0.319534       1.725396          -0.000002
           78              H      -1.889677       5.764760       7.627180       0.110939       1.206577 0.88325939E+01  0.87518539E+02                                 1.773390                            1.664008      -0.947099       2.426731                    0.998367       3.332985       8.911641       0.525824       1.175585      -0.735436       0.029323      -0.014690       0.017705       0.037271      -0.001267       0.007550      -0.014343       0.004685      -0.023931      -0.019463       0.003948       0.015515              1.844669       2.255809       0.015669       0.439728       1.542519      -0.095895       1.735680           0.000010
           79              H      16.657067       6.583535       6.504146       0.128671       1.035142 0.74872551E+01  0.73447112E+02                                 1.783980                            1.669684      -1.364742       2.240861                    0.993813       3.776287      11.126888       0.447174       1.396294      -0.682783      -0.000070       0.034198      -0.002457       0.034286      -0.001572      -0.001012       0.000993      -0.001474      -0.016490      -0.005699       0.001027       0.004672              1.879811       1.769776       0.127396       0.013679       2.398076      -0.113134       1.471581           0.000108
           80              H      14.709653       7.198138       5.499895       0.117888       1.003535 0.69622941E+01  0.66686315E+02                                 1.713090                            1.583785      -1.077117       2.372179                    0.996399       3.605650      10.304415       0.473315       1.351050      -0.692363       0.027836       0.014599      -0.021427       0.038040      -0.003083      -0.006541      -0.010791       0.002248      -0.011988      -0.015322       0.005234       0.010089              1.812456       2.185507       0.147673      -0.411466       1.557823      -0.237614       1.694037          -0.000019
           81              H      12.708110       8.348173       5.510693       0.114450       1.047977 0.73521468E+01  0.70409478E+02                                 1.677780                            1.563627      -0.941522       2.433985                    0.998394       3.393868       9.271675       0.512868       1.247049      -0.716166       0.000962       0.031820      -0.019507       0.037336      -0.001663      -0.005856      -0.009449      -0.001006      -0.016780      -0.013732       0.003928       0.009803              1.751274       1.623852      -0.194730       0.032290       2.003374      -0.511626       1.626596          -0.000006
           82              H      10.565834       8.621098       4.887086       0.115302       1.188988 0.86884817E+01  0.85854459E+02                                 1.763148                            1.655455      -0.943503       2.430503                    0.998503       3.336946       8.949834       0.524040       1.182830      -0.733305       0.018372       0.001217      -0.031281       0.036298      -0.008653      -0.004067      -0.005234       0.010122       0.033317      -0.017106       0.004375       0.012731              1.829790       2.003637      -0.138949      -0.446067       1.457565      -0.127539       2.028169          -0.000002
           83              H       8.549858       9.750299       4.833094       0.122231       1.107686 0.78184262E+01  0.75662721E+02                                 1.717922                            1.596565      -0.877222       2.468162                    0.999199       3.295309       8.905793       0.517677       1.222602      -0.723260      -0.011696       0.016726      -0.037070       0.042317      -0.005936      -0.002163      -0.007766       0.003526       0.043601      -0.015386      -0.001483       0.016869              1.808103       1.661438      -0.292233       0.197432       1.708882      -0.511407       2.053988           0.000000
           84              H       4.501065       8.808604      12.435167       0.122251       0.939148 0.65594902E+01  0.62042670E+02                                 1.654131                            1.550793      -1.052061       2.384999                    0.997101       3.570970      10.218380       0.470996       1.374893      -0.687746      -0.023818      -0.020594      -0.012192       0.033765       0.008713       0.004986      -0.006073      -0.005716      -0.005808      -0.013342       0.002782       0.010560              1.705038       1.761336       0.307928       0.410282       1.596629       0.249484       1.757148           0.000045
           85              H      11.014497      11.860781      21.932360       0.106445       1.029863 0.71368089E+01  0.69112245E+02                                 1.762818                            1.615800      -1.323055       2.241913                    0.994046       3.884724      11.338956       0.461055       1.371837      -0.686432      -0.016800      -0.001731       0.028823       0.033406       0.003118      -0.005132       0.001368       0.008168       0.011187      -0.007880      -0.000358       0.008238              1.896628       1.876470       0.153871      -0.498558       1.413358      -0.046616       2.400058           0.000011
           86              H      11.211765      11.185760      17.985545       0.124455       1.144112 0.80747715E+01  0.78390881E+02                                 1.727904                            1.601903      -0.875571       2.471067                    0.999185       3.232412       8.610568       0.529416       1.191718      -0.731479      -0.016311      -0.010211      -0.034094       0.039150       0.006492       0.000825       0.004727       0.007231       0.047827      -0.015831      -0.001078       0.016909              1.817993       1.751068       0.288807       0.316619       1.605717       0.414110       2.097194          -0.000007
           87              H      13.228944      12.304544      17.920755       0.116347       1.203613 0.87836697E+01  0.86766224E+02                                 1.762093                            1.653626      -0.873277       2.464964                    0.999116       3.276540       8.699085       0.531131       1.167427      -0.737964       0.015238       0.001084      -0.032896       0.036270       0.010088      -0.002955       0.003253       0.012118       0.038761      -0.018807       0.005197       0.013611              1.814561       1.887492       0.170696      -0.400742       1.447718       0.022384       2.108474          -0.000004
           88              H      12.999200      12.969148      21.843273       0.101275       1.069107 0.77468636E+01  0.76072350E+02                                 1.766327                            1.654735      -1.243987       2.280743                    0.994312       3.787042      10.894586       0.470590       1.325447      -0.696929       0.014212       0.008352       0.030389       0.034572       0.007615       0.001817       0.002267       0.011691       0.015720      -0.012308       0.003401       0.008907              1.844883       1.784245       0.323455       0.244075       1.527765       0.254264       2.222638           0.000005
           89              H      15.567285      12.571219      18.474173       0.118978       1.051830 0.74742403E+01  0.71984176E+02                                 1.696060                            1.588825      -0.864705       2.472962                    0.999118       3.382664       9.313656       0.502134       1.266533      -0.712305       0.000765      -0.029038      -0.023245       0.037204       0.002959      -0.006369       0.009901       0.000679      -0.005011      -0.013633       0.003628       0.010005              1.768810       1.632497       0.206586       0.028207       1.950891       0.508510       1.723042          -0.000006
           90              H      -6.525461      13.794174      18.576757       0.115060       1.045628 0.73248595E+01  0.71348115E+02                                 1.786589                            1.643679      -1.274436       2.278355                    0.994100       3.754554      10.966931       0.454629       1.383139      -0.685486       0.028421      -0.012896      -0.022980       0.038757       0.005138      -0.005564       0.011385       0.006784      -0.002008      -0.016172       0.006450       0.009721              1.911008       2.264510       0.009858      -0.517822       1.599293       0.143030       1.869223           0.000013
           91              H      -8.182989      16.256749      21.238563       0.110133       1.146878 0.83878105E+01  0.82220163E+02                                 1.722893                            1.627111      -0.935710       2.431563                    0.998300       3.348168       8.966466       0.527909       1.183634      -0.732616      -0.002587       0.029235       0.021792       0.036555       0.000107      -0.007783       0.014638       0.001248      -0.017428      -0.018762       0.003336       0.015427              1.771307       1.616865       0.259544      -0.004402       1.971659       0.319535       1.725397          -0.000005
           92              H      13.918177      15.069213      21.125180       0.110940       1.206577 0.88325947E+01  0.87518553E+02                                 1.773390                            1.664009      -0.947099       2.426731                    0.998367       3.332985       8.911643       0.525824       1.175585      -0.735436      -0.029323       0.014690       0.017705       0.037271      -0.001267      -0.007550       0.014343       0.004685      -0.023931      -0.019463       0.003948       0.015514              1.844670       2.255809       0.015670      -0.439728       1.542519       0.095895       1.735680           0.000005
           93              H      -4.628567      14.250438      20.002146       0.128671       1.035142 0.74872502E+01  0.73447052E+02                                 1.783980                            1.669683      -1.364742       2.240861                    0.993813       3.776286      11.126884       0.447175       1.396294      -0.682783       0.000070      -0.034198      -0.002457       0.034286      -0.001572       0.001012      -0.000993      -0.001474      -0.016490      -0.005699       0.001027       0.004672              1.879810       1.769776       0.127396      -0.013679       2.398075       0.113134       1.471580           0.000107
           94              H      -2.681153      13.635835      18.997895       0.117888       1.003535 0.69622930E+01  0.66686302E+02                                 1.713090                            1.583785      -1.077117       2.372179                    0.996399       3.605650      10.304415       0.473315       1.351050      -0.692363      -0.027836      -0.014599      -0.021427       0.038040      -0.003083       0.006541       0.010791       0.002248      -0.011988      -0.015322       0.005234       0.010089              1.812456       2.185507       0.147673       0.411466       1.557823       0.237614       1.694036          -0.000020
           95              H      -0.679610      12.485800      19.008693       0.114450       1.047977 0.73521450E+01  0.70409460E+02                                 1.677780                            1.563628      -0.941521       2.433986                    0.998394       3.393868       9.271677       0.512868       1.247050      -0.716166      -0.000962      -0.031820      -0.019507       0.037336      -0.001663       0.005856       0.009449      -0.001006      -0.016780      -0.013732       0.003928       0.009803              1.751274       1.623853      -0.194730      -0.032290       2.003374       0.511626       1.626596          -0.000007
           96              H       1.462666      12.212875      18.385086       0.115302       1.188989 0.86884922E+01  0.85854602E+02                                 1.763150                            1.655457      -0.943504       2.430503                    0.998503       3.336948       8.949846       0.524040       1.182831      -0.733305      -0.018372      -0.001217      -0.031281       0.036298      -0.008653       0.004067       0.005234       0.010122       0.033317      -0.017106       0.004375       0.012731              1.829793       2.003639      -0.138949       0.446068       1.457566       0.127539       2.028172          -0.000003
           97              H       3.478642      11.083674      18.331094       0.122231       1.107687 0.78184277E+01  0.75662737E+02                                 1.717922                            1.596565      -0.877222       2.468162                    0.999199       3.295310       8.905795       0.517677       1.222601      -0.723260       0.011696      -0.016726      -0.037070       0.042317      -0.005936       0.002163       0.007766       0.003527       0.043601      -0.015386      -0.001483       0.016869              1.808102       1.661437      -0.292233      -0.197432       1.708882       0.511407       2.053988          -0.000001
           98              H       7.527435      12.025369      25.933167       0.122251       0.939148 0.65594886E+01  0.62042655E+02                                 1.654132                            1.550793      -1.052061       2.384999                    0.997101       3.570970      10.218382       0.470995       1.374894      -0.687746       0.023818       0.020594      -0.012192       0.033765       0.008713      -0.004986       0.006073      -0.005716      -0.005808      -0.013342       0.002782       0.010560              1.705038       1.761336       0.307928      -0.410282       1.596629      -0.249484       1.757148           0.000045
           99              H       7.264011       5.364748      18.561640       0.106445       1.029863 0.71368076E+01  0.69112229E+02                                 1.762818                            1.615800      -1.323055       2.241913                    0.994046       3.884724      11.338956       0.461055       1.371837      -0.686432      -0.006901       0.015415      -0.028823       0.033406      -0.001978       0.003751      -0.003761      -0.009485       0.011187      -0.007880      -0.000358       0.008238              1.896628       1.395879      -0.123598       0.208908       1.893948      -0.455072       2.400058           0.000011
          100              H       7.947230       5.531420      22.508455       0.124456       1.144112 0.80747716E+01  0.78390879E+02                                 1.727903                            1.601903      -0.875571       2.471067                    0.999185       3.232412       8.610567       0.529417       1.191717      -0.731480       0.000688       0.019232       0.034094       0.039150       0.000115       0.003682       0.003078      -0.014859       0.047827      -0.015831      -0.001078       0.016909              1.817992       1.391941       0.081465       0.200320       1.964843       0.481255       2.097194          -0.000006
          101              H       7.986924       3.225099      22.573245       0.116347       1.203611 0.87836540E+01  0.86766020E+02                                 1.762091                            1.653624      -0.873283       2.464961                    0.999116       3.276538       8.699074       0.531132       1.167426      -0.737964       0.006680      -0.013739       0.032896       0.036270      -0.000203       0.004295      -0.000933      -0.023531       0.038760      -0.018807       0.005196       0.013611              1.814559       1.409833      -0.105079       0.219755       1.925372      -0.335860       2.108471          -0.000003
          102              H       7.296488       3.091762      18.650727       0.101275       1.069107 0.77468634E+01  0.76072348E+02                                 1.766327                            1.654735      -1.243987       2.280743                    0.994312       3.787042      10.894586       0.470590       1.325447      -0.696929      -0.000127      -0.016484      -0.030389       0.034572      -0.001255       0.001055       0.002707      -0.019035       0.015720      -0.012308       0.003401       0.008907              1.844883       1.311765       0.050668       0.098162       2.000246       0.338508       2.222638           0.000005
          103              H       8.925147       1.066699      22.019827       0.118978       1.051830 0.74742432E+01  0.71984208E+02                                 1.696060                            1.588825      -0.864705       2.472962                    0.999118       3.382665       9.313658       0.502134       1.266533      -0.712305       0.025530       0.013856       0.023245       0.037204       0.001185       0.011759      -0.000565      -0.005465      -0.005011      -0.013633       0.003628       0.010005              1.768810       1.692384       0.241162       0.426279       1.891004       0.278683       1.723042          -0.000006
          104              H      -3.180335      19.588101      21.917243       0.115060       1.045629 0.73248684E+01  0.71348220E+02                                 1.786590                            1.643680      -1.274436       2.278355                    0.994100       3.754555      10.966934       0.454629       1.383139      -0.685486       0.025379      -0.018165       0.022980       0.038757      -0.000369       0.012642       0.000874      -0.012291      -0.002008      -0.016172       0.006450       0.009721              1.911009       1.757061      -0.283119       0.382779       2.106743      -0.376932       1.869224           0.000013
          105              H      -6.141752      19.792274      19.255437       0.110133       1.146878 0.83878102E+01  0.82220160E+02                                 1.722893                            1.627111      -0.935710       2.431563                    0.998300       3.348168       8.966466       0.527909       1.183634      -0.732616      -0.026612      -0.012378      -0.021792       0.036555      -0.000487       0.016569       0.000579      -0.000810      -0.017428      -0.018762       0.003336       0.015427              1.771307       1.658189       0.283403       0.278926       1.930335       0.155955       1.725397          -0.000005
          106              H       5.937268       1.245872      19.368820       0.110940       1.206577 0.88325884E+01  0.87518477E+02                                 1.773390                            1.664008      -0.947099       2.426731                    0.998367       3.332985       8.911643       0.525824       1.175585      -0.735436      -0.027384       0.018050      -0.017705       0.037271      -0.002662       0.016196       0.000633      -0.000148      -0.023931      -0.019463       0.003948       0.015514              1.844669       1.707271      -0.301028       0.302912       2.091056      -0.332868       1.735681           0.000005
          107              H      -2.627024      17.717211      20.491854       0.128671       1.035144 0.74872659E+01  0.73447246E+02                                 1.783982                            1.669685      -1.364743       2.240861                    0.993813       3.776288      11.126894       0.447174       1.396295      -0.682783       0.029651       0.017038       0.002457       0.034286      -0.000148      -0.001366       0.000380       0.003459      -0.016490      -0.005699       0.001027       0.004672              1.879813       2.130675       0.335761       0.104816       2.037182       0.044721       1.471582           0.000107
          108              H      -1.121056      16.338002      21.496105       0.117888       1.003536 0.69622980E+01  0.66686358E+02                                 1.713090                            1.583785      -1.077116       2.372179                    0.996399       3.605650      10.304414       0.473315       1.351050      -0.692364      -0.001275       0.031406       0.021427       0.038040      -0.002515       0.006075       0.011060       0.004216      -0.011988      -0.015322       0.005234       0.010089              1.812456       1.586855      -0.197959       0.000047       2.156476       0.475147       1.694037          -0.000020
          109              H       0.875675      15.179633      21.485307       0.114450       1.047978 0.73521479E+01  0.70409493E+02                                 1.677780                            1.563628      -0.941522       2.433985                    0.998394       3.393868       9.271676       0.512868       1.247050      -0.716166       0.027076       0.016743       0.019507       0.037336      -0.000396       0.005255       0.009795       0.003384      -0.016780      -0.013732       0.003928       0.009803              1.751274       2.077136       0.066972       0.459226       1.550092       0.227849       1.626596          -0.000007
          110              H       2.183173      13.460830      22.108914       0.115302       1.188989 0.86884923E+01  0.85854603E+02                                 1.763150                            1.655457      -0.943504       2.430503                    0.998503       3.336947       8.949843       0.524040       1.182831      -0.733305      -0.008132       0.016519       0.031281       0.036298      -0.008709       0.002500       0.006139       0.009926       0.033317      -0.017106       0.004375       0.012731              1.829793       1.714418      -0.305931      -0.112582       1.746788       0.450076       2.028172          -0.000003
          111              H       4.169078      12.279544      22.162906       0.122231       1.107687 0.78184310E+01  0.75662773E+02                                 1.717922                            1.596565      -0.877222       2.468162                    0.999199       3.295310       8.905794       0.517677       1.222601      -0.723260       0.020333      -0.001766       0.037070       0.042317      -0.004495       0.005644       0.005756       0.008518       0.043601      -0.015386      -0.001483       0.016869              1.808103       1.950103      -0.125572       0.541608       1.420217       0.084722       2.053988          -0.000001
          112              H       5.377942       8.302338      14.560833       0.122250       0.939155 0.65595480E+01  0.62043346E+02                                 1.654138                            1.550799      -1.052066       2.384995                    0.997101       3.570982      10.218421       0.470995       1.374891      -0.687746      -0.005926      -0.030924       0.012192       0.033765       0.006832       0.007752      -0.001281      -0.012234      -0.005808      -0.013343       0.002783       0.010560              1.705045       1.371137       0.082645      -0.010919       1.986843      -0.480060       1.757155           0.000045
          113              H       4.764489      15.469225       5.063640       0.106445       1.029863 0.71368076E+01  0.69112229E+02                                 1.762818                            1.615800      -1.323055       2.241913                    0.994046       3.884724      11.338956       0.461055       1.371837      -0.686432       0.006901      -0.015415      -0.028823       0.033406      -0.001978      -0.003751       0.003761      -0.009485       0.011187      -0.007880      -0.000358       0.008238              1.896628       1.395879      -0.123598      -0.208908       1.893948       0.455072       2.400058           0.000012
          114              H       4.081270      15.302553       9.010455       0.124456       1.144112 0.80747673E+01  0.78390825E+02                                 1.727902                            1.601902      -0.875571       2.471067                    0.999185       3.232411       8.610563       0.529417       1.191717      -0.731480      -0.000688      -0.019232       0.034094       0.039150       0.000115      -0.003681      -0.003078      -0.014859       0.047827      -0.015831      -0.001078       0.016909              1.817992       1.391940       0.081465      -0.200320       1.964842      -0.481254       2.097193          -0.000005
          115              H       4.041576      17.608874       9.075245       0.116347       1.203611 0.87836534E+01  0.86766009E+02                                 1.762090                            1.653624      -0.873283       2.464961                    0.999116       3.276538       8.699073       0.531132       1.167426      -0.737964      -0.006680       0.013739       0.032896       0.036270      -0.000203      -0.004295       0.000933      -0.023531       0.038760      -0.018807       0.005196       0.013611              1.814558       1.409832      -0.105079      -0.219755       1.925372       0.335860       2.108471          -0.000001
          116              H       4.732012      17.742211       5.152727       0.101275       1.069107 0.77468619E+01  0.76072333E+02                                 1.766327                            1.654735      -1.243987       2.280743                    0.994312       3.787042      10.894588       0.470590       1.325448      -0.696928       0.000127       0.016484      -0.030389       0.034572      -0.001255      -0.001055      -0.002707      -0.019035       0.015720      -0.012308       0.003401       0.008907              1.844883       1.311766       0.050668      -0.098162       2.000246      -0.338508       2.222638           0.000006
          117              H       3.103353      19.767274       8.521827       0.118978       1.051830 0.74742441E+01  0.71984221E+02                                 1.696061                            1.588826      -0.864705       2.472961                    0.999118       3.382665       9.313659       0.502134       1.266533      -0.712305      -0.025530      -0.013856       0.023245       0.037204       0.001185      -0.011759       0.000565      -0.005465      -0.005011      -0.013633       0.003628       0.010005              1.768810       1.692385       0.241162      -0.426279       1.891004      -0.278683       1.723043          -0.000005
          118              H      15.208835       1.245872       8.419243       0.115060       1.045629 0.73248692E+01  0.71348228E+02                                 1.786590                            1.643680      -1.274436       2.278355                    0.994100       3.754555      10.966933       0.454629       1.383139      -0.685486      -0.025379       0.018165       0.022980       0.038757      -0.000369      -0.012642      -0.000874      -0.012291      -0.002008      -0.016172       0.006450       0.009721              1.911009       1.757061      -0.283119      -0.382779       2.106743       0.376932       1.869224           0.000014
          119              H      18.170252       1.041699       5.757437       0.110133       1.146877 0.83878039E+01  0.82220074E+02                                 1.722891                            1.627110      -0.935710       2.431564                    0.998300       3.348167       8.966459       0.527910       1.183633      -0.732616       0.026612       0.012378      -0.021792       0.036555      -0.000487      -0.016569      -0.000579      -0.000810      -0.017428      -0.018762       0.003336       0.015427              1.771306       1.658188       0.283402      -0.278925       1.930334      -0.155955       1.725396          -0.000002
          120              H       6.091232      19.588101       5.870820       0.110939       1.206576 0.88325854E+01  0.87518430E+02                                 1.773389                            1.664007      -0.947099       2.426731                    0.998367       3.332985       8.911639       0.525824       1.175585      -0.735436       0.027384      -0.018050      -0.017705       0.037271      -0.002662      -0.016196      -0.000633      -0.000148      -0.023931      -0.019462       0.003948       0.015515              1.844668       1.707270      -0.301028      -0.302912       2.091055       0.332868       1.735680           0.000010
          121              H      14.655524       3.116762       6.993854       0.128671       1.035144 0.74872719E+01  0.73447314E+02                                 1.783982                            1.669685      -1.364742       2.240861                    0.993813       3.776289      11.126895       0.447174       1.396294      -0.682783      -0.029651      -0.017038       0.002457       0.034286      -0.000148       0.001366      -0.000380       0.003459      -0.016490      -0.005699       0.001027       0.004672              1.879813       2.130675       0.335761      -0.104817       2.037182      -0.044721       1.471582           0.000108
          122              H      13.149556       4.495971       7.998105       0.117888       1.003536 0.69622984E+01  0.66686365E+02                                 1.713090                            1.583786      -1.077117       2.372179                    0.996399       3.605650      10.304415       0.473315       1.351050      -0.692363       0.001275      -0.031406       0.021427       0.038040      -0.002515      -0.006075      -0.011060       0.004216      -0.011988      -0.015322       0.005234       0.010089              1.812456       1.586855      -0.197959      -0.000047       2.156476      -0.475147       1.694037          -0.000019
          123              H      11.152825       5.654340       7.987307       0.114450       1.047978 0.73521494E+01  0.70409508E+02                                 1.677780                            1.563628      -0.941522       2.433985                    0.998394       3.393868       9.271675       0.512868       1.247049      -0.716166      -0.027076      -0.016743       0.019507       0.037336      -0.000396      -0.005255      -0.009795       0.003384      -0.016780      -0.013732       0.003928       0.009803              1.751274       2.077136       0.066972      -0.459226       1.550092      -0.227849       1.626596          -0.000007
          124              H       9.845327       7.373143       8.610914       0.115302       1.188989 0.86884906E+01  0.85854573E+02                                 1.763149                            1.655456      -0.943504       2.430503                    0.998503       3.336947       8.949839       0.524040       1.182830      -0.733305       0.008132      -0.016519       0.031281       0.036298      -0.008709      -0.002500      -0.006139       0.009926       0.033317      -0.017106       0.004375       0.012731              1.829792       1.714417      -0.305931       0.112582       1.746787      -0.450076       2.028171          -0.000002
          125              H       7.859422       8.554429       8.664906       0.122231       1.107687 0.78184283E+01  0.75662745E+02                                 1.717922                            1.596565      -0.877223       2.468161                    0.999199       3.295309       8.905793       0.517677       1.222602      -0.723260      -0.020333       0.001766       0.037070       0.042317      -0.004495      -0.005644      -0.005756       0.008518       0.043601      -0.015386      -0.001483       0.016869              1.808103       1.950103      -0.125572      -0.541608       1.420218      -0.084722       2.053988           0.000000
          126              H       6.650558      12.531635       1.062833       0.122250       0.939155 0.65595452E+01  0.62043317E+02                                 1.654138                            1.550799      -1.052066       2.384995                    0.997101       3.570982      10.218423       0.470995       1.374892      -0.687746       0.005926       0.030924       0.012192       0.033765       0.006832      -0.007752       0.001281      -0.012234      -0.005808      -0.013343       0.002783       0.010560              1.705045       1.371137       0.082645       0.010919       1.986843       0.480060       1.757155           0.000045
          127              H      18.662218       3.114679       6.749000       0.122733       1.121754 0.84486502E+01  0.83367638E+02                                 1.728996                            1.657459      -1.114198       2.354092                    0.997176       3.401813       9.285611       0.509057       1.219353      -0.723690       0.029263      -0.016895       0.000000       0.033791      -0.006304      -0.001586      -0.002747       0.007279      -0.031026      -0.011422      -0.001028       0.012450              1.768510       1.979830      -0.040969       0.050505       1.932524       0.087476       1.393177           0.000014
          128              H      -6.633718      17.719294      20.247000       0.122733       1.121754 0.84486545E+01  0.83367700E+02                                 1.728997                            1.657460      -1.114199       2.354091                    0.997176       3.401814       9.285618       0.509056       1.219354      -0.723690      -0.029263       0.016895       0.000000       0.033791      -0.006304       0.001586       0.002747       0.007279      -0.031026      -0.011422      -0.001028       0.012450              1.768512       1.979832      -0.040969      -0.050505       1.932525      -0.087476       1.393178           0.000011
          129              H      -4.764489      15.469225      17.433207       0.106576       1.029698 0.71353497E+01  0.69094175E+02                                 1.762569                            1.615583      -1.322253       2.242301                    0.994081       3.884354      11.337335       0.461111       1.371749      -0.686447      -0.006959      -0.015412       0.028741       0.033347       0.001966      -0.003743      -0.003769      -0.009529       0.011234      -0.007899      -0.000351       0.008251              1.896360       1.395725       0.123571      -0.208868       1.893656      -0.454965       2.399698           0.000011
          130              H      -4.081270      15.302553      13.486392       0.124213       1.144746 0.80798569E+01  0.78448349E+02                                 1.728064                            1.602030      -0.874219       2.471392                    0.999193       3.233569       8.612571       0.529611       1.191157      -0.731605       0.000687      -0.019305      -0.034153       0.039238      -0.000144      -0.003685       0.003090      -0.014829       0.047946      -0.015835      -0.001117       0.016952              1.818175       1.392039      -0.081480      -0.200361       1.965036       0.481350       2.097450          -0.000005
          131              H      -4.041576      17.608874      13.421601       0.116280       1.203547 0.87829799E+01  0.86756137E+02                                 1.761874                            1.653438      -0.872557       2.465211                    0.999121       3.276571       8.698489       0.531230       1.167254      -0.738005       0.006629       0.013690      -0.032972       0.036311       0.000240      -0.004297      -0.000948      -0.023548       0.038679      -0.018803       0.005214       0.013590              1.814328       1.409684       0.105059      -0.219714       1.925116      -0.335786       2.108184          -0.000001
          132              H      -4.732012      17.742211      17.344120       0.101359       1.068548 0.77415974E+01  0.76003139E+02                                 1.765287                            1.653851      -1.242262       2.281554                    0.994330       3.785239      10.886005       0.470881       1.324932      -0.697038      -0.000121       0.016514       0.030346       0.034549       0.001255      -0.001082       0.002711      -0.019048       0.015699      -0.012315       0.003401       0.008914              1.843746       1.311164      -0.050613      -0.098072       1.998972       0.338111       2.221101           0.000005
          133              H      -3.103353      19.767274      13.975019       0.118878       1.052040 0.74759400E+01  0.72001357E+02                                 1.695917                            1.588719      -0.863886       2.473166                    0.999123       3.382961       9.313140       0.502310       1.266075      -0.712402       0.025614      -0.013884      -0.023220       0.037256      -0.001183      -0.011776      -0.000572      -0.005499      -0.004957      -0.013655       0.003637       0.010018              1.768644       1.692211      -0.241094      -0.426188       1.890829       0.278624       1.722891          -0.000006
          134              H       8.848165       1.245872      14.077604       0.114749       1.046369 0.73310964E+01  0.71425156E+02                                 1.787558                            1.644473      -1.274947       2.278030                    0.994084       3.756184      10.973493       0.454473       1.383298      -0.685456       0.025462       0.018154      -0.023018       0.038829       0.000374      -0.012673       0.000863      -0.012278      -0.002082      -0.016201       0.006459       0.009742              1.912112       1.758041       0.283431      -0.383163       2.107995      -0.377323       1.870300           0.000013
          135              H       5.886748       1.041699      16.739410       0.110172       1.146745 0.83868660E+01  0.82210294E+02                                 1.722942                            1.627165      -0.936862       2.431166                    0.998290       3.347968       8.966504       0.527819       1.183844      -0.732568      -0.026648       0.012352       0.021779       0.036565       0.000483      -0.016529       0.000589      -0.000837      -0.017440      -0.018731       0.003351       0.015380              1.771355       1.658230      -0.283374      -0.278922       1.930368       0.155937       1.725467          -0.000005
          136              H      -6.091232      19.588101      16.626027       0.110883       1.206647 0.88328642E+01  0.87518267E+02                                 1.773066                            1.663718      -0.945483       2.427238                    0.998377       3.333334       8.911220       0.526041       1.175139      -0.735536      -0.027434      -0.018017       0.017725       0.037301       0.002672      -0.016217       0.000607      -0.000202      -0.023931      -0.019488       0.003965       0.015523              1.844328       1.706967       0.300961      -0.302831       2.090646      -0.332783       1.735372           0.000005
          137              H       9.401476       3.116762      15.502993       0.128707       1.034849 0.74850498E+01  0.73424853E+02                                 1.784166                            1.669847      -1.363658       2.241461                    0.993832       3.776363      11.129432       0.446959       1.396979      -0.682655       0.029616      -0.017027      -0.002413       0.034247       0.000144       0.001356       0.000392       0.003476      -0.016458      -0.005688       0.001015       0.004673              1.880012       2.130922      -0.335829      -0.104814       2.037438       0.044706       1.471676           0.000107
          138              H      10.907444       4.495971      14.498742       0.117727       1.004188 0.69676357E+01  0.66750097E+02                                 1.713792                            1.584356      -1.078471       2.371576                    0.996369       3.606892      10.308849       0.473247       1.350988      -0.692373      -0.001280      -0.031419      -0.021408       0.038041       0.002558      -0.006083       0.011064       0.004212      -0.011969      -0.015343       0.005267       0.010075              1.813249       1.587431       0.198077      -0.000053       2.157601       0.475537       1.694715          -0.000020
          139              H      12.904175       5.654340      14.509540       0.114327       1.048712 0.73582670E+01  0.70481089E+02                                 1.678346                            1.564103      -0.941188       2.433987                    0.998398       3.395073       9.275109       0.512888       1.246770      -0.716223       0.027101      -0.016813      -0.019490       0.037377       0.000406      -0.005273       0.009820       0.003415      -0.016800      -0.013769       0.003946       0.009824              1.751890       2.077929      -0.067050      -0.459494       1.550609       0.228005       1.627132          -0.000007
          140              H      14.211673       7.373143      13.885933       0.115214       1.189013 0.86883125E+01  0.85849347E+02                                 1.762847                            1.655178      -0.942489       2.430842                    0.998514       3.337227       8.949379       0.524227       1.182456      -0.733389      -0.008168      -0.016490      -0.031292       0.036302       0.008712      -0.002484       0.006196       0.009900       0.033290      -0.017117       0.004367       0.012751              1.829476       1.714104       0.305842       0.112524       1.746477       0.449987       2.027846          -0.000002
          141              H      16.197578       8.554429      13.831941       0.122233       1.107641 0.78178739E+01  0.75655364E+02                                 1.717803                            1.596449      -0.876887       2.468298                    0.999197       3.295250       8.905255       0.517729       1.222510      -0.723280       0.020345       0.001809      -0.037075       0.042330       0.004474      -0.005655       0.005789       0.008504       0.043485      -0.015367      -0.001485       0.016852              1.807984       1.949945       0.125551      -0.541571       1.420122       0.084749       2.053886           0.000000
          142              H      -6.650558      12.531635      21.434014       0.122109       0.939314 0.65606605E+01  0.62056222E+02                                 1.654313                            1.550923      -1.052258       2.384854                    0.997087       3.571225      10.219161       0.470982       1.374879      -0.687751      -0.005922       0.030967      -0.012216       0.033812      -0.006847      -0.007737      -0.001275      -0.012311      -0.005662      -0.013355       0.002786       0.010569              1.705243       1.371213      -0.082642       0.010911       1.987121      -0.480237       1.757394           0.000045
          143              H      16.792989       5.364748       3.935207       0.106576       1.029697 0.71353454E+01  0.69094126E+02                                 1.762569                            1.615583      -1.322253       2.242301                    0.994081       3.884353      11.337333       0.461111       1.371750      -0.686447       0.006959       0.015412       0.028741       0.033347       0.001966       0.003743       0.003769      -0.009529       0.011234      -0.007899      -0.000351       0.008251              1.896360       1.395725       0.123571       0.208868       1.893656       0.454965       2.399698           0.000012
          144              H      16.109770       5.531420      -0.011608       0.124213       1.144746 0.80798583E+01  0.78448376E+02                                 1.728065                            1.602031      -0.874219       2.471392                    0.999193       3.233569       8.612575       0.529611       1.191158      -0.731605      -0.000687       0.019305      -0.034153       0.039238      -0.000144       0.003685      -0.003090      -0.014829       0.047946      -0.015835      -0.001117       0.016952              1.818176       1.392039      -0.081480       0.200361       1.965037      -0.481351       2.097451          -0.000006
          145              H      16.070076       3.225099      26.919601       0.116280       1.203549 0.87829944E+01  0.86756338E+02                                 1.761878                            1.653441      -0.872556       2.465211                    0.999121       3.276571       8.698499       0.531228       1.167256      -0.738004      -0.006629      -0.013690      -0.032972       0.036311       0.000240       0.004297       0.000948      -0.023548       0.038679      -0.018803       0.005214       0.013590              1.814332       1.409686       0.105059       0.219715       1.925120       0.335787       2.108189          -0.000002
          146              H      16.760512       3.091762       3.846120       0.101359       1.068549 0.77415982E+01  0.76003147E+02                                 1.765287                            1.653851      -1.242262       2.281554                    0.994330       3.785239      10.886004       0.470882       1.324932      -0.697038       0.000121      -0.016514       0.030346       0.034549       0.001255       0.001082      -0.002711      -0.019048       0.015699      -0.012315       0.003401       0.008914              1.843745       1.311164      -0.050613       0.098072       1.998972      -0.338111       2.221101           0.000006
          147              H      15.131853       1.066699       0.477019       0.118878       1.052040 0.74759400E+01  0.72001357E+02                                 1.695917                            1.588719      -0.863886       2.473166                    0.999123       3.382961       9.313140       0.502310       1.266075      -0.712402      -0.025614       0.013884      -0.023220       0.037256      -0.001183       0.011776       0.000572      -0.005499      -0.004957      -0.013655       0.003637       0.010018              1.768644       1.692211      -0.241094       0.426188       1.890829      -0.278624       1.722891          -0.000006
          148              H       3.180335      19.588101       0.579604       0.114749       1.046369 0.73310960E+01  0.71425149E+02                                 1.787558                            1.644473      -1.274947       2.278031                    0.994084       3.756184      10.973492       0.454473       1.383298      -0.685456      -0.025462      -0.018154      -0.023018       0.038829       0.000374       0.012673      -0.000863      -0.012278      -0.002082      -0.016201       0.006459       0.009742              1.912112       1.758041       0.283431       0.383162       2.107994       0.377323       1.870300           0.000013
          149              H       6.141752      19.792274       3.241410       0.110172       1.146745 0.83868615E+01  0.82210235E+02                                 1.722941                            1.627164      -0.936862       2.431166                    0.998290       3.347967       8.966499       0.527819       1.183844      -0.732568       0.026648      -0.012352       0.021779       0.036565       0.000483       0.016529      -0.000589      -0.000837      -0.017440      -0.018731       0.003351       0.015380              1.771354       1.658229      -0.283374       0.278922       1.930367      -0.155936       1.725466          -0.000002
          150              H      18.119732       1.245872       3.128027       0.110883       1.206646 0.88328571E+01  0.87518178E+02                                 1.773065                            1.663717      -0.945483       2.427238                    0.998377       3.333333       8.911216       0.526041       1.175139      -0.735536       0.027434       0.018017       0.017725       0.037301       0.002672       0.016217      -0.000607      -0.000202      -0.023931      -0.019488       0.003965       0.015523              1.844327       1.706966       0.300961       0.302831       2.090645       0.332782       1.735371           0.000010
          151              H       2.627024      17.717211       2.004993       0.128707       1.034849 0.74850502E+01  0.73424861E+02                                 1.784166                            1.669847      -1.363657       2.241461                    0.993832       3.776363      11.129433       0.446959       1.396979      -0.682655      -0.029616       0.017027      -0.002413       0.034247       0.000144      -0.001356      -0.000392       0.003476      -0.016458      -0.005688       0.001015       0.004673              1.880012       2.130922      -0.335829       0.104814       2.037438      -0.044706       1.471676           0.000107
          152              H       1.121056      16.338002       1.000742       0.117727       1.004188 0.69676357E+01  0.66750097E+02                                 1.713792                            1.584356      -1.078471       2.371576                    0.996369       3.606892      10.308849       0.473247       1.350988      -0.692373       0.001280       0.031419      -0.021408       0.038041       0.002558       0.006083      -0.011064       0.004212      -0.011969      -0.015343       0.005267       0.010075              1.813249       1.587431       0.198077       0.000053       2.157601      -0.475537       1.694715          -0.000020
          153              H      -0.875675      15.179633       1.011540       0.114327       1.048712 0.73582677E+01  0.70481093E+02                                 1.678345                            1.564103      -0.941188       2.433987                    0.998398       3.395073       9.275107       0.512888       1.246770      -0.716223      -0.027101       0.016813      -0.019490       0.037377       0.000406       0.005273      -0.009820       0.003415      -0.016800      -0.013769       0.003946       0.009824              1.751890       2.077929      -0.067050       0.459494       1.550609      -0.228005       1.627132          -0.000007
          154              H      -2.183173      13.460830       0.387933       0.115214       1.189014 0.86883207E+01  0.85849457E+02                                 1.762848                            1.655179      -0.942489       2.430842                    0.998514       3.337228       8.949386       0.524227       1.182457      -0.733389       0.008168       0.016490      -0.031292       0.036302       0.008712       0.002484      -0.006196       0.009900       0.033290      -0.017117       0.004367       0.012751              1.829478       1.714105       0.305843      -0.112524       1.746479      -0.449987       2.027848          -0.000003
          155              H      -4.169078      12.279544       0.333941       0.122233       1.107641 0.78178727E+01  0.75655357E+02                                 1.717804                            1.596449      -0.876887       2.468299                    0.999197       3.295250       8.905258       0.517729       1.222511      -0.723279      -0.020345      -0.001809      -0.037075       0.042330       0.004474       0.005655      -0.005789       0.008504       0.043485      -0.015367      -0.001485       0.016852              1.807985       1.949946       0.125551       0.541571       1.420123      -0.084749       2.053886          -0.000000
          156              H      18.679058       8.302338       7.936014       0.122109       0.939314 0.65606547E+01  0.62056158E+02                                 1.654312                            1.550923      -1.052258       2.384854                    0.997087       3.571224      10.219160       0.470981       1.374880      -0.687751       0.005922      -0.030967      -0.012216       0.033812      -0.006847       0.007737       0.001275      -0.012311      -0.005662      -0.013355       0.002786       0.010569              1.705243       1.371213      -0.082642      -0.010911       1.987121       0.480237       1.757394           0.000046
          157              H      13.042503      11.860781       0.564216       0.106563       1.029791 0.71362401E+01  0.69105469E+02                                 1.762728                            1.615726      -1.322585       2.242140                    0.994061       3.884576      11.338479       0.461069       1.371821      -0.686433       0.016811      -0.001697      -0.028755       0.033351      -0.003135      -0.005140      -0.001374       0.008204       0.011237      -0.007913      -0.000347       0.008260              1.896530       1.876364      -0.153850      -0.498509       1.413297       0.046610       2.399927           0.000012
          158              H      12.845235      11.185760       4.511032       0.124364       1.144254 0.80757688E+01  0.78399798E+02                                 1.727691                            1.601720      -0.874450       2.471384                    0.999191       3.232779       8.610361       0.529608       1.191299      -0.731574       0.016353      -0.010225       0.034096       0.039173      -0.006490       0.000843      -0.004731       0.007184       0.047881      -0.015825      -0.001106       0.016932              1.817759       1.750842      -0.288746       0.316559       1.605517      -0.414027       2.096917          -0.000004
          159              H      10.828056      12.304544       4.575822       0.116247       1.203576 0.87831180E+01  0.86756732E+02                                 1.761782                            1.653354      -0.872340       2.465276                    0.999125       3.276711       8.698459       0.531297       1.167116      -0.738036      -0.015200       0.001068       0.032973       0.036324      -0.010082      -0.002968      -0.003236       0.012148       0.038712      -0.018800       0.005203       0.013598              1.814231       1.887137      -0.170643      -0.400632       1.447489      -0.022376       2.108067           0.000000
          160              H      11.057800      12.969148       0.653303       0.101289       1.068986 0.77456492E+01  0.76056247E+02                                 1.766085                            1.654522      -1.243845       2.280824                    0.994312       3.786586      10.892415       0.470663       1.325313      -0.696957      -0.014251       0.008338      -0.030357       0.034557      -0.007614       0.001791      -0.002288       0.011689       0.015732      -0.012313       0.003419       0.008894              1.844619       1.783980      -0.323375       0.244012       1.527566      -0.254215       2.222311           0.000005
          161              H       8.489715      12.571219       4.022404       0.118959       1.051773 0.74737234E+01  0.71976143E+02                                 1.695801                            1.588619      -0.864038       2.473161                    0.999122       3.382517       9.312289       0.502251       1.266291      -0.712357      -0.000757      -0.029074       0.023204       0.037206      -0.002963      -0.006387      -0.009937       0.000706      -0.004948      -0.013671       0.003627       0.010044              1.768519       1.632278      -0.206527       0.028190       1.950520      -0.508337       1.722760          -0.000005
          162              H       6.525461      13.794174       3.919819       0.114851       1.046011 0.73280525E+01  0.71388257E+02                                 1.787185                            1.644159      -1.274393       2.278310                    0.994087       3.755421      10.970792       0.454504       1.383345      -0.685448      -0.028466      -0.012961       0.023003       0.038826      -0.005134      -0.005569      -0.011398       0.006793      -0.002032      -0.016185       0.006454       0.009731              1.911690       2.265420      -0.009813      -0.518173       1.599761      -0.143120       1.869888           0.000014
          163              H       8.182989      16.256749       1.258014       0.110049       1.146948 0.83883808E+01  0.82226427E+02                                 1.722899                            1.627115      -0.935438       2.431664                    0.998304       3.348329       8.966676       0.527938       1.183559      -0.732634       0.002607       0.029274      -0.021819       0.036604      -0.000135      -0.007779      -0.014638       0.001280      -0.017456      -0.018776       0.003372       0.015404              1.771316       1.616880      -0.259539      -0.004409       1.971657      -0.319532       1.725410          -0.000003
          164              H      10.138823      15.069213       1.371397       0.110848       1.206540 0.88318895E+01  0.87505388E+02                                 1.772889                            1.663570      -0.945321       2.427344                    0.998382       3.333238       8.910531       0.526096       1.175059      -0.735556       0.029335       0.014716      -0.017732       0.037303       0.001255      -0.007576      -0.014367       0.004692      -0.023944      -0.019499       0.003960       0.015539              1.844132       2.255084      -0.015661      -0.439532       1.542116      -0.095848       1.735195           0.000008
          165              H       4.628567      14.250438       2.494430       0.128689       1.034935 0.74853653E+01  0.73423019E+02                                 1.783658                            1.669410      -1.364575       2.240954                    0.993820       3.775759      11.124455       0.447242       1.396190      -0.682804      -0.000055      -0.034191       0.002425       0.034277       0.001571       0.001014       0.000987      -0.001491      -0.016450      -0.005686       0.001019       0.004667              1.879451       1.769477      -0.127359      -0.013677       2.397538      -0.113104       1.471336           0.000107
          166              H       2.681153      13.635835       3.498682       0.117785       1.003869 0.69650716E+01  0.66719857E+02                                 1.713494                            1.584119      -1.077866       2.371853                    0.996388       3.606349      10.307093       0.473255       1.351080      -0.692357       0.027856      -0.014584       0.021417       0.038044       0.003069       0.006541      -0.010805       0.002296      -0.012013      -0.015336       0.005238       0.010098              1.812906       2.186124      -0.147771       0.411659       1.558168      -0.237721       1.694427          -0.000019
          167              H       0.679610      12.485800       3.487883       0.114333       1.048563 0.73570209E+01  0.70466526E+02                                 1.678232                            1.564007      -0.941044       2.434078                    0.998398       3.394875       9.274548       0.512883       1.246829      -0.716211       0.000984      -0.031885       0.019522       0.037400       0.001681       0.005863      -0.009463      -0.000991      -0.016744      -0.013748       0.003941       0.009807              1.751767       1.624266       0.194810      -0.032301       2.004004      -0.511872       1.627032          -0.000006
          168              H      -1.462666      12.212875       4.111491       0.115346       1.188889 0.86876811E+01  0.85845560E+02                                 1.763139                            1.655451      -0.943705       2.430450                    0.998501       3.336834       8.949819       0.524001       1.182933      -0.733281       0.018360      -0.001200       0.031265       0.036277       0.008640       0.004081      -0.005233       0.010116       0.033338      -0.017100       0.004357       0.012743              1.829777       2.003623       0.138949       0.446054       1.457563      -0.127545       2.028146          -0.000001
          169              H      -3.478642      11.083674       4.165483       0.122248       1.107792 0.78193180E+01  0.75674419E+02                                 1.718117                            1.596721      -0.877458       2.468047                    0.999196       3.295505       8.906853       0.517614       1.222701      -0.723236      -0.011712      -0.016717       0.037053       0.042303       0.005930       0.002165      -0.007776       0.003496       0.043643      -0.015386      -0.001503       0.016888              1.808325       1.661626       0.292298      -0.197480       1.709091      -0.511525       2.054259           0.000001
          170              H      16.529565      12.025369      23.559409       0.122177       0.939277 0.65605261E+01  0.62056511E+02                                 1.654469                            1.551058      -1.052576       2.384758                    0.997092       3.571532      10.221178       0.470878       1.375146      -0.687697      -0.023857       0.020595       0.012185       0.033791      -0.008715      -0.004976      -0.006072      -0.005715      -0.005725      -0.013337       0.002786       0.010551              1.705412       1.761758      -0.308065      -0.410507       1.596912       0.249614       1.757567           0.000044
          171              H      -1.014003       8.973192      14.062216       0.106563       1.029791 0.71362411E+01  0.69105479E+02                                 1.762728                            1.615726      -1.322585       2.242140                    0.994061       3.884576      11.338478       0.461069       1.371821      -0.686433      -0.016811       0.001697      -0.028755       0.033351      -0.003135       0.005140       0.001374       0.008204       0.011237      -0.007913      -0.000347       0.008260              1.896529       1.876364      -0.153850       0.498509       1.413297      -0.046610       2.399927           0.000012
          172              H      -0.816735       9.648213      18.009032       0.124364       1.144254 0.80757716E+01  0.78399851E+02                                 1.727694                            1.601722      -0.874449       2.471384                    0.999191       3.232779       8.610369       0.529607       1.191301      -0.731573      -0.016353       0.010225       0.034096       0.039173      -0.006490      -0.000843       0.004731       0.007184       0.047881      -0.015825      -0.001106       0.016931              1.817761       1.750844      -0.288746      -0.316559       1.605519       0.414028       2.096920          -0.000006
          173              H       1.200444       8.529429      18.073822       0.116247       1.203578 0.87831456E+01  0.86757098E+02                                 1.761787                            1.653358      -0.872340       2.465276                    0.999125       3.276713       8.698477       0.531295       1.167119      -0.738035       0.015200      -0.001068       0.032973       0.036324      -0.010082       0.002968       0.003236       0.012148       0.038712      -0.018800       0.005203       0.013598              1.814237       1.887143      -0.170644       0.400634       1.447493       0.022376       2.108075          -0.000005
          174              H       0.970700       7.864825      14.151303       0.101289       1.068986 0.77456499E+01  0.76056254E+02                                 1.766085                            1.654522      -1.243845       2.280824                    0.994312       3.786586      10.892414       0.470664       1.325313      -0.696957       0.014251      -0.008338      -0.030357       0.034557      -0.007614      -0.001791       0.002288       0.011689       0.015732      -0.012313       0.003419       0.008894              1.844619       1.783979      -0.323375      -0.244012       1.527566       0.254215       2.222311           0.000005
          175              H       3.538785       8.262754      17.520404       0.118959       1.051773 0.74737234E+01  0.71976143E+02                                 1.695801                            1.588619      -0.864038       2.473161                    0.999122       3.382517       9.312289       0.502251       1.266291      -0.712357       0.000757       0.029074       0.023204       0.037206      -0.002963       0.006387       0.009937       0.000706      -0.004948      -0.013671       0.003627       0.010044              1.768519       1.632278      -0.206527      -0.028190       1.950520       0.508337       1.722760          -0.000006
          176              H       5.503039       7.039799      17.417819       0.114851       1.046011 0.73280525E+01  0.71388257E+02                                 1.787185                            1.644159      -1.274393       2.278310                    0.994087       3.755421      10.970792       0.454504       1.383345      -0.685448       0.028466       0.012961       0.023003       0.038826      -0.005134       0.005569       0.011398       0.006793      -0.002032      -0.016185       0.006454       0.009731              1.911690       2.265420      -0.009813       0.518173       1.599761       0.143120       1.869888           0.000013
          177              H       3.845511       4.577224      14.756014       0.110049       1.146948 0.83883849E+01  0.82226476E+02                                 1.722900                            1.627116      -0.935438       2.431665                    0.998304       3.348330       8.966679       0.527938       1.183558      -0.732634      -0.002607      -0.029274      -0.021819       0.036604      -0.000135       0.007779       0.014638       0.001280      -0.017456      -0.018776       0.003372       0.015404              1.771316       1.616881      -0.259539       0.004409       1.971658       0.319533       1.725410          -0.000004
          178              H       1.889677       5.764760      14.869397       0.110849       1.206540 0.88318892E+01  0.87505384E+02                                 1.772888                            1.663569      -0.945321       2.427344                    0.998382       3.333238       8.910531       0.526097       1.175058      -0.735556      -0.029335      -0.014716      -0.017732       0.037303       0.001255       0.007576       0.014367       0.004692      -0.023944      -0.019499       0.003960       0.015539              1.844131       2.255083      -0.015661       0.439532       1.542116       0.095848       1.735195           0.000006
          179              H       7.399933       6.583535      15.992430       0.128690       1.034935 0.74853672E+01  0.73423040E+02                                 1.783657                            1.669410      -1.364575       2.240954                    0.993820       3.775759      11.124454       0.447242       1.396189      -0.682804       0.000055       0.034191       0.002425       0.034277       0.001571      -0.001014      -0.000987      -0.001491      -0.016450      -0.005686       0.001019       0.004667              1.879450       1.769477      -0.127359       0.013677       2.397538       0.113104       1.471336           0.000107
          180              H       9.347347       7.198138      16.996682       0.117785       1.003869 0.69650735E+01  0.66719878E+02                                 1.713494                            1.584119      -1.077866       2.371853                    0.996388       3.606349      10.307092       0.473255       1.351080      -0.692357      -0.027856       0.014584       0.021417       0.038044       0.003069      -0.006541       0.010805       0.002296      -0.012013      -0.015336       0.005238       0.010098              1.812906       2.186124      -0.147771      -0.411659       1.558168       0.237721       1.694427          -0.000020
          181              H      11.348890       8.348173      16.985883       0.114333       1.048563 0.73570209E+01  0.70466526E+02                                 1.678232                            1.564007      -0.941043       2.434079                    0.998398       3.394875       9.274548       0.512883       1.246829      -0.716211      -0.000984       0.031885       0.019522       0.037400       0.001681      -0.005863       0.009463      -0.000991      -0.016744      -0.013748       0.003941       0.009807              1.751767       1.624266       0.194810       0.032301       2.004004       0.511872       1.627032          -0.000008
          182              H      13.491166       8.621098      17.609491       0.115346       1.188890 0.86876971E+01  0.85845779E+02                                 1.763143                            1.655454      -0.943704       2.430451                    0.998501       3.336836       8.949835       0.523999       1.182935      -0.733280      -0.018360       0.001200       0.031265       0.036277       0.008640      -0.004081       0.005233       0.010116       0.033338      -0.017100       0.004357       0.012743              1.829781       2.003627       0.138949      -0.446056       1.457565       0.127545       2.028151          -0.000004
          183              H      15.507142       9.750299      17.663483       0.122248       1.107792 0.78193196E+01  0.75674443E+02                                 1.718117                            1.596721      -0.877458       2.468047                    0.999196       3.295506       8.906858       0.517613       1.222701      -0.723236       0.011712       0.016717       0.037053       0.042303       0.005930      -0.002165       0.007776       0.003496       0.043643      -0.015386      -0.001503       0.016888              1.808326       1.661626       0.292298       0.197480       1.709092       0.511525       2.054259          -0.000001
          184              H      -4.501065       8.808604      10.061409       0.122178       0.939277 0.65605213E+01  0.62056459E+02                                 1.654468                            1.551058      -1.052576       2.384758                    0.997092       3.571531      10.221177       0.470878       1.375147      -0.687697       0.023857      -0.020596       0.012185       0.033791      -0.008715       0.004976       0.006072      -0.005715      -0.005725      -0.013337       0.002786       0.010551              1.705412       1.761758      -0.308065       0.410507       1.596911      -0.249614       1.757567           0.000045
          185              H       5.394782       3.114679      15.747577       0.122754       1.121785 0.84489836E+01  0.83371978E+02                                 1.729039                            1.657500      -1.114679       2.353926                    0.997171       3.401905       9.286003       0.509046       1.219365      -0.723686      -0.029234      -0.016880      -0.000039       0.033758       0.006314      -0.001618       0.002732       0.007293      -0.031180      -0.011468      -0.001020       0.012488              1.768555       1.979903       0.040969       0.050533       1.932550      -0.087487       1.393212           0.000012
          186              H       6.633718      17.719294       2.249577       0.122754       1.121785 0.84489848E+01  0.83371987E+02                                 1.729039                            1.657499      -1.114680       2.353925                    0.997171       3.401905       9.286001       0.509046       1.219364      -0.723686       0.029234       0.016880      -0.000039       0.033758       0.006314       0.001618      -0.002732       0.007293      -0.031180      -0.011468      -0.001020       0.012488              1.768555       1.979903       0.040969      -0.050533       1.932549       0.087487       1.393212           0.000013
          187              C       2.002264      17.878466      24.537744       0.638748      23.676730 0.22523094E+03  0.45362484E+04                                 7.581760                            5.306653       0.041502       2.080048                    0.999316      21.401947      58.784120       0.648624       0.468862      -1.023117      -0.052811       0.038516       0.001711       0.065387       0.093876      -0.005871      -0.014337      -0.086030      -0.087934      -0.088741      -0.030737       0.119478              9.933109      11.890056      -4.979734       1.378679       7.539953       0.264768      10.369319          -0.000059
          188              C       3.289434      17.086566      24.450817      -0.034451      39.338909 0.42931220E+03  0.99547215E+04                                 9.936033                            6.803424       0.060646       2.023833                    0.999265      26.931149      74.259073       0.653337       0.404309      -1.083571       0.046135      -0.019233      -0.001961       0.050022      -0.000713       0.003784      -0.010343      -0.003641       0.019156      -0.009214      -0.004987       0.014200             13.685680      18.448853      -8.500046       0.924316      10.767212       1.090708      11.840976           0.000580
          189              C       4.052041      16.891560      25.619474      -0.101397      37.515975 0.44587122E+03  0.10612600E+05                                 9.955284                            7.186873      -0.170096       1.919641                    0.999320      29.859627      88.090825       0.592369       0.434412      -1.046677       0.011832      -0.010536      -0.026665       0.031017       0.012839      -0.013833       0.001525      -0.036935       0.014178      -0.030214       0.009481       0.020733             13.055716      16.639132      -7.105216       0.816697       9.800681       1.116920      12.727335           0.000013
          190              C       3.754335      16.589676      23.266233      -0.097114      34.163447 0.40371695E+03  0.93233404E+04                                 9.167857                            6.713717       0.051577       1.991679                    0.999680      28.779685      82.176442       0.633477       0.418678      -1.062069       0.031578       0.005176       0.013309       0.034657       0.005283       0.013884      -0.013031      -0.015766       0.051878      -0.025422      -0.001152       0.026574             11.595036      15.153739      -6.266708       0.422765       8.991130       1.472682      10.640237          -0.000040
          191              C       4.955983      15.896738      23.224659      -0.142532      35.082974 0.41584416E+03  0.96698365E+04                                 9.313140                            6.790803       0.168632       2.025665                    0.999773      29.240745      83.643064       0.633395       0.415856      -1.064404      -0.025231       0.021023       0.009193       0.034104      -0.003567      -0.012091       0.007505      -0.019861       0.073961      -0.025324      -0.004331       0.029655             11.981854      16.728462      -6.585679       1.982753       8.914223       0.521917      10.302877           0.000341
          192              C       5.736392      15.744233      24.356871       0.084338      40.251325 0.40483436E+03  0.92921588E+04                                10.301104                            6.718008      -0.104106       1.978835                    0.999268      26.216518      72.988586       0.638310       0.418056      -1.069719      -0.004186       0.006273       0.005751       0.009484      -0.005882      -0.000086       0.010005      -0.004915      -0.065211      -0.024455       0.005400       0.019054             15.702825      24.174916     -10.547294      -0.040413      11.585649       1.405761      11.347910           0.000269
          193              C       5.227105      16.213831      25.557383      -0.143154      36.983292 0.43558622E+03  0.10298016E+05                                 9.788452                            7.037765      -0.028543       1.964029                    0.999262      29.902494      87.656412       0.607575       0.426409      -1.052521      -0.023734       0.002394      -0.007083       0.024884       0.011270       0.017432      -0.014743      -0.008598       0.013461      -0.029535       0.009514       0.020021             13.072322      17.206843      -7.864849      -1.862425      10.147797       2.265726      11.862327           0.000218
          194              C       7.073359      15.076505      24.317997       0.078594      39.632176 0.40982978E+03  0.94406485E+04                                10.226948                            6.773365      -0.098800       1.980214                    0.999208      26.365260      73.660508       0.633390       0.419795      -1.068050       0.004852      -0.002602       0.003174       0.006355      -0.015482      -0.000568      -0.010517       0.016138       0.031739      -0.025204       0.007780       0.017423             15.711145      25.061584     -10.197870       0.229481      13.839953       2.671495       8.231898           0.000704
          195              C       7.305389      13.954595      23.541862      -0.131827      36.366938 0.43072765E+03  0.10123344E+05                                 9.660108                            6.970032       0.138936       2.021309                    0.999541      29.360682      84.954257       0.616150       0.422959      -1.057921       0.024839      -0.018120       0.003466       0.030941       0.016721       0.014459       0.003052       0.004067       0.023426      -0.022800      -0.001168       0.023968             13.185116      18.699934      -7.336439       0.381112      12.591775       2.946901       8.263640           0.000280
          196              C       8.538190      13.296450      23.610972      -0.117956      37.563958 0.44745201E+03  0.10652036E+05                                 9.988341                            7.186494      -0.082775       1.953112                    0.998704      29.712738      87.460483       0.594430       0.432832      -1.048381      -0.027948       0.017802       0.005590       0.033604       0.001923      -0.006528       0.006948      -0.026517       0.034094      -0.020687       0.003540       0.017146             13.727298      21.248174      -6.115446       1.640108      11.137499       2.335654       8.796220           0.001109
          197              C       9.546178      13.727713      24.452167       0.068614      39.853896 0.40805639E+03  0.94077633E+04                                10.296580                            6.780999      -0.046534       1.999117                    0.999319      26.448301      74.391621       0.628697       0.422570      -1.064235      -0.004315      -0.001088       0.001720       0.004771      -0.001338      -0.006514      -0.007109       0.005177      -0.070171      -0.025976       0.010593       0.015382             15.925708      26.767220      -8.889098       1.321335      12.616747       2.101291       8.393156           0.001111
          198              C       9.314991      14.881915      25.188888      -0.143461      36.338588 0.43179187E+03  0.10150878E+05                                 9.603237                            6.952480       0.099565       1.998615                    0.999765      29.713055      85.881085       0.620641       0.419794      -1.060300      -0.026786       0.007519      -0.009556       0.029417       0.020688       0.016879       0.011029       0.006440       0.004791      -0.022207      -0.010736       0.032943             12.955470      19.412051      -7.236915      -0.135358      11.657665       2.482037       7.796692           0.000079
          199              C       8.106608      15.541936      25.121398      -0.138605      35.250924 0.42519450E+03  0.99623072E+04                                 9.415833                            6.907170       0.073556       1.991939                    0.999652      29.622951      85.615403       0.621284       0.420769      -1.059161       0.018614      -0.017226      -0.005431       0.025937       0.002352      -0.006029       0.020525      -0.040447      -0.003598      -0.023649      -0.009478       0.033127             12.480798      19.432542      -6.230259       1.338841      10.461675       1.746812       7.548177           0.000971
          200              C      10.819636      12.992899      24.589037       0.097990      41.239373 0.41725825E+03  0.96843377E+04                                10.582378                            6.898490      -0.062258       1.995150                    0.999378      26.426794      74.847996       0.617031       0.427695      -1.059866       0.007925      -0.002842      -0.002094       0.008675      -0.001459       0.007074       0.014547       0.001726       0.017470      -0.016380      -0.001230       0.017610             16.405920      28.700393      -6.052693       0.860148      13.910483       0.210271       6.606884           0.000173
          201              C      10.826251      11.598481      24.596596      -0.188346      37.264327 0.47640161E+03  0.11515298E+05                                 9.896000                            7.400086      -0.074532       1.952157                    0.997988      30.506333      90.353211       0.587858       0.431054      -1.049921       0.007603       0.002891      -0.002089       0.008398       0.022236      -0.002054       0.003375       0.019170       0.113698      -0.043356       0.005264       0.038092             12.613234      15.965284      -4.293682       0.999730      15.630735      -0.059391       6.243682           0.001748
          202              C      11.100862       8.684850      24.004843      -0.124037      36.598712 0.43695659E+03  0.10312031E+05                                 9.711664                            7.045766       0.071127       2.002269                    0.999365      29.331185      85.188010       0.609187       0.426039      -1.055455       0.000074      -0.027132       0.008714       0.028497      -0.011838       0.003262      -0.008754       0.023128       0.015821      -0.021027       0.003415       0.017612             12.277220       8.941322       0.353091       3.271277      20.011784       0.592344       7.878555           0.000225
          203              C      11.105673       7.290224      24.011052      -0.128192      36.024043 0.42166146E+03  0.98449857E+04                                 9.540545                            6.865533       0.144163       2.021142                    0.999753      29.145528      83.700007       0.625805       0.419195      -1.061657       0.002966       0.029279       0.006724       0.030188       0.012514       0.006025       0.012316       0.027307       0.005245      -0.023235       0.000285       0.022950             12.177206       8.319035      -1.398070       3.116631      20.610977      -0.846100       7.601605           0.000222
          204              C      11.604736       4.372843      23.632838      -0.143976      36.513124 0.42814602E+03  0.10038238E+05                                 9.608694                            6.921133       0.102225       2.003222                    0.999657      29.535761      85.098729       0.622654       0.419560      -1.061041       0.009238      -0.028583       0.004675       0.030401      -0.011453       0.000968      -0.016038       0.007946       0.062491      -0.026148      -0.001683       0.027830             12.510198       5.863748       0.679375       2.446726      21.431207       1.900310      10.235640           0.000320
          205              C      11.608465       2.981342      23.597744      -0.097529      36.035748 0.42882866E+03  0.10047278E+05                                 9.517353                            6.931966       0.034036       1.982900                    0.999592      29.142929      83.639134       0.622130       0.420204      -1.061792       0.015352       0.015022       0.008759       0.023196       0.003077       0.001422       0.014490       0.006679       0.078612      -0.021448      -0.009340       0.030788             12.257923       5.783260      -0.247542       2.474797      20.527057      -0.375675      10.463454          -0.000060
          206              C       0.141816      20.379167       3.366941      -0.095863      46.592956 0.52428163E+03  0.12833544E+05                                11.321540                            7.649134      -0.038637       1.969117                    0.999259      29.206974      83.891131       0.597906       0.418496      -1.069756       0.020282       0.015454       0.021432       0.033309      -0.017632      -0.016127      -0.000577      -0.005480      -0.014157      -0.024551       0.000299       0.024252             16.192728      10.606578       1.798807       5.078850       9.529518       8.629716      28.442089           0.050529
          207              C       1.369685      20.560006       3.886884      -0.108395      33.070365 0.40253935E+03  0.93477686E+04                                 9.101446                            6.769426       0.029989       1.988074                    0.999648      29.244765      85.468090       0.617845       0.426900      -1.050314      -0.009289       0.004280       0.021952       0.024217      -0.001209       0.004106      -0.009333      -0.030671      -0.045620      -0.018652      -0.006583       0.025236             11.332693       9.616517      -0.260424      -0.005273       7.420534       5.379343      16.961027           0.015320
          208              C      -0.277979      19.907486       2.000674       0.598180      24.138790 0.24311202E+03  0.50069149E+04                                 7.789544                            5.563764      -0.024033       2.050633                    0.999444      22.280630      62.539734       0.622845       0.477488      -1.015186       0.014933      -0.026307      -0.044556       0.053854       0.043859      -0.024990      -0.052261      -0.099332      -0.133140      -0.066875      -0.043171       0.110047             10.045503       8.223229      -0.363734       2.121280       6.495025       4.158373      15.418255          -0.003248
          209              C      10.026236       2.955507      11.039744       0.638748      23.676730 0.22523094E+03  0.45362484E+04                                 7.581760                            5.306653       0.041501       2.080048                    0.999316      21.401947      58.784122       0.648623       0.468862      -1.023117       0.052811      -0.038516       0.001711       0.065387       0.093876       0.005871       0.014337      -0.086030      -0.087934      -0.088741      -0.030737       0.119478              9.933110      11.890056      -4.979734      -1.378679       7.539953      -0.264768      10.369319          -0.000059
          210              C       8.739066       3.747407      10.952817      -0.034451      39.338912 0.42931224E+03  0.99547228E+04                                 9.936034                            6.803425       0.060646       2.023833                    0.999265      26.931150      74.259081       0.653337       0.404309      -1.083571      -0.046135       0.019233      -0.001961       0.050022      -0.000713      -0.003784       0.010343      -0.003641       0.019156      -0.009214      -0.004987       0.014200             13.685682      18.448856      -8.500047      -0.924316      10.767213      -1.090707      11.840977           0.000582
          211              C       7.976459       3.942413      12.121474      -0.101397      37.515974 0.44587122E+03  0.10612599E+05                                 9.955284                            7.186873      -0.170096       1.919641                    0.999320      29.859627      88.090824       0.592369       0.434412      -1.046677      -0.011832       0.010536      -0.026665       0.031017       0.012839       0.013833      -0.001525      -0.036935       0.014178      -0.030214       0.009481       0.020733             13.055716      16.639132      -7.105216      -0.816697       9.800681      -1.116920      12.727334           0.000012
          212              C       8.274165       4.244297       9.768233      -0.097114      34.163452 0.40371702E+03  0.93233427E+04                                 9.167858                            6.713718       0.051576       1.991679                    0.999680      28.779688      82.176457       0.633477       0.418678      -1.062069      -0.031578      -0.005176       0.013309       0.034657       0.005283      -0.013884       0.013031      -0.015766       0.051878      -0.025422      -0.001152       0.026574             11.595037      15.153740      -6.266707      -0.422767       8.991131      -1.472682      10.640239          -0.000037
          213              C       7.072517       4.937235       9.726659      -0.142532      35.082983 0.41584431E+03  0.96698405E+04                                 9.313141                            6.790805       0.168631       2.025664                    0.999773      29.240746      83.643057       0.633395       0.415856      -1.064404       0.025231      -0.021023       0.009193       0.034104      -0.003567       0.012091      -0.007505      -0.019861       0.073961      -0.025324      -0.004331       0.029655             11.981856      16.728468      -6.585681      -1.982756       8.914225      -0.521914      10.302875           0.000348
          214              C       6.292108       5.089740      10.858871       0.084338      40.251326 0.40483436E+03  0.92921588E+04                                10.301105                            6.718008      -0.104106       1.978835                    0.999268      26.216518      72.988587       0.638310       0.418056      -1.069719       0.004186      -0.006273       0.005751       0.009484      -0.005882       0.000086      -0.010005      -0.004915      -0.065211      -0.024455       0.005400       0.019054             15.702826      24.174920     -10.547297       0.040414      11.585650      -1.405761      11.347908           0.000270
          215              C       6.801395       4.620142      12.059383      -0.143154      36.983288 0.43558619E+03  0.10298015E+05                                 9.788451                            7.037765      -0.028543       1.964029                    0.999262      29.902492      87.656404       0.607575       0.426409      -1.052521       0.023734      -0.002394      -0.007083       0.024884       0.011270      -0.017432       0.014743      -0.008598       0.013461      -0.029535       0.009514       0.020021             13.072321      17.206842      -7.864848       1.862424      10.147796      -2.265725      11.862326           0.000218
          216              C       4.955141       5.757468      10.819997       0.078594      39.632177 0.40982978E+03  0.94406485E+04                                10.226948                            6.773365      -0.098800       1.980214                    0.999208      26.365260      73.660505       0.633390       0.419794      -1.068050      -0.004852       0.002602       0.003174       0.006355      -0.015482       0.000568       0.010517       0.016138       0.031739      -0.025204       0.007780       0.017423             15.711145      25.061583     -10.197870      -0.229480      13.839953      -2.671496       8.231898           0.000707
          217              C       4.723111       6.879378      10.043862      -0.131827      36.366933 0.43072759E+03  0.10123342E+05                                 9.660106                            6.970031       0.138936       2.021309                    0.999541      29.360681      84.954245       0.616151       0.422959      -1.057921      -0.024839       0.018120       0.003466       0.030941       0.016721      -0.014459      -0.003052       0.004067       0.023426      -0.022800      -0.001168       0.023968             13.185114      18.699929      -7.336437      -0.381111      12.591773      -2.946901       8.263639           0.000283
          218              C       3.490310       7.537523      10.112972      -0.117956      37.563954 0.44745197E+03  0.10652035E+05                                 9.988340                            7.186494      -0.082775       1.953112                    0.998704      29.712736      87.460475       0.594430       0.432832      -1.048381       0.027948      -0.017802       0.005590       0.033604       0.001923       0.006528      -0.006948      -0.026517       0.034094      -0.020687       0.003541       0.017146             13.727296      21.248171      -6.115445      -1.640107      11.137498      -2.335655       8.796220           0.001111
          219              C       2.482322       7.106260      10.954167       0.068614      39.853893 0.40805637E+03  0.94077628E+04                                10.296579                            6.780999      -0.046534       1.999117                    0.999319      26.448300      74.391617       0.628697       0.422570      -1.064235       0.004315       0.001087       0.001720       0.004771      -0.001338       0.006514       0.007109       0.005177      -0.070171      -0.025976       0.010593       0.015382             15.925706      26.767216      -8.889097      -1.321334      12.616746      -2.101292       8.393156           0.001114
          220              C       2.713509       5.952058      11.690888      -0.143461      36.338583 0.43179181E+03  0.10150876E+05                                 9.603236                            6.952480       0.099565       1.998615                    0.999765      29.713053      85.881079       0.620641       0.419794      -1.060300       0.026786      -0.007519      -0.009556       0.029417       0.020688      -0.016879      -0.011029       0.006440       0.004791      -0.022207      -0.010736       0.032943             12.955469      19.412049      -7.236914       0.135358      11.657664      -2.482037       7.796692           0.000082
          221              C       3.921892       5.292037      11.623398      -0.138605      35.250920 0.42519445E+03  0.99623056E+04                                 9.415833                            6.907170       0.073556       1.991939                    0.999652      29.622949      85.615397       0.621284       0.420769      -1.059161      -0.018614       0.017226      -0.005431       0.025937       0.002353       0.006029      -0.020525      -0.040448      -0.003598      -0.023649      -0.009477       0.033127             12.480798      19.432542      -6.230259      -1.338840      10.461675      -1.746812       7.548177           0.000974
          222              C       1.208864       7.841074      11.091037       0.097990      41.239365 0.41725819E+03  0.96843357E+04                                10.582376                            6.898490      -0.062258       1.995150                    0.999378      26.426791      74.847983       0.617031       0.427695      -1.059866      -0.007925       0.002842      -0.002094       0.008675      -0.001459      -0.007074      -0.014547       0.001726       0.017470      -0.016380      -0.001230       0.017610             16.405916      28.700385      -6.052692      -0.860148      13.910480      -0.210271       6.606883           0.000172
          223              C       1.202249       9.235492      11.098596      -0.188346      37.264323 0.47640154E+03  0.11515296E+05                                 9.896000                            7.400086      -0.074532       1.952157                    0.997988      30.506330      90.353206       0.587858       0.431054      -1.049921      -0.007603      -0.002891      -0.002089       0.008398       0.022236       0.002054      -0.003375       0.019170       0.113699      -0.043356       0.005264       0.038092             12.613234      15.965284      -4.293682      -0.999731      15.630735       0.059391       6.243682           0.001753
          224              C       0.927638      12.149123      10.506843      -0.124037      36.598705 0.43695652E+03  0.10312029E+05                                 9.711663                            7.045765       0.071127       2.002269                    0.999365      29.331182      85.187996       0.609187       0.426039      -1.055455      -0.000075       0.027132       0.008714       0.028497      -0.011838      -0.003262       0.008754       0.023129       0.015821      -0.021027       0.003415       0.017612             12.277218       8.941321       0.353091      -3.271277      20.011779      -0.592344       7.878554           0.000228
          225              C       0.922827      13.543749      10.513052      -0.128192      36.024032 0.42166134E+03  0.98449817E+04                                 9.540542                            6.865531       0.144163       2.021141                    0.999753      29.145525      83.699984       0.625805       0.419195      -1.061657      -0.002966      -0.029279       0.006724       0.030188       0.012514      -0.006025      -0.012316       0.027307       0.005246      -0.023235       0.000285       0.022950             12.177201       8.319032      -1.398069      -3.116631      20.610966       0.846100       7.601603           0.000225
          226              C       0.423764      16.461130      10.134838      -0.143976      36.513114 0.42814592E+03  0.10038235E+05                                 9.608691                            6.921131       0.102224       2.003222                    0.999657      29.535756      85.098696       0.622654       0.419560      -1.061041      -0.009238       0.028583       0.004675       0.030401      -0.011453      -0.000967       0.016038       0.007946       0.062491      -0.026148      -0.001683       0.027830             12.510194       5.863746       0.679376      -2.446725      21.431199      -1.900310      10.235637           0.000328
          227              C       0.420035      17.852631      10.099744      -0.097529      36.035745 0.42882863E+03  0.10047277E+05                                 9.517353                            6.931966       0.034036       1.982900                    0.999592      29.142928      83.639130       0.622130       0.420204      -1.061792      -0.015352      -0.015022       0.008759       0.023196       0.003077      -0.001422      -0.014490       0.006679       0.078612      -0.021448      -0.009340       0.030788             12.257922       5.783260      -0.247542      -2.474797      20.527052       0.375674      10.463454          -0.000058
          228              C      11.886684       0.454806      16.864941      -0.095864      46.593018 0.52428239E+03  0.12833566E+05                                11.321545                            7.649136      -0.038634       1.969117                    0.999259      29.207004      83.891213       0.597906       0.418495      -1.069756      -0.020282      -0.015453       0.021432       0.033309      -0.017632       0.016127       0.000576      -0.005479      -0.014156      -0.024551       0.000298       0.024252             16.192737      10.606581       1.798809      -5.078853       9.529523      -8.629722      28.442106           0.050526
          229              C      10.658815       0.273967      17.384884      -0.108396      33.070394 0.40253974E+03  0.93477801E+04                                 9.101450                            6.769429       0.029990       1.988074                    0.999648      29.244785      85.468160       0.617845       0.426900      -1.050314       0.009289      -0.004280       0.021952       0.024218      -0.001209      -0.004106       0.009333      -0.030670      -0.045620      -0.018652      -0.006583       0.025235             11.332700       9.616522      -0.260424       0.005273       7.420538      -5.379347      16.961038           0.015317
          230              C      12.306479       0.926487      15.498674       0.598180      24.138806 0.24311218E+03  0.50069190E+04                                 7.789548                            5.563766      -0.024033       2.050633                    0.999444      22.280640      62.539773       0.622845       0.477488      -1.015186      -0.014932       0.026307      -0.044556       0.053854       0.043859       0.024990       0.052261      -0.099332      -0.133140      -0.066876      -0.043171       0.110047             10.045509       8.223233      -0.363734      -2.121282       6.495029      -4.158377      15.418267          -0.003249
          231              C      14.030764       2.955507      11.456832       0.638607      23.679500 0.22526385E+03  0.45370517E+04                                 7.582070                            5.306863       0.041761       2.080122                    0.999314      21.403793      58.789032       0.648647       0.468830      -1.023140      -0.052684      -0.038444      -0.001699       0.065241      -0.093931       0.005816      -0.014323      -0.086113      -0.087821      -0.088831      -0.030688       0.119518              9.933520      11.890550       4.979943      -1.378795       7.540237       0.264735      10.369772          -0.000059
          232              C      15.317934       3.747407      11.543760      -0.034469      39.334838 0.42926625E+03  0.99533259E+04                                 9.935151                            6.802916       0.060864       2.023932                    0.999265      26.929634      74.252109       0.653386       0.404292      -1.083590       0.046097       0.019158       0.001872       0.049954       0.000679      -0.003749      -0.010372      -0.003714       0.019243      -0.009227      -0.005006       0.014233             13.684296      18.446797       8.498980      -0.924175      10.766073       1.090669      11.840016           0.000582
          233              C      16.080541       3.942413      10.375103      -0.101468      37.519242 0.44591233E+03  0.10613859E+05                                 9.955931                            7.187285      -0.170110       1.919633                    0.999321      29.861172      88.097520       0.592340       0.434422      -1.046668       0.011826       0.010561       0.026683       0.031038      -0.012891       0.013914       0.001514      -0.036954       0.014297      -0.030308       0.009535       0.020773             13.056684      16.640289       7.105791      -0.816393       9.801504       1.117292      12.728257           0.000014
          234              C      15.782835       4.244297      12.728344      -0.096849      34.158228 0.40363552E+03  0.93210376E+04                                 9.167157                            6.713206       0.052022       1.991849                    0.999680      28.776772      82.167641       0.633475       0.418699      -1.062051       0.031477      -0.005208      -0.013301       0.034567      -0.005227      -0.013983      -0.013022      -0.015633       0.052267      -0.025447      -0.001259       0.026706             11.594045      15.152206       6.265913      -0.423070       8.990166       1.472447      10.639762          -0.000039
          235              C      16.984483       4.937235      12.769918      -0.142571      35.085224 0.41587920E+03  0.96708634E+04                                 9.313515                            6.791076       0.168407       2.025583                    0.999772      29.241873      83.647441       0.633384       0.415854      -1.064405      -0.025180      -0.020949      -0.009201       0.034023       0.003546       0.011999       0.007503      -0.019835       0.073763      -0.025240      -0.004316       0.029556             11.982294      16.728977       6.585863      -1.982962       8.914470       0.521914      10.303434           0.000345
          236              C      17.764892       5.089740      11.637706       0.084326      40.249359 0.40481264E+03  0.92914979E+04                                10.300526                            6.717639      -0.103584       1.979012                    0.999265      26.216153      72.985962       0.638357       0.418033      -1.069738      -0.004238      -0.006286      -0.005837       0.009568       0.005871       0.000045       0.009994      -0.004856      -0.065638      -0.024581       0.005502       0.019080             15.701870      24.173401      10.546641       0.040443      11.585025       1.405700      11.347185           0.000271
          237              C      17.255605       4.620142      10.437194      -0.143262      36.995997 0.43575693E+03  0.10303189E+05                                 9.791324                            7.039718      -0.028657       1.963912                    0.999258      29.907931      87.680732       0.607409       0.426479      -1.052465      -0.023824      -0.002432       0.007028       0.024957      -0.011313      -0.017289      -0.014760      -0.008694       0.013286      -0.029474       0.009558       0.019916             13.076656      17.213000       7.868137       1.864116      10.151555       2.267089      11.865412           0.000220
          238              C      19.101859       5.757468      11.676580       0.078660      39.632160 0.40982496E+03  0.94405082E+04                                10.227030                            6.773362      -0.098840       1.980202                    0.999207      26.364898      73.659343       0.633385       0.419799      -1.068047       0.004879       0.002660      -0.003136       0.006381       0.015503       0.000528      -0.010549       0.016206       0.031438      -0.025201       0.007743       0.017458             15.711413      25.062031      10.198158      -0.229452      13.840225       2.671549       8.231981           0.000706
          239              C      19.333889       6.879378      12.452715      -0.131830      36.365108 0.43070166E+03  0.10122540E+05                                 9.659618                            6.969695       0.138783       2.021253                    0.999541      29.360191      84.950905       0.616185       0.422943      -1.057935       0.024756       0.018087      -0.003339       0.030840      -0.016781      -0.014514       0.003011       0.004103       0.023553      -0.022906      -0.001126       0.024032             13.184357      18.698729       7.335946      -0.381137      12.591090       2.946749       8.263253           0.000282
          240              C      -3.490310       7.537523      12.383605      -0.117843      37.562145 0.44742351E+03  0.10651251E+05                                 9.988217                            7.186400      -0.082780       1.953123                    0.998703      29.712021      87.459632       0.594414       0.432848      -1.048365      -0.027964      -0.017660      -0.005526       0.033532      -0.001845       0.006572       0.006990      -0.026486       0.034061      -0.020671       0.003478       0.017194             13.727027      21.247403       6.115263      -1.639904      11.137509       2.335849       8.796168           0.001111
          241              C      -2.482322       7.106260      11.542410       0.068785      39.851375 0.40802187E+03  0.94068275E+04                                10.296383                            6.780899      -0.046286       1.999195                    0.999317      26.447069      74.389122       0.628672       0.422593      -1.064214      -0.004288       0.001009      -0.001781       0.004752       0.001414       0.006506      -0.007145       0.005118      -0.070309      -0.026033       0.010656       0.015377             15.925292      26.766324       8.888699      -1.320914      12.616482       2.101541       8.393069           0.001114
          242              C      -2.713509       5.952058      10.805689      -0.143777      36.347873 0.43192475E+03  0.10154788E+05                                 9.604690                            6.953428       0.099878       1.998640                    0.999763      29.717993      85.898840       0.620615       0.419779      -1.060308      -0.026828      -0.007476       0.009553       0.029443      -0.020647      -0.016899       0.010951       0.006404       0.004988      -0.022222      -0.010655       0.032877             12.957618      19.415247       7.238465       0.135649      11.659700       2.482543       7.797908           0.000082
          243              C      20.135108       5.292037      10.873179      -0.138566      35.249302 0.42516607E+03  0.99614692E+04                                 9.415450                            6.906842       0.073817       1.992030                    0.999652      29.622335      85.612737       0.621312       0.420757      -1.059169       0.018615       0.017285       0.005406       0.025971      -0.002338       0.006045       0.020431      -0.040201      -0.003845      -0.023538      -0.009424       0.032962             12.480297      19.431548       6.230079      -1.338679      10.461455       1.746854       7.547888           0.000975
          244              C      -1.208864       7.841074      11.405540       0.097896      41.241783 0.41728290E+03  0.96850155E+04                                10.582547                            6.898565      -0.062054       1.995200                    0.999379      26.427733      74.850123       0.617047       0.427679      -1.059880       0.008015       0.002826       0.002149       0.008766       0.001401      -0.006990       0.014527       0.001739       0.017427      -0.016299      -0.001267       0.017566             16.406219      28.700940       6.052572      -0.859134      13.910896       0.210336       6.606821           0.000172
          245              C      -1.202249       9.235492      11.397981      -0.188324      37.258741 0.47632314E+03  0.11512885E+05                                 9.894607                            7.399095      -0.074460       1.952221                    0.997994      30.504070      90.343401       0.587945       0.431009      -1.049952       0.007584      -0.002963       0.002062       0.008399      -0.022242       0.001933       0.003357       0.019205       0.113823      -0.043381       0.005254       0.038126             12.611272      15.963044       4.292415      -0.998853      15.628226      -0.058902       6.242547           0.001754
          246              C      -0.927638      12.149123      11.989733      -0.123907      36.591625 0.43680843E+03  0.10307691E+05                                 9.710452                            7.044565       0.071280       2.002356                    0.999365      29.327530      85.174723       0.609238       0.426038      -1.055452       0.000154       0.027095      -0.008728       0.028467       0.011879      -0.003298      -0.008769       0.023209       0.015775      -0.021075       0.003385       0.017690             12.276014       8.940430      -0.353088      -3.270702      20.010542       0.592203       7.877071           0.000228
          247              C      -0.922827      13.543749      11.983524      -0.128181      36.019941 0.42156492E+03  0.98422244E+04                                 9.540048                            6.864888       0.144098       2.021152                    0.999752      29.143168      83.692638       0.625812       0.419212      -1.061640       0.002968      -0.029370      -0.006747       0.030280      -0.012528      -0.006021       0.012375       0.027191       0.005444      -0.023258       0.000317       0.022941             12.176979       8.318691       1.398473      -3.116169      20.611644      -0.846047       7.600603           0.000225
          248              C      -0.423764      16.461130      12.361738      -0.143596      36.505097 0.42795774E+03  0.10032855E+05                                 9.607989                            6.920132       0.102242       2.003302                    0.999659      29.529975      85.081667       0.622620       0.419623      -1.060987       0.009263       0.028589      -0.004654       0.030410       0.011427      -0.001099      -0.016082       0.007869       0.062452      -0.026090      -0.001801       0.027891             12.510010       5.863272      -0.679536      -2.446350      21.432411       1.900664      10.234347           0.000324
          249              C      -0.420035      17.852631      12.396833      -0.097547      36.037790 0.42880316E+03  0.10046589E+05                                 9.517844                            6.931877       0.034241       1.982960                    0.999591      29.143303      83.641383       0.622115       0.420218      -1.061777       0.015293      -0.015047      -0.008834       0.023201      -0.003147      -0.001360       0.014493       0.006645       0.078889      -0.021507      -0.009360       0.030867             12.259237       5.783492       0.247945      -2.474753      20.530926      -0.376357      10.463294          -0.000060
          250              C      12.170316       0.454806       5.631636      -0.095640      46.579628 0.52411164E+03  0.12828407E+05                                11.319790                            7.648103      -0.039448       1.968943                    0.999257      29.202432      83.876282       0.597919       0.418519      -1.069736       0.020165      -0.015463      -0.021407       0.033226       0.017690       0.016222      -0.000537      -0.005162      -0.014666      -0.024595       0.000162       0.024433             16.189904      10.605373      -1.798449      -5.077895       9.528028       8.628065      28.436313           0.050501
          251              C      13.398185       0.273967       5.111693      -0.108231      33.066851 0.40247986E+03  0.93460182E+04                                 9.100844                            6.768972       0.030081       1.988116                    0.999648      29.242165      85.458100       0.617861       0.426906      -1.050313      -0.009221      -0.004308      -0.022061       0.024295       0.001203      -0.004110      -0.009276      -0.030452      -0.045984      -0.018722      -0.006436       0.025158             11.331924       9.615962       0.260237       0.004875       7.420008       5.378944      16.959803           0.015366
          252              C      11.750521       0.926487       6.997903       0.598122      24.141235 0.24314128E+03  0.50076641E+04                                 7.790063                            5.564096      -0.023329       2.050812                    0.999445      22.281831      62.543851       0.622828       0.477487      -1.015187       0.014827       0.026216       0.044520       0.053751      -0.043791       0.025010      -0.052308      -0.099237      -0.133432      -0.066992      -0.043049       0.110040             10.046305       8.223553       0.363788      -2.121157       6.495557       4.159013      15.419805          -0.003246
          253              C      -2.002264      17.878466      24.954832       0.638607      23.679501 0.22526385E+03  0.45370518E+04                                 7.582070                            5.306863       0.041762       2.080123                    0.999314      21.403793      58.789032       0.648647       0.468830      -1.023140       0.052684       0.038444      -0.001699       0.065241      -0.093931      -0.005816       0.014323      -0.086113      -0.087821      -0.088831      -0.030688       0.119518              9.933520      11.890550       4.979943       1.378796       7.540237      -0.264735      10.369773          -0.000060
          254              C      -3.289434      17.086566      25.041760      -0.034469      39.334833 0.42926621E+03  0.99533246E+04                                 9.935149                            6.802915       0.060865       2.023932                    0.999265      26.929633      74.252102       0.653386       0.404292      -1.083590      -0.046097      -0.019158       0.001872       0.049954       0.000679       0.003749       0.010372      -0.003714       0.019243      -0.009227      -0.005006       0.014233             13.684293      18.446795       8.498979       0.924175      10.766072      -1.090669      11.840014           0.000580
          255              C      -4.052041      16.891560      23.873103      -0.101468      37.519247 0.44591240E+03  0.10613861E+05                                 9.955933                            7.187287      -0.170110       1.919633                    0.999321      29.861174      88.097533       0.592339       0.434422      -1.046668      -0.011826      -0.010561       0.026683       0.031038      -0.012891      -0.013914      -0.001514      -0.036954       0.014297      -0.030308       0.009535       0.020773             13.056686      16.640293       7.105793       0.816392       9.801506      -1.117292      12.728258           0.000011
          256              C      -3.754335      16.589676      26.226344      -0.096848      34.158225 0.40363550E+03  0.93210368E+04                                 9.167156                            6.713206       0.052022       1.991849                    0.999680      28.776770      82.167628       0.633475       0.418699      -1.062051      -0.031477       0.005208      -0.013301       0.034567      -0.005227       0.013983       0.013022      -0.015633       0.052267      -0.025447      -0.001259       0.026706             11.594043      15.152203       6.265912       0.423070       8.990165      -1.472447      10.639760          -0.000038
          257              C      -4.955983      15.896738      26.267918      -0.142571      35.085229 0.41587931E+03  0.96708663E+04                                 9.313515                            6.791077       0.168407       2.025583                    0.999772      29.241875      83.647440       0.633383       0.415854      -1.064405       0.025180       0.020949      -0.009201       0.034023       0.003546      -0.011999      -0.007503      -0.019835       0.073763      -0.025240      -0.004316       0.029556             11.982294      16.728978       6.585863       1.982963       8.914470      -0.521913      10.303434           0.000345
          258              C      -5.736392      15.744233      25.135706       0.084326      40.249361 0.40481266E+03  0.92914984E+04                                10.300526                            6.717639      -0.103584       1.979012                    0.999265      26.216154      72.985965       0.638357       0.418033      -1.069738       0.004238       0.006286      -0.005837       0.009568       0.005871      -0.000045      -0.009994      -0.004856      -0.065638      -0.024581       0.005502       0.019080             15.701871      24.173403      10.546642      -0.040445      11.585026      -1.405700      11.347184           0.000269
          259              C      -5.227105      16.213831      23.935194      -0.143262      36.996001 0.43575698E+03  0.10303190E+05                                 9.791325                            7.039718      -0.028657       1.963912                    0.999258      29.907933      87.680742       0.607409       0.426479      -1.052465       0.023824       0.002432       0.007028       0.024957      -0.011313       0.017289       0.014761      -0.008694       0.013286      -0.029474       0.009558       0.019916             13.076657      17.213003       7.868138      -1.864116      10.151556      -2.267089      11.865412           0.000217
          260              C      -7.073359      15.076505      25.174580       0.078660      39.632162 0.40982498E+03  0.94405087E+04                                10.227030                            6.773362      -0.098840       1.980202                    0.999207      26.364899      73.659344       0.633385       0.419799      -1.068047      -0.004879      -0.002660      -0.003136       0.006381       0.015503      -0.000528       0.010549       0.016206       0.031437      -0.025201       0.007743       0.017458             15.711412      25.062031      10.198158       0.229452      13.840225      -2.671549       8.231981           0.000704
          261              C      -7.305389      13.954595      25.950715      -0.131830      36.365105 0.43070161E+03  0.10122538E+05                                 9.659617                            6.969695       0.138783       2.021253                    0.999541      29.360190      84.950898       0.616185       0.422943      -1.057935      -0.024756      -0.018087      -0.003339       0.030840      -0.016781       0.014514      -0.003011       0.004103       0.023553      -0.022906      -0.001126       0.024032             13.184356      18.698726       7.335945       0.381137      12.591089      -2.946749       8.263253           0.000283
          262              C      15.518810      13.296450      25.881605      -0.117843      37.562150 0.44742359E+03  0.10651254E+05                                 9.988217                            7.186400      -0.082781       1.953123                    0.998703      29.712024      87.459641       0.594414       0.432848      -1.048365       0.027964       0.017660      -0.005526       0.033532      -0.001845      -0.006572      -0.006990      -0.026486       0.034061      -0.020671       0.003478       0.017194             13.727027      21.247404       6.115263       1.639904      11.137509      -2.335849       8.796169           0.001111
          263              C      14.510822      13.727713      25.040410       0.068785      39.851378 0.40802189E+03  0.94068279E+04                                10.296383                            6.780899      -0.046285       1.999196                    0.999317      26.447070      74.389125       0.628672       0.422593      -1.064214       0.004288      -0.001009      -0.001781       0.004752       0.001414      -0.006506       0.007145       0.005118      -0.070309      -0.026033       0.010656       0.015377             15.925293      26.766326       8.888700       1.320913      12.616483      -2.101541       8.393070           0.001112
          264              C      14.742009      14.881915      24.303689      -0.143777      36.347881 0.43192484E+03  0.10154791E+05                                 9.604692                            6.953429       0.099878       1.998640                    0.999763      29.717997      85.898856       0.620615       0.419779      -1.060308       0.026828       0.007476       0.009553       0.029443      -0.020647       0.016899      -0.010951       0.006404       0.004988      -0.022222      -0.010655       0.032877             12.957621      19.415252       7.238468      -0.135650      11.659703      -2.482544       7.797909           0.000079
          265              C      -8.106608      15.541936      24.371179      -0.138566      35.249309 0.42516614E+03  0.99614716E+04                                 9.415452                            6.906843       0.073817       1.992030                    0.999652      29.622339      85.612758       0.621312       0.420757      -1.059169      -0.018615      -0.017285       0.005406       0.025971      -0.002338      -0.006045      -0.020431      -0.040201      -0.003845      -0.023538      -0.009424       0.032962             12.480300      19.431553       6.230082       1.338679      10.461458      -1.746855       7.547889           0.000971
          266              C      13.237364      12.992899      24.903540       0.097896      41.241791 0.41728297E+03  0.96850175E+04                                10.582548                            6.898566      -0.062054       1.995200                    0.999379      26.427736      74.850133       0.617047       0.427679      -1.059880      -0.008015      -0.002826       0.002149       0.008766       0.001401       0.006990      -0.014527       0.001739       0.017427      -0.016299      -0.001267       0.017566             16.406222      28.700946       6.052574       0.859133      13.910898      -0.210336       6.606822           0.000173
          267              C      13.230749      11.598481      24.895981      -0.188324      37.258747 0.47632324E+03  0.11512888E+05                                 9.894607                            7.399095      -0.074460       1.952221                    0.997994      30.504073      90.343408       0.587945       0.431009      -1.049952      -0.007584       0.002963       0.002062       0.008399      -0.022242      -0.001933      -0.003357       0.019205       0.113823      -0.043381       0.005254       0.038126             12.611273      15.963044       4.292416       0.998853      15.628228       0.058902       6.242547           0.001749
          268              C      12.956138       8.684850      25.487733      -0.123907      36.591631 0.43680849E+03  0.10307693E+05                                 9.710453                            7.044566       0.071281       2.002356                    0.999365      29.327533      85.174734       0.609238       0.426038      -1.055452      -0.000154      -0.027095      -0.008728       0.028467       0.011879       0.003298       0.008768       0.023209       0.015775      -0.021075       0.003385       0.017690             12.276016       8.940431      -0.353087       3.270703      20.010545      -0.592203       7.877071           0.000226
          269              C      12.951327       7.290224      25.481524      -0.128181      36.019948 0.42156501E+03  0.98422272E+04                                 9.540050                            6.864888       0.144098       2.021152                    0.999752      29.143171      83.692652       0.625812       0.419212      -1.061640      -0.002967       0.029370      -0.006747       0.030281      -0.012528       0.006022      -0.012375       0.027191       0.005444      -0.023258       0.000317       0.022941             12.176981       8.318692       1.398474       3.116170      20.611647       0.846048       7.600605           0.000223
          270              C      12.452264       4.372843      25.859738      -0.143596      36.505099 0.42795779E+03  0.10032856E+05                                 9.607988                            6.920132       0.102242       2.003302                    0.999659      29.529977      85.081662       0.622621       0.419623      -1.060987      -0.009263      -0.028589      -0.004654       0.030410       0.011427       0.001099       0.016082       0.007868       0.062452      -0.026090      -0.001801       0.027891             12.510009       5.863272      -0.679536       2.446350      21.432409      -1.900665      10.234346           0.000324
          271              C      12.448535       2.981342      25.894833      -0.097547      36.037783 0.42880307E+03  0.10046586E+05                                 9.517842                            6.931875       0.034241       1.982960                    0.999591      29.143301      83.641367       0.622115       0.420218      -1.061777      -0.015293       0.015047      -0.008834       0.023201      -0.003147       0.001360      -0.014493       0.006645       0.078889      -0.021507      -0.009360       0.030867             12.259234       5.783491       0.247945       2.474753      20.530919       0.376356      10.463292          -0.000058
          272              C      -0.141816      20.379167      19.129636      -0.095640      46.579677 0.52411218E+03  0.12828424E+05                                11.319796                            7.648105      -0.039447       1.968943                    0.999257      29.202453      83.876349       0.597919       0.418519      -1.069736      -0.020164       0.015463      -0.021407       0.033226       0.017690      -0.016222       0.000536      -0.005161      -0.014667      -0.024595       0.000161       0.024433             16.189914      10.605377      -1.798450       5.077899       9.528033      -8.628072      28.436332           0.050496
          273              C      -1.369685      20.560006      18.609693      -0.108231      33.066871 0.40248012E+03  0.93460256E+04                                 9.100846                            6.768973       0.030082       1.988116                    0.999648      29.242179      85.458145       0.617862       0.426906      -1.050313       0.009221       0.004308      -0.022061       0.024296       0.001203       0.004110       0.009276      -0.030452      -0.045983      -0.018722      -0.006435       0.025158             11.331928       9.615964       0.260237      -0.004876       7.420010      -5.378946      16.959809           0.015364
          274              C       0.277979      19.907486      20.495903       0.598123      24.141252 0.24314145E+03  0.50076684E+04                                 7.790067                            5.564098      -0.023330       2.050811                    0.999445      22.281843      62.543897       0.622827       0.477487      -1.015187      -0.014827      -0.026216       0.044520       0.053751      -0.043791      -0.025010       0.052308      -0.099238      -0.133432      -0.066992      -0.043049       0.110041             10.046310       8.223556       0.363788       2.121158       6.495560      -4.159017      15.419815          -0.003247
          275              C      12.028500      13.676253      24.746423      -0.209090      40.128278 0.47482813E+03  0.11442688E+05                                10.342052                            7.330495       0.072070       1.986675                    0.999274      30.766919      90.339055       0.598898       0.424386      -1.056332      -0.000002      -0.010096      -0.000065       0.010096       0.000016      -0.007257       0.000025      -0.066495       0.076509      -0.046728       0.020496       0.026232             14.964394      28.671634      -0.000173       0.723202       9.753115       0.000216       6.468434           0.001603
          276              C      12.028500      10.894084      24.746423       0.100982      39.099099 0.41897316E+03  0.97193339E+04                                10.147967                            6.894250      -0.002118       2.014489                    0.999330      26.309025      74.127139       0.620636       0.425421      -1.062893       0.000013       0.010293       0.000034       0.010293       0.000011       0.012909       0.000011      -0.004239       0.015517      -0.013588      -0.000467       0.014055             13.829349      14.278340      -0.000016       1.290977      21.172427      -0.000472       6.037280           0.000160
          277              C      12.028500       9.396122      24.746423       0.084274      36.694871 0.40151820E+03  0.92043999E+04                                 9.668739                            6.704441      -0.053135       1.998712                    0.999213      26.130582      72.891726       0.636450       0.419809      -1.067755      -0.000039      -0.010605      -0.000059       0.010605       0.000011      -0.010841       0.000031       0.002101      -0.056920      -0.022528       0.008436       0.014092             12.805346       8.790005      -0.000705       3.080312      22.018930      -0.000259       7.607103           0.000807
          278              C      12.028500       6.578535      24.746423       0.083274      39.591094 0.39716642E+03  0.90742620E+04                                10.172490                            6.648774      -0.112463       1.976665                    0.999330      26.159329      72.703234       0.642281       0.417390      -1.069959       0.000035       0.006447       0.000015       0.006447       0.000008      -0.006407       0.000010      -0.021837       0.028563      -0.017214       0.006158       0.011056             14.687170       8.446201       0.000657       3.046048      27.696459      -0.000153       7.918851           0.000757
          279              C      12.028500       5.095156      24.746423       0.094312      40.357088 0.40513322E+03  0.92998214E+04                                10.317903                            6.729617      -0.129619       1.971702                    0.999233      26.172402      72.845547       0.636525       0.419193      -1.069098      -0.000007      -0.010415      -0.000187       0.010417       0.000032       0.005700       0.000146      -0.005414      -0.049102      -0.017766       0.006874       0.010892             15.096482       6.213551      -0.000325       2.421933      28.455622      -0.001040      10.620273           0.000274
          280              C      12.028500       0.767107      24.746423       0.625001      24.751442 0.23283395E+03  0.47237381E+04                                 7.771519                            5.376930       0.041958       2.075607                    0.999387      21.630012      59.433558       0.648355       0.465644      -1.025904       0.000010      -0.057800      -0.000014       0.057800      -0.000002      -0.028410      -0.000033       0.206924      -0.071552      -0.091536      -0.029424       0.120961             10.352616       4.524585      -0.000168       1.770838      16.209504      -0.000696      10.323759          -0.000070
          281              C      12.028500       2.260069      24.746423      -0.027285      41.155327 0.44621889E+03  0.10438689E+05                                10.250585                            6.947820       0.013374       2.007065                    0.999230      27.110603      74.887006       0.645398       0.405677      -1.083533      -0.000067       0.053143      -0.000065       0.053143      -0.000062      -0.005900      -0.000102      -0.007387       0.048744      -0.013009      -0.004430       0.017439             14.534215       6.055713       0.000470       2.531893      26.369680       0.000662      11.177250           0.000642
          282              C       0.000000       7.157720      11.248423      -0.209090      40.128261 0.47482791E+03  0.11442682E+05                                10.342050                            7.330495       0.072069       1.986675                    0.999274      30.766910      90.339028       0.598898       0.424387      -1.056332       0.000002       0.010096      -0.000065       0.010096       0.000016       0.007257      -0.000025      -0.066495       0.076511      -0.046728       0.020496       0.026233             14.964391      28.671627      -0.000174      -0.723202       9.753113      -0.000216       6.468433           0.001613
          283              C      -0.000000       9.939889      11.248423       0.100982      39.099091 0.41897309E+03  0.97193319E+04                                10.147966                            6.894250      -0.002118       2.014489                    0.999330      26.309022      74.127129       0.620636       0.425421      -1.062893      -0.000013      -0.010293       0.000034       0.010293       0.000011      -0.012909      -0.000011      -0.004239       0.015518      -0.013588      -0.000467       0.014055             13.829347      14.278339      -0.000016      -1.290977      21.172423       0.000472       6.037280           0.000161
          284              C       0.000000      11.437851      11.248423       0.084274      36.694861 0.40151808E+03  0.92043966E+04                                 9.668739                            6.704441      -0.053135       1.998711                    0.999213      26.130577      72.891713       0.636450       0.419809      -1.067755       0.000039       0.010605      -0.000059       0.010606       0.000011       0.010842      -0.000031       0.002101      -0.056919      -0.022528       0.008436       0.014092             12.805344       8.790004      -0.000706      -3.080312      22.018926       0.000259       7.607102           0.000813
          285              C      -0.000000      14.255438      11.248423       0.083274      39.591085 0.39716635E+03  0.90742597E+04                                10.172487                            6.648773      -0.112464       1.976664                    0.999330      26.159326      72.703218       0.642282       0.417390      -1.069959      -0.000035      -0.006447       0.000015       0.006447       0.000008       0.006407      -0.000010      -0.021836       0.028563      -0.017214       0.006158       0.011057             14.687166       8.446199       0.000656      -3.046047      27.696450       0.000155       7.918850           0.000763
          286              C       0.000000      15.738817      11.248423       0.094312      40.357079 0.40513315E+03  0.92998192E+04                                10.317902                            6.729616      -0.129620       1.971702                    0.999233      26.172399      72.845534       0.636525       0.419193      -1.069098       0.000007       0.010416      -0.000187       0.010417       0.000032      -0.005700      -0.000146      -0.005414      -0.049102      -0.017766       0.006874       0.010892             15.096479       6.213550      -0.000325      -2.421932      28.455615       0.001041      10.620271           0.000276
          287              C       0.000000      20.066866      11.248423       0.625001      24.751440 0.23283393E+03  0.47237377E+04                                 7.771520                            5.376931       0.041958       2.075607                    0.999387      21.630011      59.433558       0.648355       0.465644      -1.025904      -0.000010       0.057800      -0.000014       0.057800      -0.000002       0.028410       0.000033       0.206924      -0.071552      -0.091536      -0.029424       0.120961             10.352617       4.524585      -0.000168      -1.770838      16.209505       0.000695      10.323760          -0.000070
          288              C       0.000000      18.573904      11.248423      -0.027284      41.155324 0.44621885E+03  0.10438688E+05                                10.250585                            6.947820       0.013374       2.007065                    0.999230      27.110601      74.887004       0.645398       0.405677      -1.083533       0.000068      -0.053143      -0.000064       0.053143      -0.000062       0.005900       0.000102      -0.007387       0.048744      -0.013008      -0.004430       0.017439             14.534214       6.055713       0.000471      -2.531893      26.369679      -0.000664      11.177251           0.000648
          289              C       2.453573      10.160729       6.540321       0.638875      23.674154 0.22519967E+03  0.45354645E+04                                 7.581248                            5.306306       0.042008       2.080224                    0.999312      21.400433      58.779097       0.648640       0.468865      -1.023114       0.059731       0.026381       0.001692       0.065320      -0.084260      -0.009367       0.012307      -0.119538      -0.087750      -0.088803      -0.030688       0.119492              9.932417      12.938961       4.373115      -0.460023       6.489520      -1.326236      10.368770          -0.000058
          290              C       1.124184       9.441957       6.453394      -0.034583      39.344386 0.42937900E+03  0.99566548E+04                                 9.936832                            6.803872       0.060762       2.023846                    0.999262      26.933560      74.267082       0.653327       0.404299      -1.083578      -0.039746      -0.030331      -0.001915       0.050033      -0.001358      -0.010794       0.001943       0.003050       0.019071      -0.009162      -0.005001       0.014163             13.686922      20.050792       7.577091       0.482525       9.168005      -1.345939      11.841968           0.000584
          291              C       0.574000       8.879023       7.622051      -0.101215      37.513489 0.44583080E+03  0.10611457E+05                                 9.955098                            7.186696      -0.169854       1.919731                    0.999317      29.858316      88.087825       0.592354       0.434430      -1.046661      -0.014916      -0.004973      -0.026646       0.030939      -0.022419       0.008383       0.011160      -0.003624       0.014410      -0.030285       0.009651       0.020634             13.055479      17.663332       6.513745       0.558888       8.776145      -1.265737      12.726959           0.000014
          292              C       0.461413       9.287785       5.268809      -0.097171      34.165964 0.40375292E+03  0.93243823E+04                                 9.168163                            6.713868       0.051731       1.991719                    0.999679      28.781267      82.181994       0.633491       0.418660      -1.062081      -0.011295      -0.029950       0.013395       0.034699      -0.009464      -0.018235      -0.005466      -0.001269       0.051281      -0.025353      -0.001088       0.026441             11.595469      15.959515       5.802145       1.063978       8.186299      -1.102563      10.640593          -0.000037
          293              C      -0.739512       8.593597       5.227235      -0.142633      35.085461 0.41587796E+03  0.96707939E+04                                 9.313290                            6.790824       0.169161       2.025769                    0.999773      29.242476      83.648049       0.633431       0.415825      -1.064427       0.030931       0.011319       0.009314       0.034229      -0.006917       0.012417       0.006680       0.016042       0.074372      -0.025397      -0.004278       0.029674             11.982105      16.571446       6.676701      -0.539325       9.071735      -1.978126      10.303135           0.000349
          294              C      -1.261790       7.993995       6.359448       0.084508      40.247779 0.40478979E+03  0.92909241E+04                                10.300733                            6.717804      -0.104079       1.978847                    0.999268      26.214829      72.984180       0.638293       0.418077      -1.069701       0.007455       0.000354       0.005900       0.009514       0.000845       0.008666      -0.004969       0.012622      -0.064892      -0.024359       0.005380       0.018979             15.702131      23.865771      10.724460       1.237315      11.892986      -0.668044      11.347635           0.000272
          295              C      -0.600463       8.200252       7.559960      -0.143249      36.986607 0.43563004E+03  0.10299348E+05                                 9.789080                            7.038130      -0.028758       1.963946                    0.999259      29.904211      87.663739       0.607556       0.426411      -1.052516       0.014018       0.019487      -0.006996       0.025004      -0.009413      -0.021589      -0.007865      -0.015182       0.013380      -0.029692       0.009569       0.020123             13.073252      18.725176       6.989788       2.893314       8.631599       0.479962      11.862982           0.000220
          296              C      -2.508544       7.170012       6.320573       0.078458      39.637423 0.40988768E+03  0.94423409E+04                                10.227895                            6.773914      -0.099036       1.980119                    0.999207      26.367242      73.668085       0.633353       0.419803      -1.068042      -0.004794      -0.002941       0.003100       0.006422       0.014691      -0.008882       0.005773       0.018723       0.031775      -0.025197       0.007734       0.017463             15.712812      25.479787       9.959321       2.199025      13.425989      -1.534683       8.232661           0.000709
          297              C      -3.596161       7.530023       5.544438      -0.131724      36.360811 0.43063892E+03  0.10120682E+05                                 9.658614                            6.968950       0.139726       2.021569                    0.999542      29.358292      84.943412       0.616250       0.422915      -1.057954      -0.028165      -0.012458       0.003603       0.031007      -0.006580      -0.004631      -0.014054      -0.030973       0.023121      -0.022765      -0.001185       0.023950             13.182833      20.467984       6.311918       2.360812      10.818020      -1.803648       8.262494           0.000285
          298              C      19.274468       6.791459       5.613548      -0.118359      37.581144 0.44769167E+03  0.10659288E+05                                 9.991886                            7.188899      -0.083916       1.952706                    0.998699      29.720481      87.492839       0.594265       0.432889      -1.048334       0.029533       0.015254       0.005661       0.033718      -0.012491       0.009011       0.002191       0.009736       0.034345      -0.020675       0.003747       0.016927             13.732750      18.968992       7.439895       1.202540      13.430117      -2.589189       8.799142           0.001112
          299              C      19.143959       5.702883       6.454744       0.068696      39.852344 0.40803563E+03  0.94072293E+04                                10.296543                            6.780972      -0.046470       1.999151                    0.999316      26.447812      74.391688       0.628674       0.422588      -1.064216       0.001172       0.004279       0.001702       0.004752       0.002937      -0.002912       0.009173      -0.000226      -0.069883      -0.025884       0.010540       0.015343             15.925646      23.852645      10.571862       1.159026      15.531165      -2.194926       8.393127           0.001116
          300              C      20.259121       5.325997       7.191464      -0.143496      36.337607 0.43178003E+03  0.10150511E+05                                 9.602991                            6.952323       0.099116       1.998501                    0.999764      29.712623      85.878930       0.620658       0.419787      -1.060306       0.019970       0.019558      -0.009660       0.029574      -0.007594       0.001104      -0.020111      -0.039018       0.004841      -0.022220      -0.010698       0.032919             12.955048      19.862988       6.975871       2.217134      11.205679      -1.123806       7.796478           0.000084
          301              C      -2.622093       6.042477       7.123974      -0.138696      35.252252 0.42522032E+03  0.99630357E+04                                 9.415663                            6.907021       0.073546       1.991910                    0.999651      29.624590      85.619895       0.621340       0.420726      -1.059191      -0.024250      -0.007397      -0.005490       0.025941      -0.018695       0.020775      -0.005095       0.015987      -0.003572      -0.023620      -0.009488       0.033108             12.480498      18.099633       6.999201       0.843570      11.793768      -2.032834       7.548093           0.000978
          302              C      17.870863       4.967444       6.591613       0.098015      41.237738 0.41724349E+03  0.96838499E+04                                10.581944                            6.898242      -0.061987       1.995261                    0.999379      26.425957      74.843565       0.617062       0.427680      -1.059882      -0.006544      -0.005456      -0.002136       0.008783       0.001492       0.009073      -0.013343       0.001665       0.017168      -0.016352      -0.001167       0.017519             16.405180      22.848642       9.429973      -0.248201      19.760146      -0.850431       6.606752           0.000171
          303              C      16.659954       5.658924       6.599172      -0.188415      37.261584 0.47636131E+03  0.11514046E+05                                 9.895345                            7.399614      -0.074659       1.952156                    0.997990      30.505325      90.348235       0.587898       0.431035      -1.049936      -0.001238      -0.007928      -0.002022       0.008275      -0.002825       0.003823       0.000093      -0.048200       0.114043      -0.043452       0.005257       0.038194             12.612335      19.430830       2.291554      -0.551535      12.162691      -0.836282       6.243484           0.001759
          304              C      13.999370       6.877920       6.007420      -0.124217      36.607203 0.43707986E+03  0.10315698E+05                                 9.713265                            7.046906       0.071152       2.002249                    0.999369      29.335046      85.203154       0.609117       0.426057      -1.055441      -0.023626       0.013527       0.008752       0.028597       0.015953      -0.009123       0.001741       0.008935       0.015965      -0.021107       0.003639       0.017468             12.279310      16.941344      -4.971580      -1.122491      12.016712      -3.129661       7.879873           0.000230
          305              C      12.789182       7.571066       6.013629      -0.128296      36.029072 0.42173867E+03  0.98472421E+04                                 9.541426                            6.866187       0.144319       2.021149                    0.999751      29.147724      83.708329       0.625772       0.419198      -1.061654       0.023933      -0.017307       0.006775       0.030302       0.005672       0.007622      -0.011352      -0.035446       0.005277      -0.023299       0.000318       0.022981             12.178347      18.751025      -4.624208      -2.291344      10.181766      -2.275918       7.602250           0.000228
          306              C      10.013125       8.597556       5.635415      -0.143736      36.509239 0.42808176E+03  0.10036368E+05                                 9.608121                            6.920683       0.102267       2.003275                    0.999660      29.533438      85.090853       0.622664       0.419568      -1.061034      -0.029340       0.006188       0.004773       0.030363       0.009107      -0.014429       0.007130       0.015817       0.062841      -0.026125      -0.001827       0.027952             12.509452      16.950173      -7.080229       0.422478      10.343281      -3.068770      10.234901           0.000330
          307              C       8.806185       9.290077       5.600320      -0.097526      36.036997 0.42884644E+03  0.10047804E+05                                 9.517639                            6.932182       0.034150       1.982935                    0.999590      29.143419      83.641152       0.622110       0.420213      -1.061786       0.005300      -0.020783       0.008670       0.023134       0.001385       0.011830      -0.008491      -0.008630       0.078752      -0.021466      -0.009362       0.030828             12.258299      17.056480      -6.260826      -1.562965       9.255019      -1.955082      10.463398          -0.000059
          308              C       5.549469      10.521573      12.365518      -0.095768      46.592619 0.52429430E+03  0.12834050E+05                                11.321858                            7.649480      -0.039301       1.968907                    0.999252      29.207400      83.895530       0.597857       0.418524      -1.069728       0.003251      -0.025313       0.021417       0.033317       0.006590       0.007500       0.014311       0.033361      -0.014309      -0.024638       0.000298       0.024340             16.193218       8.241309      -0.432926       4.934204      11.895251      -8.713158      28.443093           0.050445
          309              C       5.092145       9.367788      12.885461      -0.108516      33.076636 0.40266859E+03  0.93514552E+04                                 9.102547                            6.770520       0.029806       1.988006                    0.999644      29.247352      85.476841       0.617799       0.426901      -1.050321       0.008416       0.005865       0.022132       0.024393      -0.012680      -0.010101       0.001103       0.017508      -0.045706      -0.018653      -0.006604       0.025258             11.334134       8.195619       1.081192       4.661201       8.843207      -2.685681      16.963575           0.015331
          310              C       5.350878      11.120966      10.999250       0.598395      24.136058 0.24308011E+03  0.50060936E+04                                 7.789106                            5.563477      -0.023461       2.050866                    0.999443      22.278590      62.532988       0.622848       0.477501      -1.015179      -0.030262       0.000330      -0.044562       0.053867      -0.064935      -0.032814       0.047766      -0.026138      -0.133031      -0.066861      -0.043170       0.110031             10.045049       7.241651       0.930059       2.540635       7.475706      -3.916024      15.417790          -0.003247
          311              C       9.574927      10.673244      20.038321       0.638875      23.674156 0.22519970E+03  0.45354651E+04                                 7.581248                            5.306306       0.042008       2.080224                    0.999312      21.400434      58.779097       0.648641       0.468865      -1.023114      -0.059731      -0.026381       0.001692       0.065320      -0.084260       0.009367      -0.012307      -0.119538      -0.087750      -0.088803      -0.030688       0.119492              9.932417      12.938961       4.373114       0.460022       6.489520       1.326236      10.368770          -0.000060
          312              C      10.904316      11.392016      19.951394      -0.034583      39.344384 0.42937898E+03  0.99566540E+04                                 9.936831                            6.803871       0.060763       2.023847                    0.999262      26.933560      74.267077       0.653327       0.404299      -1.083578       0.039746       0.030331      -0.001915       0.050034      -0.001358       0.010794      -0.001943       0.003050       0.019071      -0.009162      -0.005001       0.014163             13.686920      20.050789       7.577090      -0.482526       9.168004       1.345939      11.841966           0.000579
          313              C      11.454500      11.954950      21.120051      -0.101215      37.513493 0.44583086E+03  0.10611459E+05                                 9.955099                            7.186696      -0.169854       1.919731                    0.999317      29.858318      88.087836       0.592354       0.434430      -1.046661       0.014916       0.004973      -0.026646       0.030939      -0.022419      -0.008383      -0.011160      -0.003624       0.014410      -0.030285       0.009651       0.020634             13.055480      17.663335       6.513746      -0.558889       8.776147       1.265737      12.726960           0.000011
          314              C      11.567087      11.546188      18.766809      -0.097171      34.165965 0.40375293E+03  0.93243827E+04                                 9.168163                            6.713868       0.051731       1.991719                    0.999679      28.781267      82.181996       0.633491       0.418660      -1.062081       0.011295       0.029950       0.013395       0.034699      -0.009464       0.018236       0.005466      -0.001269       0.051281      -0.025353      -0.001088       0.026441             11.595470      15.959517       5.802146      -1.063979       8.186300       1.102563      10.640594          -0.000041
          315              C      12.768012      12.240376      18.725235      -0.142633      35.085462 0.41587796E+03  0.96707941E+04                                 9.313289                            6.790824       0.169162       2.025769                    0.999773      29.242478      83.648056       0.633431       0.415825      -1.064427      -0.030931      -0.011319       0.009314       0.034229      -0.006917      -0.012417      -0.006679       0.016042       0.074372      -0.025397      -0.004278       0.029674             11.982105      16.571445       6.676701       0.539325       9.071735       1.978126      10.303136           0.000341
          316              C      13.290290      12.839978      19.857448       0.084509      40.247785 0.40478986E+03  0.92909261E+04                                10.300733                            6.717804      -0.104078       1.978847                    0.999268      26.214832      72.984187       0.638294       0.418077      -1.069701      -0.007455      -0.000354       0.005900       0.009513       0.000845      -0.008666       0.004969       0.012622      -0.064892      -0.024359       0.005380       0.018979             15.702131      23.865771      10.724460      -1.237315      11.892986       0.668044      11.347636           0.000269
          317              C      12.628963      12.633721      21.057960      -0.143249      36.986611 0.43563008E+03  0.10299349E+05                                 9.789081                            7.038130      -0.028758       1.963946                    0.999259      29.904213      87.663746       0.607556       0.426411      -1.052516      -0.014018      -0.019487      -0.006996       0.025004      -0.009413       0.021589       0.007865      -0.015182       0.013380      -0.029692       0.009569       0.020123             13.073253      18.725178       6.989789      -2.893315       8.631600      -0.479963      11.862982           0.000216
          318              C      14.537044      13.663961      19.818573       0.078458      39.637429 0.40988777E+03  0.94423431E+04                                10.227895                            6.773914      -0.099036       1.980119                    0.999207      26.367246      73.668091       0.633353       0.419803      -1.068042       0.004794       0.002941       0.003100       0.006421       0.014691       0.008882      -0.005773       0.018723       0.031775      -0.025197       0.007734       0.017463             15.712812      25.479787       9.959322      -2.199024      13.425990       1.534683       8.232660           0.000702
          319              C      15.624661      13.303950      19.042438      -0.131724      36.360812 0.43063894E+03  0.10120683E+05                                 9.658613                            6.968949       0.139726       2.021569                    0.999542      29.358293      84.943411       0.616250       0.422915      -1.057954       0.028165       0.012458       0.003603       0.031007      -0.006580       0.004631       0.014054      -0.030973       0.023121      -0.022765      -0.001185       0.023950             13.182832      20.467983       6.311918      -2.360811      10.818020       1.803648       8.262493           0.000281
          320              C      -7.245968      14.042514      19.111548      -0.118359      37.581149 0.44769174E+03  0.10659290E+05                                 9.991886                            7.188899      -0.083916       1.952706                    0.998699      29.720483      87.492844       0.594265       0.432889      -1.048334      -0.029533      -0.015254       0.005661       0.033718      -0.012491      -0.009011      -0.002191       0.009736       0.034345      -0.020675       0.003747       0.016927             13.732751      18.968993       7.439896      -1.202539      13.430119       2.589189       8.799142           0.001109
          321              C      -7.115459      15.131090      19.952744       0.068696      39.852355 0.40803574E+03  0.94072325E+04                                10.296544                            6.780973      -0.046470       1.999151                    0.999316      26.447817      74.391701       0.628674       0.422588      -1.064216      -0.001171      -0.004279       0.001702       0.004752       0.002937       0.002912      -0.009173      -0.000226      -0.069884      -0.025884       0.010540       0.015343             15.925649      23.852649      10.571864      -1.159027      15.531168       2.194926       8.393128           0.001110
          322              C      -8.230621      15.507976      20.689464      -0.143496      36.337620 0.43178017E+03  0.10150515E+05                                 9.602993                            6.952324       0.099116       1.998501                    0.999764      29.712630      85.878959       0.620658       0.419787      -1.060306      -0.019970      -0.019558      -0.009660       0.029574      -0.007594      -0.001104       0.020112      -0.039018       0.004841      -0.022220      -0.010699       0.032919             12.955052      19.862994       6.975874      -2.217134      11.205683       1.123806       7.796480           0.000078
          323              C      14.650593      14.791496      20.621974      -0.138696      35.252261 0.42522043E+03  0.99630389E+04                                 9.415665                            6.907022       0.073546       1.991910                    0.999651      29.624595      85.619913       0.621340       0.420726      -1.059191       0.024250       0.007397      -0.005490       0.025941      -0.018695      -0.020776       0.005095       0.015987      -0.003572      -0.023620      -0.009488       0.033108             12.480501      18.099637       6.999204      -0.843570      11.793771       2.032834       7.548093           0.000969
          324              C      -5.842363      15.866529      20.089613       0.098015      41.237753 0.41724362E+03  0.96838538E+04                                10.581946                            6.898243      -0.061987       1.995261                    0.999379      26.425963      74.843588       0.617062       0.427680      -1.059882       0.006544       0.005456      -0.002136       0.008783       0.001492      -0.009073       0.013343       0.001665       0.017168      -0.016352      -0.001167       0.017519             16.405186      22.848650       9.429978       0.248201      19.760153       0.850431       6.606753           0.000173
          325              C      -4.631454      15.175049      20.097172      -0.188416      37.261596 0.47636147E+03  0.11514050E+05                                 9.895347                            7.399615      -0.074659       1.952157                    0.997990      30.505331      90.348252       0.587898       0.431035      -1.049936       0.001238       0.007928      -0.002022       0.008275      -0.002825      -0.003823      -0.000093      -0.048200       0.114042      -0.043451       0.005258       0.038194             12.612338      19.430836       2.291554       0.551534      12.162692       0.836282       6.243485           0.001746
          326              C      -1.970870      13.956053      19.505420      -0.124217      36.607219 0.43708005E+03  0.10315703E+05                                 9.713268                            7.046908       0.071152       2.002249                    0.999369      29.335053      85.203186       0.609117       0.426057      -1.055441       0.023627      -0.013527       0.008752       0.028597       0.015953       0.009123      -0.001741       0.008935       0.015964      -0.021107       0.003639       0.017468             12.279315      16.941353      -4.971584       1.122491      12.016717       3.129661       7.879875           0.000225
          327              C      -0.760682      13.262907      19.511629      -0.128296      36.029093 0.42173892E+03  0.98472500E+04                                 9.541431                            6.866190       0.144320       2.021149                    0.999751      29.147732      83.708371       0.625771       0.419198      -1.061654      -0.023933       0.017307       0.006775       0.030302       0.005672      -0.007621       0.011352      -0.035446       0.005276      -0.023299       0.000318       0.022982             12.178355      18.751039      -4.624213       2.291345      10.181772       2.275919       7.602254           0.000222
          328              C       2.015375      12.236417      19.133415      -0.143736      36.509255 0.42808193E+03  0.10036373E+05                                 9.608125                            6.920686       0.102268       2.003275                    0.999660      29.533444      85.090894       0.622664       0.419568      -1.061034       0.029340      -0.006188       0.004773       0.030363       0.009106       0.014429      -0.007130       0.015817       0.062841      -0.026125      -0.001827       0.027952             12.509459      16.950184      -7.080234      -0.422477      10.343287       3.068771      10.234906           0.000319
          329              C       3.222315      11.543896      19.098320      -0.097526      36.037004 0.42884650E+03  0.10047806E+05                                 9.517641                            6.932183       0.034150       1.982935                    0.999590      29.143420      83.641167       0.622110       0.420213      -1.061786      -0.005300       0.020783       0.008670       0.023134       0.001385      -0.011830       0.008491      -0.008630       0.078752      -0.021466      -0.009362       0.030828             12.258304      17.056489      -6.260829       1.562966       9.255022       1.955082      10.463401          -0.000061
          330              C       6.479031      10.312400      25.863518      -0.095768      46.592656 0.52429474E+03  0.12834063E+05                                11.321860                            7.649480      -0.039299       1.968908                    0.999252      29.207417      83.895571       0.597858       0.418523      -1.069729      -0.003251       0.025313       0.021417       0.033316       0.006590      -0.007501      -0.014311       0.033361      -0.014309      -0.024638       0.000298       0.024340             16.193222       8.241310      -0.432926      -4.934205      11.895253       8.713162      28.443101           0.050443
          331              C       6.936355      11.466185      26.383461      -0.108516      33.076653 0.40266882E+03  0.93514618E+04                                 9.102549                            6.770522       0.029806       1.988005                    0.999644      29.247363      85.476879       0.617799       0.426901      -1.050321      -0.008416      -0.005864       0.022132       0.024393      -0.012680       0.010101      -0.001103       0.017508      -0.045706      -0.018653      -0.006604       0.025257             11.334137       8.195621       1.081192      -4.661202       8.843209       2.685682      16.963581           0.015332
          332              C       6.677622       9.713007      24.497250       0.598395      24.136069 0.24308022E+03  0.50060964E+04                                 7.789108                            5.563478      -0.023461       2.050866                    0.999443      22.278599      62.533021       0.622848       0.477501      -1.015179       0.030262      -0.000330      -0.044562       0.053867      -0.064935       0.032814      -0.047766      -0.026138      -0.133031      -0.066861      -0.043170       0.110031             10.045052       7.241653       0.930059      -2.540636       7.475708       3.916026      15.417796          -0.003247
          333              C       7.572662       7.205221      20.455679       0.638875      23.674155 0.22519974E+03  0.45354660E+04                                 7.581248                            5.306307       0.042008       2.080224                    0.999312      21.400434      58.779100       0.648640       0.468865      -1.023114      -0.007019       0.064920      -0.001692       0.065320       0.009631      -0.015342       0.001958       0.205712      -0.087750      -0.088803      -0.030688       0.119492              9.932416       4.314652      -0.606131       0.918543      15.113826       1.061508      10.368769          -0.000060
          334              C       7.614882       5.694550      20.542606      -0.034583      39.344371 0.42937894E+03  0.99566529E+04                                 9.936829                            6.803871       0.060763       2.023847                    0.999262      26.933560      74.267078       0.653327       0.404299      -1.083578      -0.006394      -0.049586       0.001915       0.050034      -0.002000      -0.007080       0.008377       0.000827       0.019071      -0.009162      -0.005001       0.014163             13.686914       5.326747      -0.923839       1.406881      23.892028       0.255094      11.841968           0.000579
          335              C       7.402459       4.936610      19.373949      -0.101215      37.513478 0.44583062E+03  0.10611452E+05                                 9.955097                            7.186694      -0.169854       1.919731                    0.999317      29.858318      88.087836       0.592354       0.434430      -1.046661       0.003151      -0.015405       0.026646       0.030939      -0.009641      -0.005473      -0.012840       0.040643       0.014410      -0.030285       0.009651       0.020633             13.055475       5.356872      -0.591393       1.375605      21.082594       0.148856      12.726959           0.000011
          336              C       7.812751       5.043488      21.727191      -0.097171      34.165963 0.40375304E+03  0.93243857E+04                                 9.168163                            6.713869       0.051731       1.991719                    0.999679      28.781267      82.181995       0.633491       0.418660      -1.062081      -0.020291      -0.024757      -0.013395       0.034699      -0.004183      -0.004384       0.018525       0.017028       0.051281      -0.025353      -0.001088       0.026441             11.595468       5.104799      -0.464831       1.486838      19.041009      -0.370148      10.640596          -0.000040
          337              C       7.812030       3.656362      21.768765      -0.142633      35.085447 0.41587791E+03  0.96707925E+04                                 9.313286                            6.790823       0.169162       2.025769                    0.999773      29.242480      83.648055       0.633431       0.415825      -1.064427      -0.005663       0.032447      -0.009314       0.034229      -0.010405       0.000424      -0.014093       0.003959       0.074373      -0.025397      -0.004278       0.029674             11.982098       5.164468       0.090879       1.443445      20.478690       1.456129      10.303136           0.000341
          338              C       7.553898       2.904256      20.636552       0.084509      40.247766 0.40478992E+03  0.92909278E+04                                10.300730                            6.717804      -0.104081       1.978846                    0.999268      26.214834      72.984193       0.638294       0.418077      -1.069701      -0.003421       0.006633      -0.005900       0.009513      -0.005043       0.008637      -0.005021      -0.007775      -0.064892      -0.024359       0.005380       0.018979             15.702120       5.598525       0.177863       1.197202      30.160197      -0.737525      11.347639           0.000269
          339              C       7.401858       3.580110      19.436040      -0.143249      36.986597 0.43562990E+03  0.10299344E+05                                 9.789078                            7.038128      -0.028758       1.963946                    0.999259      29.904213      87.663742       0.607556       0.426411      -1.052516       0.009867       0.021884       0.006996       0.025004       0.001867      -0.003983       0.022629       0.023895       0.013380      -0.029692       0.009569       0.020123             13.073247       5.101658      -0.875754       1.030999      22.255102      -2.745663      11.862981           0.000216
          340              C       7.463684       1.412543      20.675427       0.078458      39.637402 0.40988771E+03  0.94423418E+04                                10.227891                            6.773913      -0.099037       1.980119                    0.999207      26.367248      73.668101       0.633353       0.419803      -1.068042      -0.000150      -0.005622      -0.003100       0.006421      -0.000762      -0.009441       0.004805      -0.034807       0.031775      -0.025197       0.007734       0.017463             15.712800       7.814413      -0.239784       2.428589      31.091326      -1.137067       8.232660           0.000702
          341              C       8.319271       0.650645      21.451562      -0.131724      36.360819 0.43063919E+03  0.10120690E+05                                 9.658615                            6.968952       0.139725       2.021568                    0.999542      29.358301      84.943448       0.616250       0.422915      -1.057954       0.003294      -0.030621      -0.003603       0.031007       0.010121       0.009856       0.011037       0.026884       0.023121      -0.022765      -0.001185       0.023950             13.182833       7.764233      -1.022598       2.742414      23.521769      -1.142700       8.262497           0.000281
          342              C      -3.755659      20.087908      21.382452      -0.118359      37.581166 0.44769208E+03  0.10659300E+05                                 9.991889                            7.188902      -0.083917       1.952705                    0.998699      29.720491      87.492879       0.594265       0.432889      -1.048334      -0.001556       0.033203      -0.005661       0.033718      -0.010461       0.002608      -0.008899       0.016767       0.034345      -0.020674       0.003747       0.016927             13.732753       8.371705       1.321545       2.843578      24.027407       0.253169       8.799148           0.001109
          343              C      -4.633138      19.430597      20.541256       0.068696      39.852325 0.40803561E+03  0.94072290E+04                                10.296539                            6.780972      -0.046470       1.999151                    0.999316      26.447820      74.391716       0.628674       0.422588      -1.064216       0.003120       0.003154      -0.001702       0.004752       0.001566      -0.009400      -0.002065      -0.004974      -0.069884      -0.025884       0.010540       0.015343             15.925635       8.456033       1.682617       2.480378      30.927742       0.093716       8.393129           0.001110
          344              C      -5.517112      20.207912      19.804536      -0.143496      36.337631 0.43178038E+03  0.10150521E+05                                 9.602996                            6.952327       0.099115       1.998501                    0.999764      29.712632      85.878972       0.620657       0.419787      -1.060306       0.006952       0.027074       0.009660       0.029574       0.013099       0.017969       0.009100       0.032661       0.004842      -0.022220      -0.010699       0.032919             12.955054       7.328730      -0.260786       2.081814      23.739948      -1.358189       7.796483           0.000078
          345              C       6.543985       0.750440      19.872026      -0.138696      35.252233 0.42522011E+03  0.99630300E+04                                 9.415660                            6.907019       0.073546       1.991910                    0.999651      29.624598      85.619924       0.621340       0.420725      -1.059191       0.005719      -0.024700       0.005490       0.025941      -0.016270       0.014800      -0.015445       0.024387      -0.003572      -0.023620      -0.009488       0.033108             12.480490       7.308746       0.769078       2.182272      22.584632       0.285861       7.548093           0.000968
          346              C      -4.633498      17.960343      20.404387       0.098015      41.237766 0.41724393E+03  0.96838628E+04                                10.581949                            6.898246      -0.061987       1.995261                    0.999379      26.425964      74.843594       0.617062       0.427680      -1.059882      -0.001453      -0.008395       0.002136       0.008783       0.000025       0.016092      -0.001186      -0.003416       0.017168      -0.016352      -0.001167       0.017519             16.405189      12.365683       3.377621       0.612394      30.243129       0.640164       6.606756           0.000173
          347              C      -3.429205      17.257405      20.396828      -0.188416      37.261616 0.47636154E+03  0.11514053E+05                                 9.895350                            7.399616      -0.074660       1.952156                    0.997990      30.505335      90.348272       0.587898       0.431035      -1.049936      -0.006247      -0.005036       0.002022       0.008275       0.019459       0.001831      -0.003358       0.028992       0.114042      -0.043451       0.005258       0.038194             12.612342      11.995189      -2.001421       0.448474      19.598351       0.895784       6.243485           0.001746
          348              C      -1.043232      15.562769      20.988580      -0.124217      36.607221 0.43707989E+03  0.10315699E+05                                 9.713268                            7.046907       0.071152       2.002249                    0.999369      29.335052      85.203181       0.609117       0.426057      -1.055441       0.023528      -0.013698      -0.008752       0.028597       0.004107      -0.006069       0.007031      -0.032099       0.015964      -0.021107       0.003639       0.017469             12.279316      17.553404      -4.618222       2.149124      11.404669       2.536934       7.879874           0.000225
          349              C       0.162144      14.861290      20.982371      -0.128296      36.029107 0.42173908E+03  0.98472543E+04                                 9.541433                            6.866191       0.144320       2.021149                    0.999751      29.147731      83.708365       0.625771       0.419198      -1.061654      -0.026955       0.012073      -0.006775       0.030302       0.018184       0.013642      -0.000924       0.007900       0.005276      -0.023299       0.000318       0.022982             12.178358      16.328787      -6.022709       0.825333      12.604033       3.122319       7.602252           0.000222
          350              C       2.439139      12.970398      21.360585      -0.143736      36.509255 0.42808188E+03  0.10036372E+05                                 9.608124                            6.920684       0.102268       2.003275                    0.999660      29.533442      85.090877       0.622664       0.419568      -1.061034       0.020029      -0.022316      -0.004773       0.030363      -0.002296      -0.013389       0.008931      -0.023681       0.062841      -0.026125      -0.001827       0.027952             12.509457      18.126670      -6.400985       2.868875       9.166795       1.168509      10.234906           0.000319
          351              C       3.642350      12.271418      21.395680      -0.097526      36.037016 0.42884669E+03  0.10047812E+05                                 9.517643                            6.932184       0.034150       1.982935                    0.999590      29.143421      83.641166       0.622110       0.420213      -1.061786      -0.020648      -0.005801      -0.008670       0.023134       0.004429       0.013268      -0.005999       0.001917       0.078752      -0.021466      -0.009362       0.030828             12.258306      16.627430      -6.508548       0.911670       9.684086       2.331110      10.463402          -0.000060
          352              C       6.337215      10.066767      14.630482      -0.095769      46.592752 0.52429584E+03  0.12834098E+05                                11.321878                            7.649490      -0.039303       1.968906                    0.999252      29.207449      83.895717       0.597857       0.418524      -1.069728      -0.023547      -0.009841      -0.021417       0.033316      -0.011151      -0.008643      -0.013651      -0.028094      -0.014309      -0.024638       0.000298       0.024340             16.193247      11.356711       1.365747      10.012940       8.779885       0.083442      28.443144           0.050444
          353              C       5.566670       9.093821      14.110539      -0.108502      33.076495 0.40266619E+03  0.93513894E+04                                 9.102538                            6.770513       0.029825       1.988014                    0.999644      29.247257      85.476628       0.617797       0.426903      -1.050319       0.000871       0.010221      -0.022132       0.024394      -0.013921      -0.006005       0.008196       0.013208      -0.045704      -0.018652      -0.006604       0.025257             11.334121       7.744961       0.821012       4.656460       9.293852      -2.693875      16.963550           0.015331
          354              C       6.955600      10.194480      15.996750       0.598395      24.136048 0.24307998E+03  0.50060905E+04                                 7.789104                            5.563475      -0.023463       2.050866                    0.999443      22.278595      62.533012       0.622848       0.477501      -1.015179       0.015417      -0.026043       0.044562       0.053867      -0.021150      -0.057774       0.004535       0.125539      -0.133031      -0.066861      -0.043170       0.110032             10.045045       6.611736       0.566383       4.661692       8.105619      -0.242233      15.417780          -0.003248
          355              C       4.455838      13.628752       6.957679       0.638875      23.674153 0.22519972E+03  0.45354656E+04                                 7.581248                            5.306306       0.042008       2.080224                    0.999312      21.400433      58.779097       0.648640       0.468865      -1.023114       0.007019      -0.064920      -0.001692       0.065320       0.009631       0.015342      -0.001958       0.205712      -0.087750      -0.088803      -0.030688       0.119492              9.932415       4.314652      -0.606131      -0.918543      15.113825      -1.061508      10.368769          -0.000058
          356              C       4.413618      15.139423       7.044606      -0.034583      39.344374 0.42937896E+03  0.99566537E+04                                 9.936830                            6.803872       0.060762       2.023846                    0.999262      26.933560      74.267084       0.653327       0.404299      -1.083578       0.006394       0.049586       0.001915       0.050034      -0.002000       0.007080      -0.008377       0.000828       0.019071      -0.009162      -0.005001       0.014163             13.686916       5.326748      -0.923839      -1.406881      23.892032      -0.255094      11.841969           0.000584
          357              C       4.626041      15.897363       5.875949      -0.101215      37.513475 0.44583059E+03  0.10611451E+05                                 9.955096                            7.186694      -0.169854       1.919731                    0.999317      29.858317      88.087832       0.592354       0.434430      -1.046661      -0.003151       0.015405       0.026646       0.030939      -0.009641       0.005473       0.012840       0.040643       0.014410      -0.030285       0.009651       0.020633             13.055474       5.356872      -0.591393      -1.375605      21.082592      -0.148856      12.726959           0.000014
          358              C       4.215749      15.790485       8.229191      -0.097171      34.165959 0.40375300E+03  0.93243846E+04                                 9.168161                            6.713868       0.051731       1.991719                    0.999679      28.781266      82.181984       0.633491       0.418660      -1.062081       0.020291       0.024757      -0.013395       0.034699      -0.004183       0.004384      -0.018525       0.017028       0.051281      -0.025353      -0.001088       0.026441             11.595465       5.104798      -0.464830      -1.486838      19.041004       0.370148      10.640594          -0.000037
          359              C       4.216470      17.177611       8.270765      -0.142633      35.085441 0.41587784E+03  0.96707904E+04                                 9.313285                            6.790823       0.169162       2.025769                    0.999773      29.242477      83.648043       0.633432       0.415825      -1.064427       0.005663      -0.032447      -0.009314       0.034229      -0.010405      -0.000424       0.014093       0.003960       0.074373      -0.025397      -0.004278       0.029674             11.982096       5.164468       0.090879      -1.443445      20.478685      -1.456128      10.303135           0.000349
          360              C       4.474602      17.929717       7.138552       0.084508      40.247760 0.40478986E+03  0.92909260E+04                                10.300730                            6.717804      -0.104081       1.978846                    0.999268      26.214831      72.984188       0.638293       0.418077      -1.069701       0.003421      -0.006633      -0.005900       0.009514      -0.005043      -0.008637       0.005021      -0.007774      -0.064892      -0.024359       0.005380       0.018979             15.702120       5.598525       0.177863      -1.197202      30.160194       0.737527      11.347640           0.000272
          361              C       4.626642      17.253863       5.938040      -0.143249      36.986598 0.43562991E+03  0.10299345E+05                                 9.789078                            7.038128      -0.028758       1.963946                    0.999259      29.904213      87.663744       0.607556       0.426411      -1.052516      -0.009867      -0.021884       0.006996       0.025004       0.001867       0.003983      -0.022629       0.023895       0.013380      -0.029692       0.009569       0.020123             13.073247       5.101658      -0.875754      -1.030999      22.255101       2.745663      11.862982           0.000221
          362              C       4.564816      19.421430       7.177427       0.078458      39.637393 0.40988762E+03  0.94423393E+04                                10.227890                            6.773913      -0.099037       1.980119                    0.999207      26.367244      73.668090       0.633353       0.419803      -1.068042       0.000150       0.005622      -0.003099       0.006422      -0.000762       0.009441      -0.004805      -0.034807       0.031775      -0.025197       0.007734       0.017463             15.712797       7.814412      -0.239785      -2.428589      31.091320       1.137068       8.232660           0.000708
          363              C       3.709229      20.183328       7.953562      -0.131724      36.360816 0.43063915E+03  0.10120689E+05                                 9.658615                            6.968952       0.139725       2.021568                    0.999542      29.358299      84.943443       0.616250       0.422915      -1.057954      -0.003294       0.030621      -0.003603       0.031007       0.010121      -0.009856      -0.011037       0.026884       0.023121      -0.022765      -0.001185       0.023950             13.182832       7.764232      -1.022598      -2.742414      23.521767       1.142700       8.262497           0.000285
          364              C      15.784159       0.746065       7.884452      -0.118359      37.581156 0.44769195E+03  0.10659296E+05                                 9.991887                            7.188901      -0.083917       1.952705                    0.998699      29.720486      87.492859       0.594265       0.432889      -1.048334       0.001556      -0.033203      -0.005661       0.033718      -0.010461      -0.002608       0.008899       0.016767       0.034345      -0.020675       0.003747       0.016927             13.732750       8.371703       1.321544      -2.843578      24.027401      -0.253168       8.799147           0.001112
          365              C      16.661638       1.403376       7.043256       0.068696      39.852312 0.40803550E+03  0.94072258E+04                                10.296537                            6.780971      -0.046470       1.999151                    0.999316      26.447815      74.391699       0.628674       0.422588      -1.064216      -0.003120      -0.003154      -0.001702       0.004752       0.001566       0.009400       0.002065      -0.004974      -0.069883      -0.025884       0.010540       0.015343             15.925631       8.456032       1.682617      -2.480377      30.927732      -0.093717       8.393128           0.001116
          366              C      17.545612       0.626061       6.306536      -0.143496      36.337614 0.43178020E+03  0.10150516E+05                                 9.602992                            6.952324       0.099116       1.998501                    0.999764      29.712624      85.878931       0.620658       0.419787      -1.060306      -0.006952      -0.027074       0.009660       0.029574       0.013099      -0.017969      -0.009100       0.032662       0.004841      -0.022220      -0.010698       0.032919             12.955047       7.328727      -0.260786      -2.081813      23.739934       1.358188       7.796480           0.000084
          367              C       5.484515      20.083533       6.374026      -0.138696      35.252218 0.42521992E+03  0.99630242E+04                                 9.415657                            6.907018       0.073546       1.991910                    0.999651      29.624589      85.619890       0.621340       0.420726      -1.059191      -0.005719       0.024699       0.005490       0.025941      -0.016270      -0.014800       0.015445       0.024387      -0.003572      -0.023620      -0.009488       0.033108             12.480486       7.308744       0.769078      -2.182271      22.584622      -0.285861       7.548091           0.000978
          368              C      16.661998       2.873630       6.906387       0.098015      41.237750 0.41724381E+03  0.96838591E+04                                10.581947                            6.898245      -0.061987       1.995261                    0.999379      26.425958      74.843571       0.617062       0.427680      -1.059882       0.001453       0.008395       0.002136       0.008783       0.000025      -0.016092       0.001186      -0.003416       0.017168      -0.016352      -0.001167       0.017519             16.405183      12.365679       3.377620      -0.612394      30.243116      -0.640164       6.606754           0.000171
          369              C      15.457705       3.576568       6.898828      -0.188415      37.261598 0.47636129E+03  0.11514045E+05                                 9.895348                            7.399615      -0.074660       1.952156                    0.997990      30.505326      90.348246       0.587898       0.431035      -1.049936       0.006247       0.005036       0.002022       0.008275       0.019459      -0.001831       0.003358       0.028992       0.114043      -0.043452       0.005257       0.038194             12.612339      11.995186      -2.001419      -0.448474      19.598346      -0.895784       6.243485           0.001758
          370              C      13.071732       5.271204       7.490580      -0.124217      36.607210 0.43707976E+03  0.10315695E+05                                 9.713265                            7.046905       0.071152       2.002249                    0.999369      29.335047      85.203157       0.609117       0.426057      -1.055441      -0.023528       0.013698      -0.008752       0.028597       0.004107       0.006069      -0.007030      -0.032099       0.015965      -0.021107       0.003639       0.017468             12.279311      17.553397      -4.618219      -2.149124      11.404665      -2.536933       7.879872           0.000230
          371              C      11.866356       5.972683       7.484371      -0.128297      36.029091 0.42173888E+03  0.98472482E+04                                 9.541429                            6.866189       0.144319       2.021149                    0.999751      29.147725      83.708332       0.625771       0.419198      -1.061654       0.026954      -0.012073      -0.006775       0.030302       0.018184      -0.013642       0.000924       0.007900       0.005277      -0.023299       0.000318       0.022981             12.178352      16.328779      -6.022704      -0.825333      12.604027      -3.122318       7.602250           0.000228
          372              C       9.589361       7.863575       7.862585      -0.143736      36.509240 0.42808171E+03  0.10036366E+05                                 9.608120                            6.920682       0.102267       2.003275                    0.999660      29.533436      85.090844       0.622664       0.419568      -1.061035      -0.020029       0.022316      -0.004773       0.030363      -0.002296       0.013389      -0.008931      -0.023681       0.062841      -0.026125      -0.001827       0.027952             12.509451      18.126661      -6.400981      -2.868874       9.166792      -1.168508      10.234902           0.000330
          373              C       8.386150       8.562555       7.897680      -0.097526      36.037009 0.42884663E+03  0.10047810E+05                                 9.517641                            6.932183       0.034149       1.982935                    0.999590      29.143419      83.641152       0.622110       0.420213      -1.061786       0.020648       0.005801      -0.008670       0.023134       0.004429      -0.013268       0.005999       0.001917       0.078752      -0.021466      -0.009362       0.030828             12.258302      16.627424      -6.508545      -0.911670       9.684083      -2.331110      10.463400          -0.000060
          374              C       5.691285      10.767206       1.132482      -0.095770      46.592782 0.52429624E+03  0.12834109E+05                                11.321879                            7.649491      -0.039302       1.968906                    0.999252      29.207465      83.895754       0.597857       0.418523      -1.069729       0.023547       0.009841      -0.021417       0.033316      -0.011151       0.008643       0.013651      -0.028095      -0.014308      -0.024638       0.000297       0.024340             16.193250      11.356713       1.365747     -10.012942       8.779886      -0.083441      28.443151           0.050444
          375              C       6.461830      11.740152       0.612539      -0.108502      33.076510 0.40266641E+03  0.93513956E+04                                 9.102540                            6.770514       0.029825       1.988014                    0.999644      29.247267      85.476662       0.617797       0.426903      -1.050319      -0.000871      -0.010221      -0.022132       0.024394      -0.013920       0.006005      -0.008196       0.013208      -0.045703      -0.018652      -0.006604       0.025256             11.334124       7.744963       0.821012      -4.656461       9.293854       2.693876      16.963556           0.015332
          376              C       5.072900      10.639493       2.498750       0.598394      24.136060 0.24308010E+03  0.50060936E+04                                 7.789107                            5.563477      -0.023463       2.050865                    0.999443      22.278600      62.533032       0.622848       0.477501      -1.015179      -0.015417       0.026043       0.044562       0.053867      -0.021150       0.057774      -0.004534       0.125539      -0.133031      -0.066861      -0.043170       0.110031             10.045050       6.611739       0.566383      -4.661695       8.105622       0.242233      15.417789          -0.003246
          377              C      17.858233       3.578860       6.749000      -0.209060      40.126410 0.47481126E+03  0.11442114E+05                                10.341600                            7.330263       0.072137       1.986717                    0.999273      30.765787      90.333358       0.598924       0.424375      -1.056345      -0.008705       0.005026      -0.000000       0.010052      -0.028732       0.003668       0.006353       0.033177       0.076455      -0.046665       0.020434       0.026231             14.963598      14.481912       8.191374      -0.362387      23.940489      -0.627672       6.468393           0.001622
          378              C      15.448804       4.969944       6.749000       0.101046      39.100103 0.41899732E+03  0.97199943E+04                                10.148007                            6.894340      -0.002830       2.014284                    0.999335      26.309517      74.127903       0.620649       0.425408      -1.062906       0.009043      -0.005221      -0.000000       0.010441      -0.001808      -0.006509      -0.011274       0.002088       0.015308      -0.013667      -0.000464       0.014131             13.829288      19.448360      -2.984779      -0.645971      16.001846      -1.118855       6.037658           0.000163
          379              C      14.151530       5.718926       6.749000       0.084566      36.686520 0.40143869E+03  0.92020604E+04                                 9.667216                            6.703701      -0.053194       1.998731                    0.999207      26.126836      72.877646       0.636501       0.419799      -1.067768      -0.009236       0.005333      -0.000000       0.010665       0.000936       0.005421       0.009390      -0.001081      -0.056831      -0.022500       0.008391       0.014110             12.802891      18.707522      -5.726877      -1.539941      12.094694      -2.667252       7.606458           0.000819
          380              C      11.711429       7.127719       6.749000       0.083282      39.586620 0.39714961E+03  0.90737056E+04                                10.171494                            6.648483      -0.112549       1.976685                    0.999325      26.157964      72.696750       0.642323       0.417371      -1.069980       0.005643      -0.003258      -0.000000       0.006516      -0.009457       0.003227       0.005589       0.010920       0.028533      -0.017233       0.006165       0.011068             14.685023      22.879816      -8.333891      -1.522930      13.256662      -2.637786       7.918592           0.000769
          381              C      10.426785       7.869408       6.749000       0.094230      40.360054 0.40519965E+03  0.93016861E+04                                10.318439                            6.730226      -0.115049       1.976390                    0.999287      26.172988      72.847451       0.636491       0.419200      -1.069098      -0.008937       0.005160       0.000000       0.010320      -0.002429      -0.002829      -0.004900       0.002805      -0.049341      -0.017824       0.006796       0.011029             15.096767      22.894807      -9.630775      -1.211071      11.774139      -2.097627      10.621355           0.000278
          382              C       6.678584      10.033433       6.749000       0.625523      24.732683 0.23262076E+03  0.47184087E+04                                 7.768201                            5.374831       0.041812       2.075708                    0.999387      21.621470      59.406910       0.648405       0.465707      -1.025853      -0.050156       0.028958       0.000000       0.057915       0.089518       0.014181       0.024563      -0.103367      -0.071656      -0.091424      -0.029443       0.120867             10.347607      13.280832      -5.056397      -0.885085       7.442206      -1.533010      10.319782          -0.000069
          383              C       7.971528       9.286952       6.749000      -0.027314      41.159459 0.44630284E+03  0.10441068E+05                                10.251204                            6.948439       0.014165       2.007272                    0.999228      27.111417      74.888986       0.645379       0.405673      -1.083544       0.046099      -0.026615       0.000000       0.053230      -0.003174       0.002904       0.005029       0.003665       0.048717      -0.012940      -0.004455       0.017395             14.534815      21.291633      -8.796307      -1.266011      11.134531      -2.192793      11.178281           0.000654
          384              C      -5.829733      17.255113      20.247000      -0.209061      40.126440 0.47481166E+03  0.11442126E+05                                10.341603                            7.330264       0.072137       1.986717                    0.999273      30.765804      90.333414       0.598924       0.424374      -1.056346       0.008705      -0.005026       0.000000       0.010052      -0.028732      -0.003668      -0.006353       0.033177       0.076453      -0.046665       0.020435       0.026230             14.963604      14.481918       8.191378       0.362387      23.940500       0.627672       6.468395           0.001599
          385              C      -3.420304      15.864029      20.247000       0.101047      39.100120 0.41899749E+03  0.97199992E+04                                10.148009                            6.894341      -0.002830       2.014284                    0.999335      26.309524      74.127924       0.620649       0.425408      -1.062906      -0.009042       0.005221       0.000000       0.010441      -0.001808       0.006509       0.011274       0.002088       0.015307      -0.013667      -0.000464       0.014131             13.829292      19.448367      -2.984782       0.645971      16.001850       1.118855       6.037659           0.000160
          386              C      -2.123030      15.115047      20.247000       0.084566      36.686540 0.40143890E+03  0.92020665E+04                                 9.667219                            6.703702      -0.053193       1.998731                    0.999207      26.126845      72.877675       0.636501       0.419799      -1.067768       0.009236      -0.005333       0.000000       0.010665       0.000936      -0.005421      -0.009389      -0.001081      -0.056832      -0.022500       0.008391       0.014109             12.802896      18.707531      -5.726882       1.539941      12.094698       2.667252       7.606460           0.000804
          387              C       0.317071      13.706254      20.247000       0.083282      39.586644 0.39714983E+03  0.90737120E+04                                10.171499                            6.648486      -0.112547       1.976685                    0.999325      26.157973      72.696788       0.642322       0.417371      -1.069980      -0.005643       0.003258       0.000000       0.006515      -0.009457      -0.003227      -0.005589       0.010920       0.028532      -0.017233       0.006165       0.011068             14.685032      22.879832      -8.333898       1.522930      13.256669       2.637787       7.918595           0.000755
          388              C       1.601715      12.964565      20.247000       0.094230      40.360070 0.40519977E+03  0.93016898E+04                                10.318442                            6.730227      -0.115047       1.976390                    0.999287      26.172993      72.847475       0.636490       0.419200      -1.069098       0.008937      -0.005160       0.000000       0.010320      -0.002430       0.002829       0.004900       0.002805      -0.049340      -0.017824       0.006795       0.011029             15.096774      22.894818      -9.630781       1.211071      11.774145       2.097628      10.621359           0.000273
          389              C       5.349916      10.800540      20.247000       0.625523      24.732688 0.23262081E+03  0.47184101E+04                                 7.768202                            5.374832       0.041813       2.075708                    0.999387      21.621473      59.406920       0.648405       0.465707      -1.025853       0.050156      -0.028958      -0.000000       0.057915       0.089518      -0.014181      -0.024563      -0.103367      -0.071656      -0.091424      -0.029443       0.120867             10.347609      13.280836      -5.056399       0.885085       7.442207       1.533010      10.319783          -0.000071
          390              C       4.056972      11.547021      20.247000      -0.027314      41.159473 0.44630299E+03  0.10441073E+05                                10.251205                            6.948439       0.014166       2.007272                    0.999228      27.111423      74.889002       0.645379       0.405673      -1.083544      -0.046099       0.026615       0.000000       0.053230      -0.003174      -0.002904      -0.005029       0.003665       0.048717      -0.012940      -0.004454       0.017395             14.534818      21.291640      -8.796310       1.266012      11.134534       2.192793      11.178282           0.000640
          391              C      -4.455838      13.628752      15.539168       0.638607      23.679510 0.22526387E+03  0.45370522E+04                                 7.582071                            5.306863       0.041762       2.080123                    0.999314      21.403794      58.789034       0.648647       0.468830      -1.023140      -0.006951      -0.064848       0.001699       0.065241      -0.009678       0.015312       0.002124       0.205750      -0.087821      -0.088831      -0.030688       0.119518              9.933524       4.315058       0.606228      -0.918665      15.115744       1.061703      10.369769          -0.000060
          392              C      -4.413618      15.139423      15.452240      -0.034469      39.334850 0.42926619E+03  0.99533239E+04                                 9.935151                            6.802915       0.060865       2.023932                    0.999265      26.929634      74.252103       0.653386       0.404292      -1.083590      -0.006457       0.049500      -0.001872       0.049954       0.001947       0.007108       0.008432       0.000681       0.019243      -0.009227      -0.005006       0.014233             13.684299       5.325922       0.923638      -1.406633      23.886966       0.255024      11.840010           0.000579
          393              C      -4.626041      15.897363      16.620897      -0.101468      37.519235 0.44591233E+03  0.10613859E+05                                 9.955931                            7.187286      -0.170110       1.919633                    0.999321      29.861176      88.097538       0.592339       0.434422      -1.046668       0.003233       0.015523      -0.026683       0.031038       0.009556       0.005646      -0.012807       0.040804       0.014297      -0.030308       0.009535       0.020773             13.056682       5.357405       0.591616      -1.375799      21.084383       0.148375      12.728257           0.000011
          394              C      -4.215749      15.790485      14.267656      -0.096848      34.158244 0.40363563E+03  0.93210403E+04                                 9.167159                            6.713207       0.052022       1.991849                    0.999680      28.776770      82.167624       0.633475       0.418699      -1.062051      -0.020249       0.024656       0.013301       0.034567       0.004156       0.004286       0.018620       0.016870       0.052267      -0.025447      -0.001259       0.026706             11.594048       5.104237       0.464717      -1.486711      19.038151      -0.369837      10.639756          -0.000038
          395              C      -4.216470      17.177611      14.226082      -0.142571      35.085213 0.41587899E+03  0.96708573E+04                                 9.313512                            6.791074       0.168407       2.025583                    0.999772      29.241876      83.647441       0.633384       0.415854      -1.064405      -0.005553      -0.032281       0.009201       0.034023       0.010362      -0.000498      -0.014143       0.003776       0.073763      -0.025240      -0.004316       0.029556             11.982287       5.164569      -0.090847      -1.443471      20.478860       1.456332      10.303432           0.000344
          396              C      -4.474602      17.929717      15.358294       0.084326      40.249352 0.40481290E+03  0.92915052E+04                                10.300525                            6.717641      -0.103584       1.979012                    0.999265      26.216155      72.985966       0.638357       0.418033      -1.069738      -0.003325      -0.006813       0.005837       0.009568       0.005038      -0.008633      -0.005036      -0.007741      -0.065638      -0.024581       0.005502       0.019080             15.701864       5.598459      -0.177607      -1.197151      30.159945      -0.737873      11.347189           0.000269
          397              C      -4.626642      17.253863      16.558806      -0.143262      36.995993 0.43575697E+03  0.10303190E+05                                 9.791323                            7.039718      -0.028657       1.963912                    0.999258      29.907935      87.680749       0.607409       0.426479      -1.052465       0.009806      -0.021848      -0.007028       0.024957      -0.001892       0.004138       0.022353       0.023941       0.013286      -0.029474       0.009558       0.019916             13.076652       5.102909       0.876374      -1.031299      22.261634      -2.747913      11.865414           0.000216
          398              C      -4.564816      19.421430      15.319420       0.078660      39.632114 0.40982476E+03  0.94405024E+04                                10.227022                            6.773360      -0.098839       1.980202                    0.999207      26.364898      73.659339       0.633385       0.419799      -1.068047      -0.000136       0.005556       0.003136       0.006381       0.000734       0.009400       0.004817      -0.034955       0.031437      -0.025201       0.007743       0.017458             15.711392       7.813812       0.239896      -2.428359      31.088385      -1.137062       8.231979           0.000703
          399              C      -3.709229      20.183328      14.543285      -0.131830      36.365094 0.43070161E+03  0.10122538E+05                                 9.659614                            6.969694       0.138785       2.021254                    0.999541      29.360185      84.950877       0.616185       0.422943      -1.057935       0.003286       0.030483       0.003339       0.030840      -0.010167      -0.009864       0.011064       0.027013       0.023553      -0.022906      -0.001126       0.024032             13.184348       7.764886       1.023288      -2.742531      23.524905      -1.143302       8.263253           0.000282
          400              C       8.272841       0.746065      14.612395      -0.117843      37.562143 0.44742377E+03  0.10651259E+05                                 9.988215                            7.186401      -0.082780       1.953123                    0.998703      29.712020      87.459622       0.594414       0.432848      -1.048365      -0.001312      -0.033048       0.005526       0.033532       0.010546      -0.002767      -0.009186       0.016439       0.034061      -0.020671       0.003478       0.017194             13.727022       8.369011      -1.320077      -2.842858      24.015886       0.252271       8.796169           0.001110
          401              C       7.395362       1.403376      15.453590       0.068785      39.851359 0.40802173E+03  0.94068233E+04                                10.296379                            6.780897      -0.046285       1.999196                    0.999317      26.447070      74.389120       0.628672       0.422593      -1.064214       0.003018      -0.003209       0.001781       0.004752      -0.001509       0.009441      -0.002062      -0.005008      -0.070309      -0.026033       0.010656       0.015377             15.925283       8.456098      -1.682701      -2.480443      30.926686       0.093167       8.393066           0.001111
          402              C       6.511388       0.626061      16.190311      -0.143777      36.347886 0.43192483E+03  0.10154791E+05                                 9.604693                            6.953429       0.099878       1.998640                    0.999763      29.717997      85.898860       0.620615       0.419779      -1.060308       0.006940      -0.026972      -0.009553       0.029443      -0.013097      -0.017933       0.009160       0.032560       0.004988      -0.022222      -0.010655       0.032877             12.957623       7.329894       0.260981      -2.082122      23.745065      -1.358748       7.797910           0.000079
          403              C      -5.484515      20.083533      16.122821      -0.138566      35.249306 0.42516605E+03  0.99614689E+04                                 9.415451                            6.906842       0.073817       1.992030                    0.999652      29.622340      85.612760       0.621312       0.420757      -1.059169       0.005662       0.024763      -0.005406       0.025971       0.016239      -0.014671      -0.015450       0.024149      -0.003846      -0.023538      -0.009424       0.032962             12.480298       7.308573      -0.769123      -2.182163      22.584429       0.285900       7.547891           0.000970
          404              C       7.395002       2.873630      15.590460       0.097896      41.241792 0.41728310E+03  0.96850211E+04                                10.582548                            6.898566      -0.062054       1.995200                    0.999379      26.427738      74.850138       0.617047       0.427679      -1.059880      -0.001560       0.008354      -0.002149       0.008766      -0.000053      -0.016075      -0.001210      -0.003295       0.017426      -0.016299      -0.001266       0.017565             16.406220      12.366722      -3.377976      -0.611722      30.245116       0.638862       6.606822           0.000173
          405              C       8.599295       3.576568      15.598019      -0.188324      37.258767 0.47632327E+03  0.11512889E+05                                 9.894609                            7.399094      -0.074459       1.952221                    0.997994      30.504074      90.343402       0.587945       0.431009      -1.049952      -0.006358       0.005086      -0.002062       0.008399      -0.019437      -0.001941      -0.003352       0.028921       0.113822      -0.043380       0.005254       0.038126             12.611276      11.994589       2.001223      -0.448416      19.596692       0.894483       6.242547           0.001747
          406              C      10.985268       5.271204      15.006267      -0.123907      36.591649 0.43680869E+03  0.10307699E+05                                 9.710456                            7.044567       0.071280       2.002356                    0.999365      29.327536      85.174746       0.609238       0.426038      -1.055452       0.023389       0.013681       0.008728       0.028467      -0.004110       0.005945       0.007241      -0.032179       0.015775      -0.021075       0.003385       0.017690             12.276019      17.548802       4.616955      -2.148216      11.402182       2.536413       7.877074           0.000226
          407              C      12.190644       5.972683      15.012476      -0.128181      36.019971 0.42156527E+03  0.98422349E+04                                 9.540054                            6.864891       0.144098       2.021152                    0.999752      29.143175      83.692673       0.625811       0.419212      -1.061640      -0.026919      -0.012115       0.006747       0.030281      -0.018038      -0.013728      -0.000973       0.008103       0.005444      -0.023258       0.000317       0.022941             12.176987      16.327304       6.022243      -0.825388      12.603050       3.121709       7.600608           0.000222
          408              C      14.467639       7.863575      14.634262      -0.143596      36.505116 0.42795814E+03  0.10032866E+05                                 9.607992                            6.920135       0.102242       2.003302                    0.999659      29.529980      85.081679       0.622620       0.419623      -1.060987       0.020127       0.022316       0.004654       0.030410       0.002307       0.013378       0.008992      -0.023727       0.062452      -0.026090      -0.001801       0.027891             12.510014      18.128630       6.401870      -2.869200       9.167065       1.168268      10.234346           0.000322
          409              C      15.670850       8.562555      14.599167      -0.097547      36.037755 0.42880271E+03  0.10046575E+05                                 9.517837                            6.931872       0.034241       1.982960                    0.999591      29.143298      83.641357       0.622115       0.420218      -1.061777      -0.020677       0.005721       0.008834       0.023201      -0.004451      -0.013231      -0.006069       0.002128       0.078889      -0.021507      -0.009360       0.030867             12.259225      16.629312       6.509784      -0.911442       9.685067       2.331381      10.463297          -0.000058
          410              C      -5.691285      10.767206      21.364364      -0.095638      46.579489 0.52410977E+03  0.12828350E+05                                11.319765                            7.648087      -0.039444       1.968945                    0.999257      29.202392      83.876119       0.597920       0.418518      -1.069736      -0.023474       0.009732       0.021407       0.033226       0.011080       0.008576      -0.013780      -0.028060      -0.014666      -0.024595       0.000162       0.024433             16.189864      11.354840      -1.365730     -10.011043       8.778516       0.083561      28.436235           0.050495
          411              C      -6.461830      11.740152      21.884307      -0.108246      33.067233 0.40248547E+03  0.93461845E+04                                 9.100928                            6.769031       0.030065       1.988108                    0.999648      29.242374      85.458975       0.617857       0.426908      -1.050312       0.000880      -0.010139       0.022061       0.024295       0.013788       0.005979       0.008197       0.013142      -0.045984      -0.018722      -0.006436       0.025158             11.332036       7.743701      -0.820765      -4.655924       9.292418      -2.693711      16.959990           0.015364
          412              C      -5.072900      10.639493      19.998097       0.598122      24.141225 0.24314112E+03  0.50076598E+04                                 7.790061                            5.564094      -0.023329       2.050812                    0.999445      22.281823      62.543820       0.622828       0.477487      -1.015187       0.015290       0.025949      -0.044520       0.053751       0.021075       0.057805       0.004494       0.125467      -0.133432      -0.066992      -0.043048       0.110040             10.046303       6.612506      -0.566350      -4.662392       8.106599      -0.242528      15.419804          -0.003247
          413              C      16.484338       7.205221       2.041168       0.638607      23.679509 0.22526385E+03  0.45370518E+04                                 7.582072                            5.306863       0.041761       2.080122                    0.999314      21.403793      58.789034       0.648647       0.468830      -1.023140       0.006951       0.064848       0.001699       0.065241      -0.009678      -0.015312      -0.002124       0.205750      -0.087821      -0.088831      -0.030688       0.119518              9.933524       4.315059       0.606228       0.918665      15.115745      -1.061703      10.369769          -0.000058
          414              C      16.442118       5.694550       1.954240      -0.034469      39.334853 0.42926622E+03  0.99533247E+04                                 9.935152                            6.802915       0.060865       2.023932                    0.999265      26.929635      74.252106       0.653386       0.404292      -1.083590       0.006457      -0.049500      -0.001872       0.049954       0.001947      -0.007108      -0.008432       0.000681       0.019243      -0.009227      -0.005006       0.014233             13.684300       5.325922       0.923638       1.406633      23.886967      -0.255024      11.840011           0.000583
          415              C      16.654541       4.936610       3.122897      -0.101468      37.519230 0.44591227E+03  0.10613857E+05                                 9.955930                            7.187285      -0.170110       1.919633                    0.999321      29.861173      88.097527       0.592339       0.434422      -1.046668      -0.003233      -0.015523      -0.026683       0.031038       0.009556      -0.005646       0.012807       0.040804       0.014297      -0.030308       0.009535       0.020773             13.056681       5.357404       0.591616       1.375800      21.084381      -0.148375      12.728257           0.000014
          416              C      16.244249       5.043488       0.769656      -0.096848      34.158243 0.40363560E+03  0.93210396E+04                                 9.167159                            6.713206       0.052022       1.991849                    0.999680      28.776769      82.167623       0.633475       0.418699      -1.062051       0.020249      -0.024656       0.013301       0.034567       0.004156      -0.004286      -0.018620       0.016869       0.052267      -0.025447      -0.001259       0.026706             11.594048       5.104237       0.464717       1.486711      19.038152       0.369838      10.639756          -0.000038
          417              C      16.244970       3.656362       0.728082      -0.142571      35.085210 0.41587893E+03  0.96708557E+04                                 9.313511                            6.791073       0.168407       2.025583                    0.999772      29.241876      83.647448       0.633384       0.415854      -1.064405       0.005553       0.032281       0.009201       0.034023       0.010362       0.000498       0.014143       0.003776       0.073763      -0.025240      -0.004316       0.029556             11.982286       5.164569      -0.090847       1.443472      20.478857      -1.456330      10.303433           0.000346
          418              C      16.503102       2.904256       1.860294       0.084326      40.249353 0.40481290E+03  0.92915053E+04                                10.300525                            6.717642      -0.103584       1.979012                    0.999265      26.216155      72.985967       0.638357       0.418033      -1.069738       0.003325       0.006813       0.005837       0.009568       0.005038       0.008633       0.005036      -0.007741      -0.065638      -0.024581       0.005502       0.019080             15.701865       5.598459      -0.177607       1.197151      30.159944       0.737873      11.347191           0.000271
          419              C      16.655142       3.580110       3.060806      -0.143262      36.995991 0.43575693E+03  0.10303189E+05                                 9.791323                            7.039718      -0.028657       1.963912                    0.999258      29.907933      87.680745       0.607409       0.426479      -1.052465      -0.009806       0.021848      -0.007028       0.024957      -0.001892      -0.004138      -0.022353       0.023941       0.013286      -0.029474       0.009558       0.019916             13.076653       5.102909       0.876374       1.031299      22.261634       2.747914      11.865415           0.000220
          420              C      16.593316       1.412543       1.821420       0.078660      39.632117 0.40982479E+03  0.94405032E+04                                10.227022                            6.773361      -0.098839       1.980202                    0.999207      26.364899      73.659343       0.633385       0.419799      -1.068047       0.000136      -0.005556       0.003136       0.006381       0.000734      -0.009400      -0.004817      -0.034955       0.031437      -0.025201       0.007743       0.017458             15.711393       7.813812       0.239895       2.428359      31.088387       1.137062       8.231979           0.000706
          421              C      15.737729       0.650645       1.045285      -0.131830      36.365099 0.43070166E+03  0.10122540E+05                                 9.659616                            6.969695       0.138784       2.021253                    0.999541      29.360186      84.950886       0.616185       0.422943      -1.057935      -0.003286      -0.030483       0.003339       0.030840      -0.010167       0.009864      -0.011064       0.027013       0.023553      -0.022906      -0.001126       0.024032             13.184350       7.764887       1.023288       2.742531      23.524911       1.143302       8.263254           0.000282
          422              C       3.755659      20.087908       1.114395      -0.117843      37.562143 0.44742375E+03  0.10651258E+05                                 9.988216                            7.186401      -0.082780       1.953123                    0.998703      29.712019      87.459621       0.594414       0.432848      -1.048365       0.001312       0.033048       0.005526       0.033532       0.010546       0.002767       0.009186       0.016439       0.034061      -0.020671       0.003478       0.017194             13.727023       8.369011      -1.320078       2.842858      24.015889      -0.252272       8.796169           0.001111
          423              C       4.633138      19.430597       1.955590       0.068785      39.851360 0.40802173E+03  0.94068234E+04                                10.296379                            6.780897      -0.046285       1.999196                    0.999317      26.447070      74.389122       0.628672       0.422593      -1.064214      -0.003018       0.003209       0.001781       0.004752      -0.001509      -0.009441       0.002062      -0.005008      -0.070309      -0.026033       0.010656       0.015377             15.925285       8.456098      -1.682701       2.480443      30.926689      -0.093167       8.393067           0.001114
          424              C       5.517112      20.207912       2.692311      -0.143777      36.347885 0.43192482E+03  0.10154791E+05                                 9.604693                            6.953429       0.099878       1.998640                    0.999763      29.717996      85.898853       0.620615       0.419779      -1.060308      -0.006940       0.026972      -0.009553       0.029443      -0.013097       0.017933      -0.009160       0.032560       0.004987      -0.022222      -0.010655       0.032877             12.957623       7.329894       0.260981       2.082122      23.745064       1.358748       7.797910           0.000082
          425              C      17.513015       0.750440       2.624821      -0.138566      35.249303 0.42516602E+03  0.99614678E+04                                 9.415450                            6.906842       0.073817       1.992030                    0.999652      29.622338      85.612749       0.621312       0.420757      -1.059169      -0.005662      -0.024763      -0.005406       0.025971       0.016239       0.014671       0.015450       0.024149      -0.003846      -0.023538      -0.009424       0.032962             12.480297       7.308573      -0.769123       2.182163      22.584427      -0.285901       7.547891           0.000976
          426              C       4.633498      17.960343       2.092460       0.097896      41.241794 0.41728312E+03  0.96850218E+04                                10.582549                            6.898567      -0.062054       1.995200                    0.999379      26.427739      74.850143       0.617047       0.427679      -1.059880       0.001560      -0.008354      -0.002149       0.008766      -0.000053       0.016075       0.001210      -0.003295       0.017426      -0.016299      -0.001267       0.017565             16.406221      12.366723      -3.377976       0.611722      30.245119      -0.638863       6.606822           0.000171
          427              C       3.429205      17.257405       2.100019      -0.188324      37.258767 0.47632326E+03  0.11512889E+05                                 9.894609                            7.399094      -0.074459       1.952221                    0.997994      30.504074      90.343407       0.587945       0.431009      -1.049952       0.006358      -0.005086      -0.002062       0.008399      -0.019437       0.001941       0.003352       0.028921       0.113822      -0.043380       0.005254       0.038126             12.611277      11.994590       2.001223       0.448416      19.596694      -0.894484       6.242547           0.001755
          428              C       1.043232      15.562769       1.508267      -0.123907      36.591651 0.43680872E+03  0.10307699E+05                                 9.710456                            7.044567       0.071280       2.002356                    0.999365      29.327537      85.174749       0.609238       0.426038      -1.055452      -0.023389      -0.013681       0.008728       0.028467      -0.004110      -0.005945      -0.007241      -0.032179       0.015775      -0.021075       0.003385       0.017690             12.276019      17.548802       4.616955       2.148216      11.402182      -2.536413       7.877074           0.000228
          429              C      -0.162144      14.861290       1.514476      -0.128181      36.019965 0.42156520E+03  0.98422326E+04                                 9.540052                            6.864890       0.144098       2.021152                    0.999752      29.143174      83.692662       0.625812       0.419212      -1.061640       0.026919       0.012115       0.006747       0.030281      -0.018038       0.013728       0.000973       0.008103       0.005444      -0.023258       0.000317       0.022941             12.176985      16.327301       6.022242       0.825388      12.603047      -3.121708       7.600607           0.000225
          430              C      -2.439139      12.970398       1.136262      -0.143596      36.505115 0.42795812E+03  0.10032865E+05                                 9.607991                            6.920135       0.102242       2.003302                    0.999659      29.529981      85.081683       0.622620       0.419623      -1.060987      -0.020127      -0.022316       0.004654       0.030410       0.002307      -0.013378      -0.008992      -0.023727       0.062452      -0.026090      -0.001801       0.027891             12.510013      18.128629       6.401871       2.869199       9.167065      -1.168268      10.234346           0.000326
          431              C      -3.642350      12.271418       1.101167      -0.097547      36.037763 0.42880281E+03  0.10046578E+05                                 9.517838                            6.931873       0.034240       1.982960                    0.999591      29.143302      83.641372       0.622115       0.420218      -1.061777       0.020677      -0.005721       0.008834       0.023201      -0.004451       0.013231       0.006069       0.002128       0.078889      -0.021507      -0.009360       0.030867             12.259227      16.629315       6.509785       0.911442       9.685069      -2.331381      10.463298          -0.000060
          432              C      17.719785      10.066767       7.866364      -0.095638      46.579491 0.52410985E+03  0.12828352E+05                                11.319763                            7.648086      -0.039444       1.968945                    0.999257      29.202395      83.876117       0.597920       0.418518      -1.069736       0.023474      -0.009732       0.021407       0.033226       0.011080      -0.008576       0.013780      -0.028059      -0.014667      -0.024595       0.000162       0.024433             16.189860      11.354837      -1.365729      10.011039       8.778515      -0.083561      28.436228           0.050501
          433              C      18.490330       9.093821       8.386307      -0.108246      33.067231 0.40248546E+03  0.93461840E+04                                 9.100928                            6.769031       0.030064       1.988108                    0.999648      29.242372      85.458970       0.617857       0.426908      -1.050312      -0.000880       0.010139       0.022061       0.024295       0.013788      -0.005979      -0.008198       0.013142      -0.045985      -0.018723      -0.006436       0.025159             11.332036       7.743701      -0.820765       4.655924       9.292418       2.693711      16.959989           0.015366
          434              C      17.101400      10.194480       6.500097       0.598122      24.141240 0.24314130E+03  0.50076642E+04                                 7.790063                            5.564096      -0.023327       2.050812                    0.999445      22.281830      62.543840       0.622828       0.477487      -1.015187      -0.015291      -0.025949      -0.044520       0.053751       0.021075      -0.057805      -0.004495       0.125467      -0.133432      -0.066992      -0.043049       0.110040             10.046307       6.612509      -0.566350       4.662394       8.106602       0.242528      15.419811          -0.003246
          435              C      14.482073      10.673244       2.458256       0.638748      23.676742 0.22523091E+03  0.45362477E+04                                 7.581763                            5.306653       0.041501       2.080048                    0.999316      21.401947      58.784123       0.648624       0.468862      -1.023117       0.059762      -0.026477      -0.001711       0.065387       0.084190       0.009481       0.012253      -0.119583      -0.087934      -0.088741      -0.030737       0.119478              9.933116      12.940070      -4.373526       0.460043       6.489961      -1.326355      10.369317          -0.000058
          436              C      13.152684      11.392016       2.545183      -0.034451      39.338942 0.42931226E+03  0.99547234E+04                                 9.936039                            6.803425       0.060646       2.023833                    0.999265      26.931151      74.259083       0.653337       0.404309      -1.083571      -0.039724       0.030338       0.001961       0.050022       0.001220       0.010850       0.001895       0.003055       0.019156      -0.009214      -0.004987       0.014200             13.685694      20.048910      -7.576289      -0.482425       9.167199      -1.345831      11.840973           0.000583
          437              C      12.602500      11.954950       1.376526      -0.101397      37.515977 0.44587140E+03  0.10612605E+05                                 9.955285                            7.186874      -0.170096       1.919641                    0.999320      29.859627      88.090824       0.592369       0.434412      -1.046677      -0.015041       0.004979       0.026665       0.031017       0.022413      -0.008237       0.011218      -0.003771       0.014178      -0.030214       0.009481       0.020733             13.055718      17.663595      -6.513746      -0.558930       8.776224      -1.265743      12.727334           0.000013
          438              C      12.489913      11.546188       3.729767      -0.097114      34.163475 0.40371708E+03  0.93233441E+04                                 9.167862                            6.713719       0.051576       1.991678                    0.999680      28.779689      82.176459       0.633477       0.418678      -1.062069      -0.011307       0.029935      -0.013309       0.034657       0.009468       0.018227      -0.005508      -0.001267       0.051878      -0.025422      -0.001152       0.026574             11.595045      15.958934      -5.801854      -1.064000       8.185968      -1.102464      10.640234          -0.000036
          439              C      11.288988      12.240376       3.771341      -0.142532      35.082986 0.41584411E+03  0.96698348E+04                                 9.313141                            6.790802       0.168631       2.025664                    0.999773      29.240749      83.643066       0.633395       0.415856      -1.064404       0.030822      -0.011340      -0.009193       0.034104       0.006817      -0.012545       0.006719       0.016108       0.073961      -0.025323      -0.004331       0.029655             11.981858      16.571160      -6.676511       0.539385       9.071542      -1.978072      10.302872           0.000349
          440              C      10.766710      12.839978       2.639129       0.084338      40.251346 0.40483460E+03  0.92921656E+04                                10.301109                            6.718011      -0.104106       1.978835                    0.999268      26.216519      72.988593       0.638310       0.418057      -1.069719       0.007526      -0.000488      -0.005751       0.009484      -0.000813      -0.008708      -0.004928       0.012646      -0.065211      -0.024455       0.005400       0.019054             15.702837      23.867217     -10.724972      -1.237629      11.893384      -0.667882      11.347911           0.000271
          441              C      11.428037      12.633721       1.438617      -0.143154      36.983290 0.43558631E+03  0.10298018E+05                                 9.788451                            7.037766      -0.028543       1.964029                    0.999262      29.902493      87.656405       0.607575       0.426409      -1.052521       0.013940      -0.019358       0.007083       0.024884       0.009358       0.021484      -0.007725      -0.015222       0.013462      -0.029535       0.009514       0.020021             13.072322      18.723717      -6.989081      -2.893387       8.630923       0.480045      11.862327           0.000219
          442              C       9.519956      13.663961       2.678003       0.078594      39.632177 0.40982977E+03  0.94406484E+04                                10.226949                            6.773365      -0.098800       1.980213                    0.999208      26.365264      73.660523       0.633390       0.419795      -1.068050      -0.004679       0.002901      -0.003174       0.006355      -0.014729       0.008824       0.005750       0.018746       0.031739      -0.025204       0.007780       0.017423             15.711147      25.476982      -9.958039      -2.198847      13.424559      -1.534484       8.231900           0.000707
          443              C       8.432339      13.303950       3.454138      -0.131827      36.366961 0.43072790E+03  0.10123352E+05                                 9.660111                            6.970034       0.138934       2.021308                    0.999541      29.360690      84.954287       0.616150       0.422959      -1.057921      -0.028112       0.012451      -0.003466       0.030941       0.006599       0.004586      -0.014048      -0.030995       0.023426      -0.022800      -0.001168       0.023968             13.185121      20.472365      -6.313129      -2.361540      10.819355      -1.803504       8.263644           0.000284
          444              C       7.245968      14.042514       3.385028      -0.117956      37.563969 0.44745229E+03  0.10652044E+05                                 9.988344                            7.186497      -0.082776       1.953111                    0.998704      29.712743      87.460506       0.594430       0.432832      -1.048381       0.029391      -0.015303      -0.005590       0.033604       0.012444      -0.009281       0.002179       0.009927       0.034094      -0.020687       0.003540       0.017146             13.727303      18.961312      -7.435777      -1.202687      13.424375      -2.588197       8.796221           0.001111
          445              C       7.115459      15.131090       2.543833       0.068614      39.853928 0.40805652E+03  0.94077674E+04                                10.296586                            6.781001      -0.046535       1.999117                    0.999319      26.448305      74.391641       0.628697       0.422570      -1.064235       0.001216      -0.004281      -0.001720       0.004771      -0.002911       0.002899       0.009196      -0.000271      -0.070171      -0.025976       0.010593       0.015382             15.925723      23.852585     -10.571901      -1.159110      15.531427      -2.194948       8.393156           0.001115
          446              C       8.230621      15.507976       1.807112      -0.143462      36.338591 0.43179175E+03  0.10150875E+05                                 9.603238                            6.952480       0.099564       1.998614                    0.999765      29.713057      85.881097       0.620641       0.419794      -1.060300       0.019905      -0.019438       0.009556       0.029417       0.007555      -0.001112      -0.020132      -0.039052       0.004791      -0.022207      -0.010736       0.032943             12.955474      19.863626      -6.976210      -2.217189      11.206104      -1.123792       7.796693           0.000082
          447              C       9.406407      14.791496       1.874602      -0.138605      35.250953 0.42519477E+03  0.99623149E+04                                 9.415838                            6.907172       0.073556       1.991939                    0.999652      29.622952      85.615411       0.621284       0.420769      -1.059161      -0.024225       0.007508       0.005431       0.025937       0.018690      -0.020790      -0.005041       0.016149      -0.003598      -0.023649      -0.009477       0.033127             12.480809      18.099972      -6.999636      -0.843364      11.794273      -2.032878       7.548180           0.000975
          448              C       5.842363      15.866529       2.406963       0.097990      41.239373 0.41725814E+03  0.96843347E+04                                10.582378                            6.898489      -0.062258       1.995150                    0.999378      26.426799      74.848017       0.617031       0.427695      -1.059866      -0.006424       0.005442       0.002094       0.008675      -0.001477      -0.009061      -0.013400       0.001664       0.017470      -0.016380      -0.001230       0.017610             16.405920      22.849755      -9.430569       0.247972      19.761121      -0.850044       6.606883           0.000172
          449              C       4.631454      15.175049       2.399404      -0.188346      37.264343 0.47640176E+03  0.11515303E+05                                 9.896003                            7.400087      -0.074532       1.952157                    0.997988      30.506341      90.353245       0.587858       0.431054      -1.049921      -0.001298       0.008030       0.002089       0.008399       0.002817      -0.003950       0.000091      -0.048100       0.113697      -0.043356       0.005264       0.038092             12.613239      19.432817      -2.291714       0.551300      12.163217      -0.836098       6.243684           0.001754
          450              C       1.970870      13.956053       2.991157      -0.124037      36.598724 0.43695692E+03  0.10312041E+05                                 9.711666                            7.045769       0.071126       2.002268                    0.999365      29.331188      85.188020       0.609187       0.426039      -1.055455      -0.023534      -0.013501      -0.008714       0.028497      -0.015934       0.009212       0.001552       0.008939       0.015820      -0.021027       0.003415       0.017612             12.277221      16.938388       4.970186       1.122660      12.014718      -3.129182       7.878558           0.000229
          451              C       0.760682      13.262907       2.984948      -0.128192      36.024039 0.42166142E+03  0.98449844E+04                                 9.540544                            6.865532       0.144163       2.021141                    0.999753      29.145530      83.700008       0.625805       0.419195      -1.061657       0.023874       0.017208      -0.006724       0.030188      -0.005567      -0.007653      -0.011376      -0.035329       0.005245      -0.023235       0.000285       0.022950             12.177203      18.748750       4.623523       2.291064      10.181251      -2.276033       7.601608           0.000226
          452              C      -2.015375      12.236417       3.363162      -0.143976      36.513126 0.42814627E+03  0.10038245E+05                                 9.608693                            6.921134       0.102224       2.003222                    0.999657      29.535762      85.098720       0.622654       0.419560      -1.061041      -0.029373      -0.006291      -0.004675       0.030401      -0.009167       0.014373       0.007181       0.015864       0.062491      -0.026148      -0.001683       0.027830             12.510196      16.950987       7.080596      -0.422353      10.343968      -3.069079      10.235634           0.000329
          453              C      -3.222315      11.543896       3.398256      -0.097529      36.035721 0.42882832E+03  0.10047268E+05                                 9.517348                            6.931963       0.034035       1.982899                    0.999592      29.142933      83.639147       0.622130       0.420204      -1.061792       0.005333       0.020806      -0.008759       0.023196      -0.001354      -0.011838      -0.008476      -0.008669       0.078612      -0.021448      -0.009340       0.030788             12.257914      17.055464       6.260466       1.562748       9.254819      -1.955399      10.463458          -0.000058
          454              C      17.577969      10.312400      23.629059      -0.095866      46.593193 0.52428454E+03  0.12833633E+05                                11.321577                            7.649155      -0.038640       1.969115                    0.999259      29.207058      83.891436       0.597905       0.418496      -1.069756       0.003242       0.025291      -0.021432       0.033309      -0.006443      -0.007565       0.014255       0.033278      -0.014156      -0.024550       0.000298       0.024252             16.192789       8.240998       0.433028      -4.934156      11.895159      -8.713302      28.442209           0.050525
          455              C      17.120645      11.466185      23.109116      -0.108381      33.069997 0.40253387E+03  0.93476063E+04                                 9.101363                            6.769366       0.030008       1.988082                    0.999648      29.244578      85.467289       0.617850       0.426899      -1.050315       0.008351      -0.005905      -0.021952       0.024218       0.012676       0.010135       0.001110       0.017429      -0.045619      -0.018652      -0.006583       0.025234             11.332584       8.194994      -1.081100      -4.661237       8.841908      -2.685061      16.960850           0.015318
          456              C      17.379378       9.713007      24.995326       0.598182      24.138803 0.24311211E+03  0.50069176E+04                                 7.789550                            5.563767      -0.024033       2.050632                    0.999444      22.280632      62.539763       0.622845       0.477488      -1.015186      -0.030252      -0.000223       0.044556       0.053856       0.064944       0.032764       0.047773      -0.026294      -0.133148      -0.066878      -0.043171       0.110049             10.045514       7.242088      -0.930197      -2.540629       7.476175      -3.916270      15.418278          -0.003248
          457              C      -2.453573      10.160729      15.956256       0.638748      23.676743 0.22523093E+03  0.45362481E+04                                 7.581762                            5.306652       0.041502       2.080048                    0.999316      21.401948      58.784121       0.648624       0.468861      -1.023117      -0.059762       0.026477      -0.001711       0.065387       0.084190      -0.009481      -0.012253      -0.119583      -0.087934      -0.088741      -0.030737       0.119478              9.933115      12.940068      -4.373525      -0.460042       6.489960       1.326355      10.369316          -0.000059
          458              C      -1.124184       9.441957      16.043183      -0.034451      39.338938 0.42931221E+03  0.99547219E+04                                 9.936038                            6.803425       0.060646       2.023833                    0.999265      26.931149      74.259077       0.653337       0.404309      -1.083571       0.039724      -0.030338       0.001961       0.050022       0.001220      -0.010850      -0.001895       0.003055       0.019156      -0.009214      -0.004987       0.014200             13.685693      20.048908      -7.576288       0.482427       9.167198       1.345831      11.840973           0.000580
          459              C      -0.574000       8.879023      14.874526      -0.101397      37.515975 0.44587135E+03  0.10612603E+05                                 9.955285                            7.186874      -0.170096       1.919641                    0.999320      29.859625      88.090820       0.592368       0.434412      -1.046677       0.015041      -0.004979       0.026665       0.031017       0.022413       0.008237      -0.011218      -0.003771       0.014178      -0.030214       0.009481       0.020733             13.055718      17.663594      -6.513745       0.558930       8.776224       1.265743      12.727335           0.000013
          460              C      -0.461413       9.287785      17.227767      -0.097114      34.163475 0.40371705E+03  0.93233438E+04                                 9.167863                            6.713718       0.051577       1.991679                    0.999680      28.779688      82.176463       0.633477       0.418678      -1.062069       0.011307      -0.029935      -0.013309       0.034657       0.009468      -0.018227       0.005508      -0.001267       0.051878      -0.025422      -0.001152       0.026574             11.595047      15.958936      -5.801855       1.064000       8.185969       1.102464      10.640235          -0.000040
          461              C       0.739512       8.593597      17.269341      -0.142532      35.082982 0.41584400E+03  0.96698322E+04                                 9.313141                            6.790802       0.168632       2.025665                    0.999773      29.240748      83.643080       0.633395       0.415856      -1.064404      -0.030822       0.011340      -0.009193       0.034104       0.006817       0.012545      -0.006719       0.016109       0.073961      -0.025323      -0.004331       0.029655             11.981859      16.571160      -6.676511      -0.539383       9.071541       1.978071      10.302875           0.000341
          462              C       1.261790       7.993995      16.137129       0.084338      40.251345 0.40483460E+03  0.92921655E+04                                10.301108                            6.718010      -0.104106       1.978835                    0.999268      26.216519      72.988591       0.638310       0.418057      -1.069719      -0.007526       0.000488      -0.005751       0.009484      -0.000813       0.008708       0.004928       0.012646      -0.065211      -0.024455       0.005400       0.019054             15.702836      23.867213     -10.724970       1.237627      11.893383       0.667883      11.347912           0.000269
          463              C       0.600463       8.200252      14.936617      -0.143154      36.983289 0.43558629E+03  0.10298018E+05                                 9.788451                            7.037766      -0.028543       1.964029                    0.999262      29.902492      87.656403       0.607575       0.426409      -1.052521      -0.013941       0.019358       0.007083       0.024884       0.009358      -0.021484       0.007725      -0.015222       0.013462      -0.029535       0.009514       0.020021             13.072322      18.723717      -6.989081       2.893387       8.630923      -0.480045      11.862328           0.000217
          464              C       2.508544       7.170012      16.176003       0.078594      39.632175 0.40982977E+03  0.94406483E+04                                10.226948                            6.773365      -0.098800       1.980213                    0.999208      26.365264      73.660522       0.633390       0.419794      -1.068050       0.004679      -0.002901      -0.003174       0.006355      -0.014729      -0.008824      -0.005750       0.018746       0.031739      -0.025204       0.007780       0.017423             15.711146      25.476980      -9.958039       2.198846      13.424559       1.534484       8.231900           0.000703
          465              C       3.596161       7.530023      16.952138      -0.131827      36.366959 0.43072786E+03  0.10123351E+05                                 9.660111                            6.970034       0.138935       2.021308                    0.999541      29.360688      84.954282       0.616150       0.422959      -1.057921       0.028112      -0.012451      -0.003466       0.030941       0.006599      -0.004586       0.014048      -0.030995       0.023426      -0.022800      -0.001168       0.023968             13.185121      20.472365      -6.313129       2.361540      10.819355       1.803504       8.263644           0.000280
          466              C       4.782532       6.791459      16.883028      -0.117956      37.563970 0.44745231E+03  0.10652045E+05                                 9.988344                            7.186497      -0.082776       1.953111                    0.998704      29.712744      87.460508       0.594430       0.432832      -1.048381      -0.029391       0.015303      -0.005590       0.033604       0.012444       0.009281      -0.002179       0.009927       0.034094      -0.020687       0.003540       0.017146             13.727303      18.961312      -7.435778       1.202686      13.424376       2.588197       8.796221           0.001108
          467              C       4.913041       5.702883      16.041833       0.068614      39.853930 0.40805655E+03  0.94077680E+04                                10.296585                            6.781000      -0.046535       1.999117                    0.999319      26.448306      74.391641       0.628697       0.422570      -1.064235      -0.001216       0.004281      -0.001720       0.004771      -0.002911      -0.002899      -0.009196      -0.000271      -0.070171      -0.025976       0.010593       0.015382             15.925722      23.852585     -10.571901       1.159110      15.531427       2.194948       8.393155           0.001111
          468              C       3.797879       5.325997      15.305112      -0.143461      36.338593 0.43179178E+03  0.10150876E+05                                 9.603239                            6.952480       0.099564       1.998614                    0.999765      29.713058      85.881106       0.620641       0.419794      -1.060300      -0.019905       0.019438       0.009556       0.029417       0.007555       0.001112       0.020132      -0.039052       0.004792      -0.022207      -0.010736       0.032943             12.955476      19.863627      -6.976211       2.217189      11.206106       1.123793       7.796693           0.000079
          469              C       2.622093       6.042477      15.372602      -0.138605      35.250959 0.42519483E+03  0.99623170E+04                                 9.415839                            6.907173       0.073556       1.991939                    0.999652      29.622954      85.615421       0.621283       0.420769      -1.059161       0.024225      -0.007507       0.005431       0.025937       0.018690       0.020790       0.005041       0.016149      -0.003598      -0.023649      -0.009478       0.033127             12.480811      18.099975      -6.999638       0.843364      11.794275       2.032878       7.548181           0.000970
          470              C       6.186137       4.967444      15.904963       0.097990      41.239368 0.41725808E+03  0.96843331E+04                                10.582377                            6.898489      -0.062258       1.995150                    0.999378      26.426797      74.848011       0.617031       0.427695      -1.059866       0.006424      -0.005442       0.002094       0.008675      -0.001477       0.009061       0.013400       0.001664       0.017470      -0.016380      -0.001230       0.017610             16.405919      22.849754      -9.430568      -0.247972      19.761121       0.850044       6.606883           0.000173
          471              C       7.397046       5.658924      15.897404      -0.188346      37.264341 0.47640174E+03  0.11515302E+05                                 9.896003                            7.400087      -0.074532       1.952157                    0.997988      30.506340      90.353240       0.587858       0.431054      -1.049921       0.001298      -0.008030       0.002089       0.008398       0.002817       0.003950      -0.000091      -0.048100       0.113697      -0.043356       0.005264       0.038092             12.613239      19.432817      -2.291713      -0.551300      12.163216       0.836098       6.243683           0.001747
          472              C      10.057630       6.877920      16.489157      -0.124037      36.598721 0.43695687E+03  0.10312039E+05                                 9.711666                            7.045769       0.071127       2.002269                    0.999365      29.331186      85.188015       0.609187       0.426039      -1.055455       0.023534       0.013501      -0.008714       0.028497      -0.015934      -0.009212      -0.001552       0.008939       0.015820      -0.021027       0.003415       0.017612             12.277221      16.938388       4.970186      -1.122660      12.014718       3.129182       7.878558           0.000225
          473              C      11.267818       7.571066      16.482948      -0.128192      36.024040 0.42166143E+03  0.98449848E+04                                 9.540545                            6.865533       0.144164       2.021142                    0.999753      29.145529      83.700009       0.625805       0.419195      -1.061657      -0.023874      -0.017208      -0.006724       0.030188      -0.005567       0.007653       0.011376      -0.035329       0.005245      -0.023235       0.000285       0.022950             12.177204      18.748753       4.623524      -2.291064      10.181252       2.276033       7.601608           0.000221
          474              C      14.043875       8.597556      16.861162      -0.143976      36.513133 0.42814633E+03  0.10038247E+05                                 9.608697                            6.921136       0.102225       2.003222                    0.999657      29.535764      85.098751       0.622654       0.419560      -1.061041       0.029373       0.006291      -0.004675       0.030401      -0.009167      -0.014373      -0.007181       0.015864       0.062491      -0.026148      -0.001683       0.027830             12.510202      16.950995       7.080599       0.422351      10.343971       3.069079      10.235638           0.000319
          475              C      15.250815       9.290077      16.896256      -0.097529      36.035722 0.42882830E+03  0.10047268E+05                                 9.517350                            6.931964       0.034036       1.982900                    0.999592      29.142931      83.639150       0.622130       0.420204      -1.061792      -0.005333      -0.020806      -0.008759       0.023196      -0.001354       0.011838       0.008476      -0.008669       0.078612      -0.021448      -0.009340       0.030788             12.257917      17.055470       6.260469      -1.562749       9.254821       1.955398      10.463459          -0.000060
          476              C      -5.549469      10.521573      10.131059      -0.095865      46.593150 0.52428405E+03  0.12833617E+05                                11.321570                            7.649151      -0.038639       1.969115                    0.999259      29.207041      83.891370       0.597905       0.418496      -1.069756      -0.003242      -0.025291      -0.021432       0.033309      -0.006443       0.007565      -0.014255       0.033279      -0.014156      -0.024551       0.000298       0.024252             16.192778       8.240993       0.433027       4.934151      11.895153       8.713296      28.442187           0.050529
          477              C      -5.092145       9.367788       9.611116      -0.108381      33.070000 0.40253392E+03  0.93476077E+04                                 9.101364                            6.769367       0.030007       1.988082                    0.999648      29.244578      85.467287       0.617850       0.426899      -1.050315      -0.008351       0.005905      -0.021952       0.024218       0.012676      -0.010135      -0.001110       0.017428      -0.045619      -0.018652      -0.006583       0.025234             11.332584       8.194993      -1.081100       4.661237       8.841908       2.685062      16.960851           0.015320
          478              C      -5.350878      11.120966      11.497326       0.598182      24.138788 0.24311196E+03  0.50069136E+04                                 7.789546                            5.563765      -0.024033       2.050632                    0.999444      22.280624      62.539731       0.622845       0.477488      -1.015186       0.030252       0.000223       0.044556       0.053856       0.064944      -0.032763      -0.047773      -0.026294      -0.133147      -0.066878      -0.043171       0.110049             10.045508       7.242084      -0.930197       2.540627       7.476172       3.916267      15.418267          -0.003248
          479              C       6.198767       3.578860      15.747577      -0.209090      40.128287 0.47482857E+03  0.11442701E+05                                10.342053                            7.330498       0.072070       1.986675                    0.999274      30.766924      90.339070       0.598898       0.424386      -1.056332       0.008742       0.005050       0.000065       0.010096       0.028801       0.003651      -0.006272       0.033219       0.076509      -0.046728       0.020496       0.026232             14.964395      14.482897      -8.192048      -0.361413      23.941854       0.626418       6.468435           0.001601
          480              C       8.608196       4.969944      15.747577       0.100982      39.099109 0.41897332E+03  0.97193386E+04                                10.147969                            6.894252      -0.002118       2.014489                    0.999330      26.309029      74.127151       0.620635       0.425421      -1.062893      -0.008907      -0.005158      -0.000034       0.010293       0.001841      -0.006445       0.011185       0.002100       0.015517      -0.013588      -0.000467       0.014055             13.829352      19.448914       2.985212      -0.645898      16.001860       1.117784       6.037282           0.000160
          481              C       9.905470       5.718926      15.747577       0.084274      36.694868 0.40151834E+03  0.92044038E+04                                 9.668739                            6.704442      -0.053135       1.998712                    0.999213      26.130586      72.891738       0.636450       0.419808      -1.067755       0.009165       0.005336       0.000059       0.010605      -0.000904       0.005447      -0.009373      -0.001070      -0.056920      -0.022528       0.008436       0.014092             12.805344      18.712304       5.727934      -1.540383      12.096623       2.667499       7.607104           0.000805
          482              C      12.345571       7.127719      15.747577       0.083274      39.591076 0.39716614E+03  0.90742543E+04                                10.172486                            6.648772      -0.112463       1.976665                    0.999330      26.159332      72.703245       0.642282       0.417390      -1.069959      -0.005566      -0.003254      -0.000015       0.006447       0.009460       0.003212      -0.005544       0.010904       0.028562      -0.017214       0.006158       0.011056             14.687163      22.883311       8.335924      -1.523160      13.259326       2.637878       7.918850           0.000755
          483              C      13.630215       7.869408      15.747577       0.094312      40.357115 0.40513353E+03  0.92998301E+04                                10.317909                            6.729620      -0.129619       1.971702                    0.999233      26.172404      72.845559       0.636524       0.419193      -1.069098       0.009017       0.005213       0.000187       0.010417       0.002361      -0.002724       0.005010       0.002651      -0.049102      -0.017766       0.006874       0.010892             15.096491      22.895410       9.630948      -1.211869      11.773795       2.096932      10.620269           0.000273
          484              C      17.378416      10.033433      15.747577       0.625001      24.751429 0.23283394E+03  0.47237379E+04                                 7.771517                            5.376930       0.041959       2.075608                    0.999387      21.630012      59.433558       0.648355       0.465644      -1.025904       0.050061       0.028891       0.000014       0.057800      -0.089601       0.014176      -0.024620      -0.103459      -0.071552      -0.091536      -0.029424       0.120961             10.352610      13.288406       5.059626      -0.886023       7.445663       1.533242      10.323761          -0.000070
          485              C      16.085472       9.286952      15.747577      -0.027285      41.155299 0.44621871E+03  0.10438683E+05                                10.250580                            6.947818       0.013375       2.007065                    0.999230      27.110603      74.887004       0.645398       0.405677      -1.083533      -0.046057      -0.026513       0.000064       0.053143       0.003168       0.002862      -0.005161       0.003801       0.048745      -0.013009      -0.004430       0.017439             14.534202      21.290749       8.796422      -1.265377      11.134599       2.193017      11.177258           0.000641
          486              C       5.829733      17.255113       2.249577      -0.209090      40.128287 0.47482858E+03  0.11442701E+05                                10.342053                            7.330498       0.072070       1.986675                    0.999274      30.766925      90.339069       0.598898       0.424386      -1.056332      -0.008742      -0.005050       0.000065       0.010096       0.028801      -0.003651       0.006272       0.033219       0.076508      -0.046728       0.020496       0.026232             14.964395      14.482896      -8.192047       0.361414      23.941853      -0.626418       6.468435           0.001614
          487              C       3.420304      15.864029       2.249577       0.100982      39.099114 0.41897337E+03  0.97193401E+04                                10.147970                            6.894252      -0.002118       2.014489                    0.999330      26.309031      74.127160       0.620635       0.425421      -1.062893       0.008907       0.005158      -0.000034       0.010293       0.001841       0.006445      -0.011185       0.002100       0.015517      -0.013588      -0.000467       0.014055             13.829353      19.448916       2.985212       0.645898      16.001861      -1.117784       6.037282           0.000161
          488              C       2.123030      15.115047       2.249577       0.084274      36.694871 0.40151838E+03  0.92044050E+04                                 9.668739                            6.704442      -0.053135       1.998712                    0.999213      26.130588      72.891742       0.636451       0.419808      -1.067755      -0.009165      -0.005336       0.000059       0.010605      -0.000904      -0.005447       0.009373      -0.001070      -0.056920      -0.022528       0.008436       0.014092             12.805343      18.712303       5.727934       1.540383      12.096622      -2.667499       7.607104           0.000814
          489              C      -0.317071      13.706254       2.249577       0.083274      39.591080 0.39716620E+03  0.90742558E+04                                10.172485                            6.648771      -0.112463       1.976664                    0.999330      26.159335      72.703246       0.642282       0.417390      -1.069959       0.005566       0.003253      -0.000015       0.006447       0.009460      -0.003212       0.005543       0.010904       0.028562      -0.017214       0.006158       0.011056             14.687161      22.883309       8.335922       1.523161      13.259324      -2.637877       7.918850           0.000764
          490              C      -1.601715      12.964565       2.249577       0.094312      40.357120 0.40513359E+03  0.92998319E+04                                10.317908                            6.729620      -0.129619       1.971702                    0.999233      26.172407      72.845562       0.636525       0.419193      -1.069098      -0.009017      -0.005213       0.000187       0.010417       0.002361       0.002724      -0.005010       0.002651      -0.049102      -0.017766       0.006874       0.010892             15.096491      22.895410       9.630947       1.211870      11.773794      -2.096931      10.620268           0.000276
          491              C      -5.349916      10.800540       2.249577       0.625001      24.751431 0.23283396E+03  0.47237384E+04                                 7.771517                            5.376930       0.041959       2.075608                    0.999387      21.630013      59.433560       0.648355       0.465644      -1.025904      -0.050061      -0.028891       0.000014       0.057800      -0.089601      -0.014176       0.024620      -0.103459      -0.071552      -0.091536      -0.029424       0.120961             10.352610      13.288406       5.059626       0.886023       7.445663      -1.533243      10.323761          -0.000069
          492              C      -4.056972      11.547021       2.249577      -0.027285      41.155304 0.44621878E+03  0.10438685E+05                                10.250580                            6.947818       0.013375       2.007065                    0.999230      27.110606      74.887011       0.645398       0.405677      -1.083533       0.046057       0.026513       0.000064       0.053143       0.003168      -0.002862       0.005161       0.003801       0.048745      -0.013009      -0.004430       0.017439             14.534202      21.290748       8.796422       1.265376      11.134600      -2.193018      11.177258           0.000649
          493              S      10.972398       0.000000       4.499423       0.148476     109.398851 0.26418680E+04  0.92872140E+05                                16.141232                           14.302204       0.854654       1.953762                    0.999717      66.311489     198.760593       0.600075       0.290353      -1.222842       0.064209      -0.000070      -0.000177       0.064209      -0.000010      -0.000177       0.207821       0.258560       0.739405      -0.327731       0.006046       0.321685             18.137149      14.993226       0.000251       0.000073      12.442784       7.026463      26.975436          -0.001061
          494              S      13.084602       0.000000      17.997423       0.148476     109.399024 0.26418730E+04  0.92872369E+05                                16.141255                           14.302223       0.854656       1.953762                    0.999717      66.311512     198.760763       0.600074       0.290353      -1.222841      -0.064208       0.000070      -0.000177       0.064208      -0.000010       0.000178      -0.207821       0.258560       0.739403      -0.327731       0.006046       0.321685             18.137177      14.993246       0.000251      -0.000073      12.442803      -7.026477      26.975482          -0.001073
          495              S       6.542301      11.331598      13.498000       0.148418     109.418547 0.26424537E+04  0.92897911E+05                                16.143201                           14.303826       0.854189       1.953603                    0.999716      66.316192     198.780462       0.600039       0.290354      -1.222840      -0.032154      -0.055693       0.000000       0.064309       0.112042       0.180015      -0.103932      -0.129375       0.739478      -0.327850       0.006129       0.321722             18.139719      13.081935       1.104315       6.086019      14.357091      -3.513766      26.980132          -0.001060
          496              S       5.486199       9.502375       0.000000       0.148418     109.418583 0.26424547E+04  0.92897955E+05                                16.143204                           14.303829       0.854187       1.953603                    0.999716      66.316205     198.780514       0.600039       0.290354      -1.222840       0.032154       0.055693       0.000000       0.064308       0.112042      -0.180015       0.103932      -0.129374       0.739478      -0.327850       0.006128       0.321722             18.139724      13.081938       1.104315      -6.086021      14.357094       3.513768      26.980140          -0.001057
          497              S      -5.486199       9.502375      22.496577       0.148476     109.398973 0.26418719E+04  0.92872316E+05                                16.141249                           14.302219       0.854657       1.953762                    0.999717      66.311498     198.760696       0.600075       0.290353      -1.222841      -0.032165       0.055570       0.000177       0.064208      -0.111965      -0.180067      -0.103756      -0.129263       0.739404      -0.327731       0.006046       0.321685             18.137167      13.080189      -1.104251      -6.085064      14.355850      -3.513296      26.975463          -0.001072
          498              S      -6.542301      11.331598       8.998577       0.148476     109.398891 0.26418695E+04  0.92872205E+05                                16.141235                           14.302207       0.854652       1.953761                    0.999717      66.311506     198.760652       0.600075       0.290353      -1.222842       0.032165      -0.055571       0.000178       0.064209      -0.111964       0.180067       0.103757      -0.129263       0.739404      -0.327731       0.006046       0.321685             18.137150      13.080177      -1.104250       6.085056      14.355838       3.513294      26.975435          -0.001060
          499              O       0.590840      19.317260       1.329013      -0.544653      37.025571 0.51712160E+03  0.12275189E+05                                 8.797940                            6.967611       0.561634       2.257020                    0.994866      26.581236      68.772142       0.732933       0.352052      -1.147914      -0.023488       0.012953       0.022153       0.034788      -0.011641      -0.044659       0.011153      -0.023798       0.033830      -0.050206       0.000592       0.049614             10.927415       8.311224      -2.033378      -1.257708       8.642204       4.169702      15.828817           0.034528
          500              O       1.650912      18.252019      25.655649      -0.572654      38.632737 0.53386332E+03  0.12791756E+05                                 9.016417                            7.106048       0.474172       2.210572                    0.997292      27.243806      71.140077       0.720690       0.354697      -1.144172       0.017322      -0.007976      -0.018268       0.026409       0.049092      -0.044422       0.027557      -0.051960       0.033687      -0.088543       0.038581       0.049962             10.863748      10.060859      -3.713153      -2.888359       8.870804       3.685877      13.659581           0.000440
          501              O       1.422611      18.097431      23.482741      -0.556154      37.705392 0.48684268E+03  0.11398311E+05                                 8.876708                            6.736061       0.485870       2.213355                    0.998593      26.876035      69.352792       0.748513       0.349506      -1.148497       0.020595      -0.006161       0.013676       0.025478       0.045869       0.039408      -0.027761      -0.019830      -0.032782      -0.076689       0.024044       0.052645             11.576953      13.183903      -4.733397       6.429696       8.494955      -3.063670      13.052000           0.000295
          502              O      12.270153       0.218548      25.830313      -0.554083      37.485652 0.49876945E+03  0.11742933E+05                                 8.815287                            6.826403       0.508695       2.221684                    0.998332      26.924369      69.565510       0.742530       0.350361      -1.148332      -0.001740       0.023507      -0.014366       0.027605      -0.010524      -0.007967      -0.050934       0.098793       0.014366      -0.083086       0.034594       0.048492             11.101858       5.536406      -1.176903       2.070683      14.960698      -5.926922      12.808471          -0.000192
          503              O      -1.410702      20.073116       1.609232      -0.483477      26.969994 0.39987193E+03  0.89540967E+04                                 7.105766                            6.165374       0.644771       2.260610                    0.998542      26.517113      67.941399       0.767319       0.356475      -1.137550       0.010774      -0.012853       0.008169       0.018655       0.011798       0.022593      -0.032759      -0.014234      -0.143443      -0.067250       0.023819       0.043431              7.656633       9.481762      -0.159803       2.756410       5.185376       0.645375       8.302760           0.129232
          504              O      11.437660       1.516713      14.827013      -0.544652      37.025577 0.51712167E+03  0.12275191E+05                                 8.797940                            6.967611       0.561633       2.257020                    0.994866      26.581239      68.772147       0.732933       0.352052      -1.147914       0.023488      -0.012953       0.022153       0.034788      -0.011641       0.044660      -0.011153      -0.023800       0.033831      -0.050207       0.000593       0.049614             10.927415       8.311223      -2.033378       1.257708       8.642204      -4.169703      15.828818           0.034528
          505              O      10.377588       2.581954      12.157649      -0.572654      38.632738 0.53386334E+03  0.12791757E+05                                 9.016418                            7.106048       0.474172       2.210572                    0.997292      27.243806      71.140078       0.720690       0.354697      -1.144172      -0.017322       0.007976      -0.018268       0.026409       0.049092       0.044422      -0.027557      -0.051960       0.033687      -0.088543       0.038581       0.049962             10.863748      10.060860      -3.713154       2.888360       8.870804      -3.685877      13.659582           0.000440
          506              O      10.605889       2.736542       9.984741      -0.556154      37.705390 0.48684266E+03  0.11398310E+05                                 8.876708                            6.736061       0.485870       2.213355                    0.998593      26.876034      69.352788       0.748513       0.349506      -1.148497      -0.020595       0.006161       0.013676       0.025478       0.045869      -0.039408       0.027761      -0.019830      -0.032782      -0.076689       0.024044       0.052645             11.576952      13.183902      -4.733396      -6.429695       8.494954       3.063670      13.051999           0.000296
          507              O      -0.241653      20.615425      12.332313      -0.554083      37.485650 0.49876942E+03  0.11742933E+05                                 8.815287                            6.826403       0.508695       2.221685                    0.998332      26.924368      69.565507       0.742530       0.350361      -1.148332       0.001740      -0.023507      -0.014366       0.027605      -0.010524       0.007967       0.050934       0.098793       0.014366      -0.083086       0.034594       0.048492             11.101858       5.536406      -1.176902      -2.070683      14.960697       5.926921      12.808471          -0.000191
          508              O      13.439202       0.760857      15.107232      -0.483477      26.970009 0.39987220E+03  0.89541040E+04                                 7.105767                            6.165374       0.644774       2.260611                    0.998542      26.517128      67.941436       0.767319       0.356475      -1.137550      -0.010774       0.012853       0.008169       0.018655       0.011799      -0.022594       0.032762      -0.014232      -0.143445      -0.067253       0.023821       0.043432              7.656634       9.481764      -0.159802      -2.756411       5.185377      -0.645375       8.302762           0.129230
          509              O      12.619340       1.516713       7.669564      -0.544588      37.020352 0.51703751E+03  0.12272626E+05                                 8.796897                            6.966885       0.562298       2.257234                    0.994878      26.579771      68.765507       0.733000       0.352036      -1.147934      -0.023526      -0.012970      -0.022153       0.034820       0.011663       0.044674       0.011175      -0.023826       0.033692      -0.050231       0.000603       0.049628             10.925922       8.310273       2.033261       1.257968       8.641187       4.169191      15.826305           0.034530
          510              O      13.679412       2.581954      10.338928      -0.572584      38.632386 0.53385843E+03  0.12791638E+05                                 9.016473                            7.106123       0.474122       2.210564                    0.997299      27.243283      71.139231       0.720668       0.354708      -1.144161       0.017247       0.007979       0.018381       0.026439      -0.049115       0.044312       0.027592      -0.051972       0.033822      -0.088507       0.038536       0.049971             10.863788      10.060932       3.713075       2.888271       8.870787       3.685777      13.659645           0.000440
          511              O      13.451111       2.736542      12.511836      -0.556067      37.703885 0.48681525E+03  0.11397546E+05                                 8.876616                            6.735999       0.485532       2.213271                    0.998592      26.875034      69.350580       0.748493       0.349519      -1.148482       0.020563       0.006094      -0.013688       0.025442      -0.045821      -0.039435      -0.027730      -0.019837      -0.032795      -0.076662       0.024055       0.052608             11.576804      13.183611       4.733267      -6.429629       8.494815      -3.063637      13.051987           0.000296
          512              O       0.241653      20.615425      10.164264      -0.554213      37.494838 0.49896811E+03  0.11748702E+05                                 8.816650                            6.827697       0.508792       2.221637                    0.998335      26.927570      69.575490       0.742475       0.350354      -1.148346      -0.001754      -0.023519       0.014412       0.027640       0.010529       0.007914      -0.051000       0.098810       0.015008      -0.083169       0.034785       0.048385             11.103466       5.537268       1.176811      -2.071049      14.962144      -5.927336      12.810987          -0.000190
          513              O      10.617798       0.760857       7.389345      -0.483534      26.969084 0.39986008E+03  0.89537490E+04                                 7.105506                            6.165205       0.644547       2.260529                    0.998540      26.517271      67.941096       0.767346       0.356466      -1.137559       0.010728       0.012913      -0.008070       0.018627      -0.011751      -0.022536      -0.032779      -0.014281      -0.143563      -0.067252       0.023783       0.043468              7.656322       9.481244       0.159748      -2.756212       5.185202       0.645431       8.302518           0.129215
          514              O      -0.590840      19.317260      21.167564      -0.544589      37.020390 0.51703811E+03  0.12272644E+05                                 8.796902                            6.966888       0.562299       2.257234                    0.994878      26.579788      68.765559       0.733000       0.352035      -1.147934       0.023527       0.012970      -0.022153       0.034821       0.011662      -0.044675      -0.011175      -0.023828       0.033693      -0.050232       0.000603       0.049628             10.925929       8.310278       2.033263      -1.257968       8.641192      -4.169195      15.826317           0.034525
          515              O      -1.650912      18.252019      23.836928      -0.572584      38.632388 0.53385846E+03  0.12791639E+05                                 9.016473                            7.106123       0.474122       2.210564                    0.997299      27.243285      71.139234       0.720668       0.354708      -1.144161      -0.017247      -0.007979       0.018381       0.026439      -0.049115      -0.044312      -0.027592      -0.051972       0.033822      -0.088507       0.038536       0.049971             10.863788      10.060932       3.713075      -2.888271       8.870787      -3.685777      13.659645           0.000439
          516              O      -1.422611      18.097431      26.009836      -0.556067      37.703878 0.48681517E+03  0.11397543E+05                                 8.876615                            6.735998       0.485532       2.213272                    0.998592      26.875033      69.350573       0.748493       0.349519      -1.148483      -0.020563      -0.006094      -0.013688       0.025442      -0.045821       0.039435       0.027730      -0.019837      -0.032794      -0.076663       0.024055       0.052608             11.576802      13.183608       4.733265       6.429628       8.494813       3.063636      13.051985           0.000295
          517              O      11.786847       0.218548      23.662264      -0.554213      37.494832 0.49896802E+03  0.11748699E+05                                 8.816649                            6.827696       0.508793       2.221638                    0.998335      26.927568      69.575483       0.742475       0.350354      -1.148346       0.001754       0.023519       0.014412       0.027640       0.010529      -0.007914       0.051000       0.098810       0.015008      -0.083169       0.034785       0.048385             11.103465       5.537267       1.176810       2.071049      14.962143       5.927336      12.810986          -0.000191
          518              O       1.410702      20.073116      20.887345      -0.483536      26.969127 0.39986087E+03  0.89537703E+04                                 7.105508                            6.165207       0.644552       2.260530                    0.998540      26.517317      67.941210       0.767346       0.356466      -1.137559      -0.010727      -0.012913      -0.008070       0.018627      -0.011752       0.022537       0.032781      -0.014279      -0.143565      -0.067254       0.023785       0.043469              7.656324       9.481247       0.159748       2.756214       5.185204      -0.645432       8.302522           0.129193
          519              O       4.405318      10.663661      10.327590      -0.544739      37.024257 0.51708757E+03  0.12274117E+05                                 8.797452                            6.967135       0.562739       2.257320                    0.994877      26.581384      68.770646       0.733001       0.352027      -1.147940       0.022909       0.013765       0.022125       0.034697      -0.004552       0.031987       0.033049       0.032068       0.033913      -0.050199       0.000624       0.049575             10.927039      10.319443       0.873183       4.239550       6.632732      -0.996041      15.828941           0.034506
          520              O       2.952756      10.278232       7.658225      -0.572768      38.640011 0.53397849E+03  0.12795224E+05                                 9.017618                            7.106874       0.473684       2.210387                    0.997296      27.246289      71.148860       0.720638       0.354703      -1.144166      -0.015607      -0.010989      -0.018248       0.026407      -0.047084       0.046056       0.024700      -0.059017       0.033640      -0.088548       0.038554       0.049994             10.865384      12.385685       2.372255       4.637372       6.548485       0.658812      13.661983           0.000441
          521              O       2.933029      10.553241       5.485317      -0.556185      37.707616 0.48686997E+03  0.11399089E+05                                 8.876988                            6.736196       0.485676       2.213257                    0.998594      26.876806      69.354790       0.748516       0.349500      -1.148504      -0.015575      -0.014693       0.013716       0.025429      -0.031561      -0.043716      -0.020202      -0.069428      -0.032712      -0.076640       0.024029       0.052612             11.577465      13.767084       4.397239      -5.868570       7.912625      -4.036643      13.052687           0.000297
          522              O       6.082692      10.098435       7.832889      -0.554400      37.501471 0.49902287E+03  0.11750438E+05                                 8.817855                            6.828221       0.508697       2.221562                    0.998343      26.930208      69.586034       0.742415       0.350369      -1.148321       0.021173      -0.010202      -0.014255       0.027488       0.048041      -0.040133       0.032353      -0.031298       0.014451      -0.083100       0.034597       0.048503             11.105277      13.627317      -3.493198      -6.170391       6.874984       1.170385      12.813531          -0.000190
          523              O       6.060680      12.019119      10.607808      -0.483590      26.967546 0.39983278E+03  0.89529551E+04                                 7.105134                            6.164899       0.645091       2.260702                    0.998541      26.516926      67.938780       0.767385       0.356455      -1.137571      -0.016433      -0.002787       0.008095       0.018530      -0.012150      -0.039605      -0.003108      -0.013330      -0.143309      -0.067166       0.023672       0.043495              7.655923       6.397318       1.939990      -0.819025       8.268480      -2.709416       8.301969           0.129178
          524              O       7.623182      10.170312      23.825590      -0.544739      37.024273 0.51708781E+03  0.12274125E+05                                 8.797455                            6.967137       0.562738       2.257320                    0.994877      26.581389      68.770667       0.733000       0.352027      -1.147940      -0.022909      -0.013765       0.022125       0.034697      -0.004552      -0.031987      -0.033049       0.032068       0.033914      -0.050199       0.000625       0.049575             10.927043      10.319447       0.873183      -4.239551       6.632734       0.996042      15.828947           0.034505
          525              O       9.075744      10.555741      21.156225      -0.572768      38.640010 0.53397846E+03  0.12795223E+05                                 9.017618                            7.106874       0.473684       2.210387                    0.997296      27.246289      71.148858       0.720638       0.354703      -1.144166       0.015607       0.010989      -0.018248       0.026407      -0.047084      -0.046056      -0.024700      -0.059017       0.033640      -0.088548       0.038554       0.049994             10.865384      12.385685       2.372255      -4.637372       6.548484      -0.658812      13.661982           0.000439
          526              O       9.095471      10.280732      18.983317      -0.556185      37.707607 0.48686984E+03  0.11399085E+05                                 8.876987                            6.736195       0.485677       2.213257                    0.998594      26.876803      69.354779       0.748516       0.349500      -1.148504       0.015575       0.014693       0.013716       0.025429      -0.031561       0.043716       0.020201      -0.069428      -0.032712      -0.076640       0.024029       0.052612             11.577463      13.767082       4.397237       5.868568       7.912623       4.036642      13.052684           0.000295
          527              O       5.945808      10.735538      21.330889      -0.554400      37.501476 0.49902292E+03  0.11750439E+05                                 8.817856                            6.828222       0.508697       2.221562                    0.998343      26.930208      69.586037       0.742415       0.350369      -1.148321      -0.021173       0.010202      -0.014255       0.027488       0.048041       0.040133      -0.032353      -0.031298       0.014451      -0.083100       0.034597       0.048503             11.105280      13.627320      -3.493200       6.170393       6.874985      -1.170386      12.813533          -0.000192
          528              O       5.967820       8.814854      24.105808      -0.483590      26.967583 0.39983346E+03  0.89529742E+04                                 7.105140                            6.164904       0.645091       2.260702                    0.998541      26.516945      67.938847       0.767385       0.356455      -1.137571       0.016433       0.002787       0.008095       0.018530      -0.012150       0.039606       0.003107      -0.013331      -0.143309      -0.067167       0.023672       0.043495              7.655930       6.397324       1.939992       0.819025       8.268488       2.709420       8.301978           0.129169
          529              O       7.032342       9.146948      16.668410      -0.544739      37.024291 0.51708825E+03  0.12274138E+05                                 8.797459                            6.967141       0.562738       2.257320                    0.994877      26.581393      68.770685       0.733000       0.352027      -1.147940       0.000466       0.026723      -0.022125       0.034697      -0.016162      -0.012628      -0.044226      -0.008150       0.033913      -0.050199       0.000625       0.049575             10.927047       6.798216      -1.159801       2.982375      10.153971      -3.173537      15.828953           0.034505
          530              O       7.424832       7.696278      19.337775      -0.572768      38.640007 0.53397851E+03  0.12795224E+05                                 9.017617                            7.106874       0.473684       2.210387                    0.997296      27.246290      71.148860       0.720638       0.354703      -1.144166      -0.001713      -0.019011       0.018248       0.026407       0.002013       0.001637      -0.052236       0.111061       0.033640      -0.088547       0.038554       0.049994             10.865381       5.953351      -1.341452       1.748135      12.980814      -4.345487      13.661980           0.000439
          531              O       7.672860       7.816698      21.510683      -0.556185      37.707605 0.48686994E+03  0.11399088E+05                                 8.876986                            6.736196       0.485676       2.213257                    0.998594      26.876805      69.354785       0.748516       0.349500      -1.148504      -0.004937      -0.020835      -0.013716       0.025429       0.014283      -0.004363       0.047960       0.089380      -0.032712      -0.076640       0.024029       0.052612             11.577461       5.568118      -0.336434       0.561553      16.111580       7.100647      13.052684           0.000295
          532              O       5.704155      10.316983      19.163111      -0.554400      37.501471 0.49902289E+03  0.11750438E+05                                 8.817856                            6.828221       0.508697       2.221562                    0.998343      26.930207      69.586033       0.742415       0.350369      -1.148321      -0.019422       0.013235       0.014255       0.027488       0.037573      -0.048085       0.018579      -0.067561       0.014451      -0.083100       0.034597       0.048503             11.105278      11.588268      -4.670445      -4.098779       8.914035       4.758523      12.813531          -0.000193
          533              O       7.378522      11.258262      16.388192      -0.483590      26.967563 0.39983287E+03  0.89529581E+04                                 7.105138                            6.164901       0.645092       2.260702                    0.998541      26.516931      67.938811       0.767385       0.356455      -1.137571       0.005803      -0.015625      -0.008095       0.018530      -0.000303      -0.017111       0.035853       0.027710      -0.143309      -0.067166       0.023672       0.043495              7.655928       6.120613       1.780234       1.936914       8.545196       2.064008       8.301976           0.129168
          534              O       4.996158      11.687025       3.170410      -0.544739      37.024287 0.51708815E+03  0.12274135E+05                                 8.797459                            6.967140       0.562737       2.257320                    0.994877      26.581389      68.770676       0.733000       0.352027      -1.147940      -0.000466      -0.026723      -0.022125       0.034696      -0.016162       0.012628       0.044226      -0.008151       0.033913      -0.050199       0.000624       0.049575             10.927047       6.798217      -1.159801      -2.982376      10.153971       3.173537      15.828955           0.034506
          535              O       4.603668      13.137695       5.839775      -0.572768      38.640006 0.53397850E+03  0.12795224E+05                                 9.017617                            7.106874       0.473684       2.210387                    0.997296      27.246289      71.148858       0.720638       0.354703      -1.144166       0.001713       0.019011       0.018248       0.026407       0.002013      -0.001637       0.052236       0.111061       0.033640      -0.088547       0.038554       0.049994             10.865382       5.953351      -1.341452      -1.748135      12.980814       4.345487      13.661980           0.000441
          536              O       4.355640      13.017275       8.012683      -0.556185      37.707605 0.48686994E+03  0.11399088E+05                                 8.876986                            6.736196       0.485677       2.213257                    0.998594      26.876805      69.354786       0.748516       0.349500      -1.148504       0.004937       0.020835      -0.013716       0.025429       0.014283       0.004363      -0.047960       0.089380      -0.032712      -0.076640       0.024029       0.052612             11.577461       5.568118      -0.336433      -0.561553      16.111580      -7.100647      13.052685           0.000297
          537              O       6.324345      10.516990       5.665111      -0.554400      37.501474 0.49902294E+03  0.11750440E+05                                 8.817856                            6.828222       0.508697       2.221562                    0.998343      26.930208      69.586038       0.742415       0.350369      -1.148321       0.019422      -0.013235       0.014255       0.027488       0.037573       0.048085      -0.018579      -0.067561       0.014451      -0.083100       0.034597       0.048503             11.105279      11.588268      -4.670445       4.098779       8.914035      -4.758523      12.813533          -0.000190
          538              O       4.649978       9.575711       2.890192      -0.483589      26.967530 0.39983226E+03  0.89529409E+04                                 7.105132                            6.164895       0.645090       2.260702                    0.998541      26.516916      67.938756       0.767385       0.356455      -1.137571      -0.005802       0.015625      -0.008096       0.018530      -0.000303       0.017111      -0.035852       0.027710      -0.143308      -0.067166       0.023671       0.043494              7.655921       6.120608       1.780233      -1.936912       8.545188      -2.064006       8.301968           0.129180
          539              O      -4.996158      11.687025      19.326436      -0.544588      37.020353 0.51703748E+03  0.12272625E+05                                 8.796898                            6.966885       0.562299       2.257234                    0.994878      26.579772      68.765512       0.733000       0.352036      -1.147933       0.000530      -0.026859       0.022153       0.034821       0.016148       0.012659      -0.044276      -0.008288       0.033692      -0.050230       0.000602       0.049628             10.925924       6.797606       1.159923      -2.981648      10.153855      -3.174028      15.826310           0.034525
          540              O      -4.603668      13.137695      16.657072      -0.572584      38.632399 0.53385864E+03  0.12791644E+05                                 9.016475                            7.106124       0.474121       2.210564                    0.997299      27.243286      71.139240       0.720668       0.354708      -1.144161      -0.001713       0.018926      -0.018381       0.026439      -0.002053      -0.001740      -0.052172       0.111056       0.033822      -0.088507       0.038536       0.049971             10.863791       5.952707       1.341188      -1.747839      12.979022      -4.344211      13.659644           0.000439
          541              O      -4.355640      13.017275      14.484164      -0.556067      37.703890 0.48681534E+03  0.11397548E+05                                 8.876617                            6.736000       0.485531       2.213271                    0.998592      26.875035      69.350581       0.748493       0.349519      -1.148482      -0.005004       0.020855       0.013688       0.025442      -0.014321       0.004297       0.048017       0.089283      -0.032794      -0.076663       0.024055       0.052608             11.576806       5.567885       0.336321      -0.561629      16.110546       7.100043      13.051986           0.000295
          542              O      17.732655      10.516990      16.831736      -0.554213      37.494830 0.49896809E+03  0.11748701E+05                                 8.816649                            6.827696       0.508792       2.221637                    0.998335      26.927571      69.575492       0.742475       0.350354      -1.148346      -0.019491      -0.013279      -0.014412       0.027640      -0.037522       0.048124       0.018646      -0.067642       0.015008      -0.083169       0.034785       0.048385             11.103463      11.586771       4.669491       4.097695       8.912630       4.757247      12.810987          -0.000192
          543              O      -4.649978       9.575711      19.606655      -0.483535      26.969118 0.39986072E+03  0.89537675E+04                                 7.105516                            6.165213       0.644546       2.260528                    0.998540      26.517266      67.941115       0.767344       0.356467      -1.137558       0.005819       0.015747       0.008070       0.018627       0.000309       0.017118       0.035905       0.027493      -0.143561      -0.067250       0.023782       0.043467              7.656333       6.120876      -1.780369      -1.937070       8.545591       2.064237       8.302531           0.129193
          544              O      17.024658       9.146948       5.828436      -0.544588      37.020341 0.51703728E+03  0.12272619E+05                                 8.796895                            6.966882       0.562299       2.257234                    0.994878      26.579770      68.765496       0.733001       0.352035      -1.147934      -0.000530       0.026860       0.022153       0.034820       0.016149      -0.012659       0.044277      -0.008287       0.033693      -0.050231       0.000603       0.049628             10.925919       6.797604       1.159922       2.981647      10.153851       3.174027      15.826303           0.034529
          545              O      16.632168       7.696278       3.159072      -0.572584      38.632394 0.53385856E+03  0.12791642E+05                                 9.016474                            7.106124       0.474121       2.210564                    0.997299      27.243284      71.139233       0.720668       0.354708      -1.144161       0.001713      -0.018926      -0.018381       0.026439      -0.002053       0.001740       0.052172       0.111056       0.033822      -0.088507       0.038536       0.049971             10.863790       5.952706       1.341188       1.747839      12.979020       4.344210      13.659643           0.000441
          546              O      16.384140       7.816698       0.986164      -0.556067      37.703894 0.48681540E+03  0.11397550E+05                                 8.876618                            6.736000       0.485531       2.213271                    0.998592      26.875036      69.350587       0.748493       0.349519      -1.148482       0.005004      -0.020855       0.013688       0.025442      -0.014321      -0.004297      -0.048017       0.089283      -0.032795      -0.076662       0.024055       0.052608             11.576807       5.567886       0.336321       0.561630      16.110549      -7.100044      13.051987           0.000296
          547              O      -5.704155      10.316983       3.333736      -0.554213      37.494826 0.49896803E+03  0.11748699E+05                                 8.816648                            6.827696       0.508792       2.221637                    0.998335      26.927569      69.575486       0.742475       0.350354      -1.148346       0.019491       0.013279      -0.014412       0.027640      -0.037522      -0.048124      -0.018646      -0.067642       0.015008      -0.083169       0.034785       0.048385             11.103462      11.586770       4.669491      -4.097694       8.912629      -4.757246      12.810986          -0.000190
          548              O      16.678478      11.258262       6.108655      -0.483535      26.969100 0.39986041E+03  0.89537579E+04                                 7.105506                            6.165205       0.644548       2.260529                    0.998540      26.517293      67.941146       0.767346       0.356466      -1.137559      -0.005819      -0.015747       0.008070       0.018626       0.000307      -0.017120      -0.035908       0.027495      -0.143565      -0.067253       0.023784       0.043469              7.656321       6.120867      -1.780366       1.937065       8.545580      -2.064233       8.302517           0.129213
          549              O      16.433818      10.170312      25.666987      -0.544654      37.025628 0.51712236E+03  0.12275212E+05                                 8.797946                            6.967614       0.561633       2.257019                    0.994866      26.581271      68.772244       0.732933       0.352051      -1.147914       0.022962      -0.013864      -0.022152       0.034788       0.004484      -0.031989       0.033099       0.032064       0.033833      -0.050207       0.000591       0.049615             10.927426      10.320425      -0.873366      -4.239934       6.633013      -0.995648      15.828839           0.034526
          550              O      14.981256      10.555741       1.340351      -0.572654      38.632742 0.53386330E+03  0.12791755E+05                                 9.016418                            7.106047       0.474173       2.210572                    0.997292      27.243804      71.140067       0.720690       0.354697      -1.144172      -0.015569       0.011013       0.018268       0.026409       0.047045      -0.046076       0.024692      -0.059050       0.033688      -0.088543       0.038581       0.049962             10.863751      12.384010      -2.371889      -4.636249       6.547662       0.658457      13.659580           0.000440
          551              O      14.961529      10.280732       3.513259      -0.556154      37.705404 0.48684274E+03  0.11398313E+05                                 8.876710                            6.736062       0.485870       2.213355                    0.998593      26.876034      69.352790       0.748513       0.349506      -1.148497      -0.015633       0.014755      -0.013676       0.025478       0.031521       0.043746      -0.020248      -0.069532      -0.032782      -0.076689       0.024044       0.052645             11.576958      13.766444      -4.397079       5.868068       7.912430      -4.036448      13.052000           0.000296
          552              O      -5.945808      10.735538       1.165687      -0.554083      37.485637 0.49876927E+03  0.11742928E+05                                 8.815284                            6.826402       0.508697       2.221685                    0.998332      26.924366      69.565499       0.742530       0.350361      -1.148332       0.021228       0.010246       0.014366       0.027605      -0.048041       0.040127       0.032367      -0.031168       0.014366      -0.083086       0.034594       0.048492             11.101853      13.623841       3.492383       6.168201       6.873248       1.170195      12.808471          -0.000191
          553              O      18.089180       8.814854      25.386768      -0.483477      26.970011 0.39987250E+03  0.89541109E+04                                 7.105760                            6.165370       0.644773       2.260610                    0.998542      26.517160      67.941481       0.767321       0.356474      -1.137551      -0.016518       0.002904      -0.008169       0.018655       0.012062       0.039672      -0.003186      -0.013323      -0.143448      -0.067256       0.023822       0.043434              7.656625       6.397861      -1.940288       0.819292       8.269265      -2.709804       8.302750           0.129227
          554              O      -4.405318      10.663661      12.168987      -0.544654      37.025624 0.51712230E+03  0.12275210E+05                                 8.797946                            6.967614       0.561632       2.257019                    0.994866      26.581268      68.772238       0.732933       0.352051      -1.147914      -0.022962       0.013864      -0.022152       0.034788       0.004484       0.031989      -0.033099       0.032064       0.033833      -0.050206       0.000591       0.049615             10.927425      10.320425      -0.873367       4.239933       6.633013       0.995647      15.828837           0.034527
          555              O      -2.952756      10.278232      14.838351      -0.572654      38.632743 0.53386331E+03  0.12791756E+05                                 9.016418                            7.106048       0.474173       2.210572                    0.997292      27.243804      71.140069       0.720690       0.354697      -1.144172       0.015569      -0.011013       0.018268       0.026409       0.047045       0.046076      -0.024692      -0.059050       0.033688      -0.088543       0.038581       0.049962             10.863751      12.384011      -2.371889       4.636250       6.547662      -0.658457      13.659581           0.000440
          556              O      -2.933029      10.553241      17.011259      -0.556154      37.705398 0.48684265E+03  0.11398310E+05                                 8.876709                            6.736061       0.485870       2.213355                    0.998593      26.876033      69.352783       0.748513       0.349506      -1.148497       0.015633      -0.014755      -0.013676       0.025478       0.031521      -0.043746       0.020248      -0.069532      -0.032782      -0.076689       0.024044       0.052645             11.576956      13.766441      -4.397078      -5.868066       7.912428       4.036447      13.051997           0.000295
          557              O      17.974308      10.098435      14.663687      -0.554083      37.485641 0.49876934E+03  0.11742930E+05                                 8.815285                            6.826403       0.508697       2.221685                    0.998332      26.924367      69.565504       0.742530       0.350361      -1.148332      -0.021228      -0.010246       0.014366       0.027605      -0.048041      -0.040127      -0.032367      -0.031168       0.014366      -0.083086       0.034594       0.048492             11.101855      13.623843       3.492383      -6.168202       6.873249      -1.170195      12.808472          -0.000192
          558              O      -6.060680      12.019119      11.888768      -0.483478      26.970022 0.39987270E+03  0.89541172E+04                                 7.105766                            6.165375       0.644770       2.260609                    0.998542      26.517148      67.941473       0.767320       0.356475      -1.137550       0.016518      -0.002904      -0.008169       0.018655       0.012062      -0.039670       0.003186      -0.013321      -0.143446      -0.067254       0.023821       0.043433              7.656632       6.397866      -1.940290      -0.819293       8.269271       2.709806       8.302758           0.129230

******************************************************
Auxiliary information for the entire system
The total spin magnetic moment of the unit cell is   2.870148
The total net atomic charge of the unit cell is   0.000002
Accuracy of reproducing the electrostatic potential in the unit cell:
  The inner radius (bohr) =    5.0000
  The outer radius (bohr) =   12.0000
  Valid grid points have density less than (e/(bohr^3)) =    0.0001
  The number of valid grid points were=      1660246
  The rms potential error without charges in kcal/mol is=      5.61712
  The rms potential error with partial charges in kcal/mol is=      0.66615
  The RRMSE value at monopole order=      0.11859
  The rms potential error with partial charges and cloud penetration in kcal/mol is=      0.66918
  The RRMSE value at monopole order with cloud penetration is=      0.11913
  The rms potential error with partial charges and atomic dipoles in kcal/mol is=      0.38883
  The RRMSE value at dipole order=      0.06922
  The rms potential error with partial charges, atomic dipoles and cloud penetration in kcal/mol is=      0.38458
  The RRMSE value at dipole order with cloud penetration=      0.06847

******************************************************
The electron densities and ab initio electrostatic potential were computed in VASP using the PBE functional and
projector augmented wave method. See the main text of the journal article for a description of computational details.
The atomic charges, dipoles, and quadrupoles were computed with the DDEC6 method as described in
(a) T. A. Manz and N. Gabaldon Limas, RSC Adv. 6 (2016) 47771-47801 DOI: 10.1039/c6ra04656h
(b) N. Gabaldon Limas and T. A. Manz, RSC Adv. 8 (2018) 2678-2707 DOI: 10.1039/c7ra11829e.
For each atom in the material, the electron cloud parameters were fit to the spherically averaged atom-in-material
electron density using radial positions for which this density was between 10^-4 and 10^-2 electrons per cubic bohr.
The polarizabilities, dispersion coefficients, and quantum Drude oscillator (QDO) parameters were fit using the MCLF method.
[truncated: 436 more chars]
