# Supplementary material for: A collection of forcefield precursors for metal–organic frameworks
Source: RSC Adv. 2019 Nov 13;9(63):36492–507. doi: 10.1039/c9ra07327b (PMC9075174; doi:10.1039/c9ra07327b)
Supplement: RA-009-C9RA07327B-s3578 [file RA-009-C9RA07327B-s3578.xyz]

   54
jmolscript: load "" {1 1 1} spacegroup "x,y,z" unitcell [{      6.894500     0.000000     0.000000 }, {     -2.298161    15.066028     0.000000 }, {      2.298161     7.533009    13.047566 }]
Fe     5.918239    14.657736     7.664140     0.896396
Fe     3.620071    14.374494     9.569085     0.896060
Fe     1.321906    16.165845     8.861907     0.895820
Fe     0.976261     7.941301     5.383426     0.896138
Fe     3.274429     8.224543     3.478481     0.895766
Fe     5.572594     6.433192     4.185659     0.895574
H      5.704047     4.513779     7.016981     0.130659
H      1.107717    11.353003     5.630025     0.130099
H      3.405885     6.732254     0.400560     0.130210
H      1.190453    18.085258     6.030585     0.130657
H      5.786783    11.246034     7.417541     0.130098
H      3.488615    15.866783    12.647006     0.130209
C      3.847132    17.143630     8.055567     0.715229
C      4.952321    17.871320     7.191818    -0.187914
C     -0.523980    17.604651     6.985667     0.331067
C      6.703749     4.023380     6.882591    -0.236596
C      1.548965    13.470533     7.220523     0.715594
C      2.654153    12.358660     7.022200    -0.188525
C      4.072351    12.313462     7.356218     0.329320
C      2.107419    11.481818     6.121918    -0.235590
C      6.145296    14.583911    10.819042     0.714871
C      7.250484    14.968094    11.881114    -0.187639
C      1.774183    15.279961    11.753247     0.328508
C      4.405588     7.093839     0.043057    -0.234857
C      3.047368     5.455407     4.991999     0.715220
C      1.942179     4.727717     5.855748    -0.187903
C      7.418480     4.994386     6.061899     0.331086
C      0.190751    18.575657     6.164975    -0.236594
C      5.345535     9.128504     5.827043     0.715583
C      4.240347    10.240377     6.025366    -0.188508
C      2.822149    10.285575     5.691348     0.329331
C      4.787081    11.117219     6.925648    -0.235592
C      0.749204     8.015126     2.228524     0.714862
C     -0.355984     7.630943     1.166452    -0.187618
C      5.120317     7.319076     1.294319     0.328527
C      2.488912    15.505198    13.004509    -0.234859
O      4.371114    16.147012     8.435251    -0.616686
O      2.757801    17.428378     8.141681    -0.496184
O     -0.068944    16.497298     7.254447    -0.535537
O      2.072947    14.297658     7.893777    -0.616981
O      0.459634    13.402736     6.930867    -0.496205
O      4.527388    13.099908     8.180824    -0.533924
O      6.669279    14.753404     9.766103    -0.616873
O      5.055965    14.366960    11.022584    -0.495850
O      2.229221    15.600868    10.659861    -0.534267
O      2.523386     6.452025     4.612315    -0.616645
O      4.136699     5.170659     4.905885    -0.496169
O      6.963444     6.101739     5.793119    -0.535489
O      4.821553     8.301379     5.153789    -0.616937
O      6.434866     9.196301     6.116699    -0.496196
O      2.367112     9.499129     4.866742    -0.533875
O      0.225221     7.845633     3.281463    -0.616833
O      1.838535     8.232077     2.024982    -0.495839
O      4.665279     6.998169     2.387705    -0.534200

The following XYZ coordinates are in angstroms. Other properties are in atomic units.
The sperically averaged electron density of each atom fit to a function of the form exp(a - br)
eigen_1, eigen_2 and eigen_3 are the three eigenvalues of traceless quadrupole moment tensor
  atom number  atomic symbol              X              Y              Z     net charge C6 coefficient C8 coefficient C10 coefficient fluctuating dipole atomic polarizability isotropic forcefield polarizability              a              b squared Pearson coefficient          <r^3>          <r^4>         wp_QDO          m_QDO          q_QDO       dipole_x       dipole_y       dipole_z         dipole            Qxy            Qxz            Qyz     Q(x^2-y^2)  Q(3z^2 - R^2)        eigen_1        eigen_2        eigen_3 static polarizability      alpha(xx)      alpha(xy)      alpha(xz)      alpha(yy)      alpha(yz)      alpha(zz) atomic spin moment
            1             Fe       5.918239      14.657736       7.664140       0.896396     147.942536 0.30924210E+04  0.11088506E+06                                21.641807                           17.333850       0.364896       1.919556                    0.999294      52.291941     148.498389       0.468823       0.364353      -1.178197      -0.031142      -0.011702      -0.080790       0.087372      -0.036801       0.058001       0.018516      -0.149189       0.125912      -0.126097       0.058404       0.067693             27.570456      32.257045       1.107177      -1.327359      34.618276       1.440439      15.836047           3.799792
            2             Fe       3.620071      14.374494       9.569085       0.896060     148.027085 0.30948479E+04  0.11099486E+06                                21.650393                           17.341259       0.363618       1.919107                    0.999305      52.306908     148.560571       0.468694       0.364379      -1.178165      -0.031562      -0.064252       0.050603       0.087665       0.068261       0.002772      -0.004566      -0.124157       0.198614      -0.125470       0.058037       0.067433             27.580651      32.273106      -1.702386      -0.293326      19.289109       7.411264      31.179739           3.799194
            3             Fe       1.321906      16.165845       8.861907       0.895820     148.083580 0.30961591E+04  0.11105441E+06                                21.655756                           17.344798       0.366661       1.919863                    0.999294      52.317688     148.602926       0.468648       0.364373      -1.178162      -0.031803       0.075716       0.030382       0.087564      -0.032021      -0.060888      -0.013870      -0.156697       0.104113      -0.126208       0.058569       0.067639             27.589019      32.281221       0.593682       1.623060      21.793659      -8.859639      28.692176           3.800386
            4             Fe       0.976261       7.941301       5.383426       0.896138     147.961610 0.30929124E+04  0.11090729E+06                                21.643679                           17.335272       0.364796       1.919499                    0.999294      52.295432     148.512287       0.468801       0.364355      -1.178193       0.031152       0.011696       0.080813       0.087396      -0.036844       0.058022       0.018535      -0.149127       0.126019      -0.126117       0.058412       0.067705             27.572956      32.260533       1.107385      -1.327491      34.620971       1.440660      15.837364           3.799584
            5             Fe       3.274429       8.224543       3.478481       0.895766     148.049857 0.30954344E+04  0.11102142E+06                                21.652650                           17.342976       0.363503       1.919040                    0.999305      52.311010     148.577088       0.468667       0.364382      -1.178160       0.031570       0.064270      -0.050615       0.087688       0.068243       0.002734      -0.004603      -0.124138       0.198563      -0.125441       0.057993       0.067448             27.583657      32.277203      -1.702628      -0.293477      19.290910       7.411892      31.182858           3.798956
            6             Fe       5.572594       6.433192       4.185659       0.895574     148.102897 0.30966580E+04  0.11107703E+06                                21.657697                           17.346280       0.366562       1.919807                    0.999294      52.321101     148.616859       0.468624       0.364377      -1.178156       0.031810      -0.075733      -0.030390       0.087584      -0.032034      -0.060873      -0.013842      -0.156682       0.104017      -0.126182       0.058542       0.067640             27.591602      32.284808       0.593664       1.623307      21.795593      -8.860385      28.694405           3.800191
            7              H       5.704047       4.513779       7.016981       0.130659       2.054240 0.17583473E+02  0.20683422E+03                                 2.509130                            2.324669      -1.626379       2.074934                    0.992644       4.230367      12.301122       0.451793       1.152522      -0.739511      -0.036200       0.039254      -0.002347       0.053449      -0.014564      -0.006147       0.000785      -0.000217      -0.041759      -0.016234      -0.005961       0.022195              2.623176       3.371852      -0.432244      -0.102475       2.494226      -0.281358       2.003449          -0.000311
            8              H       1.107717      11.353003       5.630025       0.130099       2.052850 0.17565499E+02  0.20651145E+03                                 2.504422                            2.320649      -1.622633       2.075612                    0.992732       4.231011      12.288303       0.453140       1.149714      -0.740171      -0.036249      -0.021673      -0.033078       0.053646       0.001874       0.015756       0.008602       0.016579       0.007567      -0.016290      -0.006005       0.022295              2.617980       3.364483       0.127060       0.424434       2.365258       0.352068       2.124200          -0.000311
            9              H       3.405885       6.732254       0.400560       0.130210       2.058025 0.17619841E+02  0.20733627E+03                                 2.510268                            2.325529      -1.621843       2.076100                    0.992842       4.234246      12.308238       0.452231       1.150993      -0.739873      -0.036265      -0.017685       0.035245       0.053573       0.012718      -0.009515      -0.009564       0.014918       0.002889      -0.016311      -0.006006       0.022317              2.624447       3.374060       0.305270      -0.323584       1.883118      -0.071965       2.616162          -0.000310
           10              H       1.190453      18.085258       6.030585       0.130657       2.054215 0.17583214E+02  0.20683045E+03                                 2.509113                            2.324656      -1.626362       2.074943                    0.992644       4.230342      12.301036       0.451793       1.152525      -0.739510       0.036200      -0.039254       0.002346       0.053449      -0.014564      -0.006146       0.000786      -0.000218      -0.041761      -0.016234      -0.005961       0.022195              2.623157       3.371826      -0.432236      -0.102475       2.494209      -0.281355       2.003438          -0.000311
           11              H       5.786783      11.246034       7.417541       0.130098       2.052825 0.17565244E+02  0.20650773E+03                                 2.504404                            2.320634      -1.622623       2.075618                    0.992732       4.230989      12.288220       0.453141       1.149715      -0.740171       0.036250       0.021673       0.033078       0.053646       0.001874       0.015756       0.008602       0.016579       0.007569      -0.016291      -0.006005       0.022295              2.617960       3.364452       0.127056       0.424427       2.365242       0.352063       2.124185          -0.000311
           12              H       3.488615      15.866783      12.647006       0.130209       2.057980 0.17619376E+02  0.20732943E+03                                 2.510232                            2.325499      -1.621825       2.076110                    0.992842       4.234208      12.308088       0.452233       1.150994      -0.739873       0.036265       0.017685      -0.035244       0.053573       0.012718      -0.009515      -0.009565       0.014917       0.002890      -0.016311      -0.006006       0.022317              2.624407       3.374003       0.305263      -0.323573       1.883096      -0.071962       2.616123          -0.000310
           13              C       3.847132      17.143630       8.055567       0.715229      19.917667 0.18217980E+03  0.35108021E+04                                 6.906550                            4.888729      -0.066287       2.075063                    0.999319      20.321856      56.211834       0.646066       0.491952      -1.001928      -0.032214      -0.024353       0.040886       0.057467       0.007354       0.049216       0.068390      -0.054455       0.216048      -0.083411      -0.039327       0.122739              8.607881      11.111754       0.195107      -1.681642       9.043752      -3.012168       5.668138           0.002249
           14              C       4.952321      17.871320       7.191818      -0.187914      52.793388 0.56948861E+03  0.14217759E+05                                12.049081                            7.897361      -0.064800       1.939241                    0.999097      30.790400      89.036524       0.597379       0.410686      -1.075836       0.019814       0.008846      -0.021269       0.030385      -0.006327       0.010379      -0.028905      -0.124313      -0.005235      -0.063059      -0.011675       0.074734             16.520251      18.563237       0.446183      -3.404224      20.517448      -7.731532      10.480068           0.018155
           15              C      -0.523980      17.604651       6.985667       0.331067      34.632499 0.32687237E+03  0.71963626E+04                                 9.484504                            6.234886      -0.144528       1.977931                    0.999479      25.044233      70.967736       0.623823       0.445975      -1.040233       0.023157      -0.086236       0.003791       0.089372      -0.020092       0.010051       0.007345      -0.006528       0.013066      -0.027391       0.009130       0.018261             12.831234      12.240973      -1.604139      -0.831729      17.859360      -6.588160       8.393371           0.017810
           16              C       6.703749       4.023380       6.882591      -0.236596      52.516193 0.57299462E+03  0.14397484E+05                                11.903367                            7.852522      -0.034857       1.922589                    0.999703      32.755126      96.552546       0.604047       0.403552      -1.075289       0.003083      -0.035507       0.029990       0.046579       0.001481       0.008088       0.027375       0.000428      -0.013145      -0.029580       0.001552       0.028028             16.277940      13.089622      -0.695943      -1.477827      24.520905      -9.730211      11.223295           0.018654
           17              C       1.548965      13.470533       7.220523       0.715594      19.883482 0.18183675E+03  0.35024335E+04                                 6.898591                            4.884006      -0.059628       2.077477                    0.999296      20.300241      56.132369       0.646422       0.491929      -1.001971      -0.031413       0.047192       0.000493       0.056693       0.038051      -0.030180      -0.069917      -0.057244       0.210098      -0.082824      -0.039828       0.122652              8.596911      11.097579      -1.550983       0.671612       9.108457       2.962838       5.584697           0.002251
           18              C       2.654153      12.358660       7.022200      -0.188525      52.801985 0.56970889E+03  0.14223919E+05                                12.047197                            7.896989      -0.062604       1.939708                    0.999089      30.799229      89.049519       0.597638       0.410489      -1.076019       0.021101      -0.023578       0.002734       0.031759       0.012228       0.001038       0.042355      -0.101590       0.067968      -0.063800      -0.011191       0.074991             16.516840      18.556605      -3.172017       1.313822      19.683549       8.210964      11.310366           0.018159
           19              C       4.072351      12.313462       7.356218       0.329320      34.655490 0.32715410E+03  0.72038325E+04                                 9.487243                            6.236797      -0.146462       1.977271                    0.999529      25.054040      70.992624       0.623868       0.445864      -1.040338       0.022882       0.045783       0.072142       0.088454       0.017966       0.011724      -0.005398      -0.003074       0.025756      -0.026656       0.009571       0.017085             12.835055      12.242107       0.082569       1.805416      16.472218       7.396586       9.790841           0.017811
           20              C       2.107419      11.481818       6.121918      -0.235590      52.451281 0.57221154E+03  0.14372904E+05                                11.896137                            7.849170      -0.036693       1.922482                    0.999719      32.727860      96.455967       0.603943       0.403759      -1.075150       0.002250       0.044242       0.015979       0.047093       0.006285      -0.005489      -0.010036       0.029742       0.069645      -0.029256       0.002228       0.027028             16.266772      13.078903      -0.932483       1.339302      22.959991      10.615430      12.761423           0.018641
           21              C       6.145296      14.583911      10.819042       0.714871      19.908113 0.18208195E+03  0.35084165E+04                                 6.904516                            4.887534      -0.064755       2.075628                    0.999348      20.315306      56.188207       0.646127       0.491976      -1.001924      -0.031979      -0.023230      -0.042060       0.057718      -0.046003      -0.017280       0.000614      -0.174967      -0.143944      -0.082815      -0.040150       0.122964              8.604998      11.108310       1.358391       1.008904       3.902463       0.044125      10.804220           0.002251
           22              C       7.250484      14.968094      11.881114      -0.187639      52.819457 0.56980300E+03  0.14227905E+05                                12.053728                            7.900232      -0.067270       1.938443                    0.999080      30.798406      89.073697       0.597178       0.410758      -1.075763       0.020935       0.014272       0.017503       0.030795      -0.005920      -0.011150      -0.013704      -0.050178       0.215874      -0.062971      -0.011944       0.074915             16.527073      18.569008       2.725723       2.090484       6.295897      -0.481315      24.716314           0.018141
           23              C       1.774183      15.279961      11.753247       0.328508      34.707445 0.32770785E+03  0.72189280E+04                                 9.494443                            6.240745      -0.141726       1.978376                    0.999489      25.078426      71.071210       0.623883       0.445674      -1.040471       0.024048       0.039720      -0.076367       0.089375       0.000517      -0.022608      -0.002478      -0.016770      -0.013520      -0.027988       0.010053       0.017935             12.845765      12.253448       1.523859      -0.973855       5.058890      -0.806226      21.224957           0.017821
           24              C       4.405588       7.093839       0.043057      -0.234857      52.411174 0.57168091E+03  0.14356088E+05                                11.888252                            7.843801      -0.037067       1.922349                    0.999722      32.717278      96.409609       0.604356       0.403581      -1.075280       0.003547      -0.008274      -0.045745       0.046622      -0.008122      -0.002793      -0.017012      -0.017308      -0.067673      -0.029438       0.001688       0.027749             16.254912      13.075127       1.626557       0.134094       6.114249      -0.892813      29.575359           0.018632
           25              C       3.047368       5.455407       4.991999       0.715220      19.917988 0.18218287E+03  0.35108735E+04                                 6.906607                            4.888759      -0.066259       2.075068                    0.999319      20.321978      56.212125       0.646067       0.491950      -1.001930       0.032214       0.024354      -0.040886       0.057468       0.007355       0.049212       0.068385      -0.054454       0.216031      -0.083406      -0.039325       0.122731              8.607967      11.111854       0.195106      -1.681655       9.043860      -3.012214       5.668186           0.002248
           26              C       1.942179       4.727717       5.855748      -0.187903      52.792860 0.56948388E+03  0.14217599E+05                                12.048963                            7.897302      -0.064779       1.939246                    0.999097      30.790289      89.035816       0.597385       0.410684      -1.075838      -0.019814      -0.008847       0.021267       0.030383      -0.006329       0.010378      -0.028907      -0.124314      -0.005251      -0.063057      -0.011681       0.074738             16.520074      18.563013       0.446205      -3.404194      20.517239      -7.731450      10.479971           0.018154
           27              C       7.418480       4.994386       6.061899       0.331086      34.632388 0.32687158E+03  0.71963358E+04                                 9.484478                            6.234876      -0.144501       1.977940                    0.999479      25.044088      70.967114       0.623824       0.445974      -1.040234      -0.023158       0.086232      -0.003796       0.089368      -0.020089       0.010054       0.007344      -0.006527       0.013071      -0.027390       0.009132       0.018258             12.831197      12.240917      -1.604151      -0.831712      17.859331      -6.588144       8.393343           0.017811
           28              C       0.190751      18.575657       6.164975      -0.236594      52.516330 0.57299529E+03  0.14397507E+05                                11.903402                            7.852535      -0.034856       1.922590                    0.999703      32.755115      96.552575       0.604046       0.403552      -1.075288      -0.003082       0.035505      -0.029994       0.046580       0.001483       0.008087       0.027377       0.000429      -0.013153      -0.029582       0.001553       0.028028             16.278012      13.089638      -0.695896      -1.477852      24.521042      -9.730285      11.223355           0.018655
           29              C       5.345535       9.128504       5.827043       0.715583      19.883826 0.18184004E+03  0.35025104E+04                                 6.898656                            4.884041      -0.059615       2.077478                    0.999296      20.300387      56.132761       0.646422       0.491927      -1.001972       0.031415      -0.047190      -0.000494       0.056693       0.038047      -0.030178      -0.069912      -0.057240       0.210088      -0.082817      -0.039826       0.122643              8.597006      11.097698      -1.550996       0.671620       9.108568       2.962889       5.584754           0.002249
           30              C       4.240347      10.240377       6.025366      -0.188508      52.801356 0.56970270E+03  0.14223716E+05                                12.047073                            7.896925      -0.062596       1.939710                    0.999089      30.799071      89.048709       0.597644       0.410487      -1.076021      -0.021101       0.023577      -0.002736       0.031759       0.012228       0.001040       0.042360      -0.101588       0.067963      -0.063798      -0.011197       0.074995             16.516654      18.556393      -3.171999       1.313794      19.683324       8.210859      11.310245           0.018159
           31              C       2.822149      10.285575       5.691348       0.329331      34.655610 0.32715565E+03  0.72038703E+04                                 9.487253                            6.236807      -0.146454       1.977272                    0.999529      25.054006      70.992389       0.623869       0.445863      -1.040339      -0.022881      -0.045782      -0.072139       0.088451       0.017966       0.011722      -0.005397      -0.003076       0.025748      -0.026653       0.009570       0.017083             12.835072      12.242104       0.082589       1.805425      16.472246       7.396613       9.790867           0.017810
           32              C       4.787081      11.117219       6.925648      -0.235592      52.451536 0.57221391E+03  0.14372979E+05                                11.896185                            7.849192      -0.036694       1.922482                    0.999719      32.727900      96.456155       0.603942       0.403760      -1.075149      -0.002248      -0.044241      -0.015979       0.047092       0.006284      -0.005488      -0.010035       0.029745       0.069648      -0.029257       0.002229       0.027029             16.266862      13.078937      -0.932528       1.339276      22.960159      10.615511      12.761491           0.018640
           33              C       0.749204       8.015126       2.228524       0.714862      19.908458 0.18208521E+03  0.35084928E+04                                 6.904583                            4.887570      -0.064746       2.075627                    0.999348      20.315446      56.188589       0.646127       0.491974      -1.001925       0.031980       0.023227       0.042060       0.057717      -0.045999      -0.017278       0.000613      -0.174956      -0.143935      -0.082809      -0.040148       0.122956              8.605098      11.108437       1.358405       1.008917       3.902491       0.044124      10.804366           0.002251
           34              C      -0.355984       7.630943       1.166452      -0.187618      52.818700 0.56979538E+03  0.14227657E+05                                12.053585                            7.900158      -0.067258       1.938447                    0.999080      30.798202      89.072718       0.597183       0.410756      -1.075765      -0.020934      -0.014273      -0.017501       0.030793      -0.005919      -0.011150      -0.013706      -0.050170       0.215885      -0.062968      -0.011951       0.074919             16.526861      18.568762       2.725682       2.090498       6.295832      -0.481302      24.715987           0.018142
           35              C       5.120317       7.319076       1.294319       0.328527      34.707546 0.32770927E+03  0.72189630E+04                                 9.494457                            6.240758      -0.141702       1.978382                    0.999490      25.078367      71.070932       0.623883       0.445674      -1.040471      -0.024048      -0.039716       0.076366       0.089372       0.000513      -0.022607      -0.002475      -0.016766      -0.013510      -0.027986       0.010052       0.017933             12.845788      12.253452       1.523858      -0.973873       5.058895      -0.806235      21.225016           0.017819
           36              C       2.488912      15.505198      13.004509      -0.234859      52.411407 0.57168299E+03  0.14356153E+05                                11.888299                            7.843824      -0.037066       1.922349                    0.999722      32.717292      96.409694       0.604354       0.403582      -1.075280      -0.003545       0.008275       0.045744       0.046621      -0.008121      -0.002791      -0.017015      -0.017306      -0.067673      -0.029439       0.001689       0.027749             16.255002      13.075148       1.626554       0.134158       6.114271      -0.892809      29.575586           0.018633
           37              O       4.371114      16.147012       8.435251      -0.616686      44.098370 0.60281108E+03  0.14974718E+05                                 9.958051                            7.640533      -0.017545       2.022647                    0.997524      28.965453      78.468915       0.678940       0.363159      -1.130946      -0.002906       0.045272      -0.002524       0.045436      -0.004600       0.038169       0.052074      -0.010421       0.139748      -0.064539      -0.019888       0.084427             12.314271      11.328151      -2.867393       0.101024      17.198376      -5.082556       8.416285           0.043077
           38              O       2.757801      17.428378       8.141681      -0.496184      32.250512 0.39930704E+03  0.89523221E+04                                 8.065581                            6.196235       0.188940       2.146687                    0.996381      25.656333      66.113843       0.757700       0.360562      -1.132534       0.018492      -0.009146      -0.006621       0.021666       0.015840       0.018047       0.049273       0.038950       0.109649      -0.062936      -0.006147       0.069083              9.668434      15.933729       0.181716      -1.867975       7.229355      -1.656734       5.842218           0.028700
           39              O      -0.068944      16.497298       7.254447      -0.535537      45.567329 0.53174330E+03  0.12786730E+05                                10.151280                            7.086807       0.038903       2.049498                    0.998543      27.925588      74.152518       0.719148       0.354185      -1.139354      -0.044567       0.091348      -0.055455       0.115784      -0.003694       0.015751       0.012050      -0.019591       0.066022      -0.028087      -0.002525       0.030611             13.808957      10.345877      -4.295625       2.289670      21.939468      -7.072495       9.141526           0.070995
           40              O       2.072947      14.297658       7.893777      -0.616981      44.139449 0.60350893E+03  0.14996593E+05                                 9.964384                            7.645181      -0.018713       2.022115                    0.997526      28.980533      78.525117       0.678694       0.363181      -1.130914      -0.002745      -0.024963      -0.038013       0.045559       0.035293      -0.015012      -0.053918      -0.013675       0.130982      -0.064657      -0.019817       0.084474             12.322650      11.336676       1.520786       2.434240      15.023629       6.348124      10.607645           0.043114
           41              O       0.459634      13.402736       6.930867      -0.496205      32.276420 0.39970481E+03  0.89636476E+04                                 8.070501                            6.199807       0.196337       2.148745                    0.996447      25.667338      66.155352       0.757378       0.360619      -1.132467       0.019238      -0.001553       0.011705       0.022573       0.007818      -0.022040      -0.056802       0.026397       0.070900      -0.063005      -0.005771       0.068776              9.674588      15.943171      -1.710362       0.777119       7.629521       1.430560       5.451072           0.028669
           42              O       4.527388      13.099908       8.180824      -0.533924      45.482868 0.53067819E+03  0.12754202E+05                                10.138102                            7.079045       0.042534       2.050944                    0.998581      27.900086      74.054853       0.719672       0.354119      -1.139454      -0.045215      -0.094375      -0.052746       0.117189       0.015497      -0.004353      -0.015046      -0.027389       0.045586      -0.028408      -0.001318       0.029726             13.788780      10.331633       4.124441       2.571411      18.437513       9.062363      12.597193           0.070916
           43              O       6.669279      14.753404       9.766103      -0.616873      44.103601 0.60289346E+03  0.14977190E+05                                 9.958617                            7.640838      -0.018203       2.022435                    0.997429      28.967588      78.474331       0.678959       0.363139      -1.130968      -0.002580      -0.020584       0.040538       0.045538      -0.030647      -0.023325       0.001447      -0.104155      -0.141536      -0.064963      -0.019497       0.084460             12.315310      11.328045       1.346388      -2.533535       6.210735      -1.262361      19.407150           0.043138
           44              O       5.055965      14.366960      11.022584      -0.495850      32.246789 0.39926433E+03  0.89510008E+04                                 8.064331                            6.195384       0.189026       2.146656                    0.996401      25.657503      66.112513       0.757858       0.360502      -1.132597       0.019490       0.010738      -0.004014       0.022612      -0.022986       0.004832       0.007636      -0.058838      -0.185978      -0.063112      -0.005464       0.068576              9.666751      15.930804       1.526613       1.090543       4.753584       0.227470       8.315866           0.028674
           45              O       2.229221      15.600868      10.659861      -0.534267      45.460252 0.53035695E+03  0.12744452E+05                                10.134319                            7.076681       0.044116       2.051553                    0.998576      27.894271      74.031629       0.719832       0.354097      -1.139480      -0.044904       0.001812       0.107268       0.116301      -0.011838      -0.011439       0.003951      -0.046663      -0.016857      -0.028137      -0.002084       0.030221             13.783102      10.327466       0.165043      -4.855354       6.207034      -2.002543      24.814807           0.070853
           46              O       2.523386       6.452025       4.612315      -0.616645      44.096385 0.60277793E+03  0.14973683E+05                                 9.957741                            7.640310      -0.017570       2.022653                    0.997524      28.964710      78.466239       0.678952       0.363158      -1.130947       0.002908      -0.045265       0.002527       0.045428      -0.004605       0.038160       0.052070      -0.010425       0.139719      -0.064533      -0.019879       0.084412             12.313871      11.327791      -2.867351       0.101062      17.197787      -5.082372       8.416034           0.043074
           47              O       4.136699       5.170659       4.905885      -0.496169      32.249908 0.39929825E+03  0.89520724E+04                                 8.065462                            6.196154       0.188955       2.146698                    0.996380      25.656075      66.112906       0.757707       0.360561      -1.132536      -0.018489       0.009152       0.006618       0.021665       0.015842       0.018041       0.049268       0.038959       0.109642      -0.062936      -0.006139       0.069075              9.668280      15.933463       0.181692      -1.867920       7.229246      -1.656694       5.842132           0.028698
           48              O       6.963444       6.101739       5.793119      -0.535489      45.564574 0.53170828E+03  0.12785657E+05                                10.150811                            7.086523       0.039006       2.049544                    0.998543      27.924772      74.149288       0.719171       0.354180      -1.139360       0.044569      -0.091345       0.055443       0.115777      -0.003691       0.015760       0.012049      -0.019605       0.066010      -0.028094      -0.002518       0.030612             13.808251      10.345371      -4.295385       2.289533      21.938307      -7.072055       9.141075           0.070989
           49              O       4.821553       8.301379       5.153789      -0.616937      44.137505 0.60347665E+03  0.14995579E+05                                 9.964057                            7.644944      -0.018690       2.022133                    0.997526      28.979853      78.522510       0.678709       0.363178      -1.130917       0.002746       0.024962       0.038002       0.045550       0.035289      -0.015005      -0.053907      -0.013672       0.130967      -0.064650      -0.019808       0.084458             12.322226      11.336302       1.520801       2.434185      15.023100       6.347866      10.607275           0.043109
           50              O       6.434866       9.196301       6.116699      -0.496196      32.275976 0.39969798E+03  0.89634571E+04                                 8.070429                            6.199758       0.196276       2.148732                    0.996447      25.667087      66.154585       0.757380       0.360619      -1.132467      -0.019237       0.001548      -0.011708       0.022573       0.007810      -0.022037      -0.056799       0.026400       0.070885      -0.063003      -0.005763       0.068766              9.674497      15.943015      -1.710323       0.777112       7.629444       1.430542       5.451032           0.028669
           51              O       2.367112       9.499129       4.866742      -0.533875      45.480246 0.53064462E+03  0.12753176E+05                                10.137657                            7.078776       0.042609       2.050980                    0.998581      27.899295      74.051780       0.719694       0.354115      -1.139459       0.045219       0.094364       0.052747       0.117181       0.015502      -0.004360      -0.015038      -0.027398       0.045597      -0.028415      -0.001309       0.029725             13.788110      10.331159       4.124218       2.571280      18.436550       9.061859      12.596621           0.070911
           52              O       0.225221       7.845633       3.281463      -0.616833      44.101830 0.60286399E+03  0.14976265E+05                                 9.958325                            7.640626      -0.018202       2.022446                    0.997429      28.966956      78.471953       0.678972       0.363136      -1.130971       0.002581       0.020576      -0.040534       0.045531      -0.030640      -0.023325       0.001445      -0.104139      -0.141507      -0.064955      -0.019489       0.084444             12.314934      11.327718       1.346339      -2.533520       6.210568      -1.262306      19.406516           0.043134
           53              O       1.838535       8.232077       2.024982      -0.495839      32.246192 0.39925542E+03  0.89507486E+04                                 8.064217                            6.195306       0.189044       2.146668                    0.996401      25.657226      66.111548       0.757865       0.360501      -1.132598      -0.019487      -0.010739       0.004020       0.022610      -0.022981       0.004835       0.007640      -0.058828      -0.185976      -0.063112      -0.005456       0.068569              9.666605      15.930555       1.526579       1.090493       4.753530       0.227461       8.315732           0.028671
           54              O       4.665279       6.998169       2.387705      -0.534200      45.457140 0.53031709E+03  0.12743236E+05                                10.133805                            7.076371       0.044160       2.051585                    0.998576      27.893308      74.027971       0.719855       0.354093      -1.139486       0.044907      -0.001801      -0.107258       0.116293      -0.011850      -0.011443       0.003947      -0.046663      -0.016823      -0.028147      -0.002074       0.030220             13.782329      10.326914       0.165040      -4.855050       6.206763      -2.002447      24.813311           0.070850

******************************************************
Auxiliary information for the entire system
The total spin magnetic moment of the unit cell is   23.993626
The total net atomic charge of the unit cell is   -0.000001
Accuracy of reproducing the electrostatic potential in the unit cell:
  The inner radius (bohr) =    5.0000
  The outer radius (bohr) =   12.0000
  Valid grid points have density less than (e/(bohr^3)) =    0.0001
  The number of valid grid points were=       181186
  The rms potential error without charges in kcal/mol is=      1.77279
  The rms potential error with partial charges in kcal/mol is=      0.39319
  The RRMSE value at monopole order=      0.22179
  The rms potential error with partial charges and cloud penetration in kcal/mol is=      0.38775
  The RRMSE value at monopole order with cloud penetration is=      0.21872
  The rms potential error with partial charges and atomic dipoles in kcal/mol is=      0.32743
  The RRMSE value at dipole order=      0.18470
  The rms potential error with partial charges, atomic dipoles and cloud penetration in kcal/mol is=      0.31499
  The RRMSE value at dipole order with cloud penetration=      0.17768

******************************************************
The electron densities and ab initio electrostatic potential were computed in VASP using the PBE functional and
projector augmented wave method. See the main text of the journal article for a description of computational details.
The atomic charges, dipoles, and quadrupoles were computed with the DDEC6 method as described in
(a) T. A. Manz and N. Gabaldon Limas, RSC Adv. 6 (2016) 47771-47801 DOI: 10.1039/c6ra04656h
(b) N. Gabaldon Limas and T. A. Manz, RSC Adv. 8 (2018) 2678-2707 DOI: 10.1039/c7ra11829e.
For each atom in the material, the electron cloud parameters were fit to the spherically averaged atom-in-material
electron density using radial positions for which this density was between 10^-4 and 10^-2 electrons per cubic bohr.
The polarizabilities, dispersion coefficients, and quantum Drude oscillator (QDO) parameters were fit using the MCLF method.
The magnetic structure of the system was optimized in VASP from the default ferromagnetic initial guess using spin polarization.
The atomic spin moments (ASMs) were computed on this optimized magnetic structure using the DDEC6 partition as inputs
to the method of T. A. Manz and D. S. Sholl, J. Chem. Theory Comput. 7 (2011) 4146-4164 DOI: 10.1021/ct200539n.
The RMSE and RRMSE were computed using a uniform grid with Ewald summation.
