# Supplementary material for: A collection of forcefield precursors for metal–organic frameworks
Source: RSC Adv. 2019 Nov 13;9(63):36492–507. doi: 10.1039/c9ra07327b (PMC9075174; doi:10.1039/c9ra07327b)
Supplement: RA-009-C9RA07327B-s3579 [file RA-009-C9RA07327B-s3579.xyz]

   54
jmolscript: load "" {1 1 1} spacegroup "x,y,z" unitcell [{      6.910700     0.000000     0.000000 }, {     -2.303567    15.070058     0.000000 }, {      2.303567     7.535025    13.051056 }]
Fe     5.934218    14.663918     7.670106     0.906419
Fe     3.630651    14.380600     9.567729     0.906164
Fe     1.327085    16.165648     8.864277     0.906098
Fe     0.976482     7.941165     5.380950     0.906417
Fe     3.280049     8.224483     3.483327     0.906176
Fe     5.583615     6.439435     4.186779     0.906093
H      5.648346     4.517248     7.022773     0.123845
H      1.041212    11.358301     5.627615     0.124321
H      3.344779     6.729534     0.400667     0.123988
H      1.262354    18.087835     6.028283     0.123844
H      5.869488    11.246782     7.423441     0.124320
H      3.565921    15.875549    12.650389     0.123988
C      3.835438    17.100746     8.082519     0.708216
C      4.982615    17.898706     7.193742    -0.184532
C     -0.594320    17.618403     7.000586     0.316329
C      6.719504     4.053843     6.867466    -0.225332
C      1.531872    13.519347     7.251167     0.709223
C      2.679048    12.350664     7.004502    -0.186179
C      4.012813    12.323538     7.343829     0.317658
C      2.112371    11.455503     6.106589    -0.225707
C      6.139005    14.590073    10.768426     0.708967
C      7.286181    14.960796    11.903868    -0.185175
C      1.709247    15.268226    11.757696     0.315051
C      4.415937     7.095737     0.077001    -0.224886
C      3.075262     5.504337     4.968537     0.708221
C      1.928085     4.706377     5.857314    -0.184531
C      7.505020     4.986680     6.050470     0.316330
C      0.191196    18.551240     6.183590    -0.225327
C      5.378828     9.085736     5.799889     0.709227
C      4.231652    10.254419     6.046554    -0.186183
C      2.897887    10.281545     5.707227     0.317663
C      4.798329    11.149580     6.944467    -0.225702
C      0.771695     8.015010     2.282630     0.708971
C     -0.375481     7.644287     1.147188    -0.185172
C      5.201453     7.336857     1.293360     0.315050
C      2.494763    15.509346    12.974055    -0.224883
O      4.471223    16.155853     8.466220    -0.611015
O      2.778101    17.390091     8.223470    -0.475770
O     -0.076018    16.485888     7.346439    -0.557785
O      2.167656    14.324088     7.877617    -0.611853
O      0.474535    13.496742     6.930111    -0.476126
O      4.531116    13.189312     8.151690    -0.557999
O      6.774790    14.730225     9.758275    -0.611338
O      5.081668    14.323333    10.948531    -0.476192
O      2.227549    15.534966    10.603983    -0.556395
O      2.439477     6.449230     4.584836    -0.611021
O      4.132599     5.214992     4.827586    -0.475778
O      6.986718     6.119195     5.704617    -0.557777
O      4.743044     8.280995     5.173439    -0.611863
O      6.436165     9.108341     6.120945    -0.476126
O      2.379584     9.415771     4.899366    -0.557999
O      0.135910     7.874858     3.292781    -0.611346
O      1.829032     8.281750     2.102525    -0.476197
O      4.683151     7.070117     2.447073    -0.556387

The following XYZ coordinates are in angstroms. Other properties are in atomic units.
The sperically averaged electron density of each atom fit to a function of the form exp(a - br)
eigen_1, eigen_2 and eigen_3 are the three eigenvalues of traceless quadrupole moment tensor
  atom number  atomic symbol              X              Y              Z     net charge C6 coefficient C8 coefficient C10 coefficient fluctuating dipole atomic polarizability isotropic forcefield polarizability              a              b squared Pearson coefficient          <r^3>          <r^4>         wp_QDO          m_QDO          q_QDO       dipole_x       dipole_y       dipole_z         dipole            Qxy            Qxz            Qyz     Q(x^2-y^2)  Q(3z^2 - R^2)        eigen_1        eigen_2        eigen_3 static polarizability      alpha(xx)      alpha(xy)      alpha(xz)      alpha(yy)      alpha(yz)      alpha(zz) atomic spin moment
            1             Fe       5.934218      14.663918       7.670106       0.906419     146.627080 0.29938168E+04  0.10656450E+06                                21.482644                           17.024875       0.335065       1.914020                    0.999287      52.076893     147.713631       0.473963       0.363056      -1.178349      -0.028198      -0.012130      -0.072895       0.079095       0.014757       0.051009       0.027343      -0.221964       0.072677      -0.139183       0.027218       0.111965             27.554375      33.416668       1.743903      -1.431754      34.080733       1.493774      15.165725           3.806356
            2             Fe       3.630651      14.380600       9.567729       0.906164     146.481849 0.29901066E+04  0.10639495E+06                                21.464980                           17.011120       0.341016       1.915783                    0.999265      52.058903     147.616242       0.474309       0.362920      -1.178509      -0.028199      -0.057915       0.046318       0.079339       0.036869      -0.038121       0.018515      -0.143403       0.312664      -0.139777       0.027581       0.112195             27.531338      33.388105      -2.108143      -0.784263      18.584664       7.435264      30.621246           3.804203
            3             Fe       1.327085      16.165648       8.864277       0.906098     146.647585 0.29941225E+04  0.10657856E+06                                21.484676                           17.025667       0.335877       1.914237                    0.999286      52.080085     147.726945       0.473954       0.363053      -1.178346      -0.028343       0.068615       0.026406       0.078795      -0.051650      -0.012880      -0.045613      -0.190277       0.168732      -0.139368       0.027607       0.111761             27.558270      33.422526       0.371747       2.221896      21.192760      -8.937688      28.059524           3.805883
            4             Fe       0.976482       7.941165       5.380950       0.906417     146.626183 0.29937928E+04  0.10656354E+06                                21.482698                           17.024921       0.335033       1.914013                    0.999287      52.076349     147.712517       0.473958       0.363061      -1.178343       0.028199       0.012128       0.072889       0.079089       0.014772       0.051073       0.027357      -0.221881       0.072569      -0.139168       0.027208       0.111961             27.554444      33.416761       1.743894      -1.431731      34.080803       1.493789      15.165769           3.806302
            5             Fe       3.280049       8.224483       3.483327       0.906176     146.481388 0.29900983E+04  0.10639430E+06                                21.464593                           17.010820       0.341102       1.915807                    0.999265      52.059735     147.617048       0.474326       0.362908      -1.178522       0.028203       0.057918      -0.046321       0.079344       0.036819      -0.038168       0.018482      -0.143310       0.312716      -0.139734       0.027517       0.112217             27.530826      33.387480      -2.108089      -0.784216      18.584328       7.435129      30.620670           3.804320
            6             Fe       5.583615       6.439435       4.186779       0.906093     146.649182 0.29941625E+04  0.10658019E+06                                21.484625                           17.025617       0.335931       1.914249                    0.999286      52.080936     147.728827       0.473962       0.363046      -1.178354       0.028335      -0.068614      -0.026399       0.078788      -0.051693      -0.012696      -0.045582      -0.190197       0.168530      -0.139278       0.027534       0.111744             27.558209      33.422434       0.371783       2.221867      21.192705      -8.937668      28.059490           3.805905
            7              H       5.648346       4.517248       7.022773       0.123845       2.332266 0.20592239E+02  0.25071649E+03                                 2.677991                            2.474155      -1.583169       2.069867                    0.993004       4.421716      12.867402       0.451279       1.114760      -0.749462      -0.044329       0.038085       0.001539       0.058462      -0.015835      -0.008714      -0.001316       0.004616      -0.045943      -0.019936      -0.004578       0.024513              2.804254       3.698396      -0.463002      -0.105984       2.593435      -0.277906       2.120930          -0.000165
            8              H       1.041212      11.358301       5.627615       0.124321       2.324100 0.20504627E+02  0.24935683E+03                                 2.670184                            2.467656      -1.585282       2.069325                    0.993174       4.415543      12.837355       0.452260       1.113649      -0.749730      -0.044030      -0.017738      -0.033701       0.058216       0.000367       0.018098       0.009507       0.018859      -0.002811      -0.019858      -0.004628       0.024485              2.795544       3.685166       0.139119       0.451801       2.472664       0.341913       2.228803          -0.000166
            9              H       3.344779       6.729534       0.400667       0.123988       2.328711 0.20552502E+02  0.25008721E+03                                 2.674078                            2.470829      -1.586519       2.068878                    0.993159       4.418419      12.849929       0.451885       1.113914      -0.749678      -0.044201      -0.020439       0.032276       0.058423       0.015332      -0.009290      -0.008296       0.021246       0.003515      -0.019779      -0.004625       0.024404              2.799920       3.692094       0.322628      -0.347221       1.995972      -0.065517       2.711694          -0.000165
           10              H       1.262354      18.087835       6.028283       0.123844       2.332277 0.20592364E+02  0.25071849E+03                                 2.678006                            2.474167      -1.583166       2.069869                    0.993004       4.421721      12.867445       0.451277       1.114765      -0.749461       0.044329      -0.038085      -0.001539       0.058462      -0.015835      -0.008715      -0.001317       0.004615      -0.045945      -0.019937      -0.004576       0.024513              2.804270       3.698421      -0.463006      -0.105985       2.593449      -0.277908       2.120940          -0.000165
           11              H       5.869488      11.246782       7.423441       0.124320       2.324127 0.20504916E+02  0.24936118E+03                                 2.670203                            2.467671      -1.585287       2.069320                    0.993174       4.415570      12.837452       0.452259       1.113648      -0.749730       0.044031       0.017738       0.033701       0.058216       0.000367       0.018099       0.009507       0.018860      -0.002811      -0.019858      -0.004628       0.024486              2.795565       3.685196       0.139121       0.451807       2.472681       0.341917       2.228817          -0.000165
           12              H       3.565921      15.875549      12.650389       0.123988       2.328684 0.20552195E+02  0.25008239E+03                                 2.674050                            2.470805      -1.586512       2.068882                    0.993159       4.418397      12.849812       0.451889       1.113909      -0.749679       0.044202       0.020439      -0.032276       0.058423       0.015333      -0.009289      -0.008295       0.021246       0.003517      -0.019780      -0.004624       0.024404              2.799889       3.692048       0.322623      -0.347217       1.995954      -0.065517       2.711664          -0.000165
           13              C       3.835438      17.100746       8.082519       0.708216      20.168848 0.18651752E+03  0.36140933E+04                                 6.955143                            4.961222      -0.056970       2.077736                    0.999115      20.460884      56.673952       0.638760       0.494868      -1.000867      -0.028837      -0.026673       0.047081       0.061316       0.011973       0.054371       0.076490      -0.051884       0.200260      -0.084934      -0.044452       0.129386              8.581087      11.819567      -0.188456      -1.697871       8.438305      -2.588894       5.485390           0.003353
           14              C       4.982615      17.898706       7.193742      -0.184532      51.545857 0.56221779E+03  0.14005170E+05                                11.881752                            7.855896      -0.080907       1.933430                    0.999020      30.878067      89.481997       0.597316       0.411641      -1.074140       0.019368       0.016859      -0.014460       0.029470      -0.005641       0.014109      -0.031686      -0.130334       0.050518      -0.075742       0.000567       0.075176             16.192692      18.159083      -0.191793      -2.934709      20.170886      -7.558873      10.248107           0.016964
           15              C      -0.594320      17.618403       7.000586       0.316329      35.268814 0.33683450E+03  0.74757611E+04                                 9.607494                            6.322584      -0.174843       1.962743                    0.999463      25.391922      72.376778       0.620102       0.445045      -1.040190       0.027239      -0.087194       0.017864       0.093080      -0.024869       0.010516      -0.002379      -0.046603      -0.000944      -0.036075       0.000668       0.035407             12.997817      12.837520      -1.952826      -0.723104      17.627268      -6.613462       8.528663           0.011323
           16              C       6.719504       4.053843       6.867466      -0.225332      52.565063 0.59807281E+03  0.15154285E+05                                11.890377                            7.997266       0.024866       1.939108                    0.999690      32.805167      96.375092       0.602788       0.401015      -1.079482       0.000213      -0.034209       0.030062       0.045541      -0.008060       0.007568       0.017062       0.007800      -0.009256      -0.023940       0.009556       0.014384             16.028876      13.885580      -0.895779      -1.563479      23.167575      -9.167287      11.033474           0.013686
           17              C       1.531872      13.519347       7.251167       0.709223      20.163114 0.18645643E+03  0.36125472E+04                                 6.953428                            4.960106      -0.048626       2.080285                    0.999084      20.456063      56.654348       0.638902       0.494807      -1.000916      -0.029356       0.053958       0.000023       0.061426       0.041278      -0.037438      -0.069827      -0.042377       0.231669      -0.085218      -0.043741       0.128959              8.578875      11.815870      -1.376536       1.011654       8.464040       2.572323       5.456716           0.003351
           18              C       2.679048      12.350664       7.004502      -0.186179      51.616077 0.56311909E+03  0.14033493E+05                                11.891649                            7.861993      -0.078482       1.933854                    0.999035      30.906811      89.589294       0.597096       0.411620      -1.074135       0.018946      -0.020824      -0.007174       0.029053       0.015220      -0.002229       0.032071      -0.129454       0.057872      -0.076533       0.001649       0.074884             16.207389      18.168032      -2.451756       1.630771      19.299921       8.086993      11.154214           0.016970
           19              C       4.012813      12.323538       7.343829       0.317658      35.211120 0.33624770E+03  0.74592548E+04                                 9.596704                            6.316670      -0.173358       1.963631                    0.999500      25.367062      72.281752       0.620471       0.444988      -1.040255       0.026666       0.058765       0.066757       0.092849       0.020823       0.016341       0.011827      -0.030425       0.047685      -0.035603       0.000173       0.035430             12.981897      12.818764       0.350444       2.049892      16.512251       7.237760       9.614676           0.011308
           20              C       2.112371      11.455503       6.106589      -0.225707      52.613442 0.59876977E+03  0.15176512E+05                                11.898545                            8.003100       0.019739       1.937575                    0.999734      32.821382      96.440322       0.602429       0.401133      -1.079392       0.001343       0.044088       0.015428       0.046729       0.010659       0.002802      -0.008231       0.022347       0.036520      -0.023635       0.009316       0.014319             16.040746      13.887357      -0.909289       1.554793      22.030405       9.848731      12.204476           0.013688
           21              C       6.139005      14.590073      10.768426       0.708967      20.166215 0.18648612E+03  0.36134567E+04                                 6.955749                            4.961613      -0.051230       2.079376                    0.999145      20.458855      56.674456       0.638556       0.495029      -1.000751      -0.029202      -0.027053      -0.046762       0.061411      -0.052458      -0.016514      -0.006909      -0.171997      -0.165833      -0.084069      -0.044332       0.128401              8.581825      11.820779       1.564968       0.686096       3.981927       0.015884       9.942770           0.003347
           22              C       7.286181      14.960796      11.903868      -0.185175      51.522158 0.56198800E+03  0.13997523E+05                                11.876523                            7.853220      -0.076383       1.934820                    0.999033      30.873858      89.453370       0.597561       0.411528      -1.074251       0.020174       0.003899       0.021900       0.030030      -0.010215      -0.012370      -0.001541      -0.073958       0.220274      -0.076115       0.001652       0.074464             16.184711      18.148801       2.635838       1.302032       6.180221      -0.516624      24.225110           0.016957
           23              C       1.709247      15.268226      11.757696       0.315051      35.327328 0.33746304E+03  0.74932564E+04                                 9.617289                            6.328204      -0.177733       1.961562                    0.999466      25.418357      72.470968       0.619863       0.445006      -1.040205       0.026185       0.028125      -0.083646       0.092051       0.003052      -0.026656      -0.009440      -0.026303       0.059131      -0.035853       0.000341       0.035512             13.012449      12.848730       1.603843      -1.331940       5.080362      -0.634020      21.108254           0.011331
           24              C       4.415937       7.095737       0.077001      -0.224886      52.525805 0.59762213E+03  0.15139255E+05                                11.882953                            7.993198       0.021193       1.938158                    0.999731      32.793038      96.312244       0.603090       0.400909      -1.079607       0.000571      -0.008496      -0.045024       0.045822      -0.002778      -0.010405      -0.008967      -0.006443      -0.049899      -0.023324       0.009164       0.014160             16.018128      13.873722       1.800128       0.007238       6.124545      -0.669867      28.056118           0.013681
           25              C       3.075262       5.504337       4.968537       0.708221      20.168799 0.18651697E+03  0.36140814E+04                                 6.955142                            4.961221      -0.057007       2.077725                    0.999115      20.460875      56.673991       0.638758       0.494869      -1.000866       0.028837       0.026672      -0.047081       0.061316       0.011972       0.054368       0.076490      -0.051884       0.200265      -0.084933      -0.044452       0.129385              8.581087      11.819568      -0.188454      -1.697872       8.438303      -2.588893       5.485391           0.003353
           26              C       1.928085       4.706377       5.857314      -0.184531      51.545756 0.56221637E+03  0.14005126E+05                                11.881740                            7.855888      -0.080908       1.933430                    0.999020      30.878012      89.481791       0.597316       0.411641      -1.074140      -0.019367      -0.016857       0.014460       0.029468      -0.005640       0.014109      -0.031686      -0.130335       0.050516      -0.075742       0.000566       0.075176             16.192678      18.159065      -0.191787      -2.934710      20.170870      -7.558868      10.248099           0.016962
           27              C       7.505020       4.986680       6.050470       0.316330      35.268637 0.33683278E+03  0.74757114E+04                                 9.607455                            6.322562      -0.174810       1.962755                    0.999463      25.391841      72.376428       0.620104       0.445044      -1.040191      -0.027238       0.087194      -0.017864       0.093080      -0.024867       0.010516      -0.002380      -0.046604      -0.000940      -0.036075       0.000669       0.035406             12.997759      12.837466      -1.952819      -0.723100      17.627184      -6.613428       8.528627           0.011326
           28              C       0.191196      18.551240       6.183590      -0.225327      52.564830 0.59806966E+03  0.15154186E+05                                11.890344                            7.997245       0.024867       1.939110                    0.999690      32.805075      96.374767       0.602789       0.401015      -1.079482      -0.000212       0.034209      -0.030060       0.045540      -0.008059       0.007566       0.017059       0.007799      -0.009263      -0.023937       0.009555       0.014382             16.028829      13.885550      -0.895770      -1.563482      23.167497      -9.167253      11.033440           0.013688
           29              C       5.378828       9.085736       5.799889       0.709227      20.163090 0.18645618E+03  0.36125417E+04                                 6.953426                            4.960105      -0.048651       2.080277                    0.999084      20.456062      56.654372       0.638901       0.494808      -1.000915       0.029355      -0.053961      -0.000023       0.061429       0.041278      -0.037442      -0.069826      -0.042379       0.231661      -0.085216      -0.043742       0.128958              8.578873      11.815863      -1.376539       1.011651       8.464039       2.572323       5.456716           0.003352
           30              C       4.231652      10.254419       6.046554      -0.186183      51.616459 0.56312351E+03  0.14033631E+05                                11.891700                            7.862020      -0.078497       1.933847                    0.999034      30.906951      89.589784       0.597096       0.411619      -1.074135      -0.018946       0.020824       0.007177       0.029054       0.015221      -0.002229       0.032067      -0.129455       0.057862      -0.076532       0.001650       0.074882             16.207470      18.168097      -2.451768       1.630772      19.300040       8.087052      11.154273           0.016969
           31              C       2.897887      10.281545       5.707227       0.317663      35.210982 0.33624642E+03  0.74592177E+04                                 9.596670                            6.316652      -0.173346       1.963636                    0.999500      25.367009      72.281503       0.620473       0.444987      -1.040256      -0.026668      -0.058764      -0.066755       0.092848       0.020824       0.016343       0.011824      -0.030425       0.047681      -0.035604       0.000175       0.035428             12.981846      12.818719       0.350445       2.049887      16.512179       7.237725       9.614639           0.011308
           32              C       4.798329      11.149580       6.944467      -0.225702      52.613362 0.59876839E+03  0.15176467E+05                                11.898525                            8.003085       0.019741       1.937576                    0.999734      32.821371      96.440250       0.602431       0.401132      -1.079392      -0.001343      -0.044090      -0.015429       0.046731       0.010657       0.002802      -0.008231       0.022349       0.036516      -0.023634       0.009316       0.014318             16.040720      13.887337      -0.909279       1.554797      22.030363       9.848715      12.204460           0.013689
           33              C       0.771695       8.015010       2.282630       0.708971      20.166275 0.18648664E+03  0.36134711E+04                                 6.955773                            4.961626      -0.051292       2.079355                    0.999145      20.458923      56.674777       0.638554       0.495030      -1.000750       0.029204       0.027057       0.046761       0.061413      -0.052458      -0.016514      -0.006907      -0.171998      -0.165828      -0.084069      -0.044331       0.128400              8.581856      11.820834       1.564975       0.686105       3.981939       0.015885       9.942796           0.003345
           34              C      -0.375481       7.644287       1.147188      -0.185172      51.522483 0.56199146E+03  0.13997635E+05                                11.876579                            7.853248      -0.076414       1.934809                    0.999033      30.873960      89.453828       0.597559       0.411529      -1.074251      -0.020175      -0.003896      -0.021900       0.030030      -0.010216      -0.012371      -0.001536      -0.073956       0.220269      -0.076114       0.001651       0.074462             16.184793      18.148916       2.635855       1.302057       6.180246      -0.516621      24.225218           0.016957
           35              C       5.201453       7.336857       1.293360       0.315050      35.327432 0.33746401E+03  0.74932854E+04                                 9.617309                            6.328213      -0.177756       1.961554                    0.999466      25.418430      72.471285       0.619862       0.445006      -1.040205      -0.026185      -0.028123       0.083644       0.092048       0.003053      -0.026657      -0.009437      -0.026308       0.059124      -0.035855       0.000346       0.035509             13.012476      12.848772       1.603849      -1.331924       5.080371      -0.634016      21.108284           0.011329
           36              C       2.494763      15.509346      12.974055      -0.224883      52.525580 0.59761986E+03  0.15139179E+05                                11.882910                            7.993178       0.021200       1.938160                    0.999731      32.792969      96.311889       0.603092       0.400908      -1.079608      -0.000570       0.008495       0.045025       0.045823      -0.002777      -0.010404      -0.008965      -0.006439      -0.049897      -0.023322       0.009164       0.014158             16.018061      13.873659       1.800117       0.007233       6.124526      -0.669866      28.055998           0.013680
           37              O       4.471223      16.155853       8.466220      -0.611015      43.702338 0.60693532E+03  0.15103197E+05                                 9.890434                            7.670795      -0.025533       2.019293                    0.997882      29.000578      78.637029       0.677033       0.363555      -1.130616       0.007384       0.047601       0.000198       0.048170      -0.004098       0.035186       0.050912      -0.000001       0.079776      -0.060931      -0.009444       0.070375             12.095304      12.218913      -3.185123       0.068228      16.010886      -4.406012       8.056111           0.045838
           38              O       2.778101      17.390091       8.223470      -0.475770      31.539407 0.38091501E+03  0.84544898E+04                                 7.958348                            6.073415       0.164514       2.142659                    0.996927      25.381081      65.444641       0.759937       0.363136      -1.128571       0.012071       0.001474       0.005125       0.013196       0.016709       0.026471       0.055854       0.022428       0.125179      -0.062223      -0.020146       0.082369              9.553886      15.844625       0.197403      -2.097701       7.035398      -1.497990       5.781635           0.026814
           39              O      -0.076018      16.485888       7.346439      -0.557785      49.418998 0.58616029E+03  0.14423183E+05                                10.714120                            7.428696      -0.085733       2.004691                    0.997951      28.440321      76.053653       0.705052       0.353053      -1.141820      -0.055365       0.099683      -0.050276       0.124618      -0.017274       0.019817      -0.002670      -0.033779       0.002001      -0.033626       0.005161       0.028465             14.704773      11.512210      -4.855930       2.828082      22.691245      -7.679050       9.910865           0.077354
           40              O       2.167656      14.324088       7.877617      -0.611853      43.753303 0.60777974E+03  0.15129886E+05                                 9.898753                            7.676682      -0.027552       2.018204                    0.997887      29.019374      78.709863       0.676682       0.363607      -1.130544       0.007841      -0.023458      -0.041545       0.048350       0.032569      -0.013856      -0.043439       0.014340       0.124060      -0.061615      -0.009520       0.071135             12.106696      12.228830       1.650285       2.725366      13.875619       5.654038      10.215640           0.045943
           41              O       0.474535      13.496742       6.930111      -0.476126      31.490044 0.38023198E+03  0.84349874E+04                                 7.947973                            6.066287       0.172205       2.145295                    0.996900      25.366648      65.376500       0.760750       0.362935      -1.128801       0.011572       0.003964      -0.004015       0.012874       0.014915      -0.027864      -0.059664       0.013990       0.104615      -0.061497      -0.021051       0.082548              9.540171      15.821414      -1.911492       0.877840       7.381188       1.288904       5.417910           0.026818
           42              O       4.531116      13.189312       8.151690      -0.557999      49.418299 0.58615893E+03  0.14423007E+05                                10.714248                            7.428732      -0.087065       2.004278                    0.997972      28.440033      76.050206       0.705051       0.353057      -1.141827      -0.055451      -0.093226      -0.061661       0.124772       0.025334       0.005811       0.008593      -0.023886       0.032484      -0.033425       0.004792       0.028633             14.705272      11.511457       4.878025       2.791814      19.758032       9.374244      12.846327           0.077330
           43              O       6.774790      14.730225       9.758275      -0.611338      43.703513 0.60696356E+03  0.15103785E+05                                 9.889366                            7.669964      -0.024883       2.019371                    0.997951      29.004152      78.641469       0.677217       0.363459      -1.130712       0.007342      -0.024422       0.041123       0.048389      -0.028154      -0.021546      -0.008799      -0.074413      -0.145076      -0.062018      -0.008838       0.070857             12.093894      12.217586       1.533517      -2.792306       6.228652      -1.241497      17.835444           0.045873
           44              O       5.081668      14.323333      10.948531      -0.476192      31.540300 0.38092559E+03  0.84549279E+04                                 7.959213                            6.073997       0.164618       2.142611                    0.996923      25.381405      65.449917       0.759794       0.363195      -1.128505       0.012085      -0.005184      -0.001103       0.013196      -0.031009       0.001462       0.004383      -0.080950      -0.186839      -0.062556      -0.019666       0.082222              9.554889      15.846439       1.718424       1.220142       4.798239       0.206140       8.019989           0.026807
           45              O       2.227549      15.534966      10.603983      -0.556395      49.352118 0.58521497E+03  0.14394254E+05                                10.706090                            7.423761      -0.084918       2.005314                    0.997948      28.415721      75.975345       0.705129       0.353154      -1.141727      -0.055491      -0.006788       0.112314       0.125458      -0.008233      -0.025312      -0.005806      -0.019206       0.047594      -0.033968       0.004423       0.029545             14.692788      11.502269      -0.021169      -5.615133       6.451612      -1.693030      26.124483           0.077346
           46              O       2.439477       6.449230       4.584836      -0.611021      43.702711 0.60694154E+03  0.15103391E+05                                 9.890487                            7.670832      -0.025494       2.019301                    0.997883      29.000725      78.637535       0.677032       0.363554      -1.130616      -0.007383      -0.047602      -0.000192       0.048171      -0.004098       0.035183       0.050915       0.000003       0.079761      -0.060932      -0.009442       0.070373             12.095374      12.218999      -3.185144       0.068225      16.010970      -4.406037       8.056151           0.045841
           47              O       4.132599       5.214992       4.827586      -0.475778      31.539823 0.38092102E+03  0.84546550E+04                                 7.958401                            6.073450       0.164632       2.142690                    0.996928      25.381323      65.445345       0.759938       0.363134      -1.128572      -0.012073      -0.001478      -0.005128       0.013200       0.016702       0.026472       0.055849       0.022423       0.125209      -0.062218      -0.020151       0.082369              9.553956      15.844744       0.197413      -2.097723       7.035450      -1.498008       5.781674           0.026808
           48              O       6.986718       6.119195       5.704617      -0.557777      49.418840 0.58615748E+03  0.14423106E+05                                10.714137                            7.428707      -0.085874       2.004651                    0.997950      28.440181      76.053422       0.705047       0.353056      -1.141817       0.055367      -0.099680       0.050269       0.124614      -0.017277       0.019827      -0.002676      -0.033783       0.002016      -0.033637       0.005162       0.028475             14.704800      11.512237      -4.855943       2.828090      22.691278      -7.679066       9.910884           0.077355
           49              O       4.743044       8.280995       5.173439      -0.611863      43.754041 0.60779202E+03  0.15130265E+05                                 9.898843                            7.676744      -0.027500       2.018213                    0.997888      29.019705      78.710902       0.676681       0.363605      -1.130545      -0.007838       0.023455       0.041550       0.048352       0.032571      -0.013859      -0.043432       0.014355       0.124067      -0.061617      -0.009516       0.071132             12.106817      12.228949       1.650287       2.725386      13.875759       5.654108      10.215743           0.045941
           50              O       6.436165       9.108341       6.120945      -0.476126      31.489921 0.38023024E+03  0.84349379E+04                                 7.947948                            6.066269       0.172228       2.145304                    0.996900      25.366598      65.376301       0.760752       0.362934      -1.128802      -0.011569      -0.003961       0.004012       0.012870       0.014920      -0.027864      -0.059659       0.013993       0.104618      -0.061494      -0.021052       0.082546              9.540138      15.821357      -1.911481       0.877841       7.381161       1.288899       5.417896           0.026817
           51              O       2.379584       9.415771       4.899366      -0.557999      49.418288 0.58615881E+03  0.14423003E+05                                10.714250                            7.428734      -0.087047       2.004283                    0.997972      28.440032      76.050194       0.705050       0.353058      -1.141827       0.055445       0.093226       0.061655       0.124766       0.025330       0.005817       0.008593      -0.023896       0.032508      -0.033427       0.004793       0.028633             14.705276      11.511464       4.878029       2.791819      19.758033       9.374248      12.846330           0.077326
           52              O       0.135910       7.874858       3.292781      -0.611346      43.704082 0.60697295E+03  0.15104074E+05                                 9.889429                            7.670007      -0.024824       2.019383                    0.997952      29.004412      78.642273       0.677217       0.363457      -1.130713      -0.007338       0.024431      -0.041119       0.048389      -0.028159      -0.021546      -0.008802      -0.074410      -0.145054      -0.062015      -0.008840       0.070855             12.093975      12.217681       1.533530      -2.792317       6.228686      -1.241505      17.835557           0.045867
           53              O       1.829032       8.281750       2.102525      -0.476197      31.540653 0.38093025E+03  0.84550575E+04                                 7.959268                            6.074032       0.164637       2.142613                    0.996923      25.381582      65.450484       0.759793       0.363195      -1.128505      -0.012089       0.005192       0.001100       0.013203      -0.031005       0.001457       0.004388      -0.080950      -0.186823      -0.062551      -0.019667       0.082217              9.554964      15.846583       1.718439       1.220158       4.798267       0.206142       8.020041           0.026805
           54              O       4.683151       7.070117       2.447073      -0.556387      49.352723 0.58522205E+03  0.14394485E+05                                10.706216                            7.423837      -0.085017       2.005279                    0.997948      28.415828      75.976005       0.705120       0.353157      -1.141724       0.055486       0.006791      -0.112305       0.125448      -0.008233      -0.025317      -0.005806      -0.019229       0.047623      -0.033982       0.004428       0.029554             14.692976      11.502418      -0.021171      -5.615210       6.451676      -1.693045      26.124835           0.077349

******************************************************
Auxiliary information for the entire system
The total spin magnetic moment of the unit cell is   24.004127
The total net atomic charge of the unit cell is   0.000003
Accuracy of reproducing the electrostatic potential in the unit cell:
  The inner radius (bohr) =    5.0000
  The outer radius (bohr) =   12.0000
  Valid grid points have density less than (e/(bohr^3)) =    0.0001
  The number of valid grid points were=       180822
  The rms potential error without charges in kcal/mol is=      1.64577
  The rms potential error with partial charges in kcal/mol is=      0.34304
  The RRMSE value at monopole order=      0.20844
  The rms potential error with partial charges and cloud penetration in kcal/mol is=      0.33831
  The RRMSE value at monopole order with cloud penetration is=      0.20556
  The rms potential error with partial charges and atomic dipoles in kcal/mol is=      0.30088
  The RRMSE value at dipole order=      0.18282
  The rms potential error with partial charges, atomic dipoles and cloud penetration in kcal/mol is=      0.28781
  The RRMSE value at dipole order with cloud penetration=      0.17488

******************************************************
The electron densities and ab initio electrostatic potential were computed in VASP using the PBE functional and
projector augmented wave method. See the main text of the journal article for a description of computational details.
The atomic charges, dipoles, and quadrupoles were computed with the DDEC6 method as described in
(a) T. A. Manz and N. Gabaldon Limas, RSC Adv. 6 (2016) 47771-47801 DOI: 10.1039/c6ra04656h
(b) N. Gabaldon Limas and T. A. Manz, RSC Adv. 8 (2018) 2678-2707 DOI: 10.1039/c7ra11829e.
For each atom in the material, the electron cloud parameters were fit to the spherically averaged atom-in-material
electron density using radial positions for which this density was between 10^-4 and 10^-2 electrons per cubic bohr.
The polarizabilities, dispersion coefficients, and quantum Drude oscillator (QDO) parameters were fit using the MCLF method.
The magnetic structure of the system was optimized in VASP from the default ferromagnetic initial guess using spin polarization.
The atomic spin moments (ASMs) were computed on this optimized magnetic structure using the DDEC6 partition as inputs
to the method of T. A. Manz and D. S. Sholl, J. Chem. Theory Comput. 7 (2011) 4146-4164 DOI: 10.1021/ct200539n.
The RMSE and RRMSE were computed using a uniform grid with Ewald summation.
