# Supplementary material for: A collection of forcefield precursors for metal–organic frameworks
Source: RSC Adv. 2019 Nov 13;9(63):36492–507. doi: 10.1039/c9ra07327b (PMC9075174; doi:10.1039/c9ra07327b)
Supplement: RA-009-C9RA07327B-s3580 [file RA-009-C9RA07327B-s3580.xyz]

   54
jmolscript: load "" {1 1 1} spacegroup "x,y,z" unitcell [{      6.837600     0.000000     0.000000 }, {     -2.279218    14.988699     0.000000 }, {      2.279218     7.494350    12.980593 }]
Fe     5.913155    14.661196     7.605329     0.944151
Fe     3.633959    14.244510     9.461554     0.944029
Fe     1.354756    16.060391     8.894302     0.944140
Fe     0.924445     7.821853     5.375264     0.944189
Fe     3.203641     8.238539     3.519039     0.944088
Fe     5.482844     6.422658     4.086291     0.944114
H      5.658351     4.342226     7.014712     0.133892
H      1.099940    11.398156     5.712759     0.133575
H      3.379134     6.742666     0.253122     0.133475
H      1.179249    18.140823     5.965881     0.133891
H      5.737660    11.084893     7.267834     0.133577
H      3.458466    15.740383    12.727471     0.133477
C      4.043069    16.934232     8.022006     0.538895
C      4.860160    17.730132     7.092596    -0.129904
C     -0.568211    17.455839     6.942021     0.293651
C      6.738008     4.009477     6.840773    -0.183889
C      1.763872    13.468845     7.284709     0.539322
C      2.580966    12.266002     7.060145    -0.131459
C      3.990196    12.272747     7.372977     0.294468
C      2.179598    11.413895     6.087898    -0.183543
C      6.322278    14.563020    10.654471     0.539974
C      7.139373    14.969964    11.808445    -0.132590
C      1.711001    15.237512    11.646188     0.294082
C      4.458791     7.059677     0.051922    -0.182666
C      2.794531     5.548817     4.958587     0.538881
C      1.977440     4.752917     5.887997    -0.129901
C      7.405811     5.027210     6.038572     0.293644
C      0.099592    18.473572     6.139820    -0.183897
C      5.073728     9.014204     5.695884     0.539316
C      4.256634    10.217047     5.920448    -0.131462
C      2.847404    10.210302     5.607616     0.294454
C      4.658002    11.069154     6.892695    -0.183546
C      0.515322     7.920029     2.326122     0.539976
C     -0.301773     7.513085     1.172148    -0.132601
C      5.126599     7.245537     1.334405     0.294078
C      2.378809    15.423372    12.928671    -0.182680
O      4.447857    15.747127     8.364694    -0.520630
O      2.717942    17.530033     7.968786    -0.542012
O     -0.009577    16.365411     7.343121    -0.534544
O      2.168658    14.359174     8.141428    -0.519687
O      0.438744    13.124855     6.795340    -0.542254
O      4.548828    13.165324     8.116765    -0.534136
O      6.727061    14.859797     9.455064    -0.520047
O      4.997152    14.311210    11.197060    -0.542024
O      2.269631    15.435363    10.501300    -0.534109
O      2.389743     6.735922     4.615899    -0.520695
O      4.119658     4.953016     5.011807    -0.541976
O      6.847177     6.117638     5.637472    -0.534585
O      4.668942     8.123875     4.839165    -0.519747
O      6.398856     9.358194     6.185253    -0.542252
O      2.288772     9.317725     4.863828    -0.534194
O      0.110539     7.623252     3.525529    -0.520069
O      1.840448     8.171839     1.783533    -0.542078
O      4.567969     7.047686     2.479293    -0.534161

The following XYZ coordinates are in angstroms. Other properties are in atomic units.
The sperically averaged electron density of each atom fit to a function of the form exp(a - br)
eigen_1, eigen_2 and eigen_3 are the three eigenvalues of traceless quadrupole moment tensor
  atom number  atomic symbol              X              Y              Z     net charge C6 coefficient C8 coefficient C10 coefficient fluctuating dipole atomic polarizability isotropic forcefield polarizability              a              b squared Pearson coefficient          <r^3>          <r^4>         wp_QDO          m_QDO          q_QDO       dipole_x       dipole_y       dipole_z         dipole            Qxy            Qxz            Qyz     Q(x^2-y^2)  Q(3z^2 - R^2)        eigen_1        eigen_2        eigen_3 static polarizability      alpha(xx)      alpha(xy)      alpha(xz)      alpha(yy)      alpha(yz)      alpha(zz) atomic spin moment
            1             Fe       5.913155      14.661196       7.605329       0.944151     138.139173 0.27925752E+04  0.98005827E+05                                20.703071                           16.423679       0.242872       1.891068                    0.999342      51.825570     147.526741       0.481828       0.362216      -1.175197      -0.032010      -0.008806      -0.029705       0.044549      -0.026798       0.079247      -0.006678      -0.195934       0.136775      -0.154664       0.061254       0.093410             26.686463      30.603554       1.390087      -0.397289      33.888187       1.878431      15.567648           3.828136
            2             Fe       3.633959      14.244510       9.461554       0.944029     138.036063 0.27902723E+04  0.97900452E+05                                20.689426                           16.414094       0.247620       1.892524                    0.999338      51.813470     147.452355       0.482114       0.362092      -1.175350      -0.031688      -0.020786       0.022766       0.044209       0.082361      -0.016911       0.015678      -0.180206       0.186285      -0.155238       0.061767       0.093471             26.667594      30.580328      -1.038811      -1.010823      18.510636       6.989051      30.911817           3.829827
            3             Fe       1.354756      16.060391       8.894302       0.944140     138.066343 0.27909347E+04  0.97930238E+05                                20.692990                           16.416465       0.247336       1.892336                    0.999328      51.817741     147.473060       0.482057       0.362110      -1.175326      -0.031796       0.030249       0.006694       0.044394      -0.055967      -0.063261      -0.008994      -0.168536       0.221537      -0.155509       0.061360       0.094149             26.672930      30.586621      -0.351603       1.405024      21.760965      -8.868328      27.671203           3.829970
            4             Fe       0.924445       7.821853       5.375264       0.944189     138.135921 0.27924950E+04  0.98002125E+05                                20.702533                           16.423265       0.242996       1.891105                    0.999342      51.825500     147.524961       0.481843       0.362208      -1.175206       0.031991       0.008801       0.029696       0.044528      -0.026753       0.079206      -0.006697      -0.195965       0.136724      -0.154635       0.061240       0.093395             26.685733      30.602737       1.390180      -0.397236      33.887286       1.878360      15.567177           3.828143
            5             Fe       3.203641       8.238539       3.519039       0.944088     138.030408 0.27901276E+04  0.97893853E+05                                20.688590                           16.413434       0.247812       1.892584                    0.999338      51.813051     147.448786       0.482135       0.362081      -1.175361       0.031691       0.020761      -0.022754       0.044193       0.082321      -0.016931       0.015701      -0.180267       0.186245      -0.155232       0.061750       0.093483             26.666500      30.578844      -1.038812      -1.010805      18.509954       6.988786      30.910702           3.829821
            6             Fe       5.482844       6.422658       4.086291       0.944114     138.066931 0.27909518E+04  0.97930905E+05                                20.692914                           16.416410       0.247398       1.892351                    0.999328      51.818277     147.474230       0.482062       0.362106      -1.175331       0.031803      -0.030236      -0.006697       0.044391      -0.055918      -0.063362      -0.008997      -0.168560       0.221341      -0.155519       0.061368       0.094151             26.672811      30.586500      -0.351736       1.405131      21.760844      -8.868229      27.671091           3.829928
            7              H       5.658351       4.342226       7.014712       0.133892       1.992753 0.17113881E+02  0.20065889E+03                                 2.502191                            2.323829      -1.550926       2.115039                    0.992950       4.209713      12.362799       0.441474       1.183290      -0.732070      -0.053781       0.015298       0.004045       0.056061      -0.010190      -0.008077      -0.000197       0.007358      -0.043863      -0.017461      -0.001960       0.019422              2.621938       3.415025      -0.269132      -0.151543       2.442222      -0.322063       2.008566          -0.000005
            8              H       1.099940      11.398156       5.712759       0.133575       1.992158 0.17105068E+02  0.20049912E+03                                 2.499880                            2.321784      -1.543486       2.117491                    0.992968       4.209731      12.354950       0.442149       1.181816      -0.732410      -0.053838      -0.004182      -0.015252       0.056112      -0.001719       0.012937       0.007904       0.021018      -0.003024      -0.017344      -0.002209       0.019553              2.619400       3.411686       0.003440       0.308648       2.393393       0.348199       2.053121          -0.000006
            9              H       3.379134       6.742666       0.253122       0.133475       1.993168 0.17114490E+02  0.20062095E+03                                 2.499671                            2.321580      -1.543032       2.117314                    0.992920       4.211087      12.356017       0.442445       1.180958      -0.732602      -0.053812      -0.011186       0.011250       0.056102       0.012072      -0.005022      -0.007866       0.021169      -0.002363      -0.017411      -0.002156       0.019567              2.619164       3.411477       0.265600      -0.157348       1.836497      -0.026780       2.609519          -0.000005
           10              H       1.179249      18.140823       5.965881       0.133891       1.992807 0.17114461E+02  0.20066739E+03                                 2.502235                            2.323867      -1.550952       2.115025                    0.992949       4.209772      12.363028       0.441471       1.183288      -0.732070       0.053781      -0.015298      -0.004045       0.056061      -0.010190      -0.008076      -0.000197       0.007358      -0.043864      -0.017461      -0.001961       0.019422              2.621986       3.415093      -0.269141      -0.151545       2.442267      -0.322073       2.008597          -0.000006
           11              H       5.737660      11.084893       7.267834       0.133577       1.992152 0.17105005E+02  0.20049819E+03                                 2.499876                            2.321780      -1.543484       2.117492                    0.992968       4.209719      12.354910       0.442149       1.181817      -0.732410       0.053838       0.004180       0.015253       0.056113      -0.001720       0.012938       0.007904       0.021019      -0.003028      -0.017345      -0.002209       0.019553              2.619395       3.411682       0.003443       0.308649       2.393385       0.348197       2.053118          -0.000006
           12              H       3.458466      15.740383      12.727471       0.133477       1.993154 0.17114342E+02  0.20061877E+03                                 2.499657                            2.321568      -1.543044       2.117309                    0.992920       4.211079      12.355977       0.442447       1.180956      -0.732603       0.053812       0.011187      -0.011249       0.056102       0.012074      -0.005019      -0.007865       0.021168      -0.002363      -0.017412      -0.002154       0.019566              2.619149       3.411456       0.265597      -0.157343       1.836489      -0.026780       2.609502          -0.000005
           13              C       4.043069      16.934232       8.022006       0.538895      30.916369 0.31577433E+03  0.68895454E+04                                 9.008471                            6.259659       0.145970       2.085744                    0.999755      23.453380      66.075494       0.603305       0.465324      -1.029650      -0.037174      -0.046011       0.043406       0.073369      -0.006816       0.058085       0.036617      -0.022369       0.140100      -0.074160      -0.011881       0.086040             11.852211      11.631367       0.434180      -1.863739      15.877620      -5.804124       8.047648          -0.019784
           14              C       4.860160      17.730132       7.092596      -0.129904      46.452030 0.47678328E+03  0.11412486E+05                                11.103181                            7.212152      -0.027354       1.970578                    0.999202      29.210689      83.335745       0.625470       0.409110      -1.074383      -0.034835       0.037286      -0.040108       0.064903       0.004428       0.021347       0.008890      -0.018705      -0.025504      -0.028526       0.005005       0.023521             15.626921      15.501293       1.002284      -2.807731      21.210890      -8.288284      10.168581           0.006681
           15              C      -0.568211      17.455839       6.942021       0.293651      38.239045 0.35173503E+03  0.78604061E+04                                10.062234                            6.419575       0.053421       2.034917                    0.999654      25.324988      71.509694       0.623805       0.439368      -1.047649       0.049768      -0.086772       0.024726       0.103042      -0.023163       0.009738       0.012415      -0.027633      -0.002970      -0.033213       0.004368       0.028845             14.199059      12.695061      -1.753678      -0.394979      20.292026      -8.217710       9.610089           0.008123
           16              C       6.738008       4.009477       6.840773      -0.183889      53.522702 0.54393363E+03  0.13502115E+05                                12.186198                            7.728360      -0.100668       1.920355                    0.999626      31.561312      92.728074       0.599225       0.411775      -1.068966       0.018217      -0.061987       0.018992       0.067343      -0.000443       0.014743       0.016666       0.055120       0.025415      -0.038304       0.004718       0.033585             17.501189      13.451829       0.584227      -2.058564      26.944031     -11.075112      12.107706           0.011480
           17              C       1.763872      13.468845       7.284709       0.539322      30.901910 0.31560779E+03  0.68850406E+04                                 9.006225                            6.258360       0.149377       2.086903                    0.999734      23.446001      66.051680       0.603313       0.465377      -1.029616      -0.036998       0.060145       0.017286       0.072699       0.053534      -0.023306      -0.043677      -0.035804       0.102293      -0.073999      -0.012013       0.086013             11.848884      11.629120      -1.831317       0.555326      15.026528       6.290081       8.891005          -0.019753
           18              C       2.580966      12.266002       7.060145      -0.131459      46.561013 0.47799749E+03  0.11449506E+05                                11.121364                            7.222329      -0.028369       1.969708                    0.999181      29.250656      83.494916       0.624863       0.409223      -1.074245      -0.035190      -0.053321      -0.012290       0.065057       0.016997      -0.015389       0.005089       0.005702       0.045317      -0.029280       0.005264       0.024015             15.655284      15.528382      -2.940271       0.535058      20.145608       8.943906      11.291863           0.006680
           19              C       3.990196      12.272747       7.372977       0.294468      38.230217 0.35164479E+03  0.78580701E+04                                10.061863                            6.419459       0.053716       2.034956                    0.999583      25.321213      71.503072       0.623692       0.439465      -1.047567       0.049597       0.063974       0.062547       0.102297       0.020154       0.014503       0.000476      -0.004749       0.062798      -0.032909       0.004675       0.028234             14.198704      12.694364       0.535435       1.716390      19.397052       8.734250      10.504697           0.008119
           20              C       2.179598      11.413895       6.087898      -0.183543      53.435021 0.54299325E+03  0.13472041E+05                                12.170956                            7.719958      -0.095633       1.922202                    0.999618      31.536316      92.611264       0.599792       0.411592      -1.069156       0.017859       0.048301       0.044020       0.067747       0.013404      -0.007033      -0.025856       0.041199      -0.023009      -0.039022       0.004542       0.034480             17.477573      13.434904      -2.073056       0.522290      25.372197      11.943902      13.625619           0.011498
           21              C       6.322278      14.563020      10.654471       0.539974      30.891508 0.31549515E+03  0.68820280E+04                                 9.004387                            6.257318       0.149076       2.086941                    0.999780      23.442309      66.040459       0.603347       0.465388      -1.029601      -0.036211      -0.014465      -0.060890       0.072305      -0.046486      -0.035001       0.007453      -0.097407      -0.088165      -0.073755      -0.011923       0.085678             11.846021      11.626506       1.396231       1.307770       4.976702      -0.488346      18.934855          -0.019784
           22              C       7.139373      14.969964      11.808445      -0.132590      46.593055 0.47836940E+03  0.11460239E+05                                11.124154                            7.223653      -0.027032       1.969982                    0.999199      29.264897      83.532613       0.625020       0.409055      -1.074394      -0.034886       0.016458       0.052680       0.065292      -0.021360      -0.006877      -0.014271      -0.011302      -0.001026      -0.029130       0.004426       0.024704             15.660101      15.531043       1.933745       2.278519       5.760977      -0.639105      25.688284           0.006681
           23              C       1.711001      15.237512      11.646188       0.294082      38.252992 0.35188151E+03  0.78645731E+04                                10.064410                            6.420727       0.056536       2.035771                    0.999576      25.332160      71.536242       0.623769       0.439343      -1.047654       0.049621       0.021600      -0.086365       0.101920       0.002940      -0.024983      -0.012775      -0.026548      -0.001509      -0.033215       0.004568       0.028647             14.203012      12.697033       1.218938      -1.322076       5.164950      -0.517198      24.747054           0.008122
           24              C       4.458791       7.059677       0.051922      -0.182666      53.388335 0.54239544E+03  0.13453572E+05                                12.165322                            7.716506      -0.096401       1.922086                    0.999653      31.517470      92.544951       0.599830       0.411677      -1.069096       0.017870       0.014615      -0.064308       0.068326      -0.012691      -0.007596       0.008527       0.010704      -0.108916      -0.038242       0.004565       0.033677             17.469458      13.427948       1.488140       1.532120       6.216084      -0.886077      32.764342           0.011473
           25              C       2.794531       5.548817       4.958587       0.538881      30.916305 0.31577356E+03  0.68895256E+04                                 9.008465                            6.259655       0.145950       2.085740                    0.999755      23.453371      66.075491       0.603304       0.465325      -1.029650       0.037170       0.046017      -0.043406       0.073371      -0.006816       0.058089       0.036613      -0.022364       0.140106      -0.074160      -0.011882       0.086042             11.852204      11.631327       0.434193      -1.863737      15.877641      -5.804129       8.047644          -0.019795
           26              C       1.977440       4.752917       5.887997      -0.129901      46.451753 0.47677938E+03  0.11412370E+05                                11.103148                            7.212128      -0.027360       1.970579                    0.999202      29.210547      83.335263       0.625471       0.409111      -1.074383       0.034837      -0.037283       0.040111       0.064904       0.004427       0.021349       0.008890      -0.018707      -0.025493      -0.028528       0.005006       0.023521             15.626885      15.501182       1.002251      -2.807691      21.210912      -8.288292      10.168560           0.006678
           27              C       7.405811       5.027210       6.038572       0.293644      38.238691 0.35173146E+03  0.78603049E+04                                10.062172                            6.419541       0.053413       2.034918                    0.999654      25.324855      71.509175       0.623807       0.439368      -1.047649      -0.049770       0.086776      -0.024726       0.103046      -0.023163       0.009736       0.012416      -0.027632      -0.002968      -0.033212       0.004367       0.028845             14.198962      12.694967      -1.753664      -0.394975      20.291888      -8.217654       9.610031           0.008129
           28              C       0.099592      18.473572       6.139820      -0.183897      53.523378 0.54394083E+03  0.13502343E+05                                12.186296                            7.728411      -0.100689       1.920345                    0.999626      31.561577      92.729135       0.599223       0.411775      -1.068966      -0.018217       0.061990      -0.018990       0.067344      -0.000442       0.014741       0.016667       0.055121       0.025412      -0.038304       0.004719       0.033584             17.501342      13.451951       0.584202      -2.058567      26.944275     -11.075210      12.107798           0.011483
           29              C       5.073728       9.014204       5.695884       0.539316      30.901377 0.31560212E+03  0.68848854E+04                                 9.006125                            6.258305       0.149371       2.086906                    0.999734      23.445794      66.050930       0.603315       0.465377      -1.029616       0.036995      -0.060146      -0.017291       0.072699       0.053534      -0.023303      -0.043678      -0.035805       0.102296      -0.074000      -0.012012       0.086012             11.848723      11.628987      -1.831284       0.555324      15.026296       6.289969       8.890886          -0.019780
           30              C       4.256634      10.217047       5.920448      -0.131462      46.560931 0.47799627E+03  0.11449472E+05                                11.121370                            7.222333      -0.028376       1.969708                    0.999181      29.250583      83.494763       0.624861       0.409225      -1.074244       0.035190       0.053317       0.012290       0.065055       0.017000      -0.015392       0.005086       0.005699       0.045328      -0.029284       0.005263       0.024021             15.655285      15.528385      -2.940230       0.535079      20.145602       8.943912      11.291870           0.006686
           31              C       2.847404      10.210302       5.607616       0.294454      38.230142 0.35164315E+03  0.78580286E+04                                10.061862                            6.419450       0.053690       2.034951                    0.999583      25.321226      71.503216       0.623692       0.439465      -1.047566      -0.049600      -0.063981      -0.062547       0.102303       0.020152       0.014505       0.000477      -0.004746       0.062799      -0.032908       0.004672       0.028236             14.198714      12.694354       0.535411       1.716371      19.397095       8.734258      10.504692           0.008114
           32              C       4.658002      11.069154       6.892695      -0.183546      53.434918 0.54299397E+03  0.13472061E+05                                12.170928                            7.719958      -0.095638       1.922199                    0.999618      31.536345      92.611312       0.599792       0.411591      -1.069157      -0.017862      -0.048303      -0.044014       0.067746       0.013401      -0.007034      -0.025855       0.041199      -0.023010      -0.039021       0.004542       0.034479             17.477486      13.434897      -2.073005       0.522321      25.372004      11.943810      13.625556           0.011493
           33              C       0.515322       7.920029       2.326122       0.539976      30.890206 0.31548114E+03  0.68816367E+04                                 9.004111                            6.257159       0.149182       2.086985                    0.999780      23.441751      66.038186       0.603359       0.465385      -1.029604       0.036213       0.014466       0.060894       0.072310      -0.046485      -0.035005       0.007455      -0.097422      -0.088181      -0.073762      -0.011924       0.085686             11.845614      11.626115       1.396181       1.307686       4.976568      -0.488329      18.934159          -0.019770
           34              C      -0.301773       7.513085       1.172148      -0.132601      46.592495 0.47836406E+03  0.11460070E+05                                11.124051                            7.223604      -0.026984       1.970001                    0.999200      29.264697      83.531682       0.625024       0.409054      -1.074395       0.034888      -0.016466      -0.052683       0.065298      -0.021361      -0.006879      -0.014266      -0.011308      -0.001032      -0.029129       0.004425       0.024704             15.659930      15.530894       1.933726       2.278462       5.760926      -0.639102      25.687971           0.006679
           35              C       5.126599       7.245537       1.334405       0.294078      38.252552 0.35187677E+03  0.78644384E+04                                10.064332                            6.420682       0.056536       2.035774                    0.999576      25.331985      71.535545       0.623772       0.439342      -1.047654      -0.049622      -0.021606       0.086368       0.101925       0.002940      -0.024984      -0.012773      -0.026550      -0.001521      -0.033217       0.004572       0.028645             14.202903      12.696907       1.218924      -1.322070       5.164915      -0.517189      24.746886           0.008126
           36              C       2.378809      15.423372      12.928671      -0.182680      53.388863 0.54240265E+03  0.13453793E+05                                12.165381                            7.716548      -0.096415       1.922078                    0.999653      31.517713      92.545757       0.599829       0.411676      -1.069096      -0.017870      -0.014623       0.064310       0.068330      -0.012685      -0.007592       0.008526       0.010705      -0.108918      -0.038241       0.004571       0.033670             17.469524      13.428037       1.488148       1.532175       6.216108      -0.886072      32.764427           0.011478
           37              O       4.447857      15.747127       8.364694      -0.520630      45.681407 0.61442962E+03  0.15329804E+05                                10.215323                            7.676142      -0.184066       1.981277                    0.998342      28.261495      76.621277       0.682647       0.359621      -1.134202      -0.009386       0.048428      -0.005856       0.049676       0.005300       0.040861       0.025248      -0.039658       0.087857      -0.055152      -0.005444       0.060596             13.174528      11.395502      -1.353358      -0.588417      19.685158      -5.152603       8.442922           0.054799
           38              O       2.717942      17.530033       7.968786      -0.542012      36.653418 0.55083287E+03  0.13244007E+05                                 8.694420                            7.159682       0.534441       2.212239                    0.996983      27.849998      71.816108       0.729974       0.348979      -1.153862       0.011995       0.049743      -0.068386       0.085410      -0.053188       0.033974      -0.002925       0.104413      -0.149456      -0.063910      -0.042310       0.106220             10.222396      15.150195       0.278070      -1.629688       8.934048      -2.463356       6.582946           0.036898
           39              O      -0.009577      16.365411       7.343121      -0.534544      50.226031 0.57602153E+03  0.14148011E+05                                10.907519                            7.416217      -0.217196       1.966046                    0.998099      28.329623      76.321396       0.696453       0.358061      -1.134911      -0.036183       0.095122      -0.043871       0.110825      -0.014856       0.011550      -0.015700      -0.031939       0.017879      -0.025841      -0.006611       0.032452             15.384678      11.624823      -4.570580       3.111792      23.355669      -8.958123      11.173541           0.072514
           40              O       2.168658      14.359174       8.141428      -0.519687      45.597630 0.61314029E+03  0.15288421E+05                                10.200975                            7.666509      -0.179217       1.983091                    0.998418      28.232793      76.501068       0.683340       0.359473      -1.134407      -0.009306      -0.029847      -0.038575       0.049653       0.032393      -0.024665      -0.022930      -0.035761       0.097547      -0.054513      -0.005413       0.059927             13.154774      11.376207       0.168000       1.463768      15.692817       7.433047      12.395297           0.054780
           41              O       0.438744      13.124855       6.795340      -0.542254      36.678206 0.55127234E+03  0.13257445E+05                                 8.698817                            7.162946       0.530778       2.211045                    0.996965      27.857895      71.848293       0.729733       0.349019      -1.153809       0.011613      -0.084213      -0.008823       0.085467       0.055984       0.029186       0.011587       0.118086      -0.104780      -0.063902      -0.041932       0.105834             10.227971      15.160009      -1.553079       0.573674       9.308342       2.250677       6.215563           0.036852
           42              O       4.548828      13.165324       8.116765      -0.534136      50.199310 0.57567830E+03  0.14137547E+05                                10.904445                            7.414460      -0.218703       1.965843                    0.998160      28.320677      76.293087       0.696468       0.358105      -1.134871      -0.036209      -0.085300      -0.060327       0.110573       0.017598       0.007053       0.011118      -0.040228      -0.005770      -0.026108      -0.006419       0.032527             15.379666      11.622347       4.980265       2.402839      21.968311       9.750266      12.548339           0.072403
           43              O       6.727061      14.859797       9.455064      -0.520047      45.647315 0.61389371E+03  0.15313049E+05                                10.210880                            7.673187      -0.183080       1.981631                    0.998402      28.247918      76.575294       0.682728       0.359658      -1.134177      -0.009480      -0.018709       0.044327       0.049039      -0.037754      -0.015567      -0.002037      -0.079453      -0.031975      -0.054741      -0.005612       0.060353             13.168624      11.389036       1.185173      -0.876165       6.788585      -2.290952      21.328251           0.054843
           44              O       4.997152      14.311210      11.197060      -0.542024      36.659784 0.55095268E+03  0.13247921E+05                                 8.696429                            7.161320       0.532923       2.211947                    0.997052      27.850198      71.824970       0.729742       0.349062      -1.153766       0.011922       0.034597       0.077289       0.085514      -0.002567      -0.063021      -0.008512       0.123722      -0.089293      -0.063664      -0.042344       0.106008             10.224670      15.155352       1.272912       1.056445       5.038451       0.213408      10.480206           0.036923
           45              O       2.269631      15.435363      10.501300      -0.534109      50.242264 0.57619269E+03  0.14153931E+05                                10.911896                            7.418861      -0.222664       1.964404                    0.998148      28.331676      76.343267       0.696079       0.358210      -1.134740      -0.036121      -0.009534       0.104284       0.110773      -0.002437      -0.018680       0.004600      -0.012578       0.074081      -0.025602      -0.006727       0.032329             15.391247      11.631789      -0.409499      -5.519240       6.463299      -0.797289      28.078654           0.072432
           46              O       2.389743       6.735922       4.615899      -0.520695      45.683955 0.61446894E+03  0.15331051E+05                                10.215737                            7.676419      -0.184093       1.981254                    0.998342      28.262396      76.624725       0.682630       0.359624      -1.134199       0.009390      -0.048438       0.005856       0.049686       0.005309       0.040865       0.025252      -0.039651       0.087849      -0.055151      -0.005451       0.060602             13.175116      11.396037      -1.353347      -0.588490      19.686069      -5.152848       8.443242           0.054793
           47              O       4.119658       4.953016       5.011807      -0.541976      36.652231 0.55081254E+03  0.13243384E+05                                 8.694192                            7.159518       0.534468       2.212253                    0.996982      27.849692      71.814728       0.729988       0.348976      -1.153866      -0.011993      -0.049743       0.068388       0.085411      -0.053186       0.033974      -0.002928       0.104413      -0.149466      -0.063909      -0.042312       0.106221             10.222099      15.149715       0.278024      -1.629612       8.933811      -2.463266       6.582771           0.036901
           48              O       6.847177       6.117638       5.637472      -0.534585      50.227371 0.57603847E+03  0.14148537E+05                                10.907722                            7.416337      -0.217162       1.966051                    0.998099      28.330040      76.322929       0.696446       0.358062      -1.134910       0.036181      -0.095120       0.043876       0.110825      -0.014858       0.011541      -0.015700      -0.031937       0.017874      -0.025836      -0.006612       0.032448             15.384986      11.625068      -4.570662       3.111856      23.356137      -8.958328      11.173754           0.072509
           49              O       4.668942       8.123875       4.839165      -0.519747      45.599790 0.61317426E+03  0.15289506E+05                                10.201352                            7.666768      -0.179284       1.983061                    0.998418      28.233532      76.504083       0.683321       0.359478      -1.134401       0.009306       0.029848       0.038583       0.049660       0.032397      -0.024676      -0.022930      -0.035762       0.097535      -0.054518      -0.005415       0.059933             13.155291      11.376726       0.167944       1.463801      15.693390       7.433349      12.395756           0.054779
           50              O       6.398856       9.358194       6.185253      -0.542252      36.677513 0.55126052E+03  0.13257081E+05                                 8.698683                            7.162850       0.530863       2.211073                    0.996965      27.857752      71.847549       0.729741       0.349017      -1.153812      -0.011606       0.084210       0.008834       0.085464       0.055988       0.029188       0.011582       0.118087      -0.104761      -0.063908      -0.041926       0.105834             10.227793      15.159755      -1.553011       0.573686       9.308157       2.250620       6.215468           0.036852
           51              O       2.288772       9.317725       4.863828      -0.534194      50.202656 0.57571913E+03  0.14138822E+05                                10.904967                            7.414759      -0.218853       1.965782                    0.998160      28.321631      76.296788       0.696448       0.358109      -1.134866       0.036210       0.085306       0.060329       0.110579       0.017590       0.007062       0.011115      -0.040222      -0.005785      -0.026100      -0.006421       0.032522             15.380491      11.622922       4.980520       2.402942      21.969602       9.750856      12.548949           0.072403
           52              O       0.110539       7.623252       3.525529      -0.520069      45.647597 0.61389943E+03  0.15313231E+05                                10.210946                            7.673243      -0.183158       1.981607                    0.998401      28.248009      76.575693       0.682723       0.359660      -1.134175       0.009476       0.018703      -0.044334       0.049042      -0.037752      -0.015570      -0.002041      -0.079460      -0.032000      -0.054742      -0.005616       0.060358             13.168703      11.389157       1.185179      -0.876138       6.788617      -2.290965      21.328335           0.054842
           53              O       1.840448       8.171839       1.783533      -0.542078      36.660265 0.55096100E+03  0.13248183E+05                                 8.696564                            7.161423       0.532855       2.211929                    0.997052      27.850213      71.825380       0.729729       0.349067      -1.153761      -0.011911      -0.034591      -0.077292       0.085513      -0.002570      -0.063031      -0.008518       0.123679      -0.089322      -0.063678      -0.042322       0.106000             10.224844      15.155590       1.272930       1.056505       5.038514       0.213416      10.480426           0.036921
           54              O       4.567969       7.047686       2.479293      -0.534161      50.244118 0.57621596E+03  0.14154644E+05                                10.912143                            7.419000      -0.222595       1.964416                    0.998149      28.332288      76.345282       0.696074       0.358209      -1.134741       0.036117       0.009524      -0.104288       0.110775      -0.002421      -0.018682       0.004605      -0.012570       0.074062      -0.025596      -0.006729       0.032325             15.391648      11.632055      -0.409519      -5.519372       6.463424      -0.797277      28.079465           0.072424

******************************************************
Auxiliary information for the entire system
The total spin magnetic moment of the unit cell is   23.999721
The total net atomic charge of the unit cell is   0.000001
Accuracy of reproducing the electrostatic potential in the unit cell:
  The inner radius (bohr) =    5.0000
  The outer radius (bohr) =   12.0000
  Valid grid points have density less than (e/(bohr^3)) =    0.0001
  The number of valid grid points were=       181588
  The rms potential error without charges in kcal/mol is=      2.49752
  The rms potential error with partial charges in kcal/mol is=      0.44180
  The RRMSE value at monopole order=      0.17689
  The rms potential error with partial charges and cloud penetration in kcal/mol is=      0.43171
  The RRMSE value at monopole order with cloud penetration is=      0.17285
  The rms potential error with partial charges and atomic dipoles in kcal/mol is=      0.37176
  The RRMSE value at dipole order=      0.14885
  The rms potential error with partial charges, atomic dipoles and cloud penetration in kcal/mol is=      0.34945
  The RRMSE value at dipole order with cloud penetration=      0.13992

******************************************************
The electron densities and ab initio electrostatic potential were computed in VASP using the PBE functional and
projector augmented wave method. See the main text of the journal article for a description of computational details.
The atomic charges, dipoles, and quadrupoles were computed with the DDEC6 method as described in
(a) T. A. Manz and N. Gabaldon Limas, RSC Adv. 6 (2016) 47771-47801 DOI: 10.1039/c6ra04656h
(b) N. Gabaldon Limas and T. A. Manz, RSC Adv. 8 (2018) 2678-2707 DOI: 10.1039/c7ra11829e.
For each atom in the material, the electron cloud parameters were fit to the spherically averaged atom-in-material
electron density using radial positions for which this density was between 10^-4 and 10^-2 electrons per cubic bohr.
The polarizabilities, dispersion coefficients, and quantum Drude oscillator (QDO) parameters were fit using the MCLF method.
The magnetic structure of the system was optimized in VASP from the default ferromagnetic initial guess using spin polarization.
The atomic spin moments (ASMs) were computed on this optimized magnetic structure using the DDEC6 partition as inputs
to the method of T. A. Manz and D. S. Sholl, J. Chem. Theory Comput. 7 (2011) 4146-4164 DOI: 10.1021/ct200539n.
The RMSE and RRMSE were computed using a uniform grid with Ewald summation.
