# Supplementary material for: A collection of forcefield precursors for metal–organic frameworks
Source: RSC Adv. 2019 Nov 13;9(63):36492–507. doi: 10.1039/c9ra07327b (PMC9075174; doi:10.1039/c9ra07327b)
Supplement: RA-009-C9RA07327B-s3581 [file RA-009-C9RA07327B-s3581.xyz]

   54
jmolscript: load "" {1 1 1} spacegroup "x,y,z" unitcell [{      6.843000     0.000000     0.000000 }, {     -2.280984    14.986407     0.000000 }, {      2.280984     7.493200    12.978611 }]
Fe     5.878139    14.656704     7.608062     0.952810
Fe     3.597135    14.246825     9.460110     0.953108
Fe     1.316138    16.055685     8.889051     0.953162
Fe     0.964861     7.822903     5.370549     0.952815
Fe     3.245865     8.232782     3.518501     0.953116
Fe     5.526862     6.423922     4.089560     0.953149
H      5.608743     4.310089     6.982493     0.142005
H      1.046752    11.385172     5.754716     0.142091
H      3.327758     6.784346     0.241402     0.142305
H      1.234257    18.169518     5.996118     0.142005
H      5.796248    11.094435     7.223895     0.142090
H      3.515242    15.695261    12.737209     0.142304
C      4.068851    16.933888     7.990931     0.549320
C      4.846903    17.740907     7.044790    -0.145593
C     -0.597388    17.450920     6.947450     0.306059
C      6.681041     4.038086     6.786516    -0.187734
C      1.787849    13.439808     7.296575     0.550863
C      2.565897    12.216917     7.070747    -0.147648
C      3.964606    12.277612     7.370553     0.307870
C      2.119050    11.351452     6.088266    -0.187156
C      6.349844    14.585518    10.669716     0.549344
C      7.127891    15.001390    11.841685    -0.146514
C      1.683601    15.230682    11.639218     0.305614
C      4.400056     7.090069     0.103829    -0.186755
C      2.774149     5.545719     4.987680     0.549321
C      1.996097     4.738700     5.933821    -0.145592
C      7.440388     5.028687     6.031161     0.306059
C      0.161959    18.441521     6.192095    -0.187733
C      5.055151     9.039799     5.682036     0.550865
C      4.277103    10.262690     5.907864    -0.147650
C      2.878394    10.201995     5.608058     0.307874
C      4.723950    11.128155     6.890345    -0.187155
C      0.493156     7.894089     2.308895     0.549344
C     -0.284891     7.478217     1.136926    -0.146512
C      5.159399     7.248925     1.339393     0.305615
C      2.442944    15.389538    12.874782    -0.186755
O      4.466427    15.776188     8.410140    -0.520302
O      2.726939    17.482391     8.001314    -0.557990
O     -0.061583    16.378642     7.379638    -0.538828
O      2.185426    14.381703     8.089568    -0.521033
O      0.445937    13.174549     6.816366    -0.558862
O      4.500412    13.188036     8.083079    -0.539613
O      6.747424    14.801322     9.457514    -0.520189
O      5.007930    14.302275    11.139542    -0.558114
O      2.219410    15.392536    10.494505    -0.538223
O      2.376573     6.703419     4.568471    -0.520304
O      4.116061     4.997216     4.977297    -0.557990
O      6.904583     6.100965     5.598973    -0.538824
O      4.657574     8.097904     4.889043    -0.521031
O      6.397063     9.305058     6.162245    -0.558863
O      2.342588     9.291571     4.895532    -0.539618
O      0.095576     7.678285     3.521097    -0.520190
O      1.835070     8.177332     1.839069    -0.558117
O      4.623590     7.087071     2.484106    -0.538219

The following XYZ coordinates are in angstroms. Other properties are in atomic units.
The sperically averaged electron density of each atom fit to a function of the form exp(a - br)
eigen_1, eigen_2 and eigen_3 are the three eigenvalues of traceless quadrupole moment tensor
  atom number  atomic symbol              X              Y              Z     net charge C6 coefficient C8 coefficient C10 coefficient fluctuating dipole atomic polarizability isotropic forcefield polarizability              a              b squared Pearson coefficient          <r^3>          <r^4>         wp_QDO          m_QDO          q_QDO       dipole_x       dipole_y       dipole_z         dipole            Qxy            Qxz            Qyz     Q(x^2-y^2)  Q(3z^2 - R^2)        eigen_1        eigen_2        eigen_3 static polarizability      alpha(xx)      alpha(xy)      alpha(xz)      alpha(yy)      alpha(yz)      alpha(zz) atomic spin moment
            1             Fe       5.878139      14.656704       7.608062       0.952810     137.061682 0.27525836E+04  0.96229279E+05                                20.589552                           16.302626       0.241942       1.894188                    0.999270      51.478563     146.130167       0.483875       0.362081      -1.175615      -0.030058      -0.015555      -0.030572       0.045608      -0.040477       0.087733       0.014336      -0.171731       0.115933      -0.154955       0.072420       0.082535             26.568901      30.460943       1.716859      -0.242607      33.988884       1.912811      15.256875           3.830106
            2             Fe       3.597135      14.246825       9.460110       0.953108     137.066779 0.27526547E+04  0.96233433E+05                                20.590864                           16.303415       0.243290       1.894572                    0.999265      51.478290     146.135833       0.483833       0.362107      -1.175582      -0.030105      -0.018683       0.027875       0.045082       0.096726      -0.008531       0.004677      -0.138293       0.216591      -0.155414       0.072606       0.082808             26.570785      30.462747      -1.068139      -1.365348      18.283724       7.153932      30.965883           3.826843
            3             Fe       1.316138      16.055685       8.889051       0.953162     137.076814 0.27528976E+04  0.96244980E+05                                20.593213                           16.305200       0.239772       1.893664                    0.999301      51.476403     146.137417       0.483754       0.362154      -1.175532      -0.030047       0.033819       0.001469       0.045262      -0.055531      -0.079276      -0.019605      -0.163543       0.141449      -0.155277       0.072799       0.082479             26.574211      30.466112      -0.650603       1.609412      21.602802      -9.070057      27.653719           3.829036
            4             Fe       0.964861       7.822903       5.370549       0.952815     137.061008 0.27525677E+04  0.96228611E+05                                20.589524                           16.302610       0.241933       1.894187                    0.999270      51.478325     146.129518       0.483874       0.362083      -1.175614       0.030056       0.015556       0.030573       0.045607      -0.040474       0.087731       0.014331      -0.171752       0.115970      -0.154962       0.072421       0.082541             26.568857      30.460877       1.716870      -0.242595      33.988837       1.912811      15.256858           3.830098
            5             Fe       3.245865       8.232782       3.518501       0.953116     137.066027 0.27526377E+04  0.96232636E+05                                20.590737                           16.303322       0.243294       1.894574                    0.999265      51.478274     146.135385       0.483836       0.362105      -1.175584       0.030106       0.018684      -0.027875       0.045083       0.096727      -0.008507       0.004659      -0.138305       0.216616      -0.155419       0.072612       0.082807             26.570611      30.462516      -1.068133      -1.365321      18.283620       7.153884      30.965697           3.826856
            6             Fe       5.526862       6.423922       4.089560       0.953149     137.077351 0.27529125E+04  0.96245640E+05                                20.593276                           16.305254       0.239764       1.893660                    0.999301      51.476495     146.137847       0.483753       0.362155      -1.175531       0.030045      -0.033817      -0.001468       0.045260      -0.055552      -0.079250      -0.019601      -0.163537       0.141563      -0.155278       0.072791       0.082487             26.574287      30.466195      -0.650610       1.609411      21.602869      -9.070078      27.653795           3.828982
            7              H       5.608743       4.310089       6.982493       0.142005       1.881303 0.15843676E+02  0.18266376E+03                                 2.430268                            2.253748      -1.563476       2.119831                    0.992720       4.118487      12.089456       0.441900       1.202226      -0.727393      -0.052673       0.011357       0.008977       0.054626      -0.010408      -0.008733       0.000907       0.006853      -0.041614      -0.017010      -0.002652       0.019662              2.547666       3.375597      -0.224120      -0.144886       2.317945      -0.294808       1.949455          -0.000021
            8              H       1.046752      11.385172       5.754716       0.142091       1.883886 0.15868854E+02  0.18302561E+03                                 2.432424                            2.255467      -1.555983       2.122562                    0.992765       4.120434      12.097308       0.441755       1.202150      -0.727409      -0.052621       0.001933      -0.014283       0.054559      -0.002404       0.013459       0.007060       0.020746       0.000109      -0.017068      -0.002685       0.019753              2.550101       3.379614      -0.013298       0.267168       2.298703       0.307381       1.971987          -0.000022
            9              H       3.327758       6.784346       0.241402       0.142305       1.886532 0.15897311E+02  0.18346353E+03                                 2.436452                            2.258864      -1.567772       2.118237                    0.992758       4.122368      12.112548       0.440953       1.203615      -0.727078      -0.052320      -0.013433       0.005365       0.054283       0.012758      -0.004680      -0.008043       0.019306      -0.005131      -0.017072      -0.002696       0.019768              2.554589       3.386384       0.238635      -0.122162       1.789821      -0.012210       2.487563          -0.000022
           10              H       1.234257      18.169518       5.996118       0.142005       1.881302 0.15843671E+02  0.18266365E+03                                 2.430265                            2.253746      -1.563476       2.119831                    0.992720       4.118487      12.089447       0.441900       1.202224      -0.727394       0.052673      -0.011357      -0.008977       0.054626      -0.010408      -0.008734       0.000907       0.006853      -0.041614      -0.017010      -0.002652       0.019662              2.547663       3.375594      -0.224120      -0.144885       2.317942      -0.294807       1.949453          -0.000021
           11              H       5.796248      11.094435       7.223895       0.142090       1.883892 0.15868908E+02  0.18302641E+03                                 2.432430                            2.255471      -1.555985       2.122561                    0.992765       4.120439      12.097329       0.441754       1.202150      -0.727409       0.052621      -0.001934       0.014283       0.054559      -0.002404       0.013459       0.007060       0.020746       0.000110      -0.017068      -0.002685       0.019753              2.550107       3.379623      -0.013298       0.267169       2.298707       0.307381       1.971991          -0.000022
           12              H       3.515242      15.695261      12.737209       0.142304       1.886538 0.15897372E+02  0.18346447E+03                                 2.436460                            2.258871      -1.567772       2.118237                    0.992758       4.122375      12.112587       0.440951       1.203618      -0.727078       0.052320       0.013433      -0.005365       0.054283       0.012758      -0.004679      -0.008043       0.019306      -0.005131      -0.017072      -0.002696       0.019767              2.554598       3.386397       0.238636      -0.122162       1.789826      -0.012210       2.487572          -0.000020
           13              C       4.068851      16.933888       7.990931       0.549320      30.391510 0.30985334E+03  0.67318959E+04                                 8.917619                            6.206001       0.138174       2.084738                    0.999742      23.317408      65.663820       0.604820       0.466121      -1.028683      -0.034835      -0.042515       0.051168       0.075095      -0.005015       0.057560       0.042542      -0.017068       0.113451      -0.073114      -0.011236       0.084350             11.700783      11.590388       0.485890      -1.885894      15.443756      -5.804284       8.068206          -0.017430
           14              C       4.846903      17.740907       7.044790      -0.145593      47.285468 0.49149076E+03  0.11849205E+05                                11.219343                            7.312599      -0.038395       1.962400                    0.999243      29.547653      84.482904       0.622691       0.407999      -1.075569      -0.033087       0.047297      -0.042567       0.071720       0.003010       0.013925       0.004140      -0.011262      -0.039385      -0.021811       0.005977       0.015834             15.751660      15.635213       0.488886      -2.464759      21.320363      -8.408527      10.299404           0.006805
           15              C      -0.597388      17.450920       6.947450       0.306059      37.022484 0.34113544E+03  0.75757997E+04                                 9.883995                            6.340364       0.007835       2.022561                    0.999495      25.182608      71.202357       0.624125       0.441909      -1.044709       0.044253      -0.083682       0.029099       0.099035      -0.021346       0.005839       0.011223      -0.035729       0.010600      -0.032481       0.003874       0.028607             13.838125      12.700573      -1.389526      -0.462162      19.478681      -7.896229       9.335121           0.007036
           16              C       6.681041       4.038086       6.786516      -0.187734      53.259208 0.55556285E+03  0.13857452E+05                                12.175421                            7.818815      -0.106376       1.919406                    0.999542      31.627876      93.006188       0.595081       0.412648      -1.068898       0.008205      -0.058281       0.018871       0.061807      -0.010808       0.016230       0.009315       0.025223       0.028917      -0.027578       0.002595       0.024983             17.326118      13.950039       0.949361      -2.209946      26.084280     -10.745753      11.944034           0.010656
           17              C       1.787849      13.439808       7.296575       0.550863      30.332331 0.30917272E+03  0.67135331E+04                                 8.907605                            6.200047       0.138247       2.085281                    0.999742      23.290377      65.573948       0.604973       0.466251      -1.028593      -0.035614       0.065718       0.010905       0.075539       0.052841      -0.023353      -0.042061      -0.015084       0.114659      -0.073564      -0.010125       0.083689             11.686223      11.576473      -1.871878       0.522656      14.919128       6.086789       8.563069          -0.017407
           18              C       2.565897      12.216917       7.070747      -0.147648      47.435562 0.49319808E+03  0.11901189E+05                                11.242886                            7.325708      -0.039153       1.961563                    0.999171      29.601595      84.687494       0.622054       0.408046      -1.075493      -0.033848      -0.060403      -0.019792       0.072014       0.010266      -0.010490       0.009057       0.011096       0.028160      -0.021993       0.005379       0.016614             15.788413      15.669177      -2.384254       0.810587      20.387227       9.000970      11.308834           0.006810
           19              C       3.964606      12.277612       7.370553       0.307870      36.946204 0.34037848E+03  0.75547311E+04                                 9.871745                            6.333885       0.001854       2.021292                    0.999536      25.151005      71.091075       0.624367       0.441987      -1.044671       0.043055       0.067213       0.058050       0.098697       0.015531       0.015297      -0.000144      -0.016101       0.067156      -0.031962       0.003746       0.028216             13.819190      12.685077       0.292861       1.431934      18.682054       8.326636      10.090440           0.007026
           20              C       2.119050      11.351452       6.088266      -0.187156      53.161542 0.55446224E+03  0.13822447E+05                                12.158782                            7.809327      -0.102418       1.920984                    0.999518      31.599542      92.882174       0.595671       0.412464      -1.069071       0.008321       0.046062       0.041502       0.062557       0.019432       0.001043      -0.015913       0.011975      -0.006503      -0.026986       0.002308       0.024678             17.300147      13.934964      -2.385184       0.283667      24.742914      11.474486      13.222564           0.010651
           21              C       6.349844      14.585518      10.669716       0.549344      30.382658 0.30979113E+03  0.67300426E+04                                 8.914759                            6.204731       0.137655       2.084678                    0.999739      23.315666      65.651250       0.604991       0.466024      -1.028761      -0.035149      -0.023200      -0.062830       0.075640      -0.047386      -0.033899      -0.000356      -0.088775      -0.105621      -0.073545      -0.010533       0.084079             11.695818      11.587279       1.389910       1.360997       4.883994      -0.291671      18.616181          -0.017445
           22              C       7.127891      15.001390      11.841685      -0.146514      47.282031 0.49151819E+03  0.11849149E+05                                11.215607                            7.310647      -0.035503       1.963140                    0.999193      29.551250      84.470081       0.623096       0.407759      -1.075808      -0.033859       0.013119       0.061632       0.071534      -0.013630      -0.003476      -0.012842       0.002994       0.006261      -0.021129       0.004779       0.016349             15.745440      15.632172       1.890189       1.649575       5.770926      -0.568766      25.833223           0.006814
           23              C       1.683601      15.230682      11.639218       0.305614      37.048901 0.34140269E+03  0.75832983E+04                                 9.888896                            6.343131       0.002029       2.020609                    0.999517      25.193204      71.242088       0.623941       0.441949      -1.044674       0.043294       0.016531      -0.086786       0.098385       0.005954      -0.021089      -0.011077      -0.035185       0.006411      -0.031789       0.003330       0.028459             13.845532      12.709183       1.095857      -0.971232       5.034790      -0.444094      23.792623           0.007041
           24              C       4.400056       7.090069       0.103829      -0.186755      53.154822 0.55435538E+03  0.13819124E+05                                12.157234                            7.808107      -0.107965       1.919400                    0.999570      31.596894      92.872316       0.595771       0.412415      -1.069103       0.009264       0.013403      -0.060449       0.062606      -0.008501      -0.017151       0.006623      -0.003057      -0.053597      -0.026658       0.002420       0.024238             17.297601      13.936098       1.438770       1.921291       6.164628      -0.749492      31.792077           0.010636
           25              C       2.774149       5.545719       4.987680       0.549321      30.391478 0.30985301E+03  0.67318861E+04                                 8.917610                            6.205997       0.138165       2.084736                    0.999742      23.317389      65.663727       0.604820       0.466121      -1.028683       0.034835       0.042515      -0.051168       0.075094      -0.005014       0.057559       0.042542      -0.017068       0.113453      -0.073114      -0.011237       0.084351             11.700772      11.590369       0.485890      -1.885891      15.443747      -5.804280       8.068200          -0.017438
           26              C       1.996097       4.738700       5.933821      -0.145592      47.285395 0.49149010E+03  0.11849184E+05                                11.219329                            7.312592      -0.038393       1.962401                    0.999243      29.547630      84.482784       0.622692       0.407999      -1.075570       0.033088      -0.047296       0.042567       0.071719       0.003010       0.013925       0.004141      -0.011263      -0.039385      -0.021811       0.005976       0.015835             15.751639      15.635177       0.488889      -2.464755      21.320345      -8.408521      10.299395           0.006802
           27              C       7.440388       5.028687       6.031161       0.306059      37.022417 0.34113497E+03  0.75757841E+04                                 9.883972                            6.340352       0.007851       2.022566                    0.999495      25.182579      71.202173       0.624127       0.441908      -1.044709      -0.044253       0.083682      -0.029100       0.099035      -0.021346       0.005839       0.011222      -0.035730       0.010598      -0.032481       0.003874       0.028607             13.838090      12.700536      -1.389519      -0.462162      19.478635      -7.896209       9.335100           0.007033
           28              C       0.161959      18.441521       6.192095      -0.187733      53.259107 0.55556169E+03  0.13857415E+05                                12.175405                            7.818806      -0.106375       1.919407                    0.999542      31.627841      93.006043       0.595081       0.412648      -1.068898      -0.008205       0.058280      -0.018871       0.061806      -0.010808       0.016230       0.009315       0.025223       0.028917      -0.027578       0.002595       0.024983             17.326092      13.950020       0.949360      -2.209943      26.084240     -10.745736      11.944018           0.010655
           29              C       5.055151       9.039799       5.682036       0.550865      30.332247 0.30917189E+03  0.67135095E+04                                 8.907584                            6.200036       0.138256       2.085284                    0.999742      23.290338      65.573773       0.604974       0.466251      -1.028593       0.035614      -0.065719      -0.010903       0.075539       0.052841      -0.023354      -0.042061      -0.015085       0.114659      -0.073565      -0.010126       0.083690             11.686192      11.576437      -1.871871       0.522655      14.919091       6.086772       8.563049          -0.017405
           30              C       4.277103      10.262690       5.907864      -0.147650      47.435628 0.49319895E+03  0.11901214E+05                                11.242894                            7.325713      -0.039157       1.961561                    0.999171      29.601623      84.687579       0.622054       0.408046      -1.075493       0.033848       0.060404       0.019793       0.072014       0.010267      -0.010490       0.009057       0.011096       0.028159      -0.021993       0.005379       0.016614             15.788424      15.669181      -2.384249       0.810590      20.387247       9.000981      11.308845           0.006805
           31              C       2.878394      10.201995       5.608058       0.307874      36.946116 0.34037759E+03  0.75547061E+04                                 9.871729                            6.333876       0.001843       2.021289                    0.999536      25.150970      71.090944       0.624367       0.441987      -1.044671      -0.043055      -0.067212      -0.058049       0.098696       0.015531       0.015297      -0.000146      -0.016101       0.067157      -0.031962       0.003747       0.028215             13.819167      12.685052       0.292863       1.431932      18.682024       8.326622      10.090424           0.007023
           32              C       4.723950      11.128155       6.890345      -0.187155      53.161482 0.55446166E+03  0.13822428E+05                                12.158769                            7.809321      -0.102416       1.920984                    0.999518      31.599534      92.882128       0.595672       0.412464      -1.069072      -0.008321      -0.046062      -0.041503       0.062558       0.019431       0.001044      -0.015914       0.011975      -0.006504      -0.026986       0.002308       0.024678             17.300124      13.934956      -2.385177       0.283671      24.742872      11.474465      13.222545           0.010652
           33              C       0.493156       7.894089       2.308895       0.549344      30.382692 0.30979158E+03  0.67300537E+04                                 8.914759                            6.204730       0.137646       2.084675                    0.999739      23.315688      65.651282       0.604992       0.466023      -1.028762       0.035150       0.023198       0.062829       0.075638      -0.047385      -0.033899      -0.000356      -0.088773      -0.105621      -0.073545      -0.010533       0.084078             11.695818      11.587270       1.389909       1.360994       4.883994      -0.291671      18.616190          -0.017459
           34              C      -0.284891       7.478217       1.136926      -0.146512      47.281843 0.49151617E+03  0.11849086E+05                                11.215575                            7.310630      -0.035503       1.963141                    0.999193      29.551185      84.469802       0.623097       0.407759      -1.075808       0.033860      -0.013120      -0.061632       0.071534      -0.013630      -0.003476      -0.012843       0.002993       0.006260      -0.021129       0.004779       0.016350             15.745392      15.632116       1.890182       1.649570       5.770911      -0.568764      25.833150           0.006810
           35              C       5.159399       7.248925       1.339393       0.305615      37.048834 0.34140223E+03  0.75832829E+04                                 9.888874                            6.343120       0.002032       2.020611                    0.999518      25.193173      71.241903       0.623942       0.441948      -1.044675      -0.043294      -0.016532       0.086786       0.098384       0.005953      -0.021088      -0.011077      -0.035186       0.006411      -0.031789       0.003330       0.028459             13.845498      12.709149       1.095854      -0.971232       5.034780      -0.444094      23.792566           0.007039
           36              C       2.442944      15.389538      12.874782      -0.186755      53.154853 0.55435551E+03  0.13819129E+05                                12.157242                            7.808110      -0.107966       1.919400                    0.999570      31.596894      92.872350       0.595771       0.412415      -1.069103      -0.009263      -0.013404       0.060449       0.062606      -0.008500      -0.017151       0.006623      -0.003056      -0.053596      -0.026658       0.002420       0.024238             17.297617      13.936110       1.438772       1.921304       6.164631      -0.749490      31.792109           0.010636
           37              O       4.466427      15.776188       8.410140      -0.520302      44.549377 0.60319871E+03  0.14984234E+05                                10.059937                            7.614714      -0.224598       1.969653                    0.998294      28.179273      76.296871       0.683997       0.360477      -1.133234      -0.008712       0.049656       0.000518       0.050417       0.005361       0.041235       0.026088      -0.043411       0.080191      -0.056507      -0.003713       0.060220             12.891086      11.152383      -1.285997      -0.508476      18.963601      -5.220168       8.557274           0.055363
           38              O       2.726939      17.482391       8.001314      -0.557990      37.202394 0.55847708E+03  0.13477009E+05                                 8.784969                            7.209507       0.502262       2.199241                    0.996888      28.039296      72.486866       0.727245       0.349009      -1.153592       0.015401       0.039891      -0.058026       0.072079      -0.044002       0.027541       0.003367       0.111990      -0.163818      -0.065330      -0.037169       0.102499             10.364731      15.540974       0.387695      -1.836940       8.900892      -2.409739       6.652326           0.039020
           39              O      -0.061583      16.378642       7.379638      -0.538828      50.342418 0.57305511E+03  0.14059123E+05                                10.910825                            7.389970      -0.183326       1.976401                    0.998295      28.309868      76.262431       0.698593       0.357372      -1.135287      -0.033324       0.094307      -0.046807       0.110432      -0.014811       0.004224      -0.011647      -0.024438       0.030133      -0.024266      -0.000365       0.024631             15.385719      11.671141      -4.451383       3.147440      23.231185      -9.057392      11.254831           0.069896
           40              O       2.185426      14.381703       8.089568      -0.521033      44.584709 0.60377248E+03  0.15002114E+05                                10.065111                            7.618157      -0.223994       1.969625                    0.998304      28.192853      76.343892       0.683863       0.360461      -1.133243      -0.008760      -0.024484      -0.043536       0.050711       0.032986      -0.025384      -0.020965      -0.035459       0.105763      -0.056611      -0.003552       0.060163             12.898604      11.159107       0.202484       1.368674      15.689159       7.120798      11.847547           0.055442
           41              O       0.445937      13.174549       6.816366      -0.558862      37.223271 0.55884844E+03  0.13488208E+05                                 8.788336                            7.211934       0.496825       2.197513                    0.996906      28.046878      72.512402       0.727118       0.349012      -1.153590       0.014182      -0.070392      -0.005640       0.072028       0.045709       0.023968       0.009902       0.133236      -0.094934      -0.065159      -0.036462       0.101620             10.369281      15.548486      -1.786396       0.582731       9.305479       2.179560       6.253876           0.039015
           42              O       4.500412      13.188036       8.083079      -0.539613      50.383035 0.57364449E+03  0.14077318E+05                                10.916485                            7.393817      -0.184561       1.975960                    0.998314      28.324200      76.313263       0.698398       0.357376      -1.135273      -0.032654      -0.087113      -0.058033       0.109649       0.011148       0.010508       0.004121      -0.036143      -0.006227      -0.024047      -0.000134       0.024181             15.393746      11.678837       4.954993       2.282730      22.103763       9.719086      12.398637           0.069987
           43              O       6.747424      14.801322       9.457514      -0.520189      44.538843 0.60304080E+03  0.14979626E+05                                10.059517                            7.614708      -0.226002       1.969327                    0.998341      28.173532      76.284496       0.683850       0.360571      -1.133138      -0.008781      -0.025171       0.042291       0.049993      -0.038093      -0.015901      -0.004836      -0.079210      -0.027976      -0.056145      -0.003500       0.059646             12.889910      11.152923       1.083469      -0.860598       6.637795      -1.895909      20.879010           0.055352
           44              O       5.007930      14.302275      11.139542      -0.558114      37.224508 0.55885360E+03  0.13488724E+05                                 8.789652                            7.212963       0.441293       2.179520                    0.996800      28.043031      72.509853       0.726897       0.349109      -1.153479       0.014830       0.030115       0.063416       0.071753      -0.002076      -0.051815      -0.012895       0.128432      -0.113973      -0.065313      -0.037073       0.102386             10.370937      15.549833       1.397494       1.255102       5.129718       0.231381      10.433261           0.039066
           45              O       2.219410      15.392536      10.494505      -0.538223      50.358397 0.57326317E+03  0.14066019E+05                                10.914056                            7.392251      -0.185215       1.975794                    0.998312      28.313506      76.286226       0.698326       0.357463      -1.135173      -0.033242      -0.006889       0.104871       0.110229       0.003572      -0.015522       0.006788      -0.016540       0.052948      -0.024439      -0.000184       0.024623             15.389990      11.675401      -0.500411      -5.429797       6.406716      -0.657100      28.087855           0.069879
           46              O       2.376573       6.703419       4.568471      -0.520304      44.549447 0.60319990E+03  0.14984270E+05                                10.059944                            7.614720      -0.224601       1.969652                    0.998294      28.179305      76.296956       0.683997       0.360477      -1.133235       0.008713      -0.049657      -0.000519       0.050418       0.005362       0.041236       0.026088      -0.043410       0.080189      -0.056507      -0.003713       0.060220             12.891096      11.152386      -1.285995      -0.508477      18.963622      -5.220175       8.557281           0.055358
           47              O       4.116061       4.997216       4.977297      -0.557990      37.202157 0.55847321E+03  0.13476887E+05                                 8.784913                            7.209467       0.502296       2.199251                    0.996888      28.039285      72.486672       0.727250       0.349008      -1.153594      -0.015399      -0.039890       0.058025       0.072078      -0.044003       0.027542       0.003369       0.111989      -0.163814      -0.065332      -0.037167       0.102499             10.364657      15.540853       0.387682      -1.836918       8.900833      -2.409718       6.652284           0.039010
           48              O       6.904583       6.100965       5.598973      -0.538824      50.342080 0.57305077E+03  0.14058990E+05                                10.910784                            7.389947      -0.183371       1.976390                    0.998295      28.309750      76.262045       0.698593       0.357372      -1.135286       0.033324      -0.094308       0.046806       0.110432      -0.014811       0.004227      -0.011646      -0.024437       0.030132      -0.024266      -0.000365       0.024631             15.385656      11.671086      -4.451358       3.147423      23.231093      -9.057353      11.254788           0.069895
           49              O       4.657574       8.097904       4.889043      -0.521031      44.584657 0.60377172E+03  0.15002092E+05                                10.065110                            7.618158      -0.224018       1.969618                    0.998304      28.192826      76.343837       0.683862       0.360461      -1.133242       0.008760       0.024482       0.043537       0.050710       0.032986      -0.025382      -0.020965      -0.035460       0.105765      -0.056610      -0.003551       0.060161             12.898602      11.159105       0.202481       1.368671      15.689156       7.120796      11.847544           0.055439
           50              O       6.397063       9.305058       6.162245      -0.558863      37.223042 0.55884462E+03  0.13488090E+05                                 8.788294                            7.211905       0.496830       2.197515                    0.996906      28.046819      72.512144       0.727121       0.349012      -1.153590      -0.014181       0.070392       0.005640       0.072028       0.045710       0.023968       0.009901       0.133237      -0.094935      -0.065159      -0.036462       0.101621             10.369225      15.548396      -1.786380       0.582729       9.305431       2.179546       6.253849           0.039008
           51              O       2.342588       9.291571       4.895532      -0.539618      50.383193 0.57364667E+03  0.14077383E+05                                10.916499                            7.393824      -0.184537       1.975966                    0.998314      28.324270      76.313441       0.698399       0.357376      -1.135274       0.032654       0.087113       0.058032       0.109648       0.011147       0.010509       0.004119      -0.036143      -0.006226      -0.024047      -0.000132       0.024180             15.393769      11.678847       4.954999       2.282733      22.103803       9.719106      12.398657           0.069982
           52              O       0.095576       7.678285       3.521097      -0.520190      44.538853 0.60304109E+03  0.14979631E+05                                10.059505                            7.614700      -0.225975       1.969334                    0.998341      28.173556      76.284494       0.683852       0.360570      -1.133139       0.008781       0.025171      -0.042291       0.049992      -0.038094      -0.015899      -0.004834      -0.079209      -0.027971      -0.056145      -0.003501       0.059645             12.889893      11.152903       1.083467      -0.860601       6.637788      -1.895905      20.878987           0.055345
           53              O       1.835070       8.177332       1.839069      -0.558117      37.224565 0.55885464E+03  0.13488756E+05                                 8.789660                            7.212969       0.441277       2.179514                    0.996799      28.043065      72.509955       0.726896       0.349109      -1.153479      -0.014832      -0.030116      -0.063418       0.071755      -0.002075      -0.051814      -0.012896       0.128433      -0.113973      -0.065312      -0.037073       0.102386             10.370946      15.549838       1.397494       1.255106       5.129721       0.231382      10.433280           0.039062
           54              O       4.623590       7.087071       2.484106      -0.538219      50.358142 0.57326018E+03  0.14065925E+05                                10.914017                            7.392230      -0.185225       1.975792                    0.998312      28.313439      76.285953       0.698328       0.357462      -1.135173       0.033242       0.006889      -0.104869       0.110227       0.003569      -0.015522       0.006787      -0.016539       0.052953      -0.024437      -0.000187       0.024624             15.389929      11.675354      -0.500409      -5.429774       6.406696      -0.657097      28.087736           0.069876

******************************************************
Auxiliary information for the entire system
The total spin magnetic moment of the unit cell is   24.000139
The total net atomic charge of the unit cell is   0.000001
Accuracy of reproducing the electrostatic potential in the unit cell:
  The inner radius (bohr) =    5.0000
  The outer radius (bohr) =   12.0000
  Valid grid points have density less than (e/(bohr^3)) =    0.0001
  The number of valid grid points were=       181908
  The rms potential error without charges in kcal/mol is=      2.53802
  The rms potential error with partial charges in kcal/mol is=      0.41132
  The RRMSE value at monopole order=      0.16206
  The rms potential error with partial charges and cloud penetration in kcal/mol is=      0.40145
  The RRMSE value at monopole order with cloud penetration is=      0.15817
  The rms potential error with partial charges and atomic dipoles in kcal/mol is=      0.39399
  The RRMSE value at dipole order=      0.15524
  The rms potential error with partial charges, atomic dipoles and cloud penetration in kcal/mol is=      0.37206
  The RRMSE value at dipole order with cloud penetration=      0.14659

******************************************************
The electron densities and ab initio electrostatic potential were computed in VASP using the PBE functional and
projector augmented wave method. See the main text of the journal article for a description of computational details.
The atomic charges, dipoles, and quadrupoles were computed with the DDEC6 method as described in
(a) T. A. Manz and N. Gabaldon Limas, RSC Adv. 6 (2016) 47771-47801 DOI: 10.1039/c6ra04656h
(b) N. Gabaldon Limas and T. A. Manz, RSC Adv. 8 (2018) 2678-2707 DOI: 10.1039/c7ra11829e.
For each atom in the material, the electron cloud parameters were fit to the spherically averaged atom-in-material
electron density using radial positions for which this density was between 10^-4 and 10^-2 electrons per cubic bohr.
The polarizabilities, dispersion coefficients, and quantum Drude oscillator (QDO) parameters were fit using the MCLF method.
The magnetic structure of the system was optimized in VASP from the default ferromagnetic initial guess using spin polarization.
The atomic spin moments (ASMs) were computed on this optimized magnetic structure using the DDEC6 partition as inputs
to the method of T. A. Manz and D. S. Sholl, J. Chem. Theory Comput. 7 (2011) 4146-4164 DOI: 10.1021/ct200539n.
The RMSE and RRMSE were computed using a uniform grid with Ewald summation.
