# Supplementary material for: A collection of forcefield precursors for metal–organic frameworks
Source: RSC Adv. 2019 Nov 13;9(63):36492–507. doi: 10.1039/c9ra07327b (PMC9075174; doi:10.1039/c9ra07327b)
Supplement: RA-009-C9RA07327B-s3582 [file RA-009-C9RA07327B-s3582.xyz]

   54
jmolscript: load "" {1 1 1} spacegroup "x,y,z" unitcell [{      6.853800     0.000000     0.000000 }, {     -2.284618    14.984437     0.000000 }, {      2.284618     7.492220    12.976902 }]
Fe     5.867536    14.654780     7.630418     0.968563
Fe     3.582941    14.265185     9.447185     0.968486
Fe     1.298337    16.033349     8.876201     0.968175
Fe     0.986264     7.821877     5.346484     0.968258
Fe     3.270859     8.211472     3.529717     0.968181
Fe     5.555463     6.443308     4.100701     0.967844
H      5.585399     4.356726     7.032183     0.147282
H      1.016188    11.403906     5.687776     0.147505
H      3.300783     6.716025     0.256943     0.146964
H      1.268401    18.119931     5.944719     0.147283
H      5.837612    11.072751     7.289126     0.147506
H      3.553017    15.760632    12.719959     0.146965
C      4.111591    16.990105     7.940566     0.559457
C      4.880584    17.877933     7.075007    -0.147496
C     -0.629185    17.401427     6.934856     0.307604
C      6.662131     4.125216     6.773943    -0.182747
C      1.826994    13.366119     7.269661     0.559172
C      2.595991    12.172608     6.933559    -0.145036
C      3.940022    12.289487     7.416299     0.306608
C      2.092921    11.296019     6.017389    -0.184564
C      6.396199    14.597091    10.743577     0.559394
C      7.165198    14.902773    11.945238    -0.147903
C      1.655427    15.262400    11.602648     0.307102
C      4.377514     7.055422     0.185570    -0.182210
C      2.742209     5.486552     5.036336     0.559428
C      1.973216     4.598724     5.901895    -0.147504
C      7.482985     5.075230     6.042046     0.307582
C      0.191669    18.351441     6.202959    -0.182748
C      5.026806     9.110538     5.707241     0.559144
C      4.257809    10.304049     6.043343    -0.145043
C      2.913778    10.187170     5.560603     0.306586
C      4.760879    11.180638     6.959513    -0.184565
C      0.457601     7.879566     2.233325     0.559367
C     -0.311398     7.573884     1.031664    -0.147910
C      5.198373     7.214257     1.374254     0.307079
C      2.476286    15.421235    12.791332    -0.182211
O      4.465249    15.830309     8.379186    -0.529870
O      2.727808    17.401428     8.040488    -0.585229
O     -0.069913    16.363006     7.391643    -0.537229
O      2.180650    14.325872     8.054763    -0.530322
O      0.443211    13.246992     6.863483    -0.585074
O      4.499292    13.204287     8.087205    -0.536649
O      6.749853    14.797133     9.519855    -0.530009
O      5.012418    14.304894    11.049832    -0.584936
O      2.214695    15.386021    10.474955    -0.536528
O      2.388551     6.646348     4.597716    -0.529862
O      4.125992     5.075229     4.936414    -0.585214
O      6.923713     6.113651     5.585259    -0.537219
O      4.673150     8.150785     4.922139    -0.530313
O      6.410589     9.229665     6.113419    -0.585062
O      2.354508     9.272370     4.889697    -0.536640
O      0.103947     7.679524     3.457047    -0.529999
O      1.841382     8.171763     1.927070    -0.584924
O      4.639105     7.090636     2.501947    -0.536516

The following XYZ coordinates are in angstroms. Other properties are in atomic units.
The sperically averaged electron density of each atom fit to a function of the form exp(a - br)
eigen_1, eigen_2 and eigen_3 are the three eigenvalues of traceless quadrupole moment tensor
  atom number  atomic symbol              X              Y              Z     net charge C6 coefficient C8 coefficient C10 coefficient fluctuating dipole atomic polarizability isotropic forcefield polarizability              a              b squared Pearson coefficient          <r^3>          <r^4>         wp_QDO          m_QDO          q_QDO       dipole_x       dipole_y       dipole_z         dipole            Qxy            Qxz            Qyz     Q(x^2-y^2)  Q(3z^2 - R^2)        eigen_1        eigen_2        eigen_3 static polarizability      alpha(xx)      alpha(xy)      alpha(xz)      alpha(yy)      alpha(yz)      alpha(zz) atomic spin moment
            1             Fe       5.867536      14.654780       7.630418       0.968563     137.480355 0.26992450E+04  0.93887694E+05                                20.606954                           16.142647       0.248184       1.900029                    0.999263      51.035407     144.423290       0.486409       0.362025      -1.175866      -0.024004      -0.030575      -0.032489       0.050661      -0.051999       0.082748       0.030523      -0.161778       0.149142      -0.158275       0.069587       0.088687             26.801366      30.870890       1.931655      -0.348818      34.479423       1.800131      15.053786           3.824102
            2             Fe       3.582941      14.265185       9.447185       0.968486     137.482587 0.26992920E+04  0.93888955E+05                                20.606385                           16.142214       0.248901       1.900170                    0.999242      51.037265     144.424332       0.486445       0.361999      -1.175897      -0.024031      -0.013328       0.043349       0.051325       0.097519       0.003594      -0.012155      -0.129191       0.241835      -0.157612       0.069554       0.088058             26.799701      30.873944      -1.269123      -1.495558      18.348440       7.507998      31.176718           3.826168
            3             Fe       1.298337      16.033349       8.876201       0.968175     137.443007 0.26984328E+04  0.93849529E+05                                20.600204                           16.137717       0.249917       1.900519                    0.999260      51.036104     144.403308       0.486611       0.361913      -1.175993      -0.024090       0.044029      -0.010569       0.051289      -0.046121      -0.086180      -0.018050      -0.182702       0.083597      -0.157961       0.069309       0.088652             26.791631      30.863472      -0.660707       1.844113      21.461308      -9.306003      28.050113           3.825495
            4             Fe       0.986264       7.821877       5.346484       0.968258     137.499089 0.26997004E+04  0.93907580E+05                                20.608689                           16.143941       0.248159       1.899989                    0.999263      51.039577     144.438647       0.486392       0.362022      -1.175867       0.024010       0.030575       0.032509       0.050677      -0.051999       0.082746       0.030521      -0.161795       0.149237      -0.158288       0.069581       0.088707             26.803712      30.874049       1.932025      -0.348819      34.482092       1.800320      15.054997           3.823796
            5             Fe       3.270859       8.211472       3.529717       0.968181     137.501398 0.26997493E+04  0.93908923E+05                                20.608125                           16.143512       0.248880       1.900130                    0.999242      51.041458     144.439761       0.486428       0.361996      -1.175898       0.024036       0.013345      -0.043359       0.051340       0.097510       0.003588      -0.012165      -0.129238       0.241817      -0.157615       0.069545       0.088070             26.802053      30.877102      -1.269314      -1.495862      18.349864       7.508540      31.179193           3.825860
            6             Fe       5.555463       6.443308       4.100701       0.967844     137.463428 0.26989293E+04  0.93871222E+05                                20.602109                           16.139140       0.249885       1.900474                    0.999261      51.040617     144.420030       0.486592       0.361910      -1.175994       0.024096      -0.044049       0.010559       0.051307      -0.046121      -0.086175      -0.018029      -0.182743       0.083611      -0.157970       0.069299       0.088671             26.794204      30.866898      -0.660902       1.844449      21.463224      -9.306804      28.052489           3.825163
            7              H       5.585399       4.356726       7.032183       0.147282       1.962481 0.16668910E+02  0.19411848E+03                                 2.476548                            2.295452      -1.586866       2.106892                    0.992780       4.120342      12.051163       0.443696       1.185388      -0.731897      -0.051541       0.010178       0.012168       0.053927      -0.011794      -0.010555       0.001817       0.007617      -0.043121      -0.018489      -0.003673       0.022162              2.588581       3.461285      -0.227980      -0.192036       2.318805      -0.260735       1.985652           0.000029
            8              H       1.016188      11.403906       5.687776       0.147505       1.958888 0.16636168E+02  0.19369011E+03                                 2.476734                            2.295791      -1.587134       2.107700                    0.992791       4.115742      12.046023       0.442802       1.188071      -0.731302      -0.051734       0.005443      -0.014570       0.054021      -0.003292       0.015579       0.006690       0.022093       0.001679      -0.018404      -0.003703       0.022107              2.588741       3.460819      -0.052496       0.293038       2.295417       0.274812       2.009986           0.000029
            9              H       3.300783       6.716025       0.256943       0.146964       1.961945 0.16663455E+02  0.19403657E+03                                 2.476018                            2.295039      -1.585059       2.107768                    0.992747       4.120030      12.049172       0.443753       1.185350      -0.731913      -0.051813      -0.015476       0.002569       0.054135       0.015204      -0.005058      -0.008642       0.019261      -0.007662      -0.018591      -0.003737       0.022328              2.587979       3.460246       0.280140      -0.101259       1.842836      -0.013859       2.460854           0.000030
           10              H       1.268401      18.119931       5.944719       0.147283       1.962479 0.16668889E+02  0.19411827E+03                                 2.476552                            2.295456      -1.586870       2.106892                    0.992780       4.120339      12.051176       0.443694       1.185393      -0.731896       0.051541      -0.010181      -0.012167       0.053927      -0.011794      -0.010555       0.001817       0.007616      -0.043122      -0.018490      -0.003672       0.022162              2.588585       3.461292      -0.227980      -0.192037       2.318808      -0.260736       1.985656           0.000029
           11              H       5.837612      11.072751       7.289126       0.147506       1.958890 0.16636188E+02  0.19369053E+03                                 2.476741                            2.295797      -1.587138       2.107700                    0.992791       4.115744      12.046057       0.442799       1.188077      -0.731301       0.051734      -0.005440       0.014572       0.054021      -0.003292       0.015579       0.006691       0.022093       0.001679      -0.018405      -0.003703       0.022107              2.588749       3.460831      -0.052497       0.293038       2.295424       0.274813       2.009990           0.000029
           12              H       3.553017      15.760632      12.719959       0.146965       1.961938 0.16663393E+02  0.19403579E+03                                 2.476020                            2.295040      -1.585061       2.107770                    0.992747       4.120023      12.049172       0.443751       1.185355      -0.731912       0.051813       0.015476      -0.002571       0.054136       0.015204      -0.005058      -0.008642       0.019261      -0.007661      -0.018591      -0.003737       0.022328              2.587980       3.460248       0.280140      -0.101257       1.842836      -0.013858       2.460856           0.000029
           13              C       4.111591      16.990105       7.940566       0.559457      30.324021 0.30240885E+03  0.65317879E+04                                 8.909175                            6.130569       0.126296       2.082978                    0.999656      23.121763      64.969751       0.608457       0.466056      -1.028489      -0.039181      -0.048282       0.052154       0.081156      -0.013163       0.050836       0.045791      -0.001766       0.117640      -0.074104      -0.006421       0.080525             11.800016      11.813105       1.294998      -2.273079      15.508497      -5.890023       8.078447          -0.012917
           14              C       4.880584      17.877933       7.075007      -0.147496      49.661370 0.48971768E+03  0.11792630E+05                                11.526779                            7.285124      -0.037545       1.961793                    0.999173      29.520106      84.280773       0.625867       0.406405      -1.076911      -0.018387       0.068690      -0.044814       0.084052       0.021434       0.005641      -0.003749       0.020703       0.010025      -0.026747       0.004194       0.022553             16.487438      15.512617      -0.164345      -2.224745      23.217958      -9.148065      10.731738           0.006894
           15              C      -0.629185      17.401427       6.934856       0.307604      36.757571 0.33522891E+03  0.74126453E+04                                 9.826204                            6.283460       0.004599       2.023045                    0.999485      25.073959      70.756779       0.627172       0.441659      -1.044792       0.035730      -0.086451       0.040448       0.101914      -0.008509       0.004865       0.012444      -0.042706      -0.000814      -0.025134      -0.002702       0.027836             13.780302      12.601150      -1.917174      -0.359908      19.442375      -7.795332       9.297381           0.006395
           16              C       6.662131       4.125216       6.773943      -0.182747      51.681220 0.53985271E+03  0.13373050E+05                                11.932385                            7.708995      -0.118872       1.919519                    0.999469      31.360329      91.984619       0.598962       0.412811      -1.068499      -0.004908      -0.051246       0.008361       0.052155      -0.019336       0.023131       0.007777      -0.009416       0.042420      -0.037483       0.009370       0.028113             16.830694      13.917703       0.746462      -2.239924      24.864225     -10.271675      11.710153           0.008461
           17              C       1.826994      13.366119       7.269661       0.559172      30.323267 0.30243078E+03  0.65322518E+04                                 8.908776                            6.130790       0.127628       2.083402                    0.999634      23.120950      64.963252       0.608459       0.466056      -1.028509      -0.038720       0.068808       0.015895       0.080539       0.051204      -0.013709      -0.047827      -0.005586       0.108516      -0.075010      -0.005697       0.080707             11.798927      11.811833      -2.614843       0.015710      15.035682       6.161600       8.549266          -0.012919
           18              C       2.595991      12.172608       6.933559      -0.145036      49.400343 0.48709746E+03  0.11711195E+05                                11.479827                            7.260336      -0.025932       1.966340                    0.999184      29.437998      83.919340       0.627758       0.405816      -1.077543      -0.017920      -0.072893      -0.037268       0.083806      -0.005559      -0.020917      -0.003928       0.005857      -0.034449      -0.026001       0.003820       0.022181             16.411720      15.447498      -1.829755       1.254318      21.667809       9.927800      12.119853           0.006884
           19              C       3.940022      12.289487       7.416299       0.306608      36.815037 0.33580428E+03  0.74285719E+04                                 9.835584                            6.288643       0.004113       2.022478                    0.999483      25.097623      70.839454       0.626943       0.441630      -1.044807       0.036778       0.077238       0.053971       0.101150       0.008339       0.004388       0.002933      -0.015631       0.080002      -0.024924      -0.002569       0.027493             13.794078      12.613819       0.648513       1.842793      18.603640       8.299669      10.164775           0.006400
           20              C       2.092921      11.296019       6.017389      -0.184564      51.839471 0.54172198E+03  0.13431726E+05                                11.957635                            7.723713      -0.123791       1.917598                    0.999466      31.412948      92.198671       0.598196       0.412959      -1.068342      -0.005194       0.032916       0.039305       0.051529       0.029902       0.005822      -0.011679      -0.014157       0.027169      -0.038237       0.010201       0.028036             16.869287      13.943488      -2.316160       0.474306      23.955038      10.861351      12.709336           0.008464
           21              C       6.396199      14.597091      10.743577       0.559394      30.301985 0.30217398E+03  0.65253544E+04                                 8.905033                            6.128274       0.125960       2.083153                    0.999604      23.111717      64.931735       0.608567       0.466069      -1.028497      -0.038540      -0.020539      -0.067439       0.080344      -0.037789      -0.037188       0.002107      -0.084486      -0.131259      -0.074425      -0.006162       0.080587             11.793899      11.806699       1.320373       2.256494       4.833137      -0.272039      18.741862          -0.012921
           22              C       7.165198      14.902773      11.945238      -0.147903      49.593341 0.48911896E+03  0.11773134E+05                                11.510928                            7.276892      -0.029042       1.964664                    0.999164      29.504131      84.182501       0.626787       0.405984      -1.077326      -0.018077       0.004478       0.081840       0.083933      -0.015453       0.016016       0.008250       0.012060      -0.014928      -0.026628       0.004013       0.022615             16.461771      15.489518       2.006000       0.966673       5.923496      -0.831675      27.972300           0.006891
           23              C       1.655427      15.262400      11.602648       0.307102      36.802466 0.33567139E+03  0.74251111E+04                                 9.834939                            6.288348       0.003310       2.022380                    0.999452      25.091215      70.825542       0.626798       0.441764      -1.044698       0.035928       0.007951      -0.094677       0.101576      -0.000410      -0.009418      -0.015559      -0.036502       0.014932      -0.024627      -0.002778       0.027405             13.793629      12.611898       1.271273      -1.482090       5.086541      -0.495882      23.682449           0.006404
           24              C       4.377514       7.055422       0.185570      -0.182210      51.697847 0.54003602E+03  0.13379378E+05                                11.937587                            7.712345      -0.123803       1.918140                    0.999452      31.362872      92.012846       0.598565       0.413030      -1.068305      -0.004817       0.018210      -0.048715       0.052230      -0.009704      -0.028888       0.002578      -0.028018      -0.016166      -0.037952       0.010427       0.027525             16.838153      13.922716       1.566956       1.766729       6.105497      -0.560434      30.486246           0.008454
           25              C       2.742209       5.486552       5.036336       0.559428      30.323863 0.30240775E+03  0.65317425E+04                                 8.909079                            6.130514       0.126389       2.083009                    0.999656      23.121661      64.968849       0.608468       0.466050      -1.028495       0.039183       0.048283      -0.052153       0.081157      -0.013167       0.050831       0.045787      -0.001769       0.117628      -0.074101      -0.006416       0.080516             11.799885      11.812929       1.294974      -2.273040      15.508356      -5.889972       8.078370          -0.012931
           26              C       1.973216       4.598724       5.901895      -0.147504      49.661215 0.48971718E+03  0.11792605E+05                                11.526723                            7.285101      -0.037514       1.961801                    0.999173      29.520106      84.280490       0.625871       0.406403      -1.076914       0.018385      -0.068691       0.044817       0.084054       0.021435       0.005638      -0.003751       0.020705       0.010024      -0.026748       0.004195       0.022553             16.487353      15.512466      -0.164361      -2.224711      23.217896      -9.148039      10.731697           0.006894
           27              C       7.482985       5.075230       6.042046       0.307582      36.757238 0.33522646E+03  0.74125624E+04                                 9.826086                            6.283399       0.004681       2.023073                    0.999485      25.073784      70.755672       0.627182       0.441654      -1.044798      -0.035729       0.086451      -0.040447       0.101913      -0.008511       0.004868       0.012441      -0.042711      -0.000823      -0.025137      -0.002700       0.027837             13.780125      12.600950      -1.917176      -0.359879      19.442158      -7.795234       9.297268           0.006394
           28              C       0.191669      18.351441       6.202959      -0.182748      51.681615 0.53985618E+03  0.13373165E+05                                11.932465                            7.709033      -0.118900       1.919510                    0.999469      31.360425      91.985161       0.598959       0.412813      -1.068497       0.004909       0.051243      -0.008357       0.052152      -0.019341       0.023134       0.007779      -0.009422       0.042415      -0.037490       0.009377       0.028113             16.830826      13.917802       0.746483      -2.239948      24.864427     -10.271774      11.710249           0.008461
           29              C       5.026806       9.110538       5.707241       0.559144      30.323145 0.30243003E+03  0.65322169E+04                                 8.908689                            6.130740       0.127717       2.083432                    0.999634      23.120868      64.962447       0.608469       0.466050      -1.028515       0.038723      -0.068807      -0.015897       0.080539       0.051201      -0.013703      -0.047821      -0.005586       0.108511      -0.075007      -0.005691       0.080698             11.798809      11.811672      -2.614800       0.015712      15.035561       6.161554       8.549194          -0.012937
           30              C       4.257809      10.304049       6.043343      -0.145043      49.400205 0.48709700E+03  0.11711173E+05                                11.479778                            7.260315      -0.025904       1.966347                    0.999184      29.438000      83.919096       0.627761       0.405814      -1.077545       0.017919       0.072897       0.037268       0.083809      -0.005562      -0.020916      -0.003928       0.005857      -0.034455      -0.026002       0.003821       0.022181             16.411645      15.447362      -1.829718       1.254317      21.667749       9.927782      12.119824           0.006885
           31              C       2.913778      10.187170       5.560603       0.306586      36.814753 0.33580229E+03  0.74285023E+04                                 9.835475                            6.288587       0.004188       2.022504                    0.999483      25.097473      70.838452       0.626953       0.441625      -1.044812      -0.036777      -0.077237      -0.053972       0.101149       0.008343       0.004388       0.002938      -0.015633       0.080000      -0.024927      -0.002567       0.027494             13.793915      12.613635       0.648540       1.842783      18.603431       8.299582      10.164678           0.006398
           32              C       4.760879      11.180638       6.959513      -0.184565      51.839913 0.54172598E+03  0.13431858E+05                                11.957723                            7.723755      -0.123821       1.917589                    0.999466      31.413060      92.199286       0.598193       0.412961      -1.068340       0.005195      -0.032911      -0.039304       0.051526       0.029906       0.005826      -0.011677      -0.014157       0.027180      -0.038243       0.010207       0.028036             16.869433      13.943597      -2.316194       0.474301      23.955267      10.861456      12.709436           0.008463
           33              C       0.457601       7.879566       2.233325       0.559367      30.301825 0.30217281E+03  0.65253077E+04                                 8.904937                            6.128220       0.126050       2.083183                    0.999604      23.111614      64.930844       0.608578       0.466063      -1.028503       0.038541       0.020537       0.067438       0.080344      -0.037783      -0.037189       0.002106      -0.084482      -0.131246      -0.074423      -0.006156       0.080579             11.793771      11.806525       1.320352       2.256451       4.833089      -0.272036      18.741697          -0.012935
           34              C      -0.311398       7.573884       1.031664      -0.147910      49.593168 0.48911827E+03  0.11773103E+05                                11.510869                            7.276867      -0.029010       1.964672                    0.999164      29.504125      84.182195       0.626791       0.405982      -1.077328       0.018076      -0.004480      -0.081844       0.083936      -0.015451       0.016018       0.008251       0.012063      -0.014927      -0.026629       0.004013       0.022616             16.461683      15.489363       2.005978       0.966644       5.923471      -0.831678      27.972213           0.006890
           35              C       5.198373       7.214257       1.374254       0.307079      36.802143 0.33566909E+03  0.74250319E+04                                 9.834821                            6.288287       0.003393       2.022408                    0.999452      25.091045      70.824439       0.626808       0.441758      -1.044703      -0.035926      -0.007952       0.094676       0.101575      -0.000411      -0.009421      -0.015561      -0.036499       0.014949      -0.024630      -0.002776       0.027406             13.793451      12.611697       1.271249      -1.482105       5.086486      -0.495887      23.682170           0.006403
           36              C       2.476286      15.421235      12.791332      -0.182211      51.698265 0.54003974E+03  0.13379500E+05                                11.937671                            7.712385      -0.123831       1.918131                    0.999452      31.362973      92.013407       0.598562       0.413031      -1.068304       0.004818      -0.018211       0.048711       0.052226      -0.009703      -0.028893       0.002575      -0.028021      -0.016162      -0.037959       0.010433       0.027526             16.838293      13.922816       1.566967       1.766763       6.105536      -0.560430      30.486527           0.008453
           37              O       4.465249      15.830309       8.379186      -0.529870      44.615645 0.60360646E+03  0.14987426E+05                                10.059492                            7.610454      -0.213696       1.971276                    0.998426      28.224617      76.244478       0.685542       0.359831      -1.134459      -0.014779       0.054151       0.004968       0.056351       0.005301       0.038151       0.023827      -0.047499       0.101110      -0.057029      -0.003549       0.060579             12.917657      11.012180      -1.250067      -0.584599      19.213163      -5.303539       8.527629           0.055678
           38              O       2.727808      17.401428       8.040488      -0.585229      38.160080 0.57453795E+03  0.13964801E+05                                 8.929690                            7.305852       0.439329       2.172421                    0.997083      28.389422      73.684218       0.723329       0.348381      -1.153980       0.019510       0.017695      -0.040802       0.048565      -0.026052       0.013184       0.010970       0.143427      -0.138219      -0.063524      -0.036658       0.100182             10.585842      16.302812       0.894746      -2.234899       8.690513      -2.312010       6.764202           0.044932
           39              O      -0.069913      16.363006       7.391643      -0.537229      50.608980 0.56492142E+03  0.13807382E+05                                10.920062                            7.324071      -0.161246       1.985129                    0.998429      28.174851      75.706444       0.703776       0.356081      -1.136540      -0.026865       0.094881      -0.048624       0.109948      -0.017888       0.004931      -0.003538      -0.014853       0.013736      -0.021836       0.002547       0.019289             15.498337      11.808287      -4.585126       3.271306      23.286418      -9.176875      11.400305           0.065492
           40              O       2.180650      14.325872       8.054763      -0.530322      44.675057 0.60460775E+03  0.15019328E+05                                10.069542                            7.617975      -0.217325       1.969903                    0.998456      28.246624      76.335411       0.685003       0.359945      -1.134307      -0.014936      -0.022184      -0.049639       0.056385       0.030692      -0.023637      -0.023936      -0.045698       0.102728      -0.056769      -0.004145       0.060914             12.930118      11.027055       0.118454       1.377162      15.804737       7.283946      11.958562           0.055693
           41              O       0.443211      13.246992       6.863483      -0.585074      38.160657 0.57457384E+03  0.13965866E+05                                 8.929539                            7.306009       0.442363       2.173331                    0.997106      28.389874      73.685454       0.723333       0.348374      -1.153988       0.019885      -0.043830       0.005170       0.048407       0.024888       0.016218      -0.006586       0.150910      -0.117058      -0.063508      -0.037066       0.100574             10.585280      16.299053      -2.380514       0.343298       9.249460       1.991272       6.207328           0.044936
           42              O       4.499292      13.204287       8.087205      -0.536649      50.589464 0.56465184E+03  0.13799013E+05                                10.916566                            7.321909      -0.138279       1.992387                    0.998324      28.169044      75.683557       0.703947       0.356040      -1.136584      -0.027053      -0.089802      -0.057959       0.110252       0.013294       0.012916       0.001875      -0.017035       0.005296      -0.021673       0.002490       0.019183             15.493070      11.802756       5.120711       2.332270      22.313251       9.731894      12.363203           0.065394
           43              O       6.749853      14.797133       9.519855      -0.530009      44.666245 0.60441464E+03  0.15013252E+05                                10.068600                            7.616855      -0.214413       1.970833                    0.998454      28.240931      76.315448       0.685044       0.359955      -1.134306      -0.014983      -0.031425       0.044498       0.056499      -0.035448      -0.015482      -0.000718      -0.088216      -0.022311      -0.057301      -0.003306       0.060607             12.930057      11.024201       1.133062      -0.790359       6.611648      -1.977189      21.154322           0.055604
           44              O       5.012418      14.304894      11.049832      -0.584936      38.152485 0.57441151E+03  0.13961043E+05                                 8.928905                            7.305411       0.436301       2.171645                    0.997120      28.385200      73.672884       0.723292       0.348416      -1.153945       0.020207       0.026236       0.035891       0.048834       0.001438      -0.029234      -0.004174       0.133191      -0.173195      -0.063690      -0.037194       0.100884             10.584623      16.299496       1.487838       1.890727       5.243145       0.321729      10.211229           0.044971
           45              O       2.214695      15.386021      10.474955      -0.536528      50.537292 0.56406541E+03  0.13780533E+05                                10.908144                            7.317165      -0.158027       1.986359                    0.998472      28.156490      75.628258       0.704340       0.355949      -1.136704      -0.027258      -0.005237       0.106387       0.109948       0.004821      -0.018233       0.001325      -0.011332       0.023879      -0.022057       0.002534       0.019523             15.479568      11.793568      -0.539709      -5.597974       6.418219      -0.557803      28.226917           0.065339
           46              O       2.388551       6.646348       4.597716      -0.529862      44.613928 0.60357983E+03  0.14986592E+05                                10.059214                            7.610270      -0.213697       1.971284                    0.998426      28.224082      76.242458       0.685553       0.359829      -1.134461       0.014778      -0.054148      -0.004966       0.056347       0.005299       0.038147       0.023827      -0.047497       0.101110      -0.057025      -0.003550       0.060575             12.917275      11.011857      -1.250023      -0.584570      19.212550      -5.303374       8.527417           0.055673
           47              O       4.125992       5.075229       4.936414      -0.585214      38.158064 0.57450274E+03  0.13963718E+05                                 8.929351                            7.305611       0.439372       2.172448                    0.997083      28.388705      73.681538       0.723344       0.348379      -1.153983      -0.019506      -0.017697       0.040797       0.048559      -0.026052       0.013177       0.010969       0.143432      -0.138219      -0.063523      -0.036660       0.100183             10.585398      16.302069       0.894686      -2.234771       8.690171      -2.311890       6.763955           0.044929
           48              O       6.923713       6.113651       5.585259      -0.537219      50.606484 0.56489054E+03  0.13806431E+05                                10.919691                            7.323858      -0.161260       1.985137                    0.998429      28.174130      75.703821       0.703789       0.356079      -1.136542       0.026865      -0.094875       0.048623       0.109942      -0.017887       0.004936      -0.003533      -0.014856       0.013732      -0.021836       0.002547       0.019288             15.497753      11.807854      -4.584945       3.271171      23.285518      -9.176470      11.399887           0.065487
           49              O       4.673150       8.150785       4.922139      -0.530313      44.673317 0.60458072E+03  0.15018482E+05                                10.069261                            7.617788      -0.217325       1.969911                    0.998456      28.246080      76.333371       0.685014       0.359944      -1.134309       0.014936       0.022183       0.049635       0.056381       0.030689      -0.023633      -0.023936      -0.045698       0.102721      -0.056764      -0.004145       0.060910             12.929730      11.026727       0.118458       1.377110      15.804277       7.283686      11.958187           0.055689
           50              O       6.410589       9.229665       6.113419      -0.585062      38.158878 0.57454276E+03  0.13964910E+05                                 8.929240                            7.305798       0.442400       2.173354                    0.997106      28.389236      73.683079       0.723346       0.348373      -1.153990      -0.019882       0.043827      -0.005166       0.048403       0.024882       0.016222      -0.006586       0.150913      -0.117067      -0.063506      -0.037070       0.100576             10.584890      16.298398      -2.380392       0.343285       9.249132       1.991184       6.207139           0.044933
           51              O       2.354508       9.272370       4.889697      -0.536640      50.587157 0.56462332E+03  0.13798134E+05                                10.916222                            7.321712      -0.138299       1.992392                    0.998324      28.168381      75.681149       0.703958       0.356039      -1.136585       0.027053       0.089799       0.057954       0.110247       0.013297       0.012912       0.001875      -0.017032       0.005310      -0.021672       0.002490       0.019182             15.492528      11.802359       5.120523       2.332188      22.312423       9.731509      12.362803           0.065390
           52              O       0.103947       7.679524       3.457047      -0.529999      44.664457 0.60438685E+03  0.15012382E+05                                10.068311                            7.616663      -0.214416       1.970841                    0.998454      28.240372      76.313344       0.685056       0.359953      -1.134308       0.014982       0.031421      -0.044495       0.056494      -0.035443      -0.015482      -0.000717      -0.088215      -0.022311      -0.057297      -0.003306       0.060603             12.929659      11.023861       1.133013      -0.790338       6.611471      -1.977092      21.153644           0.055599
           53              O       1.841382       8.171763       1.927070      -0.584924      38.150683 0.57438005E+03  0.13960075E+05                                 8.928600                            7.305195       0.436343       2.171669                    0.997120      28.384566      73.670497       0.723306       0.348414      -1.153947      -0.020203      -0.026230      -0.035890       0.048829       0.001443      -0.029231      -0.004173       0.133195      -0.173197      -0.063689      -0.037196       0.100886             10.584224      16.298824       1.487764       1.890625       5.242994       0.321713      10.210854           0.044968
           54              O       4.639105       7.090636       2.501947      -0.536516      50.534746 0.56403397E+03  0.13779565E+05                                10.907765                            7.316949      -0.158049       1.986364                    0.998472      28.155752      75.625581       0.704352       0.355948      -1.136705       0.027258       0.005234      -0.106381       0.109942       0.004816      -0.018234       0.001321      -0.011337       0.023872      -0.022057       0.002534       0.019523             15.478972      11.793129      -0.539684      -5.597746       6.418027      -0.557793      28.225761           0.065335

******************************************************
Auxiliary information for the entire system
The total spin magnetic moment of the unit cell is   23.999733
The total net atomic charge of the unit cell is   0.000003
Accuracy of reproducing the electrostatic potential in the unit cell:
  The inner radius (bohr) =    5.0000
  The outer radius (bohr) =   12.0000
  Valid grid points have density less than (e/(bohr^3)) =    0.0001
  The number of valid grid points were=       181860
  The rms potential error without charges in kcal/mol is=      2.53625
  The rms potential error with partial charges in kcal/mol is=      0.41016
  The RRMSE value at monopole order=      0.16172
  The rms potential error with partial charges and cloud penetration in kcal/mol is=      0.39946
  The RRMSE value at monopole order with cloud penetration is=      0.15750
  The rms potential error with partial charges and atomic dipoles in kcal/mol is=      0.40832
  The RRMSE value at dipole order=      0.16099
  The rms potential error with partial charges, atomic dipoles and cloud penetration in kcal/mol is=      0.38607
  The RRMSE value at dipole order with cloud penetration=      0.15222

******************************************************
The electron densities and ab initio electrostatic potential were computed in VASP using the PBE functional and
projector augmented wave method. See the main text of the journal article for a description of computational details.
The atomic charges, dipoles, and quadrupoles were computed with the DDEC6 method as described in
(a) T. A. Manz and N. Gabaldon Limas, RSC Adv. 6 (2016) 47771-47801 DOI: 10.1039/c6ra04656h
(b) N. Gabaldon Limas and T. A. Manz, RSC Adv. 8 (2018) 2678-2707 DOI: 10.1039/c7ra11829e.
For each atom in the material, the electron cloud parameters were fit to the spherically averaged atom-in-material
electron density using radial positions for which this density was between 10^-4 and 10^-2 electrons per cubic bohr.
The polarizabilities, dispersion coefficients, and quantum Drude oscillator (QDO) parameters were fit using the MCLF method.
The magnetic structure of the system was optimized in VASP from the default ferromagnetic initial guess using spin polarization.
The atomic spin moments (ASMs) were computed on this optimized magnetic structure using the DDEC6 partition as inputs
to the method of T. A. Manz and D. S. Sholl, J. Chem. Theory Comput. 7 (2011) 4146-4164 DOI: 10.1021/ct200539n.
The RMSE and RRMSE were computed using a uniform grid with Ewald summation.
