# Supplementary material for: A collection of forcefield precursors for metal–organic frameworks
Source: RSC Adv. 2019 Nov 13;9(63):36492–507. doi: 10.1039/c9ra07327b (PMC9075174; doi:10.1039/c9ra07327b)
Supplement: RA-009-C9RA07327B-s3583 [file RA-009-C9RA07327B-s3583.xyz]

  312
jmolscript: load "" {1 1 1} spacegroup "x,y,z" unitcell [{     14.382700     0.000000     0.000000 }, {     -7.191350    12.455784     0.000000 }, {      0.000000     0.000000    19.992000 }]
P      4.242465     3.625879     0.659936     1.139952
P      3.218273     5.632007     2.663334     1.079635
P      8.210220     6.968762     0.659936     1.139952
P     -3.923025     6.852674     2.663334     1.079636
P      9.121365     1.861143     0.659936     1.139953
P      7.896102    -0.028897     2.663334     1.079636
P      2.948885     8.829905    19.332064     1.139952
P      3.973077     6.823777    17.328666     1.079635
P     -1.018870     5.487022    19.332064     1.139953
P     -3.268325     5.603110    17.328666     1.079636
P     -1.930015    10.594641    19.332064     1.139953
P      6.486598     0.028897    17.328666     1.079636
P     10.140235     3.625879     9.336064     1.139953
P     -3.218273     5.632007     7.332666     1.079636
P      6.172480     6.968762     9.336064     1.139952
P      3.923025     6.852674     7.332666     1.079635
P      5.261335     1.861143     9.336064     1.139952
P      6.486598    -0.028897     7.332666     1.079635
P     -2.948885     8.829905    10.655936     1.139953
P     -3.973077     6.823777    12.659334     1.079636
P      1.018870     5.487022    10.655936     1.139952
P      3.268325     5.603110    12.659334     1.079635
P      1.930015    10.594641    10.655936     1.139952
P      7.896102     0.028897    12.659334     1.079635
H      2.123606     3.005581     2.221111     0.373936
H      4.768584     3.932291     4.194322     0.171424
H      5.746608     4.181407     2.992802     0.175589
H      5.218044     2.735290     3.286685     0.162220
H      8.732456     9.113897     2.221111     0.373935
H      8.212522     6.359923     4.194322     0.171424
H      7.939250     5.388372     2.992802     0.175589
H      6.951159     6.569180     3.286685     0.162220
H     10.717988     0.336306     2.221111     0.373935
H      8.592944     2.163570     4.194322     0.171424
H      7.888192     2.886005     2.992802     0.175589
H      9.404848     3.151313     3.286685     0.162221
H      5.067744     9.450203    17.770889     0.373936
H      2.422766     8.523493    15.797678     0.171424
H      1.444742     8.274377    16.999198     0.175589
H      1.973306     9.720494    16.705315     0.162220
H     -1.541106     3.341887    17.770889     0.373935
H     -1.021172     6.095861    15.797678     0.171424
H     -0.747900     7.067412    16.999198     0.175589
H      0.240191     5.886604    16.705315     0.162220
H     -3.526638    12.119478    17.770889     0.373935
H     -1.401594    10.292214    15.797678     0.171424
H     -0.696842     9.569779    16.999198     0.175589
H     -2.213498     9.304471    16.705315     0.162221
H     12.259094     3.005581     7.774889     0.373935
H      9.614116     3.932291     5.801678     0.171424
H      8.636092     4.181407     7.003198     0.175589
H      9.164656     2.735290     6.709315     0.162221
H      5.650244     9.113897     7.774889     0.373936
H      6.170178     6.359923     5.801678     0.171424
H      6.443450     5.388372     7.003198     0.175589
H      7.431541     6.569180     6.709315     0.162220
H      3.664712     0.336306     7.774889     0.373935
H      5.789756     2.163570     5.801678     0.171424
H      6.494508     2.886005     7.003198     0.175589
H      4.977852     3.151313     6.709315     0.162220
H     -5.067744     9.450203    12.217111     0.373935
H     -2.422766     8.523493    14.190322     0.171424
H     -1.444742     8.274377    12.988802     0.175589
H     -1.973306     9.720494    13.282685     0.162221
H      1.541106     3.341887    12.217111     0.373936
H      1.021172     6.095861    14.190322     0.171424
H      0.747900     7.067412    12.988802     0.175589
H     -0.240191     5.886604    13.282685     0.162220
H      3.526638    12.119478    12.217111     0.373935
H      1.401594    10.292214    14.190322     0.171424
H      0.696842     9.569779    12.988802     0.175589
H      2.213498     9.304471    13.282685     0.162220
H     -0.809746     4.977331     4.210315     0.155473
H      0.310666     4.058094     3.620551     0.099349
H     12.361931     3.158787     4.806077     0.108999
H     -0.883817     2.213393     4.288284     0.064099
H     11.916786     2.350406     2.668932     0.341280
H     -1.305230     3.050422     2.143142     0.362311
H     11.946271     3.803996     2.656937     0.379244
H      0.809746     4.977331     5.785685     0.155473
H     -0.310666     4.058094     6.375449     0.099348
H      2.020769     3.158787     5.189923     0.108998
H      0.883817     2.213393     5.707716     0.064100
H      2.465914     2.350406     7.327068     0.341280
H      1.305230     3.050422     7.852858     0.362311
H      2.436429     3.803996     7.339063     0.379244
H     -2.475982    10.668379     4.210315     0.155473
H     -3.832270    10.157692     3.620551     0.099349
H      3.745974     0.170644     4.806077     0.108999
H     -4.832587    12.114496     4.288284     0.064099
H      3.268469     0.960341     2.668932     0.341280
H     -3.896993    12.060936     2.143142     0.362310
H      4.512572     0.208012     2.656937     0.379244
H     -3.285728     9.265858     5.785685     0.155473
H     -3.521604    10.695782     6.375449     0.099349
H      8.916555     9.126353     5.189923     0.108999
H     -5.716404    10.583680     5.707716     0.064100
H      7.993905     9.145037     7.327068     0.341280
H     -5.202223     9.800211     7.852858     0.362310
H      9.267493     8.443776     7.339063     0.379244
H      3.285728     9.265858     4.210315     0.155473
H      3.521604    10.695782     3.620551     0.099348
H      5.466145     9.126353     4.806077     0.108998
H      5.716404    10.583680     4.288284     0.064100
H      6.388795     9.145037     2.668932     0.341280
H      5.202223     9.800211     2.143142     0.362310
H      5.115207     8.443776     2.656937     0.379244
H      2.475982    10.668379     5.785685     0.155473
H      3.832270    10.157692     6.375449     0.099349
H     10.636726     0.170644     5.189923     0.108999
H      4.832587    12.114496     5.707716     0.064100
H     11.114231     0.960341     7.327068     0.341280
H      3.896993    12.060936     7.852858     0.362311
H      9.870128     0.208012     7.339063     0.379244
H      8.001096     7.478453    15.781685     0.155473
H      6.880684     8.397690    16.371449     0.099349
H     -5.170581     9.296997    15.185923     0.108999
H      8.075167    10.242391    15.703716     0.064099
H     -4.725436    10.105378    17.323068     0.341280
H      8.496580     9.405362    17.848858     0.362310
H     -4.754921     8.651788    17.335063     0.379244
H      6.381604     7.478453    14.206315     0.155473
H      7.502016     8.397690    13.616551     0.099348
H      5.170581     9.296997    14.802077     0.108998
H      6.307533    10.242391    14.284284     0.064100
H      4.725436    10.105378    12.664932     0.341280
H      5.886120     9.405362    12.139142     0.362311
H      4.754921     8.651788    12.652937     0.379244
H      9.667332     1.787405    15.781685     0.155473
H     11.023620     2.298092    16.371449     0.099349
H      3.445376    12.285140    15.185923     0.108999
H     12.023937     0.341288    15.703716     0.064099
H      3.922881    11.495443    17.323068     0.341280
H     11.088343     0.394848    17.848858     0.362310
H      2.678778    12.247772    17.335063     0.379244
H     10.477078     3.189926    14.206315     0.155473
H     10.712954     1.760002    13.616551     0.099349
H     -1.725205     3.329431    14.802077     0.108999
H     12.907754     1.872104    14.284284     0.064100
H     -0.802555     3.310747    12.664932     0.341280
H     12.393573     2.655573    12.139142     0.362310
H     -2.076143     4.012008    12.652937     0.379244
H      3.905622     3.189926    15.781685     0.155473
H      3.669746     1.760002    16.371449     0.099348
H      1.725205     3.329431    15.185923     0.108998
H      1.474946     1.872104    15.703716     0.064100
H      0.802555     3.310747    17.323068     0.341280
H      1.989127     2.655573    17.848858     0.362310
H      2.076143     4.012008    17.335063     0.379244
H      4.715368     1.787405    14.206315     0.155473
H      3.359080     2.298092    13.616551     0.099349
H     -3.445376    12.285140    14.802077     0.108999
H      2.358763     0.341288    14.284284     0.064100
H     -3.922881    11.495443    12.664932     0.341280
H      3.294357     0.394848    12.139142     0.362311
H     -2.678778    12.247772    12.652937     0.379244
Ru     4.702352     6.555105     0.222511     1.018716
Ru    10.517062     5.105875     0.222511     1.018714
Ru     6.354636     0.794804     0.222511     1.018717
Ru     2.488998     5.900679    19.769489     1.018715
Ru    -3.325712     7.349909    19.769489     1.018715
Ru     0.836714    11.660980    19.769489     1.018713
Ru     9.680348     6.555105     9.773489     1.018715
Ru     3.865638     5.105875     9.773489     1.018717
Ru     8.028064     0.794804     9.773489     1.018711
Ru    -2.488998     5.900679    10.218511     1.018716
Ru     3.325712     7.349909    10.218511     1.018713
Ru    -0.836714    11.660980    10.218511     1.018718
C      3.812135     3.914853     2.385046    -0.113004
C      4.994393     3.668228     3.298680    -0.477284
C      8.675645     7.196952     2.385046    -0.113004
C      7.870933     6.296399     3.298680    -0.477284
C      9.086271     1.343979     2.385046    -0.113005
C      8.708725     2.491157     3.298680    -0.477284
C      3.379215     8.540931    17.606954    -0.113004
C      2.196957     8.787556    16.693320    -0.477284
C     -1.484295     5.258832    17.606954    -0.113004
C     -0.679583     6.159385    16.693320    -0.477284
C     -1.894921    11.111805    17.606954    -0.113005
C     -1.517375     9.964627    16.693320    -0.477284
C     10.570565     3.914853     7.610954    -0.113005
C      9.388307     3.668228     6.697320    -0.477284
C      5.707055     7.196952     7.610954    -0.113004
C      6.511767     6.296399     6.697320    -0.477284
C      5.296429     1.343979     7.610954    -0.113004
C      5.673975     2.491157     6.697320    -0.477283
C     -3.379215     8.540931    12.381046    -0.113005
C     -2.196957     8.787556    13.294680    -0.477284
C      1.484295     5.258832    12.381046    -0.113004
C      0.679583     6.159385    13.294680    -0.477284
C      1.894921    11.111805    12.381046    -0.113004
C      1.517375     9.964627    13.294680    -0.477283
C     -0.357410     4.126601     4.320271    -0.189973
C     -1.320332     3.066614     4.140343     0.003024
C      0.357410     4.126601     5.675729    -0.189973
C      1.320332     3.066614     5.855657     0.003024
C     -3.438904    10.702010     4.320271    -0.189973
C     -3.875419    12.065918     4.140343     0.003024
C     -3.796314    10.082957     5.675729    -0.189973
C     -5.195750     9.779036     5.855657     0.003024
C      3.796314    10.082957     4.320271    -0.189973
C      5.195750     9.779036     4.140343     0.003024
C      3.438904    10.702010     5.675729    -0.189973
C      3.875419    12.065918     5.855657     0.003024
C      7.548760     8.329183    15.671729    -0.189973
C      8.511682     9.389170    15.851657     0.003024
C      6.833940     8.329183    14.316271    -0.189973
C      5.871018     9.389170    14.136343     0.003024
C     10.630254     1.753774    15.671729    -0.189973
C     11.066769     0.389866    15.851657     0.003024
C     10.987664     2.372827    14.316271    -0.189973
C     12.387100     2.676748    14.136343     0.003024
C      3.395036     2.372827    15.671729    -0.189973
C      1.995600     2.676748    15.851657     0.003024
C      3.752446     1.753774    14.316271    -0.189973
C      3.315931     0.389866    14.136343     0.003024
O      5.363309     4.616114     0.307877    -0.574130
O      2.984410     3.943501    19.817470    -0.689500
O      4.623319     2.178517     0.520992    -0.683453
O      4.362992     6.560461     2.260895    -0.654042
O      1.994880     5.866674     1.733506    -0.595809
O      2.808222     5.763291     4.110555    -0.627055
O      2.785210     2.963231     2.752299    -0.522852
O      8.507367     5.502965     0.307877    -0.574130
O      9.114317     7.899458    19.817470    -0.689500
O      6.766341     7.362614     0.520992    -0.683453
O     10.691380     5.397091     2.260895    -0.654042
O     -3.108101     7.794830     1.733506    -0.595808
O     -3.604305     7.142147     4.110555    -0.627055
O      8.364978     8.562106     2.752299    -0.522851
O      7.703374     2.336705     0.307877    -0.574130
O      9.475323     0.612825    19.817470    -0.689501
O     10.184390     2.914653     0.520992    -0.683453
O      6.519678     0.498231     2.260895    -0.654042
O      1.113221    11.250064     1.733506    -0.595807
O      0.796082    12.006130     4.110555    -0.627055
O     10.423862     0.930447     2.752299    -0.522851
O      1.828041     7.839670    19.684123    -0.574130
O      4.206940     8.512283     0.174530    -0.689500
O      2.568031    10.277267    19.471008    -0.683453
O      2.828358     5.895323    17.731105    -0.654042
O      5.196470     6.589110    18.258494    -0.595809
O      4.383128     6.692493    15.881445    -0.627055
O      4.406140     9.492553    17.239701    -0.522852
O     -1.316017     6.952819    19.684123    -0.574130
O     -1.922967     4.556326     0.174530    -0.689500
O      0.425009     5.093170    19.471008    -0.683453
O     -3.500030     7.058693    17.731105    -0.654042
O     10.299451     4.660954    18.258494    -0.595807
O     10.795655     5.313637    15.881445    -0.627055
O     -1.173628     3.893678    17.239701    -0.522851
O     -0.512024    10.119079    19.684123    -0.574130
O     -2.283973    11.842959     0.174530    -0.689501
O     -2.993040     9.541131    19.471008    -0.683454
O      0.671672    11.957553    17.731105    -0.654041
O      6.078129     1.205720    18.258494    -0.595808
O      6.395268     0.449654    15.881445    -0.627055
O     -3.232512    11.525337    17.239701    -0.522851
O      9.019391     4.616114     9.688123    -0.574130
O     11.398290     3.943501    10.170530    -0.689502
O      9.759381     2.178517     9.475008    -0.683454
O     10.019708     6.560461     7.735105    -0.654042
O     -1.994880     5.866674     8.262494    -0.595808
O     -2.808222     5.763291     5.885445    -0.627055
O     11.597490     2.963231     7.243701    -0.522851
O      5.875333     5.502965     9.688123    -0.574130
O      5.268383     7.899458    10.170530    -0.689500
O      7.616359     7.362614     9.475008    -0.683453
O      3.691320     5.397091     7.735105    -0.654042
O      3.108101     7.794830     8.262494    -0.595809
O      3.604305     7.142147     5.885445    -0.627055
O      6.017722     8.562106     7.243701    -0.522852
O      6.679326     2.336705     9.688123    -0.574130
O      4.907377     0.612825    10.170530    -0.689500
O      4.198310     2.914653     9.475008    -0.683453
O      7.863022     0.498231     7.735105    -0.654041
O     -1.113221    11.250064     8.262494    -0.595808
O     -0.796082    12.006130     5.885445    -0.627055
O      3.958838     0.930447     7.243701    -0.522851
O     -1.828041     7.839670    10.303877    -0.574130
O     -4.206940     8.512283     9.821470    -0.689501
O     -2.568031    10.277267    10.516992    -0.683454
O     -2.828358     5.895323    12.256895    -0.654042
O      9.186230     6.589110    11.729506    -0.595808
O      9.999572     6.692493    14.106555    -0.627055
O     -4.406140     9.492553    12.748299    -0.522851
O      1.316017     6.952819    10.303877    -0.574130
O      1.922967     4.556326     9.821470    -0.689500
O     -0.425009     5.093170    10.516992    -0.683453
O      3.500030     7.058693    12.256895    -0.654042
O      4.083249     4.660954    11.729506    -0.595809
O      3.587045     5.313637    14.106555    -0.627055
O      1.173628     3.893678    12.748299    -0.522852
O      0.512024    10.119079    10.303877    -0.574130
O      2.283973    11.842959     9.821470    -0.689500
O      2.993040     9.541131    10.516992    -0.683453
O     -0.671672    11.957553    12.256895    -0.654042
O      8.304571     1.205720    11.729506    -0.595807
O      7.987432     0.449654    14.106555    -0.627055
O      3.232512    11.525337    12.748299    -0.522852
N     12.436002     3.067860     2.760295    -0.508149
N      1.946698     3.067860     7.235705    -0.508149
N      3.630193     0.151961     2.760295    -0.508149
N      8.874845     9.235964     7.235705    -0.508149
N      5.507855     9.235964     2.760295    -0.508149
N     10.752507     0.151961     7.235705    -0.508149
N     -5.244652     9.387924    17.231705    -0.508149
N      5.244652     9.387924    12.756295    -0.508149
N      3.561157    12.303823    17.231705    -0.508149
N     -1.683495     3.219820    12.756295    -0.508149
N      1.683495     3.219820    17.231705    -0.508149
N     -3.561157    12.303823    12.756295    -0.508149

The following XYZ coordinates are in angstroms. Other properties are in atomic units.
The sperically averaged electron density of each atom fit to a function of the form exp(a - br)
eigen_1, eigen_2 and eigen_3 are the three eigenvalues of traceless quadrupole moment tensor
  atom number  atomic symbol              X              Y              Z     net charge C6 coefficient C8 coefficient C10 coefficient fluctuating dipole atomic polarizability isotropic forcefield polarizability              a              b squared Pearson coefficient          <r^3>          <r^4>         wp_QDO          m_QDO          q_QDO       dipole_x       dipole_y       dipole_z         dipole            Qxy            Qxz            Qyz     Q(x^2-y^2)  Q(3z^2 - R^2)        eigen_1        eigen_2        eigen_3 static polarizability      alpha(xx)      alpha(xy)      alpha(xz)      alpha(yy)      alpha(yz)      alpha(zz) atomic spin moment
            1              P       4.242465       3.625879       0.659936       1.139952      75.519007 0.13484288E+04  0.41421384E+05                                14.259011                           11.514321       0.408701       1.889435                    0.999838      52.257018     163.220568       0.540791       0.368706      -1.114266       0.067476      -0.080849      -0.149546       0.182903       0.032131       0.021916      -0.002487       0.236652       0.091264      -0.137994       0.025040       0.112954             16.596285      14.184547      -5.099644       0.827985      21.830773      -1.208357      13.773536           0.006983
            2              P       3.218273       5.632007       2.663334       1.079635      74.760816 0.14819323E+04  0.46434628E+05                                13.902856                           11.887644       0.448319       1.892561                    0.999832      53.399489     166.395500       0.546636       0.357598      -1.127050      -0.021782       0.149485       0.053286       0.160186      -0.005712       0.077693      -0.006317       0.074004      -0.420392      -0.162624       0.032625       0.129999             15.246661      12.898467      -0.159955      -0.701846      13.347528      -1.381928      19.493990           0.005137
            3              P       8.210220       6.968762       0.659936       1.139952      75.519028 0.13484289E+04  0.41421389E+05                                14.259018                           11.514325       0.408700       1.889435                    0.999838      52.257052     163.220727       0.540791       0.368706      -1.114265      -0.103755      -0.018011      -0.149546       0.182903       0.086407      -0.013111      -0.017737      -0.173978       0.091263      -0.137993       0.025040       0.112954             16.596295      24.335661      -0.761071      -1.460474      11.679685      -0.112894      13.773540           0.006983
            4              P      -3.923025       6.852674       2.663334       1.079636      74.760786 0.14819339E+04  0.46434668E+05                                13.902829                           11.887635       0.448318       1.892562                    0.999832      53.399396     166.394923       0.546637       0.357597      -1.127051       0.140350      -0.055879       0.053286       0.160187       0.034902      -0.044317      -0.064125      -0.027106      -0.420394      -0.162624       0.032625       0.129999             15.246620      13.373755      -0.114476      -0.845854      12.872190       1.298785      19.493914           0.005137
            5              P       9.121365       1.861143       0.659936       1.139953      75.518922 0.13484250E+04  0.41421248E+05                                14.259010                           11.514310       0.408710       1.889438                    0.999838      52.257041     163.220734       0.540791       0.368706      -1.114265       0.036279       0.098861      -0.149546       0.182903      -0.118538      -0.008803       0.020222      -0.062676       0.091271      -0.137995       0.025043       0.112952             16.596294      15.502786       5.860744       0.632478      20.512562       1.321258      13.773534           0.006984
            6              P       7.896102      -0.028897       2.663334       1.079636      74.760711 0.14819315E+04  0.46434582E+05                                13.902825                           11.887629       0.448338       1.892567                    0.999832      53.399381     166.394919       0.546637       0.357597      -1.127051      -0.118567      -0.093606       0.053286       0.160186      -0.029187      -0.033375       0.070443      -0.046897      -0.420394      -0.162625       0.032627       0.129998             15.246618      13.096724       0.274429       1.547705      13.149216       0.083138      19.493915           0.005137
            7              P       2.948885       8.829905      19.332064       1.139952      75.519008 0.13484289E+04  0.41421386E+05                                14.259011                           11.514321       0.408701       1.889435                    0.999838      52.257018     163.220566       0.540791       0.368706      -1.114266      -0.067476       0.080849       0.149546       0.182903       0.032131       0.021916      -0.002487       0.236652       0.091264      -0.137994       0.025040       0.112954             16.596285      14.184547      -5.099644       0.827985      21.830772      -1.208357      13.773536           0.006983
            8              P       3.973077       6.823777      17.328666       1.079635      74.760813 0.14819322E+04  0.46434625E+05                                13.902856                           11.887644       0.448319       1.892562                    0.999832      53.399487     166.395493       0.546636       0.357598      -1.127050       0.021782      -0.149485      -0.053286       0.160186      -0.005712       0.077693      -0.006317       0.074004      -0.420392      -0.162624       0.032625       0.129999             15.246661      12.898467      -0.159955      -0.701846      13.347528      -1.381928      19.493989           0.005137
            9              P      -1.018870       5.487022      19.332064       1.139953      75.519023 0.13484287E+04  0.41421385E+05                                14.259017                           11.514324       0.408700       1.889435                    0.999838      52.257050     163.220720       0.540791       0.368706      -1.114265       0.103756       0.018012       0.149546       0.182903       0.086407      -0.013111      -0.017736      -0.173978       0.091263      -0.137993       0.025040       0.112954             16.596294      24.335659      -0.761072      -1.460474      11.679685      -0.112894      13.773540           0.006983
           10              P      -3.268325       5.603110      17.328666       1.079636      74.760788 0.14819340E+04  0.46434673E+05                                13.902830                           11.887636       0.448319       1.892562                    0.999832      53.399396     166.394926       0.546637       0.357597      -1.127051      -0.140350       0.055879      -0.053286       0.160187       0.034902      -0.044317      -0.064125      -0.027106      -0.420394      -0.162624       0.032625       0.129999             15.246620      13.373755      -0.114476      -0.845854      12.872191       1.298785      19.493915           0.005137
           11              P      -1.930015      10.594641      19.332064       1.139953      75.518908 0.13484246E+04  0.41421233E+05                                14.259009                           11.514309       0.408710       1.889438                    0.999838      52.257035     163.220716       0.540791       0.368706      -1.114265      -0.036279      -0.098861       0.149546       0.182903      -0.118538      -0.008803       0.020222      -0.062675       0.091271      -0.137995       0.025043       0.112952             16.596293      15.502786       5.860744       0.632478      20.512562       1.321258      13.773533           0.006984
           12              P       6.486598       0.028897      17.328666       1.079636      74.760710 0.14819315E+04  0.46434580E+05                                13.902825                           11.887629       0.448338       1.892567                    0.999832      53.399380     166.394916       0.546637       0.357597      -1.127051       0.118567       0.093606      -0.053286       0.160186      -0.029187      -0.033375       0.070443      -0.046898      -0.420394      -0.162625       0.032627       0.129998             15.246618      13.096724       0.274429       1.547705      13.149216       0.083138      19.493915           0.005137
           13              P      10.140235       3.625879       9.336064       1.139953      75.518928 0.13484253E+04  0.41421258E+05                                14.259011                           11.514312       0.408710       1.889438                    0.999838      52.257040     163.220729       0.540791       0.368706      -1.114265      -0.067477      -0.080849       0.149546       0.182903      -0.032129       0.021915       0.002487       0.236652       0.091271      -0.137995       0.025043       0.112952             16.596296      14.184566       5.099666       0.828003      21.830788       1.208371      13.773534           0.006986
           14              P      -3.218273       5.632007       7.332666       1.079636      74.760726 0.14819320E+04  0.46434599E+05                                13.902827                           11.887631       0.448338       1.892567                    0.999832      53.399385     166.394930       0.546637       0.357597      -1.127051       0.021782       0.149485      -0.053287       0.160187       0.005714       0.077693       0.006318       0.074003      -0.420395      -0.162625       0.032626       0.129998             15.246620      12.898434       0.159947      -0.701854      13.347507       1.381923      19.493919           0.005138
           15              P       6.172480       6.968762       9.336064       1.139952      75.519033 0.13484292E+04  0.41421397E+05                                14.259015                           11.514323       0.408701       1.889435                    0.999838      52.257023     163.220591       0.540791       0.368706      -1.114266       0.103756      -0.018012       0.149546       0.182903      -0.086408      -0.013111       0.017737      -0.173977       0.091264      -0.137994       0.025040       0.112954             16.596291      24.335656       0.761091      -1.460460      11.679680       0.112877      13.773537           0.006984
           16              P       3.923025       6.852674       7.332666       1.079635      74.760829 0.14819325E+04  0.46434637E+05                                13.902856                           11.887644       0.448320       1.892562                    0.999832      53.399490     166.395494       0.546636       0.357597      -1.127050      -0.140349      -0.055879      -0.053286       0.160186      -0.034901      -0.044318       0.064125      -0.027108      -0.420392      -0.162624       0.032626       0.129999             15.246662      13.373785       0.114472      -0.845866      12.872208      -1.298780      19.493991           0.005138
           17              P       5.261335       1.861143       9.336064       1.139952      75.518994 0.13484282E+04  0.41421364E+05                                14.259013                           11.514321       0.408700       1.889435                    0.999838      52.257046     163.220700       0.540791       0.368706      -1.114265      -0.036279       0.098861       0.149546       0.182903       0.118538      -0.008804      -0.020223      -0.062672       0.091263      -0.137993       0.025040       0.112954             16.596287      15.502776      -5.860725       0.632467      20.512545      -1.321257      13.773540           0.006984
           18              P       6.486598      -0.028897       7.332666       1.079635      74.760782 0.14819339E+04  0.46434670E+05                                13.902829                           11.887635       0.448318       1.892562                    0.999832      53.399398     166.394934       0.546637       0.357597      -1.127051       0.118567      -0.093607      -0.053286       0.160187       0.029188      -0.033375      -0.070442      -0.046899      -0.420394      -0.162624       0.032625       0.129999             15.246619      13.096725      -0.274425       1.547703      13.149222      -0.083135      19.493911           0.005138
           19              P      -2.948885       8.829905      10.655936       1.139953      75.518934 0.13484254E+04  0.41421262E+05                                14.259012                           11.514312       0.408710       1.889438                    0.999838      52.257044     163.220744       0.540791       0.368706      -1.114265       0.067477       0.080849      -0.149546       0.182903      -0.032129       0.021915       0.002487       0.236652       0.091271      -0.137995       0.025043       0.112952             16.596297      14.184567       5.099667       0.828003      21.830789       1.208371      13.773535           0.006985
           20              P      -3.973077       6.823777      12.659334       1.079636      74.760721 0.14819318E+04  0.46434593E+05                                13.902826                           11.887630       0.448338       1.892567                    0.999832      53.399384     166.394926       0.546637       0.357597      -1.127051      -0.021782      -0.149485       0.053286       0.160187       0.005714       0.077693       0.006318       0.074003      -0.420394      -0.162625       0.032626       0.129998             15.246619      12.898434       0.159948      -0.701853      13.347506       1.381923      19.493918           0.005138
           21              P       1.018870       5.487022      10.655936       1.139952      75.519043 0.13484295E+04  0.41421408E+05                                14.259015                           11.514324       0.408701       1.889435                    0.999838      52.257027     163.220600       0.540791       0.368706      -1.114266      -0.103756       0.018012      -0.149546       0.182903      -0.086408      -0.013111       0.017737      -0.173977       0.091264      -0.137994       0.025040       0.112954             16.596291      24.335656       0.761091      -1.460460      11.679681       0.112876      13.773537           0.006984
           22              P       3.268325       5.603110      12.659334       1.079635      74.760827 0.14819325E+04  0.46434634E+05                                13.902856                           11.887644       0.448320       1.892562                    0.999832      53.399490     166.395493       0.546636       0.357597      -1.127050       0.140349       0.055879       0.053286       0.160186      -0.034901      -0.044318       0.064125      -0.027108      -0.420392      -0.162624       0.032625       0.129999             15.246661      13.373785       0.114472      -0.845866      12.872208      -1.298781      19.493991           0.005138
           23              P       1.930015      10.594641      10.655936       1.139952      75.518997 0.13484283E+04  0.41421366E+05                                14.259013                           11.514321       0.408700       1.889435                    0.999838      52.257047     163.220706       0.540791       0.368706      -1.114265       0.036279      -0.098861      -0.149546       0.182903       0.118538      -0.008804      -0.020223      -0.062672       0.091263      -0.137993       0.025040       0.112954             16.596288      15.502776      -5.860726       0.632467      20.512546      -1.321257      13.773540           0.006984
           24              P       7.896102       0.028897      12.659334       1.079635      74.760782 0.14819339E+04  0.46434670E+05                                13.902829                           11.887635       0.448318       1.892562                    0.999832      53.399398     166.394935       0.546637       0.357597      -1.127051      -0.118567       0.093607       0.053286       0.160187       0.029188      -0.033375      -0.070442      -0.046899      -0.420394      -0.162624       0.032625       0.129999             15.246619      13.096725      -0.274425       1.547703      13.149222      -0.083135      19.493911           0.005138
           25              H       2.123606       3.005581       2.221111       0.373936       0.532133 0.34564734E+01  0.28000794E+02                                 1.169163                            1.157440      -1.183509       2.462277                    0.999941       2.362442       6.364286       0.520204       1.453433      -0.674716      -0.028335       0.002075      -0.019698       0.034571       0.012505       0.012435      -0.005156       0.019456      -0.020585      -0.020877      -0.001422       0.022298              1.166979       1.344541      -0.006068       0.127402       1.025665      -0.016212       1.130732           0.000437
           26              H       4.768584       3.932291       4.194322       0.171424       0.797074 0.56610719E+01  0.51518710E+02                                 1.485699                            1.441168      -0.913828       2.470711                    0.999066       3.244307       9.054286       0.489191       1.375820      -0.688837      -0.006222       0.007351       0.013647       0.016703       0.003938       0.002022       0.003908       0.007820       0.016681      -0.008923       0.000769       0.008154              1.503430       1.294320      -0.045780      -0.124354       1.297179       0.142277       1.918790           0.000010
           27              H       5.746608       4.181407       2.992802       0.175589       0.774092 0.55284219E+01  0.50367374E+02                                 1.496141                            1.454967      -1.049644       2.412995                    0.997212       3.339543       9.542083       0.468189       1.435940      -0.676731       0.012800       0.012129      -0.009281       0.019927       0.003944      -0.000885      -0.001674       0.006848      -0.000453      -0.005412      -0.000280       0.005692              1.515109       1.748530       0.320573      -0.153932       1.490051      -0.130287       1.306746           0.000085
           28              H       5.218044       2.735290       3.286685       0.162220       0.812969 0.58042837E+01  0.53435306E+02                                 1.533693                            1.481123      -1.006835       2.423485                    0.997153       3.400066       9.710509       0.469420       1.417309      -0.680126       0.001408      -0.015722      -0.002616       0.016001       0.000333       0.003344      -0.001308      -0.004330      -0.018565      -0.007652       0.002244       0.005407              1.557459       1.367218      -0.171639       0.009167       2.013093       0.003423       1.292066           0.000064
           29              H       8.732456       9.113897       2.221111       0.373935       0.532150 0.34566133E+01  0.28002171E+02                                 1.169178                            1.157454      -1.183510       2.462276                    0.999941       2.362497       6.364433       0.520209       1.453408      -0.674719       0.015964       0.023501      -0.019698       0.034571       0.002172      -0.010683      -0.008190      -0.031386      -0.020584      -0.020876      -0.001421       0.022297              1.166994       1.110652       0.141115      -0.077744       1.259585      -0.102231       1.130746           0.000437
           30              H       8.212522       6.359923       4.194322       0.171424       0.797071 0.56610500E+01  0.51518471E+02                                 1.485698                            1.441166      -0.913821       2.470715                    0.999066       3.244302       9.054274       0.489190       1.375822      -0.688836       0.009477       0.001713       0.013647       0.016703       0.001417       0.002373      -0.003705      -0.010731       0.016681      -0.008923       0.000769       0.008154              1.503428       1.336109       0.021652       0.185392       1.255387       0.036555       1.918789           0.000010
           31              H       7.939250       5.388372       2.992802       0.175589       0.774090 0.55284056E+01  0.50367194E+02                                 1.496139                            1.454966      -1.049638       2.412998                    0.997212       3.339539       9.542072       0.468189       1.435942      -0.676731       0.004103      -0.017150      -0.009281       0.019927       0.000993      -0.001007       0.001603      -0.010255      -0.000453      -0.005412      -0.000280       0.005692              1.515107       1.277045      -0.048361      -0.035866       1.961532       0.198452       1.306745           0.000085
           32              H       6.951159       6.569180       3.286685       0.162220       0.812971 0.58043044E+01  0.53435571E+02                                 1.533698                            1.481128      -1.006845       2.423480                    0.997153       3.400077       9.710564       0.469418       1.417314      -0.680125      -0.014320       0.006642      -0.002616       0.016001      -0.002041      -0.002805      -0.002242       0.001588      -0.018565      -0.007652       0.002244       0.005407              1.557465       2.000276      -0.193854      -0.001619       1.380048      -0.009650       1.292071           0.000064
           33              H      10.717988       0.336306       2.221111       0.373935       0.532158 0.34566883E+01  0.28002963E+02                                 1.169194                            1.157470      -1.183517       2.462272                    0.999941       2.362529       6.364564       0.520202       1.453417      -0.674718       0.012370      -0.025576      -0.019698       0.034571      -0.014677      -0.001751       0.013347       0.011929      -0.020585      -0.020876      -0.001421       0.022297              1.167010       1.100158      -0.135050      -0.049663       1.270113       0.118445       1.130761           0.000437
           34              H       8.592944       2.163570       4.194322       0.171424       0.797069 0.56610290E+01  0.51518238E+02                                 1.485695                            1.441164      -0.913826       2.470713                    0.999066       3.244297       9.054260       0.489190       1.375824      -0.688836      -0.003255      -0.009064       0.013647       0.016703      -0.005355      -0.004396      -0.000203       0.002910       0.016681      -0.008923       0.000769       0.008154              1.503426       1.256815       0.024128      -0.061038       1.334678      -0.178831       1.918785           0.000010
           35              H       7.888192       2.886005       2.992802       0.175589       0.774081 0.55283242E+01  0.50366334E+02                                 1.496137                            1.454963      -1.049637       2.412997                    0.997212       3.339522       9.542053       0.468185       1.435958      -0.676728      -0.016904       0.005021      -0.009281       0.019927      -0.004937       0.001892       0.000071       0.003407      -0.000453      -0.005412      -0.000280       0.005692              1.515105       1.832289      -0.272210       0.189797       1.406282      -0.068165       1.306743           0.000085
           36              H       9.404848       3.151313       3.286685       0.162221       0.812964 0.58042362E+01  0.53434776E+02                                 1.533688                            1.481119      -1.006833       2.423487                    0.997154       3.400055       9.710480       0.469420       1.417313      -0.680126       0.012912       0.009081      -0.002616       0.016001       0.001709      -0.000539       0.003550       0.002741      -0.018565      -0.007652       0.002244       0.005407              1.557454       1.702976       0.365489      -0.007548       1.677324       0.006227       1.292063           0.000064
           37              H       5.067744       9.450203      17.770889       0.373936       0.532133 0.34564737E+01  0.28000795E+02                                 1.169163                            1.157440      -1.183509       2.462277                    0.999941       2.362442       6.364285       0.520205       1.453432      -0.674716       0.028335      -0.002075       0.019698       0.034571       0.012505       0.012435      -0.005156       0.019456      -0.020585      -0.020877      -0.001422       0.022298              1.166979       1.344541      -0.006068       0.127402       1.025665      -0.016212       1.130732           0.000437
           38              H       2.422766       8.523493      15.797678       0.171424       0.797074 0.56610719E+01  0.51518710E+02                                 1.485699                            1.441168      -0.913828       2.470711                    0.999066       3.244307       9.054286       0.489191       1.375820      -0.688837       0.006222      -0.007351      -0.013647       0.016703       0.003938       0.002022       0.003908       0.007820       0.016681      -0.008923       0.000769       0.008154              1.503430       1.294320      -0.045780      -0.124354       1.297179       0.142277       1.918790           0.000010
           39              H       1.444742       8.274377      16.999198       0.175589       0.774092 0.55284230E+01  0.50367386E+02                                 1.496141                            1.454967      -1.049643       2.412995                    0.997212       3.339543       9.542083       0.468189       1.435940      -0.676731      -0.012800      -0.012129       0.009281       0.019927       0.003944      -0.000885      -0.001674       0.006848      -0.000453      -0.005412      -0.000280       0.005692              1.515109       1.748530       0.320573      -0.153932       1.490051      -0.130287       1.306747           0.000085
           40              H       1.973306       9.720494      16.705315       0.162220       0.812969 0.58042837E+01  0.53435306E+02                                 1.533693                            1.481123      -1.006835       2.423485                    0.997153       3.400066       9.710509       0.469420       1.417309      -0.680126      -0.001408       0.015722       0.002616       0.016001       0.000333       0.003344      -0.001308      -0.004330      -0.018565      -0.007652       0.002244       0.005407              1.557459       1.367218      -0.171639       0.009167       2.013093       0.003423       1.292066           0.000064
           41              H      -1.541106       3.341887      17.770889       0.373935       0.532150 0.34566130E+01  0.28002170E+02                                 1.169178                            1.157454      -1.183510       2.462276                    0.999941       2.362497       6.364434       0.520208       1.453409      -0.674719      -0.015964      -0.023501       0.019698       0.034571       0.002172      -0.010683      -0.008190      -0.031386      -0.020584      -0.020876      -0.001421       0.022297              1.166994       1.110652       0.141115      -0.077744       1.259585      -0.102231       1.130746           0.000437
           42              H      -1.021172       6.095861      15.797678       0.171424       0.797071 0.56610507E+01  0.51518477E+02                                 1.485697                            1.441166      -0.913821       2.470715                    0.999066       3.244302       9.054273       0.489190       1.375822      -0.688836      -0.009477      -0.001713      -0.013647       0.016703       0.001417       0.002373      -0.003705      -0.010731       0.016681      -0.008923       0.000769       0.008154              1.503428       1.336109       0.021652       0.185392       1.255386       0.036555       1.918789           0.000010
           43              H      -0.747900       7.067412      16.999198       0.175589       0.774090 0.55284056E+01  0.50367194E+02                                 1.496139                            1.454966      -1.049638       2.412998                    0.997212       3.339539       9.542072       0.468189       1.435942      -0.676731      -0.004103       0.017150       0.009281       0.019927       0.000993      -0.001007       0.001603      -0.010255      -0.000453      -0.005412      -0.000280       0.005692              1.515107       1.277045      -0.048361      -0.035866       1.961532       0.198452       1.306745           0.000085
           44              H       0.240191       5.886604      16.705315       0.162220       0.812971 0.58043044E+01  0.53435571E+02                                 1.533698                            1.481128      -1.006845       2.423480                    0.997153       3.400077       9.710564       0.469418       1.417314      -0.680125       0.014320      -0.006642       0.002616       0.016001      -0.002041      -0.002805      -0.002242       0.001588      -0.018565      -0.007652       0.002244       0.005407              1.557465       2.000276      -0.193854      -0.001619       1.380048      -0.009650       1.292071           0.000064
           45              H      -3.526638      12.119478      17.770889       0.373935       0.532158 0.34566883E+01  0.28002963E+02                                 1.169194                            1.157470      -1.183517       2.462272                    0.999941       2.362529       6.364564       0.520202       1.453417      -0.674718      -0.012370       0.025576       0.019698       0.034571      -0.014677      -0.001751       0.013347       0.011929      -0.020585      -0.020876      -0.001421       0.022297              1.167010       1.100158      -0.135050      -0.049663       1.270113       0.118445       1.130761           0.000437
           46              H      -1.401594      10.292214      15.797678       0.171424       0.797069 0.56610290E+01  0.51518238E+02                                 1.485695                            1.441164      -0.913826       2.470713                    0.999066       3.244297       9.054260       0.489190       1.375824      -0.688836       0.003255       0.009064      -0.013647       0.016703      -0.005355      -0.004396      -0.000203       0.002910       0.016681      -0.008923       0.000769       0.008154              1.503426       1.256815       0.024128      -0.061038       1.334678      -0.178831       1.918785           0.000010
           47              H      -0.696842       9.569779      16.999198       0.175589       0.774081 0.55283242E+01  0.50366334E+02                                 1.496137                            1.454963      -1.049637       2.412997                    0.997212       3.339522       9.542053       0.468185       1.435958      -0.676728       0.016904      -0.005021       0.009281       0.019927      -0.004937       0.001892       0.000071       0.003407      -0.000453      -0.005412      -0.000280       0.005692              1.515105       1.832289      -0.272210       0.189797       1.406282      -0.068165       1.306743           0.000085
           48              H      -2.213498       9.304471      16.705315       0.162221       0.812964 0.58042370E+01  0.53434784E+02                                 1.533688                            1.481119      -1.006833       2.423487                    0.997154       3.400055       9.710479       0.469420       1.417313      -0.680126      -0.012912      -0.009081       0.002616       0.016001       0.001709      -0.000539       0.003550       0.002741      -0.018565      -0.007652       0.002244       0.005407              1.557454       1.702976       0.365489      -0.007548       1.677324       0.006227       1.292063           0.000064
           49              H      12.259094       3.005581       7.774889       0.373935       0.532158 0.34566891E+01  0.28002969E+02                                 1.169194                            1.157469      -1.183517       2.462272                    0.999941       2.362529       6.364563       0.520202       1.453416      -0.674718       0.028335       0.002075       0.019698       0.034571      -0.012504       0.012434       0.005157       0.019457      -0.020585      -0.020876      -0.001421       0.022297              1.167010       1.344581       0.006068       0.127408       1.025689       0.016213       1.130761           0.000437
           50              H       9.614116       3.932291       5.801678       0.171424       0.797069 0.56610303E+01  0.51518254E+02                                 1.485696                            1.441165      -0.913826       2.470713                    0.999066       3.244297       9.054261       0.489190       1.375824      -0.688836       0.006222       0.007351      -0.013647       0.016703      -0.003938       0.002022      -0.003908       0.007820       0.016681      -0.008923       0.000769       0.008154              1.503426       1.294317       0.045780      -0.124354       1.297176      -0.142276       1.918785           0.000010
           51              H       8.636092       4.181407       7.003198       0.175589       0.774081 0.55283228E+01  0.50366317E+02                                 1.496137                            1.454963      -1.049637       2.412998                    0.997212       3.339521       9.542050       0.468185       1.435959      -0.676728      -0.012800       0.012128       0.009281       0.019927      -0.003944      -0.000885       0.001674       0.006848      -0.000453      -0.005412      -0.000280       0.005692              1.515105       1.748524      -0.320572      -0.153931       1.490047       0.130286       1.306743           0.000085
           52              H       9.164656       2.735290       6.709315       0.162221       0.812963 0.58042329E+01  0.53434740E+02                                 1.533688                            1.481118      -1.006833       2.423487                    0.997154       3.400054       9.710477       0.469420       1.417314      -0.680126      -0.001409      -0.015723       0.002616       0.016001      -0.000333       0.003344       0.001308      -0.004330      -0.018565      -0.007652       0.002244       0.005407              1.557454       1.367214       0.171637       0.009167       2.013085      -0.003423       1.292063           0.000064
           53              H       5.650244       9.113897       7.774889       0.373936       0.532132 0.34564713E+01  0.28000770E+02                                 1.169162                            1.157439      -1.183509       2.462277                    0.999941       2.362441       6.364281       0.520205       1.453432      -0.674716      -0.015964       0.023501       0.019698       0.034571      -0.002173      -0.010683       0.008191      -0.031387      -0.020585      -0.020877      -0.001422       0.022298              1.166979       1.110638      -0.141111      -0.077741       1.259567       0.102227       1.130731           0.000437
           54              H       6.170178       6.359923       5.801678       0.171424       0.797073 0.56610692E+01  0.51518684E+02                                 1.485699                            1.441168      -0.913828       2.470711                    0.999066       3.244307       9.054288       0.489190       1.375821      -0.688837      -0.009477       0.001713      -0.013647       0.016703      -0.001417       0.002373       0.003705      -0.010731       0.016681      -0.008923       0.000769       0.008154              1.503430       1.336111      -0.021652       0.185393       1.255388      -0.036555       1.918791           0.000010
           55              H       6.443450       5.388372       7.003198       0.175589       0.774092 0.55284223E+01  0.50367378E+02                                 1.496141                            1.454967      -1.049644       2.412995                    0.997212       3.339543       9.542083       0.468189       1.435940      -0.676731      -0.004103      -0.017150       0.009281       0.019927      -0.000993      -0.001007      -0.001603      -0.010255      -0.000453      -0.005412      -0.000280       0.005692              1.515109       1.277046       0.048361      -0.035865       1.961534      -0.198452       1.306746           0.000085
           56              H       7.431541       6.569180       6.709315       0.162220       0.812970 0.58042900E+01  0.53435374E+02                                 1.533693                            1.481123      -1.006835       2.423485                    0.997153       3.400067       9.710511       0.469420       1.417309      -0.680126       0.014320       0.006642       0.002616       0.016001       0.002041      -0.002805       0.002242       0.001589      -0.018565      -0.007652       0.002244       0.005407              1.557459       2.000268       0.193853      -0.001619       1.380043       0.009650       1.292067           0.000064
           57              H       3.664712       0.336306       7.774889       0.373935       0.532151 0.34566172E+01  0.28002207E+02                                 1.169178                            1.157453      -1.183511       2.462276                    0.999941       2.362498       6.364433       0.520209       1.453406      -0.674720      -0.012370      -0.025576       0.019698       0.034571       0.014677      -0.001751      -0.013347       0.011930      -0.020584      -0.020876      -0.001421       0.022297              1.166994       1.100142       0.135048      -0.049663       1.270094      -0.118443       1.130746           0.000437
           58              H       5.789756       2.163570       5.801678       0.171424       0.797071 0.56610497E+01  0.51518468E+02                                 1.485698                            1.441166      -0.913821       2.470715                    0.999066       3.244302       9.054275       0.489190       1.375823      -0.688836       0.003255      -0.009064      -0.013647       0.016703       0.005355      -0.004396       0.000203       0.002910       0.016681      -0.008923       0.000769       0.008154              1.503428       1.256816      -0.024128      -0.061039       1.334680       0.178832       1.918789           0.000010
           59              H       6.494508       2.886005       7.003198       0.175589       0.774091 0.55284086E+01  0.50367226E+02                                 1.496140                            1.454966      -1.049638       2.412998                    0.997212       3.339540       9.542074       0.468189       1.435941      -0.676731       0.016904       0.005021       0.009281       0.019927       0.004937       0.001892      -0.000071       0.003407      -0.000453      -0.005412      -0.000280       0.005692              1.515108       1.832293       0.272211       0.189798       1.406284       0.068165       1.306745           0.000085
           60              H       4.977852       3.151313       6.709315       0.162220       0.812971 0.58043025E+01  0.53435552E+02                                 1.533698                            1.481128      -1.006845       2.423480                    0.997153       3.400077       9.710565       0.469418       1.417315      -0.680125      -0.012912       0.009081       0.002616       0.016001      -0.001708      -0.000539      -0.003550       0.002741      -0.018565      -0.007652       0.002244       0.005407              1.557465       1.702988      -0.365494      -0.007548       1.677336      -0.006227       1.292071           0.000064
           61              H      -5.067744       9.450203      12.217111       0.373935       0.532158 0.34566893E+01  0.28002971E+02                                 1.169194                            1.157469      -1.183517       2.462272                    0.999941       2.362529       6.364562       0.520203       1.453416      -0.674718      -0.028335      -0.002075      -0.019698       0.034571      -0.012504       0.012434       0.005157       0.019457      -0.020585      -0.020876      -0.001421       0.022297              1.167010       1.344580       0.006068       0.127408       1.025689       0.016213       1.130761           0.000437
           62              H      -2.422766       8.523493      14.190322       0.171424       0.797069 0.56610303E+01  0.51518254E+02                                 1.485696                            1.441165      -0.913826       2.470713                    0.999066       3.244297       9.054261       0.489190       1.375824      -0.688836      -0.006222      -0.007351       0.013647       0.016703      -0.003938       0.002022      -0.003908       0.007820       0.016681      -0.008923       0.000769       0.008154              1.503426       1.294317       0.045780      -0.124354       1.297176      -0.142276       1.918785           0.000010
           63              H      -1.444742       8.274377      12.988802       0.175589       0.774081 0.55283228E+01  0.50366317E+02                                 1.496137                            1.454963      -1.049637       2.412998                    0.997212       3.339521       9.542050       0.468185       1.435959      -0.676728       0.012800      -0.012128      -0.009281       0.019927      -0.003944      -0.000885       0.001674       0.006848      -0.000453      -0.005412      -0.000280       0.005692              1.515105       1.748524      -0.320572      -0.153931       1.490047       0.130286       1.306743           0.000085
           64              H      -1.973306       9.720494      13.282685       0.162221       0.812963 0.58042329E+01  0.53434740E+02                                 1.533688                            1.481118      -1.006833       2.423487                    0.997154       3.400054       9.710477       0.469420       1.417314      -0.680126       0.001409       0.015723      -0.002616       0.016001      -0.000333       0.003344       0.001308      -0.004330      -0.018565      -0.007652       0.002244       0.005407              1.557454       1.367214       0.171637       0.009167       2.013085      -0.003423       1.292063           0.000064
           65              H       1.541106       3.341887      12.217111       0.373936       0.532132 0.34564710E+01  0.28000769E+02                                 1.169162                            1.157439      -1.183509       2.462277                    0.999941       2.362441       6.364282       0.520205       1.453433      -0.674716       0.015964      -0.023501      -0.019698       0.034571      -0.002173      -0.010683       0.008191      -0.031387      -0.020585      -0.020877      -0.001422       0.022298              1.166979       1.110638      -0.141111      -0.077741       1.259567       0.102227       1.130731           0.000437
           66              H       1.021172       6.095861      14.190322       0.171424       0.797073 0.56610692E+01  0.51518684E+02                                 1.485699                            1.441168      -0.913829       2.470711                    0.999066       3.244307       9.054288       0.489190       1.375821      -0.688837       0.009477      -0.001713       0.013647       0.016703      -0.001417       0.002373       0.003705      -0.010731       0.016681      -0.008923       0.000769       0.008154              1.503430       1.336111      -0.021652       0.185393       1.255388      -0.036555       1.918791           0.000010
           67              H       0.747900       7.067412      12.988802       0.175589       0.774092 0.55284223E+01  0.50367378E+02                                 1.496141                            1.454967      -1.049644       2.412995                    0.997212       3.339543       9.542083       0.468189       1.435940      -0.676731       0.004103       0.017150      -0.009281       0.019927      -0.000993      -0.001007      -0.001603      -0.010255      -0.000453      -0.005412      -0.000280       0.005692              1.515109       1.277046       0.048361      -0.035865       1.961534      -0.198452       1.306746           0.000085
           68              H      -0.240191       5.886604      13.282685       0.162220       0.812970 0.58042900E+01  0.53435374E+02                                 1.533693                            1.481123      -1.006835       2.423485                    0.997153       3.400067       9.710511       0.469420       1.417309      -0.680126      -0.014320      -0.006642      -0.002616       0.016001       0.002041      -0.002805       0.002242       0.001589      -0.018565      -0.007652       0.002244       0.005407              1.557459       2.000268       0.193853      -0.001619       1.380043       0.009650       1.292067           0.000064
           69              H       3.526638      12.119478      12.217111       0.373935       0.532150 0.34566138E+01  0.28002176E+02                                 1.169178                            1.157454      -1.183511       2.462276                    0.999941       2.362497       6.364433       0.520209       1.453408      -0.674719       0.012370       0.025576      -0.019698       0.034571       0.014677      -0.001751      -0.013347       0.011930      -0.020584      -0.020876      -0.001421       0.022297              1.166994       1.100142       0.135048      -0.049663       1.270094      -0.118443       1.130746           0.000437
           70              H       1.401594      10.292214      14.190322       0.171424       0.797071 0.56610497E+01  0.51518468E+02                                 1.485698                            1.441166      -0.913821       2.470715                    0.999066       3.244302       9.054275       0.489190       1.375823      -0.688836      -0.003255       0.009064       0.013647       0.016703       0.005355      -0.004396       0.000203       0.002910       0.016681      -0.008923       0.000769       0.008154              1.503428       1.256816      -0.024128      -0.061039       1.334680       0.178832       1.918789           0.000010
           71              H       0.696842       9.569779      12.988802       0.175589       0.774091 0.55284086E+01  0.50367226E+02                                 1.496140                            1.454966      -1.049638       2.412998                    0.997212       3.339540       9.542074       0.468189       1.435941      -0.676731      -0.016904      -0.005021      -0.009281       0.019927       0.004937       0.001892      -0.000071       0.003407      -0.000453      -0.005412      -0.000280       0.005692              1.515108       1.832293       0.272211       0.189797       1.406284       0.068165       1.306745           0.000085
           72              H       2.213498       9.304471      13.282685       0.162220       0.812971 0.58043025E+01  0.53435552E+02                                 1.533698                            1.481128      -1.006845       2.423480                    0.997153       3.400077       9.710565       0.469418       1.417315      -0.680125       0.012912      -0.009081      -0.002616       0.016001      -0.001708      -0.000539      -0.003550       0.002741      -0.018565      -0.007652       0.002244       0.005407              1.557465       1.702988      -0.365494      -0.007548       1.677336      -0.006227       1.292071           0.000064
           73              H      -0.809746       4.977331       4.210315       0.155473       0.891596 0.66337036E+01  0.61800114E+02                                 1.513581                            1.493014      -0.685916       2.579100                    0.999896       3.069224       8.219096       0.521759       1.260095      -0.715654      -0.015459       0.036170       0.000330       0.039337      -0.000705       0.008521      -0.002560      -0.016389      -0.024086      -0.014930       0.002177       0.012753              1.510422       1.531552      -0.298888       0.059775       1.703072      -0.059979       1.296643           0.000012
           74              H       0.310666       4.058094       3.620551       0.099349       0.989165 0.74557593E+01  0.72082100E+02                                 1.646201                            1.596133      -0.874599       2.441960                    0.997354       3.643618      10.198716       0.494416       1.281380      -0.707076       0.019268       0.008048      -0.014648       0.025507       0.002928      -0.002820       0.001802      -0.000692       0.019632      -0.007028      -0.000355       0.007383              1.666056       1.967048       0.012511      -0.401439       1.284704      -0.009631       1.746416           0.000082
           75              H      12.361931       3.158787       4.806077       0.108999       0.948234 0.70884123E+01  0.68006250E+02                                 1.635266                            1.583954      -0.925859       2.427342                    0.998095       3.623556      10.268401       0.480993       1.327295      -0.697419      -0.024768       0.018774       0.027346       0.041397      -0.000787      -0.000064       0.000716       0.027053      -0.000800      -0.013455      -0.000229       0.013683              1.654581       1.904810      -0.009699      -0.430378       1.302760       0.068013       1.756174           0.000007
           76              H      -0.883817       2.213393       4.288284       0.064099       1.154993 0.91680251E+01  0.91467134E+02                                 1.694846                            1.669014      -0.587942       2.554524                    0.999911       3.526738       9.386271       0.538817       1.139398      -0.743035       0.023003      -0.014675       0.011579       0.029641      -0.007013       0.007431       0.002670      -0.002008       0.016641      -0.012878       0.003089       0.009789              1.686053       1.693059      -0.266898       0.139885       1.964474      -0.098518       1.400625          -0.000002
           77              H      11.916786       2.350406       2.668932       0.341280       0.508757 0.30487554E+01  0.23922222E+02                                 1.132377                            1.081570      -1.036316       2.506531                    0.999960       2.429580       6.430395       0.542512       1.438858      -0.676777      -0.001229      -0.002330       0.001997       0.003306      -0.011564      -0.004645       0.003445      -0.001188       0.005174      -0.012518      -0.000966       0.013485              1.155531       1.228865       0.337594       0.071878       1.293003       0.050229       0.944723          -0.000006
           78              H      -1.305230       3.050422       2.143142       0.362311       0.485909 0.29881689E+01  0.23137328E+02                                 1.082902                            1.063519      -1.067741       2.548853                    0.999948       2.105487       5.388179       0.557291       1.419437      -0.684719       0.018065       0.000002      -0.013182       0.022363      -0.003230      -0.008761       0.005611       0.005578      -0.010994      -0.010374      -0.002284       0.012658              1.085180       1.184598       0.020261      -0.200532       0.900200      -0.022257       1.170742           0.000186
           79              H      11.946271       3.803996       2.656937       0.379244       0.389526 0.22797807E+01  0.17032112E+02                                 1.044266                            1.014379      -1.184114       2.485713                    0.999975       2.375228       6.626038       0.484387       1.692538      -0.634690      -0.004295       0.010984       0.004482       0.012617       0.005664      -0.002165       0.002026       0.003080       0.008480      -0.008070       0.003401       0.004669              1.055387       1.064759      -0.217009       0.071198       1.181101      -0.083242       0.920302           0.000092
           80              H       0.809746       4.977331       5.785685       0.155473       0.891604 0.66337846E+01  0.61801062E+02                                 1.513590                            1.493023      -0.685918       2.579100                    0.999896       3.069246       8.219170       0.521757       1.260094      -0.715654       0.015459       0.036170      -0.000330       0.039337       0.000706       0.008521       0.002560      -0.016387      -0.024083      -0.014930       0.002178       0.012752              1.510432       1.531562       0.298892       0.059776       1.703083       0.059980       1.296650           0.000012
           81              H      -0.310666       4.058094       6.375449       0.099348       0.989172 0.74558268E+01  0.72082901E+02                                 1.646207                            1.596139      -0.874591       2.441963                    0.997354       3.643636      10.198771       0.494416       1.281377      -0.707077      -0.019268       0.008048       0.014648       0.025507      -0.002928      -0.002820      -0.001801      -0.000692       0.019632      -0.007028      -0.000355       0.007383              1.666063       1.967057      -0.012510      -0.401443       1.284708       0.009631       1.746423           0.000082
           82              H       2.020769       3.158787       5.189923       0.108998       0.948231 0.70883811E+01  0.68005891E+02                                 1.635265                            1.583953      -0.925855       2.427343                    0.998095       3.623547      10.268379       0.480992       1.327299      -0.697418       0.024768       0.018774      -0.027346       0.041397       0.000787      -0.000064      -0.000716       0.027053      -0.000800      -0.013455      -0.000229       0.013683              1.654580       1.904809       0.009699      -0.430378       1.302759      -0.068013       1.756172           0.000007
           83              H       0.883817       2.213393       5.707716       0.064100       1.154993 0.91680264E+01  0.91467120E+02                                 1.694844                            1.669012      -0.587946       2.554523                    0.999911       3.526737       9.386257       0.538819       1.139395      -0.743035      -0.023003      -0.014675      -0.011579       0.029641       0.007013       0.007431      -0.002670      -0.002009       0.016642      -0.012879       0.003089       0.009790              1.686050       1.693056       0.266897       0.139884       1.964472       0.098517       1.400623          -0.000002
           84              H       2.465914       2.350406       7.327068       0.341280       0.508748 0.30486875E+01  0.23921525E+02                                 1.132359                            1.081554      -1.036313       2.506532                    0.999960       2.429543       6.430247       0.542520       1.438847      -0.676779       0.001228      -0.002330      -0.001997       0.003306       0.011564      -0.004645      -0.003445      -0.001188       0.005174      -0.012519      -0.000967       0.013485              1.155512       1.228845      -0.337586       0.071876       1.292982      -0.050227       0.944710          -0.000005
           85              H       1.305230       3.050422       7.852858       0.362311       0.485909 0.29881610E+01  0.23137233E+02                                 1.082897                            1.063514      -1.067738       2.548855                    0.999948       2.105482       5.388147       0.557295       1.419428      -0.684721      -0.018065       0.000002       0.013182       0.022363       0.003230      -0.008761      -0.005612       0.005577      -0.010993      -0.010374      -0.002284       0.012657              1.085175       1.184593      -0.020261      -0.200531       0.900196       0.022256       1.170737           0.000186
           86              H       2.436429       3.803996       7.339063       0.379244       0.389530 0.22798101E+01  0.17032355E+02                                 1.044265                            1.014378      -1.184118       2.485711                    0.999975       2.375231       6.626011       0.484393       1.692513      -0.634693       0.004295       0.010984      -0.004482       0.012617      -0.005664      -0.002165      -0.002027       0.003080       0.008480      -0.008070       0.003401       0.004669              1.055386       1.064758       0.217009       0.071198       1.181099       0.083242       0.920301           0.000092
           87              H      -2.475982      10.668379       4.210315       0.155473       0.891597 0.66337050E+01  0.61800076E+02                                 1.513575                            1.493009      -0.685911       2.579103                    0.999896       3.069222       8.219063       0.521763       1.260086      -0.715656       0.039054      -0.004697       0.000329       0.039337      -0.006743      -0.006478      -0.006099       0.009415      -0.024082      -0.014929       0.002177       0.012752              1.510417       1.919030       0.075173      -0.081831       1.315583      -0.021777       1.296638           0.000012
           88              H      -3.832270      10.157692       3.620551       0.099349       0.989170 0.74558081E+01  0.72082658E+02                                 1.646203                            1.596136      -0.874594       2.441962                    0.997354       3.643627      10.198733       0.494418       1.281375      -0.707077      -0.002665      -0.020711      -0.014647       0.025506      -0.001764       0.002970       0.001542      -0.004725       0.019630      -0.007027      -0.000355       0.007382              1.666058       1.444457       0.289209       0.192379       1.807300       0.352474       1.746419           0.000082
           89              H       3.745974       0.170644       4.806077       0.108999       0.948234 0.70884068E+01  0.68006200E+02                                 1.635267                            1.583955      -0.925861       2.427341                    0.998095       3.623555      10.268406       0.480992       1.327298      -0.697419       0.028643       0.012062       0.027346       0.041397       0.012108       0.000652      -0.000303      -0.012163      -0.000800      -0.013455      -0.000229       0.013683              1.654582       1.461673       0.265545       0.274091       1.745899       0.338712       1.756175           0.000007
           90              H      -4.832587      12.114496       4.288284       0.064099       1.154996 0.91680543E+01  0.91467470E+02                                 1.694847                            1.669015      -0.587942       2.554524                    0.999911       3.526741       9.386272       0.538818       1.139395      -0.743035      -0.024211      -0.012583       0.011579       0.029641       0.002637      -0.001403      -0.007770       0.013151       0.016641      -0.012879       0.003089       0.009789              1.686053       2.127762       0.015922      -0.155261       1.529773      -0.071885       1.400626          -0.000002
           91              H       3.268469       0.960341       2.668932       0.341280       0.508748 0.30486818E+01  0.23921480E+02                                 1.132360                            1.081555      -1.036313       2.506532                    0.999960       2.429544       6.430259       0.542518       1.438852      -0.676778      -0.001404       0.002229       0.001997       0.003306       0.005267       0.005306       0.002300       0.020624       0.005174      -0.012519      -0.000967       0.013485              1.155513       0.984591      -0.196565       0.007560       1.537239      -0.087360       0.944710          -0.000006
           92              H      -3.896993      12.060936       2.143142       0.362310       0.485915 0.29882143E+01  0.23137751E+02                                 1.082906                            1.063523      -1.067742       2.548852                    0.999948       2.105503       5.388215       0.557293       1.419427      -0.684721      -0.009031      -0.015645      -0.013182       0.022363       0.004030       0.009239       0.004781       0.002805      -0.010994      -0.010373      -0.002283       0.012657              1.085184       0.953756       0.113019       0.080992       1.131050       0.184796       1.170748           0.000186
           93              H       4.512572       0.208012       2.656937       0.379244       0.389528 0.22797929E+01  0.17032203E+02                                 1.044263                            1.014376      -1.184117       2.485711                    0.999975       2.375224       6.625998       0.484392       1.692521      -0.634692       0.011660      -0.001773       0.004482       0.012617      -0.001499       0.002837       0.000862      -0.011350       0.008480      -0.008070       0.003401       0.004669              1.055385       1.339948       0.058127      -0.107688       0.905907      -0.020038       0.920299           0.000092
           94              H      -3.285728       9.265858       5.785685       0.155473       0.891595 0.66336834E+01  0.61799826E+02                                 1.513573                            1.493007      -0.685912       2.579103                    0.999896       3.069218       8.219050       0.521763       1.260087      -0.715656       0.023595      -0.031473      -0.000330       0.039337      -0.007449      -0.002043      -0.008660       0.006972      -0.024083      -0.014930       0.002177       0.012753              1.510415       1.401341      -0.223713       0.022056       1.833267      -0.081756       1.296637           0.000012
           95              H      -3.521604      10.695782       6.375449       0.099349       0.989170 0.74558056E+01  0.72082632E+02                                 1.646203                            1.596136      -0.874594       2.441962                    0.997354       3.643626      10.198732       0.494417       1.281375      -0.707077       0.016604       0.012663       0.014647       0.025506       0.001164      -0.000150       0.003343       0.005418       0.019630      -0.007027      -0.000355       0.007382              1.666059       1.466127       0.301720       0.209062       1.785631       0.342842       1.746419           0.000082
           96              H       8.916555       9.126353       5.189923       0.108999       0.948234 0.70884061E+01  0.68006193E+02                                 1.635267                            1.583955      -0.925860       2.427341                    0.998095       3.623555      10.268407       0.480992       1.327298      -0.697418       0.003875      -0.030837      -0.027346       0.041397       0.011321      -0.000588       0.000413      -0.014890      -0.000800      -0.013455      -0.000229       0.013683              1.654583       1.444874       0.255847       0.156288       1.762698       0.406726       1.756175           0.000007
           97              H      -5.716404      10.583680       5.707716       0.064100       1.154997 0.91680611E+01  0.91467547E+02                                 1.694846                            1.669015      -0.587942       2.554524                    0.999911       3.526741       9.386270       0.538818       1.139394      -0.743036      -0.001208       0.027259      -0.011579       0.029641      -0.004376      -0.006028      -0.005100      -0.011143       0.016641      -0.012879       0.003089       0.009789              1.686053       1.665481      -0.250976       0.015377       1.992053      -0.170402       1.400626          -0.000002
           98              H       7.993905       9.145037       7.327068       0.341280       0.508748 0.30486832E+01  0.23921490E+02                                 1.132360                            1.081554      -1.036313       2.506532                    0.999960       2.429544       6.430256       0.542518       1.438851      -0.676778      -0.002632       0.000101      -0.001997       0.003306      -0.006297      -0.000661       0.005745      -0.019435       0.005174      -0.012519      -0.000967       0.013485              1.155513       1.569306       0.141021      -0.079436       0.952522      -0.037133       0.944710          -0.000005
           99              H      -5.202223       9.800211       7.852858       0.362310       0.485915 0.29882135E+01  0.23137739E+02                                 1.082905                            1.063522      -1.067742       2.548852                    0.999948       2.105503       5.388212       0.557294       1.419425      -0.684721       0.009034       0.015643       0.013182       0.022363       0.000800      -0.000479       0.010392      -0.008382      -0.010994      -0.010373      -0.002283       0.012657              1.085184       0.988849       0.133279       0.119542       1.095955       0.162539       1.170747           0.000187
          100              H       9.267493       8.443776       7.339063       0.379244       0.389528 0.22797922E+01  0.17032197E+02                                 1.044263                            1.014376      -1.184117       2.485711                    0.999975       2.375224       6.625999       0.484391       1.692522      -0.634692       0.007365      -0.009212      -0.004482       0.012617       0.004166      -0.000672       0.002888       0.008271       0.008480      -0.008070       0.003401       0.004669              1.055385       0.964077      -0.158882       0.036490       1.281777      -0.103280       0.920300           0.000093
          101              H       3.285728       9.265858       4.210315       0.155473       0.891604 0.66337841E+01  0.61801061E+02                                 1.513590                            1.493023      -0.685918       2.579100                    0.999896       3.069246       8.219172       0.521757       1.260094      -0.715654      -0.023595      -0.031473       0.000330       0.039337       0.007449      -0.002044       0.008659       0.006972      -0.024083      -0.014930       0.002178       0.012752              1.510432       1.401356       0.223717       0.022056       1.833290       0.081757       1.296650           0.000012
          102              H       3.521604      10.695782       3.620551       0.099348       0.989173 0.74558372E+01  0.72083034E+02                                 1.646209                            1.596141      -0.874590       2.441964                    0.997354       3.643638      10.198782       0.494416       1.281378      -0.707077      -0.016604       0.012663      -0.014648       0.025507      -0.001164      -0.000150      -0.003343       0.005418       0.019632      -0.007028      -0.000355       0.007383              1.666065       1.466131      -0.301722       0.209063       1.785638      -0.342845       1.746425           0.000082
          103              H       5.466145       9.126353       4.806077       0.108998       0.948232 0.70883862E+01  0.68005952E+02                                 1.635265                            1.583953      -0.925855       2.427343                    0.998095       3.623548      10.268382       0.480992       1.327299      -0.697418      -0.003875      -0.030837       0.027346       0.041397      -0.011321      -0.000588      -0.000413      -0.014890      -0.000800      -0.013455      -0.000229       0.013683              1.654580       1.444873      -0.255847       0.156288       1.762696      -0.406725       1.756172           0.000007
          104              H       5.716404      10.583680       4.288284       0.064100       1.154994 0.91680350E+01  0.91467222E+02                                 1.694844                            1.669012      -0.587946       2.554522                    0.999911       3.526738       9.386259       0.538819       1.139394      -0.743036       0.001208       0.027259       0.011579       0.029641       0.004376      -0.006028       0.005100      -0.011143       0.016642      -0.012879       0.003089       0.009790              1.686051       1.665479       0.250975       0.015376       1.992050       0.170402       1.400624          -0.000002
          105              H       6.388795       9.145037       2.668932       0.341280       0.508749 0.30486877E+01  0.23921526E+02                                 1.132359                            1.081554      -1.036313       2.506532                    0.999960       2.429544       6.430249       0.542520       1.438847      -0.676779       0.002632       0.000101       0.001997       0.003306       0.006297      -0.000661      -0.005745      -0.019435       0.005174      -0.012519      -0.000967       0.013485              1.155512       1.569305      -0.141021      -0.079436       0.952521       0.037133       0.944710          -0.000006
          106              H       5.202223       9.800211       2.143142       0.362310       0.485909 0.29881610E+01  0.23137235E+02                                 1.082897                            1.063514      -1.067738       2.548855                    0.999948       2.105482       5.388149       0.557294       1.419430      -0.684720      -0.009034       0.015644      -0.013182       0.022363      -0.000800      -0.000479      -0.010393      -0.008382      -0.010993      -0.010374      -0.002284       0.012657              1.085176       0.988842      -0.133278       0.119540       1.095948      -0.162537       1.170738           0.000186
          107              H       5.115207       8.443776       2.656937       0.379244       0.389531 0.22798146E+01  0.17032393E+02                                 1.044265                            1.014378      -1.184118       2.485711                    0.999975       2.375231       6.626006       0.484394       1.692509      -0.634694      -0.007365      -0.009212       0.004482       0.012617      -0.004166      -0.000672      -0.002888       0.008271       0.008480      -0.008070       0.003401       0.004669              1.055386       0.964079       0.158882       0.036490       1.281779       0.103280       0.920301           0.000092
          108              H       2.475982      10.668379       5.785685       0.155473       0.891597 0.66337097E+01  0.61800186E+02                                 1.513581                            1.493015      -0.685916       2.579101                    0.999896       3.069225       8.219100       0.521758       1.260095      -0.715654      -0.039054      -0.004697      -0.000330       0.039337       0.006744      -0.006477       0.006099       0.009416      -0.024085      -0.014930       0.002177       0.012753              1.510423       1.919038      -0.075174      -0.081831       1.315588       0.021777       1.296643           0.000012
          109              H       3.832270      10.157692       6.375449       0.099349       0.989166 0.74557706E+01  0.72082243E+02                                 1.646203                            1.596135      -0.874598       2.441960                    0.997354       3.643621      10.198730       0.494416       1.281380      -0.707076       0.002665      -0.020711       0.014648       0.025507       0.001764       0.002971      -0.001542      -0.004726       0.019632      -0.007028      -0.000355       0.007383              1.666058       1.444457      -0.289209       0.192379       1.807299      -0.352473       1.746418           0.000082
          110              H      10.636726       0.170644       5.189923       0.108999       0.948235 0.70884140E+01  0.68006270E+02                                 1.635266                            1.583954      -0.925859       2.427342                    0.998095       3.623556      10.268401       0.480993       1.327295      -0.697419      -0.028643       0.012062      -0.027346       0.041397      -0.012108       0.000652       0.000302      -0.012163      -0.000800      -0.013455      -0.000229       0.013683              1.654581       1.461672      -0.265545       0.274090       1.745898      -0.338712       1.756174           0.000007
          111              H       4.832587      12.114496       5.707716       0.064100       1.154992 0.91680209E+01  0.91467077E+02                                 1.694845                            1.669013      -0.587942       2.554524                    0.999911       3.526738       9.386269       0.538817       1.139397      -0.743035       0.024210      -0.012583      -0.011579       0.029641      -0.002637      -0.001403       0.007770       0.013151       0.016641      -0.012878       0.003089       0.009790              1.686052       2.127759      -0.015922      -0.155261       1.529771       0.071885       1.400625          -0.000002
          112              H      11.114231       0.960341       7.327068       0.341280       0.508757 0.30487526E+01  0.23922194E+02                                 1.132376                            1.081569      -1.036316       2.506531                    0.999960       2.429580       6.430393       0.542513       1.438857      -0.676777       0.001404       0.002229      -0.001997       0.003306      -0.005267       0.005305      -0.002300       0.020623       0.005174      -0.012518      -0.000966       0.013485              1.155530       0.984603       0.196569       0.007560       1.537264       0.087363       0.944723          -0.000005
          113              H       3.896993      12.060936       7.852858       0.362311       0.485909 0.29881701E+01  0.23137336E+02                                 1.082901                            1.063518      -1.067741       2.548853                    0.999948       2.105487       5.388176       0.557291       1.419436      -0.684719       0.009031      -0.015646       0.013182       0.022363      -0.004030       0.009240      -0.004782       0.002805      -0.010994      -0.010374      -0.002284       0.012658              1.085180       0.953752      -0.113018       0.080991       1.131045      -0.184795       1.170742           0.000187
          114              H       9.870128       0.208012       7.339063       0.379244       0.389526 0.22797799E+01  0.17032103E+02                                 1.044265                            1.014378      -1.184114       2.485713                    0.999975       2.375226       6.626030       0.484387       1.692537      -0.634690      -0.011660      -0.001773      -0.004482       0.012617       0.001499       0.002837      -0.000862      -0.011351       0.008480      -0.008070       0.003401       0.004669              1.055387       1.339950      -0.058127      -0.107688       0.905908       0.020038       0.920301           0.000093
          115              H       8.001096       7.478453      15.781685       0.155473       0.891596 0.66337025E+01  0.61800100E+02                                 1.513580                            1.493014      -0.685916       2.579100                    0.999896       3.069224       8.219095       0.521759       1.260095      -0.715654       0.015459      -0.036171      -0.000330       0.039337      -0.000705       0.008521      -0.002560      -0.016389      -0.024086      -0.014930       0.002177       0.012753              1.510422       1.531552      -0.298888       0.059775       1.703072      -0.059979       1.296643           0.000012
          116              H       6.880684       8.397690      16.371449       0.099349       0.989164 0.74557545E+01  0.72082046E+02                                 1.646201                            1.596133      -0.874599       2.441960                    0.997354       3.643617      10.198715       0.494416       1.281380      -0.707076      -0.019268      -0.008048       0.014648       0.025507       0.002928      -0.002820       0.001802      -0.000692       0.019632      -0.007028      -0.000355       0.007383              1.666056       1.967048       0.012511      -0.401439       1.284704      -0.009631       1.746416           0.000082
          117              H      -5.170581       9.296997      15.185923       0.108999       0.948234 0.70884115E+01  0.68006242E+02                                 1.635266                            1.583954      -0.925859       2.427342                    0.998095       3.623556      10.268402       0.480993       1.327295      -0.697419       0.024768      -0.018774      -0.027346       0.041397      -0.000787      -0.000064       0.000716       0.027053      -0.000800      -0.013455      -0.000229       0.013683              1.654581       1.904810      -0.009699      -0.430378       1.302760       0.068013       1.756174           0.000007
          118              H       8.075167      10.242391      15.703716       0.064099       1.154993 0.91680251E+01  0.91467133E+02                                 1.694846                            1.669014      -0.587942       2.554524                    0.999911       3.526738       9.386271       0.538817       1.139398      -0.743035      -0.023003       0.014675      -0.011579       0.029641      -0.007013       0.007431       0.002670      -0.002008       0.016641      -0.012878       0.003089       0.009789              1.686053       1.693059      -0.266898       0.139885       1.964474      -0.098518       1.400625          -0.000002
          119              H      -4.725436      10.105378      17.323068       0.341280       0.508757 0.30487554E+01  0.23922222E+02                                 1.132377                            1.081570      -1.036316       2.506531                    0.999960       2.429580       6.430395       0.542512       1.438858      -0.676777       0.001229       0.002330      -0.001997       0.003306      -0.011564      -0.004645       0.003445      -0.001188       0.005174      -0.012518      -0.000966       0.013485              1.155531       1.228865       0.337594       0.071878       1.293003       0.050229       0.944723          -0.000006
          120              H       8.496580       9.405362      17.848858       0.362310       0.485909 0.29881689E+01  0.23137327E+02                                 1.082902                            1.063519      -1.067741       2.548854                    0.999948       2.105487       5.388178       0.557291       1.419437      -0.684719      -0.018065      -0.000002       0.013182       0.022363      -0.003230      -0.008761       0.005611       0.005578      -0.010994      -0.010374      -0.002284       0.012658              1.085180       1.184598       0.020261      -0.200533       0.900200      -0.022257       1.170742           0.000186
          121              H      -4.754921       8.651788      17.335063       0.379244       0.389526 0.22797813E+01  0.17032117E+02                                 1.044266                            1.014379      -1.184114       2.485713                    0.999975       2.375228       6.626037       0.484387       1.692537      -0.634690       0.004295      -0.010984      -0.004482       0.012617       0.005664      -0.002165       0.002026       0.003080       0.008480      -0.008070       0.003401       0.004669              1.055387       1.064759      -0.217009       0.071198       1.181101      -0.083242       0.920302           0.000092
          122              H       6.381604       7.478453      14.206315       0.155473       0.891604 0.66337844E+01  0.61801063E+02                                 1.513590                            1.493023      -0.685918       2.579100                    0.999896       3.069246       8.219171       0.521757       1.260094      -0.715654      -0.015459      -0.036170       0.000330       0.039337       0.000706       0.008521       0.002560      -0.016387      -0.024083      -0.014930       0.002178       0.012752              1.510432       1.531562       0.298892       0.059776       1.703084       0.059980       1.296650           0.000012
          123              H       7.502016       8.397690      13.616551       0.099348       0.989172 0.74558260E+01  0.72082894E+02                                 1.646207                            1.596139      -0.874591       2.441963                    0.997354       3.643636      10.198772       0.494416       1.281377      -0.707077       0.019268      -0.008048      -0.014648       0.025507      -0.002928      -0.002820      -0.001801      -0.000692       0.019632      -0.007028      -0.000355       0.007383              1.666063       1.967057      -0.012510      -0.401443       1.284708       0.009631       1.746423           0.000082
          124              H       5.170581       9.296997      14.802077       0.108998       0.948231 0.70883811E+01  0.68005891E+02                                 1.635265                            1.583953      -0.925855       2.427343                    0.998095       3.623547      10.268379       0.480992       1.327299      -0.697418      -0.024768      -0.018774       0.027346       0.041397       0.000787      -0.000064      -0.000716       0.027053      -0.000800      -0.013455      -0.000229       0.013683              1.654580       1.904809       0.009699      -0.430378       1.302759      -0.068013       1.756172           0.000007
          125              H       6.307533      10.242391      14.284284       0.064100       1.154993 0.91680262E+01  0.91467115E+02                                 1.694843                            1.669012      -0.587946       2.554523                    0.999911       3.526737       9.386256       0.538819       1.139395      -0.743035       0.023003       0.014675       0.011579       0.029641       0.007013       0.007431      -0.002670      -0.002009       0.016642      -0.012879       0.003089       0.009790              1.686050       1.693056       0.266897       0.139884       1.964471       0.098517       1.400623          -0.000002
          126              H       4.725436      10.105378      12.664932       0.341280       0.508748 0.30486875E+01  0.23921525E+02                                 1.132359                            1.081554      -1.036313       2.506532                    0.999960       2.429543       6.430247       0.542520       1.438847      -0.676779      -0.001228       0.002330       0.001997       0.003306       0.011564      -0.004645      -0.003445      -0.001188       0.005174      -0.012519      -0.000967       0.013485              1.155512       1.228845      -0.337586       0.071876       1.292982      -0.050227       0.944710          -0.000005
          127              H       5.886120       9.405362      12.139142       0.362311       0.485909 0.29881609E+01  0.23137232E+02                                 1.082897                            1.063514      -1.067738       2.548855                    0.999948       2.105482       5.388148       0.557295       1.419429      -0.684721       0.018065      -0.000002      -0.013182       0.022363       0.003230      -0.008761      -0.005612       0.005577      -0.010993      -0.010374      -0.002284       0.012657              1.085175       1.184593      -0.020261      -0.200531       0.900196       0.022256       1.170737           0.000187
          128              H       4.754921       8.651788      12.652937       0.379244       0.389531 0.22798107E+01  0.17032360E+02                                 1.044265                            1.014378      -1.184118       2.485711                    0.999975       2.375231       6.626010       0.484393       1.692512      -0.634693      -0.004295      -0.010984       0.004482       0.012617      -0.005664      -0.002165      -0.002027       0.003080       0.008480      -0.008070       0.003401       0.004669              1.055386       1.064758       0.217009       0.071198       1.181099       0.083242       0.920301           0.000093
          129              H       9.667332       1.787405      15.781685       0.155473       0.891597 0.66337050E+01  0.61800076E+02                                 1.513575                            1.493009      -0.685911       2.579103                    0.999896       3.069222       8.219063       0.521763       1.260086      -0.715656      -0.039054       0.004697      -0.000329       0.039337      -0.006743      -0.006478      -0.006099       0.009415      -0.024082      -0.014929       0.002177       0.012752              1.510417       1.919030       0.075173      -0.081831       1.315583      -0.021777       1.296638           0.000012
          130              H      11.023620       2.298092      16.371449       0.099349       0.989170 0.74558081E+01  0.72082658E+02                                 1.646203                            1.596136      -0.874594       2.441962                    0.997354       3.643627      10.198733       0.494418       1.281375      -0.707077       0.002665       0.020711       0.014647       0.025506      -0.001764       0.002970       0.001542      -0.004725       0.019630      -0.007027      -0.000355       0.007382              1.666058       1.444457       0.289209       0.192379       1.807300       0.352474       1.746419           0.000082
          131              H       3.445376      12.285140      15.185923       0.108999       0.948234 0.70884060E+01  0.68006192E+02                                 1.635267                            1.583955      -0.925861       2.427341                    0.998095       3.623555      10.268407       0.480992       1.327298      -0.697418      -0.028643      -0.012062      -0.027346       0.041397       0.012108       0.000652      -0.000303      -0.012163      -0.000800      -0.013455      -0.000229       0.013683              1.654582       1.461673       0.265545       0.274091       1.745900       0.338712       1.756175           0.000007
          132              H      12.023937       0.341288      15.703716       0.064099       1.154996 0.91680543E+01  0.91467470E+02                                 1.694847                            1.669015      -0.587942       2.554524                    0.999911       3.526741       9.386272       0.538818       1.139395      -0.743035       0.024211       0.012583      -0.011579       0.029641       0.002637      -0.001403      -0.007770       0.013151       0.016641      -0.012879       0.003089       0.009789              1.686053       2.127762       0.015922      -0.155261       1.529773      -0.071885       1.400626          -0.000002
          133              H       3.922881      11.495443      17.323068       0.341280       0.508748 0.30486818E+01  0.23921480E+02                                 1.132360                            1.081555      -1.036313       2.506532                    0.999960       2.429544       6.430259       0.542518       1.438852      -0.676778       0.001404      -0.002229      -0.001997       0.003306       0.005267       0.005306       0.002300       0.020624       0.005174      -0.012519      -0.000967       0.013485              1.155513       0.984591      -0.196565       0.007560       1.537239      -0.087360       0.944710          -0.000005
          134              H      11.088343       0.394848      17.848858       0.362310       0.485916 0.29882164E+01  0.23137768E+02                                 1.082905                            1.063522      -1.067742       2.548852                    0.999948       2.105504       5.388215       0.557294       1.419425      -0.684721       0.009031       0.015645       0.013182       0.022363       0.004030       0.009239       0.004781       0.002805      -0.010994      -0.010373      -0.002283       0.012657              1.085184       0.953756       0.113018       0.080992       1.131049       0.184796       1.170747           0.000186
          135              H       2.678778      12.247772      17.335063       0.379244       0.389528 0.22797929E+01  0.17032203E+02                                 1.044263                            1.014376      -1.184117       2.485711                    0.999975       2.375224       6.625998       0.484392       1.692521      -0.634692      -0.011660       0.001773      -0.004482       0.012617      -0.001499       0.002837       0.000862      -0.011350       0.008480      -0.008070       0.003401       0.004669              1.055385       1.339948       0.058127      -0.107688       0.905907      -0.020038       0.920299           0.000092
          136              H      10.477078       3.189926      14.206315       0.155473       0.891595 0.66336845E+01  0.61799840E+02                                 1.513574                            1.493008      -0.685912       2.579103                    0.999896       3.069218       8.219051       0.521763       1.260087      -0.715656      -0.023595       0.031473       0.000330       0.039337      -0.007449      -0.002043      -0.008660       0.006972      -0.024083      -0.014930       0.002177       0.012753              1.510415       1.401342      -0.223713       0.022056       1.833268      -0.081756       1.296637           0.000012
          137              H      10.712954       1.760002      13.616551       0.099349       0.989170 0.74558056E+01  0.72082632E+02                                 1.646203                            1.596136      -0.874594       2.441962                    0.997354       3.643626      10.198732       0.494417       1.281375      -0.707077      -0.016604      -0.012663      -0.014647       0.025506       0.001164      -0.000150       0.003343       0.005418       0.019630      -0.007027      -0.000355       0.007382              1.666059       1.466127       0.301720       0.209062       1.785631       0.342842       1.746419           0.000083
          138              H      -1.725205       3.329431      14.802077       0.108999       0.948234 0.70884069E+01  0.68006201E+02                                 1.635267                            1.583955      -0.925860       2.427341                    0.998095       3.623555      10.268406       0.480992       1.327298      -0.697419      -0.003875       0.030837       0.027346       0.041397       0.011321      -0.000588       0.000413      -0.014890      -0.000800      -0.013455      -0.000229       0.013683              1.654582       1.444874       0.255847       0.156288       1.762698       0.406726       1.756175           0.000007
          139              H      12.907754       1.872104      14.284284       0.064100       1.154997 0.91680611E+01  0.91467547E+02                                 1.694846                            1.669015      -0.587942       2.554524                    0.999911       3.526741       9.386270       0.538818       1.139394      -0.743036       0.001208      -0.027259       0.011579       0.029641      -0.004376      -0.006028      -0.005100      -0.011143       0.016641      -0.012879       0.003089       0.009789              1.686053       1.665481      -0.250976       0.015377       1.992053      -0.170402       1.400626          -0.000002
          140              H      -0.802555       3.310747      12.664932       0.341280       0.508748 0.30486841E+01  0.23921498E+02                                 1.132360                            1.081554      -1.036313       2.506532                    0.999960       2.429544       6.430256       0.542518       1.438850      -0.676778       0.002632      -0.000101       0.001997       0.003306      -0.006297      -0.000661       0.005745      -0.019435       0.005174      -0.012519      -0.000967       0.013485              1.155513       1.569306       0.141021      -0.079436       0.952522      -0.037133       0.944710          -0.000005
          141              H      12.393573       2.655573      12.139142       0.362310       0.485915 0.29882133E+01  0.23137739E+02                                 1.082905                            1.063522      -1.067742       2.548852                    0.999948       2.105503       5.388213       0.557294       1.419426      -0.684721      -0.009034      -0.015643      -0.013182       0.022363       0.000800      -0.000479       0.010392      -0.008382      -0.010994      -0.010373      -0.002283       0.012657              1.085184       0.988849       0.133280       0.119542       1.095956       0.162539       1.170747           0.000187
          142              H      -2.076143       4.012008      12.652937       0.379244       0.389528 0.22797922E+01  0.17032197E+02                                 1.044263                            1.014376      -1.184117       2.485711                    0.999975       2.375224       6.625999       0.484391       1.692522      -0.634692      -0.007365       0.009212       0.004482       0.012617       0.004166      -0.000672       0.002888       0.008271       0.008480      -0.008070       0.003401       0.004669              1.055385       0.964077      -0.158882       0.036490       1.281777      -0.103280       0.920300           0.000092
          143              H       3.905622       3.189926      15.781685       0.155473       0.891604 0.66337843E+01  0.61801061E+02                                 1.513590                            1.493023      -0.685918       2.579100                    0.999896       3.069246       8.219171       0.521757       1.260094      -0.715654       0.023595       0.031473      -0.000330       0.039337       0.007449      -0.002044       0.008659       0.006972      -0.024083      -0.014930       0.002178       0.012752              1.510432       1.401356       0.223717       0.022056       1.833290       0.081757       1.296650           0.000012
          144              H       3.669746       1.760002      16.371449       0.099348       0.989173 0.74558360E+01  0.72083020E+02                                 1.646209                            1.596141      -0.874590       2.441964                    0.997354       3.643638      10.198782       0.494416       1.281378      -0.707077       0.016604      -0.012663       0.014648       0.025507      -0.001164      -0.000150      -0.003343       0.005418       0.019632      -0.007028      -0.000355       0.007383              1.666064       1.466131      -0.301722       0.209063       1.785638      -0.342845       1.746424           0.000082
          145              H       1.725205       3.329431      15.185923       0.108998       0.948232 0.70883862E+01  0.68005952E+02                                 1.635265                            1.583953      -0.925855       2.427343                    0.998095       3.623548      10.268382       0.480992       1.327299      -0.697418       0.003875       0.030837      -0.027346       0.041397      -0.011321      -0.000588      -0.000413      -0.014890      -0.000800      -0.013455      -0.000229       0.013683              1.654580       1.444873      -0.255847       0.156288       1.762696      -0.406725       1.756172           0.000007
          146              H       1.474946       1.872104      15.703716       0.064100       1.154994 0.91680350E+01  0.91467222E+02                                 1.694844                            1.669012      -0.587946       2.554522                    0.999911       3.526738       9.386259       0.538819       1.139394      -0.743036      -0.001208      -0.027259      -0.011579       0.029641       0.004376      -0.006028       0.005100      -0.011143       0.016642      -0.012879       0.003089       0.009790              1.686051       1.665479       0.250975       0.015376       1.992050       0.170402       1.400624          -0.000002
          147              H       0.802555       3.310747      17.323068       0.341280       0.508749 0.30486877E+01  0.23921526E+02                                 1.132359                            1.081554      -1.036313       2.506532                    0.999960       2.429544       6.430249       0.542520       1.438847      -0.676779      -0.002632      -0.000101      -0.001997       0.003306       0.006297      -0.000661      -0.005745      -0.019435       0.005174      -0.012519      -0.000967       0.013485              1.155512       1.569305      -0.141021      -0.079436       0.952521       0.037133       0.944710          -0.000006
          148              H       1.989127       2.655573      17.848858       0.362310       0.485909 0.29881610E+01  0.23137235E+02                                 1.082897                            1.063514      -1.067738       2.548855                    0.999948       2.105482       5.388149       0.557294       1.419430      -0.684720       0.009034      -0.015644       0.013182       0.022363      -0.000800      -0.000479      -0.010393      -0.008382      -0.010993      -0.010374      -0.002284       0.012657              1.085176       0.988842      -0.133278       0.119540       1.095948      -0.162537       1.170738           0.000186
          149              H       2.076143       4.012008      17.335063       0.379244       0.389531 0.22798146E+01  0.17032393E+02                                 1.044265                            1.014378      -1.184118       2.485711                    0.999975       2.375231       6.626006       0.484394       1.692509      -0.634694       0.007365       0.009212      -0.004482       0.012617      -0.004166      -0.000672      -0.002888       0.008271       0.008480      -0.008070       0.003401       0.004669              1.055386       0.964079       0.158882       0.036490       1.281779       0.103280       0.920301           0.000092
          150              H       4.715368       1.787405      14.206315       0.155473       0.891597 0.66337109E+01  0.61800200E+02                                 1.513581                            1.493015      -0.685916       2.579101                    0.999896       3.069225       8.219100       0.521758       1.260095      -0.715654       0.039054       0.004697       0.000330       0.039337       0.006744      -0.006477       0.006099       0.009416      -0.024085      -0.014930       0.002177       0.012753              1.510423       1.919039      -0.075174      -0.081831       1.315588       0.021777       1.296643           0.000012
          151              H       3.359080       2.298092      13.616551       0.099349       0.989166 0.74557706E+01  0.72082243E+02                                 1.646203                            1.596135      -0.874598       2.441960                    0.997354       3.643621      10.198730       0.494416       1.281380      -0.707076      -0.002665       0.020711      -0.014648       0.025507       0.001764       0.002971      -0.001542      -0.004726       0.019632      -0.007028      -0.000355       0.007383              1.666058       1.444457      -0.289209       0.192379       1.807299      -0.352473       1.746418           0.000082
          152              H      -3.445376      12.285140      14.802077       0.108999       0.948235 0.70884140E+01  0.68006270E+02                                 1.635266                            1.583954      -0.925859       2.427342                    0.998095       3.623556      10.268401       0.480993       1.327295      -0.697419       0.028643      -0.012062       0.027346       0.041397      -0.012108       0.000652       0.000302      -0.012163      -0.000800      -0.013455      -0.000229       0.013683              1.654581       1.461672      -0.265545       0.274090       1.745898      -0.338712       1.756174           0.000007
          153              H       2.358763       0.341288      14.284284       0.064100       1.154992 0.91680209E+01  0.91467077E+02                                 1.694845                            1.669013      -0.587942       2.554524                    0.999911       3.526738       9.386269       0.538817       1.139397      -0.743035      -0.024210       0.012583       0.011579       0.029641      -0.002637      -0.001403       0.007770       0.013151       0.016641      -0.012878       0.003089       0.009790              1.686052       2.127759      -0.015922      -0.155261       1.529771       0.071885       1.400625          -0.000002
          154              H      -3.922881      11.495443      12.664932       0.341280       0.508757 0.30487521E+01  0.23922190E+02                                 1.132376                            1.081569      -1.036316       2.506531                    0.999960       2.429580       6.430394       0.542512       1.438857      -0.676777      -0.001404      -0.002229       0.001997       0.003306      -0.005267       0.005305      -0.002300       0.020623       0.005174      -0.012518      -0.000966       0.013485              1.155530       0.984603       0.196569       0.007560       1.537264       0.087363       0.944723          -0.000005
          155              H       3.294357       0.394848      12.139142       0.362311       0.485909 0.29881700E+01  0.23137336E+02                                 1.082901                            1.063518      -1.067741       2.548853                    0.999948       2.105487       5.388177       0.557291       1.419436      -0.684719      -0.009031       0.015646      -0.013182       0.022363      -0.004030       0.009240      -0.004782       0.002805      -0.010994      -0.010374      -0.002284       0.012658              1.085180       0.953752      -0.113018       0.080991       1.131046      -0.184795       1.170742           0.000186
          156              H      -2.678778      12.247772      12.652937       0.379244       0.389526 0.22797829E+01  0.17032129E+02                                 1.044266                            1.014378      -1.184114       2.485713                    0.999975       2.375227       6.626031       0.484387       1.692535      -0.634690       0.011660       0.001773       0.004482       0.012617       0.001499       0.002837      -0.000862      -0.011351       0.008480      -0.008070       0.003401       0.004669              1.055387       1.339950      -0.058127      -0.107688       0.905909       0.020038       0.920301           0.000092
          157             Ru       4.702352       6.555105       0.222511       1.018716     122.957341 0.28402291E+04  0.96859428E+05                                18.085270                           15.834969       2.364734       2.405364                    0.999005      78.876611     198.769368       0.542507       0.331064      -1.242138       0.419149       0.128244       0.074719       0.444652      -0.172996      -0.144711       0.038415      -0.453512       0.382679      -0.380358       0.103793       0.276565             20.602978      20.476948      -2.006910       2.146960      20.705635      -4.683322      20.626352           1.768984
          158             Ru      10.517062       5.105875       0.222511       1.018714     122.957380 0.28402302E+04  0.96859479E+05                                18.085277                           15.834974       2.364732       2.405363                    0.999005      78.876622     198.769431       0.542507       0.331064      -1.242138      -0.098512      -0.427116       0.074719       0.444652      -0.109878       0.105625       0.106115       0.526396       0.382672      -0.380357       0.103791       0.276567             20.602987      22.386528       0.904446      -5.129348      18.796138       0.482307      20.626293           1.768984
          159             Ru       6.354636       0.794804       0.222511       1.018717     122.957339 0.28402293E+04  0.96859427E+05                                18.085265                           15.834965       2.364734       2.405364                    0.999005      78.876550     198.769153       0.542507       0.331064      -1.242139      -0.320637       0.298871       0.074719       0.444652       0.282875       0.039088      -0.144531      -0.072880       0.382677      -0.380358       0.103794       0.276565             20.602972      18.910450       1.102496       2.982389      22.272173       4.200985      20.626293           1.768992
          160             Ru       2.488998       5.900679      19.769489       1.018715     122.957400 0.28402309E+04  0.96859502E+05                                18.085274                           15.834972       2.364733       2.405363                    0.999005      78.876646     198.769462       0.542507       0.331064      -1.242139      -0.419149      -0.128244      -0.074719       0.444652      -0.172997      -0.144711       0.038415      -0.453513       0.382680      -0.380359       0.103793       0.276565             20.602983      20.476953      -2.006911       2.146961      20.705639      -4.683324      20.626356           1.768981
          161             Ru      -3.325712       7.349909      19.769489       1.018715     122.957547 0.28402349E+04  0.96859660E+05                                18.085276                           15.834974       2.364732       2.405363                    0.999005      78.876683     198.769495       0.542507       0.331064      -1.242139       0.098512       0.427116      -0.074719       0.444652      -0.109879       0.105625       0.106116       0.526401       0.382677      -0.380361       0.103793       0.276568             20.602986      22.386527       0.904446      -5.129348      18.796138       0.482307      20.626294           1.768984
          162             Ru       0.836714      11.660980      19.769489       1.018713     122.957506 0.28402343E+04  0.96859639E+05                                18.085278                           15.834977       2.364731       2.405363                    0.999005      78.876661     198.769476       0.542507       0.331064      -1.242139       0.320637      -0.298872      -0.074719       0.444652       0.282877       0.039088      -0.144531      -0.072881       0.382679      -0.380360       0.103794       0.276565             20.602987      18.910464       1.102496       2.982391      22.272190       4.200990      20.626307           1.768981
          163             Ru       9.680348       6.555105       9.773489       1.018715     122.957531 0.28402349E+04  0.96859656E+05                                18.085273                           15.834972       2.364732       2.405363                    0.999005      78.876665     198.769428       0.542508       0.331064      -1.242139      -0.419149       0.128244      -0.074719       0.444652       0.172997      -0.144712      -0.038414      -0.453516       0.382680      -0.380360       0.103795       0.276566             20.602982      20.476960       2.006915       2.146968      20.705686       4.683324      20.626300           1.768986
          164             Ru       3.865638       5.105875       9.773489       1.018717     122.957303 0.28402280E+04  0.96859382E+05                                18.085267                           15.834966       2.364735       2.405364                    0.999005      78.876584     198.769288       0.542507       0.331064      -1.242138       0.098512      -0.427115      -0.074719       0.444652       0.109879       0.105624      -0.106116       0.526396       0.382679      -0.380359       0.103793       0.276565             20.602974      22.386496      -0.904429      -5.129351      18.796074      -0.482338      20.626353           1.768987
          165             Ru       8.028064       0.794804       9.773489       1.018711     122.957591 0.28402363E+04  0.96859728E+05                                18.085286                           15.834982       2.364730       2.405362                    0.999005      78.876724     198.769668       0.542507       0.331064      -1.242139       0.320637       0.298872      -0.074719       0.444652      -0.282877       0.039087       0.144532      -0.072883       0.382677      -0.380360       0.103793       0.276568             20.602997      18.910470      -1.102454       2.982366      22.272219      -4.200996      20.626303           1.768975
          166             Ru      -2.488998       5.900679      10.218511       1.018716     122.957309 0.28402286E+04  0.96859406E+05                                18.085269                           15.834969       2.364732       2.405363                    0.999005      78.876565     198.769250       0.542507       0.331064      -1.242138       0.419149      -0.128244       0.074719       0.444652       0.172996      -0.144711      -0.038415      -0.453511       0.382675      -0.380356       0.103792       0.276564             20.602977      20.476955       2.006914       2.146967      20.705681       4.683323      20.626295           1.768988
          167             Ru       3.325712       7.349909      10.218511       1.018713     122.957432 0.28402319E+04  0.96859546E+05                                18.085277                           15.834975       2.364733       2.405363                    0.999005      78.876670     198.769540       0.542507       0.331064      -1.242139      -0.098512       0.427116       0.074719       0.444652       0.109879       0.105624      -0.106116       0.526397       0.382680      -0.380360       0.103794       0.276566             20.602986      22.386509      -0.904430      -5.129355      18.796085      -0.482338      20.626364           1.768979
          168             Ru      -0.836714      11.660980      10.218511       1.018718     122.957304 0.28402278E+04  0.96859369E+05                                18.085266                           15.834965       2.364734       2.405364                    0.999005      78.876543     198.769166       0.542507       0.331064      -1.242139      -0.320637      -0.298872       0.074719       0.444652      -0.282875       0.039086       0.144532      -0.072882       0.382673      -0.380357       0.103791       0.276566             20.602974      18.910449      -1.102453       2.982362      22.272193      -4.200989      20.626281           1.768991
          169              C       3.812135       3.914853       2.385046      -0.113004      28.234680 0.49683270E+03  0.12070374E+05                                 8.883300                            8.190958      -0.429594       1.844550                    0.995953      30.169219      88.012350       0.497857       0.506396      -1.013953      -0.010608      -0.165759       0.185032       0.248647       0.084988       0.025485      -0.037898       0.139006      -0.173417      -0.116027      -0.022911       0.138938              9.381265       9.294496      -0.311524       0.550308       9.174138      -0.548361       9.675162           0.003089
          170              C       4.994393       3.668228       3.298680      -0.477284      27.216305 0.47847344E+03  0.11568122E+05                                 7.803476                            7.187926      -0.139060       1.921899                    0.996916      32.468060      95.908953       0.625634       0.404931      -1.067364      -0.075609       0.013997      -0.052457       0.093083       0.011887       0.036117      -0.004021       0.069157      -0.057776      -0.040564      -0.020969       0.061533              8.117510       8.448430      -0.715819       1.219252       7.433856      -0.536810       8.470244           0.001619
          171              C       8.675645       7.196952       2.385046      -0.113004      28.234706 0.49683345E+03  0.12070398E+05                                 8.883322                            8.190981      -0.429591       1.844551                    0.995953      30.169266      88.012537       0.497855       0.506398      -1.013951      -0.138248       0.092066       0.185032       0.248648       0.017697      -0.045564      -0.003122      -0.216706      -0.173419      -0.116027      -0.022911       0.138938              9.381286       9.474037       0.207880      -0.750052       8.994633      -0.202409       9.675190           0.003089
          172              C       7.870933       6.296399       3.298680      -0.477284      27.216258 0.47847231E+03  0.11568090E+05                                 7.803473                            7.187922      -0.139055       1.921901                    0.996917      32.468026      95.908888       0.625634       0.404931      -1.067363       0.049926       0.058481      -0.052457       0.093083       0.024002      -0.021540      -0.029268      -0.055168      -0.057776      -0.040564      -0.020969       0.061533              8.117508       8.307417       0.797232      -1.074519       7.574860      -0.787499       8.470246           0.001619
          173              C       9.086271       1.343979       2.385046      -0.113005      28.234715 0.49683353E+03  0.12070400E+05                                 8.883319                            8.190977      -0.429595       1.844550                    0.995953      30.169273      88.012557       0.497856       0.506398      -1.013952       0.148855       0.073693       0.185033       0.248647      -0.102685       0.020078       0.041020       0.077701      -0.173416      -0.116027      -0.022911       0.138938              9.381285       8.934463       0.103642       0.199733       9.534209       0.750763       9.675183           0.003090
          174              C       8.708725       2.491157       3.298680      -0.477284      27.216064 0.47846840E+03  0.11567982E+05                                 7.803479                            7.187929      -0.139050       1.921902                    0.996916      32.467875      95.908655       0.625628       0.404935      -1.067360       0.025683      -0.072478      -0.052457       0.093083      -0.035889      -0.014577       0.033288      -0.013989      -0.057777      -0.040564      -0.020969       0.061533              8.117513       7.067585      -0.081418      -0.144738       8.814701       1.324314       8.470252           0.001619
          175              C       3.379215       8.540931      17.606954      -0.113004      28.234681 0.49683271E+03  0.12070374E+05                                 8.883300                            8.190958      -0.429594       1.844550                    0.995953      30.169219      88.012348       0.497858       0.506396      -1.013953       0.010608       0.165759      -0.185032       0.248647       0.084988       0.025485      -0.037898       0.139006      -0.173417      -0.116027      -0.022911       0.138938              9.381265       9.294496      -0.311524       0.550308       9.174137      -0.548361       9.675162           0.003089
          176              C       2.196957       8.787556      16.693320      -0.477284      27.216306 0.47847345E+03  0.11568123E+05                                 7.803476                            7.187926      -0.139060       1.921899                    0.996916      32.468061      95.908957       0.625634       0.404931      -1.067364       0.075609      -0.013997       0.052457       0.093083       0.011887       0.036117      -0.004021       0.069157      -0.057776      -0.040564      -0.020969       0.061533              8.117510       8.448430      -0.715819       1.219252       7.433856      -0.536810       8.470245           0.001619
          177              C      -1.484295       5.258832      17.606954      -0.113004      28.234704 0.49683342E+03  0.12070397E+05                                 8.883322                            8.190981      -0.429591       1.844551                    0.995953      30.169265      88.012535       0.497855       0.506398      -1.013951       0.138248      -0.092066      -0.185032       0.248648       0.017697      -0.045564      -0.003122      -0.216706      -0.173419      -0.116027      -0.022911       0.138938              9.381286       9.474036       0.207880      -0.750052       8.994633      -0.202409       9.675189           0.003089
          178              C      -0.679583       6.159385      16.693320      -0.477284      27.216255 0.47847223E+03  0.11568088E+05                                 7.803473                            7.187922      -0.139055       1.921901                    0.996917      32.468023      95.908877       0.625634       0.404931      -1.067363      -0.049926      -0.058481       0.052457       0.093083       0.024002      -0.021540      -0.029268      -0.055167      -0.057776      -0.040564      -0.020969       0.061533              8.117507       8.307417       0.797232      -1.074519       7.574860      -0.787499       8.470245           0.001619
          179              C      -1.894921      11.111805      17.606954      -0.113005      28.234713 0.49683349E+03  0.12070399E+05                                 8.883319                            8.190977      -0.429595       1.844550                    0.995953      30.169272      88.012555       0.497856       0.506398      -1.013952      -0.148855      -0.073693      -0.185033       0.248647      -0.102685       0.020078       0.041020       0.077701      -0.173416      -0.116027      -0.022911       0.138938              9.381285       8.934462       0.103642       0.199733       9.534209       0.750763       9.675183           0.003090
          180              C      -1.517375       9.964627      16.693320      -0.477284      27.216065 0.47846842E+03  0.11567983E+05                                 7.803479                            7.187930      -0.139050       1.921902                    0.996916      32.467876      95.908659       0.625628       0.404935      -1.067360      -0.025683       0.072478       0.052457       0.093083      -0.035889      -0.014577       0.033288      -0.013989      -0.057777      -0.040564      -0.020969       0.061533              8.117513       7.067585      -0.081418      -0.144739       8.814701       1.324314       8.470253           0.001619
          181              C      10.570565       3.914853       7.610954      -0.113005      28.234717 0.49683356E+03  0.12070401E+05                                 8.883320                            8.190977      -0.429595       1.844550                    0.995953      30.169276      88.012568       0.497856       0.506398      -1.013952       0.010608      -0.165759      -0.185033       0.248647      -0.084988       0.025485       0.037898       0.139006      -0.173417      -0.116027      -0.022911       0.138938              9.381286       9.294517       0.311521       0.550314       9.174156       0.548357       9.675185           0.003090
          182              C       9.388307       3.668228       6.697320      -0.477284      27.216071 0.47846854E+03  0.11567986E+05                                 7.803480                            7.187930      -0.139050       1.921902                    0.996916      32.467873      95.908647       0.625628       0.404935      -1.067360       0.075609       0.013997       0.052457       0.093083      -0.011887       0.036117       0.004021       0.069157      -0.057776      -0.040564      -0.020969       0.061533              8.117514       8.448434       0.715817       1.219258       7.433855       0.536811       8.470253           0.001619
          183              C       5.707055       7.196952       7.610954      -0.113004      28.234680 0.49683269E+03  0.12070374E+05                                 8.883301                            8.190959      -0.429594       1.844550                    0.995953      30.169220      88.012356       0.497857       0.506396      -1.013953       0.138247       0.092066      -0.185032       0.248647      -0.017697      -0.045563       0.003122      -0.216706      -0.173417      -0.116027      -0.022911       0.138938              9.381266       9.474016      -0.207877      -0.750048       8.994620       0.202401       9.675162           0.003090
          184              C       6.511767       6.296399       6.697320      -0.477284      27.216301 0.47847329E+03  0.11568118E+05                                 7.803474                            7.187924      -0.139060       1.921899                    0.996916      32.468057      95.908938       0.625634       0.404931      -1.067364      -0.049926       0.058481       0.052457       0.093083      -0.024002      -0.021540       0.029268      -0.055167      -0.057776      -0.040564      -0.020969       0.061533              8.117508       8.307413      -0.797236      -1.074516       7.574868       0.787501       8.470245           0.001619
          185              C       5.296429       1.343979       7.610954      -0.113004      28.234700 0.49683336E+03  0.12070395E+05                                 8.883322                            8.190981      -0.429592       1.844551                    0.995952      30.169261      88.012523       0.497855       0.506398      -1.013951      -0.148856       0.073693      -0.185032       0.248648       0.102685       0.020078      -0.041020       0.077701      -0.173419      -0.116027      -0.022911       0.138938              9.381285       8.934454      -0.103646       0.199735       9.534213      -0.750768       9.675189           0.003090
          186              C       5.673975       2.491157       6.697320      -0.477283      27.216241 0.47847195E+03  0.11568080E+05                                 7.803470                            7.187919      -0.139055       1.921901                    0.996917      32.468017      95.908851       0.625634       0.404931      -1.067363      -0.025683      -0.072478       0.052457       0.093083       0.035889      -0.014577      -0.033289      -0.013988      -0.057776      -0.040564      -0.020969       0.061533              8.117504       7.067579       0.081408      -0.144734       8.814691      -1.324308       8.470241           0.001619
          187              C      -3.379215       8.540931      12.381046      -0.113005      28.234717 0.49683357E+03  0.12070402E+05                                 8.883320                            8.190977      -0.429595       1.844550                    0.995953      30.169277      88.012571       0.497856       0.506398      -1.013952      -0.010608       0.165759       0.185033       0.248648      -0.084988       0.025485       0.037898       0.139006      -0.173416      -0.116027      -0.022911       0.138938              9.381286       9.294517       0.311522       0.550314       9.174156       0.548357       9.675186           0.003090
          188              C      -2.196957       8.787556      13.294680      -0.477284      27.216073 0.47846859E+03  0.11567988E+05                                 7.803480                            7.187931      -0.139051       1.921902                    0.996916      32.467875      95.908656       0.625628       0.404935      -1.067360      -0.075609      -0.013997      -0.052457       0.093083      -0.011887       0.036117       0.004020       0.069157      -0.057776      -0.040564      -0.020969       0.061533              8.117514       8.448434       0.715818       1.219258       7.433856       0.536811       8.470253           0.001619
          189              C       1.484295       5.258832      12.381046      -0.113004      28.234682 0.49683273E+03  0.12070375E+05                                 8.883301                            8.190959      -0.429594       1.844550                    0.995953      30.169221      88.012358       0.497857       0.506396      -1.013953      -0.138247      -0.092066       0.185032       0.248647      -0.017697      -0.045563       0.003122      -0.216706      -0.173417      -0.116027      -0.022911       0.138938              9.381266       9.474016      -0.207877      -0.750048       8.994620       0.202401       9.675161           0.003090
          190              C       0.679583       6.159385      13.294680      -0.477284      27.216302 0.47847331E+03  0.11568119E+05                                 7.803475                            7.187925      -0.139060       1.921899                    0.996916      32.468058      95.908943       0.625634       0.404931      -1.067364       0.049926      -0.058481      -0.052457       0.093083      -0.024002      -0.021540       0.029268      -0.055167      -0.057776      -0.040564      -0.020969       0.061533              8.117509       8.307413      -0.797237      -1.074516       7.574868       0.787501       8.470245           0.001619
          191              C       1.894921      11.111805      12.381046      -0.113004      28.234700 0.49683336E+03  0.12070395E+05                                 8.883321                            8.190981      -0.429592       1.844551                    0.995952      30.169261      88.012522       0.497855       0.506398      -1.013951       0.148856      -0.073693       0.185032       0.248648       0.102685       0.020078      -0.041020       0.077701      -0.173419      -0.116027      -0.022911       0.138938              9.381285       8.934454      -0.103646       0.199735       9.534213      -0.750768       9.675189           0.003090
          192              C       1.517375       9.964627      13.294680      -0.477283      27.216242 0.47847198E+03  0.11568080E+05                                 7.803470                            7.187919      -0.139055       1.921901                    0.996917      32.468018      95.908856       0.625634       0.404931      -1.067363       0.025683       0.072478      -0.052457       0.093083       0.035889      -0.014577      -0.033289      -0.013988      -0.057776      -0.040564      -0.020969       0.061533              8.117504       7.067579       0.081408      -0.144734       8.814692      -1.324308       8.470241           0.001619
          193              C      -0.357410       4.126601       4.320271      -0.189973      24.459962 0.39072334E+03  0.89732785E+04                                 7.433848                            6.628333      -0.114778       1.983468                    0.996553      28.043812      80.540242       0.632490       0.421668      -1.057405       0.000294      -0.025189       0.086356       0.089955       0.039275       0.040460      -0.000171       0.001858       0.035151      -0.058355       0.002169       0.056186              7.902277       9.811743       1.078447       1.844451       5.986526       0.214453       7.908562           0.000151
          194              C      -1.320332       3.066614       4.140343       0.003024      21.361302 0.32680492E+03  0.71695185E+04                                 6.755027                            6.026530       0.165110       2.089004                    0.999294      25.676026      71.808958       0.669927       0.416752      -1.061695      -0.010320       0.074217      -0.113283       0.135823      -0.019205       0.085437       0.005732       0.034495       0.250038      -0.085842      -0.044725       0.130568              7.154698       8.371433       1.183070       1.632435       5.805169       0.420767       7.287493           0.000033
          195              C       0.357410       4.126601       5.675729      -0.189973      24.460191 0.39072792E+03  0.89734005E+04                                 7.433844                            6.628329      -0.114784       1.983466                    0.996553      28.043992      80.540556       0.632497       0.421662      -1.057409      -0.000294      -0.025189      -0.086356       0.089955      -0.039275       0.040460       0.000170       0.001860       0.035156      -0.058355       0.002169       0.056186              7.902272       9.811735      -1.078435       1.844440       5.986525      -0.214446       7.908554           0.000151
          196              C       1.320332       3.066614       5.855657       0.003024      21.361273 0.32680450E+03  0.71695078E+04                                 6.755028                            6.026534       0.165105       2.089002                    0.999294      25.676005      71.808919       0.669925       0.416753      -1.061694       0.010320       0.074217       0.113283       0.135822       0.019204       0.085438      -0.005732       0.034494       0.250039      -0.085842      -0.044726       0.130568              7.154697       8.371434      -1.183070       1.632427       5.805172      -0.420764       7.287486           0.000033
          197              C      -3.438904      10.702010       4.320271      -0.189973      24.460066 0.39072545E+03  0.89733317E+04                                 7.433838                            6.628326      -0.114771       1.983470                    0.996553      28.043877      80.540233       0.632495       0.421665      -1.057407      -0.021961       0.012339       0.086356       0.089955      -0.018833      -0.020379      -0.034954      -0.068955       0.035153      -0.058356       0.002170       0.056185              7.902263       6.008860       1.117139      -0.736504       9.789382      -1.704556       7.908547           0.000151
          198              C      -3.875419      12.065918       4.140343       0.003024      21.361252 0.32680408E+03  0.71694956E+04                                 6.755019                            6.026525       0.165098       2.089000                    0.999294      25.675992      71.808847       0.669927       0.416752      -1.061694       0.069433      -0.028171      -0.113283       0.135822       0.024538      -0.037755      -0.076857       0.016017       0.250037      -0.085842      -0.044725       0.130568              7.154688       5.422165       0.519687      -0.451821       8.754421      -1.624103       7.287477           0.000033
          199              C      -3.796314      10.082957       5.675729      -0.189973      24.460071 0.39072554E+03  0.89733341E+04                                 7.433838                            6.628326      -0.114771       1.983470                    0.996553      28.043879      80.540240       0.632495       0.421665      -1.057407      -0.021667       0.012849      -0.086356       0.089955       0.020442      -0.020082      -0.035126       0.067098       0.035152      -0.058356       0.002170       0.056186              7.902265       7.876782       2.195585      -1.107938       7.921464      -1.490109       7.908547           0.000151
          200              C      -5.195750       9.779036       5.855657       0.003024      21.361271 0.32680438E+03  0.71695039E+04                                 6.755024                            6.026529       0.165098       2.089000                    0.999294      25.675996      71.808863       0.669926       0.416752      -1.061694       0.059114      -0.046045       0.113283       0.135822       0.005333      -0.047683      -0.071125      -0.050509       0.250037      -0.085842      -0.044725       0.130568              7.154693       7.471300       1.702757      -1.180606       6.705296      -1.203342       7.287483           0.000033
          201              C       3.796314      10.082957       4.320271      -0.189973      24.460186 0.39072774E+03  0.89733954E+04                                 7.433843                            6.628327      -0.114784       1.983466                    0.996553      28.043986      80.540537       0.632497       0.421662      -1.057409       0.021667       0.012849       0.086356       0.089955      -0.020443      -0.020083       0.035125       0.067097       0.035156      -0.058356       0.002169       0.056186              7.902270       7.876783      -2.195583      -1.107935       7.921480       1.490107       7.908549           0.000151
          202              C       5.195750       9.779036       4.140343       0.003024      21.361287 0.32680471E+03  0.71695135E+04                                 6.755031                            6.026535       0.165106       2.089003                    0.999294      25.676008      71.808927       0.669925       0.416753      -1.061694      -0.059113      -0.046046      -0.113283       0.135822      -0.005334      -0.047683       0.071125      -0.050509       0.250040      -0.085842      -0.044726       0.130568              7.154701       7.471314      -1.702762      -1.180608       6.705302       1.203341       7.287486           0.000033
          203              C       3.438904      10.702010       5.675729      -0.189973      24.459960 0.39072325E+03  0.89732760E+04                                 7.433847                            6.628332      -0.114777       1.983468                    0.996553      28.043808      80.540228       0.632490       0.421668      -1.057405       0.021961       0.012340      -0.086356       0.089955       0.018833      -0.020378       0.034954      -0.068954       0.035152      -0.058355       0.002169       0.056185              7.902276       6.008866      -1.117142      -0.736504       9.789403       1.704565       7.908558           0.000151
          204              C       3.875419      12.065918       5.855657       0.003024      21.361304 0.32680494E+03  0.71695191E+04                                 6.755027                            6.026531       0.165109       2.089004                    0.999294      25.676029      71.808966       0.669927       0.416752      -1.061695      -0.069434      -0.028171       0.113283       0.135823      -0.024539      -0.037755       0.076857       0.016017       0.250038      -0.085843      -0.044725       0.130568              7.154698       5.422167      -0.519688      -0.451821       8.754440       1.624114       7.287489           0.000033
          205              C       7.548760       8.329183      15.671729      -0.189973      24.459962 0.39072334E+03  0.89732785E+04                                 7.433848                            6.628333      -0.114778       1.983468                    0.996553      28.043811      80.540239       0.632490       0.421668      -1.057405      -0.000294       0.025189      -0.086356       0.089955       0.039275       0.040460      -0.000171       0.001858       0.035151      -0.058355       0.002169       0.056186              7.902277       9.811743       1.078447       1.844451       5.986526       0.214453       7.908562           0.000151
          206              C       8.511682       9.389170      15.851657       0.003024      21.361302 0.32680493E+03  0.71695187E+04                                 6.755027                            6.026530       0.165110       2.089004                    0.999294      25.676026      71.808956       0.669927       0.416752      -1.061695       0.010320      -0.074217       0.113283       0.135823      -0.019205       0.085437       0.005732       0.034495       0.250038      -0.085842      -0.044725       0.130568              7.154698       8.371432       1.183070       1.632435       5.805169       0.420767       7.287493           0.000033
          207              C       6.833940       8.329183      14.316271      -0.189973      24.460190 0.39072791E+03  0.89734004E+04                                 7.433844                            6.628329      -0.114784       1.983466                    0.996553      28.043992      80.540559       0.632497       0.421662      -1.057409       0.000294       0.025189       0.086356       0.089955      -0.039275       0.040460       0.000170       0.001860       0.035156      -0.058355       0.002169       0.056186              7.902272       9.811736      -1.078435       1.844440       5.986525      -0.214446       7.908554           0.000151
          208              C       5.871018       9.389170      14.136343       0.003024      21.361275 0.32680453E+03  0.71695086E+04                                 6.755028                            6.026534       0.165105       2.089002                    0.999294      25.676006      71.808920       0.669925       0.416753      -1.061694      -0.010320      -0.074217      -0.113283       0.135822       0.019204       0.085438      -0.005732       0.034494       0.250039      -0.085842      -0.044726       0.130568              7.154697       8.371434      -1.183070       1.632427       5.805172      -0.420764       7.287486           0.000033
          209              C      10.630254       1.753774      15.671729      -0.189973      24.460066 0.39072545E+03  0.89733318E+04                                 7.433837                            6.628326      -0.114771       1.983470                    0.996553      28.043877      80.540232       0.632495       0.421665      -1.057407       0.021961      -0.012339      -0.086356       0.089955      -0.018833      -0.020379      -0.034954      -0.068955       0.035153      -0.058356       0.002170       0.056185              7.902263       6.008860       1.117139      -0.736504       9.789382      -1.704556       7.908547           0.000151
          210              C      11.066769       0.389866      15.851657       0.003024      21.361252 0.32680408E+03  0.71694957E+04                                 6.755019                            6.026525       0.165098       2.089000                    0.999294      25.675992      71.808847       0.669927       0.416752      -1.061694      -0.069433       0.028171       0.113283       0.135822       0.024538      -0.037755      -0.076857       0.016017       0.250037      -0.085842      -0.044725       0.130568              7.154688       5.422165       0.519687      -0.451821       8.754421      -1.624103       7.287477           0.000033
          211              C      10.987664       2.372827      14.316271      -0.189973      24.460071 0.39072553E+03  0.89733339E+04                                 7.433838                            6.628326      -0.114771       1.983470                    0.996553      28.043879      80.540240       0.632495       0.421665      -1.057407       0.021667      -0.012849       0.086356       0.089955       0.020442      -0.020082      -0.035126       0.067098       0.035152      -0.058356       0.002170       0.056186              7.902264       7.876782       2.195585      -1.107938       7.921464      -1.490109       7.908547           0.000151
          212              C      12.387100       2.676748      14.136343       0.003024      21.361271 0.32680438E+03  0.71695039E+04                                 6.755024                            6.026529       0.165098       2.089000                    0.999294      25.675996      71.808864       0.669926       0.416752      -1.061694      -0.059114       0.046045      -0.113283       0.135822       0.005333      -0.047683      -0.071125      -0.050509       0.250037      -0.085842      -0.044725       0.130568              7.154693       7.471300       1.702757      -1.180606       6.705296      -1.203342       7.287483           0.000033
          213              C       3.395036       2.372827      15.671729      -0.189973      24.460187 0.39072778E+03  0.89733965E+04                                 7.433843                            6.628327      -0.114784       1.983466                    0.996553      28.043987      80.540538       0.632497       0.421662      -1.057409      -0.021667      -0.012849      -0.086356       0.089955      -0.020443      -0.020083       0.035125       0.067097       0.035156      -0.058356       0.002169       0.056186              7.902270       7.876783      -2.195583      -1.107935       7.921480       1.490107       7.908549           0.000151
          214              C       1.995600       2.676748      15.851657       0.003024      21.361286 0.32680469E+03  0.71695129E+04                                 6.755031                            6.026535       0.165106       2.089003                    0.999294      25.676007      71.808925       0.669925       0.416753      -1.061694       0.059113       0.046046       0.113283       0.135822      -0.005334      -0.047683       0.071125      -0.050509       0.250040      -0.085842      -0.044726       0.130568              7.154701       7.471314      -1.702762      -1.180608       6.705302       1.203341       7.287486           0.000033
          215              C       3.752446       1.753774      14.316271      -0.189973      24.459960 0.39072324E+03  0.89732757E+04                                 7.433847                            6.628332      -0.114777       1.983468                    0.996553      28.043808      80.540229       0.632490       0.421668      -1.057405      -0.021961      -0.012340       0.086356       0.089955       0.018833      -0.020378       0.034954      -0.068954       0.035152      -0.058355       0.002169       0.056185              7.902276       6.008866      -1.117142      -0.736504       9.789403       1.704565       7.908558           0.000151
          216              C       3.315931       0.389866      14.136343       0.003024      21.361305 0.32680496E+03  0.71695197E+04                                 6.755028                            6.026531       0.165109       2.089004                    0.999294      25.676030      71.808969       0.669927       0.416752      -1.061695       0.069434       0.028171      -0.113283       0.135823      -0.024539      -0.037755       0.076857       0.016017       0.250038      -0.085843      -0.044725       0.130568              7.154699       5.422167      -0.519688      -0.451821       8.754440       1.624115       7.287490           0.000033
          217              O       5.363309       4.616114       0.307877      -0.574130      33.788860 0.63434569E+03  0.15891628E+05                                 8.403734                            7.943527      -0.062927       2.036678                    0.996741      27.987177      75.075226       0.655438       0.373020      -1.128247       0.094765       0.001883      -0.049755       0.107049       0.009806      -0.019717      -0.000862      -0.097559      -0.052267      -0.052078      -0.006498       0.058576              8.760294       8.707131       1.018777      -0.448812      11.339023      -1.473739       6.234730           0.047164
          218              O       2.984410       3.943501      19.817470      -0.689500      44.097069 0.77015345E+03  0.20287908E+05                                10.092125                            8.711068      -0.158531       1.949805                    0.998758      30.896718      85.472060       0.629288       0.369485      -1.128973      -0.024913       0.004268      -0.041316       0.048435      -0.077219      -0.007337      -0.014506      -0.002661      -0.039218      -0.074563      -0.009487       0.084050             11.387631      12.547776      -4.193752       4.462584      11.132716      -2.228255      10.482401           0.040483
          219              O       4.623319       2.178517       0.520992      -0.683453      49.202395 0.70770655E+03  0.18201786E+05                                10.882409                            8.350948      -0.092354       2.007770                    0.995116      29.400818      79.632864       0.644460       0.369530      -1.132109       0.057441      -0.039252      -0.039798       0.080150      -0.035851      -0.008850      -0.009621      -0.029048      -0.068916      -0.038017      -0.012280       0.050297             13.248859      10.375788      -7.250356      -1.072046      21.604412       1.819312       7.766377           0.011244
          220              O       4.362992       6.560461       2.260895      -0.654042      40.037050 0.76043230E+03  0.19921208E+05                                 9.386203                            8.665505      -0.127438       1.986286                    0.997549      29.654865      81.181085       0.631383       0.370304      -1.131016       0.013793       0.027024       0.022961       0.038049      -0.010200      -0.051271      -0.020032      -0.004811       0.110461      -0.059308      -0.009314       0.068623              9.864531       9.462213       3.011570      -1.233274      10.071542      -1.176259      10.059838           0.037492
          221              O       1.994880       5.866674       1.733506      -0.595809      34.727291 0.62587952E+03  0.15630909E+05                                 8.514263                            7.815876       0.055269       2.044623                    0.999195      28.804755      77.212262       0.670065       0.366012      -1.133322      -0.079132       0.055760       0.008058       0.097139      -0.033850       0.022890       0.015807      -0.006547       0.154093      -0.066169       0.008077       0.058092              9.055202       9.607866      -0.838839       2.681017       6.118188      -1.553010      11.439553           0.057608
          222              O       2.808222       5.763291       4.110555      -0.627055      34.660801 0.56762706E+03  0.13728555E+05                                 8.316631                            7.300623       0.688022       2.273587                    0.996705      27.745502      71.381927       0.719211       0.352118      -1.153135      -0.008425       0.076005       0.097537       0.123940       0.015466      -0.002532       0.019746       0.002934       0.119622      -0.039014      -0.006734       0.045747              9.017166       6.476945       0.438359      -1.573732       6.158880       0.941261      14.415672           0.011101
          223              O       2.785210       2.963231       2.752299      -0.522852      25.489092 0.44913908E+03  0.10377410E+05                                 6.863039                            6.555775       0.145874       2.124310                    0.995188      26.388956      69.195105       0.738753       0.358838      -1.133080       0.126159       0.122204      -0.027119       0.177723       0.098726       0.069314      -0.028398       0.144190      -0.220951      -0.140279      -0.029184       0.169463              6.952268       8.100100       1.316189      -0.602201       6.942610      -0.986996       5.814092           0.001625
          224              O       8.507367       5.502965       0.307877      -0.574130      33.788757 0.63434329E+03  0.15891551E+05                                 8.403710                            7.943508      -0.062923       2.036680                    0.996741      27.987146      75.075065       0.655439       0.373020      -1.128248      -0.045752      -0.083011      -0.049755       0.107050      -0.047147       0.009112       0.017507       0.031793      -0.052266      -0.052078      -0.006497       0.058576              8.760267       9.798726      -1.649020      -1.051879      10.247365       1.125542       6.234710           0.047164
          225              O       9.114317       7.899458      19.817470      -0.689500      44.097517 0.77016211E+03  0.20288205E+05                                10.092222                            8.711139      -0.158537       1.949803                    0.998758      30.896805      85.472606       0.629282       0.369487      -1.128970       0.016153       0.019440      -0.041316       0.048434       0.037458      -0.008895       0.013606       0.135085      -0.039213      -0.074566      -0.009487       0.084053             11.387753      15.118556       2.709659      -4.161078       8.562201      -2.750623      10.482503           0.040483
          226              O       6.766341       7.362614       0.520992      -0.683453      49.202279 0.70770494E+03  0.18201731E+05                                10.882382                            8.350931      -0.092349       2.007771                    0.995116      29.400815      79.632786       0.644461       0.369529      -1.132110      -0.062713      -0.030119      -0.039798       0.080150       0.005348      -0.003906       0.012474       0.076616      -0.068920      -0.038016      -0.012280       0.050295             13.248822      25.076171      -1.236942       2.111575       6.903936       0.018764       7.766360           0.011244
          227              O      10.691380       5.397091       2.260895      -0.654042      40.037022 0.76043183E+03  0.19921191E+05                                 9.386194                            8.665498      -0.127441       1.986285                    0.997549      29.654866      81.181051       0.631383       0.370304      -1.131016       0.016507      -0.025457       0.022961       0.038049       0.003017       0.008288       0.054418       0.020072       0.110463      -0.059308      -0.009315       0.068623              9.864520       7.311109      -1.769638      -0.402036      12.222630       1.656171      10.059819           0.037492
          228              O      -3.108101       7.794830       1.733506      -0.595808      34.726710 0.62586690E+03  0.15630506E+05                                 8.514145                            7.815779       0.055297       2.044633                    0.999195      28.804573      77.211407       0.670072       0.366011      -1.133324       0.087857       0.040650       0.008059       0.097140       0.014091       0.002246      -0.027727       0.061909       0.154094      -0.066172       0.008080       0.058092              9.055067       7.716955       1.930459      -2.685397       8.008886      -1.545298      11.439360           0.057609
          229              O      -3.604305       7.142147       4.110555      -0.627055      34.660472 0.56762107E+03  0.13728369E+05                                 8.316560                            7.300571       0.688023       2.273587                    0.996705      27.745451      71.381606       0.719216       0.352117      -1.153137       0.070035      -0.030706       0.097537       0.123940      -0.006462       0.018366      -0.007680      -0.028251       0.119620      -0.039011      -0.006735       0.045746              9.017079       5.858724      -0.081453       1.602002       6.777009       0.892258      14.415504           0.011101
          230              O       8.364978       8.562106       2.752299      -0.522851      25.489475 0.44914612E+03  0.10377573E+05                                 6.862933                            6.555674       0.145881       2.124312                    0.995188      26.389520      69.195698       0.738788       0.358821      -1.133098       0.042752      -0.170359      -0.027119       0.177723       0.013073      -0.059250      -0.045828      -0.243093      -0.220950      -0.140279      -0.029183       0.169462              6.952157       6.092028      -0.156867      -0.553662       8.950437       1.014972       5.814006           0.001625
          231              O       7.703374       2.336705       0.307877      -0.574130      33.788675 0.63434106E+03  0.15891479E+05                                 8.403691                            7.943489      -0.062916       2.036682                    0.996741      27.987115      75.074903       0.655441       0.373019      -1.128248      -0.049014       0.081128      -0.049756       0.107050       0.037341       0.010605      -0.016644       0.065765      -0.052263      -0.052078      -0.006497       0.058575              8.760248      11.563280       0.630243       1.500688       8.482769       0.348184       6.234697           0.047163
          232              O       9.475323       0.612825      19.817470      -0.689501      44.097783 0.77016762E+03  0.20288393E+05                                10.092277                            8.711181      -0.158534       1.949804                    0.998758      30.896872      85.472968       0.629279       0.369488      -1.128969       0.008759      -0.023710      -0.041316       0.048434       0.039762       0.016232       0.000900      -0.132426      -0.039209      -0.074568      -0.009485       0.084052             11.387821       7.854698       1.484183      -0.301562      15.826204       4.978947      10.482560           0.040482
          233              O      10.184390       2.914653       0.520992      -0.683453      49.202801 0.70771239E+03  0.18201980E+05                                10.882486                            8.350995      -0.092360       2.007767                    0.995116      29.400886      79.633235       0.644456       0.369531      -1.132108       0.005270       0.069372      -0.039797       0.080151       0.030505       0.012759      -0.002856      -0.047574      -0.068914      -0.038021      -0.012277       0.050298             13.248967      12.518351       8.487400      -1.039546      19.462129      -1.838079       7.766422           0.011240
          234              O       6.519678       0.498231       2.260895      -0.654042      40.036912 0.76042884E+03  0.19921089E+05                                 9.386169                            8.665475      -0.127430       1.986289                    0.997549      29.654827      81.180851       0.631385       0.370303      -1.131017      -0.030299      -0.001567       0.022961       0.038049       0.007184       0.042984      -0.034386      -0.015262       0.110461      -0.059309      -0.009314       0.068623              9.864493      12.527268      -1.241928       1.635306       7.006420      -0.479909      10.059791           0.037492
          235              O       1.113221      11.250064       1.733506      -0.595807      34.726944 0.62587226E+03  0.15630678E+05                                 8.514196                            7.815823       0.055289       2.044631                    0.999195      28.804635      77.211745       0.670068       0.366012      -1.133323      -0.008724      -0.096411       0.008058       0.097139       0.019762      -0.025135       0.011920      -0.055356       0.154092      -0.066169       0.008078       0.058092              9.055124       6.264109      -1.091643       0.004436       9.461821       3.098293      11.439441           0.057609
          236              O       0.796082      12.006130       4.110555      -0.627055      34.660577 0.56762299E+03  0.13728429E+05                                 8.316584                            7.300589       0.688014       2.273585                    0.996705      27.745463      71.381701       0.719214       0.352117      -1.153136      -0.061610      -0.045299       0.097537       0.123940      -0.009002      -0.015833      -0.012066       0.025318       0.119621      -0.039012      -0.006735       0.045747              9.017107       6.617993      -0.356903      -0.028288       6.017769      -1.833510      14.415561           0.011101
          237              O      10.423862       0.930447       2.752299      -0.522851      25.489669 0.44915063E+03  0.10377708E+05                                 6.862978                            6.555714       0.145868       2.124308                    0.995187      26.389627      69.196191       0.738784       0.358822      -1.133097      -0.168912       0.048155      -0.027118       0.177723      -0.111798      -0.010061       0.074226       0.098900      -0.220951      -0.140278      -0.029181       0.169459              6.952205       8.371745      -1.159300       1.155835       6.670828      -0.028002       5.814043           0.001625
          238              O       1.828041       7.839670      19.684123      -0.574130      33.788855 0.63434558E+03  0.15891625E+05                                 8.403733                            7.943527      -0.062927       2.036678                    0.996741      27.987175      75.075219       0.655438       0.373020      -1.128247      -0.094765      -0.001883       0.049755       0.107049       0.009806      -0.019717      -0.000862      -0.097559      -0.052267      -0.052078      -0.006498       0.058576              8.760293       8.707130       1.018777      -0.448812      11.339021      -1.473739       6.234729           0.047164
          239              O       4.206940       8.512283       0.174530      -0.689500      44.097072 0.77015354E+03  0.20287911E+05                                10.092125                            8.711069      -0.158531       1.949805                    0.998758      30.896720      85.472066       0.629288       0.369485      -1.128973       0.024913      -0.004268       0.041316       0.048435      -0.077219      -0.007337      -0.014506      -0.002661      -0.039218      -0.074563      -0.009487       0.084050             11.387631      12.547777      -4.193752       4.462585      11.132716      -2.228255      10.482401           0.040483
          240              O       2.568031      10.277267      19.471008      -0.683453      49.202384 0.70770639E+03  0.18201780E+05                                10.882407                            8.350947      -0.092354       2.007770                    0.995116      29.400816      79.632854       0.644460       0.369530      -1.132109      -0.057441       0.039252       0.039798       0.080150      -0.035851      -0.008850      -0.009621      -0.029048      -0.068916      -0.038017      -0.012280       0.050297             13.248856      10.375786      -7.250354      -1.072045      21.604407       1.819312       7.766376           0.011244
          241              O       2.828358       5.895323      17.731105      -0.654042      40.037046 0.76043221E+03  0.19921205E+05                                 9.386203                            8.665504      -0.127438       1.986286                    0.997549      29.654863      81.181081       0.631382       0.370304      -1.131016      -0.013793      -0.027024      -0.022961       0.038049      -0.010200      -0.051271      -0.020032      -0.004811       0.110461      -0.059308      -0.009314       0.068623              9.864531       9.462213       3.011570      -1.233274      10.071542      -1.176259      10.059838           0.037492
          242              O       5.196470       6.589110      18.258494      -0.595809      34.727292 0.62587953E+03  0.15630910E+05                                 8.514263                            7.815876       0.055269       2.044623                    0.999195      28.804756      77.212263       0.670065       0.366012      -1.133323       0.079132      -0.055760      -0.008058       0.097139      -0.033850       0.022890       0.015807      -0.006547       0.154093      -0.066169       0.008077       0.058092              9.055202       9.607866      -0.838839       2.681017       6.118187      -1.553010      11.439553           0.057608
          243              O       4.383128       6.692493      15.881445      -0.627055      34.660800 0.56762704E+03  0.13728554E+05                                 8.316631                            7.300623       0.688022       2.273587                    0.996705      27.745502      71.381926       0.719211       0.352118      -1.153135       0.008425      -0.076005      -0.097537       0.123940       0.015466      -0.002532       0.019745       0.002934       0.119622      -0.039014      -0.006734       0.045747              9.017165       6.476945       0.438359      -1.573732       6.158880       0.941261      14.415671           0.011101
          244              O       4.406140       9.492553      17.239701      -0.522852      25.489090 0.44913904E+03  0.10377409E+05                                 6.863039                            6.555775       0.145874       2.124310                    0.995188      26.388955      69.195102       0.738753       0.358838      -1.133080      -0.126159      -0.122204       0.027119       0.177723       0.098726       0.069314      -0.028398       0.144190      -0.220951      -0.140279      -0.029184       0.169463              6.952267       8.100100       1.316189      -0.602201       6.942609      -0.986996       5.814092           0.001625
          245              O      -1.316017       6.952819      19.684123      -0.574130      33.788763 0.63434343E+03  0.15891556E+05                                 8.403712                            7.943509      -0.062923       2.036679                    0.996741      27.987148      75.075075       0.655439       0.373020      -1.128248       0.045752       0.083011       0.049755       0.107050      -0.047147       0.009112       0.017507       0.031794      -0.052266      -0.052078      -0.006497       0.058576              8.760269       9.798728      -1.649020      -1.051879      10.247367       1.125542       6.234711           0.047164
          246              O      -1.922967       4.556326       0.174530      -0.689500      44.097522 0.77016224E+03  0.20288210E+05                                10.092223                            8.711140      -0.158538       1.949803                    0.998758      30.896807      85.472615       0.629282       0.369487      -1.128970      -0.016153      -0.019441       0.041316       0.048435       0.037459      -0.008895       0.013606       0.135085      -0.039213      -0.074566      -0.009487       0.084053             11.387754      15.118557       2.709659      -4.161078       8.562202      -2.750623      10.482504           0.040483
          247              O       0.425009       5.093170      19.471008      -0.683453      49.202280 0.70770494E+03  0.18201731E+05                                10.882382                            8.350931      -0.092349       2.007771                    0.995116      29.400815      79.632786       0.644461       0.369529      -1.132110       0.062713       0.030119       0.039798       0.080150       0.005348      -0.003906       0.012474       0.076616      -0.068920      -0.038016      -0.012280       0.050295             13.248823      25.076172      -1.236942       2.111575       6.903936       0.018764       7.766360           0.011244
          248              O      -3.500030       7.058693      17.731105      -0.654042      40.037025 0.76043189E+03  0.19921193E+05                                 9.386194                            8.665499      -0.127441       1.986285                    0.997549      29.654867      81.181056       0.631383       0.370304      -1.131016      -0.016507       0.025456      -0.022961       0.038049       0.003017       0.008288       0.054418       0.020073       0.110463      -0.059308      -0.009315       0.068623              9.864520       7.311110      -1.769638      -0.402036      12.222631       1.656172      10.059820           0.037492
          249              O      10.299451       4.660954      18.258494      -0.595807      34.726694 0.62586656E+03  0.15630495E+05                                 8.514142                            7.815776       0.055298       2.044634                    0.999195      28.804568      77.211384       0.670072       0.366011      -1.133325      -0.087857      -0.040650      -0.008059       0.097140       0.014091       0.002246      -0.027728       0.061909       0.154093      -0.066172       0.008080       0.058092              9.055063       7.716952       1.930458      -2.685395       8.008883      -1.545297      11.439355           0.057609
          250              O      10.795655       5.313637      15.881445      -0.627055      34.660466 0.56762095E+03  0.13728365E+05                                 8.316559                            7.300570       0.688023       2.273587                    0.996705      27.745449      71.381598       0.719216       0.352117      -1.153137      -0.070035       0.030706      -0.097537       0.123940      -0.006462       0.018366      -0.007680      -0.028251       0.119620      -0.039011      -0.006735       0.045746              9.017078       5.858724      -0.081453       1.602002       6.777008       0.892258      14.415502           0.011101
          251              O      -1.173628       3.893678      17.239701      -0.522851      25.489475 0.44914614E+03  0.10377573E+05                                 6.862933                            6.555674       0.145881       2.124312                    0.995188      26.389520      69.195699       0.738788       0.358821      -1.133098      -0.042752       0.170359       0.027119       0.177723       0.013073      -0.059250      -0.045828      -0.243093      -0.220950      -0.140279      -0.029183       0.169462              6.952157       6.092028      -0.156867      -0.553662       8.950438       1.014972       5.814006           0.001625
          252              O      -0.512024      10.119079      19.684123      -0.574130      33.788667 0.63434087E+03  0.15891473E+05                                 8.403690                            7.943488      -0.062916       2.036682                    0.996741      27.987111      75.074890       0.655441       0.373019      -1.128248       0.049014      -0.081127       0.049756       0.107050       0.037341       0.010605      -0.016644       0.065765      -0.052263      -0.052078      -0.006497       0.058576              8.760247      11.563278       0.630243       1.500687       8.482767       0.348184       6.234696           0.047163
          253              O      -2.283973      11.842959       0.174530      -0.689501      44.097796 0.77016788E+03  0.20288402E+05                                10.092279                            8.711183      -0.158534       1.949804                    0.998758      30.896876      85.472983       0.629279       0.369488      -1.128969      -0.008759       0.023710       0.041316       0.048434       0.039761       0.016232       0.000900      -0.132426      -0.039209      -0.074568      -0.009485       0.084052             11.387823       7.854700       1.484183      -0.301562      15.826208       4.978948      10.482562           0.040482
          254              O      -2.993040       9.541131      19.471008      -0.683454      49.202831 0.70771287E+03  0.18201995E+05                                10.882489                            8.350997      -0.092359       2.007767                    0.995116      29.400897      79.633270       0.644456       0.369531      -1.132108      -0.005270      -0.069372       0.039797       0.080150       0.030505       0.012759      -0.002856      -0.047573      -0.068914      -0.038021      -0.012277       0.050298             13.248972      12.518355       8.487404      -1.039546      19.462138      -1.838080       7.766424           0.011240
          255              O       0.671672      11.957553      17.731105      -0.654041      40.036902 0.76042861E+03  0.19921082E+05                                 9.386167                            8.665474      -0.127430       1.986289                    0.997549      29.654823      81.180838       0.631385       0.370303      -1.131017       0.030299       0.001567      -0.022961       0.038049       0.007184       0.042984      -0.034386      -0.015262       0.110461      -0.059309      -0.009314       0.068623              9.864492      12.527266      -1.241928       1.635305       7.006419      -0.479909      10.059789           0.037492
          256              O       6.078129       1.205720      18.258494      -0.595808      34.726955 0.62587252E+03  0.15630686E+05                                 8.514198                            7.815824       0.055289       2.044631                    0.999195      28.804641      77.211763       0.670068       0.366012      -1.133323       0.008724       0.096411      -0.008059       0.097140       0.019761      -0.025135       0.011920      -0.055356       0.154092      -0.066169       0.008078       0.058092              9.055125       6.264110      -1.091643       0.004436       9.461823       3.098294      11.439443           0.057608
          257              O       6.395268       0.449654      15.881445      -0.627055      34.660576 0.56762297E+03  0.13728428E+05                                 8.316584                            7.300589       0.688014       2.273585                    0.996705      27.745463      71.381700       0.719214       0.352117      -1.153136       0.061610       0.045299      -0.097537       0.123940      -0.009002      -0.015833      -0.012066       0.025318       0.119621      -0.039012      -0.006735       0.045747              9.017107       6.617992      -0.356903      -0.028288       6.017768      -1.833510      14.415561           0.011101
          258              O      -3.232512      11.525337      17.239701      -0.522851      25.489668 0.44915063E+03  0.10377708E+05                                 6.862978                            6.555714       0.145868       2.124308                    0.995187      26.389627      69.196190       0.738784       0.358822      -1.133097       0.168912      -0.048155       0.027118       0.177723      -0.111798      -0.010061       0.074226       0.098900      -0.220951      -0.140278      -0.029181       0.169459              6.952205       8.371744      -1.159300       1.155835       6.670828      -0.028002       5.814043           0.001625
          259              O       9.019391       4.616114       9.688123      -0.574130      33.788669 0.63434082E+03  0.15891472E+05                                 8.403691                            7.943487      -0.062916       2.036682                    0.996741      27.987114      75.074902       0.655441       0.373019      -1.128248      -0.094765       0.001883       0.049756       0.107050      -0.009806      -0.019717       0.000862      -0.097559      -0.052263      -0.052078      -0.006497       0.058575              8.760248       8.707089      -1.018778      -0.448808      11.338959       1.473726       6.234697           0.047164
          260              O      11.398290       3.943501      10.170530      -0.689502      44.097805 0.77016828E+03  0.20288414E+05                                10.092280                            8.711185      -0.158534       1.949804                    0.998758      30.896880      85.472992       0.629279       0.369488      -1.128969       0.024913       0.004270       0.041316       0.048434       0.077223      -0.007337       0.014507      -0.002655      -0.039209      -0.074568      -0.009485       0.084053             11.387823      12.547993       4.193852       4.462676      11.132916       2.228310      10.482562           0.040483
          261              O       9.759381       2.178517       9.475008      -0.683454      49.202817 0.70771269E+03  0.18201989E+05                                10.882487                            8.350996      -0.092359       2.007767                    0.995116      29.400893      79.633253       0.644456       0.369531      -1.132108      -0.057443      -0.039250       0.039797       0.080151       0.035853      -0.008853       0.009622      -0.029050      -0.068914      -0.038021      -0.012277       0.050298             13.248969      10.375883       7.250446      -1.072051      21.604602      -1.819314       7.766423           0.011242
          262              O      10.019708       6.560461       7.735105      -0.654042      40.036921 0.76042920E+03  0.19921101E+05                                 9.386170                            8.665477      -0.127429       1.986289                    0.997549      29.654831      81.180864       0.631385       0.370303      -1.131017      -0.013792       0.027023      -0.022961       0.038049       0.010201      -0.051272       0.020032      -0.004811       0.110461      -0.059309      -0.009314       0.068623              9.864494       9.462174      -3.011560      -1.233266      10.071515       1.176261      10.059794           0.037493
          263              O      -1.994880       5.866674       8.262494      -0.595808      34.726924 0.62587180E+03  0.15630663E+05                                 8.514190                            7.815818       0.055289       2.044631                    0.999195      28.804637      77.211727       0.670069       0.366012      -1.133324       0.079133       0.055760      -0.008059       0.097140       0.033851       0.022890      -0.015807      -0.006549       0.154092      -0.066170       0.008078       0.058092              9.055117       9.607777       0.838828       2.680979       6.118142       1.552989      11.439431           0.057610
          264              O      -2.808222       5.763291       5.885445      -0.627055      34.660568 0.56762289E+03  0.13728426E+05                                 8.316581                            7.300588       0.688014       2.273585                    0.996705      27.745464      71.381698       0.719214       0.352117      -1.153136       0.008426       0.076005      -0.097537       0.123940      -0.015464      -0.002533      -0.019745       0.002933       0.119622      -0.039012      -0.006735       0.045747              9.017104       6.476911      -0.438356      -1.573723       6.158848      -0.941251      14.415553           0.011101
          265              O      11.597490       2.963231       7.243701      -0.522851      25.489669 0.44915068E+03  0.10377709E+05                                 6.862978                            6.555714       0.145868       2.124308                    0.995187      26.389629      69.196196       0.738784       0.358822      -1.133097      -0.126160       0.122205       0.027118       0.177723      -0.098724       0.069312       0.028400       0.144190      -0.220951      -0.140278      -0.029181       0.169460              6.952205       8.100038      -1.316168      -0.602167       6.942533       0.986981       5.814044           0.001626
          266              O       5.875333       5.502965       9.688123      -0.574130      33.788863 0.63434584E+03  0.15891633E+05                                 8.403735                            7.943529      -0.062928       2.036678                    0.996741      27.987176      75.075224       0.655438       0.373020      -1.128247       0.045751      -0.083011       0.049755       0.107049       0.047148       0.009112      -0.017506       0.031795      -0.052267      -0.052078      -0.006498       0.058576              8.760295       9.798763       1.649030      -1.051890      10.247390      -1.125551       6.234731           0.047165
          267              O       5.268383       7.899458      10.170530      -0.689500      44.097070 0.77015338E+03  0.20287906E+05                                10.092124                            8.711067      -0.158531       1.949805                    0.998758      30.896721      85.472066       0.629288       0.369485      -1.128973      -0.016153       0.019441       0.041316       0.048435      -0.037457      -0.008894      -0.013607       0.135079      -0.039217      -0.074563      -0.009487       0.084050             11.387631      15.118382      -2.709613      -4.161019       8.562111       2.750581      10.482399           0.040484
          268              O       7.616359       7.362614       9.475008      -0.683453      49.202404 0.70770665E+03  0.18201788E+05                                10.882409                            8.350948      -0.092354       2.007770                    0.995116      29.400824      79.632878       0.644460       0.369530      -1.132109       0.062713      -0.030120       0.039798       0.080150      -0.005347      -0.003906      -0.012475       0.076620      -0.068916      -0.038017      -0.012279       0.050297             13.248859      25.076248       1.236960       2.111593       6.903952      -0.018763       7.766377           0.011245
          269              O       3.691320       5.397091       7.735105      -0.654042      40.037050 0.76043227E+03  0.19921207E+05                                 9.386203                            8.665505      -0.127438       1.986286                    0.997549      29.654863      81.181078       0.631383       0.370304      -1.131016      -0.016507      -0.025457      -0.022961       0.038049      -0.003016       0.008288      -0.054418       0.020073       0.110461      -0.059308      -0.009314       0.068623              9.864532       7.311114       1.769632      -0.402034      12.222642      -1.656175      10.059839           0.037493
          270              O       3.108101       7.794830       8.262494      -0.595809      34.727306 0.62587988E+03  0.15630921E+05                                 8.514268                            7.815880       0.055269       2.044623                    0.999195      28.804753      77.212274       0.670064       0.366013      -1.133322      -0.087856       0.040650      -0.008058       0.097139      -0.014090       0.002244       0.027727       0.061905       0.154093      -0.066169       0.008077       0.058092              9.055207       7.717067      -1.930496      -2.685455       8.008995       1.545325      11.439559           0.057609
          271              O       3.604305       7.142147       5.885445      -0.627055      34.660786 0.56762674E+03  0.13728545E+05                                 8.316628                            7.300621       0.688022       2.273587                    0.996705      27.745497      71.381907       0.719211       0.352118      -1.153135      -0.070035      -0.030706      -0.097537       0.123940       0.006463       0.018366       0.007680      -0.028254       0.119622      -0.039013      -0.006734       0.045747              9.017162       5.858764       0.081453       1.602019       6.777057      -0.892262      14.415666           0.011101
          272              O       6.017722       8.562106       7.243701      -0.522852      25.489094 0.44913914E+03  0.10377411E+05                                 6.863040                            6.555776       0.145874       2.124310                    0.995188      26.388958      69.195108       0.738753       0.358838      -1.133080      -0.042753      -0.170359       0.027119       0.177723      -0.013073      -0.059250       0.045829      -0.243094      -0.220951      -0.140279      -0.029183       0.169462              6.952268       6.092129       0.156888      -0.553663       8.950582      -1.015019       5.814093           0.001626
          273              O       6.679326       2.336705       9.688123      -0.574130      33.788736 0.63434280E+03  0.15891535E+05                                 8.403706                            7.943504      -0.062922       2.036680                    0.996741      27.987137      75.075028       0.655440       0.373019      -1.128248       0.049014       0.081127       0.049755       0.107049      -0.037341       0.010605       0.016645       0.065765      -0.052266      -0.052078      -0.006497       0.058576              8.760262      11.563294      -0.630242       1.500686       8.482787      -0.348182       6.234707           0.047165
          274              O       4.907377       0.612825      10.170530      -0.689500      44.097506 0.77016181E+03  0.20288195E+05                                10.092219                            8.711137      -0.158538       1.949803                    0.998758      30.896804      85.472597       0.629283       0.369487      -1.128970      -0.008759      -0.023709       0.041316       0.048435      -0.039764       0.016231      -0.000900      -0.132422      -0.039213      -0.074566      -0.009487       0.084053             11.387750       7.854653      -1.484153      -0.301571      15.826096      -4.978912      10.482502           0.040484
          275              O       4.198310       2.914653       9.475008      -0.683453      49.202275 0.70770492E+03  0.18201730E+05                                10.882382                            8.350931      -0.092349       2.007771                    0.995116      29.400814      79.632784       0.644461       0.369529      -1.132110      -0.005273       0.069371       0.039798       0.080150      -0.030502       0.012756       0.002854      -0.047571      -0.068920      -0.038016      -0.012280       0.050295             13.248821      12.518216      -8.487279      -1.039537      19.461888       1.838058       7.766360           0.011244
          276              O       7.863022       0.498231       7.735105      -0.654041      40.036993 0.76043101E+03  0.19921164E+05                                 9.386189                            8.665494      -0.127440       1.986286                    0.997549      29.654856      81.181016       0.631383       0.370304      -1.131016       0.030299      -0.001567      -0.022961       0.038049      -0.007183       0.042984       0.034387      -0.015261       0.110463      -0.059308      -0.009315       0.068623              9.864514      12.527295       1.241932       1.635306       7.006434       0.479914      10.059814           0.037493
          277              O      -1.113221      11.250064       8.262494      -0.595808      34.726701 0.62586669E+03  0.15630499E+05                                 8.514142                            7.815777       0.055297       2.044633                    0.999195      28.804572      77.211394       0.670072       0.366011      -1.133325       0.008724      -0.096411      -0.008059       0.097140      -0.019762      -0.025136      -0.011919      -0.055360       0.154093      -0.066171       0.008079       0.058092              9.055064       6.264075       1.091639       0.004430       9.461761      -3.098270      11.439357           0.057609
          278              O      -0.796082      12.006130       5.885445      -0.627055      34.660459 0.56762073E+03  0.13728359E+05                                 8.316558                            7.300569       0.688023       2.273588                    0.996705      27.745443      71.381577       0.719216       0.352117      -1.153137       0.061610      -0.045299      -0.097537       0.123940       0.009002      -0.015834       0.012066       0.025317       0.119620      -0.039011      -0.006735       0.045746              9.017077       6.617975       0.356902      -0.028289       6.017754       1.833504      14.415503           0.011101
          279              O       3.958838       0.930447       7.243701      -0.522851      25.489473 0.44914602E+03  0.10377570E+05                                 6.862932                            6.555673       0.145881       2.124312                    0.995188      26.389520      69.195695       0.738788       0.358821      -1.133098       0.168911       0.048155       0.027119       0.177723       0.111799      -0.010063      -0.074226       0.098904      -0.220950      -0.140279      -0.029183       0.169462              6.952157       8.371684       1.159295       1.155823       6.670780       0.028001       5.814006           0.001626
          280              O      -1.828041       7.839670      10.303877      -0.574130      33.788666 0.63434077E+03  0.15891470E+05                                 8.403690                            7.943487      -0.062916       2.036682                    0.996741      27.987113      75.074898       0.655441       0.373019      -1.128248       0.094765      -0.001883      -0.049756       0.107050      -0.009806      -0.019717       0.000862      -0.097559      -0.052263      -0.052078      -0.006497       0.058575              8.760247       8.707088      -1.018778      -0.448808      11.338958       1.473726       6.234696           0.047164
          281              O      -4.206940       8.512283       9.821470      -0.689501      44.097810 0.77016834E+03  0.20288417E+05                                10.092280                            8.711185      -0.158534       1.949804                    0.998758      30.896881      85.472998       0.629279       0.369488      -1.128969      -0.024913      -0.004270      -0.041316       0.048434       0.077223      -0.007337       0.014507      -0.002656      -0.039209      -0.074568      -0.009485       0.084053             11.387825      12.547994       4.193853       4.462677      11.132917       2.228311      10.482563           0.040483
          282              O      -2.568031      10.277267      10.516992      -0.683454      49.202828 0.70771285E+03  0.18201994E+05                                10.882489                            8.350997      -0.092360       2.007767                    0.995116      29.400894      79.633262       0.644456       0.369531      -1.132108       0.057443       0.039250      -0.039797       0.080151       0.035853      -0.008853       0.009622      -0.029050      -0.068914      -0.038021      -0.012277       0.050298             13.248973      10.375886       7.250448      -1.072051      21.604608      -1.819315       7.766424           0.011241
          283              O      -2.828358       5.895323      12.256895      -0.654042      40.036917 0.76042913E+03  0.19921099E+05                                 9.386170                            8.665477      -0.127430       1.986289                    0.997549      29.654829      81.180860       0.631385       0.370303      -1.131017       0.013793      -0.027023       0.022961       0.038049       0.010200      -0.051272       0.020032      -0.004811       0.110461      -0.059309      -0.009314       0.068623              9.864494       9.462174      -3.011560      -1.233265      10.071515       1.176261      10.059793           0.037493
          284              O       9.186230       6.589110      11.729506      -0.595808      34.726935 0.62587203E+03  0.15630670E+05                                 8.514193                            7.815820       0.055289       2.044630                    0.999195      28.804639      77.211742       0.670068       0.366012      -1.133323      -0.079132      -0.055760       0.008059       0.097140       0.033851       0.022890      -0.015808      -0.006550       0.154093      -0.066170       0.008078       0.058092              9.055120       9.607780       0.838829       2.680981       6.118144       1.552989      11.439436           0.057610
          285              O       9.999572       6.692493      14.106555      -0.627055      34.660577 0.56762307E+03  0.13728431E+05                                 8.316584                            7.300589       0.688015       2.273585                    0.996705      27.745466      71.381710       0.719214       0.352117      -1.153136      -0.008425      -0.076005       0.097537       0.123940      -0.015464      -0.002533      -0.019745       0.002933       0.119622      -0.039012      -0.006735       0.045747              9.017107       6.476912      -0.438356      -1.573724       6.158849      -0.941251      14.415558           0.011101
          286              O      -4.406140       9.492553      12.748299      -0.522851      25.489670 0.44915071E+03  0.10377710E+05                                 6.862978                            6.555715       0.145868       2.124308                    0.995187      26.389630      69.196199       0.738784       0.358822      -1.133097       0.126160      -0.122205      -0.027118       0.177723      -0.098724       0.069312       0.028400       0.144190      -0.220951      -0.140278      -0.029181       0.169460              6.952205       8.100039      -1.316168      -0.602168       6.942534       0.986981       5.814044           0.001626
          287              O       1.316017       6.952819      10.303877      -0.574130      33.788854 0.63434565E+03  0.15891627E+05                                 8.403734                            7.943528      -0.062928       2.036678                    0.996741      27.987172      75.075212       0.655438       0.373020      -1.128247      -0.045751       0.083011      -0.049755       0.107049       0.047148       0.009112      -0.017506       0.031795      -0.052267      -0.052078      -0.006498       0.058576              8.760294       9.798762       1.649030      -1.051890      10.247389      -1.125551       6.234730           0.047165
          288              O       1.922967       4.556326       9.821470      -0.689500      44.097079 0.77015358E+03  0.20287913E+05                                10.092125                            8.711068      -0.158531       1.949805                    0.998758      30.896725      85.472079       0.629288       0.369485      -1.128973       0.016153      -0.019441      -0.041316       0.048435      -0.037457      -0.008894      -0.013607       0.135079      -0.039217      -0.074563      -0.009487       0.084050             11.387632      15.118384      -2.709613      -4.161019       8.562112       2.750581      10.482401           0.040484
          289              O      -0.425009       5.093170      10.516992      -0.683453      49.202375 0.70770619E+03  0.18201774E+05                                10.882406                            8.350946      -0.092355       2.007769                    0.995116      29.400813      79.632845       0.644460       0.369530      -1.132109      -0.062714       0.030120      -0.039798       0.080151      -0.005348      -0.003906      -0.012475       0.076621      -0.068917      -0.038018      -0.012279       0.050297             13.248855      25.076239       1.236959       2.111592       6.903951      -0.018763       7.766375           0.011244
          290              O       3.500030       7.058693      12.256895      -0.654042      40.037045 0.76043216E+03  0.19921204E+05                                 9.386203                            8.665504      -0.127438       1.986286                    0.997549      29.654861      81.181074       0.631382       0.370304      -1.131016       0.016507       0.025457       0.022961       0.038049      -0.003016       0.008288      -0.054418       0.020073       0.110461      -0.059308      -0.009314       0.068623              9.864531       7.311114       1.769632      -0.402034      12.222642      -1.656175      10.059838           0.037493
          291              O       4.083249       4.660954      11.729506      -0.595809      34.727318 0.62588016E+03  0.15630930E+05                                 8.514270                            7.815882       0.055269       2.044623                    0.999195      28.804758      77.212293       0.670064       0.366013      -1.133322       0.087856      -0.040650       0.008058       0.097139      -0.014090       0.002244       0.027727       0.061904       0.154093      -0.066169       0.008077       0.058092              9.055209       7.717069      -1.930496      -2.685456       8.008997       1.545325      11.439562           0.057609
          292              O       3.587045       5.313637      14.106555      -0.627055      34.660789 0.56762681E+03  0.13728547E+05                                 8.316629                            7.300622       0.688022       2.273587                    0.996705      27.745498      71.381912       0.719211       0.352118      -1.153135       0.070035       0.030706       0.097537       0.123940       0.006463       0.018366       0.007680      -0.028254       0.119622      -0.039013      -0.006734       0.045747              9.017163       5.858765       0.081453       1.602020       6.777058      -0.892262      14.415668           0.011101
          293              O       1.173628       3.893678      12.748299      -0.522852      25.489095 0.44913915E+03  0.10377412E+05                                 6.863040                            6.555776       0.145874       2.124310                    0.995188      26.388958      69.195110       0.738753       0.358838      -1.133080       0.042752       0.170359      -0.027119       0.177723      -0.013073      -0.059250       0.045829      -0.243094      -0.220951      -0.140279      -0.029183       0.169462              6.952268       6.092129       0.156888      -0.553663       8.950582      -1.015019       5.814093           0.001626
          294              O       0.512024      10.119079      10.303877      -0.574130      33.788750 0.63434312E+03  0.15891545E+05                                 8.403708                            7.943506      -0.062922       2.036680                    0.996741      27.987144      75.075049       0.655440       0.373019      -1.128248      -0.049014      -0.081128      -0.049755       0.107050      -0.037340       0.010605       0.016645       0.065765      -0.052266      -0.052078      -0.006497       0.058576              8.760264      11.563297      -0.630242       1.500687       8.482789      -0.348182       6.234708           0.047164
          295              O       2.283973      11.842959       9.821470      -0.689500      44.097487 0.77016141E+03  0.20288182E+05                                10.092217                            8.711135      -0.158538       1.949804                    0.998758      30.896797      85.472573       0.629283       0.369487      -1.128970       0.008759       0.023709      -0.041316       0.048434      -0.039764       0.016231      -0.000900      -0.132422      -0.039213      -0.074566      -0.009487       0.084053             11.387747       7.854650      -1.484153      -0.301571      15.826091      -4.978910      10.482500           0.040484
          296              O       2.993040       9.541131      10.516992      -0.683453      49.202270 0.70770484E+03  0.18201728E+05                                10.882381                            8.350931      -0.092349       2.007771                    0.995116      29.400813      79.632780       0.644461       0.369529      -1.132110       0.005273      -0.069371      -0.039798       0.080150      -0.030502       0.012756       0.002854      -0.047571      -0.068920      -0.038016      -0.012280       0.050295             13.248820      12.518215      -8.487278      -1.039537      19.461886       1.838058       7.766359           0.011245
          297              O      -0.671672      11.957553      12.256895      -0.654042      40.037008 0.76043136E+03  0.19921175E+05                                 9.386191                            8.665495      -0.127440       1.986286                    0.997549      29.654862      81.181034       0.631383       0.370304      -1.131016      -0.030299       0.001567       0.022961       0.038049      -0.007183       0.042984       0.034386      -0.015261       0.110463      -0.059308      -0.009315       0.068623              9.864517      12.527298       1.241932       1.635306       7.006436       0.479914      10.059816           0.037492
          298              O       8.304571       1.205720      11.729506      -0.595807      34.726683 0.62586629E+03  0.15630487E+05                                 8.514140                            7.815774       0.055297       2.044634                    0.999195      28.804563      77.211366       0.670072       0.366011      -1.133325      -0.008724       0.096411       0.008058       0.097140      -0.019762      -0.025136      -0.011919      -0.055360       0.154094      -0.066171       0.008079       0.058092              9.055061       6.264073       1.091639       0.004430       9.461758      -3.098269      11.439353           0.057610
          299              O       7.987432       0.449654      14.106555      -0.627055      34.660460 0.56762076E+03  0.13728359E+05                                 8.316559                            7.300569       0.688023       2.273588                    0.996705      27.745443      71.381578       0.719216       0.352117      -1.153137      -0.061610       0.045299       0.097537       0.123940       0.009002      -0.015834       0.012066       0.025318       0.119620      -0.039011      -0.006735       0.045746              9.017078       6.617976       0.356902      -0.028289       6.017754       1.833504      14.415504           0.011102
          300              O       3.232512      11.525337      12.748299      -0.522852      25.489474 0.44914606E+03  0.10377571E+05                                 6.862932                            6.555673       0.145881       2.124312                    0.995188      26.389520      69.195695       0.738788       0.358821      -1.133098      -0.168911      -0.048155      -0.027119       0.177723       0.111799      -0.010063      -0.074226       0.098904      -0.220950      -0.140279      -0.029183       0.169462              6.952157       8.371684       1.159295       1.155823       6.670780       0.028001       5.814006           0.001626
          301              N      12.436002       3.067860       2.760295      -0.508149      22.254142 0.34807114E+03  0.76824195E+04                                 6.759508                            6.090782      -0.424837       1.953039                    0.989402      26.163530      71.103200       0.694331       0.399677      -1.083323       0.049827       0.015660       0.117494       0.128580      -0.003830       0.010034       0.023905       0.026682       0.149706      -0.045507      -0.011587       0.057094              7.121499       7.528051       0.622410       2.034660       5.744228      -0.150231       8.092218           0.000407
          302              N       1.946698       3.067860       7.235705      -0.508149      22.254029 0.34806888E+03  0.76823506E+04                                 6.759462                            6.090745      -0.424833       1.953041                    0.989402      26.163445      71.102681       0.694337       0.399675      -1.083325      -0.049827       0.015659      -0.117493       0.128579       0.003832       0.010034      -0.023908       0.026677       0.149710      -0.045507      -0.011589       0.057097              7.121448       7.527997      -0.622394       2.034637       5.744189       0.150233       8.092158           0.000407
          303              N       3.630193       0.151961       2.760295      -0.508149      22.253993 0.34806826E+03  0.76823385E+04                                 6.759479                            6.090760      -0.424828       1.953043                    0.989402      26.163415      71.102767       0.694332       0.399678      -1.083323      -0.011352      -0.050980       0.117493       0.128579       0.013467       0.015686      -0.020645      -0.006703       0.149708      -0.045506      -0.011590       0.057096              7.121466       5.651140       0.461216      -1.147426       7.621077      -1.686931       8.092181           0.000407
          304              N       8.874845       9.235964       7.235705      -0.508149      22.253995 0.34806829E+03  0.76823394E+04                                 6.759479                            6.090760      -0.424828       1.953043                    0.989402      26.163417      71.102770       0.694332       0.399678      -1.083323       0.038474       0.035321      -0.117493       0.128579       0.009636      -0.025722       0.003263      -0.019973       0.149707      -0.045506      -0.011590       0.057096              7.121466       6.729167       1.083613      -0.887214       6.543048      -1.837166       8.092183           0.000407
          305              N       5.507855       9.235964       2.760295      -0.508149      22.254022 0.34806874E+03  0.76823468E+04                                 6.759461                            6.090745      -0.424833       1.953041                    0.989402      26.163444      71.102682       0.694337       0.399675      -1.083325      -0.038474       0.035322       0.117493       0.128579      -0.009635      -0.025722      -0.003265      -0.019975       0.149710      -0.045507      -0.011590       0.057097              7.121447       6.729151      -1.083609      -0.887216       6.543035       1.837162       8.092155           0.000407
          306              N      10.752507       0.151961       7.235705      -0.508149      22.254138 0.34807107E+03  0.76824173E+04                                 6.759507                            6.090781      -0.424837       1.953039                    0.989402      26.163529      71.103193       0.694331       0.399677      -1.083323       0.011351      -0.050981      -0.117494       0.128580      -0.013469       0.015686       0.020642      -0.006706       0.149706      -0.045507      -0.011587       0.057094              7.121498       5.651159      -0.461213      -1.147433       7.621122       1.686953       8.092213           0.000407
          307              N      -5.244652       9.387924      17.231705      -0.508149      22.254139 0.34807107E+03  0.76824173E+04                                 6.759506                            6.090780      -0.424837       1.953039                    0.989402      26.163528      71.103187       0.694332       0.399677      -1.083323      -0.049827      -0.015660      -0.117494       0.128580      -0.003830       0.010034       0.023905       0.026682       0.149706      -0.045507      -0.011587       0.057094              7.121498       7.528050       0.622410       2.034660       5.744227      -0.150231       8.092216           0.000407
          308              N       5.244652       9.387924      12.756295      -0.508149      22.254028 0.34806885E+03  0.76823498E+04                                 6.759462                            6.090745      -0.424833       1.953041                    0.989402      26.163444      71.102679       0.694337       0.399675      -1.083325       0.049827      -0.015659       0.117493       0.128579       0.003832       0.010034      -0.023908       0.026677       0.149710      -0.045507      -0.011589       0.057097              7.121448       7.527997      -0.622394       2.034637       5.744188       0.150233       8.092158           0.000407
          309              N       3.561157      12.303823      17.231705      -0.508149      22.253993 0.34806824E+03  0.76823381E+04                                 6.759479                            6.090760      -0.424828       1.953043                    0.989402      26.163415      71.102765       0.694332       0.399678      -1.083323       0.011352       0.050980      -0.117493       0.128579       0.013467       0.015686      -0.020645      -0.006703       0.149708      -0.045506      -0.011590       0.057096              7.121466       5.651140       0.461216      -1.147426       7.621077      -1.686931       8.092181           0.000407
          310              N      -1.683495       3.219820      12.756295      -0.508149      22.253995 0.34806828E+03  0.76823392E+04                                 6.759479                            6.090760      -0.424828       1.953043                    0.989402      26.163417      71.102770       0.694332       0.399678      -1.083323      -0.038474      -0.035321       0.117493       0.128579       0.009636      -0.025722       0.003263      -0.019973       0.149707      -0.045506      -0.011590       0.057096              7.121466       6.729167       1.083613      -0.887213       6.543048      -1.837166       8.092183           0.000407
          311              N       1.683495       3.219820      17.231705      -0.508149      22.254021 0.34806874E+03  0.76823467E+04                                 6.759461                            6.090745      -0.424833       1.953041                    0.989402      26.163444      71.102680       0.694337       0.399675      -1.083325       0.038474      -0.035322      -0.117493       0.128579      -0.009635      -0.025722      -0.003265      -0.019975       0.149710      -0.045507      -0.011590       0.057097              7.121447       6.729151      -1.083609      -0.887215       6.543035       1.837162       8.092155           0.000407
          312              N      -3.561157      12.303823      12.756295      -0.508149      22.254137 0.34807104E+03  0.76824166E+04                                 6.759507                            6.090781      -0.424838       1.953039                    0.989402      26.163529      71.103194       0.694331       0.399677      -1.083323      -0.011351       0.050981       0.117494       0.128580      -0.013469       0.015686       0.020642      -0.006706       0.149706      -0.045507      -0.011587       0.057094              7.121498       5.651159      -0.461213      -1.147433       7.621122       1.686953       8.092213           0.000407

******************************************************
Auxiliary information for the entire system
The total spin magnetic moment of the unit cell is   23.929104
The total net atomic charge of the unit cell is   -0.000002
Accuracy of reproducing the electrostatic potential in the unit cell:
  The inner radius (bohr) =    5.0000
  The outer radius (bohr) =   12.0000
  Valid grid points have density less than (e/(bohr^3)) =    0.0001
  The number of valid grid points were=        31864
  The rms potential error without charges in kcal/mol is=     47.33888
  The rms potential error with partial charges in kcal/mol is=     11.25297
  The RRMSE value at monopole order=      0.23771
  The rms potential error with partial charges and cloud penetration in kcal/mol is=     11.23304
  The RRMSE value at monopole order with cloud penetration is=      0.23729
  The rms potential error with partial charges and atomic dipoles in kcal/mol is=      0.57813
  The RRMSE value at dipole order=      0.01221
  The rms potential error with partial charges, atomic dipoles and cloud penetration in kcal/mol is=      0.57427
  The RRMSE value at dipole order with cloud penetration=      0.01213

******************************************************
The electron densities and ab initio electrostatic potential were computed in VASP using the PBE functional and
projector augmented wave method. See the main text of the journal article for a description of computational details.
The atomic charges, dipoles, and quadrupoles were computed with the DDEC6 method as described in
(a) T. A. Manz and N. Gabaldon Limas, RSC Adv. 6 (2016) 47771-47801 DOI: 10.1039/c6ra04656h
(b) N. Gabaldon Limas and T. A. Manz, RSC Adv. 8 (2018) 2678-2707 DOI: 10.1039/c7ra11829e.
For each atom in the material, the electron cloud parameters were fit to the spherically averaged atom-in-material
electron density using radial positions for which this density was between 10^-4 and 10^-2 electrons per cubic bohr.
The polarizabilities, dispersion coefficients, and quantum Drude oscillator (QDO) parameters were fit using the MCLF method.
The magnetic structure of the system was optimized in VASP from the default ferromagnetic initial guess using spin polarization.
The atomic spin moments (ASMs) were computed on this optimized magnetic structure using the DDEC6 partition as inputs
to the method of T. A. Manz and D. S. Sholl, J. Chem. Theory Comput. 7 (2011) 4146-4164 DOI: 10.1021/ct200539n.
The RMSE and RRMSE were computed using a uniform grid with Ewald summation.
