# Supplementary material for: A collection of forcefield precursors for metal–organic frameworks
Source: RSC Adv. 2019 Nov 13;9(63):36492–507. doi: 10.1039/c9ra07327b (PMC9075174; doi:10.1039/c9ra07327b)
Supplement: RA-009-C9RA07327B-s3584 [file RA-009-C9RA07327B-s3584.xyz]

   96
jmolscript: load "" {1 1 1} spacegroup "x,y,z" unitcell [{      7.907300     0.000000     0.000000 }, {      0.000000    12.299600     0.000000 }, {      0.000000     0.000000    12.299600 }]
Cu     2.748340     3.979536     0.189414     0.614957
Cu     6.701990     8.320064    12.110186     0.614921
Cu     0.771515    12.110186     3.979536     0.636338
Cu     4.725165     0.189414     8.320064     0.636328
H      3.638939     0.665408     2.752650     0.144606
H      3.900671     1.186911     1.298838     0.143800
H      5.321613     2.280346     2.821528     0.082586
H      4.073841     2.820298     3.608703     0.078720
H      5.255982     4.800534     3.231105     0.095866
H      6.158996     4.478284     1.987615     0.079869
H      5.495573     6.724191     1.947027     0.138404
H      3.991605     6.290015     1.953176     0.142334
H      7.592589    11.634192     9.546950     0.144608
H      7.854321    11.112689    11.000762     0.143803
H      1.367963    10.019254     9.478072     0.082590
H      0.120191     9.479302     8.690897     0.078726
H      1.302332     7.499066     9.068495     0.095884
H      2.205346     7.821316    10.311985     0.079874
H      1.541924     5.575409    10.352573     0.138408
H      0.037955     6.009585    10.346424     0.142336
H      1.662114     9.546950     0.665408     0.144584
H      1.923846    11.000762     1.186911     0.143891
H      3.344788     9.478072     2.280346     0.082663
H      2.097016     8.690897     2.820298     0.078608
H      3.279157     9.068495     4.800534     0.095753
H      4.182171    10.311985     4.478284     0.080012
H      3.518749    10.352573     6.724191     0.138324
H      2.014780    10.346424     6.290015     0.142194
H      5.615764     2.752650    11.634192     0.144588
H      5.877496     1.298838    11.112689     0.143896
H      7.298438     2.821528    10.019254     0.082666
H      6.050666     3.608703     9.479302     0.078612
H      7.232807     3.231105     7.499066     0.095755
H      0.228521     1.987615     7.821316     0.080014
H      7.472399     1.947027     5.575409     0.138320
H      5.968430     1.953176     6.009585     0.142194
C      2.108877     1.789592     2.036814     0.334766
C      3.555913     1.436593     2.169649    -0.302514
C      4.401203     2.573076     2.730511     0.015954
C      5.261517     4.720586     2.264356     0.025628
C      4.876432     6.044023     1.640767    -0.313949
C      4.872478     6.032954     0.140215     0.328559
C      6.062527    10.510008    10.262786     0.334758
C      7.509563    10.863007    10.129951    -0.302513
C      0.447553     9.726524     9.569089     0.015951
C      1.307867     7.579014    10.035244     0.025620
C      0.922782     6.255577    10.658833    -0.313949
C      0.918828     6.266646    12.159385     0.328557
C      0.132052    10.262786     1.789592     0.334451
C      1.579088    10.129951     1.436593    -0.302727
C      2.424378     9.569089     2.573076     0.016031
C      3.284692    10.035244     4.720586     0.025945
C      2.899607    10.658833     6.044023    -0.314486
C      2.895653    12.159385     6.032954     0.331605
C      4.085702     2.036814    10.510008     0.334459
C      5.532738     2.169649    10.863007    -0.302725
C      6.378028     2.730511     9.726524     0.016030
C      7.238342     2.264356     7.579014     0.025943
C      6.853257     1.640767     6.255577    -0.314482
C      6.849303     0.140215     6.266646     0.331603
N      1.665277     2.772330     1.243490    -0.251602
N      0.306013     2.778480     1.336967    -0.061291
N      7.859065     1.808041     2.126601    -0.092741
N      1.078556     1.172152     2.600135    -0.280919
N      4.080167     5.187971    11.723979    -0.262823
N      4.315014     5.454873    10.426371    -0.068973
N      5.195887     6.415471    10.364873    -0.095450
N      5.545389     6.777080    11.626812    -0.255823
N      5.618927     9.527270    11.056110    -0.251592
N      4.259663     9.521120    10.962633    -0.061298
N      3.905415    10.491559    10.172999    -0.092747
N      5.032206    11.127448     9.699465    -0.280924
N      0.126517     7.111629     0.575621    -0.262813
N      0.361364     6.844727     1.873229    -0.068974
N      1.242237     5.884129     1.934727    -0.095451
N      1.591739     5.522520     0.672788    -0.255833
N      7.595752    11.056110     2.772330    -0.258043
N      6.236488    10.962633     2.778480    -0.059018
N      5.882240    10.172999     1.808041    -0.094424
N      7.009031     9.699465     1.172152    -0.275251
N      2.103342     0.575621     5.187971    -0.272717
N      2.338189     1.873229     5.454873    -0.068435
N      3.219062     1.934727     6.415471    -0.095482
N      3.568564     0.672788     6.777080    -0.264565
N      3.642102     1.243490     9.527270    -0.258042
N      2.282838     1.336967     9.521120    -0.059013
N      1.928590     2.126601    10.491559    -0.094418
N      3.055381     2.600135    11.127448    -0.275259
N      6.056992    11.723979     7.111629    -0.272719
N      6.291839    10.426371     6.844727    -0.068432
N      7.172712    10.364873     5.884129    -0.095480
N      7.522214    11.626812     5.522520    -0.264562
O      4.341898     3.700950     1.860929    -0.242230
O      0.388248     8.598650    10.438671    -0.242221
O      2.365073    10.438671     3.700950    -0.242993
O      6.318723     1.860929     8.598650    -0.242991

The following XYZ coordinates are in angstroms. Other properties are in atomic units.
The sperically averaged electron density of each atom fit to a function of the form exp(a - br)
eigen_1, eigen_2 and eigen_3 are the three eigenvalues of traceless quadrupole moment tensor
  atom number  atomic symbol              X              Y              Z     net charge C6 coefficient C8 coefficient C10 coefficient fluctuating dipole atomic polarizability isotropic forcefield polarizability              a              b squared Pearson coefficient          <r^3>          <r^4>         wp_QDO          m_QDO          q_QDO       dipole_x       dipole_y       dipole_z         dipole            Qxy            Qxz            Qyz     Q(x^2-y^2)  Q(3z^2 - R^2)        eigen_1        eigen_2        eigen_3 static polarizability      alpha(xx)      alpha(xy)      alpha(xz)      alpha(yy)      alpha(yz)      alpha(zz) atomic spin moment
            1             Cu       2.748340       3.979536       0.189414       0.614957      83.086286 0.13201931E+04  0.38263558E+05                                16.077119                           12.364075       1.096744       2.232792                    0.991718      45.423404     115.962268       0.486677       0.434227      -1.127666       0.008463      -0.003398       0.021246       0.023121       0.013044       0.021537       0.006505       0.006200       0.028654      -0.022096      -0.008654       0.030750             19.862540      17.697449       1.249210      -4.830198      27.599225      -0.386875      14.290945           0.001088
            2             Cu       6.701990       8.320064      12.110186       0.614921      83.087715 0.13202197E+04  0.38264614E+05                                16.077473                           12.364335       1.096590       2.232744                    0.991717      45.423536     115.963942       0.486663       0.434237      -1.127657       0.008468       0.003400      -0.021250       0.023127      -0.013050      -0.021500       0.006506       0.006173       0.028600      -0.022077      -0.008635       0.030711             19.862991      17.697853      -1.249237       4.830312      27.599880      -0.386891      14.291240          -0.000805
            3             Cu       0.771515      12.110186       3.979536       0.636338      81.554506 0.12899834E+04  0.37147429E+05                                15.852001                           12.193372       1.160171       2.255633                    0.992082      45.021276     114.315775       0.492115       0.432210      -1.129733       0.008491      -0.021799      -0.002610       0.023539      -0.020325       0.013563      -0.007242      -0.013042      -0.023162      -0.021909      -0.008456       0.030365             19.582900      17.454532       4.765689       1.233872      14.099207       0.381197      27.194961          -0.680234
            4             Cu       4.725165       0.189414       8.320064       0.636328      81.555314 0.12899976E+04  0.37147945E+05                                15.852102                           12.193437       1.160143       2.255623                    0.992082      45.021497     114.316555       0.492114       0.432210      -1.129733       0.008490       0.021799       0.002608       0.023539       0.020328      -0.013566      -0.007245      -0.013053      -0.023170      -0.021914      -0.008458       0.030372             19.583035      17.454649      -4.765729      -1.233876      14.099304       0.381189      27.195152           0.680238
            5              H       3.638939       0.665408       2.752650       0.144606       0.944832 0.70003307E+01  0.67628543E+02                                 1.698487                            1.628244      -1.240530       2.304364                    0.993340       3.675112      10.799811       0.446419       1.420207      -0.678857       0.005516      -0.020099       0.018580       0.027921       0.001087       0.007345      -0.002784      -0.009956       0.011385      -0.010978       0.002648       0.008330              1.737914       1.465774      -0.003485       0.009529       2.004939      -0.458059       1.743029           0.000016
            6              H       3.900671       1.186911       1.298838       0.143800       0.885142 0.66401752E+01  0.62581652E+02                                 1.566038                            1.539914      -0.742661       2.540624                    0.998983       3.330866       9.310398       0.485281       1.339198      -0.696890       0.015536      -0.006190      -0.024907       0.030001       0.001469      -0.005409       0.009423       0.008301       0.018573      -0.013160       0.000556       0.012604              1.574781       1.450395      -0.041774      -0.252141       1.375755       0.102207       1.898192           0.000048
            7              H       5.321613       2.280346       2.821528       0.082586       1.126670 0.86895588E+01  0.87849328E+02                                 1.839464                            1.756358      -1.158602       2.301625                    0.995316       3.965483      11.590119       0.455099       1.331251      -0.695892       0.029727      -0.011270       0.001603       0.031832       0.007983       0.001858      -0.008286      -0.011094       0.014061      -0.013879       0.000725       0.013154              1.879269       2.519029      -0.281995       0.087459       1.630791      -0.090185       1.487988           0.000013
            8              H       4.073841       2.820298       3.608703       0.078720       1.215941 0.99849457E+01  0.10370401E+03                                 1.891883                            1.851671      -1.032717       2.369643                    0.996572       3.843972      11.101788       0.457976       1.287696      -0.707183      -0.016356       0.009030       0.030389       0.035673      -0.006237       0.000078       0.000272      -0.023645      -0.003913      -0.012716      -0.001306       0.014023              1.898622       1.674149       0.044542      -0.348223       1.606091      -0.025438       2.415626           0.000008
            9              H       5.255982       4.800534       3.231105       0.095866       1.073845 0.82876516E+01  0.80377015E+02                                 1.615380                            1.591546      -0.613270       2.578087                    0.999925       3.183804       8.271505       0.551020       1.146141      -0.744211      -0.002237       0.006643       0.036678       0.037342       0.004385       0.000156       0.002578      -0.003923       0.011995      -0.006958       0.001149       0.005809              1.601737       1.298948       0.026896      -0.015196       1.460335      -0.019430       2.045929           0.000002
           10              H       6.158996       4.478284       1.987615       0.079869       1.187698 0.95423401E+01  0.98740319E+02                                 1.905364                            1.842040      -1.219836       2.277321                    0.993102       4.031614      11.915346       0.443907       1.333442      -0.695711       0.032020      -0.005050      -0.013312       0.035043       0.005818      -0.001669      -0.000233      -0.005060      -0.004106      -0.006013      -0.001161       0.007174              1.924940       2.529180      -0.209013      -0.282534       1.705447      -0.002021       1.540194          -0.000029
           11              H       5.495573       6.724191       1.947027       0.138404       1.224661 0.95293649E+01  0.98393788E+02                                 1.945013                            1.843184      -1.284992       2.272100                    0.993769       3.757561      11.027860       0.443708       1.336918      -0.696521       0.015861       0.016113       0.015997       0.027697       0.001510       0.000643       0.004487      -0.011001       0.023660      -0.009648      -0.000647       0.010294              1.997471       2.097358       0.542509       0.142548       2.295620       0.190907       1.599434          -0.000010
           12              H       3.991605       6.290015       1.953176       0.142334       1.017487 0.78090629E+01  0.76831817E+02                                 1.733500                            1.680401      -1.031015       2.399203                    0.996582       3.542808      10.199777       0.459099       1.355995      -0.693013      -0.023540       0.005011       0.013277       0.027486      -0.008296       0.001209      -0.002486      -0.001415       0.013572      -0.010630       0.002566       0.008065              1.749290       2.209104      -0.245926      -0.186959       1.596426       0.077636       1.442341           0.000002
           13              H       7.592589      11.634192       9.546950       0.144608       0.944836 0.70003685E+01  0.67629003E+02                                 1.698491                            1.628248      -1.240537       2.304360                    0.993340       3.675123      10.799853       0.446419       1.420206      -0.678857       0.005516       0.020098      -0.018580       0.027921      -0.001087      -0.007345      -0.002784      -0.009956       0.011386      -0.010979       0.002649       0.008330              1.737918       1.465778       0.003485      -0.009529       2.004944      -0.458060       1.743032          -0.000016
           14              H       7.854321      11.112689      11.000762       0.143803       0.885138 0.66401310E+01  0.62581129E+02                                 1.566033                            1.539909      -0.742662       2.540624                    0.998983       3.330854       9.310355       0.485282       1.339198      -0.696890       0.015536       0.006190       0.024908       0.030002      -0.001470       0.005409       0.009423       0.008301       0.018573      -0.013160       0.000556       0.012605              1.574775       1.450390       0.041773       0.252139       1.375751       0.102206       1.898184          -0.000047
           15              H       1.367963      10.019254       9.478072       0.082590       1.126668 0.86895487E+01  0.87849212E+02                                 1.839463                            1.756357      -1.158603       2.301625                    0.995316       3.965484      11.590126       0.455099       1.331250      -0.695892       0.029726       0.011270      -0.001602       0.031831      -0.007983      -0.001858      -0.008286      -0.011094       0.014062      -0.013879       0.000725       0.013154              1.879268       2.519026       0.281995      -0.087459       1.630790      -0.090185       1.487987          -0.000013
           16              H       0.120191       9.479302       8.690897       0.078726       1.215952 0.99850656E+01  0.10370555E+03                                 1.891891                            1.851679      -1.032729       2.369637                    0.996572       3.843989      11.101847       0.457977       1.287691      -0.707183      -0.016356      -0.009029      -0.030389       0.035673       0.006237      -0.000078       0.000272      -0.023645      -0.003913      -0.012717      -0.001307       0.014023              1.898630       1.674156      -0.044542       0.348225       1.606098      -0.025439       2.415637          -0.000009
           17              H       1.302332       7.499066       9.068495       0.095884       1.073819 0.82873828E+01  0.80373645E+02                                 1.615338                            1.591507      -0.613262       2.578091                    0.999925       3.183770       8.271340       0.551034       1.146123      -0.744215      -0.002237      -0.006644      -0.036678       0.037342      -0.004385      -0.000156       0.002579      -0.003923       0.011997      -0.006958       0.001149       0.005810              1.601696       1.298920      -0.026894       0.015196       1.460301      -0.019430       2.045868          -0.000003
           18              H       2.205346       7.821316      10.311985       0.079874       1.187690 0.95422659E+01  0.98739387E+02                                 1.905356                            1.842034      -1.219841       2.277320                    0.993102       4.031602      11.915312       0.443907       1.333444      -0.695710       0.032020       0.005050       0.013313       0.035043      -0.005818       0.001669      -0.000233      -0.005060      -0.004104      -0.006013      -0.001161       0.007174              1.924933       2.529167       0.209010       0.282529       1.705443      -0.002022       1.540188           0.000031
           19              H       1.541924       5.575409      10.352573       0.138408       1.224665 0.95294130E+01  0.98394420E+02                                 1.945017                            1.843188      -1.284996       2.272097                    0.993769       3.757573      11.027907       0.443708       1.336916      -0.696521       0.015862      -0.016113      -0.015996       0.027696      -0.001510      -0.000642       0.004487      -0.011001       0.023659      -0.009647      -0.000647       0.010294              1.997476       2.097364      -0.542511      -0.142549       2.295625       0.190908       1.599438           0.000011
           20              H       0.037955       6.009585      10.346424       0.142336       1.017493 0.78091223E+01  0.76832539E+02                                 1.733505                            1.680405      -1.031021       2.399200                    0.996581       3.542821      10.199820       0.459099       1.355992      -0.693013      -0.023540      -0.005011      -0.013276       0.027486       0.008296      -0.001210      -0.002486      -0.001415       0.013572      -0.010631       0.002565       0.008065              1.749295       2.209110       0.245927       0.186959       1.596431       0.077637       1.442345          -0.000001
           21              H       1.662114       9.546950       0.665408       0.144584       0.944998 0.70017780E+01  0.67645338E+02                                 1.698613                            1.628355      -1.240451       2.304366                    0.993344       3.675268      10.800138       0.446432       1.420106      -0.678876       0.005503      -0.018497      -0.020131       0.027886      -0.007331       0.001104       0.002772      -0.010625       0.009287      -0.010965       0.002674       0.008291              1.738051       1.465905      -0.009532      -0.003483       1.743097       0.458088       2.005149           0.000046
           22              H       1.923846      11.000762       1.186911       0.143891       0.884845 0.66376186E+01  0.62553285E+02                                 1.565885                            1.539784      -0.742694       2.540715                    0.998982       3.330480       9.309852       0.485210       1.339487      -0.696833       0.015521       0.024925      -0.006230       0.030016       0.005388       0.001465      -0.009435      -0.005112      -0.021731      -0.013163       0.000570       0.012592              1.574616       1.450276       0.252064      -0.041776       1.897919      -0.102196       1.375653           0.000083
           23              H       3.344788       9.478072       2.280346       0.082663       1.126533 0.86884145E+01  0.87837330E+02                                 1.839522                            1.756404      -1.159344       2.301356                    0.995306       3.965620      11.591553       0.455017       1.331495      -0.695841       0.029761      -0.001577      -0.011279       0.031865      -0.001865       0.007971       0.008289      -0.012620       0.009627      -0.013885       0.000724       0.013161              1.879341       2.519113      -0.087465      -0.282030       1.488044       0.090190       1.630867          -0.000200
           24              H       2.097016       8.690897       2.820298       0.078608       1.216084 0.99862554E+01  0.10371850E+03                                 1.891850                            1.851651      -1.032252       2.369798                    0.996573       3.843978      11.100972       0.458043       1.287498      -0.707227      -0.016355      -0.030366       0.009090       0.035668      -0.000067      -0.006275      -0.000297      -0.009877       0.037332      -0.012727      -0.001287       0.014013              1.898586       1.674136       0.348167       0.044525       2.415522       0.025461       1.606101           0.000013
           25              H       3.279157       9.068495       4.800534       0.095753       1.074498 0.82943393E+01  0.80459089E+02                                 1.616096                            1.592239      -0.613069       2.578087                    0.999925       3.184955       8.275713       0.550867       1.146214      -0.744190      -0.002206      -0.036654       0.006727       0.037331      -0.000165       0.004425      -0.002606      -0.007982      -0.000141      -0.007004       0.001148       0.005856              1.602443       1.299460       0.015129       0.026923       2.046915       0.019458       1.460954          -0.000070
           26              H       4.182171      10.311985       4.478284       0.080012       1.186186 0.95270770E+01  0.98543607E+02                                 1.903886                            1.840696      -1.218820       2.277999                    0.993104       4.028834      11.905052       0.444019       1.333631      -0.695682       0.032079       0.013410      -0.004961       0.035121       0.001749       0.005849       0.000226      -0.000433       0.009576      -0.006062      -0.001147       0.007209              1.923421       2.526922       0.282289      -0.208730       1.539197       0.001976       1.704144          -0.000035
           27              H       3.518749      10.352573       6.724191       0.138324       1.225210 0.95351035E+01  0.98469122E+02                                 1.945674                            1.843804      -1.285139       2.271993                    0.993753       3.758718      11.032619       0.443605       1.337012      -0.696500       0.015919      -0.015876       0.016121       0.027665      -0.000593       0.001569      -0.004415      -0.017273       0.004925      -0.009675      -0.000521       0.010196              1.998129       2.098270      -0.142653       0.542753       1.599895      -0.191020       2.296221          -0.000171
           28              H       2.014780      10.346424       6.290015       0.142194       1.018422 0.78181975E+01  0.76944414E+02                                 1.734508                            1.681318      -1.032129       2.398490                    0.996572       3.545071      10.207903       0.458998       1.355890      -0.693024      -0.023546      -0.013144       0.005035       0.027432      -0.001275      -0.008310       0.002516      -0.007447      -0.004470      -0.010616       0.002479       0.008138              1.750337       2.210681       0.187137      -0.246212       1.443062      -0.077695       1.597268           0.000010
           29              H       5.615764       2.752650      11.634192       0.144588       0.944991 0.70017167E+01  0.67644616E+02                                 1.698607                            1.628349      -1.240455       2.304366                    0.993344       3.675253      10.800093       0.446432       1.420109      -0.678876       0.005502       0.018497       0.020131       0.027887       0.007331      -0.001104       0.002772      -0.010625       0.009287      -0.010965       0.002674       0.008291              1.738044       1.465900       0.009532       0.003483       1.743090       0.458085       2.005141          -0.000044
           30              H       5.877496       1.298838      11.112689       0.143896       0.884837 0.66375415E+01  0.62552351E+02                                 1.565873                            1.539773      -0.742680       2.540723                    0.998983       3.330456       9.309757       0.485213       1.339483      -0.696834       0.015521      -0.024925       0.006230       0.030016      -0.005388      -0.001465      -0.009435      -0.005112      -0.021730      -0.013163       0.000570       0.012593              1.574604       1.450266      -0.252061       0.041775       1.897903      -0.102195       1.375644          -0.000083
           31              H       7.298438       2.821528      10.019254       0.082666       1.126537 0.86884579E+01  0.87837897E+02                                 1.839526                            1.756408      -1.159350       2.301353                    0.995305       3.965633      11.591607       0.455017       1.331495      -0.695841       0.029760       0.001577       0.011279       0.031865       0.001865      -0.007971       0.008289      -0.012620       0.009627      -0.013885       0.000724       0.013161              1.879346       2.519121       0.087466       0.282031       1.488047       0.090191       1.630871           0.000202
           32              H       6.050666       3.608703       9.479302       0.078612       1.216082 0.99862345E+01  0.10371824E+03                                 1.891848                            1.851649      -1.032250       2.369799                    0.996573       3.843976      11.100969       0.458043       1.287498      -0.707227      -0.016355       0.030366      -0.009090       0.035668       0.000066       0.006275      -0.000297      -0.009876       0.037333      -0.012727      -0.001287       0.014014              1.898584       1.674135      -0.348167      -0.044525       2.415519       0.025461       1.606099          -0.000012
           33              H       7.232807       3.231105       7.499066       0.095755       1.074497 0.82943299E+01  0.80458979E+02                                 1.616095                            1.592238      -0.613069       2.578088                    0.999925       3.184954       8.275711       0.550868       1.146214      -0.744190      -0.002206       0.036654      -0.006728       0.037331       0.000165      -0.004425      -0.002607      -0.007983      -0.000141      -0.007004       0.001148       0.005856              1.602442       1.299460      -0.015130      -0.026923       2.046913       0.019458       1.460953           0.000068
           34              H       0.228521       1.987615       7.821316       0.080014       1.186193 0.95271518E+01  0.98544591E+02                                 1.903894                            1.840703      -1.218829       2.277994                    0.993103       4.028853      11.905128       0.444018       1.333631      -0.695681       0.032079      -0.013410       0.004960       0.035121      -0.001749      -0.005850       0.000226      -0.000433       0.009576      -0.006062      -0.001147       0.007209              1.923428       2.526933      -0.282290       0.208730       1.539202       0.001976       1.704150           0.000035
           35              H       7.472399       1.947027       5.575409       0.138320       1.225206 0.95350644E+01  0.98468642E+02                                 1.945674                            1.843803      -1.285144       2.271992                    0.993753       3.758710      11.032600       0.443604       1.337017      -0.696499       0.015918       0.015877      -0.016122       0.027666       0.000593      -0.001569      -0.004415      -0.017273       0.004925      -0.009675      -0.000521       0.010196              1.998129       2.098269       0.142653      -0.542753       1.599895      -0.191021       2.296222           0.000170
           36              H       5.968430       1.953176       6.009585       0.142194       1.018409 0.78180614E+01  0.76942739E+02                                 1.734494                            1.681305      -1.032113       2.398500                    0.996573       3.545041      10.207794       0.459000       1.355893      -0.693024      -0.023546       0.013144      -0.005036       0.027432       0.001275       0.008310       0.002516      -0.007447      -0.004469      -0.010616       0.002479       0.008138              1.750322       2.210662      -0.187135       0.246210       1.443051      -0.077694       1.597255          -0.000011
           37              C       2.108877       1.789592       2.036814       0.334766      27.192228 0.32689514E+03  0.72584518E+04                                 8.452532                            6.445245      -0.190384       1.980803                    0.999208      24.876272      72.786766       0.578854       0.476542      -1.014471       0.005346       0.004742       0.009869       0.012185      -0.006427       0.016553       0.044464       0.013452       0.011826      -0.051713       0.007320       0.044392              9.803265      14.276382       0.304695      -0.324402       7.989267      -3.270821       7.144146          -0.000608
           38              C       3.555913       1.436593       2.169649      -0.302514      29.479045 0.47307432E+03  0.11424065E+05                                 8.420907                            7.294406      -0.312457       1.889431                    0.996496      30.772606      91.339080       0.601358       0.421776      -1.054797       0.014060       0.064520       0.023723       0.070166       0.009367       0.012757       0.012957       0.012814      -0.024310      -0.019289      -0.005508       0.024797              9.110859      11.503722       1.122458       0.365482       8.758526      -0.601305       7.070329           0.000158
           39              C       4.401203       2.573076       2.730511       0.015954      22.676011 0.33765507E+03  0.75323289E+04                                 7.148936                            6.199910      -0.062127       2.002705                    0.998120      27.076666      78.521169       0.643163       0.426903      -1.046353      -0.049955       0.011519      -0.084800       0.099093       0.022499       0.011017      -0.027253      -0.084946      -0.037382      -0.050861      -0.011319       0.062181              7.749648       7.708727       1.615686       0.015468       8.858410      -1.473462       6.681808           0.000125
           40              C       5.261517       4.720586       2.264356       0.025628      22.202386 0.32862037E+03  0.72598044E+04                                 7.015630                            6.097373       0.026400       2.034163                    0.998686      26.533583      75.838681       0.653512       0.424250      -1.051080      -0.080403       0.008062      -0.053313       0.096809       0.029449       0.013328       0.000025      -0.062755      -0.058640      -0.040625      -0.012523       0.053148              7.567677       6.698092       0.807499      -0.000908       9.975381      -1.647468       6.029557          -0.000019
           41              C       4.876432       6.044023       1.640767      -0.313949      28.580075 0.45822061E+03  0.10998352E+05                                 8.216353                            7.151071      -0.302197       1.887929                    0.997076      31.072423      92.521902       0.609753       0.418503      -1.054846       0.018252      -0.067247       0.003122       0.069750      -0.016656       0.005501      -0.001621      -0.032710       0.094626      -0.039394       0.007046       0.032348              8.721841       7.261875       0.256771       0.185746      10.566933      -1.398856       8.336716          -0.000013
           42              C       4.872478       6.032954       0.140215       0.328559      24.105840 0.31878000E+03  0.70105820E+04                                 7.683136                            6.293518      -0.010107       2.039923                    0.999594      24.462324      70.463540       0.597745       0.465937      -1.023591      -0.000441      -0.007960       0.009978       0.012771      -0.053290       0.005420       0.003349       0.005063       0.007426      -0.055246       0.003081       0.052165              8.393819       7.007257       3.198283      -0.310691       7.984226      -1.077661      10.189974           0.000169
           43              C       6.062527      10.510008      10.262786       0.334758      27.192217 0.32689495E+03  0.72584453E+04                                 8.452524                            6.445237      -0.190382       1.980805                    0.999208      24.876255      72.786664       0.578855       0.476542      -1.014471       0.005348      -0.004740      -0.009869       0.012184       0.006427      -0.016553       0.044463       0.013454       0.011827      -0.051713       0.007321       0.044392              9.803257      14.276371      -0.304698       0.324402       7.989262      -3.270819       7.144137           0.000610
           44              C       7.509563      10.863007      10.129951      -0.302513      29.479045 0.47307427E+03  0.11424064E+05                                 8.420912                            7.294410      -0.312465       1.889429                    0.996496      30.772611      91.339142       0.601357       0.421776      -1.054797       0.014059      -0.064521      -0.023723       0.070167      -0.009368      -0.012758       0.012957       0.012813      -0.024308      -0.019289      -0.005510       0.024799              9.110866      11.503734      -1.122461      -0.365484       8.758536      -0.601308       7.070328          -0.000156
           45              C       0.447553       9.726524       9.569089       0.015951      22.676139 0.33765736E+03  0.75323946E+04                                 7.148969                            6.199935      -0.062135       2.002701                    0.998120      27.076786      78.521653       0.643161       0.426903      -1.046353      -0.049955      -0.011518       0.084801       0.099093      -0.022500      -0.011017      -0.027254      -0.084945      -0.037380      -0.050861      -0.011319       0.062181              7.749686       7.708761      -1.615699      -0.015466       8.858458      -1.473477       6.681839          -0.000125
           46              C       1.307867       7.579014      10.035244       0.025620      22.202656 0.32862546E+03  0.72599449E+04                                 7.015695                            6.097429       0.026397       2.034158                    0.998686      26.533763      75.839344       0.653507       0.424252      -1.051080      -0.080403      -0.008062       0.053315       0.096809      -0.029450      -0.013327       0.000026      -0.062755      -0.058633      -0.040624      -0.012523       0.053148              7.567751       6.698152      -0.807518       0.000905       9.975518      -1.647500       6.029583           0.000020
           47              C       0.922782       6.255577      10.658833      -0.313949      28.580182 0.45822267E+03  0.10998418E+05                                 8.216382                            7.151094      -0.302211       1.887924                    0.997076      31.072530      92.522397       0.609751       0.418504      -1.054846       0.018253       0.067248      -0.003121       0.069751       0.016657      -0.005501      -0.001622      -0.032710       0.094619      -0.039394       0.007047       0.032346              8.721873       7.261904      -0.256775      -0.185744      10.566978      -1.398856       8.336737           0.000015
           48              C       0.918828       6.266646      12.159385       0.328557      24.105877 0.31878057E+03  0.70105972E+04                                 7.683139                            6.293521      -0.010098       2.039926                    0.999594      24.462347      70.463602       0.597745       0.465937      -1.023591      -0.000439       0.007960      -0.009978       0.012772       0.053290      -0.005420       0.003348       0.005062       0.007430      -0.055247       0.003082       0.052165              8.393823       7.007261      -3.198285       0.310695       7.984229      -1.077666      10.189978          -0.000163
           49              C       0.132052      10.262786       1.789592       0.334451      27.194282 0.32692248E+03  0.72589947E+04                                 8.451543                            6.444461      -0.188600       1.981287                    0.999217      24.877774      72.783759       0.579048       0.476387      -1.014584       0.005469      -0.009418       0.004989       0.011979      -0.016661      -0.006535      -0.044519       0.001057      -0.025162      -0.051807       0.007401       0.044405              9.802208      14.276737       0.326275       0.305554       7.142643       3.269466       7.987245          -0.002088
           50              C       1.579088      10.129951       1.436593      -0.302727      29.487645 0.47321880E+03  0.11428497E+05                                 8.422696                            7.295587      -0.312704       1.889283                    0.996494      30.778230      91.361387       0.601297       0.421784      -1.054786       0.014048      -0.023514       0.064413       0.069995      -0.012883       0.009327      -0.013040       0.018753      -0.006522      -0.019487      -0.005410       0.024897              9.113061      11.507529      -0.366202       1.122461       7.070870       0.601187       8.760784           0.000161
           51              C       2.424378       9.569089       2.573076       0.016031      22.680037 0.33770901E+03  0.75340267E+04                                 7.150461                            6.200853      -0.063234       2.002277                    0.998125      27.081185      78.543440       0.643028       0.426964      -1.046289      -0.049873       0.084846       0.011699       0.099112      -0.010915       0.022420       0.027130      -0.023717       0.146246      -0.050707      -0.011421       0.062128              7.751578       7.710918      -0.015582       1.616590       6.682429       1.473466       8.861387          -0.000381
           52              C       3.284692      10.035244       4.720586       0.025945      22.199953 0.32858047E+03  0.72588584E+04                                 7.015961                            6.097681       0.025003       2.033757                    0.998686      26.531929      75.838937       0.653372       0.424345      -1.050999      -0.080421       0.053440       0.008002       0.096889      -0.013238       0.029761      -0.000192      -0.001958       0.123216      -0.040600      -0.012729       0.053328              7.567993       6.697555       0.000923       0.807259       6.030341       1.648049       9.976084          -0.000449
           53              C       2.899607      10.658833       6.044023      -0.314486      28.583809 0.45830309E+03  0.11000598E+05                                 8.215751                            7.150521      -0.300881       1.888287                    0.997070      31.076330      92.528362       0.609942       0.418364      -1.054956       0.018336      -0.003231      -0.067217       0.069748      -0.005617      -0.016530       0.001785      -0.062458       0.002438      -0.038863       0.007145       0.031718              8.720821       7.262397      -0.185761       0.255026       8.337730       1.398504      10.562335          -0.000065
           54              C       2.895653      12.159385       6.032954       0.331605      24.041814 0.31776479E+03  0.69837660E+04                                 7.673050                            6.285775      -0.016953       2.038066                    0.999593      24.437604      70.405311       0.597694       0.466276      -1.023246      -0.000275      -0.008408      -0.008164       0.011723      -0.005368      -0.053130      -0.003508      -0.001978      -0.013842      -0.055523       0.003911       0.051611              8.382096       6.998308       0.309805       3.190361      10.178601       1.075014       7.969380          -0.001369
           55              C       4.085702       2.036814      10.510008       0.334459      27.194222 0.32692158E+03  0.72589697E+04                                 8.451527                            6.444449      -0.188594       1.981289                    0.999217      24.877751      72.783666       0.579049       0.476386      -1.014584       0.005472       0.009417      -0.004986       0.011979       0.016661       0.006535      -0.044519       0.001055      -0.025157      -0.051806       0.007400       0.044407              9.802190      14.276708      -0.326271      -0.305557       7.142633       3.269458       7.987229           0.002088
           56              C       5.532738       2.169649      10.863007      -0.302725      29.487647 0.47321889E+03  0.11428499E+05                                 8.422701                            7.295592      -0.312709       1.889282                    0.996494      30.778207      91.361315       0.601297       0.421784      -1.054785       0.014047       0.023514      -0.064412       0.069994       0.012883      -0.009328      -0.013042       0.018753      -0.006519      -0.019489      -0.005410       0.024899              9.113066      11.507544       0.366209      -1.122466       7.070867       0.601185       8.760787          -0.000158
           57              C       6.378028       2.730511       9.726524       0.016030      22.680130 0.33771077E+03  0.75340769E+04                                 7.150483                            6.200871      -0.063235       2.002275                    0.998125      27.081276      78.543802       0.643027       0.426964      -1.046288      -0.049874      -0.084846      -0.011699       0.099112       0.010915      -0.022420       0.027130      -0.023716       0.146247      -0.050707      -0.011422       0.062129              7.751603       7.710946       0.015582      -1.616598       6.682449       1.473476       8.861414           0.000381
           58              C       7.238342       2.264356       7.579014       0.025943      22.200024 0.32858185E+03  0.72588978E+04                                 7.015980                            6.097697       0.025003       2.033756                    0.998686      26.532000      75.839229       0.653371       0.424345      -1.050999      -0.080421      -0.053439      -0.008003       0.096889       0.013237      -0.029762      -0.000194      -0.001956       0.123216      -0.040599      -0.012730       0.053330              7.568014       6.697576      -0.000924      -0.807266       6.030354       1.648052       9.976111           0.000446
           59              C       6.853257       1.640767       6.255577      -0.314482      28.583625 0.45829937E+03  0.11000483E+05                                 8.215711                            7.150489      -0.300879       1.888290                    0.997070      31.076155      92.527653       0.609944       0.418363      -1.054957       0.018335       0.003232       0.067215       0.069746       0.005618       0.016531       0.001785      -0.062461       0.002442      -0.038866       0.007147       0.031719              8.720778       7.262364       0.185765      -0.255025       8.337685       1.398492      10.562285           0.000062
           60              C       6.849303       0.140215       6.266646       0.331603      24.041809 0.31776479E+03  0.69837650E+04                                 7.673045                            6.285772      -0.016947       2.038068                    0.999593      24.437596      70.405251       0.597695       0.466276      -1.023246      -0.000277       0.008408       0.008162       0.011721       0.005369       0.053130      -0.003508      -0.001978      -0.013841      -0.055523       0.003911       0.051612              8.382092       6.998309      -0.309802      -3.190362      10.178585       1.075013       7.969381           0.001365
           61              N       1.665277       2.772330       1.243490      -0.251602      41.465669 0.57528134E+03  0.14345453E+05                                10.212197                            7.876180      -0.309333       1.907757                    0.997547      29.553796      84.381657       0.607421       0.404373      -1.084024      -0.086116      -0.031380       0.035204       0.098184      -0.008373      -0.000465       0.012783       0.028414      -0.021039      -0.022700       0.002076       0.020624             12.034597      12.744401       1.806399      -2.047954      12.838819      -6.005407      10.520570          -0.001434
           62              N       0.306013       2.778480       1.336967      -0.061291      28.477441 0.41699042E+03  0.94819269E+04                                 7.599875                            6.487527       0.841343       2.291163                    0.999422      26.103652      68.480031       0.711659       0.378498      -1.115176       0.202000      -0.157672       0.125572       0.285365       0.106566      -0.080606       0.079778       0.053150      -0.001583      -0.180255       0.066556       0.113699              8.250854      10.314117      -0.111771      -0.310941       7.999153      -2.681447       6.439292          -0.004399
           63              N       7.859065       1.808041       2.126601      -0.092741      28.674483 0.42640559E+03  0.97425141E+04                                 7.600331                            6.528217       0.911936       2.303050                    0.998740      26.523286      69.565958       0.715254       0.374798      -1.118810       0.276925       0.040203      -0.052917       0.284788      -0.083344       0.080202       0.010313      -0.180918       0.133890      -0.173694       0.063725       0.109969              8.238964      10.018531      -0.093129      -0.027985       7.873306      -2.943753       6.825056          -0.000636
           64              N       1.078556       1.172152       2.600135      -0.280919      42.056171 0.58287294E+03  0.14531643E+05                                10.176492                            7.830589       0.006660       1.999566                    0.998635      29.648135      83.681946       0.622758       0.394499      -1.094559      -0.046386       0.080015      -0.055658       0.107944      -0.006619       0.018615       0.015632       0.034983       0.002754      -0.031747       0.002258       0.029488             12.105460      12.040596       2.425115      -1.823306      12.379371      -6.563902      11.896412          -0.049521
           65              N       4.080167       5.187971      11.723979      -0.262823      37.494329 0.57466912E+03  0.14271295E+05                                 9.433808                            7.787398       0.012304       2.012376                    0.998442      29.098471      81.874075       0.623250       0.395729      -1.094102       0.045628       0.055066      -0.074817       0.103498      -0.015146       0.000427       0.005896       0.014768       0.060793      -0.027557       0.006205       0.021351             10.728074      11.171375       5.581600      -0.727469      12.233870      -0.436467       8.778977          -0.000338
           66              N       4.315014       5.454873      10.426371      -0.068973      25.751085 0.40180924E+03  0.90869528E+04                                 7.142329                            6.418596       0.640067       2.224894                    0.999844      26.407668      69.953681       0.704395       0.384496      -1.106578       0.103054       0.109774       0.246897       0.289186      -0.060307      -0.102270      -0.110456      -0.006836      -0.186995      -0.197083       0.089012       0.108072              7.447884       7.037698       2.346956      -0.159733       8.293548       0.341203       7.012407           0.000013
           67              N       5.195887       6.415471      10.364873      -0.095450      27.258975 0.42773329E+03  0.98323397E+04                                 7.427660                            6.621486       0.439075       2.140395                    0.999856      27.294357      73.057855       0.693191       0.384387      -1.105899      -0.094959      -0.086127       0.278884       0.306938      -0.025334       0.112403       0.110379      -0.006467      -0.268738      -0.201793       0.070104       0.131689              7.761634       7.351705       2.943167       0.079102       8.679660       0.032724       7.253538           0.000033
           68              N       5.545389       6.777080      11.626812      -0.255823      38.050606 0.54715505E+03  0.13451988E+05                                 9.582451                            7.624759      -0.012664       2.002504                    0.998788      29.090897      82.030600       0.625255       0.398449      -1.089824      -0.057285      -0.047658      -0.071228       0.103084      -0.032201       0.005816       0.000438      -0.015140       0.018140      -0.036651       0.006152       0.030498             11.265805      11.221504       6.691354      -0.120901      14.103917      -0.749347       8.471993          -0.000450
           69              N       5.618927       9.527270      11.056110      -0.251592      41.465131 0.57527197E+03  0.14345179E+05                                10.212177                            7.876163      -0.309355       1.907752                    0.997547      29.553535      84.381135       0.607416       0.404378      -1.084019      -0.086109       0.031369      -0.035188       0.098168       0.008368       0.000467       0.012776       0.028411      -0.021038      -0.022690       0.002071       0.020619             12.034576      12.744378      -1.806404       2.047953      12.838801      -6.005399      10.520548           0.001469
           70              N       4.259663       9.521120      10.962633      -0.061298      28.477408 0.41698980E+03  0.94819103E+04                                 7.599875                            6.487525       0.841340       2.291164                    0.999422      26.103608      68.479931       0.711659       0.378498      -1.115176       0.201999       0.157675      -0.125568       0.285364      -0.106566       0.080604       0.079777       0.053151      -0.001576      -0.180254       0.066556       0.113698              8.250855      10.314117       0.111766       0.310942       7.999155      -2.681451       6.439293           0.004405
           71              N       3.905415      10.491559      10.172999      -0.092747      28.674639 0.42640843E+03  0.97425994E+04                                 7.600375                            6.528251       0.911922       2.303046                    0.998740      26.523333      69.566253       0.715250       0.374800      -1.118809       0.276927      -0.040201       0.052919       0.284790       0.083343      -0.080203       0.010312      -0.180916       0.133893      -0.173693       0.063724       0.109969              8.239014      10.018593       0.093128       0.027985       7.873354      -2.943776       6.825095           0.000641
           72              N       5.032206      11.127448       9.699465      -0.280924      42.056288 0.58287459E+03  0.14531702E+05                                10.176533                            7.830615       0.006638       1.999558                    0.998635      29.648194      83.682315       0.622754       0.394501      -1.094558      -0.046390      -0.080014       0.055658       0.107945       0.006616      -0.018613       0.015629       0.034984       0.002758      -0.031743       0.002256       0.029487             12.105515      12.040644      -2.425130       1.823315      12.379434      -6.563941      11.896465           0.049522
           73              N       0.126517       7.111629       0.575621      -0.262813      37.493834 0.57465982E+03  0.14271016E+05                                 9.433767                            7.787365       0.012308       2.012380                    0.998442      29.098208      81.873375       0.623247       0.395732      -1.094099       0.045615      -0.055053       0.074813       0.103482       0.015141      -0.000425       0.005893       0.014768       0.060780      -0.027549       0.006203       0.021346             10.728025      11.171326      -5.581571       0.727468      12.233808      -0.436468       8.778942           0.000381
           74              N       0.361364       6.844727       1.873229      -0.068974      25.750771 0.40180299E+03  0.90867707E+04                                 7.142253                            6.418531       0.640096       2.224907                    0.999844      26.407495      69.952933       0.704402       0.384494      -1.106580       0.103054      -0.109774      -0.246894       0.289183       0.060309       0.102269      -0.110457      -0.006835      -0.186988      -0.197084       0.089012       0.108072              7.447804       7.037623      -2.346925       0.159737       8.293451       0.341190       7.012337          -0.000009
           75              N       1.242237       5.884129       1.934727      -0.095451      27.258991 0.42773386E+03  0.98323622E+04                                 7.427698                            6.621520       0.439044       2.140388                    0.999856      27.294266      73.057794       0.693185       0.384391      -1.105896      -0.094958       0.086123      -0.278881       0.306934       0.025331      -0.112402       0.110375      -0.006471      -0.268733      -0.201788       0.070101       0.131686              7.761673       7.351739      -2.943180      -0.079099       8.679702       0.032719       7.253577          -0.000028
           76              N       1.591739       5.522520       0.672788      -0.255833      38.050905 0.54716068E+03  0.13452149E+05                                 9.582455                            7.624765      -0.012655       2.002506                    0.998788      29.091054      82.030863       0.625259       0.398446      -1.089828      -0.057297       0.047669       0.071233       0.103099       0.032206      -0.005815       0.000435      -0.015142       0.018152      -0.036657       0.006155       0.030502             11.265804      11.221503      -6.691346       0.120905      14.103908      -0.749355       8.472002           0.000489
           77              N       7.595752      11.056110       2.772330      -0.258043      41.720966 0.57956039E+03  0.14481222E+05                                10.259960                            7.910685      -0.313231       1.905273                    0.997558      29.666206      84.831076       0.605395       0.404912      -1.083493      -0.087487      -0.036891      -0.032658       0.100406      -0.000388      -0.009210      -0.014779       0.023858      -0.030350      -0.024613       0.004053       0.020560             12.094160      12.803014       2.063019       1.819048      10.573211       6.040454      12.906256          -0.057887
           78              N       6.236488      10.962633       2.778480      -0.059018      28.410696 0.41583234E+03  0.94490197E+04                                 7.587389                            6.478196       0.840552       2.291391                    0.999420      26.071396      68.371595       0.712224       0.378461      -1.115203       0.202360      -0.125624      -0.157059       0.285304       0.080533       0.106427      -0.079445       0.027795      -0.077400      -0.179814       0.066109       0.113705              8.236170      10.293437       0.311007      -0.111090       6.428751       2.675305       7.986322          -0.000236
           79              N       5.882240      10.172999       1.808041      -0.094424      28.718454 0.42718175E+03  0.97644611E+04                                 7.608016                            6.533901       0.911832       2.302703                    0.998745      26.544107      69.630349       0.715001       0.374769      -1.118858       0.276966       0.053065       0.040356       0.284877      -0.080199      -0.083529      -0.010509      -0.157439       0.205027      -0.173919       0.063867       0.110052              8.248152      10.030202       0.028877      -0.092499       6.832594       2.948795       7.881660          -0.005220
           80              N       7.009031       9.699465       1.172152      -0.275251      41.835931 0.57917367E+03  0.14415058E+05                                10.137650                            7.802464       0.012636       2.002603                    0.998642      29.552248      83.314619       0.624328       0.394172      -1.094892      -0.046610       0.054485       0.078129       0.106043      -0.018382      -0.006616      -0.013650       0.016648      -0.051522      -0.029731       0.000881       0.028850             12.056786      11.996861       1.817381       2.413523      11.845759       6.532762      12.327736          -0.001946
           81              N       2.103342       0.575621       5.187971      -0.272717      37.809835 0.58046705E+03  0.14453783E+05                                 9.490163                            7.829151       0.007057       2.008721                    0.998443      29.256446      82.470914       0.621182       0.395989      -1.093750       0.048268       0.074062       0.057628       0.105527      -0.000325      -0.018303      -0.006053      -0.023744      -0.052851      -0.030566       0.008591       0.021975             10.798321      11.251709       0.735893       5.629293       8.823638       0.440817      12.319618          -0.054953
           82              N       2.338189       1.873229       5.454873      -0.068435      25.755938 0.40191110E+03  0.90903593E+04                                 7.143334                            6.419369       0.640646       2.224925                    0.999840      26.416203      69.993793       0.704318       0.384491      -1.106517       0.102982      -0.247453       0.109455       0.289514       0.102128      -0.060170       0.110017       0.091304       0.105845      -0.196932       0.089227       0.107705              7.449251       7.040308       0.158126       2.348029       7.011457      -0.343634       8.295988           0.002907
           83              N       3.219062       1.934727       6.415471      -0.095482      27.274272 0.42805222E+03  0.98421074E+04                                 7.430763                            6.624138       0.439359       2.140327                    0.999858      27.307569      73.116892       0.692981       0.384409      -1.105816      -0.094868      -0.279188      -0.085670       0.307059      -0.111980      -0.025145      -0.109935       0.132124       0.146235      -0.201581       0.070331       0.131249              7.765017       7.356149      -0.077162       2.944949       7.255231      -0.029996       8.683673          -0.006485
           84              N       3.568564       0.672788       6.777080      -0.264565      38.332548 0.55193972E+03  0.13601518E+05                                 9.634420                            7.661583      -0.018771       1.998990                    0.998769      29.229335      82.563947       0.623209       0.398820      -1.089385      -0.058814       0.070410      -0.050456       0.104702      -0.006073      -0.034496      -0.000427      -0.016391       0.012225      -0.038862       0.006241       0.032621             11.333209      11.295628       0.119107       6.743074       8.509247       0.752951      14.194753           0.047007
           85              N       3.642102       1.243490       9.527270      -0.258042      41.721160 0.57956302E+03  0.14481310E+05                                10.260004                            7.910712      -0.313233       1.905271                    0.997558      29.666284      84.831461       0.605393       0.404913      -1.083492      -0.087490       0.036889       0.032656       0.100408       0.000387       0.009210      -0.014778       0.023854      -0.030346      -0.024610       0.004052       0.020558             12.094220      12.803068      -2.063041      -1.819070      10.573270       6.040493      12.906320           0.057885
           86              N       2.282838       1.336967       9.521120      -0.059013      28.410711 0.41583255E+03  0.94490222E+04                                 7.587371                            6.478180       0.840574       2.291396                    0.999420      26.071449      68.371641       0.712228       0.378459      -1.115205       0.202365       0.125629       0.157063       0.285312      -0.080535      -0.106429      -0.079450       0.027798      -0.077404      -0.179821       0.066113       0.113708              8.236151      10.293410      -0.311008       0.111088       6.428740       2.675299       7.986303           0.000239
           87              N       1.928590       2.126601      10.491559      -0.094418      28.718612 0.42718456E+03  0.97645436E+04                                 7.608049                            6.533926       0.911818       2.302697                    0.998745      26.544193      69.630692       0.714999       0.374769      -1.118857       0.276971      -0.053066      -0.040355       0.284882       0.080200       0.083530      -0.010510      -0.157439       0.205032      -0.173921       0.063867       0.110054              8.248189      10.030254      -0.028880       0.092496       6.832623       2.948808       7.881691           0.005223
           88              N       3.055381       2.600135      11.127448      -0.275259      41.836492 0.57918273E+03  0.14415337E+05                                10.137720                            7.802511       0.012625       2.002598                    0.998642      29.552505      83.315431       0.624327       0.394171      -1.094893      -0.046613      -0.054495      -0.078141       0.106059       0.018382       0.006615      -0.013654       0.016652      -0.051532      -0.029735       0.000883       0.028852             12.056876      11.996938      -1.817393      -2.413546      11.845856       6.532822      12.327834           0.001977
           89              N       6.056992      11.723979       7.111629      -0.272719      37.810021 0.58047040E+03  0.14453889E+05                                 9.490197                            7.829176       0.007052       2.008718                    0.998443      29.256533      82.471251       0.621181       0.395989      -1.093749       0.048268      -0.074063      -0.057631       0.105530       0.000325       0.018304      -0.006053      -0.023744      -0.052849      -0.030566       0.008591       0.021975             10.798363      11.251759      -0.735895      -5.629321       8.823661       0.440818      12.319668           0.054950
           90              N       6.291839      10.426371       6.844727      -0.068432      25.755833 0.40190908E+03  0.90902969E+04                                 7.143291                            6.419334       0.640663       2.224929                    0.999840      26.416208      69.993610       0.704324       0.384489      -1.106520       0.102980       0.247455      -0.109459       0.289518      -0.102129       0.060171       0.110020       0.091304       0.105846      -0.196935       0.089228       0.107707              7.449204       7.040267      -0.158128      -2.348010       7.011414      -0.343626       8.295931          -0.002911
           91              N       7.172712      10.364873       5.884129      -0.095480      27.274074 0.42804836E+03  0.98419915E+04                                 7.430709                            6.624094       0.439365       2.140329                    0.999858      27.307506      73.116503       0.692986       0.384407      -1.105818      -0.094870       0.279188       0.085667       0.307059       0.111980       0.025144      -0.109932       0.132124       0.146235      -0.201579       0.070330       0.131248              7.764959       7.356097       0.077161      -2.944921       7.255177      -0.029994       8.683603           0.006481
           92              N       7.522214      11.626812       5.522520      -0.264562      38.332457 0.55193824E+03  0.13601471E+05                                 9.634408                            7.661576      -0.018772       1.998991                    0.998769      29.229270      82.563711       0.623209       0.398820      -1.089385      -0.058815      -0.070409       0.050453       0.104700       0.006073       0.034496      -0.000427      -0.016389       0.012221      -0.038862       0.006241       0.032621             11.333194      11.295616      -0.119111      -6.743063       8.509232       0.752956      14.194732          -0.047010
           93              O       4.341898       3.700950       1.860929      -0.242230      31.656109 0.45876658E+03  0.10630012E+05                                 8.200640                            6.768573       0.057545       2.126853                    0.998386      24.027630      62.587772       0.705879       0.374484      -1.123818       0.100465      -0.010112       0.146131       0.177622       0.108325       0.064054      -0.077264      -0.184582      -0.197470      -0.182779      -0.000903       0.183682              9.296179       7.512054       3.396009       0.360275      13.379178      -3.167271       6.997304          -0.000041
           94              O       0.388248       8.598650      10.438671      -0.242221      31.655873 0.45876210E+03  0.10629882E+05                                 8.200599                            6.768539       0.057534       2.126852                    0.998386      24.027515      62.587391       0.705881       0.374484      -1.123818       0.100465       0.010111      -0.146129       0.177621      -0.108325      -0.064055      -0.077264      -0.184582      -0.197469      -0.182780      -0.000902       0.183682              9.296134       7.512016      -3.395990      -0.360266      13.379115      -3.167264       6.997272           0.000044
           95              O       2.365073      10.438671       3.700950      -0.242993      31.682322 0.45916583E+03  0.10641672E+05                                 8.205931                            6.772051       0.058268       2.126960                    0.998381      24.037585      62.622627       0.705608       0.374543      -1.123763       0.100778      -0.146362      -0.009993       0.177983      -0.063737       0.108094       0.077340       0.006729       0.375764      -0.182433      -0.001221       0.183654              9.302781       7.516122      -0.359105       3.398982       7.000996       3.170310      13.391224          -0.004098
           96              O       6.318723       1.860929       8.598650      -0.242991      31.682344 0.45916621E+03  0.10641684E+05                                 8.205934                            6.772054       0.058264       2.126958                    0.998381      24.037596      62.622677       0.705608       0.374543      -1.123763       0.100777       0.146364       0.009992       0.177984       0.063736      -0.108094       0.077340       0.006730       0.375765      -0.182433      -0.001221       0.183654              9.302785       7.516131       0.359107      -3.398984       7.001001       3.170310      13.391222           0.004097

******************************************************
Auxiliary information for the entire system
The total spin magnetic moment of the unit cell is   0.000451
The total net atomic charge of the unit cell is   -0.000002
Accuracy of reproducing the electrostatic potential in the unit cell:
  The inner radius (bohr) =    5.0000
  The outer radius (bohr) =   12.0000
  Valid grid points have density less than (e/(bohr^3)) =    0.0001
  The number of valid grid points were=        17882
  The rms potential error without charges in kcal/mol is=      4.38251
  The rms potential error with partial charges in kcal/mol is=      1.30964
  The RRMSE value at monopole order=      0.29883
  The rms potential error with partial charges and cloud penetration in kcal/mol is=      1.31827
  The RRMSE value at monopole order with cloud penetration is=      0.30080
  The rms potential error with partial charges and atomic dipoles in kcal/mol is=      0.60536
  The RRMSE value at dipole order=      0.13813
  The rms potential error with partial charges, atomic dipoles and cloud penetration in kcal/mol is=      0.61218
  The RRMSE value at dipole order with cloud penetration=      0.13969

******************************************************
The electron densities and ab initio electrostatic potential were computed in VASP using the PBE functional and
projector augmented wave method. See the main text of the journal article for a description of computational details.
The atomic charges, dipoles, and quadrupoles were computed with the DDEC6 method as described in
(a) T. A. Manz and N. Gabaldon Limas, RSC Adv. 6 (2016) 47771-47801 DOI: 10.1039/c6ra04656h
(b) N. Gabaldon Limas and T. A. Manz, RSC Adv. 8 (2018) 2678-2707 DOI: 10.1039/c7ra11829e.
For each atom in the material, the electron cloud parameters were fit to the spherically averaged atom-in-material
electron density using radial positions for which this density was between 10^-4 and 10^-2 electrons per cubic bohr.
The polarizabilities, dispersion coefficients, and quantum Drude oscillator (QDO) parameters were fit using the MCLF method.
The magnetic structure of the system was optimized in VASP from the default ferromagnetic initial guess using spin polarization.
The atomic spin moments (ASMs) were computed on this optimized magnetic structure using the DDEC6 partition as inputs
to the method of T. A. Manz and D. S. Sholl, J. Chem. Theory Comput. 7 (2011) 4146-4164 DOI: 10.1021/ct200539n.
The RMSE and RRMSE were computed using a uniform grid with Ewald summation.
