# Supplementary material for: A collection of forcefield precursors for metal–organic frameworks
Source: RSC Adv. 2019 Nov 13;9(63):36492–507. doi: 10.1039/c9ra07327b (PMC9075174; doi:10.1039/c9ra07327b)
Supplement: RA-009-C9RA07327B-s3585 [file RA-009-C9RA07327B-s3585.xyz]

   96
jmolscript: load "" {1 1 1} spacegroup "x,y,z" unitcell [{      7.902500     0.000000     0.000000 }, {      0.000000    12.355000     0.000000 }, {      0.000000     0.000000    12.355000 }]
Cu     7.637608     3.992889     0.188414     0.641622
Cu     3.686358     8.362111    12.166586     0.641141
Cu     1.710733    12.166586     3.992889     0.642235
Cu     5.661983     0.188414     8.362111     0.641064
H      6.465035     1.212025     1.318278     0.145406
H      6.739252     0.684467     2.767520     0.146302
H      6.309356     2.818176     3.632370     0.081513
H      5.060761     2.280733     2.844121     0.085448
H      4.220725     4.513281     1.957032     0.078761
H      5.097112     4.833276     3.222184     0.095836
H      6.406557     6.294872     1.961974     0.140896
H      4.908243     6.752007     1.939735     0.139088
H      2.513785    11.142974    11.036722     0.145304
H      2.788002    11.670533     9.587480     0.146262
H      2.358106     9.536825     8.722630     0.081466
H      1.109511    10.074267     9.510879     0.085415
H      0.269475     7.841718    10.397968     0.078747
H      1.145862     7.521724     9.132816     0.095806
H      2.455307     6.060127    10.393026     0.140895
H      0.956993     5.602992    10.415265     0.139054
H      0.538160    11.036722     1.212025     0.145324
H      0.812377     9.587480     0.684467     0.146358
H      0.382481     8.722630     2.818176     0.081553
H      7.036386     9.510879     2.280733     0.085466
H      6.196350    10.397968     4.513281     0.078783
H      7.072737     9.132816     4.833276     0.095924
H      0.479682    10.393026     6.294872     0.140954
H      6.883868    10.415265     6.752007     0.139163
H      4.489410     1.318278    11.142974     0.145349
H      4.763627     2.767520    11.670533     0.146280
H      4.333731     3.632370     9.536825     0.081539
H      3.085136     2.844121    10.074267     0.085441
H      2.245100     1.957032     7.841718     0.078772
H      3.121488     3.222184     7.521724     0.095899
H      4.430932     1.961974     6.060127     0.140946
H      2.932618     1.939735     5.602992     0.139068
C      0.362725     1.801359     2.038575     0.335868
C      6.818277     1.457890     2.188071    -0.306722
C      5.980612     2.573546     2.753929     0.018050
C      5.112917     4.750497     2.254787     0.028000
C      5.521477     6.062598     1.640744    -0.311917
C      5.538862     6.045301     0.151966     0.338395
C      4.313975    10.553641    10.316425     0.335666
C      2.867027    10.897110    10.166929    -0.306689
C      2.029362     9.781453     9.601070     0.018036
C      1.161668     7.604502    10.100212     0.028001
C      1.570227     6.292401    10.714256    -0.311933
C      1.587612     6.309698    12.203034     0.338443
C      2.338350    10.316425     1.801359     0.334865
C      0.891402    10.166929     1.457890    -0.306531
C      0.053737     9.601070     2.573546     0.018105
C      7.088542    10.100212     4.750497     0.028050
C      7.497102    10.714256     6.062598    -0.311978
C      7.514487    12.203034     6.045301     0.338478
C      6.289600     2.038575    10.553641     0.334833
C      4.842652     2.188071    10.897110    -0.306512
C      4.004987     2.753929     9.781453     0.018073
C      3.137292     2.254787     7.604502     0.028017
C      3.545852     1.640744     6.292401    -0.311958
C      3.563237     0.151966     6.309698     0.338440
N      0.819489     2.784817     1.244148    -0.255809
N      2.173978     2.779875     1.335575    -0.064570
N      2.530380     1.803830     2.132473    -0.091338
N      1.402694     1.176196     2.599492    -0.282978
N      6.301453     5.216281    11.790376    -0.270821
N      6.058056     5.485620    10.490630    -0.075702
N      5.198265     6.454252    10.417736    -0.083034
N      4.852135     6.817489    11.694007    -0.279147
N      4.770739     9.570183    11.110851    -0.255934
N      6.125228     9.575125    11.019424    -0.064937
N      6.481630    10.551170    10.222527    -0.091527
N      5.353944    11.178804     9.755508    -0.283040
N      2.350204     7.138719     0.564623    -0.270834
N      2.106806     6.869380     1.864369    -0.075698
N      1.247014     5.900748     1.937264    -0.083231
N      0.900885     5.537511     0.660992    -0.279224
N      2.795114    11.110851     2.784817    -0.254803
N      4.149603    11.019424     2.779875    -0.065647
N      4.506005    10.222527     1.803830    -0.091747
N      3.378319     9.755508     1.176196    -0.281302
N      0.374578     0.564623     5.216281    -0.271059
N      0.131181     1.864369     5.485620    -0.075221
N      7.173889     1.937264     6.454252    -0.082862
N      6.827760     0.660992     6.817489    -0.278441
N      6.746364     1.244148     9.570183    -0.254783
N      0.198353     1.335575     9.575125    -0.065510
N      0.554755     2.132473    10.551170    -0.091984
N      7.329569     2.599492    11.178804    -0.281448
N      4.325828    11.790376     7.138719    -0.270997
N      4.082431    10.490630     6.869380    -0.075004
N      3.222640    10.417736     5.900748    -0.083097
N      2.876510    11.694007     5.537511    -0.278491
O      6.045412     3.718855     1.869311    -0.253453
O      2.094162     8.636145    10.485689    -0.253417
O      0.118537    10.485689     3.718855    -0.253609
O      4.069787     1.869311     8.636145    -0.253464

The following XYZ coordinates are in angstroms. Other properties are in atomic units.
The sperically averaged electron density of each atom fit to a function of the form exp(a - br)
eigen_1, eigen_2 and eigen_3 are the three eigenvalues of traceless quadrupole moment tensor
  atom number  atomic symbol              X              Y              Z     net charge C6 coefficient C8 coefficient C10 coefficient fluctuating dipole atomic polarizability isotropic forcefield polarizability              a              b squared Pearson coefficient          <r^3>          <r^4>         wp_QDO          m_QDO          q_QDO       dipole_x       dipole_y       dipole_z         dipole            Qxy            Qxz            Qyz     Q(x^2-y^2)  Q(3z^2 - R^2)        eigen_1        eigen_2        eigen_3 static polarizability      alpha(xx)      alpha(xy)      alpha(xz)      alpha(yy)      alpha(yz)      alpha(zz) atomic spin moment
            1             Cu       7.637608       3.992889       0.188414       0.641622      81.174875 0.12904081E+04  0.37163189E+05                                15.825450                           12.208375       1.164984       2.256976                    0.992148      44.994156     114.257078       0.491021       0.433132      -1.129118      -0.008121      -0.001668       0.021846       0.023367      -0.014552      -0.019985       0.008676       0.002259       0.032812      -0.022628      -0.008521       0.031149             19.535118      17.381076      -1.308417       4.641140      27.274183      -0.363485      13.950094           0.699925
            2             Cu       3.686358       8.362111      12.166586       0.641141      81.203027 0.12909178E+04  0.37182325E+05                                15.830245                           12.211722       1.164217       2.256659                    0.992142      44.999866     114.286312       0.490887       0.433198      -1.129050      -0.008211       0.001695      -0.021949       0.023496       0.014562       0.019716       0.008721       0.002014       0.032419      -0.022480      -0.008418       0.030897             19.541373      17.386924       1.309781      -4.642974      27.283050      -0.364536      13.954146          -0.700126
            3             Cu       1.710733      12.166586       3.992889       0.642235      81.146157 0.12899038E+04  0.37144179E+05                                15.820354                           12.204865       1.166948       2.257596                    0.992163      44.989357     114.229409       0.491171       0.433052      -1.129196      -0.008697      -0.021824      -0.002218       0.023597       0.019956      -0.013335      -0.008563      -0.013561      -0.018140      -0.021318      -0.008885       0.030203             19.528372      17.375507      -4.639284      -1.306940      13.945712       0.360952      27.263898           0.700053
            4             Cu       5.661983       0.188414       8.362111       0.641064      81.214754 0.12911673E+04  0.37191331E+05                                15.831492                           12.212718       1.165308       2.256898                    0.992147      45.004450     114.300976       0.490878       0.433185      -1.129058      -0.008786       0.021922       0.002234       0.023723      -0.019463       0.013470      -0.008603      -0.013393      -0.017251      -0.021120      -0.008658       0.029779             19.542858      17.387807       4.642863       1.307999      13.955427       0.360904      27.285341          -0.701802
            5              H       6.465035       1.212025       1.318278       0.145406       0.889615 0.66789701E+01  0.63028670E+02                                 1.570138                            1.543361      -0.736596       2.542864                    0.999087       3.333311       9.318253       0.485312       1.337386      -0.697241      -0.016175      -0.005679      -0.024396       0.029816      -0.001547       0.005532       0.009646       0.008484       0.018356      -0.013453       0.000695       0.012758              1.579538       1.458359       0.042395       0.253697       1.378889       0.101749       1.901366          -0.000138
            6              H       6.739252       0.684467       2.767520       0.146302       0.938512 0.69348783E+01  0.66816951E+02                                 1.689272                            1.619396      -1.219664       2.314479                    0.993427       3.652055      10.706106       0.448290       1.418074      -0.679337      -0.005753      -0.019898       0.018731       0.027927      -0.001169      -0.007535      -0.002839      -0.009577       0.011601      -0.011039       0.002527       0.008512              1.728850       1.459171      -0.000798      -0.007486       1.996390      -0.453964       1.730988          -0.000065
            7              H       6.309356       2.818176       3.632370       0.081513       1.209905 0.99003322E+01  0.10253305E+03                                 1.881228                            1.840611      -1.016198       2.378377                    0.996808       3.808744      10.958681       0.460879       1.283233      -0.708305       0.015904       0.007653       0.030906       0.035591       0.006046      -0.000248       0.000908      -0.023645      -0.003341      -0.012740      -0.001141       0.013881              1.887815       1.661988      -0.038593       0.340686       1.595237      -0.016626       2.406220          -0.000025
            8              H       5.060761       2.280733       2.844121       0.085448       1.116529 0.85699229E+01  0.86323422E+02                                 1.828212                            1.744253      -1.141410       2.312168                    0.995495       3.928598      11.454107       0.456753       1.331292      -0.696021      -0.029907      -0.012062       0.001814       0.032299      -0.007968      -0.002243      -0.008051      -0.010824       0.011979      -0.013699       0.001033       0.012666              1.868941       2.512917       0.273578      -0.087933       1.611980      -0.087487       1.481926           0.000177
            9              H       4.220725       4.513281       1.957032       0.078761       1.179667 0.94557411E+01  0.97563453E+02                                 1.891633                            1.829547      -1.254313       2.267404                    0.993115       4.020611      11.842743       0.447190       1.327464      -0.696907      -0.033348      -0.004773      -0.014429       0.036648      -0.005978       0.002587      -0.000927      -0.004487      -0.003000      -0.006395      -0.001093       0.007488              1.911107       2.499331       0.206807       0.293943       1.691530       0.001420       1.542459           0.000053
           10              H       5.097112       4.833276       3.222184       0.095836       1.081128 0.83447271E+01  0.81023799E+02                                 1.618591                            1.593717      -0.598079       2.582400                    0.999922       3.187527       8.270686       0.552667       1.141410      -0.745402       0.001147       0.007161       0.037246       0.037945      -0.003898       0.000439       0.002621      -0.004975       0.013248      -0.007077       0.001192       0.005885              1.605165       1.302329      -0.025061      -0.001919       1.458493      -0.022208       2.054673           0.000099
           11              H       6.406557       6.294872       1.961974       0.140896       1.033822 0.79598010E+01  0.78651221E+02                                 1.748758                            1.693829      -1.046889       2.390627                    0.996562       3.557459      10.247361       0.458601       1.351662      -0.693911       0.023484       0.004507       0.013383       0.027403       0.008300      -0.000983      -0.002318      -0.001061       0.014833      -0.010838       0.003021       0.007817              1.764941       2.235215       0.241930       0.198477       1.601841       0.077376       1.457769          -0.000009
           12              H       4.908243       6.752007       1.939735       0.139088       1.226832 0.95417899E+01  0.98561981E+02                                 1.949133                            1.845885      -1.282745       2.274390                    0.993727       3.750567      11.012410       0.442808       1.339093      -0.696183      -0.015757       0.016102       0.014650       0.026874      -0.001658      -0.000824       0.004547      -0.011197       0.022975      -0.009670      -0.000579       0.010249              2.002299       2.089583      -0.545385      -0.140406       2.315807       0.192965       1.601508           0.000190
           13              H       2.513785      11.142974      11.036722       0.145304       0.889905 0.66817375E+01  0.63061008E+02                                 1.570430                            1.543638      -0.736613       2.542776                    0.999085       3.334004       9.320501       0.485290       1.337313      -0.697254      -0.016160       0.005663       0.024386       0.029797       0.001552      -0.005530       0.009640       0.008484       0.018369      -0.013450       0.000696       0.012755              1.579836       1.458629      -0.042412      -0.253774       1.379129       0.101781       1.901750           0.000139
           14              H       2.788002      11.670533       9.587480       0.146262       0.938584 0.69355226E+01  0.66824555E+02                                 1.689341                            1.619458      -1.219647       2.314467                    0.993426       3.652226      10.706638       0.448289       1.418050      -0.679342      -0.005732       0.019894      -0.018736       0.027923       0.001176       0.007532      -0.002841      -0.009573       0.011599      -0.011038       0.002528       0.008510              1.728924       1.459226       0.000800       0.007485       1.996476      -0.453997       1.731069           0.000061
           15              H       2.358106       9.536825       8.722630       0.081466       1.210033 0.99016407E+01  0.10254959E+03                                 1.881324                            1.840703      -1.016196       2.378346                    0.996808       3.808985      10.959393       0.460880       1.283192      -0.708313       0.015910      -0.007644      -0.030894       0.035580      -0.006045       0.000246       0.000900      -0.023641      -0.003344      -0.012737      -0.001142       0.013879              1.887909       1.662070       0.038595      -0.340715       1.595312      -0.016623       2.406344           0.000025
           16              H       1.109511      10.074267       9.510879       0.085415       1.116654 0.85711193E+01  0.86338657E+02                                 1.828356                            1.744378      -1.141594       2.312060                    0.995495       3.928932      11.455366       0.456734       1.331297      -0.696019      -0.029908       0.012068      -0.001810       0.032302       0.007969       0.002243      -0.008057      -0.010828       0.011979      -0.013704       0.001030       0.012673              1.869095       2.513170      -0.273610       0.087941       1.612096      -0.087494       1.482019          -0.000177
           17              H       0.269475       7.841718      10.397968       0.078747       1.179737 0.94564594E+01  0.97572988E+02                                 1.891726                            1.829630      -1.254469       2.267327                    0.993114       4.020806      11.843554       0.447173       1.327483      -0.696903      -0.033347       0.004791       0.014423       0.036647       0.005975      -0.002581      -0.000932      -0.004494      -0.003006      -0.006388      -0.001098       0.007486              1.911205       2.499485      -0.206834      -0.293969       1.691610       0.001422       1.542521          -0.000053
           18              H       1.145862       7.521724       9.132816       0.095806       1.081246 0.83459279E+01  0.81038499E+02                                 1.618719                            1.593840      -0.598102       2.582371                    0.999922       3.187735       8.271423       0.552641       1.141421      -0.745399       0.001148      -0.007147      -0.037237       0.037934       0.003893      -0.000438       0.002616      -0.004976       0.013229      -0.007069       0.001193       0.005876              1.605290       1.302418       0.025065       0.001918       1.458603      -0.022210       2.054848          -0.000104
           19              H       2.455307       6.060127      10.393026       0.140895       1.033889 0.79604847E+01  0.78659982E+02                                 1.748861                            1.693923      -1.047069       2.390544                    0.996560       3.557611      10.248064       0.458577       1.351696      -0.693903       0.023485      -0.004493      -0.013390       0.027404      -0.008294       0.000983      -0.002315      -0.001058       0.014845      -0.010834       0.003023       0.007811              1.765047       2.235369      -0.241953      -0.198494       1.601933       0.077383       1.457840           0.000008
           20              H       0.956993       5.602992      10.415265       0.139054       1.226980 0.95432105E+01  0.98580138E+02                                 1.949268                            1.846004      -1.282706       2.274381                    0.993726       3.750836      11.013326       0.442801       1.339067      -0.696188      -0.015758      -0.016094      -0.014659       0.026874       0.001663       0.000823       0.004545      -0.011196       0.022989      -0.009673      -0.000577       0.010250              2.002443       2.089740       0.545448       0.140422       2.315986       0.192986       1.601603          -0.000190
           21              H       0.538160      11.036722       1.212025       0.145324       0.889743 0.66800496E+01  0.63040383E+02                                 1.570176                            1.543394      -0.736193       2.542991                    0.999088       3.333484       9.318356       0.485357       1.337228      -0.697273      -0.016174       0.024379      -0.005689       0.029805      -0.005538      -0.001542      -0.009648      -0.004932      -0.021916      -0.013456       0.000692       0.012764              1.579578       1.458413      -0.253714       0.042400       1.901394      -0.101751       1.378926          -0.000035
           22              H       0.812377       9.587480       0.684467       0.146358       0.938124 0.69311614E+01  0.66771930E+02                                 1.688822                            1.618982      -1.219268       2.314748                    0.993433       3.650923      10.701914       0.448342       1.418108      -0.679336      -0.005743      -0.018753      -0.019910       0.027948       0.007548      -0.001161       0.002847      -0.010580       0.008560      -0.011045       0.002520       0.008526              1.728384       1.458810       0.007483      -0.000803       1.730538       0.453786       1.995806          -0.000022
           23              H       0.382481       8.722630       2.818176       0.081553       1.209574 0.98967930E+01  0.10248764E+03                                 1.880931                            1.840321      -1.015968       2.378528                    0.996810       3.808194      10.956771       0.460899       1.283287      -0.708295       0.015899      -0.030928       0.007625       0.035601       0.000251       0.006040      -0.000894      -0.010174       0.037147      -0.012748      -0.001130       0.013879              1.887520       1.661735      -0.340614      -0.038583       2.405828       0.016621       1.594995           0.000008
           24              H       7.036386       9.510879       2.280733       0.085466       1.116293 0.85675185E+01  0.86292566E+02                                 1.827928                            1.743991      -1.141146       2.312321                    0.995500       3.927937      11.451487       0.456797       1.331265      -0.696029      -0.029912      -0.001833      -0.012081       0.032312       0.002254      -0.007974       0.008079      -0.011410       0.010284      -0.013723       0.001026       0.012697              1.868649       2.512485       0.087916       0.273515       1.481722       0.087471       1.611741           0.000222
           25              H       6.196350      10.397968       4.513281       0.078783       1.179721 0.94562484E+01  0.97570289E+02                                 1.891706                            1.829605      -1.254537       2.267307                    0.993114       4.020727      11.843298       0.447178       1.327478      -0.696903      -0.033348       0.014407      -0.004801       0.036643      -0.002561      -0.005975       0.000938      -0.000753       0.008266      -0.006380      -0.001104       0.007485              1.911189       2.499478      -0.293933       0.206843       1.542484      -0.001416       1.691605           0.000006
           26              H       7.072737       9.132816       4.833276       0.095924       1.080595 0.83392750E+01  0.80956581E+02                                 1.617974                            1.593128      -0.598059       2.582473                    0.999922       3.186630       8.267279       0.552813       1.141311      -0.745428       0.001140      -0.037267       0.007148       0.037963      -0.000432      -0.003895      -0.002622      -0.009127       0.000831      -0.007078       0.001185       0.005893              1.604552       1.301896       0.001902      -0.025040       2.053799       0.022184       1.457959           0.000113
           27              H       0.479682      10.393026       6.294872       0.140954       1.033707 0.79587699E+01  0.78639174E+02                                 1.748700                            1.693778      -1.046852       2.390690                    0.996561       3.557238      10.246896       0.458580       1.351755      -0.693893       0.023474      -0.013412       0.004517       0.027410       0.000981       0.008301       0.002313      -0.007966      -0.005864      -0.010846       0.003032       0.007814              1.764881       2.235107      -0.198469       0.241921       1.457733      -0.077381       1.601803          -0.000011
           28              H       6.883868      10.415265       6.752007       0.139163       1.226684 0.95404166E+01  0.98544877E+02                                 1.949035                            1.845799      -1.283016       2.274320                    0.993722       3.750269      11.011601       0.442799       1.339161      -0.696170      -0.015761      -0.014686       0.016101       0.026895       0.000830      -0.001664      -0.004572      -0.017090       0.005187      -0.009654      -0.000624       0.010278              2.002197       2.089461       0.140399      -0.545334       1.601440      -0.192970       2.315690           0.000169
           29              H       4.489410       1.318278      11.142974       0.145349       0.889747 0.66801086E+01  0.63041321E+02                                 1.570201                            1.543417      -0.736386       2.542908                    0.999088       3.333526       9.318618       0.485344       1.337255      -0.697266      -0.016166      -0.024396       0.005660       0.029808       0.005535       0.001544      -0.009642      -0.004934      -0.021910      -0.013450       0.000692       0.012759              1.579605       1.458431       0.253720      -0.042396       1.901447      -0.101744       1.378938           0.000036
           30              H       4.763627       2.767520      11.670533       0.146280       0.938482 0.69344535E+01  0.66810912E+02                                 1.689154                            1.619284      -1.219196       2.314688                    0.993432       3.651718      10.704479       0.448338       1.417963      -0.679360      -0.005742       0.018750       0.019892       0.027933      -0.007551       0.001160       0.002849      -0.010580       0.008559      -0.011047       0.002518       0.008529              1.728731       1.459077      -0.007488       0.000801       1.730884       0.453928       1.996232           0.000024
           31              H       4.333731       3.632370       9.536825       0.081539       1.209780 0.98989710E+01  0.10251579E+03                                 1.881127                            1.840507      -1.016125       2.378427                    0.996809       3.808577      10.958158       0.460882       1.283264      -0.708298       0.015903       0.030917      -0.007631       0.035595      -0.000249      -0.006039      -0.000898      -0.010165       0.037138      -0.012742      -0.001134       0.013876              1.887718       1.661904       0.340671       0.038592       2.406105       0.016624       1.595146          -0.000009
           32              H       3.085136       2.844121      10.074267       0.085441       1.116507 0.85695743E+01  0.86318424E+02                                 1.828139                            1.744178      -1.141281       2.312216                    0.995499       3.928451      11.453316       0.456781       1.331231      -0.696034      -0.029909       0.001821       0.012067       0.032303      -0.002250       0.007979       0.008074      -0.011407       0.010275      -0.013723       0.001029       0.012694              1.868872       2.512839      -0.087927      -0.273559       1.481869       0.087484       1.611907          -0.000221
           33              H       2.245100       1.957032       7.841718       0.078772       1.179861 0.94576948E+01  0.97588976E+02                                 1.891846                            1.829736      -1.254641       2.267236                    0.993113       4.021038      11.844455       0.447165       1.327464      -0.696905      -0.033336      -0.014411       0.004810       0.036635       0.002559       0.005976       0.000945      -0.000763       0.008271      -0.006381      -0.001106       0.007487              1.911332       2.499682       0.293970      -0.206871       1.542589      -0.001417       1.691725          -0.000006
           34              H       3.121488       3.222184       7.521724       0.095899       1.080796 0.83413204E+01  0.80981616E+02                                 1.618184                            1.593329      -0.598063       2.582436                    0.999922       3.186996       8.268564       0.552774       1.141319      -0.745424       0.001147       0.037256      -0.007134       0.037950       0.000435       0.003889      -0.002614      -0.009120       0.000840      -0.007070       0.001189       0.005882              1.604761       1.302042      -0.001901       0.025046       2.054099       0.022195       1.458141          -0.000116
           35              H       4.430932       1.961974       6.060127       0.140946       1.033810 0.79597772E+01  0.78651765E+02                                 1.748825                            1.693890      -1.047050       2.390588                    0.996559       3.557460      10.247771       0.458562       1.351763      -0.693890       0.023483       0.013409      -0.004489       0.027411      -0.000981      -0.008294       0.002308      -0.007965      -0.005875      -0.010840       0.003034       0.007806              1.765010       2.235303       0.198486      -0.241938       1.457820      -0.077385       1.601906           0.000010
           36              H       2.932618       1.939735       5.602992       0.139068       1.227182 0.95451743E+01  0.98605348E+02                                 1.949450                            1.846165      -1.283032       2.274213                    0.993722       3.751170      11.014528       0.442793       1.339025      -0.696194      -0.015760       0.014692      -0.016079       0.026884      -0.000826       0.001666      -0.004568      -0.017093       0.005186      -0.009656      -0.000619       0.010275              2.002636       2.089930      -0.140448       0.545519       1.601746      -0.193033       2.316232          -0.000171
           37              C       0.362725       1.801359       2.038575       0.335868      27.479763 0.33079788E+03  0.73621212E+04                                 8.503567                            6.477328      -0.157296       1.991819                    0.999242      24.871431      72.701439       0.578636       0.475620      -1.015626      -0.006292       0.005130       0.009244       0.012302       0.007996      -0.015599       0.042589       0.016107       0.003968      -0.051174       0.010647       0.040526              9.870526      14.483474      -0.292793       0.200438       7.985315      -3.246617       7.142790           0.002993
           38              C       6.818277       1.457890       2.188071      -0.306722      29.592130 0.47205925E+03  0.11403468E+05                                 8.461839                            7.300760      -0.376432       1.868103                    0.996682      30.908119      92.021332       0.598818       0.423419      -1.052845      -0.014340       0.066757       0.026384       0.073200      -0.009820      -0.013275       0.011989       0.011094      -0.023385      -0.018214      -0.006511       0.024725              9.172161      11.645554      -1.178270      -0.461563       8.762738      -0.584563       7.108192          -0.000383
           39              C       5.980612       2.573546       2.753929       0.018050      22.663635 0.33815565E+03  0.75436804E+04                                 7.145989                            6.204778      -0.057484       2.005252                    0.998147      27.011345      78.244252       0.643091       0.426940      -1.046692       0.049690       0.011625      -0.086359       0.100311      -0.021522      -0.010612      -0.031427      -0.089171      -0.038916      -0.052411      -0.014010       0.066422              7.737888       7.743442      -1.583288      -0.069188       8.755205      -1.412534       6.715017           0.000299
           40              C       5.112917       4.750497       2.254787       0.028000      22.194942 0.32944653E+03  0.72812981E+04                                 7.016726                            6.109809       0.026018       2.034931                    0.998637      26.502437      75.721426       0.652200       0.424915      -1.050861       0.080665       0.005386      -0.052491       0.096390      -0.029831      -0.012903      -0.000149      -0.059970      -0.058391      -0.039737      -0.012618       0.052355              7.559111       6.717360      -0.718041      -0.022479       9.897169      -1.658903       6.062804           0.000514
           41              C       5.521477       6.062598       1.640744      -0.311917      28.197396 0.44971532E+03  0.10747674E+05                                 8.140287                            7.078800      -0.299833       1.890051                    0.997137      30.935887      92.025905       0.613361       0.417843      -1.054879      -0.018823      -0.066482       0.005158       0.069287       0.018941      -0.006162      -0.001637      -0.030235       0.089563      -0.039501       0.008519       0.030982              8.637233       7.213527      -0.189889      -0.221681      10.408438      -1.352975       8.289735           0.000213
           42              C       5.538862       6.045301       0.151966       0.338395      23.819262 0.31390481E+03  0.68801033E+04                                 7.630416                            6.248588      -0.027589       2.035209                    0.999595      24.357628      70.152914       0.599118       0.466441      -1.022825      -0.000972      -0.006697       0.008610       0.010951       0.055277      -0.004307       0.000960       0.007732       0.008170      -0.056996       0.002824       0.054172              8.332740       6.915556      -3.137100       0.195188       7.926372      -0.976228      10.156292           0.000580
           43              C       4.313975      10.553641      10.316425       0.335666      27.480962 0.33080895E+03  0.73623826E+04                                 8.503522                            6.477193      -0.156966       1.991909                    0.999242      24.872064      72.701864       0.578678       0.475585      -1.015651      -0.006314      -0.005159      -0.009266       0.012343      -0.008021       0.015604       0.042525       0.016165       0.003862      -0.051143       0.010704       0.040439              9.870585      14.483794       0.292695      -0.200473       7.985308      -3.246611       7.142652          -0.002974
           44              C       2.867027      10.897110      10.166929      -0.306689      29.592688 0.47206432E+03  0.11403675E+05                                 8.462029                            7.300852      -0.376495       1.868063                    0.996684      30.909146      92.026156       0.598805       0.423426      -1.052836      -0.014304      -0.066768      -0.026388       0.073204       0.009857       0.013252       0.011951       0.011068      -0.023293      -0.018146      -0.006563       0.024709              9.172429      11.646098       1.178251       0.461521       8.762851      -0.584554       7.108338           0.000393
           45              C       2.029362       9.781453       9.601070       0.018036      22.663864 0.33815992E+03  0.75438110E+04                                 7.146026                            6.204803      -0.057519       2.005230                    0.998147      27.011887      78.246395       0.643091       0.426938      -1.046692       0.049705      -0.011635       0.086362       0.100321       0.021505       0.010603      -0.031458      -0.089130      -0.038917      -0.052393      -0.014027       0.066420              7.737920       7.743654       1.583280       0.069230       8.755167      -1.412430       6.714941          -0.000298
           46              C       1.161668       7.604502      10.100212       0.028001      22.194738 0.32944235E+03  0.72811926E+04                                 7.016686                            6.109767       0.025963       2.034915                    0.998636      26.502469      75.721785       0.652202       0.424914      -1.050860       0.080667      -0.005378       0.052487       0.096390       0.029787       0.012916      -0.000176      -0.059990      -0.058415      -0.039739      -0.012592       0.052332              7.559061       6.717374       0.717973       0.022483       9.897066      -1.658841       6.062743          -0.000520
           47              C       1.570227       6.292401      10.714256      -0.311933      28.197724 0.44972074E+03  0.10747840E+05                                 8.140302                            7.078794      -0.299750       1.890066                    0.997138      30.936394      92.027698       0.613368       0.417837      -1.054882      -0.018814       0.066516      -0.005174       0.069319      -0.018897       0.006165      -0.001603      -0.030196       0.089622      -0.039467       0.008477       0.030991              8.637248       7.213617       0.189885       0.221723      10.408466      -1.352890       8.289662          -0.000213
           48              C       1.587612       6.309698      12.203034       0.338443      23.818102 0.31388591E+03  0.68795841E+04                                 7.630192                            6.248414      -0.027593       2.035218                    0.999595      24.356809      70.149980       0.599124       0.466443      -1.022824      -0.001010       0.006714      -0.008595       0.010954      -0.055283       0.004270       0.000925       0.007747       0.008115      -0.056986       0.002800       0.054187              8.332479       6.915342       3.136944      -0.195187       7.926001      -0.976190      10.156093          -0.000574
           49              C       2.338350      10.316425       1.801359       0.334865      27.497143 0.33105064E+03  0.73688310E+04                                 8.505566                            6.478748      -0.155103       1.992403                    0.999242      24.878944      72.718361       0.578739       0.475466      -1.015753      -0.006883      -0.009145       0.004889       0.012447       0.015685       0.007890      -0.042559       0.005576      -0.026066      -0.051043       0.010357       0.040686              9.872915      14.488119      -0.200138      -0.292455       7.144100       3.247148       7.986525           0.001500
           50              C       0.891402      10.166929       1.457890      -0.306531      29.589157 0.47199016E+03  0.11401462E+05                                 8.461768                            7.300671      -0.376991       1.867974                    0.996680      30.905512      92.014346       0.598763       0.423471      -1.052805      -0.014220      -0.026425       0.066749       0.073184       0.013304      -0.009814      -0.012017       0.017300      -0.005158      -0.018258      -0.006515       0.024773              9.172149      11.645708       0.461463      -1.178292       7.108254       0.584552       8.762486           0.000007
           51              C       0.053737       9.601070       2.573546       0.018105      22.661166 0.33810699E+03  0.75422831E+04                                 7.145484                            6.204350      -0.057463       2.005320                    0.998144      27.008239      78.232271       0.643114       0.426943      -1.046696       0.049681       0.086325       0.011616       0.100276       0.010630      -0.021541       0.031539      -0.025166       0.153348      -0.052493      -0.014040       0.066533              7.737373       7.742972       0.069106      -1.583184       6.714721       1.412505       8.754425           0.000589
           52              C       7.088542      10.100212       4.750497       0.028050      22.193560 0.32941934E+03  0.72805069E+04                                 7.016397                            6.109536       0.026003       2.034958                    0.998636      26.500558      75.713708       0.652221       0.424912      -1.050868       0.080660       0.052456       0.005363       0.096367       0.012929      -0.029788       0.000169      -0.000817       0.119351      -0.039773      -0.012599       0.052372              7.558772       6.717241       0.022450      -0.717861       6.062235       1.658731       9.896840           0.000490
           53              C       7.497102      10.714256       6.062598      -0.311978      28.198762 0.44974768E+03  0.10748658E+05                                 8.140578                            7.079071      -0.300033       1.889984                    0.997134      30.936936      92.030416       0.613346       0.417845      -1.054876      -0.018822      -0.005224      -0.066474       0.069285       0.006148       0.018982       0.001565      -0.060083       0.000288      -0.039589       0.008497       0.031092              8.637532       7.213630       0.221719      -0.189834       8.289867       1.352759      10.409100           0.000186
           54              C       7.514487      12.203034       6.045301       0.338478      23.822031 0.31395073E+03  0.68815138E+04                                 7.631655                            6.249542      -0.028543       2.034883                    0.999594      24.360249      70.167603       0.598987       0.466516      -1.022762      -0.001042      -0.008602      -0.006757       0.010988       0.004274       0.055384      -0.000996      -0.000058      -0.015870      -0.057084       0.002780       0.054304              8.334135       6.916810      -0.195164      -3.137870      10.157546       0.976339       7.928048           0.000719
           55              C       6.289600       2.038575      10.553641       0.334833      27.497114 0.33104780E+03  0.73687612E+04                                 8.505566                            6.478710      -0.155208       1.992372                    0.999241      24.879063      72.718975       0.578742       0.475464      -1.015752      -0.006884       0.009154      -0.004885       0.012452      -0.015630      -0.007838      -0.042551       0.005636      -0.026240      -0.051021       0.010367       0.040654              9.872960      14.488259       0.200124       0.292494       7.144164       3.247172       7.986457          -0.001494
           56              C       4.842652       2.188071      10.897110      -0.306512      29.589818 0.47200125E+03  0.11401841E+05                                 8.461917                            7.300766      -0.376959       1.867959                    0.996683      30.906739      92.019585       0.598755       0.423472      -1.052800      -0.014208       0.026390      -0.066823       0.073237      -0.013313       0.009810      -0.011941       0.017215      -0.005139      -0.018175      -0.006553       0.024727              9.172320      11.645856      -0.461599       1.178277       7.108496       0.584695       8.762607          -0.000003
           57              C       4.004987       2.753929       9.781453       0.018073      22.661905 0.33812079E+03  0.75426756E+04                                 7.145578                            6.204420      -0.057372       2.005328                    0.998145      27.009281      78.235985       0.643118       0.426935      -1.046700       0.049700      -0.086357      -0.011623       0.100313      -0.010638       0.021540       0.031505      -0.025150       0.153175      -0.052465      -0.014000       0.066465              7.737466       7.743199      -0.069131       1.583191       6.714822       1.412474       8.754378          -0.000590
           58              C       3.137292       2.254787       7.604502       0.028017      22.194101 0.32942921E+03  0.72807954E+04                                 7.016505                            6.109618       0.026026       2.034953                    0.998635      26.501351      75.716878       0.652217       0.424910      -1.050867       0.080675      -0.052486      -0.005363       0.096395      -0.012938       0.029743       0.000192      -0.000857       0.119282      -0.039765      -0.012552       0.052317              7.558878       6.717324      -0.022466       0.717849       6.062390       1.658745       9.896920          -0.000492
           59              C       3.545852       1.640744       6.292401      -0.311958      28.199653 0.44976123E+03  0.10749115E+05                                 8.140775                            7.079186      -0.299994       1.889965                    0.997137      30.938498      92.037089       0.613338       0.417846      -1.054870      -0.018801       0.005225       0.066556       0.069357      -0.006162      -0.018914       0.001512      -0.060025       0.000187      -0.039510       0.008442       0.031067              8.637753       7.213920      -0.221851       0.189940       8.290039       1.352647      10.409301          -0.000190
           60              C       3.563237       0.151966       6.309698       0.338440      23.822493 0.31395656E+03  0.68816563E+04                                 7.631659                            6.249526      -0.028388       2.034926                    0.999594      24.360440      70.167654       0.599000       0.466505      -1.022771      -0.001098       0.008592       0.006790       0.011006      -0.004208      -0.055382      -0.000925      -0.000058      -0.015904      -0.057074       0.002773       0.054301              8.334138       6.916770       0.195172       3.137822      10.157704       0.976376       7.927940          -0.000705
           61              N       0.819489       2.784817       1.244148      -0.255809      41.658363 0.57966871E+03  0.14483638E+05                                10.245803                            7.908561      -0.324544       1.901114                    0.997522      29.679262      84.849030       0.605846       0.404619      -1.083762       0.086846      -0.032856       0.036663       0.099829       0.009315      -0.000552       0.017088       0.024460      -0.017286      -0.026060       0.006378       0.019681             12.070183      12.824535      -1.801059       1.997053      12.873132      -5.989392      10.512882           0.062571
           62              N       2.173978       2.779875       1.335575      -0.064570      28.772683 0.42156049E+03  0.96127297E+04                                 7.655481                            6.524941       0.825159       2.284345                    0.999438      26.205868      68.861536       0.709242       0.378726      -1.114924      -0.204373      -0.156929       0.125364       0.286551      -0.105897       0.082647       0.078280       0.049786       0.000366      -0.179778       0.066395       0.113383              8.322483      10.426623       0.077637       0.308536       8.046385      -2.704511       6.494440           0.005162
           63              N       2.530380       1.803830       2.132473      -0.091338      28.722692 0.42726332E+03  0.97658498E+04                                 7.607531                            6.533116       0.909811       2.301912                    0.998788      26.530479      69.570976       0.715345       0.374607      -1.119087      -0.275103       0.041490      -0.054117       0.283429       0.082761      -0.078908       0.007203      -0.182559       0.131185      -0.172192       0.060478       0.111714              8.253386      10.046253       0.063763       0.038963       7.881287      -2.944609       6.832619           0.006189
           64              N       1.402694       1.176196       2.599492      -0.282978      42.113746 0.58742110E+03  0.14668507E+05                                10.180762                            7.856680       0.025582       2.004517                    0.998788      29.711583      83.834597       0.622458       0.394058      -1.095240       0.046674       0.080775      -0.058801       0.110276       0.005162      -0.018127       0.018111       0.035547       0.004495      -0.033214       0.003437       0.029777             12.096307      12.118211      -2.426166       1.788647      12.367502      -6.509599      11.803210           0.053693
           65              N       6.301453       5.216281      11.790376      -0.270821      37.299883 0.56850501E+03  0.14092924E+05                                 9.412099                            7.755908      -0.005746       2.006047                    0.998380      29.173435      82.253701       0.622697       0.396791      -1.092382      -0.048244       0.058007      -0.073710       0.105477       0.024010       0.001752       0.003913       0.016028       0.066962      -0.036552       0.012731       0.023820             10.694219      11.061803      -5.529857       0.649851      12.176652      -0.361433       8.844200           0.056203
           66              N       6.058056       5.485620      10.490630      -0.075702      26.114309 0.40714953E+03  0.92429330E+04                                 7.221614                            6.471848       0.624420       2.217208                    0.999838      26.572405      70.643452       0.699385       0.385775      -1.105089      -0.102087       0.112052       0.251089       0.293297       0.063158       0.103166      -0.113522      -0.003954      -0.179243      -0.200364       0.090623       0.109741              7.536780       7.039867      -2.376073       0.202981       8.441408       0.326154       7.129066          -0.003133
           67              N       5.198265       6.454252      10.417736      -0.083034      26.662515 0.41835366E+03  0.95584350E+04                                 7.301119                            6.535396       0.466274       2.152420                    0.999868      27.053000      72.065481       0.700215       0.382853      -1.107600       0.093998      -0.085888       0.273865       0.302017       0.027777      -0.108150       0.109680      -0.006683      -0.264774      -0.198625       0.071706       0.126919              7.618116       7.190828      -2.860998      -0.038966       8.582387      -0.039302       7.081132           0.006262
           68              N       4.852135       6.817489      11.694007      -0.279147      39.566098 0.57823000E+03  0.14394524E+05                                 9.822595                            7.826521       0.007993       2.004888                    0.998650      29.483669      83.296387       0.619357       0.397254      -1.092093       0.058985      -0.051688      -0.070555       0.105494       0.028495      -0.005447      -0.003028      -0.013102       0.034119      -0.035048       0.009190       0.025858             11.581315      11.542088      -6.950019       0.127764      14.649048      -0.796490       8.552808          -0.049295
           69              N       4.770739       9.570183      11.110851      -0.255934      41.662627 0.57971724E+03  0.14485360E+05                                10.246912                            7.909143      -0.324568       1.901061                    0.997523      29.681801      84.861729       0.605786       0.404645      -1.083729       0.086791       0.032796      -0.036658       0.099760      -0.009278       0.000502       0.017044       0.024462      -0.017322      -0.025998       0.006327       0.019671             12.071746      12.826368       1.801756      -1.997652      12.874820      -5.990348      10.514049          -0.062486
           70              N       6.125228       9.575125      11.019424      -0.064937      28.786208 0.42179686E+03  0.96195846E+04                                 7.658035                            6.526869       0.824725       2.284064                    0.999437      26.213416      68.889355       0.709113       0.378737      -1.114902      -0.204408       0.156952      -0.125442       0.286622       0.105905      -0.082668       0.078286       0.049784       0.000322      -0.179799       0.066397       0.113403              8.325429      10.430449      -0.077712      -0.308616       8.049267      -2.705745       6.496572          -0.005128
           71              N       6.481630      10.551170      10.222527      -0.091527      28.729695 0.42738392E+03  0.97693748E+04                                 7.608858                            6.534080       0.909093       2.301601                    0.998788      26.534430      69.585923       0.715279       0.374612      -1.119074      -0.275139      -0.041512       0.054084       0.283461      -0.082741       0.078872       0.007171      -0.182641       0.131162      -0.172179       0.060452       0.111727              8.254959      10.048175      -0.063690      -0.039033       7.882849      -2.945399       6.833852          -0.006157
           72              N       5.353944      11.178804       9.755508      -0.283040      42.114702 0.58741394E+03  0.14668517E+05                                10.181481                            7.856993       0.025445       2.004442                    0.998790      29.712159      83.841130       0.622393       0.394094      -1.095197       0.046687      -0.080692       0.058714       0.110173      -0.005145       0.018150       0.018094       0.035440       0.004430      -0.033170       0.003403       0.029767             12.097404      12.118859       2.426329      -1.788815      12.368959      -6.510654      11.804394          -0.053597
           73              N       2.350204       7.138719       0.564623      -0.270834      37.298575 0.56847016E+03  0.14091960E+05                                 9.412254                            7.755930      -0.005906       2.006001                    0.998381      29.172674      82.253485       0.622660       0.396818      -1.092355      -0.048207      -0.057939       0.073663       0.105391      -0.024037      -0.001763       0.003896       0.016034       0.066975      -0.036578       0.012753       0.023825             10.694495      11.062175       5.530157      -0.650072      12.176910      -0.361708       8.844399          -0.055983
           74              N       2.106806       6.869380       1.864369      -0.075698      26.113937 0.40713693E+03  0.92425817E+04                                 7.221525                            6.471715       0.624422       2.217214                    0.999838      26.572184      70.642764       0.699397       0.385771      -1.105091      -0.102095      -0.112033      -0.251089       0.293292      -0.063140      -0.103175      -0.113527      -0.003925      -0.179427      -0.200385       0.090645       0.109740              7.536721       7.039826       2.376113      -0.203045       8.441273       0.326044       7.129064           0.003140
           75              N       1.247014       5.900748       1.937264      -0.083231      26.670716 0.41851438E+03  0.95630902E+04                                 7.302746                            6.536754       0.466122       2.152288                    0.999868      27.057884      72.083798       0.700121       0.382865      -1.107584       0.093997       0.085975      -0.273904       0.302077      -0.027812       0.108157       0.109712      -0.006630      -0.264584      -0.198632       0.071711       0.126920              7.619869       7.192454       2.861807       0.038894       8.584359      -0.039437       7.082795          -0.006236
           76              N       0.900885       5.537511       0.660992      -0.279224      39.568858 0.57828226E+03  0.14396066E+05                                 9.822689                            7.826602       0.008277       2.004959                    0.998650      29.485443      83.300493       0.619390       0.397226      -1.092119       0.059016       0.051809       0.070554       0.105569      -0.028492       0.005456      -0.002993      -0.013118       0.034148      -0.035054       0.009215       0.025839             11.581417      11.542278       6.950086      -0.127696      14.648960      -0.796394       8.553012           0.049425
           77              N       2.795114      11.110851       2.784817      -0.254803      41.618505 0.57904051E+03  0.14463712E+05                                10.238597                            7.903756      -0.324633       1.901270                    0.997516      29.663556      84.785836       0.606102       0.404566      -1.083821       0.087557      -0.036251      -0.032780       0.100274       0.000535       0.009331      -0.016591       0.020302      -0.028209      -0.025500       0.006095       0.019405             12.060787      12.817482      -1.994815      -1.798393      10.504009       5.982545      12.860872           0.059440
           78              N       4.149603      11.019424       2.779875      -0.065647      28.815104 0.42231759E+03  0.96346815E+04                                 7.663861                            6.531490       0.822805       2.283209                    0.999435      26.228043      68.945159       0.708747       0.378806      -1.114822      -0.204814      -0.125745      -0.157614       0.287407      -0.082915      -0.106035      -0.078887       0.025209      -0.076470      -0.180512       0.066819       0.113693              8.331991      10.439611      -0.308696       0.078126       6.501144       2.708024       8.055220          -0.004553
           79              N       4.506005      10.222527       1.803830      -0.091747      28.734065 0.42746256E+03  0.97716509E+04                                 7.609741                            6.534786       0.908106       2.301259                    0.998783      26.536487      69.593691       0.715221       0.374624      -1.119062      -0.275687       0.054095       0.041843       0.284043       0.079142       0.083240      -0.007289      -0.157297       0.207582      -0.172684       0.060704       0.111980              8.255931      10.049295      -0.038831       0.063994       6.834631       2.945864       7.883866           0.005062
           80              N       3.378319       9.755508       1.176196      -0.281302      42.048490 0.58635903E+03  0.14635080E+05                                10.170354                            7.849599       0.026517       2.005137                    0.998788      29.682523      83.727550       0.622747       0.394060      -1.095260       0.047618       0.058459       0.080527       0.110316       0.017663       0.004783      -0.017595       0.015599      -0.055704      -0.032487       0.003117       0.029370             12.082909      12.106530      -1.785327      -2.421868      11.789062       6.500425      12.353135          -0.048481
           81              N       0.374578       0.564623       5.216281      -0.271059      37.308789 0.56868414E+03  0.14098463E+05                                 9.413521                            7.757133      -0.005960       2.005948                    0.998380      29.177537      82.268258       0.622648       0.396792      -1.092383      -0.048342       0.073857       0.058049       0.105648      -0.001609       0.024085      -0.003982      -0.025378      -0.057505      -0.036615       0.012865       0.023750             10.695811      11.063312      -0.649266      -5.530780       8.845099       0.360837      12.179021           0.056095
           82              N       0.131181       1.864369       5.485620      -0.075221      26.096980 0.40681676E+03  0.92333403E+04                                 7.218129                            6.469002       0.624799       2.217499                    0.999838      26.561944      70.604077       0.699583       0.385751      -1.105125      -0.101971      -0.251035       0.111971       0.293180      -0.103094       0.063012       0.113514       0.087635       0.095326      -0.200230       0.090490       0.109740              7.532966       7.036326      -0.202836      -2.374406       7.125663      -0.325854       8.436910          -0.003152
           83              N       7.173889       1.937264       6.454252      -0.082862      26.653200 0.41817422E+03  0.95531699E+04                                 7.299179                            6.533815       0.466737       2.152659                    0.999869      27.047410      72.042735       0.700339       0.382832      -1.107632       0.093955      -0.273748      -0.085887       0.301897       0.108143       0.027788      -0.109606       0.128896       0.142146      -0.198516       0.071665       0.126851              7.615997       7.188752       0.039085      -2.859846       7.079502       0.039181       8.579738           0.006274
           84              N       6.827760       0.660992       6.817489      -0.278441      39.553401 0.57800704E+03  0.14387434E+05                                 9.820298                            7.824850       0.008387       2.005063                    0.998653      29.476617      83.269132       0.619449       0.397237      -1.092116       0.058693       0.070476      -0.051379       0.105126       0.005501       0.028189       0.003044      -0.023721       0.002605      -0.034788       0.009165       0.025623             11.578423      11.539194      -0.127666      -6.947883       8.551066       0.796117      14.645008          -0.049236
           85              N       6.746364       1.244148       9.570183      -0.254783      41.615826 0.57897735E+03  0.14462037E+05                                10.239129                            7.904005      -0.325048       1.901159                    0.997515      29.661928      84.786593       0.606002       0.404636      -1.083752       0.087458       0.036120       0.032713       0.100118      -0.000535      -0.009324      -0.016641       0.020265      -0.028253      -0.025544       0.006141       0.019403             12.061581      12.818199       1.995288       1.798913      10.504919       5.983150      12.861624          -0.059195
           86              N       0.198353       1.335575       9.575125      -0.065510      28.809389 0.42221106E+03  0.96316021E+04                                 7.662709                            6.530530       0.822969       2.283322                    0.999436      26.225034      68.933950       0.708824       0.378790      -1.114839      -0.204794       0.125688       0.157618       0.287370       0.082935       0.106068      -0.078830       0.025076      -0.076460      -0.180508       0.066806       0.113702              8.330733      10.438068       0.308827      -0.077921       6.500283       2.707537       8.053850           0.004585
           87              N       0.554755       2.132473      10.551170      -0.091984      28.744358 0.42764855E+03  0.97770220E+04                                 7.611620                            6.536251       0.907895       2.301083                    0.998782      26.542302      69.614236       0.715130       0.374629      -1.119051      -0.275746      -0.054128      -0.041922       0.284118      -0.079179      -0.083309      -0.007293      -0.157223       0.207398      -0.172698       0.060685       0.112013              8.258083      10.052315       0.038937      -0.063910       6.836300       2.946672       7.885633          -0.005010
           88              N       7.329569       2.599492      11.178804      -0.281448      42.056384 0.58648923E+03  0.14639070E+05                                10.171194                            7.850141       0.026839       2.005179                    0.998788      29.686677      83.740055       0.622768       0.394027      -1.095288       0.047599      -0.058491      -0.080648       0.110413      -0.017643      -0.004774      -0.017542       0.015558      -0.055768      -0.032435       0.003086       0.029349             12.084012      12.107708       1.785541       2.422117      11.790246       6.501106      12.354082           0.048714
           89              N       4.325828      11.790376       7.138719      -0.270997      37.303357 0.56856976E+03  0.14095146E+05                                 9.413451                            7.756974      -0.006404       2.005848                    0.998379      29.174301      82.262046       0.622570       0.396855      -1.092321      -0.048276      -0.073812      -0.057874       0.105490       0.001608      -0.024143      -0.003988      -0.025357      -0.057443      -0.036656       0.012914       0.023742             10.695819      11.063330       0.649355       5.530985       8.844978       0.360964      12.179149          -0.055793
           90              N       4.082431      10.490630       6.869380      -0.075004      26.087352 0.40662241E+03  0.92277511E+04                                 7.216151                            6.467275       0.624992       2.217661                    0.999838      26.556122      70.582207       0.699711       0.385729      -1.105149      -0.101976       0.251003      -0.111865       0.293113       0.103103      -0.062950       0.113497       0.087788       0.095548      -0.200231       0.090487       0.109744              7.530868       7.034386       0.202942       2.373659       7.123743      -0.325472       8.434475           0.003195
           91              N       3.222640      10.417736       5.900748      -0.083097      26.662867 0.41837009E+03  0.95588379E+04                                 7.301158                            6.535535       0.466491       2.152488                    0.999868      27.053022      72.064017       0.700211       0.382854      -1.107607       0.093955       0.273782       0.085978       0.301954      -0.108152      -0.027846      -0.109631       0.128732       0.141979      -0.198505       0.071667       0.126838              7.618073       7.190594      -0.038942       2.860713       7.081443       0.039434       8.582182          -0.006219
           92              N       2.876510      11.694007       5.537511      -0.278491      39.557188 0.57809199E+03  0.14389870E+05                                 9.820166                            7.824883       0.008815       2.005170                    0.998653      29.479143      83.273274       0.619521       0.397182      -1.092170       0.058749      -0.070502       0.051520       0.105244      -0.005516      -0.028128       0.003032      -0.023769       0.002690      -0.034744       0.009169       0.025575             11.578102      11.538844       0.127813       6.947407       8.551156       0.796389      14.644305           0.049594
           93              O       6.045412       3.718855       1.869311      -0.253453      32.169752 0.47009568E+03  0.10948893E+05                                 8.282669                            6.845375       0.073932       2.129683                    0.998379      24.165594      62.917101       0.703530       0.373800      -1.125385      -0.101877      -0.007978       0.142263       0.175161      -0.111780      -0.066944      -0.083051      -0.185902      -0.200634      -0.190223       0.001679       0.188544              9.398671       7.594043      -3.455596      -0.308494      13.581608      -3.246078       7.020362           0.004293
           94              O       2.094162       8.636145      10.485689      -0.253417      32.167458 0.47005595E+03  0.10947734E+05                                 8.282296                            6.845106       0.074039       2.129743                    0.998379      24.164518      62.913600       0.703541       0.373802      -1.125383      -0.101832       0.007997      -0.142240       0.175117       0.111796       0.066969      -0.083046      -0.185862      -0.200672      -0.190245       0.001705       0.188540              9.398212       7.593811       3.455420       0.308564      13.580876      -3.245813       7.019948          -0.004289
           95              O       0.118537      10.485689       3.718855      -0.253609      32.175115 0.47019202E+03  0.10951719E+05                                 8.283613                            6.846091       0.073912       2.129625                    0.998380      24.168146      62.925830       0.703490       0.373802      -1.125381      -0.101942      -0.142319      -0.008046       0.175247       0.066960      -0.111843       0.082994       0.007318       0.379110      -0.190237       0.001693       0.188544              9.399823       7.594976       0.308387      -3.456185       7.021229       3.246591      13.583263           0.004288
           96              O       4.069787       1.869311       8.636145      -0.253464      32.168468 0.47007436E+03  0.10948284E+05                                 8.282527                            6.845282       0.073915       2.129699                    0.998378      24.164976      62.915405       0.703524       0.373807      -1.125378      -0.101876       0.142219       0.008053       0.175128      -0.067004       0.111863       0.082999       0.007291       0.379095      -0.190286       0.001738       0.188548              9.398509       7.594018      -0.308493       3.455613       7.020413       3.246001      13.581096          -0.004285

******************************************************
Auxiliary information for the entire system
The total spin magnetic moment of the unit cell is   0.000042
The total net atomic charge of the unit cell is   -0.000003
Accuracy of reproducing the electrostatic potential in the unit cell:
  The inner radius (bohr) =    5.0000
  The outer radius (bohr) =   12.0000
  Valid grid points have density less than (e/(bohr^3)) =    0.0001
  The number of valid grid points were=        20520
  The rms potential error without charges in kcal/mol is=      4.43021
  The rms potential error with partial charges in kcal/mol is=      1.32998
  The RRMSE value at monopole order=      0.30021
  The rms potential error with partial charges and cloud penetration in kcal/mol is=      1.33756
  The RRMSE value at monopole order with cloud penetration is=      0.30192
  The rms potential error with partial charges and atomic dipoles in kcal/mol is=      0.59604
  The RRMSE value at dipole order=      0.13454
  The rms potential error with partial charges, atomic dipoles and cloud penetration in kcal/mol is=      0.60266
  The RRMSE value at dipole order with cloud penetration=      0.13603

******************************************************
The electron densities and ab initio electrostatic potential were computed in VASP using the PBE functional and
projector augmented wave method. See the main text of the journal article for a description of computational details.
The atomic charges, dipoles, and quadrupoles were computed with the DDEC6 method as described in
(a) T. A. Manz and N. Gabaldon Limas, RSC Adv. 6 (2016) 47771-47801 DOI: 10.1039/c6ra04656h
(b) N. Gabaldon Limas and T. A. Manz, RSC Adv. 8 (2018) 2678-2707 DOI: 10.1039/c7ra11829e.
For each atom in the material, the electron cloud parameters were fit to the spherically averaged atom-in-material
electron density using radial positions for which this density was between 10^-4 and 10^-2 electrons per cubic bohr.
The polarizabilities, dispersion coefficients, and quantum Drude oscillator (QDO) parameters were fit using the MCLF method.
The magnetic structure of the system was optimized in VASP from the default ferromagnetic initial guess using spin polarization.
The atomic spin moments (ASMs) were computed on this optimized magnetic structure using the DDEC6 partition as inputs
to the method of T. A. Manz and D. S. Sholl, J. Chem. Theory Comput. 7 (2011) 4146-4164 DOI: 10.1021/ct200539n.
The RMSE and RRMSE were computed using a uniform grid with Ewald summation.
