# Supplementary material for: A collection of forcefield precursors for metal–organic frameworks
Source: RSC Adv. 2019 Nov 13;9(63):36492–507. doi: 10.1039/c9ra07327b (PMC9075174; doi:10.1039/c9ra07327b)
Supplement: RA-009-C9RA07327B-s3586 [file RA-009-C9RA07327B-s3586.xyz]

  160
jmolscript: load "" {1 1 1} spacegroup "x,y,z" unitcell [{      8.806000     0.000000     0.000000 }, {      4.402998    14.968979     0.000000 }, {      4.402997     6.264950    17.648580 }]
Gd    14.619145    15.726878    13.785659     2.086232
Gd    10.216145    16.124016    12.687211     2.085328
Gd     2.992850     5.507051     3.862921     2.086231
Gd     7.395850     5.109913     4.961369     2.085327
H     13.408013    11.191711    13.049360     0.117690
H     12.873489     9.377941    11.688655     0.112365
H     10.131300    11.636709     9.761430     0.107522
H     10.774138    13.494593    11.014479     0.090612
H      4.255938     8.863212     9.053722     0.110786
H      3.757518     7.233470     7.477703     0.114252
H      8.643087     7.485550     8.411313     0.114271
H      9.126536     9.147841     9.982037     0.113230
H     10.408689    11.679373    14.343001     0.119116
H     10.412211     9.356025    14.161221     0.108538
H      6.770931     9.480485    12.403422     0.106505
H      6.746273    11.802646    12.624029     0.111896
H      4.602013     5.690204    13.423510     0.118570
H     12.873489     7.503974    14.784215     0.111133
H     14.534298    20.214184    16.711440     0.108283
H     15.177137    18.356301    15.458391     0.090712
H     13.061937     8.018702    17.419148     0.111426
H      8.160520     3.383495     1.346587     0.112318
H      4.240089     3.131414     0.412977     0.113934
H      9.126535     7.734073    16.490833     0.114233
H     10.408690     5.202542    12.129869     0.118961
H     10.412212     7.525890    12.311649     0.107732
H      6.770931     7.401430    14.069448     0.106639
H      6.746274     5.079268    13.848841     0.112054
H      4.203982    10.042218     4.599220     0.117690
H      4.738506    11.855988     5.959925     0.112365
H      7.480695     9.597220     7.887150     0.107522
H      6.837857     7.739336     6.634101     0.090612
H     13.356057    12.370717     8.594858     0.110786
H     13.854477    14.000459    10.170877     0.114252
H      8.968908    13.748379     9.237267     0.114271
H      8.485459    12.086088     7.666543     0.113230
H      7.203306     9.554556     3.305579     0.119116
H      7.199784    11.877904     3.487359     0.108538
H     10.841064    11.753444     5.245158     0.106505
H     10.865722     9.431283     5.024551     0.111896
H     13.009982    15.543725     4.225070     0.118570
H      4.738506    13.729955     2.864365     0.111133
H      3.077697     1.019745     0.937140     0.108283
H      2.434858     2.877628     2.190189     0.090712
H      4.550058    13.215227     0.229432     0.111426
H      9.451475    17.850434    16.301993     0.112318
H     13.371906    18.102515    17.235603     0.113935
H      8.485460    13.499856     1.157747     0.114233
H      7.203305    16.031387     5.518711     0.118961
H      7.199783    13.708039     5.336931     0.107732
H     10.841064    13.832499     3.579132     0.106639
H     10.865721    16.154661     3.799739     0.112054
C     12.661263    13.732638    12.902877     0.625322
C     12.176934    12.535890    12.134634    -0.031585
C     12.769578    11.295417    12.352241    -0.083721
C     12.434950    10.209013    11.558761    -0.155161
C     11.460126    10.329928    10.573617     0.087963
C     10.826094    11.552800    10.403838    -0.140379
C     11.195065    12.656400    11.161844    -0.091661
C     11.137826     9.204038     9.650773     0.076097
C     12.159323     8.602416     8.912356    -0.147402
C     11.861680     7.630029     7.978747    -0.087657
C     10.553989     7.223141     7.761493    -0.039888
C      9.538657     7.780049     8.527441    -0.092995
C      9.827494     8.768697     9.465110    -0.151025
C     10.247541     6.228267     6.681046     0.679550
C      8.548861    13.464002    13.641823     0.667811
C      8.574399    11.967812    13.513518    -0.032144
C      9.661940    11.233440    13.959674    -0.090963
C      9.664582     9.851890    13.849017    -0.151930
C      8.578802     9.180547    13.282321     0.075548
C      7.505351     9.923714    12.812869    -0.161150
C      7.493903    11.307564    12.934644    -0.098221
C      8.258263    18.118255    13.569993     0.625202
C      7.773932    19.315004    14.338236    -0.031354
C      3.963578     5.586497    14.120629    -0.086824
C     12.434950     6.672902    14.914109    -0.151603
C     11.460126     6.551986    15.899253     0.085913
C     15.229092    20.298093    16.069032    -0.141083
C     15.598063    19.194493    15.311026    -0.091218
C     11.137826     7.677876    16.822097     0.077330
C     12.159322     8.279498    17.560514    -0.148502
C      7.458681     2.986936     0.845543    -0.084354
C      6.150990     3.393824     1.062797    -0.040406
C      5.135659     2.836916     0.296849    -0.091844
C      9.827493     8.113218    17.007760    -0.153439
C      5.844541     4.388697     2.143244     0.678542
C     12.951861    18.386892    12.831047     0.669072
C      8.574400     4.914103    12.959352    -0.032951
C      9.661941     5.648475    12.513196    -0.091317
C      9.664583     7.030024    12.623853    -0.149924
C      8.578803     7.701367    13.190549     0.075562
C      7.505351     6.958200    13.660001    -0.161328
C      7.493904     5.574351    13.538226    -0.098090
C      4.950732     7.501291     4.745703     0.625322
C      5.435061     8.698039     5.513946    -0.031585
C      4.842417     9.938512     5.296339    -0.083721
C      5.177045    11.024916     6.089819    -0.155161
C      6.151869    10.904001     7.074963     0.087963
C      6.785901     9.681129     7.244742    -0.140379
C      6.416930     8.577529     6.486736    -0.091661
C      6.474169    12.029891     7.997807     0.076097
C      5.452672    12.631513     8.736224    -0.147402
C      5.750315    13.603900     9.669833    -0.087657
C      7.058006    14.010788     9.887087    -0.039888
C      8.073338    13.453880     9.121139    -0.092995
C      7.784501    12.465232     8.183470    -0.151025
C      7.364454    15.005662    10.967534     0.679550
C      9.063134     7.769927     4.006757     0.667811
C      9.037596     9.266117     4.135062    -0.032144
C      7.950055    10.000489     3.688906    -0.090963
C      7.947413    11.382039     3.799563    -0.151930
C      9.033193    12.053382     4.366259     0.075548
C     10.106644    11.310215     4.835711    -0.161150
C     10.118092     9.926365     4.713936    -0.098221
C      9.353732     3.115674     4.078587     0.625202
C      1.032063     1.918925     3.310344    -0.031354
C     13.648417    15.647432     3.527951    -0.086824
C      5.177045    14.561027     2.734471    -0.151603
C      6.151869    14.681943     1.749327     0.085913
C      2.382903     0.935836     1.579548    -0.141083
C      2.013932     2.039436     2.337554    -0.091218
C      6.474169    13.556053     0.826483     0.077330
C      5.452673    12.954431     0.088066    -0.148502
C     10.153314    18.246993    16.803037    -0.084354
C     11.461005    17.840105    16.585783    -0.040406
C     12.476336    18.397013    17.351731    -0.091844
C      7.784502    13.120711     0.640820    -0.153439
C     11.767454    16.845232    15.505336     0.678542
C      4.660134     2.847037     4.817533     0.669072
C      9.037595    16.319826     4.689228    -0.032951
C      7.950054    15.585454     5.135384    -0.091317
C      7.947412    14.203905     5.024727    -0.149924
C      9.033192    13.532562     4.458031     0.075562
C     10.106644    14.275729     3.988579    -0.161328
C     10.118091    15.659578     4.110354    -0.098090
O     13.530239    13.560375    13.790600    -0.611085
O     12.271510    14.897353    12.581496    -0.756019
O     11.236366     5.718918     6.085760    -0.648811
O      9.038829     5.978573     6.421259    -0.710384
O      7.421693    14.007395    13.724948    -0.687647
O      9.652077    14.073187    13.648000    -0.655122
O      9.127239    18.290518    12.682270    -0.610260
O      7.868509    16.953540    13.891374    -0.756316
O      6.833367     4.898046     2.738530    -0.648532
O      4.635830     4.638391     2.403031    -0.709997
O     11.824693    17.843499    12.747922    -0.688790
O     14.055077    17.777707    12.824870    -0.655166
O      4.081756     7.673554     3.857980    -0.611085
O      5.340485     6.336576     5.067084    -0.756019
O      6.375629    15.515011    11.562820    -0.648811
O      8.573166    15.255356    11.227321    -0.710384
O     10.190302     7.226534     3.923632    -0.687647
O      7.959918     7.160742     4.000580    -0.655122
O      8.484756     2.943411     4.966310    -0.610260
O      9.743486     4.280389     3.757206    -0.756316
O     10.778628    16.335883    14.910050    -0.648532
O     12.976165    16.595538    15.245549    -0.709997
O      5.787302     3.390430     4.900658    -0.688790
O      3.556918     3.456222     4.823710    -0.655166

The following XYZ coordinates are in angstroms. Other properties are in atomic units.
The sperically averaged electron density of each atom fit to a function of the form exp(a - br)
eigen_1, eigen_2 and eigen_3 are the three eigenvalues of traceless quadrupole moment tensor
  atom number  atomic symbol              X              Y              Z     net charge C6 coefficient C8 coefficient C10 coefficient fluctuating dipole atomic polarizability isotropic forcefield polarizability              a              b squared Pearson coefficient          <r^3>          <r^4>         wp_QDO          m_QDO          q_QDO       dipole_x       dipole_y       dipole_z         dipole            Qxy            Qxz            Qyz     Q(x^2-y^2)  Q(3z^2 - R^2)        eigen_1        eigen_2        eigen_3 static polarizability      alpha(xx)      alpha(xy)      alpha(xz)      alpha(yy)      alpha(yz)      alpha(zz) atomic spin moment
            1             Gd      14.619145      15.726878      13.785659       2.086232     150.084344 0.31797792E+04  0.10981562E+06                                19.054656                           15.486376       1.698428       2.275227                    0.998367      77.417174     186.562214       0.627054       0.282835      -1.312342       0.028268       0.004965      -0.012729       0.031397       0.009042       0.095455       0.002165      -0.041698       0.430469      -0.127159      -0.050209       0.177368             23.110047      26.339958      -3.161435      -3.721126      27.375272       5.689226      15.614911           0.000006
            2             Gd      10.216145      16.124016      12.687211       2.085328     150.337746 0.31859244E+04  0.11008201E+06                                19.076388                           15.501726       1.705581       2.276759                    0.998390      77.463996     186.726775       0.626714       0.282850      -1.312313       0.028695      -0.003607       0.011862       0.031259      -0.009117      -0.095677       0.002092      -0.041614       0.432455      -0.127502      -0.050559       0.178061             23.139008      26.375678       3.171391       3.726570      27.410724       5.697099      15.630623           0.000006
            3             Gd       2.992850       5.507051       3.862921       2.086231     150.084441 0.31797818E+04  0.10981573E+06                                19.054665                           15.486384       1.698425       2.275226                    0.998367      77.417189     186.562284       0.627054       0.282836      -1.312342      -0.028268      -0.004965       0.012729       0.031397       0.009042       0.095455       0.002165      -0.041698       0.430470      -0.127159      -0.050209       0.177368             23.110059      26.339973      -3.161436      -3.721128      27.375286       5.689228      15.614918           0.000006
            4             Gd       7.395850       5.109913       4.961369       2.085327     150.337839 0.31859267E+04  0.11008211E+06                                19.076397                           15.501733       1.705579       2.276758                    0.998390      77.464009     186.726838       0.626714       0.282850      -1.312312      -0.028695       0.003607      -0.011862       0.031259      -0.009117      -0.095677       0.002092      -0.041614       0.432455      -0.127502      -0.050559       0.178061             23.139021      26.375693       3.171393       3.726572      27.410738       5.697102      15.630631           0.000006
            5              H      13.408013      11.191711      13.049360       0.117690       1.166859 0.86265702E+01  0.86104206E+02                                 1.818566                            1.707552      -1.051468       2.379670                    0.997032       3.519233       9.860503       0.484149       1.267480      -0.712256       0.026028      -0.004858       0.032378       0.041826      -0.005239       0.010122      -0.001584      -0.003509       0.011753      -0.011793      -0.000639       0.012432              1.872814       2.175928      -0.063100       0.512262       1.548166      -0.058579       1.894348          -0.000000
            6              H      12.873489       9.377941      11.688655       0.112365       1.084146 0.80848985E+01  0.79146753E+02                                 1.707156                            1.636191      -0.877556       2.455161                    0.998961       3.427972       9.413359       0.503875       1.241724      -0.718211       0.017435      -0.031826       0.006155       0.036807      -0.007454       0.010924       0.001595      -0.015737      -0.011588      -0.017500       0.004182       0.013318              1.718759       1.654667      -0.279380       0.123582       1.996698      -0.135624       1.504911          -0.000001
            7              H      10.131300      11.636709       9.761430       0.107522       1.074168 0.79431770E+01  0.78379376E+02                                 1.764235                            1.670102      -1.258585       2.270279                    0.994744       3.762678      10.801075       0.471385       1.316810      -0.699050      -0.026597       0.004654      -0.023028       0.035487      -0.002520       0.010296      -0.000230      -0.010619       0.010205      -0.013582       0.003485       0.010097              1.804654       2.045011      -0.109656       0.568834       1.501570      -0.037876       1.867380          -0.000000
            8              H      10.774138      13.494593      11.014479       0.090612       1.350460 0.10532249E+02  0.11120446E+03                                 2.022917                            1.898704      -1.478747       2.150067                    0.992636       4.108505      12.086652       0.451940       1.283585      -0.705539      -0.017141       0.026835      -0.009351       0.033187      -0.001244       0.007102      -0.005634      -0.004058      -0.001522      -0.009125      -0.000496       0.009621              2.068842       2.044307      -0.469089       0.124810       2.475686      -0.003710       1.686534           0.000001
            9              H       4.255938       8.863212       9.053722       0.110786       1.203795 0.91839517E+01  0.93042272E+02                                 1.840298                            1.749873      -1.200600       2.303166                    0.995319       3.651237      10.280979       0.483549       1.250302      -0.715239       0.035725       0.007572       0.003571       0.036692      -0.000124       0.001979       0.010301       0.013534      -0.022903      -0.015956       0.005043       0.010912              1.868107       2.443644       0.316078       0.061131       1.539823       0.108121       1.620852           0.000000
           10              H       3.757518       7.233470       7.477703       0.114252       1.212433 0.90916661E+01  0.92220071E+02                                 1.875804                            1.760168      -1.275235       2.273706                    0.993694       3.698757      10.549527       0.472529       1.277897      -0.708685       0.030907      -0.020068      -0.019293       0.041595      -0.008258      -0.002668       0.007451       0.015954      -0.018691      -0.013652      -0.002328       0.015980              1.923225       2.150847      -0.223907      -0.473682       1.685376       0.324840       1.933453           0.000002
           11              H       8.643087       7.485550       8.411313       0.114271       1.200554 0.90364930E+01  0.90869025E+02                                 1.825427                            1.727646      -1.019935       2.395694                    0.996891       3.492297       9.688634       0.491755       1.238629      -0.719361      -0.038951      -0.012139      -0.003154       0.040921       0.002902      -0.005592       0.004458       0.025245      -0.021252      -0.013783      -0.003789       0.017571              1.855505       2.373727       0.189315       0.202805       1.567543       0.083792       1.625246           0.000001
           12              H       9.126536       9.147841       9.982037       0.113230       1.071725 0.80669435E+01  0.79835212E+02                                 1.764094                            1.687675      -1.032426       2.384884                    0.996750       3.653755      10.472229       0.467435       1.324036      -0.698739      -0.028986       0.011869       0.021045       0.037735       0.003538      -0.004144       0.011048       0.017004      -0.021217      -0.018101       0.005075       0.013026              1.785310       1.918466      -0.206093      -0.336638       1.562730       0.206000       1.874734          -0.000001
           13              H      10.408689      11.679373      14.343001       0.119116       1.126163 0.85648690E+01  0.84985244E+02                                 1.751471                            1.685527      -0.991297       2.412131                    0.997736       3.405759       9.387625       0.496251       1.243890      -0.718555       0.034264       0.019904       0.018578       0.043765       0.001753       0.016476       0.006387       0.004887      -0.030453      -0.020926       0.002085       0.018840              1.761756       1.962185       0.324300       0.224798       1.760019       0.101975       1.563063           0.000002
           14              H      10.412211       9.356025      14.161221       0.108538       1.106603 0.83877801E+01  0.84042685E+02                                 1.816780                            1.730578      -1.206239       2.300903                    0.994190       3.791671      11.028455       0.456548       1.338957      -0.694969       0.030805      -0.015705       0.013329       0.037057      -0.000481       0.013827       0.002879       0.002643      -0.042101      -0.020928       0.005919       0.015009              1.856606       1.964270      -0.401579       0.295579       1.920757      -0.285639       1.684791          -0.000000
           15              H       6.770931       9.480485      12.403422       0.106505       1.142085 0.85860114E+01  0.85454755E+02                                 1.770874                            1.687162      -1.050705       2.369330                    0.996902       3.579776       9.960989       0.495003       1.243235      -0.716907      -0.028187      -0.014888      -0.016867       0.036065       0.000681       0.010749       0.004067       0.001009      -0.028601      -0.015728       0.003936       0.011793              1.791201       2.134396       0.225928       0.332573       1.688572       0.060317       1.550636          -0.000001
           16              H       6.746273      11.802646      12.624029       0.111896       1.054243 0.75803027E+01  0.74633331E+02                                 1.806990                            1.679394      -1.324571       2.248220                    0.992894       3.893148      11.514201       0.445872       1.395243      -0.682513      -0.031030       0.022516      -0.009616       0.039526      -0.004855       0.008693      -0.001067      -0.002811      -0.026258      -0.013474       0.001884       0.011590              1.881854       2.295619      -0.431056       0.322334       1.849537      -0.186000       1.500405          -0.000000
           17              H       4.602013       5.690204      13.423510       0.118570       1.163070 0.85939438E+01  0.85704630E+02                                 1.815416                            1.704953      -1.050145       2.380795                    0.997081       3.513661       9.843386       0.484207       1.268422      -0.712063       0.025870       0.004609      -0.032183       0.041549       0.005215      -0.010006      -0.001884      -0.003515       0.011462      -0.011588      -0.000854       0.012442              1.869394       2.171489       0.062872      -0.510360       1.545971      -0.058381       1.890721          -0.000000
           18              H      12.873489       7.503974      14.784215       0.111133       1.086079 0.80987814E+01  0.79286945E+02                                 1.706334                            1.635324      -0.870676       2.457184                    0.999007       3.429458       9.406170       0.505248       1.238282      -0.718979       0.017528       0.032234      -0.006227       0.037216       0.007391      -0.011041       0.001558      -0.015709      -0.011551      -0.017567       0.004276       0.013291              1.717939       1.653766       0.279481      -0.123476       1.996038      -0.135658       1.504015          -0.000001
           19              H      14.534298      20.214184      16.711440       0.108283       1.069782 0.79033812E+01  0.77887338E+02                                 1.759485                            1.665996      -1.257580       2.271436                    0.994705       3.753925      10.768410       0.471939       1.316941      -0.699046      -0.026410      -0.004633       0.023267       0.035500       0.002598      -0.010203      -0.000184      -0.010883       0.009495      -0.013591       0.003718       0.009873              1.799608       2.038797       0.109126      -0.566158       1.498005      -0.037706       1.862024          -0.000000
           20              H      15.177137      18.356301      15.458391       0.090712       1.352331 0.10548582E+02  0.11140750E+03                                 2.023662                            1.899281      -1.495257       2.143029                    0.992573       4.109941      12.088084       0.452241       1.282377      -0.705785      -0.017147      -0.026725       0.009268       0.033077       0.001212      -0.007133      -0.005521      -0.003911      -0.001023      -0.009052      -0.000502       0.009554              2.069650       2.045120       0.469475      -0.124916       2.476781      -0.003765       1.687049           0.000001
           21              H      13.061937       8.018702      17.419148       0.111426       1.202982 0.91785671E+01  0.92988215E+02                                 1.840723                            1.750347      -1.208473       2.300403                    0.995139       3.650346      10.283600       0.483001       1.251713      -0.714929       0.035204      -0.007476      -0.003587       0.036167       0.000074      -0.002125       0.010367       0.013794      -0.022784      -0.016063       0.004982       0.011081              1.868506       2.444031      -0.316034      -0.061017       1.540187       0.108123       1.621298           0.000000
           22              H       8.160520       3.383495       1.346587       0.112318       1.217783 0.91359107E+01  0.92738922E+02                                 1.877440                            1.761388      -1.262192       2.277566                    0.993974       3.705082      10.555761       0.473813       1.273472      -0.709625       0.031566       0.020637       0.019651       0.042526       0.008121       0.002678       0.007535       0.016050      -0.018050      -0.013686      -0.002155       0.015841              1.925010       2.153196       0.224644       0.474878       1.686611       0.325485       1.935224           0.000002
           23              H       4.240089       3.131414       0.412977       0.113934       1.200532 0.90367263E+01  0.90884309E+02                                 1.826791                            1.728808      -1.024493       2.394078                    0.996779       3.491704       9.691980       0.491038       1.240262      -0.719027      -0.039163       0.011983       0.003309       0.041089      -0.002941       0.005618       0.004432       0.025132      -0.021106      -0.013740      -0.003773       0.017513              1.856933       2.375945      -0.189692      -0.203125       1.568534       0.083942       1.626321           0.000001
           24              H       9.126535       7.734073      16.490833       0.114233       1.069570 0.80517197E+01  0.79689753E+02                                 1.765897                            1.689408      -1.052849       2.377824                    0.996476       3.654116      10.492013       0.465565       1.329266      -0.697676      -0.028699      -0.011378      -0.020904       0.037284      -0.003373       0.003959       0.010994       0.016880      -0.021354      -0.017952       0.005048       0.012904              1.787140       1.920381       0.206213       0.336940       1.564298       0.206248       1.876741          -0.000001
           25              H      10.408690       5.202542      12.129869       0.118961       1.126438 0.85653694E+01  0.84969017E+02                                 1.749430                            1.683684      -0.981703       2.415522                    0.997830       3.406458       9.380289       0.497491       1.241099      -0.719149       0.034630      -0.019844      -0.018551       0.044013      -0.001877      -0.016410       0.006411       0.004762      -0.029713      -0.020722       0.001928       0.018794              1.759661       1.959698      -0.323631      -0.224360       1.757886       0.101765       1.561401           0.000002
           26              H      10.412212       7.525890      12.311649       0.107732       1.105967 0.83812595E+01  0.83961158E+02                                 1.816343                            1.730131      -1.202376       2.302603                    0.994298       3.790645      11.024465       0.456517       1.339307      -0.694923       0.030790       0.015908      -0.013370       0.037146       0.000545      -0.013778       0.002914       0.002841      -0.042497      -0.020981       0.005910       0.015071              1.856167       1.963894       0.401574      -0.295553       1.920256      -0.285575       1.684352          -0.000000
           27              H       6.770931       7.401430      14.069448       0.106639       1.140202 0.85682093E+01  0.85229655E+02                                 1.768698                            1.685256      -1.046458       2.371419                    0.996911       3.576181       9.946786       0.495373       1.243005      -0.716972      -0.028274       0.014761       0.017044       0.036164      -0.000695      -0.010702       0.004112       0.000771      -0.028596      -0.015722       0.004008       0.011713              1.788939       2.131342      -0.225434      -0.331819       1.686571       0.060149       1.548902          -0.000001
           28              H       6.746274       5.079268      13.848841       0.112054       1.053179 0.75709590E+01  0.74521842E+02                                 1.806265                            1.678750      -1.321289       2.249693                    0.992947       3.890806      11.507529       0.445781       1.395894      -0.682402      -0.030938      -0.022536       0.009429       0.039420       0.004783      -0.008868      -0.001050      -0.002831      -0.026677      -0.013710       0.002065       0.011645              1.881070       2.294541       0.430861      -0.322159       1.848791      -0.185929       1.499879           0.000000
           29              H       4.203982      10.042218       4.599220       0.117690       1.166859 0.86265702E+01  0.86104206E+02                                 1.818566                            1.707552      -1.051468       2.379670                    0.997032       3.519233       9.860503       0.484149       1.267480      -0.712256      -0.026028       0.004858      -0.032378       0.041826      -0.005239       0.010122      -0.001584      -0.003509       0.011753      -0.011793      -0.000639       0.012432              1.872814       2.175928      -0.063100       0.512262       1.548166      -0.058579       1.894348          -0.000000
           30              H       4.738506      11.855988       5.959925       0.112365       1.084146 0.80848985E+01  0.79146753E+02                                 1.707156                            1.636191      -0.877556       2.455161                    0.998961       3.427972       9.413359       0.503875       1.241724      -0.718211      -0.017435       0.031826      -0.006155       0.036807      -0.007454       0.010924       0.001595      -0.015737      -0.011588      -0.017500       0.004182       0.013318              1.718759       1.654667      -0.279380       0.123582       1.996698      -0.135624       1.504911          -0.000001
           31              H       7.480695       9.597220       7.887150       0.107522       1.074168 0.79431763E+01  0.78379370E+02                                 1.764235                            1.670102      -1.258585       2.270279                    0.994744       3.762678      10.801076       0.471384       1.316810      -0.699050       0.026597      -0.004654       0.023028       0.035487      -0.002520       0.010296      -0.000230      -0.010619       0.010205      -0.013582       0.003485       0.010097              1.804654       2.045012      -0.109656       0.568834       1.501570      -0.037876       1.867380          -0.000000
           32              H       6.837857       7.739336       6.634101       0.090612       1.350460 0.10532249E+02  0.11120445E+03                                 2.022916                            1.898703      -1.478747       2.150067                    0.992636       4.108505      12.086649       0.451940       1.283584      -0.705540       0.017141      -0.026835       0.009351       0.033187      -0.001244       0.007102      -0.005634      -0.004058      -0.001522      -0.009125      -0.000496       0.009621              2.068842       2.044307      -0.469088       0.124810       2.475686      -0.003710       1.686533           0.000001
           33              H      13.356057      12.370717       8.594858       0.110786       1.203795 0.91839515E+01  0.93042271E+02                                 1.840299                            1.749874      -1.200599       2.303166                    0.995319       3.651237      10.280980       0.483549       1.250302      -0.715239      -0.035725      -0.007572      -0.003571       0.036692      -0.000124       0.001979       0.010301       0.013534      -0.022903      -0.015956       0.005043       0.010912              1.868107       2.443644       0.316078       0.061131       1.539823       0.108121       1.620853           0.000000
           34              H      13.854477      14.000459      10.170877       0.114252       1.212434 0.90916702E+01  0.92220124E+02                                 1.875804                            1.760168      -1.275235       2.273706                    0.993694       3.698758      10.549531       0.472529       1.277897      -0.708685      -0.030907       0.020068       0.019293       0.041595      -0.008258      -0.002668       0.007451       0.015954      -0.018691      -0.013652      -0.002328       0.015980              1.923226       2.150847      -0.223907      -0.473682       1.685377       0.324840       1.933453           0.000002
           35              H       8.968908      13.748379       9.237267       0.114271       1.200554 0.90364930E+01  0.90869025E+02                                 1.825427                            1.727646      -1.019935       2.395694                    0.996891       3.492297       9.688634       0.491755       1.238629      -0.719361       0.038951       0.012139       0.003154       0.040921       0.002902      -0.005592       0.004458       0.025245      -0.021252      -0.013783      -0.003789       0.017571              1.855505       2.373727       0.189315       0.202805       1.567543       0.083792       1.625246           0.000001
           36              H       8.485459      12.086088       7.666543       0.113230       1.071726 0.80669478E+01  0.79835260E+02                                 1.764094                            1.687674      -1.032426       2.384884                    0.996750       3.653756      10.472230       0.467435       1.324035      -0.698739       0.028986      -0.011869      -0.021045       0.037735       0.003538      -0.004144       0.011048       0.017004      -0.021217      -0.018101       0.005075       0.013026              1.785310       1.918466      -0.206093      -0.336638       1.562730       0.206000       1.874734          -0.000001
           37              H       7.203306       9.554556       3.305579       0.119116       1.126163 0.85648677E+01  0.84985225E+02                                 1.751470                            1.685527      -0.991297       2.412131                    0.997736       3.405759       9.387624       0.496251       1.243890      -0.718555      -0.034264      -0.019904      -0.018578       0.043765       0.001753       0.016476       0.006387       0.004887      -0.030453      -0.020926       0.002085       0.018840              1.761755       1.962185       0.324300       0.224798       1.760018       0.101975       1.563063           0.000002
           38              H       7.199784      11.877904       3.487359       0.108538       1.106603 0.83877801E+01  0.84042685E+02                                 1.816780                            1.730578      -1.206239       2.300903                    0.994190       3.791671      11.028455       0.456548       1.338957      -0.694969      -0.030805       0.015705      -0.013329       0.037057      -0.000481       0.013827       0.002879       0.002643      -0.042101      -0.020928       0.005919       0.015009              1.856606       1.964270      -0.401579       0.295579       1.920757      -0.285639       1.684791          -0.000000
           39              H      10.841064      11.753444       5.245158       0.106505       1.142085 0.85860108E+01  0.85454752E+02                                 1.770875                            1.687162      -1.050705       2.369330                    0.996902       3.579776       9.960991       0.495003       1.243236      -0.716907       0.028187       0.014888       0.016867       0.036065       0.000681       0.010749       0.004067       0.001009      -0.028601      -0.015728       0.003936       0.011793              1.791202       2.134397       0.225928       0.332573       1.688572       0.060317       1.550636          -0.000001
           40              H      10.865722       9.431283       5.024551       0.111896       1.054243 0.75803026E+01  0.74633330E+02                                 1.806990                            1.679394      -1.324571       2.248221                    0.992894       3.893148      11.514201       0.445872       1.395243      -0.682513       0.031030      -0.022516       0.009616       0.039526      -0.004855       0.008693      -0.001067      -0.002811      -0.026258      -0.013474       0.001884       0.011590              1.881854       2.295619      -0.431056       0.322334       1.849537      -0.186000       1.500405          -0.000000
           41              H      13.009982      15.543725       4.225070       0.118570       1.163069 0.85939391E+01  0.85704577E+02                                 1.815416                            1.704953      -1.050144       2.380795                    0.997081       3.513660       9.843385       0.484206       1.268422      -0.712063      -0.025870      -0.004609       0.032183       0.041549       0.005215      -0.010006      -0.001884      -0.003515       0.011462      -0.011588      -0.000854       0.012442              1.869394       2.171489       0.062872      -0.510360       1.545972      -0.058381       1.890721          -0.000000
           42              H       4.738506      13.729955       2.864365       0.111133       1.086079 0.80987803E+01  0.79286930E+02                                 1.706334                            1.635324      -0.870676       2.457184                    0.999007       3.429458       9.406169       0.505248       1.238281      -0.718979      -0.017528      -0.032234       0.006227       0.037216       0.007391      -0.011041       0.001558      -0.015709      -0.011551      -0.017567       0.004276       0.013291              1.717939       1.653766       0.279481      -0.123476       1.996037      -0.135658       1.504014          -0.000001
           43              H       3.077697       1.019745       0.937140       0.108283       1.069782 0.79033810E+01  0.77887339E+02                                 1.759485                            1.665996      -1.257581       2.271436                    0.994705       3.753925      10.768412       0.471939       1.316941      -0.699046       0.026410       0.004633      -0.023267       0.035500       0.002598      -0.010203      -0.000184      -0.010883       0.009495      -0.013591       0.003718       0.009873              1.799609       2.038797       0.109126      -0.566158       1.498005      -0.037706       1.862024          -0.000000
           44              H       2.434858       2.877628       2.190189       0.090712       1.352331 0.10548578E+02  0.11140745E+03                                 2.023662                            1.899281      -1.495256       2.143030                    0.992573       4.109940      12.088079       0.452241       1.282377      -0.705785       0.017147       0.026725      -0.009268       0.033077       0.001212      -0.007133      -0.005521      -0.003911      -0.001023      -0.009052      -0.000502       0.009554              2.069649       2.045120       0.469475      -0.124916       2.476780      -0.003765       1.687048           0.000001
           45              H       4.550058      13.215227       0.229432       0.111426       1.202982 0.91785671E+01  0.92988215E+02                                 1.840723                            1.750347      -1.208473       2.300403                    0.995139       3.650346      10.283600       0.483001       1.251713      -0.714929      -0.035204       0.007476       0.003587       0.036167       0.000074      -0.002125       0.010367       0.013794      -0.022784      -0.016063       0.004982       0.011081              1.868506       2.444031      -0.316034      -0.061017       1.540187       0.108123       1.621298           0.000000
           46              H       9.451475      17.850434      16.301993       0.112318       1.217783 0.91359103E+01  0.92738920E+02                                 1.877440                            1.761388      -1.262193       2.277566                    0.993974       3.705082      10.555762       0.473812       1.273472      -0.709625      -0.031566      -0.020637      -0.019651       0.042526       0.008121       0.002678       0.007535       0.016050      -0.018050      -0.013686      -0.002155       0.015841              1.925011       2.153197       0.224644       0.474878       1.686611       0.325485       1.935225           0.000002
           47              H      13.371906      18.102515      17.235603       0.113935       1.200532 0.90367250E+01  0.90884293E+02                                 1.826790                            1.728807      -1.024493       2.394078                    0.996779       3.491704       9.691980       0.491038       1.240262      -0.719027       0.039163      -0.011983      -0.003309       0.041089      -0.002941       0.005618       0.004432       0.025132      -0.021106      -0.013740      -0.003773       0.017513              1.856933       2.375945      -0.189692      -0.203125       1.568534       0.083942       1.626320           0.000001
           48              H       8.485460      13.499856       1.157747       0.114233       1.069570 0.80517234E+01  0.79689796E+02                                 1.765897                            1.689408      -1.052850       2.377824                    0.996476       3.654117      10.492015       0.465565       1.329265      -0.697676       0.028699       0.011378       0.020904       0.037284      -0.003373       0.003959       0.010994       0.016880      -0.021354      -0.017952       0.005048       0.012904              1.787140       1.920381       0.206213       0.336940       1.564298       0.206248       1.876742          -0.000001
           49              H       7.203305      16.031387       5.518711       0.118961       1.126437 0.85653666E+01  0.84968987E+02                                 1.749430                            1.683685      -0.981703       2.415522                    0.997830       3.406457       9.380288       0.497491       1.241100      -0.719148      -0.034630       0.019844       0.018551       0.044013      -0.001877      -0.016410       0.006411       0.004762      -0.029713      -0.020722       0.001928       0.018794              1.759662       1.959698      -0.323631      -0.224360       1.757886       0.101765       1.561401           0.000002
           50              H       7.199783      13.708039       5.336931       0.107732       1.105967 0.83812588E+01  0.83961152E+02                                 1.816343                            1.730132      -1.202377       2.302603                    0.994298       3.790645      11.024466       0.456517       1.339307      -0.694923      -0.030790      -0.015908       0.013370       0.037146       0.000545      -0.013778       0.002914       0.002841      -0.042497      -0.020981       0.005910       0.015071              1.856167       1.963894       0.401574      -0.295553       1.920256      -0.285575       1.684352          -0.000000
           51              H      10.841064      13.832499       3.579132       0.106639       1.140201 0.85682046E+01  0.85229600E+02                                 1.768698                            1.685256      -1.046458       2.371419                    0.996911       3.576180       9.946784       0.495373       1.243006      -0.716971       0.028274      -0.014761      -0.017044       0.036164      -0.000695      -0.010702       0.004112       0.000771      -0.028596      -0.015722       0.004008       0.011713              1.788939       2.131342      -0.225434      -0.331819       1.686571       0.060149       1.548902          -0.000001
           52              H      10.865721      16.154661       3.799739       0.112054       1.053179 0.75709586E+01  0.74521836E+02                                 1.806265                            1.678750      -1.321290       2.249692                    0.992947       3.890806      11.507528       0.445781       1.395893      -0.682402       0.030938       0.022536      -0.009429       0.039420       0.004783      -0.008868      -0.001050      -0.002831      -0.026677      -0.013710       0.002065       0.011645              1.881070       2.294540       0.430861      -0.322159       1.848791      -0.185929       1.499879          -0.000000
           53              C      12.661263      13.732638      12.902877       0.625322      22.979016 0.25852075E+03  0.54382427E+04                                 7.643242                            5.824626      -0.324408       1.946450                    0.998980      23.062420      66.678843       0.591658       0.492121      -1.001708       0.005316       0.051935       0.038356       0.064782      -0.018096      -0.087734      -0.038068       0.080381       0.119099      -0.098663      -0.021171       0.119833              8.917411       7.855053       0.970143       2.469832      11.937152       2.548803       6.960029           0.000001
           54              C      12.176934      12.535890      12.134634      -0.031585      36.047519 0.46858593E+03  0.11188331E+05                                 9.557087                            7.269688      -0.165425       1.958587                    0.998189      27.744357      79.530715       0.606536       0.422935      -1.063533      -0.018814      -0.041620      -0.016171       0.048453       0.001461      -0.003567      -0.009433       0.005108       0.035029      -0.012130      -0.004047       0.016177             11.219718       9.716901       1.343465       3.555146      14.783577       3.573724       9.158677          -0.000000
           55              C      12.769578      11.295417      12.352241      -0.083721      31.105394 0.43356544E+03  0.10230688E+05                                 8.712754                            7.050973       0.025666       1.990166                    0.999376      29.191430      85.282004       0.603644       0.430006      -1.051098      -0.023546      -0.001324      -0.013415       0.027132       0.003190      -0.001115      -0.010938       0.043163       0.041094      -0.031276       0.013662       0.017614              9.546719       8.583208      -0.019613       2.900640      11.903487       1.915636       8.153463          -0.000001
           56              C      12.434950      10.209013      11.558761      -0.155161      32.448107 0.45897243E+03  0.10949938E+05                                 8.834444                            7.161798       0.181902       2.025233                    0.999670      29.963306      87.092282       0.612622       0.419072      -1.061323      -0.001599       0.024285       0.011157       0.026773      -0.019763      -0.002632      -0.006648      -0.022884      -0.022191      -0.021439      -0.005680       0.027119              9.701502       8.646846       0.779010       3.805009      10.518345       2.366060       9.939316          -0.000003
           57              C      11.460126      10.329928      10.573617       0.087963      34.565249 0.42745114E+03  0.99922067E+04                                 9.386814                            7.011000      -0.200541       1.949700                    0.999180      26.763168      76.353212       0.607612       0.431226      -1.056498      -0.002440       0.001649       0.003236       0.004376       0.012528      -0.013583       0.018586       0.017812      -0.021165      -0.032430       0.012376       0.020054             10.968570       8.151965       0.732542       3.623636      13.160817       4.746310      11.592929          -0.000002
           58              C      10.826094      11.552800      10.403838      -0.140379      32.170564 0.45661730E+03  0.10910314E+05                                 8.871862                            7.200774       0.052741       1.992378                    0.998843      29.924044      87.845602       0.601983       0.425831      -1.054125       0.003729       0.014691       0.027831       0.031691       0.003755       0.004103      -0.010607       0.029372       0.040521      -0.025086       0.007649       0.017438              9.659555       8.221516      -0.339848       2.724494      12.173587       2.824948       8.583562          -0.000001
           59              C      11.195065      12.656400      11.161844      -0.091661      32.365881 0.45535345E+03  0.10931498E+05                                 9.056520                            7.299419      -0.284526       1.881289                    0.998719      30.394946      91.031330       0.581455       0.438793      -1.040614      -0.000644      -0.028495       0.003027       0.028662      -0.001531      -0.019601      -0.027544       0.016338      -0.006861      -0.037068       0.004921       0.032148             10.002104       9.337073       0.246071       3.196732      11.523762       3.007813       9.145478           0.000002
           60              C      11.137826       9.204038       9.650773       0.076097      35.394901 0.42473595E+03  0.98917654E+04                                 9.456918                            6.934579      -0.107118       1.976098                    0.999237      26.688973      75.470878       0.619439       0.424573      -1.062882      -0.001373      -0.000699      -0.004631       0.004880      -0.003656       0.017381       0.004410      -0.034425       0.029273      -0.030357       0.011794       0.018562             11.130840      10.661228       1.966651       0.503297      11.218198       6.297905      11.513096          -0.000002
           61              C      12.159323       8.602416       8.912356      -0.147402      33.244724 0.44667115E+03  0.10595319E+05                                 8.985760                            7.063063       0.072061       1.991763                    0.999343      29.938199      87.063985       0.616525       0.418822      -1.060381      -0.013408      -0.015038      -0.019031       0.027714       0.005841       0.006885      -0.008790       0.029093      -0.046349      -0.022704      -0.001407       0.024111              9.968561      10.117653       0.676422      -0.735110       8.955217       5.013626      10.832813          -0.000001
           62              C      11.861680       7.630029       7.978747      -0.087657      32.229011 0.42858064E+03  0.10083656E+05                                 8.893502                            6.985418      -0.062001       1.955545                    0.999619      29.394216      85.743567       0.609729       0.426956      -1.052992      -0.018392       0.010666       0.018174       0.027971      -0.025729      -0.009121      -0.014808      -0.007690      -0.015726      -0.033333       0.003762       0.029571              9.899960      10.636276       1.551315       0.350658       8.836153       4.718250      10.227452           0.000003
           63              C      10.553989       7.223141       7.761493      -0.039888      35.621231 0.43453242E+03  0.10129735E+05                                 9.339592                            6.891797       0.143895       2.054726                    0.999384      27.059734      75.382421       0.640997       0.409896      -1.077356       0.012620       0.034819       0.038787       0.053629      -0.006005       0.000392      -0.009172       0.001706      -0.024227      -0.013599       0.001207       0.012392             11.161514      10.679871       1.129107       0.389022      10.131262       6.413450      12.673407          -0.000000
           64              C       9.538657       7.780049       8.527441      -0.092995      32.192512 0.43155373E+03  0.10152030E+05                                 8.845618                            6.980298       0.072308       1.997705                    0.999751      29.267828      84.844648       0.614956       0.423394      -1.057190       0.022830       0.008446       0.010941       0.026688       0.008821       0.006925      -0.018238       0.038669      -0.020617      -0.032451       0.007403       0.025048              9.859153       9.889746       0.297801      -0.158291       8.595868       4.751829      11.091845           0.000000
           65              C       9.827494       8.768697       9.465110      -0.151025      33.691491 0.46903610E+03  0.11259639E+05                                 9.096472                            7.261664       0.110767       2.004774                    0.999393      30.080810      87.928727       0.605188       0.421597      -1.058906       0.005538      -0.025243      -0.013630       0.029217      -0.010737      -0.021467       0.003648       0.012397      -0.018534      -0.021889      -0.006292       0.028182             10.088541      10.614584       1.868301       0.872769       8.841656       4.439229      10.809384          -0.000003
           66              C      10.247541       6.228267       6.681046       0.679550      22.517809 0.23786334E+03  0.48814081E+04                                 7.462259                            5.554859      -0.254709       1.986642                    0.998919      21.738053      61.286699       0.613534       0.486463      -1.008556      -0.020194      -0.065769      -0.045692       0.082590      -0.017091       0.001017      -0.095131      -0.087484      -0.044433      -0.084276      -0.035927       0.120203              8.808335       9.320167       0.163504       0.458543       7.922512       4.283231       9.182327           0.000002
           67              C       8.548861      13.464002      13.641823       0.667811      23.016991 0.23575082E+03  0.48302311E+04                                 7.549052                            5.521740      -0.220493       1.997310                    0.999018      21.817789      61.584686       0.616398       0.484987      -1.008705      -0.002839       0.071002       0.022577       0.074559       0.001077       0.034356      -0.002329       0.057857       0.359569      -0.088923      -0.038408       0.127332              8.989658       9.988483      -0.310918       0.028984      12.795015       0.399285       4.185477           0.000003
           68              C       8.574399      11.967812      13.513518      -0.032144      35.515795 0.43997674E+03  0.10304040E+05                                 9.372294                            6.968001       0.042960       2.023325                    0.999178      27.195478      76.307561       0.631990       0.413826      -1.073182      -0.002762      -0.050080      -0.002994       0.050245       0.000258      -0.015068       0.002573       0.026082      -0.007952      -0.013954      -0.009241       0.023195             11.242011       9.918528      -1.010541       2.117921      18.092606       0.050627       5.714898           0.000001
           69              C       9.661940      11.233440      13.959674      -0.090963      31.633920 0.43335529E+03  0.10214928E+05                                 8.776553                            7.014493      -0.079589       1.948590                    0.999523      29.408453      85.608621       0.610288       0.425775      -1.054686      -0.014259      -0.017474      -0.010957       0.025074       0.013954       0.010493       0.012556       0.031724       0.032529      -0.028415       0.000183       0.028232              9.827000       8.853373      -1.075803       1.672337      14.929187      -0.889217       5.698440           0.000001
           70              C       9.664582       9.851890      13.849017      -0.151930      33.695379 0.47828548E+03  0.11561215E+05                                 9.156639                            7.367067      -0.031397       1.956557                    0.998951      30.522299      90.120817       0.595465       0.425533      -1.054315      -0.008358       0.028635      -0.002606       0.029943      -0.014002       0.012230      -0.004133       0.025624      -0.013872      -0.016834      -0.009758       0.026592             10.183231       8.714782       0.347529       2.004894      15.502015      -0.646275       6.332895          -0.000002
           71              C       8.578802       9.180547      13.282321       0.075548      35.972171 0.42449831E+03  0.98982062E+04                                 9.597804                            6.950468      -0.163703       1.957135                    0.999327      26.872098      76.370880       0.615520       0.426760      -1.060086       0.000342       0.004420       0.000379       0.004449       0.002284      -0.023084       0.004420      -0.027178      -0.024632      -0.032385       0.013693       0.018692             11.583701       9.274414      -0.786411       2.127432      19.326779      -1.110285       6.149910          -0.000003
           72              C       7.505351       9.923714      12.812869      -0.161150      34.336683 0.45478715E+03  0.10823814E+05                                 9.146002                            7.093239       0.173958       2.017500                    0.999788      30.139995      87.461357       0.620328       0.414870      -1.064143       0.009689       0.026582       0.004981       0.028728       0.018951       0.015804       0.011282       0.022283      -0.009841      -0.020760      -0.012969       0.033729             10.379199       9.866560      -2.180369       2.401908      15.288443      -1.241951       5.982595          -0.000004
           73              C       7.493903      11.307564      12.934644      -0.098221      33.684078 0.45539446E+03  0.10883273E+05                                 9.206684                            7.228875      -0.050307       1.956785                    0.999541      29.845361      87.872889       0.595593       0.430314      -1.050454       0.019241      -0.017954       0.015044       0.030313      -0.021111      -0.007416      -0.001842       0.020693       0.018804      -0.027550       0.005330       0.022220             10.351514      10.452750      -0.420047       2.487139      14.760715      -0.013185       5.841078          -0.000000
           74              C       8.258263      18.118255      13.569993       0.625202      22.979199 0.25851408E+03  0.54380348E+04                                 7.643209                            5.824438      -0.327802       1.945518                    0.999017      23.061473      66.674395       0.591689       0.492102      -1.001723       0.004665      -0.051238      -0.037579       0.063712       0.018039       0.087787      -0.038149       0.080529       0.118806      -0.098716      -0.021184       0.119900              8.917595       7.855091      -0.970805      -2.470118      11.937353       2.549419       6.960340           0.000001
           75              C       7.773932      19.315004      14.338236      -0.031354      36.048350 0.46857793E+03  0.11188491E+05                                 9.558062                            7.270167      -0.165731       1.958491                    0.998167      27.747872      79.551312       0.606427       0.422998      -1.063456      -0.018111       0.042856       0.016267       0.049288      -0.001593       0.003789      -0.009120       0.005410       0.034404      -0.011987      -0.003919       0.015906             11.221149       9.717657      -1.344555      -3.555708      14.785655       3.575152       9.160134           0.000000
           76              C       3.963578       5.586497      14.120629      -0.086824      31.198117 0.43527479E+03  0.10281008E+05                                 8.728818                            7.064239      -0.002614       1.980534                    0.999334      29.248262      85.486216       0.603164       0.429931      -1.051156      -0.023909       0.001229       0.013335       0.027404      -0.002927       0.001865      -0.010984       0.043451       0.042023      -0.031513       0.013099       0.018414              9.564358       8.597556       0.018379      -2.904121      11.929002       1.920794       8.166516          -0.000001
           77              C      12.434950       6.672902      14.914109      -0.151603      32.341218 0.45703114E+03  0.10892275E+05                                 8.817514                            7.148657       0.181903       2.026229                    0.999688      29.898124      86.862786       0.612913       0.419309      -1.061154      -0.001105      -0.024137      -0.011580       0.026793       0.020208       0.001921      -0.006064      -0.023789      -0.023010      -0.021270      -0.006545       0.027815              9.682299       8.629221      -0.775801      -3.795845      10.499446       2.360007       9.918231          -0.000003
           78              C      11.460126       6.551986      15.899253       0.085913      34.628685 0.42837688E+03  0.10019105E+05                                 9.396362                            7.017388      -0.197967       1.950166                    0.999179      26.794020      76.457323       0.607501       0.431078      -1.056605      -0.001894      -0.002050      -0.003843       0.004750      -0.012124       0.013969       0.018188       0.017929      -0.020091      -0.032046       0.011931       0.020115             10.980600       8.159021      -0.736765      -3.627616      13.176576       4.755652      11.606204          -0.000002
           79              C      15.229092      20.298093      16.069032      -0.141083      32.198550 0.45719267E+03  0.10927357E+05                                 8.876842                            7.205573       0.051457       1.991823                    0.998853      29.939481      87.900364       0.601757       0.425862      -1.054120       0.004391      -0.013652      -0.028492       0.031898      -0.004047      -0.003235      -0.010106       0.029696       0.039814      -0.024892       0.008345       0.016547              9.664688       8.223097       0.338889      -2.723090      12.184029       2.829024       8.586939          -0.000001
           80              C      15.598063      19.194493      15.311026      -0.091218      32.351560 0.45505746E+03  0.10922748E+05                                 9.054226                            7.297358      -0.287432       1.880635                    0.998730      30.387667      91.006247       0.581493       0.438830      -1.040579      -0.000694       0.028824      -0.002543       0.028944       0.000978       0.019742      -0.026974       0.016080      -0.005506      -0.036252       0.003989       0.032263              9.999593       9.334353      -0.244571      -3.195195      11.522210       3.006309       9.142216           0.000002
           81              C      11.137826       7.677876      16.822097       0.077330      35.365269 0.42426294E+03  0.98783122E+04                                 9.452633                            6.931297      -0.107345       1.976346                    0.999280      26.676806      75.435016       0.619489       0.424644      -1.062804      -0.002693       0.000114       0.003367       0.004313       0.003605      -0.017368       0.004594      -0.034437       0.027353      -0.030200       0.011849       0.018350             11.125652      10.658435      -1.966094      -0.502628      11.212655       6.293498      11.505864          -0.000002
           82              C      12.159322       8.279498      17.560514      -0.148502      33.285185 0.44739376E+03  0.10617009E+05                                 8.994151                            7.069648       0.073766       1.991938                    0.999350      29.958899      87.149825       0.616108       0.418926      -1.060289      -0.014430       0.014668       0.018777       0.027856      -0.005738      -0.006137      -0.008440       0.029462      -0.047650      -0.022424      -0.001862       0.024286              9.977892      10.127255      -0.676298       0.737194       8.963277       5.018608      10.843146          -0.000001
           83              C       7.458681       2.986936       0.845543      -0.084354      32.105339 0.42647994E+03  0.10021295E+05                                 8.869674                            6.967346      -0.060636       1.956872                    0.999597      29.323767      85.465730       0.610680       0.426842      -1.053127      -0.016882      -0.010923      -0.017149       0.026428       0.026047       0.009224      -0.014017      -0.007410      -0.015982      -0.033141       0.003483       0.029658              9.872594      10.609086      -1.543965      -0.346545       8.811042       4.702969      10.197656           0.000003
           84              C       6.150990       3.393824       1.062797      -0.040406      35.667527 0.43516566E+03  0.10149035E+05                                 9.351199                            6.899452       0.134417       2.051793                    0.999363      27.076859      75.467505       0.640221       0.410210      -1.077061       0.012604      -0.034089      -0.038494       0.052941       0.005984      -0.000575      -0.008730       0.001166      -0.023751      -0.013012       0.000786       0.012226             11.176374      10.691207      -1.130291      -0.389491      10.145056       6.424496      12.692861          -0.000000
           85              C       5.135659       2.836916       0.296849      -0.091844      32.167374 0.43109298E+03  0.10138372E+05                                 8.839641                            6.975034       0.072707       1.997930                    0.999745      29.255596      84.794360       0.615398       0.423207      -1.057318       0.022878      -0.007813      -0.010940       0.026536      -0.009141      -0.007182      -0.018358       0.038618      -0.021460      -0.032725       0.007409       0.025316              9.852786       9.882792      -0.298439       0.157708       8.590781       4.749297      11.084786           0.000000
           86              C       9.827493       8.113218      17.007760      -0.153439      33.777187 0.47052870E+03  0.11304902E+05                                 9.111546                            7.272514       0.109715       2.003800                    0.999360      30.131342      88.124812       0.604799       0.421516      -1.058914       0.005459       0.025362       0.014516       0.029728       0.010697       0.021717       0.003131       0.011274      -0.018727      -0.022478      -0.005431       0.027910             10.106227      10.631747      -1.873066      -0.875519       8.857424       4.448789      10.829508          -0.000003
           87              C       5.844541       4.388697       2.143244       0.678542      22.539862 0.23814401E+03  0.48886343E+04                                 7.466871                            5.558004      -0.255571       1.986100                    0.998972      21.752368      61.337297       0.613379       0.486440      -1.008563      -0.019763       0.066153       0.045186       0.082514       0.017330      -0.001222      -0.095531      -0.088254      -0.047503      -0.084973      -0.035922       0.120895              8.813982       9.325007      -0.163026      -0.458281       7.927647       4.286872       9.189292           0.000002
           88              C      12.951861      18.386892      12.831047       0.669072      22.990894 0.23542562E+03  0.48222331E+04                                 7.545988                            5.519580      -0.223189       1.996708                    0.998999      21.803252      61.548862       0.616200       0.485277      -1.008486      -0.003667      -0.070857      -0.022093       0.074312      -0.000830      -0.034465      -0.002266       0.058637       0.357812      -0.089006      -0.037843       0.126849              8.985944       9.984507       0.311012      -0.029014      12.789132       0.399117       4.184191           0.000003
           89              C       8.574400       4.914103      12.959352      -0.032951      35.535915 0.44027168E+03  0.10312854E+05                                 9.376330                            6.970662       0.036422       2.021138                    0.999252      27.204760      76.344981       0.631814       0.413865      -1.073138      -0.002125       0.050249       0.002985       0.050382      -0.000661       0.015282       0.002833       0.025987      -0.009077      -0.014478      -0.008901       0.023379             11.247340       9.921647       1.012363      -2.118130      18.103448       0.050666       5.716925           0.000001
           90              C       9.661941       5.648475      12.513196      -0.091317      31.636985 0.43342161E+03  0.10216822E+05                                 8.777748                            7.015835      -0.081061       1.948216                    0.999507      29.409943      85.612698       0.610129       0.425872      -1.054632      -0.014725       0.016655       0.010552       0.024608      -0.013473      -0.010442       0.012248       0.032632       0.033027      -0.028486       0.000492       0.027994              9.828260       8.853789       1.077413      -1.672027      14.931671      -0.889868       5.699321           0.000001
           91              C       9.664583       7.030024      12.623853      -0.149924      33.656100 0.47760620E+03  0.11540713E+05                                 9.150247                            7.362278      -0.034430       1.955971                    0.999030      30.497143      90.031106       0.595604       0.425584      -1.054282      -0.007603      -0.028996       0.002388       0.030071       0.014529      -0.012765      -0.005012       0.026113      -0.016784      -0.016796      -0.011134       0.027931             10.175838       8.709181      -0.345960      -2.003629      15.489627      -0.645686       6.328705          -0.000002
           92              C       8.578803       7.701367      13.190549       0.075562      35.990574 0.42478119E+03  0.99061766E+04                                 9.599355                            6.951607      -0.160223       1.957937                    0.999303      26.881242      76.395227       0.615643       0.426615      -1.060205      -0.000131      -0.003470       0.000211       0.003479      -0.001990       0.023125       0.004374      -0.027427      -0.026552      -0.032593       0.013484       0.019109             11.585667       9.274583       0.786820      -2.127037      19.331794      -1.110466       6.150625          -0.000003
           93              C       7.505351       6.958200      13.660001      -0.161328      34.354197 0.45509966E+03  0.10833121E+05                                 9.149598                            7.096240       0.173416       2.017161                    0.999758      30.147787      87.491752       0.620123       0.414936      -1.064100       0.009670      -0.026935      -0.005273       0.029100      -0.019627      -0.015244       0.011271       0.022108      -0.008708      -0.021461      -0.012241       0.033702             10.383346       9.868592       2.182592      -2.401765      15.296809      -1.243197       5.984636          -0.000004
           94              C       7.493904       5.574351      13.538226      -0.098090      33.667994 0.45514940E+03  0.10875783E+05                                 9.203236                            7.226450      -0.047913       1.957559                    0.999526      29.836496      87.835706       0.595761       0.430256      -1.050506       0.019409       0.017229      -0.015014       0.029983       0.020340       0.007467      -0.001748       0.020820       0.020619      -0.027155       0.005622       0.021533             10.347415      10.447774       0.420635      -2.485681      14.755419      -0.013300       5.839053          -0.000000
           95              C       4.950732       7.501291       4.745703       0.625322      22.979017 0.25852075E+03  0.54382428E+04                                 7.643242                            5.824626      -0.324408       1.946450                    0.998980      23.062420      66.678842       0.591658       0.492121      -1.001708      -0.005316      -0.051935      -0.038356       0.064782      -0.018096      -0.087734      -0.038068       0.080381       0.119099      -0.098662      -0.021171       0.119833              8.917411       7.855053       0.970143       2.469832      11.937153       2.548803       6.960029           0.000001
           96              C       5.435061       8.698039       5.513946      -0.031585      36.047520 0.46858593E+03  0.11188331E+05                                 9.557087                            7.269687      -0.165425       1.958587                    0.998189      27.744357      79.530714       0.606536       0.422935      -1.063533       0.018814       0.041620       0.016171       0.048453       0.001461      -0.003567      -0.009433       0.005108       0.035029      -0.012130      -0.004047       0.016177             11.219718       9.716900       1.343465       3.555146      14.783577       3.573724       9.158677          -0.000000
           97              C       4.842417       9.938512       5.296339      -0.083721      31.105394 0.43356544E+03  0.10230688E+05                                 8.712754                            7.050974       0.025666       1.990166                    0.999376      29.191430      85.282006       0.603644       0.430006      -1.051098       0.023546       0.001324       0.013415       0.027132       0.003190      -0.001115      -0.010938       0.043163       0.041094      -0.031276       0.013662       0.017614              9.546720       8.583209      -0.019613       2.900640      11.903488       1.915637       8.153463          -0.000001
           98              C       5.177045      11.024916       6.089819      -0.155161      32.448107 0.45897243E+03  0.10949938E+05                                 8.834444                            7.161798       0.181902       2.025233                    0.999670      29.963306      87.092282       0.612622       0.419072      -1.061323       0.001599      -0.024285      -0.011157       0.026773      -0.019763      -0.002632      -0.006648      -0.022884      -0.022191      -0.021439      -0.005680       0.027119              9.701502       8.646846       0.779010       3.805009      10.518345       2.366060       9.939316          -0.000003
           99              C       6.151869      10.904001       7.074963       0.087963      34.565249 0.42745114E+03  0.99922068E+04                                 9.386814                            7.011000      -0.200541       1.949700                    0.999180      26.763168      76.353211       0.607612       0.431226      -1.056498       0.002440      -0.001649      -0.003236       0.004376       0.012528      -0.013583       0.018586       0.017812      -0.021165      -0.032430       0.012376       0.020054             10.968570       8.151965       0.732542       3.623636      13.160817       4.746311      11.592929          -0.000002
          100              C       6.785901       9.681129       7.244742      -0.140379      32.170561 0.45661725E+03  0.10910313E+05                                 8.871862                            7.200774       0.052741       1.992378                    0.998843      29.924042      87.845596       0.601983       0.425831      -1.054125      -0.003729      -0.014691      -0.027831       0.031691       0.003755       0.004103      -0.010607       0.029372       0.040521      -0.025086       0.007649       0.017438              9.659555       8.221515      -0.339848       2.724494      12.173587       2.824948       8.583561          -0.000001
          101              C       6.416930       8.577529       6.486736      -0.091661      32.365882 0.45535346E+03  0.10931498E+05                                 9.056519                            7.299419      -0.284526       1.881289                    0.998719      30.394946      91.031326       0.581455       0.438793      -1.040614       0.000644       0.028495      -0.003027       0.028662      -0.001531      -0.019601      -0.027544       0.016338      -0.006861      -0.037068       0.004921       0.032148             10.002104       9.337072       0.246071       3.196732      11.523762       3.007813       9.145478           0.000002
          102              C       6.474169      12.029891       7.997807       0.076097      35.394901 0.42473594E+03  0.98917654E+04                                 9.456918                            6.934579      -0.107118       1.976098                    0.999237      26.688973      75.470878       0.619439       0.424573      -1.062882       0.001373       0.000699       0.004631       0.004880      -0.003656       0.017381       0.004410      -0.034425       0.029273      -0.030357       0.011794       0.018562             11.130840      10.661227       1.966651       0.503297      11.218198       6.297906      11.513096          -0.000002
          103              C       5.452672      12.631513       8.736224      -0.147402      33.244728 0.44667120E+03  0.10595321E+05                                 8.985761                            7.063063       0.072061       1.991763                    0.999343      29.938201      87.063996       0.616525       0.418822      -1.060380       0.013408       0.015038       0.019031       0.027714       0.005841       0.006885      -0.008790       0.029093      -0.046348      -0.022704      -0.001407       0.024111              9.968562      10.117654       0.676422      -0.735110       8.955219       5.013627      10.832814          -0.000001
          104              C       5.750315      13.603900       9.669833      -0.087657      32.229017 0.42858073E+03  0.10083659E+05                                 8.893503                            6.985419      -0.062001       1.955545                    0.999619      29.394220      85.743585       0.609729       0.426956      -1.052992       0.018392      -0.010666      -0.018174       0.027971      -0.025729      -0.009121      -0.014808      -0.007690      -0.015726      -0.033333       0.003762       0.029571              9.899962      10.636278       1.551315       0.350658       8.836154       4.718251      10.227454           0.000003
          105              C       7.058006      14.010788       9.887087      -0.039888      35.621235 0.43453247E+03  0.10129737E+05                                 9.339592                            6.891797       0.143895       2.054726                    0.999384      27.059736      75.382428       0.640997       0.409896      -1.077356      -0.012620      -0.034819      -0.038787       0.053630      -0.006005       0.000392      -0.009172       0.001706      -0.024227      -0.013599       0.001207       0.012392             11.161514      10.679872       1.129107       0.389022      10.131263       6.413450      12.673408          -0.000000
          106              C       8.073338      13.453880       9.121139      -0.092995      32.192517 0.43155381E+03  0.10152033E+05                                 8.845619                            6.980299       0.072307       1.997705                    0.999751      29.267831      84.844661       0.614956       0.423394      -1.057190      -0.022830      -0.008446      -0.010941       0.026688       0.008821       0.006925      -0.018238       0.038669      -0.020617      -0.032450       0.007403       0.025048              9.859154       9.889747       0.297801      -0.158291       8.595869       4.751829      11.091846           0.000000
          107              C       7.784501      12.465232       8.183470      -0.151025      33.691490 0.46903608E+03  0.11259638E+05                                 9.096472                            7.261664       0.110767       2.004774                    0.999393      30.080810      87.928728       0.605188       0.421597      -1.058906      -0.005538       0.025243       0.013630       0.029217      -0.010737      -0.021467       0.003648       0.012397      -0.018534      -0.021889      -0.006292       0.028182             10.088542      10.614584       1.868301       0.872769       8.841656       4.439229      10.809385          -0.000003
          108              C       7.364454      15.005662      10.967534       0.679550      22.517813 0.23786339E+03  0.48814093E+04                                 7.462259                            5.554859      -0.254709       1.986642                    0.998919      21.738056      61.286708       0.613534       0.486463      -1.008556       0.020194       0.065769       0.045692       0.082590      -0.017091       0.001017      -0.095131      -0.087484      -0.044433      -0.084276      -0.035927       0.120203              8.808336       9.320167       0.163504       0.458544       7.922513       4.283231       9.182328           0.000002
          109              C       9.063134       7.769927       4.006757       0.667811      23.016991 0.23575081E+03  0.48302309E+04                                 7.549051                            5.521740      -0.220493       1.997310                    0.999018      21.817788      61.584680       0.616398       0.484987      -1.008706       0.002839      -0.071002      -0.022577       0.074559       0.001077       0.034356      -0.002329       0.057857       0.359569      -0.088923      -0.038408       0.127332              8.989658       9.988482      -0.310917       0.028984      12.795014       0.399285       4.185477           0.000003
          110              C       9.037596       9.266117       4.135062      -0.032144      35.515792 0.43997670E+03  0.10304039E+05                                 9.372293                            6.968001       0.042960       2.023325                    0.999178      27.195477      76.307556       0.631990       0.413826      -1.073182       0.002762       0.050080       0.002994       0.050245       0.000258      -0.015068       0.002573       0.026082      -0.007952      -0.013954      -0.009241       0.023195             11.242010       9.918527      -1.010541       2.117921      18.092604       0.050627       5.714898           0.000001
          111              C       7.950055      10.000489       3.688906      -0.090963      31.633922 0.43335533E+03  0.10214929E+05                                 8.776554                            7.014494      -0.079589       1.948590                    0.999523      29.408454      85.608626       0.610288       0.425775      -1.054686       0.014259       0.017474       0.010957       0.025074       0.013954       0.010493       0.012556       0.031724       0.032529      -0.028415       0.000183       0.028232              9.827000       8.853373      -1.075803       1.672338      14.929188      -0.889217       5.698441           0.000001
          112              C       7.947413      11.382039       3.799563      -0.151930      33.695377 0.47828545E+03  0.11561215E+05                                 9.156640                            7.367067      -0.031397       1.956557                    0.998951      30.522298      90.120817       0.595465       0.425533      -1.054315       0.008358      -0.028635       0.002606       0.029943      -0.014002       0.012230      -0.004133       0.025624      -0.013872      -0.016834      -0.009758       0.026592             10.183231       8.714782       0.347529       2.004894      15.502015      -0.646275       6.332895          -0.000002
          113              C       9.033193      12.053382       4.366259       0.075548      35.972173 0.42449834E+03  0.98982070E+04                                 9.597804                            6.950468      -0.163703       1.957135                    0.999327      26.872099      76.370882       0.615520       0.426760      -1.060086      -0.000342      -0.004420      -0.000379       0.004449       0.002284      -0.023084       0.004420      -0.027178      -0.024632      -0.032385       0.013693       0.018692             11.583701       9.274414      -0.786411       2.127432      19.326779      -1.110285       6.149911          -0.000004
          114              C      10.106644      11.310215       4.835711      -0.161150      34.336685 0.45478718E+03  0.10823815E+05                                 9.146003                            7.093239       0.173958       2.017500                    0.999788      30.139996      87.461362       0.620328       0.414870      -1.064143      -0.009689      -0.026582      -0.004981       0.028728       0.018951       0.015804       0.011282       0.022283      -0.009841      -0.020760      -0.012969       0.033729             10.379200       9.866560      -2.180369       2.401908      15.288443      -1.241951       5.982595          -0.000004
          115              C      10.118092       9.926365       4.713936      -0.098221      33.684083 0.45539454E+03  0.10883276E+05                                 9.206685                            7.228876      -0.050308       1.956785                    0.999541      29.845364      87.872901       0.595593       0.430314      -1.050454      -0.019241       0.017954      -0.015044       0.030313      -0.021111      -0.007416      -0.001842       0.020693       0.018804      -0.027550       0.005330       0.022220             10.351515      10.452751      -0.420047       2.487139      14.760717      -0.013185       5.841078          -0.000000
          116              C       9.353732       3.115674       4.078587       0.625202      22.979199 0.25851407E+03  0.54380346E+04                                 7.643209                            5.824437      -0.327802       1.945518                    0.999017      23.061472      66.674391       0.591689       0.492102      -1.001723      -0.004666       0.051238       0.037579       0.063712       0.018039       0.087787      -0.038149       0.080529       0.118806      -0.098716      -0.021184       0.119900              8.917595       7.855091      -0.970805      -2.470118      11.937352       2.549419       6.960340           0.000001
          117              C       1.032063       1.918925       3.310344      -0.031354      36.048350 0.46857794E+03  0.11188491E+05                                 9.558062                            7.270166      -0.165731       1.958491                    0.998167      27.747872      79.551310       0.606427       0.422998      -1.063456       0.018111      -0.042856      -0.016267       0.049288      -0.001593       0.003789      -0.009120       0.005410       0.034404      -0.011987      -0.003919       0.015906             11.221148       9.717657      -1.344555      -3.555708      14.785654       3.575151       9.160134           0.000000
          118              C      13.648417      15.647432       3.527951      -0.086824      31.198116 0.43527478E+03  0.10281008E+05                                 8.728818                            7.064239      -0.002614       1.980535                    0.999334      29.248261      85.486214       0.603164       0.429931      -1.051156       0.023909      -0.001229      -0.013335       0.027404      -0.002927       0.001865      -0.010984       0.043451       0.042023      -0.031513       0.013099       0.018414              9.564358       8.597556       0.018379      -2.904122      11.929001       1.920793       8.166516          -0.000001
          119              C       5.177045      14.561027       2.734471      -0.151603      32.341218 0.45703115E+03  0.10892276E+05                                 8.817514                            7.148658       0.181903       2.026229                    0.999688      29.898124      86.862787       0.612913       0.419309      -1.061154       0.001105       0.024137       0.011580       0.026793       0.020208       0.001921      -0.006064      -0.023789      -0.023010      -0.021270      -0.006545       0.027815              9.682300       8.629222      -0.775801      -3.795845      10.499447       2.360008       9.918231          -0.000003
          120              C       6.151869      14.681943       1.749327       0.085913      34.628685 0.42837688E+03  0.10019105E+05                                 9.396362                            7.017388      -0.197967       1.950166                    0.999179      26.794020      76.457322       0.607501       0.431078      -1.056605       0.001894       0.002050       0.003843       0.004750      -0.012124       0.013970       0.018188       0.017929      -0.020091      -0.032046       0.011931       0.020115             10.980600       8.159021      -0.736765      -3.627616      13.176575       4.755652      11.606203          -0.000002
          121              C       2.382903       0.935836       1.579548      -0.141083      32.198549 0.45719267E+03  0.10927357E+05                                 8.876842                            7.205573       0.051457       1.991823                    0.998853      29.939481      87.900363       0.601757       0.425862      -1.054120      -0.004391       0.013652       0.028492       0.031898      -0.004047      -0.003235      -0.010106       0.029696       0.039814      -0.024892       0.008346       0.016547              9.664688       8.223097       0.338889      -2.723090      12.184028       2.829024       8.586939          -0.000001
          122              C       2.013932       2.039436       2.337554      -0.091218      32.351561 0.45505748E+03  0.10922748E+05                                 9.054227                            7.297358      -0.287432       1.880635                    0.998730      30.387667      91.006246       0.581493       0.438830      -1.040579       0.000694      -0.028824       0.002543       0.028944       0.000978       0.019742      -0.026974       0.016080      -0.005506      -0.036252       0.003989       0.032263              9.999593       9.334353      -0.244572      -3.195195      11.522210       3.006310       9.142217           0.000002
          123              C       6.474169      13.556053       0.826483       0.077330      35.365269 0.42426295E+03  0.98783123E+04                                 9.452633                            6.931297      -0.107345       1.976346                    0.999280      26.676806      75.435016       0.619489       0.424644      -1.062804       0.002693      -0.000114      -0.003367       0.004313       0.003605      -0.017368       0.004594      -0.034437       0.027353      -0.030200       0.011849       0.018350             11.125652      10.658435      -1.966094      -0.502628      11.212655       6.293498      11.505864          -0.000002
          124              C       5.452673      12.954431       0.088066      -0.148502      33.285187 0.44739378E+03  0.10617010E+05                                 8.994151                            7.069648       0.073766       1.991938                    0.999350      29.958900      87.149827       0.616108       0.418926      -1.060289       0.014430      -0.014668      -0.018777       0.027856      -0.005738      -0.006137      -0.008440       0.029462      -0.047650      -0.022424      -0.001862       0.024286              9.977892      10.127255      -0.676298       0.737194       8.963277       5.018608      10.843146          -0.000001
          125              C      10.153314      18.246993      16.803037      -0.084354      32.105340 0.42647997E+03  0.10021296E+05                                 8.869674                            6.967346      -0.060637       1.956872                    0.999597      29.323768      85.465735       0.610680       0.426842      -1.053127       0.016882       0.010923       0.017149       0.026428       0.026047       0.009224      -0.014017      -0.007410      -0.015981      -0.033141       0.003483       0.029658              9.872595      10.609086      -1.543965      -0.346545       8.811042       4.702969      10.197656           0.000003
          126              C      11.461005      17.840105      16.585783      -0.040406      35.667526 0.43516565E+03  0.10149035E+05                                 9.351199                            6.899452       0.134417       2.051793                    0.999363      27.076859      75.467503       0.640221       0.410210      -1.077061      -0.012604       0.034089       0.038494       0.052941       0.005984      -0.000575      -0.008730       0.001166      -0.023751      -0.013012       0.000786       0.012226             11.176374      10.691206      -1.130291      -0.389491      10.145055       6.424496      12.692860          -0.000000
          127              C      12.476336      18.397013      17.351731      -0.091844      32.167381 0.43109310E+03  0.10138376E+05                                 8.839642                            6.975035       0.072706       1.997930                    0.999745      29.255600      84.794375       0.615398       0.423207      -1.057318      -0.022878       0.007813       0.010940       0.026536      -0.009141      -0.007182      -0.018358       0.038618      -0.021460      -0.032725       0.007409       0.025316              9.852788       9.882793      -0.298439       0.157708       8.590782       4.749298      11.084789           0.000000
          128              C       7.784502      13.120711       0.640820      -0.153439      33.777183 0.47052862E+03  0.11304899E+05                                 9.111545                            7.272513       0.109715       2.003800                    0.999360      30.131340      88.124807       0.604799       0.421516      -1.058914      -0.005459      -0.025362      -0.014516       0.029728       0.010697       0.021717       0.003131       0.011274      -0.018727      -0.022478      -0.005431       0.027910             10.106226      10.631746      -1.873065      -0.875519       8.857424       4.448788      10.829508          -0.000003
          129              C      11.767454      16.845232      15.505336       0.678542      22.539862 0.23814401E+03  0.48886343E+04                                 7.466871                            5.558004      -0.255571       1.986099                    0.998972      21.752368      61.337298       0.613379       0.486440      -1.008563       0.019763      -0.066153      -0.045186       0.082514       0.017330      -0.001222      -0.095531      -0.088254      -0.047503      -0.084973      -0.035922       0.120895              8.813982       9.325008      -0.163026      -0.458281       7.927647       4.286873       9.189292           0.000002
          130              C       4.660134       2.847037       4.817533       0.669072      22.990894 0.23542562E+03  0.48222332E+04                                 7.545988                            5.519580      -0.223189       1.996708                    0.998999      21.803252      61.548864       0.616200       0.485277      -1.008486       0.003667       0.070857       0.022093       0.074312      -0.000830      -0.034465      -0.002266       0.058637       0.357812      -0.089006      -0.037843       0.126849              8.985944       9.984508       0.311012      -0.029014      12.789133       0.399117       4.184192           0.000003
          131              C       9.037595      16.319826       4.689228      -0.032951      35.535914 0.44027168E+03  0.10312854E+05                                 9.376330                            6.970662       0.036422       2.021138                    0.999252      27.204760      76.344980       0.631814       0.413865      -1.073138       0.002125      -0.050249      -0.002985       0.050382      -0.000661       0.015282       0.002833       0.025987      -0.009077      -0.014478      -0.008901       0.023379             11.247340       9.921647       1.012364      -2.118130      18.103448       0.050666       5.716925           0.000000
          132              C       7.950054      15.585454       5.135384      -0.091317      31.636985 0.43342161E+03  0.10216822E+05                                 8.777748                            7.015835      -0.081061       1.948216                    0.999507      29.409943      85.612696       0.610129       0.425872      -1.054632       0.014725      -0.016655      -0.010552       0.024608      -0.013473      -0.010442       0.012248       0.032632       0.033027      -0.028486       0.000492       0.027994              9.828260       8.853789       1.077413      -1.672027      14.931670      -0.889868       5.699321           0.000001
          133              C       7.947412      14.203905       5.024727      -0.149924      33.656100 0.47760620E+03  0.11540713E+05                                 9.150246                            7.362278      -0.034430       1.955971                    0.999030      30.497143      90.031104       0.595604       0.425584      -1.054282       0.007603       0.028996      -0.002388       0.030071       0.014529      -0.012765      -0.005012       0.026113      -0.016784      -0.016796      -0.011134       0.027931             10.175837       8.709181      -0.345960      -2.003629      15.489626      -0.645685       6.328705          -0.000002
          134              C       9.033192      13.532562       4.458031       0.075562      35.990576 0.42478122E+03  0.99061773E+04                                 9.599354                            6.951607      -0.160223       1.957937                    0.999303      26.881243      76.395228       0.615643       0.426615      -1.060205       0.000131       0.003470      -0.000211       0.003479      -0.001990       0.023125       0.004374      -0.027427      -0.026552      -0.032593       0.013484       0.019109             11.585667       9.274583       0.786820      -2.127037      19.331793      -1.110466       6.150625          -0.000003
          135              C      10.106644      14.275729       3.988579      -0.161328      34.354195 0.45509963E+03  0.10833120E+05                                 9.149598                            7.096240       0.173416       2.017161                    0.999758      30.147785      87.491746       0.620123       0.414936      -1.064100      -0.009670       0.026935       0.005273       0.029100      -0.019627      -0.015244       0.011271       0.022108      -0.008707      -0.021461      -0.012241       0.033702             10.383345       9.868592       2.182591      -2.401765      15.296808      -1.243197       5.984636          -0.000004
          136              C      10.118091      15.659578       4.110354      -0.098090      33.667994 0.45514941E+03  0.10875783E+05                                 9.203236                            7.226450      -0.047913       1.957559                    0.999526      29.836496      87.835707       0.595761       0.430256      -1.050506      -0.019409      -0.017229       0.015014       0.029983       0.020340       0.007467      -0.001748       0.020820       0.020619      -0.027155       0.005622       0.021533             10.347416      10.447774       0.420635      -2.485681      14.755420      -0.013300       5.839053          -0.000000
          137              O      13.530239      13.560375      13.790600      -0.611085      31.741408 0.50198502E+03  0.11879541E+05                                 7.909116                            6.900996       0.440194       2.179036                    0.997480      28.175612      73.832911       0.727500       0.355766      -1.139911      -0.034064      -0.077271       0.005368       0.084617      -0.020918      -0.016088      -0.034117       0.158962       0.113166      -0.109829       0.040843       0.068985              8.530073      10.509914       0.637282       3.209832       7.265562       0.647690       7.814743           0.000005
          138              O      12.271510      14.897353      12.581496      -0.756019      50.017635 0.80394450E+03  0.21450620E+05                                10.897198                            8.880641      -0.149873       1.933815                    0.998070      32.503563      91.102849       0.624020       0.367870      -1.127892       0.041326      -0.066070      -0.014200       0.079213      -0.011258      -0.075661      -0.058372      -0.061836       0.064941      -0.106944       0.008882       0.098062             12.583483      11.290484      -2.861808      -0.261563      19.253265       1.886975       7.206699           0.000004
          139              O      11.236366       5.718918       6.085760      -0.648811      39.695862 0.59402919E+03  0.14656403E+05                                 9.287287                            7.581959       0.191367       2.092628                    0.996695      28.960911      77.391566       0.684069       0.362899      -1.134708      -0.021648      -0.029103       0.093325       0.100126      -0.026774      -0.022574      -0.059133      -0.035487      -0.095224      -0.080649       0.010068       0.070581             10.723065      11.444798      -3.651268      -4.041800      10.050897       4.406378      10.673500           0.000004
          140              O       9.038829       5.978573       6.421259      -0.710384      41.393351 0.63910052E+03  0.16063809E+05                                 9.485748                            7.829924       0.239601       2.079279                    0.997672      30.360296      81.961012       0.677407       0.359730      -1.136886       0.089793       0.033720       0.041517       0.104516      -0.009531       0.016956      -0.074723      -0.017556      -0.055695      -0.077915      -0.002808       0.080723             10.695211      14.772569       2.630471       3.967836       8.242882       2.408947       9.070183           0.000005
          141              O       7.421693      14.007395      13.724948      -0.687647      45.112525 0.64404197E+03  0.16235850E+05                                10.126040                            7.917630       0.127788       2.052679                    0.996985      30.060079      81.542980       0.665637       0.365012      -1.131590       0.054224      -0.070519      -0.014437       0.090120      -0.005577       0.010542      -0.003950       0.081665       0.207433      -0.075856       0.004834       0.071022             11.917637      16.417543      -6.228706      -0.103921      13.110163       0.419482       6.225207           0.000005
          142              O       9.652077      14.073187      13.648000      -0.655122      42.020327 0.63130284E+03  0.15816683E+05                                 9.660763                            7.847076       0.070992       2.052140                    0.995244      29.291187      78.906462       0.668374       0.365771      -1.132342      -0.012858      -0.062334       0.073066       0.096899       0.033807       0.012530       0.003074       0.103762       0.181240      -0.092133       0.026780       0.065353             11.126590      14.031227       5.288182       0.235368      13.301308       0.679233       6.047234           0.000004
          143              O       9.127239      18.290518      12.682270      -0.610260      31.715689 0.50145726E+03  0.11863869E+05                                 7.905066                            6.897458       0.444398       2.180617                    0.997453      28.161487      73.784743       0.727676       0.355775      -1.139910      -0.033939       0.076694      -0.004738       0.084002       0.020899       0.015910      -0.034612       0.159280       0.112814      -0.110134       0.041144       0.068990              8.525748      10.504714      -0.637137      -3.208424       7.261356       0.647418       7.811174           0.000005
          144              O       7.868509      16.953540      13.891374      -0.756316      50.041514 0.80443418E+03  0.21467358E+05                                10.901295                            8.883903      -0.153040       1.932946                    0.998149      32.513088      91.142964       0.623835       0.367916      -1.127835       0.041734       0.065689       0.014049       0.079083       0.011377       0.075511      -0.058424      -0.061526       0.065781      -0.106823       0.008764       0.098058             12.588399      11.295373       2.861771       0.261550      19.260324       1.888763       7.209500           0.000003
          145              O       6.833367       4.898046       2.738530      -0.648532      39.656621 0.59332229E+03  0.14634042E+05                                 9.279339                            7.575787       0.195759       2.093898                    0.996621      28.952820      77.347227       0.684599       0.362741      -1.134876      -0.022030       0.028769      -0.092632       0.099467       0.027090       0.021793      -0.058998      -0.034997      -0.097465      -0.080524       0.009860       0.070664             10.713485      11.434190       3.648279       4.038429      10.042067       4.401655      10.664197           0.000004
          146              O       4.635830       4.638391       2.403031      -0.709997      41.365827 0.63860327E+03  0.16047849E+05                                 9.480332                            7.825936       0.237018       2.078592                    0.997673      30.354487      81.930846       0.677716       0.359644      -1.136978       0.090359      -0.034147      -0.041661       0.105197       0.008847      -0.017109      -0.074753      -0.017354      -0.057076      -0.078288      -0.002196       0.080484             10.688593      14.762338      -2.628652      -3.965267       8.238180       2.407192       9.065261           0.000005
          147              O      11.824693      17.843499      12.747922      -0.688790      45.209854 0.64566052E+03  0.16287756E+05                                10.142518                            7.929116       0.123211       2.050982                    0.997049      30.088003      81.661085       0.664925       0.365154      -1.131418       0.053420       0.069994       0.013870       0.089136       0.005540      -0.010867      -0.004020       0.080907       0.208425      -0.075643       0.004204       0.071439             11.938659      16.446157       6.242177       0.103964      13.135456       0.420216       6.234365           0.000005
          148              O      14.055077      17.777707      12.824870      -0.655166      42.021272 0.63132664E+03  0.15817167E+05                                 9.660378                            7.846610       0.073962       2.052903                    0.995222      29.291677      78.903244       0.668483       0.365714      -1.132405      -0.013763       0.062359      -0.073426       0.097312      -0.033813      -0.012383       0.002859       0.105402       0.180669      -0.092731       0.027575       0.065156             11.126149      14.032552      -5.287625      -0.235528      13.298896       0.679504       6.046999           0.000004
          149              O       4.081756       7.673554       3.857980      -0.611085      31.741407 0.50198499E+03  0.11879540E+05                                 7.909116                            6.900996       0.440194       2.179036                    0.997480      28.175611      73.832908       0.727500       0.355766      -1.139911       0.034064       0.077271      -0.005368       0.084617      -0.020918      -0.016088      -0.034117       0.158962       0.113166      -0.109829       0.040843       0.068985              8.530073      10.509914       0.637282       3.209832       7.265562       0.647690       7.814743           0.000005
          150              O       5.340485       6.336576       5.067084      -0.756019      50.017631 0.80394441E+03  0.21450617E+05                                10.897197                            8.880640      -0.149874       1.933815                    0.998070      32.503562      91.102843       0.624020       0.367869      -1.127892      -0.041326       0.066070       0.014200       0.079213      -0.011258      -0.075661      -0.058372      -0.061836       0.064941      -0.106944       0.008882       0.098062             12.583481      11.290483      -2.861807      -0.261563      19.253263       1.886975       7.206699           0.000004
          151              O       6.375629      15.515011      11.562820      -0.648811      39.695870 0.59402933E+03  0.14656407E+05                                 9.287289                            7.581960       0.191366       2.092628                    0.996695      28.960913      77.391576       0.684069       0.362900      -1.134708       0.021648       0.029103      -0.093325       0.100126      -0.026774      -0.022574      -0.059133      -0.035487      -0.095224      -0.080649       0.010068       0.070581             10.723067      11.444800      -3.651268      -4.041800      10.050899       4.406379      10.673502           0.000004
          152              O       8.573166      15.255356      11.227321      -0.710384      41.393353 0.63910055E+03  0.16063810E+05                                 9.485748                            7.829924       0.239601       2.079279                    0.997672      30.360297      81.961015       0.677407       0.359730      -1.136886      -0.089793      -0.033720      -0.041517       0.104516      -0.009531       0.016956      -0.074723      -0.017556      -0.055695      -0.077915      -0.002808       0.080723             10.695211      14.772569       2.630471       3.967836       8.242882       2.408947       9.070183           0.000004
          153              O      10.190302       7.226534       3.923632      -0.687647      45.112510 0.64404171E+03  0.16235841E+05                                10.126037                            7.917628       0.127788       2.052679                    0.996985      30.060076      81.542962       0.665638       0.365012      -1.131590      -0.054224       0.070519       0.014437       0.090120      -0.005577       0.010542      -0.003950       0.081665       0.207433      -0.075856       0.004834       0.071022             11.917633      16.417537      -6.228704      -0.103921      13.110158       0.419482       6.225205           0.000005
          154              O       7.959918       7.160742       4.000580      -0.655122      42.020327 0.63130285E+03  0.15816683E+05                                 9.660763                            7.847075       0.070992       2.052140                    0.995244      29.291188      78.906463       0.668374       0.365771      -1.132342       0.012858       0.062334      -0.073066       0.096899       0.033807       0.012530       0.003074       0.103762       0.181240      -0.092133       0.026780       0.065353             11.126589      14.031226       5.288182       0.235368      13.301308       0.679233       6.047234           0.000004
          155              O       8.484756       2.943411       4.966310      -0.610260      31.715683 0.50145714E+03  0.11863865E+05                                 7.905065                            6.897457       0.444399       2.180618                    0.997453      28.161484      73.784732       0.727676       0.355775      -1.139910       0.033939      -0.076694       0.004738       0.084002       0.020899       0.015910      -0.034612       0.159280       0.112814      -0.110134       0.041144       0.068990              8.525747      10.504712      -0.637137      -3.208423       7.261355       0.647418       7.811173           0.000004
          156              O       9.743486       4.280389       3.757206      -0.756316      50.041507 0.80443404E+03  0.21467354E+05                                10.901294                            8.883902      -0.153040       1.932946                    0.998149      32.513086      91.142954       0.623835       0.367916      -1.127835      -0.041734      -0.065689      -0.014049       0.079083       0.011377       0.075511      -0.058424      -0.061526       0.065781      -0.106823       0.008764       0.098058             12.588397      11.295371       2.861771       0.261550      19.260321       1.888763       7.209499           0.000004
          157              O      10.778628      16.335883      14.910050      -0.648532      39.656619 0.59332225E+03  0.14634040E+05                                 9.279338                            7.575786       0.195760       2.093899                    0.996621      28.952820      77.347224       0.684599       0.362741      -1.134876       0.022030      -0.028769       0.092632       0.099467       0.027090       0.021793      -0.058998      -0.034997      -0.097465      -0.080524       0.009860       0.070664             10.713484      11.434189       3.648279       4.038429      10.042066       4.401654      10.664196           0.000004
          158              O      12.976165      16.595538      15.245549      -0.709997      41.365835 0.63860342E+03  0.16047853E+05                                 9.480333                            7.825937       0.237018       2.078592                    0.997673      30.354490      81.930858       0.677716       0.359644      -1.136978      -0.090359       0.034147       0.041661       0.105197       0.008847      -0.017109      -0.074753      -0.017354      -0.057076      -0.078288      -0.002196       0.080484             10.688595      14.762340      -2.628652      -3.965268       8.238181       2.407193       9.065263           0.000004
          159              O       5.787302       3.390430       4.900658      -0.688790      45.209855 0.64566053E+03  0.16287756E+05                                10.142518                            7.929116       0.123211       2.050982                    0.997049      30.088003      81.661085       0.664925       0.365154      -1.131418      -0.053420      -0.069994      -0.013870       0.089136       0.005540      -0.010867      -0.004020       0.080907       0.208425      -0.075643       0.004204       0.071439             11.938660      16.446157       6.242178       0.103964      13.135457       0.420216       6.234365           0.000005
          160              O       3.556918       3.456222       4.823710      -0.655166      42.021268 0.63132656E+03  0.15817164E+05                                 9.660377                            7.846610       0.073962       2.052903                    0.995222      29.291676      78.903239       0.668483       0.365714      -1.132405       0.013763      -0.062359       0.073426       0.097312      -0.033813      -0.012383       0.002859       0.105402       0.180669      -0.092731       0.027575       0.065156             11.126148      14.032551      -5.287624      -0.235528      13.298895       0.679503       6.046998           0.000004

******************************************************
Auxiliary information for the entire system
The total spin magnetic moment of the unit cell is   0.000088
The total net atomic charge of the unit cell is   0.000003
Accuracy of reproducing the electrostatic potential in the unit cell:
  The inner radius (bohr) =    5.0000
  The outer radius (bohr) =   12.0000
  Valid grid points have density less than (e/(bohr^3)) =    0.0001
  The number of valid grid points were=        76750
  The rms potential error without charges in kcal/mol is=      5.90681
  The rms potential error with partial charges in kcal/mol is=      1.71338
  The RRMSE value at monopole order=      0.29007
  The rms potential error with partial charges and cloud penetration in kcal/mol is=      1.70903
  The RRMSE value at monopole order with cloud penetration is=      0.28933
  The rms potential error with partial charges and atomic dipoles in kcal/mol is=      0.84157
  The RRMSE value at dipole order=      0.14248
  The rms potential error with partial charges, atomic dipoles and cloud penetration in kcal/mol is=      0.83873
  The RRMSE value at dipole order with cloud penetration=      0.14199

******************************************************
The electron densities and ab initio electrostatic potential were computed in VASP using the PBE functional and
projector augmented wave method. See the main text of the journal article for a description of computational details.
The atomic charges, dipoles, and quadrupoles were computed with the DDEC6 method as described in
(a) T. A. Manz and N. Gabaldon Limas, RSC Adv. 6 (2016) 47771-47801 DOI: 10.1039/c6ra04656h
(b) N. Gabaldon Limas and T. A. Manz, RSC Adv. 8 (2018) 2678-2707 DOI: 10.1039/c7ra11829e.
For each atom in the material, the electron cloud parameters were fit to the spherically averaged atom-in-material
electron density using radial positions for which this density was between 10^-4 and 10^-2 electrons per cubic bohr.
The polarizabilities, dispersion coefficients, and quantum Drude oscillator (QDO) parameters were fit using the MCLF method.
The magnetic structure of the system was optimized in VASP from the default ferromagnetic initial guess using spin polarization.
The atomic spin moments (ASMs) were computed on this optimized magnetic structure using the DDEC6 partition as inputs
to the method of T. A. Manz and D. S. Sholl, J. Chem. Theory Comput. 7 (2011) 4146-4164 DOI: 10.1021/ct200539n.
The RMSE and RRMSE were computed using a uniform grid with Ewald summation.
