# Supplementary material for: A collection of forcefield precursors for metal–organic frameworks
Source: RSC Adv. 2019 Nov 13;9(63):36492–507. doi: 10.1039/c9ra07327b (PMC9075174; doi:10.1039/c9ra07327b)
Supplement: RA-009-C9RA07327B-s3587 [file RA-009-C9RA07327B-s3587.xyz]

  219
jmolscript: load "" {1 1 1} spacegroup "x,y,z" unitcell [{      9.312400     0.000000     0.000000 }, {     -3.104141    18.904341     0.000000 }, {      3.104141     9.452170    16.371640 }]
Co     1.552070     4.726085     8.185820     0.462373
Co     4.656200    14.178255     8.185820     0.460894
Co    -1.552070     9.452170     0.000000     0.461612
H      4.254834    20.158644     9.395684     0.129642
H      3.413924    22.194641    10.450018     0.124502
H      1.118415    20.045218     5.689145     0.127054
H     -0.828807    18.848573     6.569939     0.127832
H      3.874885    22.619989     6.894098     0.124597
H      5.589298    21.911076     5.577818     0.080293
H      6.391411     2.527510     2.544153     0.084371
H      4.514963     3.174039     3.745831     0.130889
H      7.497412    18.355170     9.428427     0.127918
H      6.892107    16.134855     9.377675     0.091117
H      4.347026    16.832425     6.545382     0.082798
H      4.851757    19.069754     6.524099     0.133065
H      5.057566     8.197867     6.975956     0.129642
H      5.898476     6.161870     5.921622     0.124502
H      8.193985     8.311293    10.682495     0.127054
H     10.141207     9.507938     9.801701     0.127832
H      5.437515     5.736522     9.477542     0.124598
H      3.723102     6.445435    10.793822     0.080293
H      2.920989    25.829001    13.827487     0.084371
H      4.797437    25.182472    12.625809     0.130889
H      1.814988    10.001341     6.943213     0.127918
H      2.420293    12.221656     6.993965     0.091117
H      4.965374    11.524086     9.826258     0.082797
H      4.460643     9.286757     9.847541     0.133066
H      1.150703    16.961920    10.587540     0.130190
H      0.309791    16.857001     8.297147     0.123816
H      7.326689    13.808676    12.539039     0.127723
H      5.379466    15.169788    13.134967     0.128187
H      0.770758    13.564810     9.706745     0.124118
H      2.485172    12.779334    10.978822     0.079467
H      9.495549    10.391716    12.910675     0.083521
H      7.619099    11.109136    11.749926     0.130198
H      4.393281    17.892013    12.133022     0.129053
H      3.787976    18.958218    14.081248     0.090843
H     10.555299    16.156595    14.893281     0.084228
H      1.747630    15.019499    12.966339     0.134002
H      8.161697    11.394591     5.784100     0.130191
H      9.002609    11.499510     8.074493     0.123816
H      1.985711    14.547835     3.832601     0.127723
H      3.932934    13.186723     3.236673     0.128187
H      8.541642    14.791701     6.664895     0.124119
H      6.827228    15.577177     5.392818     0.079467
H     -0.183149    17.964795     3.460965     0.083519
H      1.693301    17.247375     4.621714     0.130197
H      4.919119    10.464498     4.238618     0.129053
H      5.524424     9.398293     2.290392     0.090843
H     -1.242899    12.199916     1.478359     0.084228
H      7.564770    13.337012     3.405301     0.134002
H      7.358970    19.592459    12.760056     0.130193
H      6.518062    17.661380    13.996115     0.123926
H      4.222553    22.859129    14.515096     0.128251
H      2.275330    22.694661    13.038374     0.127513
H      6.979026    20.528223    16.142437     0.124220
H      8.693438    22.022612    16.186640     0.078784
H      3.287272    15.437285     0.916812     0.084957
H      1.410824    14.073337     0.875883     0.130177
H      1.289146    20.465839    11.181830     0.129036
H      0.683838    21.619949     9.284357     0.089768
H      7.451160    23.724002    11.304617     0.082226
H      7.955894    22.623770    13.252843     0.133534
H      1.953430     8.764052     3.611584     0.130194
H      2.794338    10.695131     2.375525     0.123926
H      5.089847     5.497382     1.856544     0.128251
H      7.037070     5.661850     3.333266     0.127513
H      2.333374     7.828288     0.229203     0.124220
H      0.618962     6.333899     0.185000     0.078784
H      6.025128    12.919226    15.454828     0.084960
H      7.901576    14.283174    15.495757     0.130177
H      8.023254     7.890672     5.189810     0.129037
H      8.628562     6.736562     7.087283     0.089768
H      1.861240     4.632509     5.067023     0.082226
H      1.356506     5.732741     3.118797     0.133534
C      3.464526     7.016346     7.702857     0.178333
C      4.644092    21.000832     9.354755    -0.201301
C      4.178472    22.115243     9.926125    -0.197723
C      5.089224    23.175777     9.572498     0.170895
C      4.974681    24.491519    10.030904    -0.100718
C      9.022168     6.554135     9.777143     0.164440
C      0.422779    20.411017     6.185206    -0.198081
C     -0.649078    19.755981     6.661620    -0.191131
C      7.841969    20.734281     7.344318     0.171012
C      2.663659     7.932261     8.375731    -0.103174
C      5.515116     3.488796     5.495960     0.137810
C      6.815128     3.463275     6.014941    -0.205962
C      7.843216     3.054941     5.202907     0.082768
C      6.498504     2.768541     3.436407     0.080874
C      5.351217     3.151354     4.151848    -0.213079
C      3.068748     9.384115     8.385554     0.148963
C      2.468098    10.291523     7.540777    -0.202138
C      2.831281    11.624279     7.576795     0.078085
C      4.991444    17.144347     7.138035     0.096800
C      5.287578    18.496952     7.113478    -0.186959
C      5.847874    21.340165     8.668783     0.178330
C      4.668308     7.355679     7.016885    -0.201305
C      5.133928     6.241268     6.445515    -0.197722
C      4.223176     5.180734     6.799142     0.170894
C      4.337719     3.864992     6.340736    -0.100718
C      0.290232    21.802376     6.594497     0.164438
C      8.889621     7.945494    10.186434    -0.198083
C      9.961478     8.600530     9.710020    -0.191131
C      1.470431     7.622230     9.027322     0.171008
C      6.648741    20.424250     7.995909    -0.103178
C      3.797284    24.867715    10.875680     0.137809
C      5.601413     5.988895    10.356699    -0.205961
C      1.469184    25.301570    11.168733     0.082767
C      2.813896    25.587970    12.935233     0.080875
C      3.961183    25.205157    12.219792    -0.213079
C      6.243652    18.972396     7.986086     0.148963
C      6.844302    18.064988     8.830863    -0.202138
C      6.481119    16.732232     8.794845     0.078085
C      4.320956    11.212164     9.233605     0.096800
C      4.024822     9.859559     9.258162    -0.186959
C      6.568656    12.614867     6.443878     0.177096
C      1.539961    16.505380     9.878648    -0.201714
C      1.074340    16.442996     8.627854    -0.197086
C      1.985092    15.606478     7.886219     0.172208
C      1.870549    15.345599     6.517550    -0.101429
C      2.813895    14.642357     5.807021     0.165783
C      6.631052    14.055377    11.974217    -0.200336
C      5.559195    14.795482    12.303287    -0.190879
C      4.737840    14.897566    11.114706     0.171528
C      5.767789    12.739635     5.314234    -0.102998
C      8.619249    12.467413    10.602274     0.138055
C      9.919260    12.929624    10.364885    -0.205327
C      1.634950    12.430549    11.124529     0.083748
C      9.602641    11.043916    12.255810     0.081655
C      8.455352    11.472099    11.566564    -0.211683
C      6.172878    12.022216     4.051981     0.150446
C      5.572228    10.836913     3.688530    -0.204669
C      5.935411    10.201728     2.516321     0.078981
C      1.887316    16.513887    14.326822     0.096315
C      2.183450    15.816316    13.167710    -0.189247
C      2.743744    15.741644     9.927762     0.177093
C      7.772439    11.851131     6.492992    -0.201717
C      8.238060    11.913515     7.743786    -0.197086
C      7.327308    12.750033     8.485421     0.172208
C      7.441851    13.010912     9.854090    -0.101428
C      6.498505    13.714154    10.564619     0.165782
C      2.681348    14.301134     4.397423    -0.200336
C      3.753205    13.561029     4.068353    -0.190879
C      4.574560    13.458945     5.256934     0.171528
C      3.544611    15.616876    11.057406    -0.102998
C      0.693151    15.889098     5.769366     0.138056
C     -0.606860    15.426887     6.006755    -0.205327
C      7.677450    15.925962     5.247111     0.083749
C     -0.290241    17.312595     4.115830     0.081655
C      0.857048    16.884412     4.805076    -0.211682
C      3.139522    16.334295    12.319659     0.150449
C      3.740172    17.519598    12.683110    -0.204669
C      3.376989    18.154783    13.855319     0.078981
C      7.425084    11.842624     2.044818     0.096315
C      7.128950    12.540195     3.203930    -0.189244
C      0.360388     8.725299     2.224906     0.177707
C      7.748229    19.206810    13.509877    -0.202621
C      7.282610    18.154783    14.189300    -0.196415
C      8.193363    17.930767    15.284563     0.172106
C      8.078822    16.875905    16.194826    -0.103082
C      5.918028     7.160019     0.787476     0.167730
C      3.526918    22.246628    14.583857    -0.201788
C      2.455060    22.161559    13.778372    -0.190244
C      1.633707    21.081175    14.284256     0.171994
C     -0.440478     7.684615     2.681675    -0.103508
C      2.410976    12.400302     0.273406     0.138623
C      3.710987    11.963612    -0.008186    -0.206747
C      4.739075    12.871021     0.044203     0.085054
C      3.394364    14.544055     0.679423     0.078851
C      2.247077    13.733058     0.653228    -0.211322
C     -0.035387     6.950181     3.934105     0.151494
C      8.676364     7.228075     5.142332    -0.205310
C      9.039548     6.530504     6.278524     0.081050
C      8.095578    23.054789    11.278423     0.099510
C      8.391714    22.399753    12.462092    -0.189556
C      8.952012    19.631212    14.146734     0.177706
C      1.564171     9.149701     2.861763    -0.202623
C      2.029790    10.201728     2.182340    -0.196414
C      1.119037    10.425744     1.087077     0.172106
C      1.233578    11.480606     0.176814    -0.103081
C      3.394372    21.196492    15.584164     0.167730
C      5.785482     6.109883     1.787783    -0.201788
C      6.857340     6.194952     2.593268    -0.190243
C      7.678693     7.275336     2.087384     0.171992
C      9.752878    20.671896    13.689965    -0.103511
C      6.901424    15.956209    16.098234     0.138624
C      2.497272     6.940729     0.008186    -0.206747
C      4.573325    15.485490    16.327437     0.085054
C      5.918036    13.812456    15.692217     0.078850
C      7.065323    14.623453    15.718412    -0.211321
C      0.035387    21.406330    12.437535     0.151496
C      0.636036    21.128436    11.229308    -0.205310
C      0.272852    21.826007    10.093116     0.081050
C      1.216822     5.301722     5.093217     0.099510
C      0.920686     5.956758     3.909548    -0.189554
N      3.212160     5.672247     7.588255    -0.312201
N     10.209498     6.372653     9.086260    -0.311713
N      7.711911     2.731677     3.935742    -0.279904
N      3.756934    12.086490     8.429757    -0.199768
N      6.100240    22.684264     8.783385    -0.312201
N     -0.897098    21.983858     7.285380    -0.311713
N      1.600489    25.624834    12.435898    -0.279903
N      5.555466    16.270021     7.941883    -0.199768
N      6.316291    13.187668     7.665202    -0.312871
N      4.001227    14.134776     6.309630    -0.312135
N      1.503646    11.494784    12.038067    -0.280665
N      6.861063    10.709309     1.689553    -0.200449
N      2.996109    15.168843     8.706438    -0.312871
N      5.311173    14.221735    10.062010    -0.312135
N     -1.503646    16.861727     4.333573    -0.280665
N      2.451337    17.647202    14.682087    -0.200449
N      0.108021     9.496596     1.118183    -0.313042
N      7.105359     7.849082     0.975750    -0.313254
N      4.607770    14.130050     0.397831    -0.279638
N      9.965201     5.560712     6.252329    -0.202490
N      9.204379    18.859915    15.253457    -0.313042
N      2.207041    20.507429    15.395890    -0.313253
N      4.704630    14.226461    15.973809    -0.279637
N     -0.652801    22.795799    10.119311    -0.202490

The following XYZ coordinates are in angstroms. Other properties are in atomic units.
The sperically averaged electron density of each atom fit to a function of the form exp(a - br)
eigen_1, eigen_2 and eigen_3 are the three eigenvalues of traceless quadrupole moment tensor
  atom number  atomic symbol              X              Y              Z     net charge C6 coefficient C8 coefficient C10 coefficient fluctuating dipole atomic polarizability isotropic forcefield polarizability              a              b squared Pearson coefficient          <r^3>          <r^4>         wp_QDO          m_QDO          q_QDO       dipole_x       dipole_y       dipole_z         dipole            Qxy            Qxz            Qyz     Q(x^2-y^2)  Q(3z^2 - R^2)        eigen_1        eigen_2        eigen_3 static polarizability      alpha(xx)      alpha(xy)      alpha(xz)      alpha(yy)      alpha(yz)      alpha(zz) atomic spin moment
            1             Co       1.552070       4.726085       8.185820       0.462373      98.665094 0.18170711E+04  0.57597835E+05                                17.833075                           14.216072       1.011583       2.106457                    0.992771      55.892147     154.013587       0.463290       0.417079      -1.128112       0.000000       0.000000       0.000000       0.000000       0.004552      -0.050418       0.023552      -0.030067      -0.113692      -0.076047       0.028902       0.047145             22.078869      21.089541       0.718946      -0.982432      25.803236      -5.185054      19.343831           1.102240
            2             Co       4.656200      14.178255       8.185820       0.460894      98.820310 0.18206977E+04  0.57734566E+05                                17.840825                           14.222824       1.027108       2.110328                    0.992735      55.918162     154.053314       0.463600       0.416644      -1.128544      -0.000000       0.000000      -0.000000       0.000000      -0.047033       0.022138       0.018722       0.044170       0.108832      -0.076906       0.028879       0.048026             22.086102      21.100247      -1.219223      -0.130777      25.447244       5.393013      19.710816           1.101583
            3             Co      -1.552070       9.452170       0.000000       0.461612      98.827229 0.18204855E+04  0.57716358E+05                                17.831458                           14.214097       1.029851       2.111860                    0.992809      55.854757     153.778092       0.464207       0.416181      -1.129049       0.000000       0.000000       0.000000       0.000000       0.042010       0.029301      -0.042039       0.002694      -0.012223      -0.075898       0.028755       0.047143             22.076814      21.093308       0.494947       1.126139      16.467252      -0.208530      28.669883           1.102444
            4              H       4.254834      20.158644       9.395684       0.129642       1.003278 0.71524033E+01  0.68302615E+02                                 1.656254                            1.567966      -0.930443       2.443684                    0.999030       3.360411       9.289350       0.497586       1.289000      -0.707396      -0.021288      -0.029603       0.004856       0.036785       0.008522      -0.010792       0.000011      -0.003655      -0.033899      -0.017593       0.001310       0.016283              1.688299       1.534215       0.297867      -0.086147       2.196487      -0.038490       1.334194          -0.000043
            5              H       3.413924      22.194641      10.450018       0.124502       0.982353 0.68361291E+01  0.65438472E+02                                 1.708818                            1.586519      -1.258261       2.285360                    0.995101       3.694207      10.692072       0.463417       1.380739      -0.685883      -0.028197      -0.002439       0.019363       0.034292       0.005411      -0.011117       0.002963      -0.003991      -0.015642      -0.015410       0.004890       0.010520              1.779400       2.183800      -0.045963      -0.561289       1.441827       0.008294       1.712574          -0.000090
            6              H       1.118415      20.045218       5.689145       0.127054       1.040807 0.75327539E+01  0.73095079E+02                                 1.709180                            1.616942      -1.119988       2.351932                    0.997139       3.529040       9.932246       0.484959       1.301567      -0.703535       0.025413      -0.019920      -0.018904       0.037416      -0.006309      -0.009631       0.008285       0.001087      -0.026191      -0.015014      -0.001958       0.016973              1.728557       1.922298      -0.203026      -0.392645       1.715821       0.157942       1.547551          -0.000071
            7              H      -0.828807      18.848573       6.569939       0.127832       0.977295 0.67404804E+01  0.64716765E+02                                 1.747708                            1.608485      -1.347327       2.249963                    0.993234       3.787616      11.215322       0.443206       1.439376      -0.674375      -0.003802      -0.035971      -0.007736       0.036989       0.001763      -0.004118       0.003756      -0.016680      -0.034952      -0.013844      -0.000938       0.014783              1.846598       1.493964       0.167820      -0.059012       2.683951       0.126247       1.361879          -0.000039
            8              H       3.874885      22.619989       6.894098       0.124597       0.913811 0.68583612E+01  0.66169859E+02                                 1.670496                            1.623604      -1.389386       2.230283                    0.992178       3.830471      11.389672       0.440448       1.441356      -0.673784       0.008667       0.011085       0.032299       0.035231      -0.001030       0.002390       0.007838       0.015440       0.019791      -0.014179       0.003981       0.010198              1.660416       1.546936      -0.020828       0.213953       1.383682       0.101557       2.050629          -0.000092
            9              H       5.589298      21.911076       5.577818       0.080293       1.151265 0.82109210E+01  0.82159615E+02                                 1.892691                            1.732198      -1.220091       2.291674                    0.993366       3.898831      11.480687       0.446689       1.370359      -0.688210       0.040752      -0.002004       0.015782       0.043747      -0.005794       0.000813       0.007170       0.031441      -0.003735      -0.019046       0.001657       0.017389              1.977719       2.678815      -0.110192       0.494656       1.552329      -0.123320       1.702013          -0.000115
           10              H       6.391411       2.527510       2.544153       0.084371       1.342085 0.96663403E+01  0.97583141E+02                                 1.890203                            1.731488      -0.750903       2.511446                    0.999652       3.337443       8.893240       0.521657       1.163076      -0.740285      -0.000942      -0.011859      -0.042789       0.044411      -0.003784       0.000066       0.010424       0.019600       0.032391      -0.019405       0.004800       0.014605              1.934872       1.488639       0.008790       0.078491       1.608653       0.253983       2.707325           0.000001
           11              H       4.514963       3.174039       3.745831       0.130889       1.028799 0.75447228E+01  0.72111366E+02                                 1.613924                            1.556673      -0.849333       2.484422                    0.999559       3.166910       8.408200       0.532063       1.204433      -0.728539      -0.031953       0.001783      -0.016680       0.036089      -0.004072       0.005615       0.004781       0.022840       0.014899      -0.016190       0.003269       0.012921              1.609429       1.930637      -0.026907       0.217137       1.350313      -0.076909       1.547337          -0.000002
           12              H       7.497412      18.355170       9.428427       0.127918       0.932218 0.68373668E+01  0.64620807E+02                                 1.584507                            1.538290      -0.841604       2.489178                    0.999478       3.317406       9.149790       0.499348       1.297833      -0.705557       0.025450       0.010014       0.021998       0.035098       0.000940       0.013126      -0.002342      -0.003512      -0.007876      -0.015014       0.003282       0.011732              1.592234       1.698761       0.167464       0.327925       1.514983       0.132924       1.562958           0.000302
           13              H       6.892107      16.134855       9.377675       0.091117       1.084148 0.80339819E+01  0.79777697E+02                                 1.804705                            1.703997      -1.176463       2.316212                    0.994962       3.786399      11.027999       0.455111       1.355309      -0.691625       0.020211      -0.026415       0.029353       0.044360       0.000284       0.015162      -0.000824      -0.005302       0.006668      -0.016255       0.001555       0.014700              1.838564       1.648823      -0.219454       0.198253       2.137300      -0.451846       1.729569           0.000324
           14              H       4.347026      16.832425       6.545382       0.082798       1.169341 0.84810072E+01  0.84605934E+02                                 1.836370                            1.702354      -1.145394       2.319421                    0.996410       3.703851      10.501784       0.479148       1.281396      -0.707678      -0.028138      -0.012234      -0.030325       0.043140      -0.001369       0.012318      -0.004443      -0.006920       0.018610      -0.014146      -0.000932       0.015078              1.915037       2.122369       0.469788       0.483230       1.895720       0.344383       1.727021           0.000366
           15              H       4.851757      19.069754       6.524099       0.133065       0.974854 0.70699390E+01  0.67357523E+02                                 1.632120                            1.563594      -0.904526       2.461409                    0.999153       3.319950       9.183636       0.495761       1.296772      -0.705937      -0.015792       0.019718      -0.024303       0.035054       0.002441       0.013699      -0.003355      -0.003447      -0.000974      -0.015609       0.002787       0.012822              1.648189       1.526460      -0.261317       0.264566       1.892139      -0.329489       1.525966           0.000273
           16              H       5.057566       8.197867       6.975956       0.129642       1.003276 0.71523826E+01  0.68302365E+02                                 1.656251                            1.567964      -0.930440       2.443686                    0.999030       3.360407       9.289334       0.497586       1.288999      -0.707396       0.021288       0.029603      -0.004856       0.036785       0.008522      -0.010792       0.000011      -0.003655      -0.033899      -0.017593       0.001310       0.016283              1.688296       1.534213       0.297865      -0.086146       2.196482      -0.038490       1.334192          -0.000043
           17              H       5.898476       6.161870       5.921622       0.124502       0.982353 0.68361277E+01  0.65438452E+02                                 1.708817                            1.586519      -1.258260       2.285360                    0.995101       3.694206      10.692067       0.463417       1.380739      -0.685883       0.028197       0.002440      -0.019363       0.034292       0.005411      -0.011117       0.002963      -0.003991      -0.015642      -0.015410       0.004890       0.010520              1.779400       2.183799      -0.045963      -0.561288       1.441827       0.008294       1.712573          -0.000090
           18              H       8.193985       8.311293      10.682495       0.127054       1.040807 0.75327488E+01  0.73095013E+02                                 1.709179                            1.616941      -1.119986       2.351932                    0.997139       3.529039       9.932240       0.484960       1.301566      -0.703535      -0.025413       0.019920       0.018904       0.037416      -0.006309      -0.009631       0.008285       0.001087      -0.026191      -0.015014      -0.001958       0.016973              1.728556       1.922297      -0.203025      -0.392644       1.715820       0.157941       1.547550          -0.000071
           19              H      10.141207       9.507938       9.801701       0.127832       0.977295 0.67404816E+01  0.64716780E+02                                 1.747708                            1.608485      -1.347326       2.249964                    0.993234       3.787616      11.215322       0.443206       1.439376      -0.674375       0.003802       0.035971       0.007736       0.036989       0.001763      -0.004118       0.003756      -0.016680      -0.034952      -0.013844      -0.000938       0.014783              1.846598       1.493965       0.167820      -0.059012       2.683952       0.126247       1.361879          -0.000039
           20              H       5.437515       5.736522       9.477542       0.124598       0.913811 0.68583593E+01  0.66169837E+02                                 1.670496                            1.623604      -1.389386       2.230283                    0.992178       3.830470      11.389669       0.440449       1.441356      -0.673784      -0.008667      -0.011085      -0.032299       0.035231      -0.001030       0.002390       0.007838       0.015440       0.019791      -0.014179       0.003981       0.010198              1.660415       1.546935      -0.020828       0.213953       1.383682       0.101557       2.050628          -0.000092
           21              H       3.723102       6.445435      10.793822       0.080293       1.151266 0.82109301E+01  0.82159726E+02                                 1.892692                            1.732199      -1.220093       2.291673                    0.993366       3.898833      11.480693       0.446689       1.370359      -0.688210      -0.040752       0.002004      -0.015782       0.043747      -0.005794       0.000813       0.007170       0.031441      -0.003735      -0.019046       0.001657       0.017389              1.977720       2.678816      -0.110192       0.494656       1.552330      -0.123320       1.702014          -0.000115
           22              H       2.920989      25.829001      13.827487       0.084371       1.342087 0.96663640E+01  0.97583448E+02                                 1.890207                            1.731491      -0.750905       2.511445                    0.999652       3.337445       8.893251       0.521656       1.163077      -0.740285       0.000942       0.011859       0.042789       0.044412      -0.003784       0.000066       0.010424       0.019600       0.032390      -0.019405       0.004800       0.014605              1.934876       1.488641       0.008790       0.078491       1.608656       0.253984       2.707331           0.000001
           23              H       4.797437      25.182472      12.625809       0.130889       1.028798 0.75447163E+01  0.72111287E+02                                 1.613924                            1.556672      -0.849332       2.484423                    0.999559       3.166909       8.408196       0.532063       1.204433      -0.728539       0.031953      -0.001783       0.016680       0.036089      -0.004072       0.005615       0.004781       0.022840       0.014899      -0.016190       0.003269       0.012921              1.609428       1.930636      -0.026907       0.217137       1.350313      -0.076909       1.547336          -0.000002
           24              H       1.814988      10.001341       6.943213       0.127918       0.932219 0.68373759E+01  0.64620914E+02                                 1.584508                            1.538291      -0.841605       2.489178                    0.999478       3.317408       9.149796       0.499349       1.297833      -0.705557      -0.025450      -0.010014      -0.021998       0.035098       0.000940       0.013126      -0.002342      -0.003512      -0.007876      -0.015014       0.003282       0.011732              1.592235       1.698762       0.167464       0.327925       1.514983       0.132924       1.562959           0.000301
           25              H       2.420293      12.221656       6.993965       0.091117       1.084149 0.80339903E+01  0.79777796E+02                                 1.804706                            1.703998      -1.176464       2.316212                    0.994962       3.786401      11.028004       0.455111       1.355308      -0.691625      -0.020211       0.026415      -0.029353       0.044360       0.000284       0.015162      -0.000824      -0.005302       0.006668      -0.016255       0.001555       0.014700              1.838565       1.648824      -0.219454       0.198253       2.137301      -0.451847       1.729570           0.000324
           26              H       4.965374      11.524086       9.826258       0.082797       1.169342 0.84810122E+01  0.84605995E+02                                 1.836371                            1.702354      -1.145395       2.319421                    0.996410       3.703852      10.501787       0.479147       1.281396      -0.707678       0.028138       0.012234       0.030325       0.043140      -0.001369       0.012318      -0.004443      -0.006920       0.018610      -0.014146      -0.000932       0.015078              1.915037       2.122370       0.469788       0.483230       1.895720       0.344383       1.727022           0.000366
           27              H       4.460643       9.286757       9.847541       0.133066       0.974855 0.70699451E+01  0.67357592E+02                                 1.632120                            1.563594      -0.904526       2.461409                    0.999153       3.319951       9.183638       0.495761       1.296771      -0.705937       0.015792      -0.019718       0.024303       0.035054       0.002441       0.013699      -0.003355      -0.003447      -0.000974      -0.015609       0.002787       0.012822              1.648189       1.526460      -0.261317       0.264566       1.892139      -0.329490       1.525966           0.000273
           28              H       1.150703      16.961920      10.587540       0.130190       1.002025 0.71440057E+01  0.68232916E+02                                 1.658249                            1.569675      -0.937543       2.441668                    0.998968       3.360774       9.304660       0.495844       1.293329      -0.706487      -0.021050       0.018883       0.022938       0.036412      -0.013655      -0.001870       0.008068       0.010323       0.008473      -0.017626       0.001418       0.016207              1.690420       1.535966      -0.224042      -0.215417       1.585000       0.393542       1.950294          -0.000042
           29              H       0.309791      16.857001       8.297147       0.123816       0.984875 0.68555872E+01  0.65645462E+02                                 1.708736                            1.586491      -1.244964       2.290095                    0.995216       3.694895      10.681969       0.464606       1.376771      -0.686648      -0.028036       0.018275      -0.007485       0.034293      -0.012319       0.001120       0.002696       0.006295       0.013554      -0.015373       0.004814       0.010559              1.779282       2.183584      -0.463010       0.320366       1.637638      -0.121339       1.516624          -0.000072
           30              H       7.326689      13.808676      12.539039       0.127723       1.039513 0.75236814E+01  0.73004888E+02                                 1.709817                            1.617576      -1.127445       2.349518                    0.997061       3.528657       9.939841       0.484010       1.304157      -0.702994       0.025184      -0.006344       0.026776       0.037302      -0.005031       0.010197       0.001428       0.017686       0.022972      -0.014873      -0.001924       0.016797              1.729185       1.922925      -0.238622       0.372190       1.453402      -0.006028       1.811228          -0.000075
           31              H       5.379466      15.169788      13.134967       0.128187       0.978675 0.67518934E+01  0.64857893E+02                                 1.749598                            1.609986      -1.351598       2.248064                    0.993206       3.791331      11.231387       0.442913       1.439627      -0.674303      -0.003498       0.011223       0.035175       0.037087      -0.004679       0.000465       0.009260       0.005795       0.032120      -0.013821      -0.000767       0.014588              1.848774       1.495366      -0.135262      -0.116155       1.584730       0.510472       2.466226          -0.000045
           32              H       0.770758      13.564810       9.706745       0.124118       0.919289 0.69084947E+01  0.66761051E+02                                 1.675117                            1.627789      -1.385287       2.230524                    0.992181       3.841878      11.424985       0.440679       1.438282      -0.674285       0.008462       0.022538      -0.025861       0.035333       0.002538      -0.000253      -0.011579       0.009086       0.000536      -0.014230       0.004052       0.010178              1.665043       1.550987       0.196731      -0.089475       1.801256      -0.341332       1.642886          -0.000058
           33              H       2.485172      12.779334      10.978822       0.079467       1.150716 0.82042601E+01  0.82030563E+02                                 1.887678                            1.728198      -1.200232       2.299401                    0.993665       3.892733      11.437524       0.448736       1.365146      -0.689250       0.041579       0.014807      -0.005906       0.044531       0.003610       0.004617      -0.009657       0.026998      -0.015799      -0.019034       0.001843       0.017191              1.972144       2.669838       0.481107      -0.151094       1.766871      -0.003032       1.479722          -0.000070
           34              H       9.495549      10.391716      12.910675       0.083521       1.343283 0.96757657E+01  0.97682045E+02                                 1.889311                            1.730748      -0.749368       2.511479                    0.999684       3.340683       8.896079       0.522592       1.160951      -0.740776      -0.000747      -0.031263       0.032271       0.044937       0.002085       0.003204      -0.016491       0.009181       0.000774      -0.019473       0.004908       0.014565              1.933925       1.487987       0.063552      -0.046823       2.211571      -0.602276       2.102216           0.000008
           35              H       7.619099      11.109136      11.749926       0.130198       1.030439 0.75570097E+01  0.72234281E+02                                 1.612984                            1.555779      -0.843475       2.486040                    0.999608       3.169750       8.406966       0.533502       1.201094      -0.729286      -0.032282      -0.015484       0.006615       0.036410       0.006914       0.000734      -0.010521       0.013088      -0.015261      -0.016227       0.003238       0.012990              1.608486       1.929450       0.201391      -0.085248       1.563793      -0.046821       1.332216           0.000020
           36              H       4.393281      17.892013      12.133022       0.129053       0.929810 0.68154155E+01  0.64360718E+02                                 1.581697                            1.535758      -0.839706       2.490561                    0.999497       3.312178       9.131238       0.499796       1.297731      -0.705581       0.025440       0.013990      -0.019241       0.034830       0.010898      -0.007217       0.003637      -0.001532      -0.000799      -0.014948       0.003334       0.011614              1.589374       1.695514       0.199530      -0.307791       1.433562      -0.086828       1.639046           0.000306
           37              H       3.787976      18.958218      14.081248       0.090843       1.081847 0.80095626E+01  0.79445110E+02                                 1.799561                            1.699418      -1.163748       2.321545                    0.995219       3.777541      10.982596       0.456694       1.352144      -0.692287       0.020278       0.038629       0.008306       0.044412       0.012993      -0.007848       0.000055      -0.006708       0.002597      -0.016235       0.001444       0.014791              1.833220       1.644409       0.280238       0.090581       2.215793       0.400584       1.639457           0.000306
           38              H      10.555299      16.156595      14.893281       0.084228       1.169303 0.84848671E+01  0.84718578E+02                                 1.842457                            1.707443      -1.167601       2.311027                    0.996240       3.707790      10.543758       0.476095       1.288483      -0.706165      -0.027559      -0.019858       0.025209       0.042300       0.011439      -0.005089      -0.000418      -0.015476      -0.005224      -0.014426      -0.000722       0.015148              1.921745       2.130260       0.184532      -0.652183       1.475108      -0.099638       2.159866           0.000344
           39              H       1.747630      15.019499      12.966339       0.134002       0.971581 0.70423174E+01  0.67042296E+02                                 1.630014                            1.561809      -0.912600       2.459173                    0.999127       3.315030       9.172527       0.495338       1.298887      -0.705507      -0.015379      -0.030984      -0.004893       0.034935       0.010648      -0.008881       0.002481      -0.004542      -0.004317      -0.015464       0.002654       0.012810              1.645976       1.524543       0.358765       0.093739       1.899858       0.322537       1.513526           0.000268
           40              H       8.161697      11.394591       5.784100       0.130191       1.002022 0.71439840E+01  0.68232662E+02                                 1.658247                            1.569673      -0.937541       2.441669                    0.998968       3.360770       9.304648       0.495844       1.293330      -0.706487       0.021050      -0.018883      -0.022938       0.036412      -0.013655      -0.001870       0.008068       0.010322       0.008473      -0.017626       0.001418       0.016207              1.690418       1.535964      -0.224042      -0.215416       1.584998       0.393541       1.950291          -0.000042
           41              H       9.002609      11.499510       8.074493       0.123816       0.984875 0.68555841E+01  0.65645426E+02                                 1.708736                            1.586490      -1.244964       2.290095                    0.995216       3.694894      10.681966       0.464605       1.376771      -0.686648       0.028036      -0.018274       0.007485       0.034293      -0.012319       0.001120       0.002696       0.006295       0.013554      -0.015373       0.004814       0.010559              1.779282       2.183584      -0.463010       0.320366       1.637638      -0.121340       1.516623          -0.000072
           42              H       1.985711      14.547835       3.832601       0.127723       1.039511 0.75236668E+01  0.73004712E+02                                 1.709816                            1.617574      -1.127443       2.349519                    0.997061       3.528654       9.939831       0.484010       1.304158      -0.702994      -0.025184       0.006344      -0.026777       0.037302      -0.005031       0.010197       0.001428       0.017686       0.022972      -0.014873      -0.001924       0.016797              1.729184       1.922923      -0.238622       0.372189       1.453401      -0.006028       1.811226          -0.000075
           43              H       3.932934      13.186723       3.236673       0.128187       0.978675 0.67518899E+01  0.64857851E+02                                 1.749597                            1.609986      -1.351598       2.248065                    0.993206       3.791330      11.231383       0.442913       1.439627      -0.674303       0.003498      -0.011223      -0.035175       0.037087      -0.004679       0.000464       0.009260       0.005794       0.032120      -0.013821      -0.000767       0.014588              1.848773       1.495366      -0.135262      -0.116155       1.584730       0.510471       2.466225          -0.000045
           44              H       8.541642      14.791701       6.664895       0.124119       0.919290 0.69085011E+01  0.66761123E+02                                 1.675117                            1.627789      -1.385286       2.230524                    0.992181       3.841879      11.424986       0.440679       1.438281      -0.674285      -0.008462      -0.022538       0.025861       0.035332       0.002538      -0.000253      -0.011579       0.009086       0.000536      -0.014230       0.004052       0.010178              1.665043       1.550987       0.196731      -0.089475       1.801256      -0.341332       1.642886          -0.000058
           45              H       6.827228      15.577177       5.392818       0.079467       1.150716 0.82042604E+01  0.82030563E+02                                 1.887678                            1.728198      -1.200231       2.299401                    0.993665       3.892733      11.437522       0.448736       1.365145      -0.689251      -0.041579      -0.014807       0.005906       0.044531       0.003610       0.004617      -0.009657       0.026998      -0.015799      -0.019034       0.001843       0.017191              1.972143       2.669838       0.481107      -0.151094       1.766871      -0.003032       1.479722          -0.000070
           46              H      -0.183149      17.964795       3.460965       0.083519       1.343294 0.96758552E+01  0.97683221E+02                                 1.889325                            1.730760      -0.749370       2.511478                    0.999684       3.340693       8.896132       0.522588       1.160956      -0.740775       0.000747       0.031263      -0.032271       0.044937       0.002085       0.003204      -0.016491       0.009181       0.000774      -0.019473       0.004908       0.014565              1.933940       1.487997       0.063553      -0.046824       2.211590      -0.602284       2.102233           0.000008
           47              H       1.693301      17.247375       4.621714       0.130197       1.030439 0.75570127E+01  0.72234318E+02                                 1.612985                            1.555780      -0.843475       2.486040                    0.999608       3.169751       8.406970       0.533501       1.201095      -0.729286       0.032282       0.015484      -0.006615       0.036410       0.006914       0.000734      -0.010521       0.013088      -0.015262      -0.016227       0.003238       0.012990              1.608487       1.929451       0.201391      -0.085248       1.563793      -0.046821       1.332216           0.000020
           48              H       4.919119      10.464498       4.238618       0.129053       0.929810 0.68154164E+01  0.64360725E+02                                 1.581697                            1.535758      -0.839705       2.490561                    0.999497       3.312178       9.131236       0.499797       1.297730      -0.705581      -0.025440      -0.013990       0.019241       0.034830       0.010898      -0.007217       0.003637      -0.001532      -0.000799      -0.014948       0.003334       0.011614              1.589374       1.695514       0.199530      -0.307791       1.433562      -0.086828       1.639046           0.000306
           49              H       5.524424       9.398293       2.290392       0.090843       1.081848 0.80095677E+01  0.79445170E+02                                 1.799562                            1.699418      -1.163748       2.321545                    0.995219       3.777542      10.982598       0.456694       1.352143      -0.692287      -0.020278      -0.038629      -0.008306       0.044412       0.012993      -0.007848       0.000055      -0.006708       0.002597      -0.016235       0.001444       0.014791              1.833220       1.644409       0.280238       0.090581       2.215793       0.400584       1.639457           0.000306
           50              H      -1.242899      12.199916       1.478359       0.084228       1.169303 0.84848710E+01  0.84718628E+02                                 1.842457                            1.707444      -1.167601       2.311027                    0.996240       3.707791      10.543762       0.476095       1.288483      -0.706165       0.027559       0.019858      -0.025209       0.042300       0.011439      -0.005089      -0.000418      -0.015476      -0.005224      -0.014426      -0.000722       0.015148              1.921745       2.130260       0.184532      -0.652184       1.475109      -0.099638       2.159867           0.000344
           51              H       7.564770      13.337012       3.405301       0.134002       0.971582 0.70423224E+01  0.67042363E+02                                 1.630015                            1.561810      -0.912601       2.459172                    0.999127       3.315031       9.172534       0.495337       1.298888      -0.705506       0.015379       0.030984       0.004893       0.034935       0.010648      -0.008881       0.002481      -0.004542      -0.004317      -0.015464       0.002654       0.012810              1.645977       1.524544       0.358765       0.093739       1.899860       0.322537       1.513527           0.000268
           52              H       7.358970      19.592459      12.760056       0.130193       1.000853 0.71339189E+01  0.68105935E+02                                 1.656313                            1.568119      -0.940546       2.440418                    0.998977       3.358057       9.292115       0.496350       1.292590      -0.706656      -0.021112       0.010643      -0.027681       0.036404       0.005203       0.012768      -0.008022       0.010408       0.009024      -0.017583       0.001278       0.016305              1.688325       1.534289      -0.074211       0.300858       1.516572      -0.354004       2.014115          -0.000055
           53              H       6.518062      17.661380      13.996115       0.123926       0.984605 0.68553475E+01  0.65680706E+02                                 1.712691                            1.589689      -1.259818       2.284046                    0.995015       3.701121      10.723340       0.462457       1.382376      -0.685553      -0.028137      -0.015249      -0.011995       0.034178       0.007061       0.010045      -0.005769       0.000902      -0.001773      -0.015376       0.005005       0.010371              1.783691       2.189893       0.511326       0.241885       1.655837       0.113650       1.505343          -0.000081
           54              H       4.222553      22.859129      14.515096       0.128251       1.035549 0.74856358E+01  0.72511974E+02                                 1.702348                            1.611071      -1.108503       2.357821                    0.997306       3.517934       9.887046       0.486288       1.300265      -0.703828       0.025448       0.026215      -0.007795       0.037358       0.011393      -0.000780      -0.009464       0.003466      -0.018959      -0.014790      -0.002031       0.016821              1.721466       1.913677       0.438152       0.020489       1.719217      -0.150844       1.531503          -0.000086
           55              H       2.275330      22.694661      13.038374       0.127513       0.977830 0.67438522E+01  0.64751266E+02                                 1.747691                            1.608380      -1.344768       2.250874                    0.993285       3.787626      11.212159       0.443471       1.438469      -0.674544      -0.003823       0.025137      -0.027471       0.037432       0.002675       0.003680      -0.012788      -0.000387       0.013315      -0.013687      -0.000807       0.014494              1.846642       1.493914      -0.032843       0.174857       1.801803      -0.635745       2.244208          -0.000052
           56              H       6.979026      20.528223      16.142437       0.124220       0.916558 0.68838951E+01  0.66468504E+02                                 1.672551                            1.625554      -1.387117       2.230514                    0.992191       3.836026      11.405387       0.440681       1.439461      -0.674101       0.008697      -0.033666      -0.006441       0.035362      -0.001549      -0.002049       0.003689      -0.004560      -0.040633      -0.014302       0.004053       0.010249              1.662446       1.548827      -0.175243      -0.125309       1.974405       0.238502       1.464107          -0.000078
           57              H       8.693438      22.022612      16.186640       0.078784       1.158059 0.82664515E+01  0.82827184E+02                                 1.897096                            1.735688      -1.209504       2.294594                    0.993431       3.908314      11.503880       0.447298       1.366644      -0.688907       0.041324      -0.012642      -0.009722       0.044294       0.002058      -0.005466       0.002426       0.014725      -0.053389      -0.019012       0.001719       0.017293              1.982594       2.686914      -0.374949      -0.344295       1.560832       0.127014       1.700034          -0.000100
           58              H       3.287272      15.437285       0.916812       0.084957       1.335227 0.96080485E+01  0.96828459E+02                                 1.881499                            1.724481      -0.745051       2.513658                    0.999705       3.332508       8.866597       0.523631       1.160680      -0.740817      -0.000802       0.042806       0.011115       0.044233       0.001772      -0.003335       0.006120      -0.008896      -0.053206      -0.019444       0.004838       0.014606              1.925621       1.483068      -0.071745      -0.031405       2.637287       0.345772       1.656508          -0.000001
           59              H       1.410824      14.073337       0.875883       0.130177       1.030460 0.75568475E+01  0.72234902E+02                                 1.613319                            1.556008      -0.848447       2.483967                    0.999586       3.169618       8.407715       0.533317       1.201474      -0.729203      -0.032322       0.013225       0.009768       0.036263      -0.002960      -0.006337       0.005818       0.004343      -0.040101      -0.016229       0.003219       0.013010              1.608868       1.930102      -0.174655      -0.131902       1.430924       0.123712       1.465577           0.000005
           60              H       1.289146      20.465839      11.181830       0.129036       0.928603 0.68050668E+01  0.64245248E+02                                 1.581201                            1.535302      -0.838053       2.491578                    0.999512       3.310495       9.128431       0.499472       1.298932      -0.705344       0.025287      -0.023942      -0.002226       0.034894      -0.011705      -0.005907      -0.001283       0.002706       0.011328      -0.014981       0.003275       0.011705              1.588862       1.694928      -0.366138      -0.018883       1.662344      -0.045526       1.409314           0.000303
           61              H       0.683838      21.619949       9.284357       0.089768       1.086086 0.80459111E+01  0.79872060E+02                                 1.801659                            1.701215      -1.157295       2.323294                    0.995308       3.783624      10.994076       0.457417       1.348884      -0.692913       0.020549      -0.012283      -0.038172       0.045058      -0.013279      -0.007233       0.000869      -0.005027       0.007339      -0.016165       0.001432       0.014733              1.835421       1.646144      -0.061799      -0.288621       1.438005       0.049378       2.422115           0.000292
           62              H       7.451160      23.724002      11.304617       0.082226       1.171771 0.85007742E+01  0.84858418E+02                                 1.839506                            1.704753      -1.153771       2.315698                    0.996336       3.707914      10.519128       0.478601       1.282023      -0.707542      -0.028359       0.032317       0.004264       0.043206      -0.009980      -0.007473       0.004752      -0.008065       0.016931      -0.014322      -0.000860       0.015182              1.918562       2.126673      -0.655911       0.165832       2.071721      -0.245981       1.557291           0.000330
           63              H       7.955894      22.623770      13.252843       0.133534       0.973425 0.70596838E+01  0.67248992E+02                                 1.632024                            1.563695      -0.908722       2.460295                    0.999129       3.318617       9.185266       0.495057       1.298824      -0.705515      -0.015606       0.011033       0.029318       0.034998      -0.013072      -0.004567       0.000777       0.001131       0.012143      -0.015464       0.002673       0.012791              1.648001       1.526370      -0.098408      -0.358152       1.332322       0.005990       2.085311           0.000252
           64              H       1.953430       8.764052       3.611584       0.130194       1.000851 0.71338993E+01  0.68105707E+02                                 1.656311                            1.568117      -0.940545       2.440419                    0.998977       3.358053       9.292104       0.496350       1.292591      -0.706656       0.021112      -0.010643       0.027681       0.036404       0.005203       0.012768      -0.008022       0.010409       0.009024      -0.017583       0.001278       0.016305              1.688323       1.534287      -0.074211       0.300857       1.516571      -0.354003       2.014112          -0.000055
           65              H       2.794338      10.695131       2.375525       0.123926       0.984606 0.68553550E+01  0.65680794E+02                                 1.712692                            1.589690      -1.259819       2.284046                    0.995015       3.701123      10.723346       0.462457       1.382375      -0.685553       0.028137       0.015249       0.011995       0.034178       0.007061       0.010045      -0.005769       0.000902      -0.001773      -0.015376       0.005005       0.010371              1.783692       2.189894       0.511327       0.241886       1.655838       0.113650       1.505343          -0.000081
           66              H       5.089847       5.497382       1.856544       0.128251       1.035550 0.74856442E+01  0.72512074E+02                                 1.702348                            1.611071      -1.108504       2.357821                    0.997306       3.517936       9.887052       0.486288       1.300264      -0.703828      -0.025448      -0.026215       0.007795       0.037358       0.011393      -0.000780      -0.009464       0.003466      -0.018959      -0.014790      -0.002031       0.016821              1.721466       1.913678       0.438152       0.020489       1.719218      -0.150844       1.531504          -0.000086
           67              H       7.037070       5.661850       3.333266       0.127513       0.977830 0.67438523E+01  0.64751266E+02                                 1.747691                            1.608380      -1.344768       2.250874                    0.993285       3.787626      11.212159       0.443471       1.438469      -0.674544       0.003823      -0.025137       0.027471       0.037432       0.002675       0.003680      -0.012788      -0.000387       0.013315      -0.013687      -0.000807       0.014494              1.846642       1.493914      -0.032843       0.174857       1.801803      -0.635746       2.244208          -0.000052
           68              H       2.333374       7.828288       0.229203       0.124220       0.916558 0.68838890E+01  0.66468427E+02                                 1.672550                            1.625553      -1.387117       2.230514                    0.992191       3.836024      11.405378       0.440681       1.439461      -0.674101      -0.008697       0.033666       0.006441       0.035362      -0.001549      -0.002049       0.003689      -0.004560      -0.040633      -0.014302       0.004053       0.010249              1.662445       1.548826      -0.175243      -0.125308       1.974404       0.238502       1.464106          -0.000078
           69              H       0.618962       6.333899       0.185000       0.078784       1.158060 0.82664587E+01  0.82827280E+02                                 1.897098                            1.735689      -1.209505       2.294593                    0.993431       3.908316      11.503890       0.447298       1.366645      -0.688907      -0.041324       0.012642       0.009722       0.044294       0.002058      -0.005466       0.002426       0.014725      -0.053389      -0.019012       0.001719       0.017293              1.982595       2.686916      -0.374949      -0.344296       1.560833       0.127014       1.700036          -0.000100
           70              H       6.025128      12.919226      15.454828       0.084960       1.335205 0.96078535E+01  0.96825904E+02                                 1.881468                            1.724455      -0.745047       2.513660                    0.999705       3.332486       8.866482       0.523639       1.160670      -0.740820       0.000802      -0.042806      -0.011114       0.044233       0.001773      -0.003335       0.006120      -0.008896      -0.053207      -0.019444       0.004838       0.014606              1.925589       1.483047      -0.071743      -0.031404       2.637236       0.345763       1.656483          -0.000001
           71              H       7.901576      14.283174      15.495757       0.130177       1.030459 0.75568388E+01  0.72234789E+02                                 1.613318                            1.556007      -0.848446       2.483967                    0.999586       3.169616       8.407705       0.533317       1.201473      -0.729203       0.032322      -0.013225      -0.009768       0.036263      -0.002960      -0.006337       0.005818       0.004343      -0.040101      -0.016229       0.003219       0.013010              1.608866       1.930100      -0.174655      -0.131902       1.430923       0.123712       1.465575           0.000005
           72              H       8.023254       7.890672       5.189810       0.129037       0.928603 0.68050652E+01  0.64245221E+02                                 1.581200                            1.535301      -0.838051       2.491578                    0.999512       3.310494       9.128424       0.499473       1.298931      -0.705345      -0.025287       0.023942       0.002226       0.034894      -0.011705      -0.005907      -0.001283       0.002706       0.011328      -0.014980       0.003275       0.011705              1.588861       1.694927      -0.366137      -0.018882       1.662342      -0.045526       1.409313           0.000303
           73              H       8.628562       6.736562       7.087283       0.089768       1.086086 0.80459067E+01  0.79872003E+02                                 1.801658                            1.701215      -1.157294       2.323295                    0.995308       3.783623      10.994071       0.457417       1.348884      -0.692913      -0.020549       0.012283       0.038172       0.045058      -0.013279      -0.007233       0.000869      -0.005027       0.007339      -0.016165       0.001432       0.014733              1.835421       1.646144      -0.061799      -0.288621       1.438005       0.049378       2.422113           0.000292
           74              H       1.861240       4.632509       5.067023       0.082226       1.171771 0.85007780E+01  0.84858468E+02                                 1.839506                            1.704754      -1.153771       2.315698                    0.996336       3.707915      10.519132       0.478601       1.282023      -0.707542       0.028359      -0.032317      -0.004264       0.043206      -0.009980      -0.007473       0.004752      -0.008065       0.016931      -0.014322      -0.000860       0.015182              1.918562       2.126673      -0.655912       0.165833       2.071722      -0.245981       1.557291           0.000330
           75              H       1.356506       5.732741       3.118797       0.133534       0.973426 0.70596995E+01  0.67249175E+02                                 1.632025                            1.563697      -0.908723       2.460295                    0.999129       3.318620       9.185275       0.495057       1.298823      -0.705516       0.015606      -0.011033      -0.029318       0.034998      -0.013072      -0.004567       0.000777       0.001131       0.012143      -0.015464       0.002673       0.012791              1.648002       1.526371      -0.098409      -0.358152       1.332323       0.005990       2.085313           0.000252
           76              C       3.464526       7.016346       7.702857       0.178333      35.693925 0.39108736E+03  0.90179046E+04                                 9.733707                            6.800072      -0.111473       1.972444                    0.999726      26.886519      78.337871       0.599087       0.443389      -1.040252      -0.006433      -0.057670      -0.010891       0.059041       0.005519      -0.012019       0.002510       0.002280      -0.011511      -0.014757       0.001879       0.012878             11.930389      12.088061      -3.291186      -4.290245      15.672477       3.293405       8.030630          -0.010704
           77              C       4.644092      21.000832       9.354755      -0.201301      33.241984 0.46177706E+03  0.11044102E+05                                 8.918751                            7.132061       0.157632       2.002322                    0.999762      30.807116      89.933577       0.619982       0.413075      -1.064146      -0.008262       0.009162       0.003100       0.012721       0.021342      -0.003559      -0.010033       0.017443      -0.028142      -0.021982      -0.007677       0.029659              9.839984       9.942496       0.412990      -3.043398      12.878592       0.948580       6.698864          -0.005879
           78              C       4.178472      22.115243       9.926125      -0.197723      35.327408 0.48411964E+03  0.11740859E+05                                 9.411469                            7.378623       0.069033       1.975782                    0.999572      31.234177      92.454371       0.598866       0.421725      -1.056409       0.003515      -0.008979      -0.003471       0.010248       0.014016      -0.002297      -0.005555       0.019601      -0.008525      -0.016800      -0.002690       0.019491             10.623617      12.293073       0.097917      -4.618019      11.499312       0.838040       8.078467          -0.006688
           79              C       5.089224      23.175777       9.572498       0.170895      35.386913 0.39917602E+03  0.92403313E+04                                 9.635164                            6.847942      -0.051301       1.988784                    0.999715      26.959666      78.390136       0.600615       0.440542      -1.043205       0.039629      -0.026498      -0.029861       0.056252       0.007176      -0.012829       0.001314      -0.003793      -0.052281      -0.023451       0.005666       0.017785             11.562979       9.757165      -0.210478      -2.694931      17.843719       2.406132       7.088055          -0.010194
           80              C       4.974681      24.491519      10.030904      -0.100718      48.320220 0.49120821E+03  0.11861017E+05                                11.424633                            7.396633       0.019509       1.996079                    0.999366      28.838590      82.983987       0.607318       0.417670      -1.067456      -0.033975       0.007057       0.017854       0.039024      -0.023640      -0.004897       0.002492       0.065847       0.070383      -0.052272       0.020092       0.032180             14.664874      17.062957       2.716980      -5.665239      17.872171       0.640734       9.059494          -0.006841
           81              C       9.022168       6.554135       9.777143       0.164440      39.410747 0.39911927E+03  0.92214067E+04                                10.297037                            6.798669      -0.058790       1.984671                    0.999714      26.911280      77.698157       0.610429       0.434287      -1.048903       0.052072       0.002169      -0.030167       0.060218       0.000899      -0.009717       0.013586      -0.010710      -0.015265      -0.018616       0.001062       0.017554             13.569410      15.843009       6.654000      -4.489040      17.439969      -1.926165       7.425251          -0.009234
           82              C       0.422779      20.411017       6.185206      -0.198081      36.217689 0.48270879E+03  0.11686537E+05                                 9.517098                            7.334548       0.016469       1.953980                    0.999670      31.331711      92.364425       0.605358       0.417920      -1.059853      -0.009206      -0.000311      -0.001455       0.009325      -0.018285       0.004811       0.008954       0.006732      -0.010711      -0.022168       0.001598       0.020570             10.786907      11.652210       1.521036      -3.557139      14.060835       0.421824       6.647676          -0.006591
           83              C      -0.649078      19.755981       6.661620      -0.191131      37.810098 0.49314312E+03  0.12029795E+05                                 9.912568                            7.477579      -0.026154       1.946199                    0.999425      31.422765      93.659501       0.590528       0.425187      -1.052958      -0.002535       0.007407      -0.012298       0.014579      -0.008838       0.015984       0.001343      -0.017263       0.010957      -0.023115       0.007179       0.015936             11.594662      11.090816       1.700911      -2.908060      17.325756       0.717202       6.367415          -0.005076
           84              C       7.841969      20.734281       7.344318       0.171012      37.390681 0.39757068E+03  0.91862937E+04                                 9.966107                            6.808906      -0.039383       1.991819                    0.999766      26.892696      77.912675       0.606190       0.437292      -1.046003       0.027553       0.051023      -0.015608       0.060051      -0.002235      -0.012117       0.006356      -0.010042      -0.018225      -0.016812       0.002652       0.014161             12.646665      16.877657       3.716786      -5.434759      13.338209      -0.913880       7.724129          -0.011060
           85              C       2.663659       7.932261       8.375731      -0.103174      49.425308 0.50326661E+03  0.12229354E+05                                11.641417                            7.511095      -0.011958       1.987654                    0.999180      28.952371      83.648419       0.599599       0.420378      -1.065449       0.011810       0.032686       0.002967       0.034880       0.020689       0.033271      -0.007720      -0.061619      -0.011027      -0.057052       0.017907       0.039145             15.234932      15.743865       0.793884      -4.918480      21.385851       1.326201       8.575081          -0.006812
           86              C       5.515116       3.488796       5.495960       0.137810      34.726222 0.42515268E+03  0.99387193E+04                                 9.466440                            7.030254      -0.342185       1.903998                    0.998672      26.610569      76.259851       0.601025       0.435942      -1.052185      -0.017178       0.003101       0.012274       0.021339       0.005074      -0.021521       0.001619      -0.027440      -0.058184      -0.034872       0.010375       0.024497             11.196307      16.839009      -1.442526      -3.420950       5.776173       1.244889      10.973740          -0.000012
           87              C       6.815128       3.463275       6.014941      -0.205962      32.666824 0.48327962E+03  0.11715926E+05                                 8.968407                            7.409310       0.010315       1.974003                    0.998072      30.673408      90.790135       0.593116       0.425979      -1.053714       0.003872       0.003530      -0.006731       0.008529       0.009455       0.007063       0.003915      -0.029838       0.035943      -0.024563       0.006592       0.017970              9.841333      15.284257      -1.649033      -0.365656       5.395943       0.742017       8.843800          -0.000351
           88              C       7.843216       3.054941       5.202907       0.082768      25.538450 0.34995973E+03  0.78865952E+04                                 7.828380                            6.466542      -0.085795       1.986116                    0.998347      27.159011      79.477124       0.606565       0.448082      -1.032505      -0.024263      -0.001226      -0.026591       0.036018       0.013765       0.028301      -0.025786      -0.029835      -0.144418      -0.067697       0.020477       0.047219              8.333216      11.138053      -1.066195       0.768085       4.894559       0.460153       8.967036          -0.000098
           89              C       6.498504       2.768541       3.436407       0.080874      24.804579 0.32872110E+03  0.72303033E+04                                 7.415921                            6.088484       0.124778       2.046889                    0.999690      26.376446      74.137937       0.658499       0.422885      -1.056625       0.017110       0.012244       0.028543       0.035460       0.012564       0.005979      -0.006031      -0.098365       0.083304      -0.065128       0.025788       0.039341              7.746440       8.870406      -0.753619      -0.143162       4.804326       0.880899       9.564589          -0.000022
           90              C       5.351217       3.151354       4.151848      -0.213079      31.105957 0.46598796E+03  0.11129886E+05                                 8.535062                            7.196459       0.285067       2.061364                    0.999525      30.029047      86.576628       0.615313       0.416768      -1.065620       0.003426       0.003342      -0.008614       0.009854       0.005817       0.017716      -0.018567       0.009558      -0.030610      -0.031842       0.010180       0.021661              8.921406      10.439883      -0.847780      -1.999794       5.266894       0.692657      11.057442          -0.000272
           91              C       3.068748       9.384115       8.385554       0.148963      34.921460 0.41363822E+03  0.96119246E+04                                 9.578833                            6.959461      -0.397100       1.891173                    0.998680      26.369791      75.562962       0.600281       0.439098      -1.049357      -0.012181      -0.022192       0.003215       0.025519      -0.001434      -0.031882       0.010118      -0.000212      -0.022250      -0.035472       0.002954       0.032518             12.222872       8.552439       3.085773       1.821059      21.467804      -0.504334       6.648373          -0.002956
           92              C       2.468098      10.291523       7.540777      -0.202138      32.991204 0.45224505E+03  0.10735464E+05                                 8.927062                            7.078775       0.298414       2.067468                    0.999620      29.773013      85.950010       0.620991       0.415503      -1.065004      -0.001878       0.009792       0.004766       0.011051       0.006508       0.008846       0.007690       0.042577       0.025725      -0.027710       0.003262       0.024448             10.445345       7.489689       1.429256       1.828199      17.276859      -1.349585       6.569488           0.001915
           93              C       2.831281      11.624279       7.576795       0.078085      26.665706 0.35309530E+03  0.79375157E+04                                 7.951940                            6.408428       0.092012       2.042781                    0.999376      26.770242      77.046634       0.624699       0.436157      -1.044403       0.032333      -0.000655       0.028782       0.043293      -0.018549      -0.009834      -0.005660       0.042496       0.034537      -0.035619       0.009315       0.026304              9.098348       7.364310       2.015546       1.896951      13.746566      -0.615903       6.184170          -0.001707
           94              C       4.991444      17.144347       7.138035       0.096800      25.956389 0.33067203E+03  0.73080498E+04                                 7.795429                            6.184605       0.061830       2.038244                    0.999613      26.168565      74.528325       0.638917       0.433768      -1.046476       0.026906      -0.007906       0.027466       0.039253      -0.002996      -0.017239       0.010651       0.060970       0.097531      -0.048155       0.004017       0.044138              9.016002       7.344852       2.366351       2.007737      13.932340       0.185168       5.770815          -0.001983
           95              C       5.287578      18.496952       7.113478      -0.186959      32.621995 0.43694619E+03  0.10287034E+05                                 8.889041                            6.981729       0.316037       2.083113                    0.999240      29.285444      84.290376       0.621891       0.418340      -1.062822       0.001037      -0.010548      -0.011973       0.015990      -0.009039      -0.005565      -0.010499       0.014800       0.036160      -0.021864       0.005632       0.016232             10.374224       8.103426       2.659104       2.318563      16.749006       0.303674       6.270240           0.002124
           96              C       5.847874      21.340165       8.668783       0.178330      35.693957 0.39108772E+03  0.90179153E+04                                 9.733714                            6.800076      -0.111475       1.972443                    0.999726      26.886536      78.337940       0.599087       0.443389      -1.040252       0.006433       0.057670       0.010892       0.059041       0.005519      -0.012019       0.002510       0.002280      -0.011511      -0.014757       0.001879       0.012878             11.930398      12.088069      -3.291189      -4.290248      15.672490       3.293407       8.030635          -0.010704
           97              C       4.668308       7.355679       7.016885      -0.201305      33.242062 0.46177849E+03  0.11044146E+05                                 8.918769                            7.132076       0.157627       2.002320                    0.999762      30.807162      89.933775       0.619981       0.413076      -1.064145       0.008262      -0.009162      -0.003100       0.012721       0.021342      -0.003559      -0.010034       0.017443      -0.028142      -0.021982      -0.007677       0.029659              9.840004       9.942517       0.412989      -3.043405      12.878618       0.948582       6.698878          -0.005879
           98              C       5.133928       6.241268       6.445515      -0.197722      35.327363 0.48411889E+03  0.11740836E+05                                 9.411460                            7.378616       0.069034       1.975783                    0.999572      31.234153      92.454273       0.598867       0.421725      -1.056409      -0.003515       0.008979       0.003471       0.010248       0.014016      -0.002297      -0.005555       0.019600      -0.008525      -0.016801      -0.002690       0.019491             10.623607      12.293061       0.097917      -4.618014      11.499301       0.838039       8.078459          -0.006687
           99              C       4.223176       5.180734       6.799142       0.170894      35.386914 0.39917605E+03  0.92403321E+04                                 9.635164                            6.847942      -0.051301       1.988784                    0.999715      26.959667      78.390138       0.600615       0.440542      -1.043205      -0.039629       0.026498       0.029861       0.056252       0.007176      -0.012829       0.001314      -0.003793      -0.052281      -0.023451       0.005666       0.017785             11.562979       9.757163      -0.210477      -2.694930      17.843721       2.406132       7.088054          -0.010194
          100              C       4.337719       3.864992       6.340736      -0.100718      48.320223 0.49120824E+03  0.11861018E+05                                11.424634                            7.396634       0.019508       1.996079                    0.999366      28.838592      82.983999       0.607318       0.417671      -1.067456       0.033975      -0.007057      -0.017854       0.039024      -0.023640      -0.004897       0.002492       0.065847       0.070384      -0.052272       0.020092       0.032180             14.664875      17.062960       2.716980      -5.665240      17.872172       0.640734       9.059494          -0.006841
          101              C       0.290232      21.802376       6.594497       0.164438      39.410786 0.39911970E+03  0.92214192E+04                                10.297043                            6.798673      -0.058791       1.984670                    0.999714      26.911297      77.698219       0.610429       0.434287      -1.048903      -0.052072      -0.002169       0.030167       0.060218       0.000899      -0.009716       0.013586      -0.010710      -0.015265      -0.018616       0.001062       0.017554             13.569419      15.843020       6.654006      -4.489043      17.439980      -1.926167       7.425255          -0.009234
          102              C       8.889621       7.945494      10.186434      -0.198083      36.217737 0.48270956E+03  0.11686561E+05                                 9.517108                            7.334556       0.016468       1.953979                    0.999670      31.331736      92.364530       0.605358       0.417920      -1.059853       0.009206       0.000311       0.001455       0.009325      -0.018285       0.004811       0.008954       0.006732      -0.010711      -0.022168       0.001598       0.020570             10.786919      11.652223       1.521039      -3.557143      14.060852       0.421823       6.647682          -0.006591
          103              C       9.961478       8.600530       9.710020      -0.191131      37.810073 0.49314271E+03  0.12029783E+05                                 9.912563                            7.477576      -0.026154       1.946199                    0.999425      31.422755      93.659462       0.590528       0.425187      -1.052958       0.002535      -0.007407       0.012298       0.014579      -0.008838       0.015984       0.001343      -0.017263       0.010957      -0.023115       0.007179       0.015936             11.594657      11.090809       1.700911      -2.908058      17.325750       0.717201       6.367412          -0.005075
          104              C       1.470431       7.622230       9.027322       0.171008      37.390757 0.39757156E+03  0.91863194E+04                                 9.966121                            6.808914      -0.039384       1.991818                    0.999766      26.892729      77.912798       0.606189       0.437292      -1.046003      -0.027553      -0.051023       0.015607       0.060051      -0.002235      -0.012117       0.006356      -0.010042      -0.018226      -0.016812       0.002652       0.014161             12.646684      16.877682       3.716793      -5.434768      13.338231      -0.913882       7.724139          -0.011059
          105              C       6.648741      20.424250       7.995909      -0.103178      49.425466 0.50326831E+03  0.12229409E+05                                11.641450                            7.511114      -0.011966       1.987651                    0.999180      28.952431      83.648706       0.599597       0.420378      -1.065448      -0.011810      -0.032686      -0.002967       0.034880       0.020689       0.033271      -0.007720      -0.061619      -0.011026      -0.057052       0.017907       0.039145             15.234978      15.743908       0.793888      -4.918494      21.385924       1.326206       8.575103          -0.006811
          106              C       3.797284      24.867715      10.875680       0.137809      34.726230 0.42515278E+03  0.99387225E+04                                 9.466442                            7.030255      -0.342186       1.903998                    0.998672      26.610573      76.259866       0.601024       0.435942      -1.052184       0.017178      -0.003101      -0.012274       0.021339       0.005074      -0.021521       0.001619      -0.027440      -0.058184      -0.034872       0.010375       0.024497             11.196309      16.839012      -1.442527      -3.420951       5.776174       1.244889      10.973742          -0.000012
          107              C       5.601413       5.988895      10.356699      -0.205961      32.666814 0.48327942E+03  0.11715920E+05                                 8.968405                            7.409308       0.010315       1.974003                    0.998072      30.673401      90.790107       0.593116       0.425979      -1.053714      -0.003872      -0.003530       0.006731       0.008530       0.009455       0.007063       0.003915      -0.029838       0.035943      -0.024563       0.006592       0.017970              9.841331      15.284253      -1.649032      -0.365655       5.395942       0.742017       8.843798          -0.000351
          108              C       1.469184      25.301570      11.168733       0.082767      25.538466 0.34995998E+03  0.78866024E+04                                 7.828383                            6.466545      -0.085797       1.986115                    0.998347      27.159021      79.477160       0.606565       0.448082      -1.032504       0.024263       0.001226       0.026591       0.036018       0.013765       0.028301      -0.025786      -0.029835      -0.144418      -0.067696       0.020477       0.047219              8.333220      11.138059      -1.066196       0.768085       4.894561       0.460153       8.967041          -0.000098
          109              C       2.813896      25.587970      12.935233       0.080875      24.804563 0.32872079E+03  0.72302944E+04                                 7.415915                            6.088479       0.124779       2.046889                    0.999690      26.376435      74.137881       0.658500       0.422884      -1.056625      -0.017110      -0.012244      -0.028543       0.035460       0.012564       0.005979      -0.006032      -0.098364       0.083304      -0.065128       0.025788       0.039340              7.746435       8.870397      -0.753618      -0.143161       4.804322       0.880899       9.564586          -0.000022
          110              C       3.961183      25.205157      12.219792      -0.213079      31.105959 0.46598801E+03  0.11129887E+05                                 8.535063                            7.196460       0.285067       2.061364                    0.999525      30.029046      86.576629       0.615312       0.416768      -1.065620      -0.003427      -0.003342       0.008614       0.009854       0.005817       0.017716      -0.018568       0.009558      -0.030610      -0.031842       0.010180       0.021661              8.921408      10.439882      -0.847780      -1.999795       5.266895       0.692657      11.057446          -0.000272
          111              C       6.243652      18.972396       7.986086       0.148963      34.921452 0.41363807E+03  0.96119204E+04                                 9.578831                            6.959460      -0.397099       1.891174                    0.998680      26.369789      75.562955       0.600281       0.439098      -1.049357       0.012181       0.022192      -0.003215       0.025519      -0.001434      -0.031882       0.010118      -0.000212      -0.022249      -0.035472       0.002954       0.032517             12.222870       8.552437       3.085772       1.821059      21.467801      -0.504333       6.648372          -0.002956
          112              C       6.844302      18.064988       8.830863      -0.202138      32.991214 0.45224522E+03  0.10735469E+05                                 8.927064                            7.078776       0.298414       2.067468                    0.999620      29.773017      85.950026       0.620991       0.415503      -1.065004       0.001878      -0.009792      -0.004765       0.011051       0.006508       0.008846       0.007690       0.042577       0.025725      -0.027710       0.003262       0.024448             10.445348       7.489689       1.429256       1.828199      17.276866      -1.349586       6.569489           0.001915
          113              C       6.481119      16.732232       8.794845       0.078085      26.665709 0.35309537E+03  0.79375176E+04                                 7.951940                            6.408428       0.092012       2.042781                    0.999376      26.770244      77.046640       0.624699       0.436156      -1.044403      -0.032333       0.000655      -0.028782       0.043293      -0.018549      -0.009833      -0.005660       0.042496       0.034537      -0.035619       0.009315       0.026304              9.098349       7.364310       2.015546       1.896951      13.746567      -0.615903       6.184170          -0.001707
          114              C       4.320956      11.212164       9.233605       0.096800      25.956396 0.33067212E+03  0.73080524E+04                                 7.795431                            6.184606       0.061828       2.038244                    0.999613      26.168570      74.528347       0.638917       0.433768      -1.046476      -0.026906       0.007906      -0.027466       0.039253      -0.002996      -0.017239       0.010651       0.060970       0.097531      -0.048155       0.004017       0.044138              9.016005       7.344853       2.366352       2.007737      13.932344       0.185168       5.770816          -0.001983
          115              C       4.024822       9.859559       9.258162      -0.186959      32.622001 0.43694628E+03  0.10287036E+05                                 8.889043                            6.981730       0.316037       2.083113                    0.999240      29.285449      84.290396       0.621891       0.418340      -1.062822      -0.001036       0.010548       0.011972       0.015990      -0.009039      -0.005565      -0.010498       0.014801       0.036160      -0.021864       0.005632       0.016232             10.374226       8.103427       2.659104       2.318563      16.749009       0.303673       6.270241           0.002124
          116              C       6.568656      12.614867       6.443878       0.177096      35.694708 0.39108904E+03  0.90179418E+04                                 9.734392                            6.800536      -0.110324       1.972941                    0.999726      26.886790      78.338332       0.599008       0.443447      -1.040219      -0.005745       0.019752       0.055976       0.059636      -0.012777       0.001414       0.000894       0.007852       0.006421      -0.014582       0.002249       0.012333             11.931341      12.088657      -2.069736       4.994761       7.089577       1.663687      16.615789          -0.010620
          117              C       1.539961      16.505380       9.878648      -0.201714      33.229922 0.46160622E+03  0.11038245E+05                                 8.912985                            7.127165       0.160724       2.003250                    0.999772      30.800789      89.887939       0.620704       0.412661      -1.064485      -0.006886      -0.002173      -0.009761       0.012141      -0.014617      -0.017286       0.007141       0.014063      -0.044497      -0.022851      -0.008228       0.031080              9.833695       9.934835      -2.840161       1.161154       7.418015       2.201833      12.148234          -0.005842
          118              C       1.074340      16.442996       8.627854      -0.197086      35.311346 0.48375284E+03  0.11730659E+05                                 9.413192                            7.379980       0.060806       1.973658                    0.999570      31.221622      92.435708       0.598259       0.422200      -1.056029       0.002313       0.001233       0.009978       0.010316      -0.009352      -0.010271      -0.000478       0.012353      -0.035691      -0.016651      -0.003056       0.019707             10.625626      12.294181      -4.048596       2.223588       8.209558       1.063689      11.373139          -0.006596
          119              C       1.985092      15.606478       7.886219       0.172208      35.356998 0.39880026E+03  0.92296339E+04                                 9.630596                            6.845035      -0.047835       1.990045                    0.999727      26.947034      78.349755       0.600689       0.440582      -1.043161       0.039709      -0.012565       0.038539       0.056745      -0.015229      -0.000210       0.011380       0.018916       0.015468      -0.023934       0.005545       0.018389             11.557244       9.752111      -2.227198       1.528086       7.689906       3.452886      17.229714          -0.010099
          120              C       1.870549      15.345599       6.517550      -0.101429      48.409224 0.49225427E+03  0.11894046E+05                                11.442687                            7.407562       0.018218       1.995103                    0.999417      28.872802      83.142601       0.606420       0.418015      -1.067106      -0.033719       0.011192      -0.015483       0.038755       0.007049       0.022082      -0.030320       0.015602      -0.076728      -0.051327       0.019991       0.031336             14.688685      17.090405      -6.275634       0.479511      10.725125       3.503078      16.250524          -0.006763
          121              C       2.813895      14.642357       5.807021       0.165783      39.355563 0.39848084E+03  0.92035719E+04                                10.290792                            6.795208      -0.062391       1.983909                    0.999732      26.890850      77.642695       0.610278       0.434540      -1.048682       0.053274      -0.027218       0.012759       0.061170      -0.009249       0.004906      -0.000851       0.011642       0.047273      -0.018886       0.001509       0.017377             13.560345      15.830259      -7.208036      -3.515466      11.589169       5.296285      13.261607          -0.009153
          122              C       6.631052      14.055377      11.974217      -0.200336      36.276665 0.48371679E+03  0.11716490E+05                                 9.524194                            7.339469       0.017856       1.954057                    0.999666      31.366908      92.475629       0.605523       0.417609      -1.060101      -0.008727      -0.001343       0.000705       0.008858       0.014139       0.013128      -0.003536       0.015737       0.017356      -0.022699       0.002111       0.020588             10.795498      11.659601      -3.844148       0.459878       8.142296       3.003559      12.584596          -0.006550
          123              C       5.559195      14.795482      12.303287      -0.190879      37.783066 0.49266436E+03  0.12014820E+05                                 9.906315                            7.472472      -0.022893       1.947226                    0.999402      31.410108      93.599316       0.590923       0.425019      -1.053095      -0.001642      -0.015362      -0.000891       0.015475       0.018769      -0.000866       0.000629      -0.014424       0.018993      -0.023311       0.006370       0.016942             11.587560      11.082199      -3.366572      -0.020816       8.481117       4.385192      15.199363          -0.005060
          124              C       4.737840      14.897566      11.114706       0.171528      37.366314 0.39728456E+03  0.91782310E+04                                 9.963796                            6.807687      -0.041871       1.991279                    0.999768      26.880849      77.877744       0.606066       0.437450      -1.045886       0.027620      -0.038204      -0.035579       0.059062      -0.009247       0.007864       0.002761       0.006986       0.029731      -0.016628       0.002529       0.014099             12.643498      16.872572      -6.562693      -0.501843       9.916320       2.887760      11.141600          -0.010964
          125              C       5.767789      12.739635       5.314234      -0.102998      49.426433 0.50328987E+03  0.12229741E+05                                11.640566                            7.510370      -0.009503       1.988446                    0.999142      28.951602      83.638451       0.599751       0.420277      -1.065540       0.012477      -0.014039      -0.028726       0.034322       0.018604      -0.032985       0.020223      -0.041200       0.052477      -0.056297       0.017197       0.039100             15.234587      15.741645      -4.655805       1.769315      10.628818       4.886162      19.333297          -0.006760
          126              C       8.619249      12.467413      10.602274       0.138055      34.700954 0.42484730E+03  0.99287424E+04                                 9.458222                            7.025128      -0.334970       1.906178                    0.998691      26.595149      76.178344       0.601642       0.435619      -1.052491      -0.016858       0.010029      -0.009016       0.021589      -0.020283       0.006569       0.017925       0.006452       0.041124      -0.034209       0.010067       0.024142             11.185348      16.820859      -2.237172       2.954791       8.588892      -2.870346       8.146294           0.000009
          127              C       9.919260      12.929624      10.364885      -0.205327      32.611026 0.48215624E+03  0.11682216E+05                                 8.958889                            7.401288       0.007882       1.973684                    0.998058      30.644488      90.687571       0.593349       0.426048      -1.053642       0.005089      -0.007838      -0.000234       0.009348       0.001614      -0.010997      -0.003084      -0.027334       0.036243      -0.023154       0.006358       0.016795              9.829855      15.259975       0.507393       1.607409       7.333938      -1.865116       6.895653          -0.000303
          128              C       1.634950      12.430549      11.124529       0.083748      25.554625 0.35026974E+03  0.78961694E+04                                 7.836362                            6.474431      -0.086159       1.985869                    0.998398      27.170720      79.552065       0.605425       0.448778      -1.031994      -0.023985      -0.022282       0.014932       0.035983       0.017463      -0.026762       0.050121       0.013881      -0.016338      -0.067690       0.020914       0.046777              8.340624      11.143567       1.195994       0.541946       7.559274      -1.996581       6.319031          -0.000050
          129              C       9.602641      11.043916      12.255810       0.081655      24.799463 0.32862236E+03  0.72275691E+04                                 7.415130                            6.088249       0.126801       2.047455                    0.999685      26.371265      74.119842       0.658403       0.422979      -1.056569       0.016736       0.017609      -0.024845       0.034748      -0.000752      -0.014128       0.005920      -0.098847       0.085292      -0.065758       0.026474       0.039284              7.745323       8.868802       0.253008       0.724020       7.610861      -2.501163       6.756308          -0.000017
          130              C       8.455352      11.472099      11.566564      -0.211683      31.067888 0.46522492E+03  0.11106847E+05                                 8.528644                            7.191442       0.283710       2.061309                    0.999567      30.001317      86.471261       0.615429       0.416870      -1.065580       0.003042      -0.009199       0.002013       0.009896       0.012166      -0.014318       0.012980       0.001529      -0.053871      -0.031242       0.009973       0.021268              8.914514      10.431176      -1.306676       1.732577       9.003262      -2.851587       7.309105          -0.000249
          131              C       6.172878      12.022216       4.051981       0.150446      34.866430 0.41282351E+03  0.95895700E+04                                 9.574808                            6.956587      -0.398385       1.891322                    0.998627      26.348796      75.522880       0.599808       0.439602      -1.048914      -0.011050       0.013834       0.017300       0.024754      -0.026439       0.017074       0.000761       0.016687       0.028536      -0.035230       0.003554       0.031676             12.217998       8.549417       0.033382      -3.582403      10.784346       6.665920      17.320231          -0.002951
          132              C       5.572228      10.836913       3.688530      -0.204669      33.076790 0.45375932E+03  0.10781075E+05                                 8.944454                            7.092515       0.292865       2.065387                    0.999578      29.821247      86.145082       0.620102       0.415725      -1.064796      -0.001396      -0.000220      -0.011177       0.011267       0.003540      -0.009109      -0.018414       0.022109      -0.029445      -0.026955       0.004306       0.022649             10.466649       7.503659       0.868774      -2.155810      10.435626       5.325038      13.460662           0.001908
          133              C       5.935411      10.201728       2.516321       0.078981      26.638935 0.35266532E+03  0.79256442E+04                                 7.949049                            6.406722       0.092233       2.043232                    0.999362      26.751825      76.989546       0.624445       0.436456      -1.044196       0.031998       0.025394      -0.013237       0.042941       0.001622       0.021531      -0.013819       0.007548      -0.065968      -0.035997       0.010108       0.025888              9.095028       7.362570       0.633564      -2.693959       8.603292       3.580433      11.319223          -0.001755
          134              C       1.887316      16.513887      14.326822       0.096315      25.950330 0.33059785E+03  0.73056820E+04                                 7.790171                            6.179733       0.065144       2.039110                    0.999556      26.170331      74.519016       0.639845       0.433182      -1.046875       0.027768       0.028156      -0.007632       0.040275      -0.013857       0.011875      -0.038836       0.010555      -0.051572      -0.047119       0.002930       0.044190              9.010152       7.342851       0.555958      -3.054396       7.643110       3.435275      12.044496          -0.002051
          135              C       2.183450      15.816316      13.167710      -0.189247      32.691487 0.43813983E+03  0.10321876E+05                                 8.899935                            6.989897       0.316908       2.082782                    0.999200      29.324435      84.422229       0.621728       0.418177      -1.062957       0.001515      -0.004587       0.015323       0.016066      -0.000481       0.011085      -0.006340      -0.010846      -0.048752      -0.022229       0.006621       0.015608             10.388258       8.114040       0.676400      -3.470548       8.634298       4.392054      14.416436           0.002100
          136              C       2.743744      15.741644       9.927762       0.177093      35.694751 0.39108955E+03  0.90179564E+04                                 9.734399                            6.800540      -0.110324       1.972940                    0.999726      26.886809      78.338397       0.599008       0.443447      -1.040219       0.005745      -0.019752      -0.055976       0.059636      -0.012777       0.001414       0.000894       0.007852       0.006421      -0.014582       0.002249       0.012333             11.931350      12.088666      -2.069738       4.994766       7.089582       1.663689      16.615803          -0.010620
          137              C       7.772439      11.851131       6.492992      -0.201717      33.229995 0.46160756E+03  0.11038286E+05                                 8.913001                            7.127177       0.160720       2.003249                    0.999772      30.800832      89.888119       0.620703       0.412661      -1.064485       0.006886       0.002172       0.009761       0.012141      -0.014617      -0.017286       0.007141       0.014063      -0.044498      -0.022852      -0.008228       0.031080              9.833712       9.934855      -2.840166       1.161159       7.418027       2.201835      12.148253          -0.005842
          138              C       8.238060      11.913515       7.743786      -0.197086      35.311312 0.48375227E+03  0.11730642E+05                                 9.413186                            7.379975       0.060807       1.973659                    0.999570      31.221604      92.435638       0.598259       0.422200      -1.056029      -0.002313      -0.001233      -0.009978       0.010316      -0.009352      -0.010271      -0.000478       0.012353      -0.035690      -0.016651      -0.003056       0.019707             10.625618      12.294173      -4.048594       2.223586       8.209553       1.063687      11.373129          -0.006596
          139              C       7.327308      12.750033       8.485421       0.172208      35.356996 0.39880028E+03  0.92296343E+04                                 9.630595                            6.845035      -0.047835       1.990045                    0.999727      26.947033      78.349749       0.600689       0.440582      -1.043161      -0.039709       0.012565      -0.038539       0.056745      -0.015229      -0.000210       0.011380       0.018916       0.015468      -0.023934       0.005545       0.018389             11.557243       9.752111      -2.227198       1.528084       7.689906       3.452886      17.229711          -0.010099
          140              C       7.441851      13.010912       9.854090      -0.101428      48.409179 0.49225382E+03  0.11894031E+05                                11.442678                            7.407557       0.018220       1.995104                    0.999417      28.872786      83.142530       0.606421       0.418015      -1.067106       0.033719      -0.011192       0.015483       0.038755       0.007049       0.022082      -0.030320       0.015602      -0.076728      -0.051327       0.019991       0.031337             14.688672      17.090390      -6.275628       0.479510      10.725116       3.503075      16.250511          -0.006763
          141              C       6.498505      13.714154      10.564619       0.165782      39.355574 0.39848098E+03  0.92035760E+04                                10.290794                            6.795210      -0.062392       1.983909                    0.999732      26.890855      77.642716       0.610278       0.434540      -1.048682      -0.053274       0.027218      -0.012759       0.061170      -0.009249       0.004906      -0.000851       0.011642       0.047273      -0.018886       0.001509       0.017377             13.560348      15.830262      -7.208037      -3.515467      11.589171       5.296287      13.261611          -0.009154
          142              C       2.681348      14.301134       4.397423      -0.200336      36.276670 0.48371692E+03  0.11716493E+05                                 9.524195                            7.339470       0.017856       1.954057                    0.999666      31.366908      92.475632       0.605522       0.417609      -1.060101       0.008728       0.001344      -0.000705       0.008859       0.014139       0.013128      -0.003536       0.015737       0.017356      -0.022699       0.002111       0.020588             10.795499      11.659601      -3.844148       0.459877       8.142297       3.003560      12.584600          -0.006550
          143              C       3.753205      13.561029       4.068353      -0.190879      37.783056 0.49266425E+03  0.12014817E+05                                 9.906313                            7.472471      -0.022893       1.947227                    0.999402      31.410103      93.599294       0.590924       0.425019      -1.053096       0.001642       0.015362       0.000891       0.015475       0.018769      -0.000866       0.000629      -0.014424       0.018993      -0.023311       0.006369       0.016942             11.587557      11.082196      -3.366571      -0.020816       8.481114       4.385190      15.199360          -0.005061
          144              C       4.574560      13.458945       5.256934       0.171528      37.366310 0.39728456E+03  0.91782307E+04                                 9.963795                            6.807686      -0.041871       1.991279                    0.999768      26.880848      77.877737       0.606066       0.437450      -1.045886      -0.027620       0.038204       0.035579       0.059062      -0.009247       0.007864       0.002760       0.006986       0.029732      -0.016628       0.002529       0.014099             12.643496      16.872570      -6.562692      -0.501842       9.916318       2.887759      11.141599          -0.010964
          145              C       3.544611      15.616876      11.057406      -0.102998      49.426447 0.50329001E+03  0.12229746E+05                                11.640568                            7.510371      -0.009503       1.988446                    0.999142      28.951607      83.638471       0.599751       0.420277      -1.065540      -0.012477       0.014039       0.028726       0.034321       0.018604      -0.032986       0.020223      -0.041200       0.052477      -0.056297       0.017197       0.039100             15.234591      15.741648      -4.655806       1.769315      10.628821       4.886165      19.333303          -0.006760
          146              C       0.693151      15.889098       5.769366       0.138056      34.700963 0.42484741E+03  0.99287454E+04                                 9.458222                            7.025128      -0.334970       1.906178                    0.998691      26.595153      76.178353       0.601642       0.435619      -1.052491       0.016858      -0.010029       0.009016       0.021589      -0.020283       0.006569       0.017925       0.006452       0.041124      -0.034209       0.010067       0.024142             11.185349      16.820859      -2.237173       2.954793       8.588892      -2.870347       8.146296           0.000009
          147              C      -0.606860      15.426887       6.006755      -0.205327      32.611050 0.48215665E+03  0.11682229E+05                                 8.958893                            7.401291       0.007883       1.973684                    0.998058      30.644504      90.687631       0.593349       0.426048      -1.053642      -0.005089       0.007838       0.000234       0.009348       0.001614      -0.010997      -0.003085      -0.027334       0.036243      -0.023153       0.006358       0.016795              9.829860      15.259982       0.507392       1.607411       7.333941      -1.865117       6.895657          -0.000303
          148              C       7.677450      15.925962       5.247111       0.083749      25.554615 0.35026953E+03  0.78961634E+04                                 7.836360                            6.474429      -0.086157       1.985870                    0.998398      27.170716      79.552053       0.605425       0.448778      -1.031994       0.023985       0.022282      -0.014932       0.035983       0.017463      -0.026762       0.050121       0.013881      -0.016337      -0.067690       0.020914       0.046776              8.340622      11.143563       1.195994       0.541945       7.559273      -1.996582       6.319030          -0.000050
          149              C      -0.290241      17.312595       4.115830       0.081655      24.799442 0.32862187E+03  0.72275567E+04                                 7.415128                            6.088244       0.126801       2.047456                    0.999685      26.371257      74.119847       0.658403       0.422979      -1.056568      -0.016736      -0.017609       0.024844       0.034748      -0.000752      -0.014128       0.005920      -0.098847       0.085292      -0.065758       0.026474       0.039284              7.745323       8.868795       0.253009       0.724018       7.610862      -2.501168       6.756310          -0.000017
          150              C       0.857048      16.884412       4.805076      -0.211682      31.067880 0.46522471E+03  0.11106840E+05                                 8.528641                            7.191439       0.283712       2.061310                    0.999567      30.001309      86.471224       0.615429       0.416869      -1.065580      -0.003042       0.009199      -0.002014       0.009896       0.012166      -0.014318       0.012980       0.001529      -0.053871      -0.031242       0.009973       0.021268              8.914512      10.431173      -1.306678       1.732579       9.003258      -2.851588       7.309104          -0.000250
          151              C       3.139522      16.334295      12.319659       0.150449      34.866401 0.41282309E+03  0.95895578E+04                                 9.574802                            6.956583      -0.398384       1.891322                    0.998627      26.348782      75.522828       0.599808       0.439602      -1.048914       0.011050      -0.013834      -0.017300       0.024754      -0.026439       0.017074       0.000761       0.016687       0.028535      -0.035230       0.003554       0.031676             12.217990       8.549412       0.033382      -3.582401      10.784339       6.665916      17.320220          -0.002951
          152              C       3.740172      17.519598      12.683110      -0.204669      33.076805 0.45375957E+03  0.10781082E+05                                 8.944456                            7.092517       0.292865       2.065387                    0.999578      29.821255      86.145113       0.620102       0.415725      -1.064796       0.001396       0.000220       0.011178       0.011267       0.003540      -0.009110      -0.018414       0.022109      -0.029446      -0.026955       0.004306       0.022649             10.466652       7.503661       0.868774      -2.155811      10.435629       5.325040      13.460667           0.001908
          153              C       3.376989      18.154783      13.855319       0.078981      26.638929 0.35266522E+03  0.79256414E+04                                 7.949048                            6.406722       0.092233       2.043232                    0.999362      26.751820      76.989531       0.624445       0.436456      -1.044196      -0.031998      -0.025394       0.013237       0.042941       0.001622       0.021531      -0.013819       0.007548      -0.065968      -0.035997       0.010108       0.025888              9.095028       7.362569       0.633564      -2.693959       8.603291       3.580433      11.319223          -0.001755
          154              C       7.425084      11.842624       2.044818       0.096315      25.950330 0.33059788E+03  0.73056827E+04                                 7.790172                            6.179734       0.065144       2.039110                    0.999556      26.170331      74.519019       0.639845       0.433182      -1.046875      -0.027768      -0.028156       0.007631       0.040275      -0.013858       0.011874      -0.038836       0.010555      -0.051572      -0.047119       0.002930       0.044190              9.010152       7.342852       0.555958      -3.054396       7.643110       3.435275      12.044495          -0.002052
          155              C       7.128950      12.540195       3.203930      -0.189244      32.691426 0.43813885E+03  0.10321846E+05                                 8.899921                            6.989887       0.316911       2.082783                    0.999200      29.324401      84.422088       0.621728       0.418177      -1.062957      -0.001515       0.004587      -0.015323       0.016066      -0.000481       0.011085      -0.006340      -0.010847      -0.048751      -0.022229       0.006621       0.015608             10.388240       8.114028       0.676401      -3.470540       8.634286       4.392044      14.416408           0.002099
          156              C       0.360388       8.725299       2.224906       0.177707      35.716267 0.39133438E+03  0.90256470E+04                                 9.739686                            6.803407      -0.112810       1.971841                    0.999727      26.901607      78.408370       0.598742       0.443543      -1.040090      -0.005898       0.038070      -0.045118       0.059328       0.007749       0.010086      -0.003544       0.004557      -0.008885      -0.014462       0.001824       0.012638             11.938772      12.094892       5.363780      -0.705008      12.802431      -4.960755      10.918993          -0.010666
          157              C       7.748229      19.206810      13.509877      -0.202621      33.301708 0.46287500E+03  0.11077228E+05                                 8.929665                            7.140325       0.161674       2.003244                    0.999771      30.842297      90.071971       0.619634       0.413051      -1.064133      -0.007642      -0.007649       0.006158       0.012444      -0.007922       0.019986       0.002526       0.031842       0.009471      -0.022392      -0.007604       0.029997              9.852610       9.955831       2.433924       1.881183       9.077395      -3.154345      10.524604          -0.005895
          158              C       7.282610      18.154783      14.189300      -0.196415      35.261441 0.48289175E+03  0.11703513E+05                                 9.399506                            7.368081       0.066355       1.975625                    0.999589      31.196009      92.308083       0.599445       0.421590      -1.056505       0.003376       0.007311      -0.005756       0.009899      -0.004124       0.013376       0.005494       0.020630      -0.008795      -0.016752      -0.002959       0.019711             10.610784      12.280934       3.947897       2.391300       9.648003      -1.896146       9.903417          -0.006638
          159              C       8.193363      17.930767      15.284563       0.172106      35.351548 0.39872561E+03  0.92274960E+04                                 9.629665                            6.844454      -0.047809       1.990040                    0.999740      26.944941      78.342525       0.600706       0.440590      -1.043154       0.040270       0.039455      -0.007514       0.056876       0.008125       0.012482      -0.013228       0.015580       0.005886      -0.023984       0.006611       0.017372             11.556036       9.752245       2.436895       1.164996      11.852812      -5.855955      13.063051          -0.010188
          160              C       8.078822      16.875905      16.194826      -0.103082      48.471785 0.49294634E+03  0.11915129E+05                                11.452149                            7.412690       0.014187       1.993675                    0.999392      28.895611      83.227555       0.606211       0.418007      -1.067095      -0.033990      -0.018409      -0.002406       0.038730       0.015983      -0.018196       0.028532       0.012073      -0.088426      -0.052360       0.020481       0.031879             14.702091      17.110394       3.558377       5.199565      11.844874      -4.146655      15.151005          -0.006860
          161              C       5.918028       7.160019       0.787476       0.167730      39.300428 0.39784954E+03  0.91854601E+04                                10.282040                            6.790040      -0.062809       1.984137                    0.999734      26.869116      77.568090       0.610474       0.434567      -1.048653       0.053163       0.024927       0.017596       0.061297       0.008929       0.006255      -0.012280      -0.011907      -0.020993      -0.019375       0.001925       0.017450             13.548619      15.818461       0.558470       7.993219       8.248806      -3.368110      16.578590          -0.009233
          162              C       3.526918      22.246628      14.583857      -0.201788      36.341008 0.48483304E+03  0.11750708E+05                                 9.538500                            7.351341       0.010475       1.951358                    0.999669      31.396578      92.602011       0.604592       0.417996      -1.059818      -0.009460       0.001183       0.000765       0.009564       0.003807      -0.018530      -0.005069      -0.000071      -0.028314      -0.022362       0.002502       0.019860             10.812220      11.674231       2.318545       3.106699       8.883965      -3.433397      11.878463          -0.006611
          163              C       2.455060      22.161559      13.778372      -0.190244      37.782332 0.49266838E+03  0.12015605E+05                                 9.908591                            7.474721      -0.024953       1.946670                    0.999388      31.409313      93.616468       0.590539       0.425272      -1.052881      -0.000610       0.007445       0.013050       0.015037      -0.009667      -0.015103      -0.001744      -0.015601       0.016086      -0.022678       0.006728       0.015950             11.590004      11.083653       1.665559       2.925176       9.725085      -5.103565      13.961273          -0.005096
          164              C       1.633707      21.081175      14.284256       0.171994      37.341637 0.39699556E+03  0.91698413E+04                                 9.959798                            6.805349      -0.037800       1.992679                    0.999730      26.869792      77.837204       0.606155       0.437468      -1.045880       0.027481      -0.011027       0.051629       0.059517       0.011821       0.004086      -0.009361      -0.004734      -0.002136      -0.017012       0.002764       0.014248             12.638392      16.866040       2.845942       5.931882       8.331066      -1.972674      12.718069          -0.011069
          165              C      -0.440478       7.684615       2.681675      -0.103508      49.405944 0.50307010E+03  0.12222096E+05                                11.634042                            7.505972      -0.007044       1.989387                    0.999172      28.943935      83.586738       0.600305       0.419968      -1.065821       0.011548      -0.018279       0.026244       0.034004      -0.038166       0.000840      -0.012355      -0.028203       0.090700      -0.056281       0.017246       0.039035             15.226450      15.732150       3.858671       3.145257      12.920181      -6.208834      17.027018          -0.006905
          166              C       2.410976      12.400302       0.273406       0.138623      34.704225 0.42484352E+03  0.99290183E+04                                 9.459889                            7.025730      -0.336016       1.905826                    0.998700      26.598036      76.197693       0.601511       0.435698      -1.052403      -0.017630      -0.013137      -0.003800       0.022312       0.015396       0.014600      -0.019182       0.003613       0.031645      -0.033820       0.010052       0.023769             11.188207      16.826164       3.679808       0.460075      10.745031       1.627139       5.993425          -0.000005
          167              C       3.710987      11.963612      -0.008186      -0.206747      32.660082 0.48310914E+03  0.11710487E+05                                 8.967096                            7.408152       0.008388       1.973575                    0.998103      30.666903      90.758880       0.593158       0.425996      -1.053728       0.004278       0.003438       0.005687       0.007903      -0.010453       0.004719      -0.000740      -0.035844       0.019089      -0.024546       0.006639       0.017907              9.840379      15.283694       1.140699      -1.245697       8.623175       1.122016       5.614267          -0.000344
          168              C       4.739075      12.871021       0.044203       0.085054      25.465057 0.34852881E+03  0.78456492E+04                                 7.811463                            6.451850      -0.078385       1.989003                    0.998400      27.100615      79.240593       0.607512       0.447879      -1.032708      -0.023601       0.022308       0.011756       0.034538      -0.030745      -0.002848      -0.024685       0.058531       0.115132      -0.067042       0.021158       0.045884              8.315680      11.116679      -0.134156      -1.305989       8.328759       1.529885       5.501603          -0.000085
          169              C       3.394364      14.544055       0.679423       0.078851      24.882644 0.33014397E+03  0.72703372E+04                                 7.436368                            6.106669       0.116041       2.043531                    0.999647      26.427400      74.355635       0.656626       0.423581      -1.056060       0.017023      -0.031548      -0.003434       0.036012      -0.011707       0.008041      -0.000883      -0.086852       0.116083      -0.064919       0.025363       0.039556              7.766931       8.899835       0.504911      -0.582904       9.154118       1.622907       5.246838          -0.000037
          170              C       2.247077      13.733058       0.653228      -0.211322      31.046748 0.46478083E+03  0.11094377E+05                                 8.527321                            7.189736       0.284623       2.061981                    0.999544      29.988086      86.445748       0.615237       0.417070      -1.065377       0.003931       0.006144       0.007204       0.010252      -0.019287      -0.004189       0.004903       0.032407       0.039403      -0.031919       0.009523       0.022395              8.913239      10.432209       2.152924       0.264470      10.198848       2.158141       6.108661          -0.000276
          171              C      -0.035387       6.950181       3.934105       0.151494      34.869659 0.41277981E+03  0.95906480E+04                                 9.585005                            6.963048      -0.407981       1.888674                    0.998564      26.355237      75.610011       0.598501       0.440465      -1.048143      -0.011289       0.008428      -0.020425       0.024813       0.028476       0.013287      -0.010462      -0.000011      -0.020635      -0.035064       0.003032       0.032032             12.232664       8.557109      -3.121607       1.763760       9.925063      -6.172966      18.215820          -0.002972
          172              C       8.676364       7.228075       5.142332      -0.205310      33.089895 0.45396237E+03  0.10786509E+05                                 8.943896                            7.091540       0.296938       2.066217                    0.999590      29.827449      86.149857       0.620515       0.415425      -1.065048      -0.001475      -0.009325       0.006357       0.011382      -0.009941       0.001321       0.011079       0.010559      -0.068869      -0.027158       0.003921       0.023236             10.466825       7.502295      -2.300575       0.325165       8.092454      -3.973342      15.805725           0.001883
          173              C       9.039548       6.530504       6.278524       0.081050      26.604406 0.35200771E+03  0.79078022E+04                                 7.944856                            6.402838       0.088315       2.042422                    0.999391      26.733673      76.942351       0.624278       0.436741      -1.043943       0.032280      -0.024649      -0.014786       0.043223       0.017263      -0.011959       0.020099       0.018193      -0.037235      -0.036251       0.010532       0.025719              9.090773       7.357092      -2.647065       0.796817       7.534975      -2.964934      12.380252          -0.001838
          174              C       8.095578      23.054789      11.278423       0.099510      25.852260 0.32899509E+03  0.72607513E+04                                 7.769504                            6.164325       0.066216       2.040457                    0.999564      26.102071      74.253143       0.640768       0.433125      -1.047009       0.027043      -0.020012      -0.020116       0.039197       0.015990       0.005517       0.029612      -0.007300      -0.108703      -0.048702       0.004804       0.043898              8.985084       7.322708      -2.914245       1.041020       7.948057      -3.610949      11.684487          -0.002065
          175              C       8.391714      22.399753      12.462092      -0.189556      32.719425 0.43864450E+03  0.10337578E+05                                 8.907326                            6.995947       0.312826       2.081573                    0.999208      29.340877      84.507522       0.621138       0.418419      -1.062717       0.001382       0.015797      -0.003131       0.016164       0.009697      -0.005595       0.016822       0.005157       0.003424      -0.022836       0.006433       0.016403             10.396658       8.119694      -3.345482       1.148637       9.174266      -4.703445      13.896014           0.002075
          176              C       8.952012      19.631212      14.146734       0.177706      35.716272 0.39133445E+03  0.90256492E+04                                 9.739687                            6.803407      -0.112811       1.971841                    0.999727      26.901611      78.408384       0.598742       0.443543      -1.040090       0.005898      -0.038070       0.045119       0.059328       0.007749       0.010086      -0.003544       0.004557      -0.008885      -0.014462       0.001824       0.012638             11.938772      12.094892       5.363780      -0.705009      12.802431      -4.960756      10.918994          -0.010665
          177              C       1.564171       9.149701       2.861763      -0.202623      33.301767 0.46287607E+03  0.11077261E+05                                 8.929677                            7.140334       0.161672       2.003242                    0.999771      30.842332      90.072115       0.619633       0.413051      -1.064133       0.007642       0.007649      -0.006159       0.012444      -0.007922       0.019986       0.002526       0.031842       0.009471      -0.022392      -0.007605       0.029997              9.852624       9.955846       2.433930       1.881185       9.077408      -3.154349      10.524617          -0.005894
          178              C       2.029790      10.201728       2.182340      -0.196414      35.261432 0.48289156E+03  0.11703507E+05                                 9.399504                            7.368079       0.066355       1.975625                    0.999589      31.196007      92.308074       0.599445       0.421590      -1.056505      -0.003376      -0.007311       0.005756       0.009899      -0.004124       0.013376       0.005494       0.020630      -0.008795      -0.016752      -0.002959       0.019711             10.610782      12.280933       3.947897       2.391299       9.648001      -1.896145       9.903413          -0.006638
          179              C       1.119037      10.425744       1.087077       0.172106      35.351562 0.39872578E+03  0.92275009E+04                                 9.629668                            6.844455      -0.047809       1.990040                    0.999740      26.944946      78.342544       0.600705       0.440590      -1.043154      -0.040270      -0.039455       0.007514       0.056876       0.008125       0.012482      -0.013228       0.015580       0.005885      -0.023984       0.006611       0.017372             11.556039       9.752248       2.436897       1.164996      11.852816      -5.855956      13.063053          -0.010189
          180              C       1.233578      11.480606       0.176814      -0.103081      48.471720 0.49294562E+03  0.11915106E+05                                11.452137                            7.412683       0.014189       1.993676                    0.999392      28.895586      83.227447       0.606211       0.418007      -1.067096       0.033990       0.018409       0.002406       0.038730       0.015983      -0.018196       0.028532       0.012073      -0.088427      -0.052360       0.020481       0.031879             14.702075      17.110375       3.558376       5.199558      11.844864      -4.146650      15.150987          -0.006860
          181              C       3.394372      21.196492      15.584164       0.167730      39.300421 0.39784950E+03  0.91854589E+04                                10.282038                            6.790040      -0.062809       1.984137                    0.999734      26.869112      77.568072       0.610474       0.434567      -1.048653      -0.053164      -0.024927      -0.017596       0.061297       0.008929       0.006255      -0.012279      -0.011907      -0.020993      -0.019375       0.001925       0.017450             13.548616      15.818458       0.558471       7.993218       8.248804      -3.368108      16.578587          -0.009233
          182              C       5.785482       6.109883       1.787783      -0.201788      36.341018 0.48483314E+03  0.11750712E+05                                 9.538501                            7.351341       0.010475       1.951358                    0.999669      31.396584      92.602032       0.604592       0.417996      -1.059818       0.009460      -0.001183      -0.000764       0.009564       0.003807      -0.018530      -0.005070      -0.000071      -0.028314      -0.022362       0.002502       0.019860             10.812222      11.674233       2.318545       3.106699       8.883968      -3.433399      11.878465          -0.006610
          183              C       6.857340       6.194952       2.593268      -0.190243      37.782326 0.49266826E+03  0.12015601E+05                                 9.908590                            7.474720      -0.024954       1.946669                    0.999388      31.409310      93.616461       0.590539       0.425272      -1.052881       0.000610      -0.007445      -0.013050       0.015037      -0.009667      -0.015103      -0.001744      -0.015601       0.016086      -0.022678       0.006728       0.015950             11.590004      11.083651       1.665558       2.925176       9.725086      -5.103566      13.961274          -0.005096
          184              C       7.678693       7.275336       2.087384       0.171992      37.341683 0.39699609E+03  0.91698567E+04                                 9.959807                            6.805354      -0.037801       1.992678                    0.999730      26.869812      77.837281       0.606154       0.437468      -1.045880      -0.027481       0.011027      -0.051629       0.059517       0.011821       0.004086      -0.009361      -0.004734      -0.002136      -0.017012       0.002764       0.014248             12.638404      16.866056       2.845945       5.931888       8.331074      -1.972677      12.718082          -0.011068
          185              C       9.752878      20.671896      13.689965      -0.103511      49.406055 0.50307134E+03  0.12222135E+05                                11.634063                            7.505984      -0.007048       1.989385                    0.999172      28.943977      83.586927       0.600304       0.419969      -1.065820      -0.011548       0.018279      -0.026244       0.034004      -0.038166       0.000840      -0.012355      -0.028203       0.090700      -0.056281       0.017246       0.039035             15.226479      15.732178       3.858677       3.145263      12.920204      -6.208848      17.027054          -0.006905
          186              C       6.901424      15.956209      16.098234       0.138624      34.704198 0.42484316E+03  0.99290079E+04                                 9.459884                            7.025727      -0.336016       1.905826                    0.998700      26.598023      76.197648       0.601511       0.435698      -1.052403       0.017630       0.013137       0.003800       0.022313       0.015396       0.014600      -0.019182       0.003613       0.031646      -0.033820       0.010051       0.023769             11.188200      16.826158       3.679803       0.460074      10.745021       1.627137       5.993423          -0.000005
          187              C       2.497272       6.940729       0.008186      -0.206747      32.660062 0.48310876E+03  0.11710475E+05                                 8.967092                            7.408149       0.008388       1.973575                    0.998103      30.666887      90.758812       0.593159       0.425996      -1.053728      -0.004278      -0.003438      -0.005687       0.007903      -0.010453       0.004719      -0.000741      -0.035844       0.019090      -0.024546       0.006639       0.017907              9.840375      15.283692       1.140699      -1.245697       8.623168       1.122015       5.614265          -0.000343
          188              C       4.573325      15.485490      16.327437       0.085054      25.465066 0.34852901E+03  0.78456548E+04                                 7.811464                            6.451852      -0.078387       1.989002                    0.998400      27.100618      79.240597       0.607512       0.447879      -1.032708       0.023601      -0.022308      -0.011756       0.034538      -0.030745      -0.002848      -0.024685       0.058531       0.115132      -0.067042       0.021158       0.045884              8.315681      11.116683      -0.134154      -1.305989       8.328757       1.529884       5.501603          -0.000084
          189              C       5.918036      13.812456      15.692217       0.078850      24.882683 0.33014494E+03  0.72703621E+04                                 7.436373                            6.106680       0.116040       2.043530                    0.999647      26.427413      74.355629       0.656626       0.423581      -1.056061      -0.017023       0.031548       0.003434       0.036012      -0.011707       0.008041      -0.000883      -0.086852       0.116083      -0.064919       0.025363       0.039556              7.766933       8.899852       0.504915      -0.582905       9.154103       1.622901       5.246845          -0.000036
          190              C       7.065323      14.623453      15.718412      -0.211321      31.046737 0.46478073E+03  0.11094374E+05                                 8.527318                            7.189735       0.284622       2.061981                    0.999544      29.988082      86.445729       0.615237       0.417070      -1.065377      -0.003931      -0.006144      -0.007204       0.010252      -0.019287      -0.004189       0.004903       0.032407       0.039403      -0.031918       0.009523       0.022395              8.913234      10.432206       2.152916       0.264468      10.198837       2.158139       6.108661          -0.000275
          191              C       0.035387      21.406330      12.437535       0.151496      34.869620 0.41277925E+03  0.95906322E+04                                 9.584999                            6.963044      -0.407982       1.888674                    0.998564      26.355220      75.609957       0.598501       0.440465      -1.048143       0.011289      -0.008429       0.020425       0.024813       0.028476       0.013287      -0.010462      -0.000011      -0.020635      -0.035064       0.003032       0.032032             12.232655       8.557104      -3.121605       1.763757       9.925055      -6.172959      18.215807          -0.002973
          192              C       0.636036      21.128436      11.229308      -0.205310      33.089903 0.45396251E+03  0.10786513E+05                                 8.943897                            7.091541       0.296938       2.066216                    0.999590      29.827453      86.149869       0.620515       0.415425      -1.065048       0.001475       0.009325      -0.006357       0.011382      -0.009941       0.001321       0.011079       0.010559      -0.068869      -0.027158       0.003921       0.023236             10.466826       7.502296      -2.300576       0.325164       8.092454      -3.973341      15.805728           0.001884
          193              C       0.272852      21.826007      10.093116       0.081050      26.604396 0.35200754E+03  0.79077973E+04                                 7.944853                            6.402836       0.088316       2.042423                    0.999391      26.733667      76.942324       0.624279       0.436741      -1.043943      -0.032280       0.024649       0.014786       0.043223       0.017263      -0.011959       0.020099       0.018193      -0.037235      -0.036251       0.010532       0.025720              9.090769       7.357090      -2.647064       0.796816       7.534971      -2.964931      12.380248          -0.001837
          194              C       1.216822       5.301722       5.093217       0.099510      25.852268 0.32899522E+03  0.72607550E+04                                 7.769507                            6.164327       0.066215       2.040457                    0.999564      26.102076      74.253169       0.640768       0.433125      -1.047009      -0.027043       0.020012       0.020116       0.039197       0.015990       0.005517       0.029612      -0.007300      -0.108703      -0.048702       0.004804       0.043898              8.985088       7.322710      -2.914246       1.041021       7.948060      -3.610952      11.684492          -0.002066
          195              C       0.920686       5.956758       3.909548      -0.189554      32.719397 0.43864402E+03  0.10337563E+05                                 8.907319                            6.995942       0.312828       2.081574                    0.999208      29.340864      84.507468       0.621139       0.418419      -1.062717      -0.001382      -0.015797       0.003132       0.016164       0.009697      -0.005595       0.016822       0.005157       0.003424      -0.022836       0.006433       0.016402             10.396650       8.119688      -3.345479       1.148635       9.174260      -4.703440      13.896004           0.002074
          196              N       3.212160       5.672247       7.588255      -0.312201      45.281638 0.62329668E+03  0.15887493E+05                                10.872770                            8.274023      -0.366334       1.879501                    0.997977      30.755249      89.331656       0.583412       0.411879      -1.077008       0.047576       0.036064      -0.034359       0.068881      -0.017782      -0.016740       0.035244      -0.050751      -0.076595      -0.043731      -0.017340       0.061071             12.982990      13.578278       0.782523      -3.429598      16.670471       1.044800       8.700220          -0.003933
          197              N      10.209498       6.372653       9.086260      -0.311713      47.724043 0.62888417E+03  0.16069881E+05                                11.293970                            8.344043      -0.467984       1.849034                    0.997170      30.829813      89.735680       0.577365       0.415158      -1.074597      -0.026444       0.055813       0.024504       0.066444       0.036486      -0.024465      -0.001082       0.033059      -0.056754      -0.040047      -0.015611       0.055658             14.017523      15.581144       3.049536      -3.979738      17.606806      -0.846938       8.864618          -0.003321
          198              N       7.711911       2.731677       3.935742      -0.279904      32.180954 0.50328425E+03  0.12075613E+05                                 8.345130                            7.238154       0.259515       2.068721                    0.999776      29.178106      80.364949       0.653938       0.390367      -1.099227      -0.219480       0.084250       0.156114       0.282208       0.086776       0.203142      -0.052913      -0.153790       0.116607      -0.273832       0.087880       0.185951              8.381283       9.319071      -0.344504       2.194155       5.479007       0.405730      10.345770          -0.000127
          199              N       3.756934      12.086490       8.429757      -0.199768      33.455857 0.53452567E+03  0.13036752E+05                                 8.773005                            7.592312      -0.118491       1.984479                    0.999145      28.022399      78.147813       0.621004       0.404400      -1.088145      -0.027126      -0.139512      -0.014443       0.142856      -0.021010       0.012814      -0.014515       0.116802       0.123588      -0.083851       0.026873       0.056978              9.803661       9.023266       2.205946       2.399387      13.118695      -0.308536       7.269020           0.037677
          200              N       6.100240      22.684264       8.783385      -0.312201      45.281619 0.62329624E+03  0.15887479E+05                                10.872767                            8.274020      -0.366333       1.879501                    0.997977      30.755240      89.331620       0.583413       0.411879      -1.077008      -0.047576      -0.036065       0.034359       0.068881      -0.017782      -0.016740       0.035244      -0.050751      -0.076595      -0.043731      -0.017340       0.061071             12.982987      13.578273       0.782523      -3.429597      16.670469       1.044800       8.700218          -0.003933
          201              N      -0.897098      21.983858       7.285380      -0.311713      47.724052 0.62888431E+03  0.16069885E+05                                11.293971                            8.344044      -0.467984       1.849034                    0.997170      30.829814      89.735683       0.577365       0.415158      -1.074597       0.026444      -0.055813      -0.024504       0.066444       0.036487      -0.024465      -0.001082       0.033059      -0.056753      -0.040047      -0.015611       0.055658             14.017525      15.581151       3.049538      -3.979740      17.606806      -0.846940       8.864620          -0.003321
          202              N       1.600489      25.624834      12.435898      -0.279903      32.180906 0.50328325E+03  0.12075582E+05                                 8.345118                            7.238143       0.259519       2.068722                    0.999776      29.178090      80.364854       0.653939       0.390367      -1.099227       0.219480      -0.084251      -0.156114       0.282208       0.086776       0.203141      -0.052913      -0.153790       0.116607      -0.273832       0.087880       0.185951              8.381271       9.319057      -0.344503       2.194153       5.478999       0.405730      10.345756          -0.000127
          203              N       5.555466      16.270021       7.941883      -0.199768      33.455860 0.53452578E+03  0.13036756E+05                                 8.773006                            7.592313      -0.118491       1.984478                    0.999145      28.022401      78.147822       0.621004       0.404400      -1.088145       0.027126       0.139512       0.014443       0.142856      -0.021010       0.012814      -0.014515       0.116802       0.123588      -0.083851       0.026873       0.056978              9.803661       9.023267       2.205946       2.399387      13.118696      -0.308536       7.269021           0.037677
          204              N       6.316291      13.187668       7.665202      -0.312871      45.307269 0.62368499E+03  0.15899425E+05                                10.875204                            8.275396      -0.370292       1.878263                    0.997862      30.764611      89.356465       0.583508       0.411759      -1.077116       0.046190      -0.047291      -0.014609       0.067701      -0.005152       0.023930       0.010033       0.026449       0.160270      -0.043403      -0.018329       0.061732             12.986287      13.581343      -3.361757       1.037640       9.789527       2.930246      15.587990          -0.003821
          205              N       4.001227      14.134776       6.309630      -0.312135      47.733951 0.62902111E+03  0.16074669E+05                                11.296979                            8.345968      -0.464740       1.850020                    0.997194      30.833054      89.756260       0.577178       0.415259      -1.074504      -0.024946      -0.007133      -0.060001       0.065371      -0.039705      -0.020330       0.006039       0.041487      -0.030229      -0.040862      -0.015353       0.056214             14.021670      15.585770      -4.973049      -0.651513      11.786802       4.210909      14.692438          -0.003213
          206              N       1.503646      11.494784      12.038067      -0.280665      32.181954 0.50328733E+03  0.12075465E+05                                 8.343367                            7.236884       0.258509       2.068480                    0.999809      29.182364      80.370718       0.654184       0.390228      -1.099347      -0.219046       0.092653      -0.150019       0.281197       0.131946      -0.176983       0.034645      -0.186218       0.021023      -0.273927       0.088360       0.185567              8.379200       9.315838       2.070934      -0.797690       8.775919      -2.309628       7.045843          -0.000096
          207              N       6.861063      10.709309       1.689553      -0.200449      33.496194 0.53535816E+03  0.13062713E+05                                 8.781492                            7.599348      -0.124989       1.982141                    0.999180      28.044798      78.238494       0.620551       0.404520      -1.088017      -0.027626       0.055951       0.128915       0.143222       0.021411       0.012112      -0.045014       0.014289      -0.183991      -0.083963       0.027280       0.056683              9.814388       9.031919       0.973786      -3.114513       9.007276       2.692782      11.403970           0.037609
          208              N       2.996109      15.168843       8.706438      -0.312871      45.307255 0.62368472E+03  0.15899416E+05                                10.875202                            8.275395      -0.370292       1.878263                    0.997862      30.764603      89.356438       0.583508       0.411759      -1.077116      -0.046190       0.047292       0.014609       0.067701      -0.005152       0.023930       0.010033       0.026449       0.160271      -0.043403      -0.018329       0.061732             12.986285      13.581339      -3.361755       1.037643       9.789526       2.930245      15.587991          -0.003821
          209              N       5.311173      14.221735      10.062010      -0.312135      47.733951 0.62902110E+03  0.16074668E+05                                11.296978                            8.345968      -0.464740       1.850021                    0.997194      30.833054      89.756258       0.577178       0.415259      -1.074504       0.024946       0.007134       0.060002       0.065371      -0.039705      -0.020330       0.006039       0.041487      -0.030229      -0.040862      -0.015353       0.056214             14.021670      15.585768      -4.973047      -0.651514      11.786803       4.210911      14.692439          -0.003213
          210              N      -1.503646      16.861727       4.333573      -0.280665      32.182036 0.50328893E+03  0.12075515E+05                                 8.343390                            7.236902       0.258507       2.068480                    0.999809      29.182381      80.370850       0.654182       0.390229      -1.099346       0.219046      -0.092653       0.150019       0.281196       0.131946      -0.176983       0.034645      -0.186218       0.021021      -0.273927       0.088360       0.185567              8.379223       9.315864       2.070942      -0.797693       8.775943      -2.309635       7.045861          -0.000095
          211              N       2.451337      17.647202      14.682087      -0.200449      33.496188 0.53535799E+03  0.13062708E+05                                 8.781491                            7.599346      -0.124988       1.982141                    0.999180      28.044794      78.238476       0.620551       0.404519      -1.088017       0.027626      -0.055950      -0.128915       0.143223       0.021411       0.012112      -0.045014       0.014289      -0.183991      -0.083963       0.027280       0.056683              9.814388       9.031916       0.973786      -3.114512       9.007274       2.692783      11.403972           0.037609
          212              N       0.108021       9.496596       1.118183      -0.313042      45.339719 0.62409337E+03  0.15914604E+05                                10.886810                            8.283031      -0.374937       1.876585                    0.997924      30.783453      89.464339       0.582639       0.412250      -1.076649       0.046196       0.010939       0.048345       0.067757       0.023104      -0.006889      -0.045148      -0.034062      -0.024887      -0.043568      -0.017430       0.060997             13.001690      13.598362       2.581659       2.398393      11.612915      -3.980365      13.793792          -0.003865
          213              N       7.105359       7.849082       0.975750      -0.313254      47.784309 0.62976835E+03  0.16098829E+05                                11.305723                            8.351760      -0.464124       1.850008                    0.997143      30.852095      89.831059       0.576881       0.415343      -1.074431      -0.024619      -0.047642       0.035932       0.064552       0.002249       0.044138      -0.005377       0.041908      -0.024452      -0.040114      -0.015499       0.055613             14.033820      15.599776       1.924538       4.637109      10.327623      -3.366482      16.174062          -0.003235
          214              N       4.607770      14.130050       0.397831      -0.279638      32.158219 0.50280638E+03  0.12060921E+05                                 8.339673                            7.233604       0.259965       2.069002                    0.999792      29.167804      80.317975       0.654314       0.390247      -1.099344      -0.219991      -0.176983      -0.005245       0.282394      -0.220044      -0.025894       0.018510      -0.095213       0.295115      -0.274517       0.087894       0.186623              8.375784       9.314199      -1.726538      -1.394851       9.472930       1.902629       6.340222          -0.000122
          215              N       9.965201       5.560712       6.252329      -0.202490      33.592371 0.53731974E+03  0.13123904E+05                                 8.801419                            7.615600      -0.125031       1.981349                    0.999131      28.096389      78.448314       0.619540       0.404769      -1.087739      -0.026797       0.081977      -0.112837       0.142023      -0.000737      -0.025385       0.059899       0.039568      -0.110723      -0.084873       0.026839       0.058034              9.839316       9.051521      -3.192740       0.721667       8.494185      -2.396815      11.972241           0.037651
          216              N       9.204379      18.859915      15.253457      -0.313042      45.339719 0.62409340E+03  0.15914605E+05                                10.886810                            8.283031      -0.374937       1.876586                    0.997924      30.783450      89.464325       0.582639       0.412250      -1.076649      -0.046196      -0.010940      -0.048346       0.067757       0.023104      -0.006889      -0.045148      -0.034063      -0.024886      -0.043568      -0.017430       0.060997             13.001689      13.598358       2.581657       2.398389      11.612917      -3.980369      13.793792          -0.003865
          217              N       2.207041      20.507429      15.395890      -0.313253      47.784299 0.62976825E+03  0.16098826E+05                                11.305722                            8.351760      -0.464124       1.850008                    0.997143      30.852087      89.831031       0.576881       0.415343      -1.074431       0.024619       0.047642      -0.035932       0.064552       0.002249       0.044138      -0.005377       0.041908      -0.024452      -0.040114      -0.015499       0.055613             14.033818      15.599773       1.924536       4.637112      10.327621      -3.366481      16.174061          -0.003235
          218              N       4.704630      14.226461      15.973809      -0.279637      32.158106 0.50280425E+03  0.12060855E+05                                 8.339644                            7.233582       0.259968       2.069003                    0.999792      29.167774      80.317792       0.654316       0.390247      -1.099345       0.219991       0.176983       0.005245       0.282394      -0.220043      -0.025894       0.018510      -0.095214       0.295113      -0.274516       0.087893       0.186623              8.375754       9.314167      -1.726525      -1.394843       9.472894       1.902618       6.340202          -0.000123
          219              N      -0.652801      22.795799      10.119311      -0.202490      33.592383 0.53732003E+03  0.13123913E+05                                 8.801423                            7.615603      -0.125032       1.981348                    0.999131      28.096396      78.448348       0.619539       0.404769      -1.087739       0.026797      -0.081977       0.112837       0.142023      -0.000737      -0.025385       0.059899       0.039568      -0.110724      -0.084874       0.026840       0.058034              9.839320       9.051525      -3.192741       0.721668       8.494188      -2.396816      11.972246           0.037650

******************************************************
Auxiliary information for the entire system
The total spin magnetic moment of the unit cell is   2.999467
The total net atomic charge of the unit cell is   0.000003
Accuracy of reproducing the electrostatic potential in the unit cell:
  The inner radius (bohr) =    5.0000
  The outer radius (bohr) =   12.0000
  Valid grid points have density less than (e/(bohr^3)) =    0.0001
  The number of valid grid points were=        61326
  The rms potential error without charges in kcal/mol is=      8.27741
  The rms potential error with partial charges in kcal/mol is=      3.39195
  The RRMSE value at monopole order=      0.40978
  The rms potential error with partial charges and cloud penetration in kcal/mol is=      3.40167
  The RRMSE value at monopole order with cloud penetration is=      0.41096
  The rms potential error with partial charges and atomic dipoles in kcal/mol is=      0.91156
  The RRMSE value at dipole order=      0.11013
  The rms potential error with partial charges, atomic dipoles and cloud penetration in kcal/mol is=      0.92022
  The RRMSE value at dipole order with cloud penetration=      0.11117

******************************************************
The electron densities and ab initio electrostatic potential were computed in VASP using the PBE functional and
projector augmented wave method. See the main text of the journal article for a description of computational details.
The atomic charges, dipoles, and quadrupoles were computed with the DDEC6 method as described in
(a) T. A. Manz and N. Gabaldon Limas, RSC Adv. 6 (2016) 47771-47801 DOI: 10.1039/c6ra04656h
(b) N. Gabaldon Limas and T. A. Manz, RSC Adv. 8 (2018) 2678-2707 DOI: 10.1039/c7ra11829e.
For each atom in the material, the electron cloud parameters were fit to the spherically averaged atom-in-material
electron density using radial positions for which this density was between 10^-4 and 10^-2 electrons per cubic bohr.
The polarizabilities, dispersion coefficients, and quantum Drude oscillator (QDO) parameters were fit using the MCLF method.
The magnetic structure of the system was optimized in VASP from the default ferromagnetic initial guess using spin polarization.
The atomic spin moments (ASMs) were computed on this optimized magnetic structure using the DDEC6 partition as inputs
to the method of T. A. Manz and D. S. Sholl, J. Chem. Theory Comput. 7 (2011) 4146-4164 DOI: 10.1021/ct200539n.
The RMSE and RRMSE were computed using a uniform grid with Ewald summation.
