# Supplementary material for: A collection of forcefield precursors for metal–organic frameworks
Source: RSC Adv. 2019 Nov 13;9(63):36492–507. doi: 10.1039/c9ra07327b (PMC9075174; doi:10.1039/c9ra07327b)
Supplement: RA-009-C9RA07327B-s3588 [file RA-009-C9RA07327B-s3588.xyz]

  219
jmolscript: load "" {1 1 1} spacegroup "x,y,z" unitcell [{      9.341000     0.000000     0.000000 }, {     -3.113645    18.915345     0.000000 }, {      3.113645     9.457667    16.381173 }]
Mn    -1.556823     9.457672     0.000000     0.510870
Mn     1.556822     4.728834     8.190587     0.509491
Mn     4.670500    14.186506     8.190587     0.510353
H      7.385926    19.619937    12.778953     0.130225
H      6.521879    17.693409    14.041941     0.123572
H      4.238943    22.823250    14.500614     0.125987
H      2.253983    22.755156    13.072176     0.131270
H      6.976784    20.525035    16.128903     0.122844
H      8.696464    22.006107    16.204256     0.072115
H      3.296143    15.397091     0.910793     0.083942
H      1.497999    14.063559     0.884583     0.122168
H      1.325489    20.502339    11.194894     0.135286
H      8.687746     6.763179     7.068476     0.092215
H      1.874423     4.652227     5.073249     0.086865
H      7.996830    22.633152    13.260560     0.136721
H      4.272267    20.172267     9.381498     0.129148
H      3.408224    22.229310    10.418426     0.124080
H      1.125291    20.061613     5.746515     0.125928
H     -0.859675    18.858597     6.519707     0.130149
H      3.863138    22.620859     6.922684     0.122441
H      5.582818    21.945581     5.602361     0.072660
H      6.409792     2.547896     2.591502     0.084219
H      4.611648     3.191963     3.759479     0.121757
H      7.552824    18.359231     9.409346     0.135037
H      2.460420    12.197558     6.989847     0.091809
H      4.988088    11.525116     9.815599     0.085445
H      4.883172    19.082744     6.531174     0.137243
H      1.158594    16.953820    10.601895     0.128596
H      0.294556    16.823305     8.301978     0.124407
H      7.352604    13.861161    12.515216     0.125985
H      5.367641    15.132272    13.170463     0.132118
H      0.749456    13.600130     9.710759     0.121978
H      2.469131    12.794336    10.955729     0.074131
H      9.523447    10.428025    12.878878     0.084257
H      7.725308    11.117490    11.737110     0.122077
H      4.439151    17.884455    12.158107     0.133635
H      5.574092     9.412275     2.322850     0.091953
H     -1.239228    12.195668     1.492325     0.086570
H      1.769488    15.030129    12.970613     0.136334
H      1.955074     8.753075     3.602220     0.130223
H      2.819121    10.679603     2.339232     0.123572
H      5.102057     5.549762     1.880559     0.125986
H      7.087017     5.617856     3.308997     0.131270
H      2.364216     7.847977     0.252270     0.122845
H      0.644536     6.366905     0.176917     0.072115
H      6.044857    12.975921    15.470380     0.083945
H      7.843001    14.309453    15.496590     0.122166
H      8.015511     7.870673     5.186279     0.135284
H      0.653254    21.609833     9.312697     0.092211
H      7.466577    23.720785    11.307924     0.086864
H      1.344170     5.739860     3.120613     0.136718
H      5.068733     8.200745     6.999675     0.129147
H      5.932776     6.143702     5.962747     0.124080
H      8.215709     8.311399    10.634658     0.125927
H     10.200675     9.514415     9.861466     0.130149
H      5.477862     5.752153     9.458489     0.122441
H      3.758182     6.427431    10.778812     0.072660
H      2.931208    25.825116    13.789671     0.084220
H      4.729352    25.181049    12.621694     0.121755
H      1.788176    10.013781     6.971827     0.135034
H      6.880580    16.175454     9.391326     0.091806
H      4.352912    16.847896     6.565574     0.085444
H      4.457828     9.290268     9.849999     0.137241
H      8.182406    11.419192     5.779278     0.128594
H      9.046444    11.549707     8.079195     0.124407
H      1.988396    14.511851     3.865957     0.125984
H      3.973359    13.240740     3.210710     0.132119
H      8.591544    14.772882     6.670414     0.121978
H      6.871869    15.578676     5.425444     0.074131
H     -0.182447    17.944987     3.502295     0.084260
H      1.615692    17.255522     4.644063     0.122075
H      4.901849    10.488557     4.223066     0.133632
H      3.766908    18.960737    14.058323     0.091950
H     10.580228    16.177344    14.888848     0.086569
H      7.571512    13.342883     3.410560     0.136332
C      0.368664     8.720919     2.219649     0.167567
C      7.774509    19.236901    13.530849    -0.214007
C      7.297182    18.175750    14.222134    -0.208891
C      8.222873    17.943091    15.283634     0.174792
C      8.116382    16.901801    16.192790    -0.115922
C      5.949912     7.168915     0.789573     0.164716
C      3.524356    22.235929    14.584158    -0.203433
C      2.444538    22.196207    13.791310    -0.195749
C      1.635605    21.101008    14.292573     0.160707
C     -0.451478     7.673955     2.673407    -0.116582
C      2.435835    12.383876     0.281756     0.141566
C      3.705277    11.952607    -0.016381    -0.208097
C      4.732788    12.854868     0.036039     0.087847
C      3.409169    14.506178     0.668352     0.082730
C      2.327480    13.714571     0.650333    -0.207273
C     -0.052621     6.950442     3.923291     0.159733
C      8.684949     7.228497     5.128945    -0.199690
C      9.082872     6.541870     6.255970     0.074928
C      1.222421     5.316156     5.102735     0.101154
C      8.431188    22.406168    12.470987    -0.188079
C      3.482318     7.019482     7.718809     0.165597
C      4.660853    21.014945     9.337269    -0.211877
C      4.183528    22.144191     9.910610    -0.209524
C      5.109223    23.179806     9.581348     0.174123
C      5.002736    24.487802    10.028554    -0.118142
C      9.063560     6.557001     9.777922     0.166254
C      0.410704    20.427625     6.213379    -0.204502
C     -0.669118    19.760859     6.644204    -0.194744
C      7.862952    20.742565     7.342042     0.161702
C      2.662177     7.935930     8.398627    -0.116823
C      5.549481     3.509740     5.515541     0.142564
C      6.818922     3.467181     6.038100    -0.206927
C      7.846433     3.061447     5.230509     0.087114
C      6.522817     2.783392     3.484275     0.081465
C      5.441128     3.163590     4.178837    -0.205837
C      3.061040     9.380117     8.400266     0.159771
C      2.457614    10.285216     7.556635    -0.199578
C      2.855542    11.604562     7.587759     0.076438
C      4.336087    11.218688     9.225877     0.103402
C      5.317527    18.512446     7.122534    -0.188742
C      6.595993    12.632611     6.442715     0.167919
C      1.547180    16.494178     9.894228    -0.211367
C      1.069858    16.426083     8.629602    -0.211381
C      1.995551    15.623127     7.897364     0.174930
C      1.889066    15.356421     6.541002    -0.117174
C      2.836244    14.647095     5.813678     0.164724
C      6.638018    14.082470    11.964809    -0.202763
C      5.558199    14.788958    12.326833    -0.198036
C      4.749271    14.902451    11.127731     0.161523
C      5.775856    12.763127     5.309138    -0.117917
C      8.663148    12.479395    10.583876     0.143821
C      9.932591    12.953225    10.359454    -0.207426
C      1.619099    12.456697    11.114626     0.085783
C      9.636475    11.083442    12.228546     0.081842
C      8.554789    11.494851    11.552003    -0.207618
C      6.174718    12.042453     4.057617     0.158807
C      5.571289    10.859298     3.695593    -0.196516
C      5.969217    10.226580     2.537444     0.074576
C      7.449768    11.838168     2.052561     0.102597
C      2.203845    15.827411    13.168825    -0.187548
C      8.972336    19.652093    14.161524     0.167567
C      1.566491     9.136111     2.850324    -0.214007
C      2.043818    10.197262     2.159039    -0.208891
C      1.118127    10.429921     1.097539     0.174791
C      1.224618    11.471211     0.188383    -0.115919
C      3.391088    21.204097    15.591600     0.164716
C      5.816644     6.137083     1.797015    -0.203433
C      6.896462     6.176805     2.589863    -0.195750
C      7.705395     7.272004     2.088600     0.160711
C      9.792478    20.699057    13.707766    -0.116577
C      6.905165    15.989136    16.099417     0.141568
C      2.522078     6.962738     0.016381    -0.208097
C      4.608212    15.518144    16.345134     0.087848
C      5.931831    13.866834    15.712821     0.082729
C      7.013520    14.658441    15.730840    -0.207273
C      0.052621    21.422570    12.457882     0.159741
C      0.656051    21.144515    11.252228    -0.199693
C      0.258128    21.831142    10.125203     0.074929
C      8.118579    23.056856    11.278438     0.101155
C      0.909812     5.966844     3.910186    -0.188069
C      5.858682    21.353530     8.662364     0.165599
C      4.680147     7.358067     7.043904    -0.211874
C      5.157472     6.228821     6.470563    -0.209525
C      4.231777     5.193206     6.799825     0.174123
C      4.338264     3.885210     6.352619    -0.118139
C      0.277440    21.816011     6.603251     0.166257
C      8.930296     7.945387    10.167794    -0.204498
C     10.010118     8.612153     9.736969    -0.194745
C      1.478048     7.630447     9.039131     0.161714
C      6.678823    20.437082     7.982546    -0.116811
C      3.791519    24.863272    10.865632     0.142567
C      5.635723     5.990486    10.343073    -0.206927
C      1.494567    25.311565    11.150664     0.087114
C      2.818183    25.589620    12.896898     0.081464
C      3.899872    25.209422    12.202336    -0.205837
C      6.279960    18.992895     7.980907     0.159775
C      6.883386    18.087796     8.824538    -0.199580
C      6.485458    16.768450     8.793414     0.076439
C      5.004913    17.154324     7.155296     0.103399
C      4.023473     9.860566     9.258639    -0.188739
C      2.745007    15.740401     9.938458     0.167919
C      7.793820    11.878834     6.486945    -0.211367
C      8.271142    11.946929     7.751571    -0.211381
C      7.345449    12.749885     8.483809     0.174929
C      7.451934    13.016591     9.840171    -0.117172
C      6.504756    13.725917    10.567495     0.164725
C      2.702982    14.290542     4.416364    -0.202762
C      3.782801    13.584054     4.054340    -0.198036
C      4.591729    13.470561     5.253442     0.161529
C      3.565144    15.609885    11.072035    -0.117911
C      0.677852    15.893617     5.797297     0.143823
C     -0.591591    15.419787     6.021719    -0.207426
C      7.721901    15.916315     5.266547     0.085783
C     -0.295475    17.289570     4.152627     0.081841
C      0.786211    16.878161     4.829170    -0.207617
C      3.166282    16.330559    12.323556     0.158814
C      3.769711    17.513714    12.685580    -0.196519
C      3.371783    18.146432    13.843729     0.074578
C      1.891232    16.534844    14.328612     0.102594
C      7.137155    12.545601     3.212348    -0.187543
N      0.103382     9.514513     1.116049    -0.318360
N      7.117538     7.860366     0.963704    -0.315560
N      4.620697    14.094769     0.365300    -0.284357
N     10.011366     5.565838     6.246141    -0.158430
N      3.217032     5.666940     7.583336    -0.316160
N     10.231187     6.362079     9.092042    -0.316049
N      7.734343     2.726646     3.992092    -0.284509
N      3.784036    12.084065     8.437942    -0.159899
N      6.330707    13.191559     7.681787    -0.318174
N      4.003868    14.150567     6.325426    -0.314368
N      1.507004    11.551597    12.023781    -0.283806
N      6.897715    10.723109     1.697090    -0.159406
N      9.237618    18.858499    15.265124    -0.318359
N      2.223462    20.512646    15.417469    -0.315560
N      4.720303    14.278243    16.015873    -0.284358
N     -0.670366    22.807174    10.135032    -0.158431
N      6.123968    22.706072     8.797837    -0.316160
N     -0.890187    22.010933     7.289131    -0.316048
N      1.606657    25.646366    12.389081    -0.284510
N      5.556964    16.288947     7.943231    -0.159899
N      3.010293    15.181453     8.699386    -0.318174
N      5.337132    14.222445    10.055747    -0.314368
N     -1.507004    16.821415     4.357392    -0.283806
N      2.443285    17.649903    14.684083    -0.159406

The following XYZ coordinates are in angstroms. Other properties are in atomic units.
The sperically averaged electron density of each atom fit to a function of the form exp(a - br)
eigen_1, eigen_2 and eigen_3 are the three eigenvalues of traceless quadrupole moment tensor
  atom number  atomic symbol              X              Y              Z     net charge C6 coefficient C8 coefficient C10 coefficient fluctuating dipole atomic polarizability isotropic forcefield polarizability              a              b squared Pearson coefficient          <r^3>          <r^4>         wp_QDO          m_QDO          q_QDO       dipole_x       dipole_y       dipole_z         dipole            Qxy            Qxz            Qyz     Q(x^2-y^2)  Q(3z^2 - R^2)        eigen_1        eigen_2        eigen_3 static polarizability      alpha(xx)      alpha(xy)      alpha(xz)      alpha(yy)      alpha(yz)      alpha(zz) atomic spin moment
            1             Mn      -1.556823       9.457672       0.000000       0.510870     109.754138 0.20537407E+04  0.68208290E+05                                20.059662                           15.811521       0.700667       1.934215                    0.996577      65.945221     196.005229       0.404000       0.456492      -1.085388       0.000000      -0.000000      -0.000000       0.000000       0.042669       0.044858      -0.078168      -0.006111      -0.088158      -0.116908       0.039763       0.077145             24.970872      24.091745       0.849057       1.500010      18.475734      -0.212041      32.345138          -1.631274
            2             Mn       1.556822       4.728834       8.190587       0.509491     109.839570 0.20557753E+04  0.68291030E+05                                20.067940                           15.817916       0.702583       1.934651                    0.996545      65.954314     196.037720       0.403984       0.456409      -1.085465      -0.000000      -0.000000       0.000000       0.000000       0.018849      -0.059375       0.059031      -0.037236      -0.186825      -0.117289       0.041236       0.076053             24.981766      24.094629       0.865033      -1.481466      29.075703      -5.903113      21.774964           1.532845
            3             Mn       4.670500      14.186506       8.190587       0.510353     109.769848 0.20541650E+04  0.68227874E+05                                20.064631                           15.814981       0.700343       1.934003                    0.996580      65.951994     196.051729       0.403874       0.456597      -1.085294      -0.000000      -0.000000      -0.000000       0.000000      -0.060761       0.013309       0.018459       0.097462       0.216387      -0.116613       0.041351       0.075263             24.977463      24.092925      -1.718703      -0.012373      28.707018       6.113173      22.132447           1.529344
            4              H       7.385926      19.619937      12.778953       0.130225       1.007059 0.71965873E+01  0.68877480E+02                                 1.665405                            1.576752      -0.961588       2.430425                    0.998714       3.371601       9.351490       0.493996       1.295483      -0.706027      -0.020580       0.009930      -0.028337       0.036403       0.005725       0.012576      -0.008057       0.011490       0.008827      -0.017952       0.001652       0.016300              1.697890       1.543967      -0.073567       0.303504       1.521681      -0.353231       2.028020          -0.000071
            5              H       6.521879      17.693409      14.041941       0.123572       0.994988 0.69493301E+01  0.66849292E+02                                 1.727910                            1.602862      -1.301997       2.263959                    0.994714       3.736580      10.869674       0.459274       1.386374      -0.684636      -0.028732      -0.014637      -0.010794       0.034004       0.007044       0.010635      -0.006809       0.001886      -0.002003      -0.016425       0.005389       0.011036              1.800927       2.231198       0.510926       0.240603       1.654976       0.103373       1.516606           0.000235
            6              H       4.238943      22.823250      14.500614       0.125987       1.037882 0.74952857E+01  0.72622935E+02                                 1.706431                            1.613363      -1.084175       2.369337                    0.997406       3.507302       9.855734       0.485415       1.302289      -0.703611       0.026144       0.024648      -0.008922       0.037022       0.011293      -0.000208      -0.010535       0.006164      -0.018519      -0.016351      -0.000550       0.016901              1.726901       1.953543       0.436360       0.009871       1.695912      -0.157820       1.531247           0.000071
            7              H       2.253983      22.755156      13.072176       0.131270       0.973762 0.67037765E+01  0.64237196E+02                                 1.739854                            1.601531      -1.322299       2.262273                    0.993657       3.756587      11.090233       0.445509       1.434770      -0.675329      -0.004225       0.026601      -0.026138       0.037532       0.002483       0.004090      -0.013384      -0.000003       0.011235      -0.014374      -0.000401       0.014775              1.837307       1.487506      -0.041973       0.178675       1.828950      -0.646070       2.195463          -0.000089
            8              H       6.976784      20.525035      16.128903       0.122844       0.926625 0.69453904E+01  0.67203558E+02                                 1.683453                            1.631627      -1.389020       2.227643                    0.992216       3.854280      11.467269       0.440387       1.437395      -0.674424       0.007326      -0.032499      -0.007011       0.034044      -0.001371      -0.001992       0.003988      -0.005516      -0.041107      -0.014529       0.003822       0.010707              1.674854       1.549086      -0.177996      -0.133247       1.998076       0.258666       1.477399           0.000159
            9              H       8.696464      22.006107      16.204256       0.072115       1.176299 0.83846944E+01  0.84262832E+02                                 1.910955                            1.743235      -1.196526       2.295397                    0.993583       3.944901      11.607314       0.448437       1.359114      -0.690251       0.040546      -0.010929      -0.008132       0.042773       0.002020      -0.004729       0.001842       0.016408      -0.054374      -0.018967       0.000898       0.018069              1.999272       2.723010      -0.395907      -0.339481       1.575280       0.130033       1.699527           0.000145
           10              H       3.296143      15.397091       0.910793       0.083942       1.356139 0.97048840E+01  0.98080899E+02                                 1.906423                            1.737163      -0.755131       2.510443                    0.999606       3.333898       8.892016       0.519745       1.166063      -0.739727      -0.001987       0.040332       0.011073       0.041871       0.001477      -0.004199       0.006350      -0.008618      -0.054072      -0.020046       0.005443       0.014603              1.955985       1.489660      -0.062014      -0.028920       2.706029       0.366031       1.672264          -0.000013
           11              H       1.497999      14.063559       0.884583       0.122168       1.061616 0.78175106E+01  0.75297335E+02                                 1.639169                            1.576953      -0.837283       2.481907                    0.999568       3.217185       8.542149       0.533083       1.192890      -0.731146      -0.028995       0.013733       0.009643       0.033501      -0.002982      -0.006484       0.005819       0.003266      -0.038689      -0.015887       0.003156       0.012730              1.635845       1.976770      -0.181337      -0.146483       1.449763       0.130696       1.481003           0.000046
           12              H       1.325489      20.502339      11.194894       0.135286       0.910935 0.66342862E+01  0.62268470E+02                                 1.565896                            1.520055      -0.836515       2.498449                    0.999568       3.265639       8.993708       0.499662       1.306037      -0.704018       0.026714      -0.023001      -0.002369       0.035331      -0.012113      -0.006014      -0.000878       0.004608       0.010639      -0.015226       0.002660       0.012566              1.573579       1.700991      -0.361567      -0.023988       1.625352      -0.040636       1.394394          -0.000005
           13              H       8.687746       6.763179       7.068476       0.092215       1.077389 0.79797336E+01  0.79022889E+02                                 1.790068                            1.692565      -1.141834       2.331149                    0.995504       3.759339      10.897256       0.459418       1.346275      -0.693502      -0.020900       0.014273       0.038852       0.046368      -0.013898      -0.007308       0.001570      -0.004972       0.007677      -0.016575       0.000934       0.015641              1.822524       1.621489      -0.064651      -0.266472       1.434141       0.061122       2.411942          -0.000398
           14              H       1.874423       4.652227       5.073249       0.086865       1.172510 0.85011615E+01  0.84898558E+02                                 1.845242                            1.708738      -1.183108       2.306553                    0.996079       3.688632      10.480893       0.476190       1.287964      -0.706431       0.028755      -0.032090      -0.004571       0.043330      -0.009842      -0.007248       0.004694      -0.008153       0.017746      -0.014284      -0.000684       0.014968              1.925507       2.149434      -0.663457       0.165298       2.066721      -0.241616       1.560365          -0.000665
           15              H       7.996830      22.633152      13.260560       0.136721       0.960551 0.69533550E+01  0.66006069E+02                                 1.620702                            1.554506      -0.904688       2.465487                    0.999176       3.291642       9.104121       0.495102       1.303233      -0.704696      -0.015186       0.010673       0.030583       0.035775      -0.013095      -0.004948       0.000861       0.001787       0.013973      -0.015835       0.002848       0.012987              1.635889       1.516778      -0.099092      -0.352227       1.325091       0.007378       2.065799          -0.000040
           16              H       4.272267      20.172267       9.381498       0.129148       1.009866 0.72186205E+01  0.69119389E+02                                 1.666028                            1.577193      -0.948189       2.435707                    0.998899       3.375610       9.355076       0.495010       1.292250      -0.706691      -0.021107      -0.029872       0.005668       0.037013       0.008014      -0.011353      -0.000342      -0.003342      -0.034884      -0.018057       0.001755       0.016302              1.698576       1.544488       0.300074      -0.088093       2.208594      -0.042740       1.342647           0.000045
           17              H       3.408224      22.229310      10.418426       0.124080       0.992185 0.69247096E+01  0.66533101E+02                                 1.722618                            1.598498      -1.287373       2.270427                    0.994918       3.726667      10.823600       0.460697       1.383739      -0.685171      -0.028706      -0.001872       0.018087       0.033980       0.005791      -0.011447       0.003337      -0.004044      -0.019700      -0.016473       0.005300       0.011173              1.795087       2.222869      -0.046798      -0.559566       1.457858       0.008147       1.704533          -0.000289
           18              H       1.125291      20.061613       5.746515       0.125928       1.037507 0.74912749E+01  0.72558993E+02                                 1.704420                            1.611694      -1.078590       2.371650                    0.997416       3.505395       9.841862       0.486329       1.300291      -0.704031       0.026226      -0.020307      -0.017119       0.037326      -0.005749      -0.009606       0.007919       0.001578      -0.032100      -0.016341      -0.000448       0.016789              1.724778       1.950814      -0.208983      -0.381904       1.707124       0.149790       1.516396          -0.000152
           19              H      -0.859675      18.858597       6.519707       0.130149       0.976397 0.67256022E+01  0.64506745E+02                                 1.743852                            1.604759      -1.329718       2.258901                    0.993516       3.764665      11.123805       0.444746       1.435886      -0.675114      -0.004372      -0.036415      -0.010040       0.038026       0.002279      -0.004182       0.004457      -0.015650      -0.036132      -0.014408      -0.000339       0.014746              1.841851       1.490437       0.176525      -0.053146       2.671525       0.165070       1.363589           0.000018
           20              H       3.863138      22.620859       6.922684       0.122441       0.926549 0.69428543E+01  0.67159494E+02                                 1.682053                            1.630305      -1.383719       2.229915                    0.992327       3.851155      11.448847       0.441068       1.435591      -0.674770       0.007313       0.009943       0.032129       0.034418      -0.001197       0.002231       0.008189       0.015288       0.021485      -0.014541       0.003837       0.010704              1.673456       1.547761      -0.026337       0.220463       1.382515       0.096035       2.090092          -0.000205
           21              H       5.582818      21.945581       5.602361       0.072660       1.175903 0.83814139E+01  0.84219407E+02                                 1.910199                            1.742629      -1.197104       2.295282                    0.993641       3.943938      11.602762       0.448629       1.358702      -0.690322       0.040215      -0.001668       0.013717       0.042523      -0.004992       0.000403       0.007247       0.032191      -0.007194      -0.018832       0.000757       0.018076              1.998430       2.721645      -0.095984       0.512249       1.555334      -0.118772       1.718313          -0.000170
           22              H       6.409792       2.547896       2.591502       0.084219       1.352656 0.96753569E+01  0.97683876E+02                                 1.900453                            1.732395      -0.748903       2.512157                    0.999635       3.332727       8.877238       0.521545       1.163210      -0.740363      -0.002323      -0.010698      -0.040443       0.041898      -0.004331       0.000744       0.010425       0.020361       0.032914      -0.020023       0.005403       0.014620              1.949593       1.485811       0.005919       0.067791       1.609285       0.263131       2.753682          -0.000052
           23              H       4.611648       3.191963       3.759479       0.121757       1.064281 0.78419099E+01  0.75595971E+02                                 1.642459                            1.579829      -0.844392       2.478619                    0.999506       3.220734       8.556932       0.532353       1.193520      -0.731004      -0.029096       0.001636      -0.016687       0.033581      -0.004124       0.005748       0.004727       0.021671       0.016254      -0.015891       0.003209       0.012681              1.639176       1.981527      -0.036326       0.231368       1.362197      -0.079142       1.573805          -0.000093
           24              H       7.552824      18.359231       9.409346       0.135037       0.912679 0.66504036E+01  0.62455928E+02                                 1.567509                            1.521581      -0.833558       2.499240                    0.999573       3.269581       9.006376       0.499582       1.305490      -0.704111       0.027035       0.009748       0.020861       0.035512       0.000628       0.013576      -0.002833      -0.001886      -0.008885      -0.015267       0.002595       0.012671              1.575181       1.702778       0.160273       0.325699       1.488778       0.120504       1.533986          -0.000096
           25              H       2.460420      12.197558       6.989847       0.091809       1.079151 0.79965952E+01  0.79246515E+02                                 1.793414                            1.695420      -1.154198       2.326120                    0.995436       3.764722      10.923446       0.458512       1.347971      -0.693153      -0.020983       0.026352      -0.031919       0.046405       0.000618       0.015663      -0.001596      -0.004754       0.008092      -0.016629       0.001104       0.015524              1.826025       1.624174      -0.199233       0.189943       2.119143      -0.455623       1.734760          -0.000404
           26              H       4.988088      11.525116       9.815599       0.085445       1.175585 0.85218834E+01  0.85078235E+02                                 1.840613                            1.704726      -1.151753       2.317661                    0.996341       3.689129      10.448867       0.479754       1.278807      -0.708350       0.029092       0.012113       0.030680       0.043981      -0.001345       0.012309      -0.004258      -0.007514       0.019231      -0.014357      -0.000683       0.015039              1.920448       2.143566       0.472960       0.490161       1.890985       0.338807       1.726793          -0.000687
           27              H       4.883172      19.082744       6.531174       0.137243       0.958766 0.69378849E+01  0.65825804E+02                                 1.619165                            1.553155      -0.905885       2.465462                    0.999158       3.288075       9.093415       0.495112       1.303869      -0.704575      -0.014948       0.021215      -0.024323       0.035569       0.002322       0.013793      -0.003713      -0.003339      -0.001376      -0.015774       0.002814       0.012960              1.634287       1.515432      -0.255021       0.261512       1.872121      -0.323821       1.515309          -0.000117
           28              H       1.158594      16.953820      10.601895       0.128596       1.010546 0.72247630E+01  0.69199974E+02                                 1.667665                            1.578541      -0.951993       2.433760                    0.998801       3.377423       9.364693       0.494429       1.293360      -0.706467      -0.020898       0.019766       0.023126       0.036909      -0.013948      -0.001331       0.008484       0.010676       0.006649      -0.018068       0.001576       0.016492              1.700343       1.545966      -0.226830      -0.216350       1.597751       0.397158       1.957311           0.000105
           29              H       0.294556      16.823305       8.301978       0.124407       0.990479 0.69081321E+01  0.66295033E+02                                 1.716460                            1.593450      -1.270494       2.277365                    0.995119       3.715431      10.763846       0.463061       1.378311      -0.686248      -0.028665       0.016679      -0.007099       0.033915      -0.012802       0.000910       0.003362       0.007695       0.015434      -0.016428       0.005340       0.011088              1.788270       2.213036      -0.458055       0.318112       1.630123      -0.110023       1.521651          -0.000259
           30              H       7.352604      13.861161      12.515216       0.125985       1.036472 0.74825669E+01  0.72466868E+02                                 1.704808                            1.611963      -1.082526       2.370479                    0.997345       3.504301       9.844158       0.485653       1.302240      -0.703638       0.026311      -0.004501       0.025638       0.037011      -0.005470       0.009915       0.002544       0.019500       0.023074      -0.016228      -0.000639       0.016867              1.725210       1.951389      -0.226355       0.372268       1.434555       0.007618       1.789685          -0.000095
           31              H       5.367641      15.132272      13.170463       0.132118       0.971534 0.66865530E+01  0.64047676E+02                                 1.739208                            1.600992      -1.328819       2.260108                    0.993517       3.754543      11.091533       0.444834       1.437498      -0.674832      -0.004237       0.009111       0.035654       0.037043      -0.004777      -0.000006       0.009033       0.007518       0.033699      -0.014381      -0.000429       0.014810              1.836594       1.487009      -0.133632      -0.125576       1.543804       0.481407       2.478970           0.000069
           32              H       0.749456      13.600130       9.710759       0.121978       0.926987 0.69477503E+01  0.67230149E+02                                 1.683840                            1.631873      -1.388764       2.227635                    0.992164       3.854741      11.467872       0.440379       1.437340      -0.674450       0.007145       0.022699      -0.024663       0.034272       0.002598      -0.000170      -0.012098       0.008576       0.001290      -0.014579       0.003789       0.010790              1.675239       1.549177       0.204467      -0.087636       1.832174      -0.355244       1.644365          -0.000169
           33              H       2.469131      12.794336      10.955729       0.074131       1.172740 0.83581926E+01  0.83976862E+02                                 1.911621                            1.743897      -1.214121       2.289269                    0.993346       3.943410      11.622721       0.446785       1.364458      -0.689190       0.039822       0.012097      -0.005026       0.041922       0.003091       0.003972      -0.008852       0.028937      -0.016556      -0.018641       0.000646       0.017995              1.999919       2.723779       0.492143      -0.173137       1.781750      -0.011184       1.494227          -0.000160
           34              H       9.523447      10.428025      12.878878       0.084257       1.350033 0.96523512E+01  0.97386385E+02                                 1.897225                            1.729713      -0.744603       2.514153                    0.999653       3.330758       8.866870       0.522270       1.162375      -0.740551      -0.002299      -0.029870       0.029591       0.042108       0.002689       0.003459      -0.016679       0.009283      -0.000089      -0.019918       0.005334       0.014584              1.946191       1.483674       0.055632      -0.038960       2.235498      -0.625352       2.119401          -0.000065
           35              H       7.725308      11.117490      11.737110       0.122077       1.060963 0.78116309E+01  0.75230100E+02                                 1.638973                            1.576735      -0.839234       2.481482                    0.999554       3.216163       8.540150       0.532904       1.193457      -0.731025      -0.029175      -0.015218       0.007032       0.033649       0.007034       0.000625      -0.010554       0.011455      -0.014422      -0.015847       0.003122       0.012725              1.635668       1.976520       0.217496      -0.083838       1.586228      -0.051824       1.344256          -0.000045
           36              H       4.439151      17.884455      12.158107       0.133635       0.914393 0.66611658E+01  0.62549018E+02                                 1.565997                            1.520023      -0.826856       2.501207                    0.999607       3.268342       8.986763       0.501481       1.300713      -0.705132       0.027242       0.013597      -0.019063       0.035923       0.011284      -0.007549       0.003688      -0.000376      -0.004250      -0.015254       0.002632       0.012622              1.573704       1.701343       0.201807      -0.301499       1.416852      -0.079954       1.602915          -0.000009
           37              H       5.574092       9.412275       2.322850       0.091953       1.076926 0.79762665E+01  0.78981896E+02                                 1.789864                            1.692463      -1.143726       2.330707                    0.995528       3.758613      10.895559       0.459312       1.346697      -0.693430      -0.020899      -0.040838      -0.007222       0.046440       0.013247      -0.008342      -0.000184      -0.007573       0.000449      -0.016562       0.000951       0.015611              1.822262       1.621405       0.262992       0.077191       2.219944       0.392595       1.625436           0.000348
           38              H      -1.239228      12.195668       1.492325       0.086570       1.177545 0.85443411E+01  0.85436540E+02                                 1.850139                            1.712706      -1.182633       2.305714                    0.996152       3.696426      10.509050       0.475798       1.287414      -0.706518       0.028295       0.020014      -0.025594       0.043084       0.011363      -0.004981      -0.000388      -0.015737      -0.005711      -0.014339      -0.000863       0.015202              1.930950       2.156004       0.189533      -0.660473       1.481030      -0.099033       2.155816           0.000619
           39              H       1.769488      15.030129      12.970613       0.136334       0.961060 0.69533853E+01  0.65956966E+02                                 1.615686                            1.550087      -0.892940       2.469336                    0.999301       3.288636       9.070166       0.498304       1.295828      -0.706230      -0.015221      -0.032259      -0.006148       0.036196       0.010891      -0.008875       0.002947      -0.004809      -0.005787      -0.015858       0.002828       0.013030              1.630665       1.512197       0.352555       0.089743       1.880342       0.315308       1.499455           0.000037
           40              H       1.955074       8.753075       3.602220       0.130223       1.007060 0.71965951E+01  0.68877574E+02                                 1.665406                            1.576753      -0.961589       2.430425                    0.998714       3.371603       9.351497       0.493996       1.295483      -0.706027       0.020580      -0.009930       0.028337       0.036403       0.005725       0.012576      -0.008057       0.011490       0.008827      -0.017952       0.001652       0.016300              1.697891       1.543969      -0.073567       0.303505       1.521682      -0.353231       2.028022          -0.000071
           41              H       2.819121      10.679603       2.339232       0.123572       0.994988 0.69493350E+01  0.66849347E+02                                 1.727910                            1.602862      -1.301997       2.263959                    0.994714       3.736581      10.869675       0.459274       1.386373      -0.684637       0.028732       0.014637       0.010794       0.034004       0.007044       0.010635      -0.006809       0.001886      -0.002003      -0.016425       0.005389       0.011036              1.800927       2.231198       0.510926       0.240603       1.654976       0.103372       1.516606           0.000235
           42              H       5.102057       5.549762       1.880559       0.125986       1.037883 0.74952944E+01  0.72623044E+02                                 1.706432                            1.613364      -1.084176       2.369336                    0.997406       3.507304       9.855743       0.485415       1.302289      -0.703611      -0.026144      -0.024648       0.008922       0.037022       0.011293      -0.000208      -0.010535       0.006164      -0.018519      -0.016351      -0.000550       0.016901              1.726902       1.953545       0.436361       0.009871       1.695914      -0.157820       1.531248           0.000071
           43              H       7.087017       5.617856       3.308997       0.131270       0.973762 0.67037765E+01  0.64237195E+02                                 1.739854                            1.601531      -1.322300       2.262273                    0.993657       3.756587      11.090233       0.445509       1.434770      -0.675329       0.004225      -0.026601       0.026138       0.037532       0.002483       0.004090      -0.013384      -0.000003       0.011235      -0.014374      -0.000401       0.014775              1.837306       1.487506      -0.041973       0.178675       1.828950      -0.646070       2.195463          -0.000089
           44              H       2.364216       7.847977       0.252270       0.122845       0.926625 0.69453866E+01  0.67203517E+02                                 1.683453                            1.631626      -1.389020       2.227643                    0.992216       3.854279      11.467268       0.440387       1.437396      -0.674424      -0.007326       0.032499       0.007011       0.034044      -0.001371      -0.001992       0.003988      -0.005516      -0.041107      -0.014529       0.003822       0.010707              1.674853       1.549086      -0.177995      -0.133247       1.998076       0.258666       1.477398           0.000159
           45              H       0.644536       6.366905       0.176917       0.072115       1.176299 0.83846905E+01  0.84262783E+02                                 1.910954                            1.743234      -1.196525       2.295398                    0.993583       3.944900      11.607310       0.448437       1.359114      -0.690251      -0.040546       0.010929       0.008132       0.042773       0.002020      -0.004729       0.001842       0.016408      -0.054374      -0.018967       0.000898       0.018069              1.999272       2.723009      -0.395907      -0.339481       1.575279       0.130033       1.699527           0.000146
           46              H       6.044857      12.975921      15.470380       0.083945       1.356132 0.97048302E+01  0.98080203E+02                                 1.906415                            1.737156      -0.755130       2.510445                    0.999606       3.333892       8.891988       0.519747       1.166060      -0.739727       0.001987      -0.040331      -0.011073       0.041871       0.001477      -0.004199       0.006350      -0.008618      -0.054072      -0.020046       0.005443       0.014603              1.955976       1.489655      -0.062013      -0.028920       2.706015       0.366028       1.672257          -0.000013
           47              H       7.843001      14.309453      15.496590       0.122166       1.061616 0.78175191E+01  0.75297442E+02                                 1.639171                            1.576955      -0.837284       2.481907                    0.999568       3.217186       8.542155       0.533082       1.192891      -0.731146       0.028995      -0.013733      -0.009643       0.033501      -0.002982      -0.006484       0.005819       0.003266      -0.038690      -0.015887       0.003156       0.012731              1.635847       1.976772      -0.181338      -0.146483       1.449765       0.130696       1.481005           0.000046
           48              H       8.015511       7.870673       5.186279       0.135284       0.910937 0.66343029E+01  0.62268664E+02                                 1.565899                            1.520057      -0.836517       2.498448                    0.999568       3.265643       8.993721       0.499662       1.306038      -0.704018      -0.026714       0.023001       0.002369       0.035331      -0.012113      -0.006014      -0.000878       0.004608       0.010639      -0.015226       0.002660       0.012566              1.573581       1.700994      -0.361568      -0.023988       1.625354      -0.040636       1.394396          -0.000005
           49              H       0.653254      21.609833       9.312697       0.092211       1.077393 0.79797699E+01  0.79023352E+02                                 1.790074                            1.692571      -1.141839       2.331147                    0.995504       3.759349      10.897298       0.459416       1.346277      -0.693501       0.020900      -0.014274      -0.038852       0.046368      -0.013898      -0.007308       0.001570      -0.004972       0.007677      -0.016575       0.000934       0.015641              1.822531       1.621495      -0.064651      -0.266474       1.434146       0.061123       2.411952          -0.000398
           50              H       7.466577      23.720785      11.307924       0.086864       1.172509 0.85011562E+01  0.84898496E+02                                 1.845243                            1.708738      -1.183106       2.306554                    0.996079       3.688631      10.480891       0.476190       1.287965      -0.706431      -0.028755       0.032090       0.004571       0.043330      -0.009842      -0.007248       0.004694      -0.008153       0.017746      -0.014284      -0.000684       0.014968              1.925507       2.149435      -0.663458       0.165298       2.066722      -0.241616       1.560365          -0.000665
           51              H       1.344170       5.739860       3.120613       0.136718       0.960558 0.69534140E+01  0.66006779E+02                                 1.620711                            1.554514      -0.904695       2.465483                    0.999176       3.291654       9.104169       0.495100       1.303234      -0.704696       0.015186      -0.010673      -0.030583       0.035775      -0.013095      -0.004948       0.000861       0.001787       0.013973      -0.015835       0.002848       0.012987              1.635898       1.516786      -0.099093      -0.352231       1.325097       0.007379       2.065813          -0.000040
           52              H       5.068733       8.200745       6.999675       0.129147       1.009868 0.72186407E+01  0.69119628E+02                                 1.666030                            1.577195      -0.948191       2.435706                    0.998899       3.375614       9.355089       0.495010       1.292250      -0.706691       0.021107       0.029872      -0.005668       0.037013       0.008014      -0.011353      -0.000342      -0.003342      -0.034884      -0.018057       0.001755       0.016302              1.698579       1.544490       0.300075      -0.088093       2.208598      -0.042740       1.342648           0.000045
           53              H       5.932776       6.143702       5.962747       0.124080       0.992184 0.69247069E+01  0.66533065E+02                                 1.722617                            1.598498      -1.287372       2.270427                    0.994918       3.726666      10.823595       0.460698       1.383738      -0.685171       0.028706       0.001872      -0.018087       0.033980       0.005791      -0.011447       0.003337      -0.004044      -0.019700      -0.016473       0.005300       0.011173              1.795086       2.222868      -0.046798      -0.559566       1.457858       0.008147       1.704532          -0.000289
           54              H       8.215709       8.311399      10.634658       0.125927       1.037510 0.74912996E+01  0.72559287E+02                                 1.704423                            1.611696      -1.078593       2.371649                    0.997416       3.505400       9.841878       0.486329       1.300291      -0.704031      -0.026227       0.020307       0.017119       0.037326      -0.005749      -0.009606       0.007919       0.001578      -0.032100      -0.016341      -0.000448       0.016789              1.724781       1.950818      -0.208984      -0.381905       1.707127       0.149790       1.516399          -0.000152
           55              H      10.200675       9.514415       9.861466       0.130149       0.976396 0.67255958E+01  0.64506673E+02                                 1.743851                            1.604759      -1.329719       2.258901                    0.993516       3.764664      11.123804       0.444746       1.435887      -0.675114       0.004372       0.036415       0.010040       0.038026       0.002279      -0.004182       0.004457      -0.015650      -0.036132      -0.014408      -0.000339       0.014746              1.841850       1.490437       0.176525      -0.053146       2.671524       0.165070       1.363589           0.000018
           56              H       5.477862       5.752153       9.458489       0.122441       0.926549 0.69428584E+01  0.67159541E+02                                 1.682053                            1.630305      -1.383719       2.229915                    0.992327       3.851156      11.448849       0.441069       1.435590      -0.674770      -0.007313      -0.009943      -0.032129       0.034418      -0.001197       0.002231       0.008189       0.015288       0.021485      -0.014541       0.003837       0.010704              1.673456       1.547761      -0.026337       0.220463       1.382515       0.096035       2.090093          -0.000205
           57              H       3.758182       6.427431      10.778812       0.072660       1.175902 0.83814016E+01  0.84219253E+02                                 1.910198                            1.742628      -1.197102       2.295283                    0.993641       3.943935      11.602751       0.448629       1.358702      -0.690322      -0.040215       0.001669      -0.013717       0.042523      -0.004992       0.000403       0.007247       0.032191      -0.007194      -0.018832       0.000757       0.018076              1.998429       2.721643      -0.095984       0.512249       1.555333      -0.118772       1.718312          -0.000170
           58              H       2.931208      25.825116      13.789671       0.084220       1.352656 0.96753603E+01  0.97683937E+02                                 1.900455                            1.732396      -0.748902       2.512158                    0.999635       3.332727       8.877245       0.521545       1.163211      -0.740362       0.002323       0.010698       0.040443       0.041898      -0.004331       0.000744       0.010425       0.020361       0.032914      -0.020022       0.005403       0.014620              1.949594       1.485812       0.005919       0.067791       1.609286       0.263131       2.753685          -0.000052
           59              H       4.729352      25.181049      12.621694       0.121755       1.064283 0.78419314E+01  0.75596233E+02                                 1.642462                            1.579832      -0.844394       2.478618                    0.999506       3.220738       8.556947       0.532352       1.193520      -0.731004       0.029096      -0.001636       0.016687       0.033581      -0.004124       0.005748       0.004727       0.021671       0.016254      -0.015891       0.003209       0.012681              1.639179       1.981531      -0.036326       0.231368       1.362199      -0.079143       1.573808          -0.000092
           60              H       1.788176      10.013781       6.971827       0.135034       0.912681 0.66504192E+01  0.62456112E+02                                 1.567511                            1.521584      -0.833559       2.499239                    0.999573       3.269585       9.006390       0.499581       1.305491      -0.704111      -0.027035      -0.009748      -0.020861       0.035512       0.000628       0.013576      -0.002833      -0.001886      -0.008885      -0.015267       0.002595       0.012671              1.575183       1.702781       0.160274       0.325700       1.488780       0.120505       1.533989          -0.000096
           61              H       6.880580      16.175454       9.391326       0.091806       1.079155 0.79966333E+01  0.79246995E+02                                 1.793419                            1.695424      -1.154203       2.326117                    0.995436       3.764732      10.923485       0.458511       1.347972      -0.693153       0.020983      -0.026352       0.031919       0.046406       0.000618       0.015663      -0.001596      -0.004754       0.008092      -0.016629       0.001104       0.015525              1.826031       1.624179      -0.199234       0.189944       2.119150      -0.455626       1.734765          -0.000404
           62              H       4.352912      16.847896       6.565574       0.085444       1.175583 0.85218670E+01  0.85078041E+02                                 1.840612                            1.704726      -1.151752       2.317661                    0.996341       3.689127      10.448864       0.479753       1.278809      -0.708350      -0.029092      -0.012113      -0.030680       0.043981      -0.001345       0.012309      -0.004258      -0.007514       0.019231      -0.014357      -0.000683       0.015039              1.920447       2.143565       0.472960       0.490160       1.890985       0.338806       1.726792          -0.000687
           63              H       4.457828       9.290268       9.849999       0.137241       0.958768 0.69379108E+01  0.65826121E+02                                 1.619170                            1.553159      -0.905888       2.465460                    0.999158       3.288081       9.093441       0.495110       1.303871      -0.704575       0.014948      -0.021215       0.024323       0.035569       0.002322       0.013793      -0.003713      -0.003339      -0.001376      -0.015775       0.002815       0.012960              1.634292       1.515436      -0.255022       0.261514       1.872126      -0.323823       1.515313          -0.000116
           64              H       8.182406      11.419192       5.779278       0.128594       1.010547 0.72247700E+01  0.69200063E+02                                 1.667666                            1.578543      -0.951995       2.433759                    0.998801       3.377425       9.364702       0.494429       1.293362      -0.706467       0.020898      -0.019766      -0.023126       0.036909      -0.013948      -0.001331       0.008484       0.010676       0.006649      -0.018068       0.001576       0.016492              1.700345       1.545968      -0.226831      -0.216351       1.597753       0.397159       1.957313           0.000105
           65              H       9.046444      11.549707       8.079195       0.124407       0.990479 0.69081353E+01  0.66295070E+02                                 1.716460                            1.593450      -1.270495       2.277365                    0.995119       3.715432      10.763849       0.463061       1.378311      -0.686248       0.028665      -0.016679       0.007099       0.033915      -0.012802       0.000910       0.003362       0.007695       0.015434      -0.016428       0.005340       0.011088              1.788271       2.213037      -0.458056       0.318112       1.630124      -0.110023       1.521651          -0.000259
           66              H       1.988396      14.511851       3.865957       0.125984       1.036473 0.74825743E+01  0.72466962E+02                                 1.704809                            1.611965      -1.082527       2.370479                    0.997345       3.504303       9.844167       0.485653       1.302241      -0.703638      -0.026311       0.004501      -0.025638       0.037011      -0.005470       0.009915       0.002544       0.019500       0.023074      -0.016228      -0.000639       0.016867              1.725211       1.951391      -0.226356       0.372269       1.434556       0.007618       1.789687          -0.000095
           67              H       3.973359      13.240740       3.210710       0.132119       0.971534 0.66865542E+01  0.64047690E+02                                 1.739208                            1.600992      -1.328819       2.260108                    0.993517       3.754543      11.091533       0.444834       1.437498      -0.674832       0.004237      -0.009111      -0.035654       0.037043      -0.004777      -0.000006       0.009033       0.007518       0.033699      -0.014381      -0.000429       0.014810              1.836594       1.487009      -0.133632      -0.125576       1.543804       0.481407       2.478969           0.000069
           68              H       8.591544      14.772882       6.670414       0.121978       0.926987 0.69477503E+01  0.67230148E+02                                 1.683840                            1.631873      -1.388764       2.227635                    0.992164       3.854741      11.467872       0.440379       1.437340      -0.674450      -0.007145      -0.022699       0.024663       0.034272       0.002598      -0.000170      -0.012098       0.008576       0.001290      -0.014579       0.003789       0.010790              1.675239       1.549177       0.204467      -0.087636       1.832174      -0.355244       1.644365          -0.000169
           69              H       6.871869      15.578676       5.425444       0.074131       1.172739 0.83581883E+01  0.83976805E+02                                 1.911620                            1.743896      -1.214120       2.289270                    0.993346       3.943409      11.622716       0.446785       1.364458      -0.689190      -0.039822      -0.012097       0.005026       0.041922       0.003091       0.003972      -0.008852       0.028937      -0.016556      -0.018641       0.000646       0.017995              1.999918       2.723778       0.492142      -0.173137       1.781749      -0.011184       1.494227          -0.000160
           70              H      -0.182447      17.944987       3.502295       0.084260       1.350025 0.96522846E+01  0.97385527E+02                                 1.897215                            1.729705      -0.744601       2.514154                    0.999653       3.330750       8.866835       0.522272       1.162372      -0.740551       0.002299       0.029870      -0.029591       0.042108       0.002689       0.003459      -0.016679       0.009283      -0.000089      -0.019918       0.005334       0.014584              1.946181       1.483668       0.055631      -0.038960       2.235486      -0.625346       2.119390          -0.000065
           71              H       1.615692      17.255522       4.644063       0.122075       1.060964 0.78116455E+01  0.75230276E+02                                 1.638975                            1.576736      -0.839236       2.481481                    0.999554       3.216166       8.540160       0.532904       1.193457      -0.731025       0.029175       0.015218      -0.007032       0.033649       0.007034       0.000626      -0.010554       0.011455      -0.014422      -0.015847       0.003122       0.012725              1.635670       1.976523       0.217496      -0.083838       1.586230      -0.051824       1.344257          -0.000046
           72              H       4.901849      10.488557       4.223066       0.133632       0.914395 0.66611853E+01  0.62549252E+02                                 1.566001                            1.520026      -0.826858       2.501206                    0.999607       3.268347       8.986783       0.501480       1.300714      -0.705131      -0.027242      -0.013597       0.019063       0.035923       0.011284      -0.007549       0.003688      -0.000376      -0.004250      -0.015254       0.002632       0.012622              1.573707       1.701348       0.201809      -0.301501       1.416855      -0.079954       1.602919          -0.000009
           73              H       3.766908      18.960737      14.058323       0.091950       1.076931 0.79763096E+01  0.78982438E+02                                 1.789870                            1.692468      -1.143731       2.330704                    0.995528       3.758624      10.895602       0.459311       1.346698      -0.693430       0.020899       0.040838       0.007222       0.046440       0.013247      -0.008342      -0.000184      -0.007573       0.000449      -0.016562       0.000951       0.015611              1.822268       1.621411       0.262994       0.077192       2.219953       0.392597       1.625441           0.000348
           74              H      10.580228      16.177344      14.888848       0.086569       1.177543 0.85443194E+01  0.85436273E+02                                 1.850137                            1.712704      -1.182631       2.305715                    0.996153       3.696423      10.509040       0.475798       1.287415      -0.706518      -0.028295      -0.020015       0.025594       0.043084       0.011363      -0.004981      -0.000388      -0.015737      -0.005711      -0.014339      -0.000863       0.015202              1.930948       2.156001       0.189533      -0.660472       1.481029      -0.099032       2.155814           0.000619
           75              H       7.571512      13.342883       3.410560       0.136332       0.961064 0.69534273E+01  0.65957474E+02                                 1.615693                            1.550093      -0.892943       2.469334                    0.999300       3.288645       9.070203       0.498303       1.295829      -0.706230       0.015221       0.032259       0.006148       0.036196       0.010891      -0.008875       0.002947      -0.004809      -0.005787      -0.015858       0.002828       0.013030              1.630671       1.512203       0.352557       0.089744       1.880351       0.315310       1.499460           0.000037
           76              C       0.368664       8.720919       2.219649       0.167567      36.109123 0.39939923E+03  0.92502751E+04                                 9.781244                            6.852151      -0.095543       1.975342                    0.999692      27.042461      78.748046       0.599903       0.440837      -1.042637      -0.006718       0.037659      -0.046665       0.060341       0.013578       0.015464      -0.014612       0.003395       0.000214      -0.029136       0.012776       0.016360             11.971340      12.244979       5.355513      -0.687472      12.796764      -4.934769      10.872277           0.017704
           77              C       7.774509      19.236901      13.530849      -0.214007      33.971328 0.47492772E+03  0.11438860E+05                                 9.039102                            7.225110       0.136265       1.991284                    0.999829      31.233337      91.505076       0.616962       0.412186      -1.064699      -0.012044      -0.010337       0.008012       0.017779      -0.006275       0.022220      -0.002972       0.029343       0.017871      -0.019185      -0.012940       0.032126              9.979256      10.116058       2.423152       1.904235       9.127493      -3.209392      10.694218           0.008338
           78              C       7.297182      18.175750      14.222134      -0.208891      36.049211 0.49359983E+03  0.12028134E+05                                 9.528043                            7.439212       0.063410       1.970294                    0.999615      31.528500      93.528158       0.597823       0.420446      -1.057283       0.001624       0.011955      -0.006879       0.013888       0.001454       0.015652      -0.001603       0.019137      -0.003558      -0.013242      -0.007897       0.021139             10.788377      12.691300       3.964572       2.449627       9.696658      -1.960432       9.977173           0.017328
           79              C       8.222873      17.943091      15.283634       0.174792      34.637975 0.38755132E+03  0.89147703E+04                                 9.498395                            6.744737      -0.067700       1.983933                    0.999758      26.895135      78.230094       0.604913       0.440182      -1.042297       0.041137       0.043230      -0.009718       0.060461       0.012052       0.011191      -0.016015       0.019524      -0.003405      -0.028587       0.011080       0.017507             11.395705       9.856710       2.363870       1.294853      11.584574      -5.665312      12.745831           0.010727
           80              C       8.116382      16.901801      16.192790      -0.115922      49.780182 0.50766878E+03  0.12351722E+05                                11.638007                            7.515330       0.048017       2.001511                    0.999379      29.131125      83.961895       0.603410       0.417202      -1.068463      -0.033597      -0.018940       0.000683       0.038574       0.023799      -0.011893       0.024873       0.018154      -0.103826      -0.051799       0.008729       0.043070             14.991501      17.533652       3.522030       5.334062      11.943446      -4.319815      15.497407           0.022956
           81              C       5.949912       7.168915       0.789573       0.164716      38.980837 0.39403316E+03  0.90749060E+04                                10.212085                            6.748060      -0.040824       1.991135                    0.999753      26.839366      77.371342       0.613678       0.433368      -1.049441       0.052566       0.024717       0.017517       0.060671       0.012216       0.009330      -0.016977      -0.008724      -0.029017      -0.027184       0.005881       0.021302             13.455576      15.614119       0.498057       7.815869       8.250045      -3.501194      16.502563           0.010933
           82              C       3.524356      22.235929      14.584158      -0.203433      36.382331 0.47944363E+03  0.11588860E+05                                 9.530944                            7.299769       0.022869       1.955076                    0.999678      31.366348      92.419725       0.607982       0.416785      -1.060478      -0.009317       0.000352      -0.000117       0.009324       0.008901      -0.015976      -0.008322       0.000456      -0.039177      -0.022298      -0.001452       0.023750             10.842572      11.835196       2.182094       3.056776       8.794157      -3.599767      11.898363           0.012501
           83              C       2.444538      22.196207      13.791310      -0.195749      37.897739 0.49478533E+03  0.12078073E+05                                 9.924090                            7.490097      -0.016865       1.948112                    0.999411      31.482874      93.824467       0.590114       0.425196      -1.053111      -0.002241       0.009565       0.012832       0.016161      -0.005870      -0.013827      -0.003480      -0.009220       0.011140      -0.018310       0.004925       0.013385             11.605130      11.119755       1.487591       2.995852       9.885953      -5.252177      13.809682           0.007480
           84              C       1.635605      21.101008      14.292573       0.160707      37.970768 0.40280618E+03  0.93311839E+04                                10.040166                            6.836052      -0.004177       2.001655                    0.999764      26.981747      78.091224       0.607743       0.435057      -1.048082       0.033499      -0.012440       0.057961       0.068091       0.014842       0.011443      -0.020249      -0.002010       0.001937      -0.031194       0.009871       0.021323             12.774745      17.073868       2.795908       6.104855       8.388546      -2.016605      12.861822           0.015098
           85              C      -0.451478       7.673955       2.673407      -0.116582      49.863851 0.50793816E+03  0.12374350E+05                                11.694655                            7.538098       0.009149       1.990686                    0.999254      29.201351      84.540705       0.599309       0.419512      -1.065745       0.016707      -0.016029       0.027087       0.035634      -0.035950       0.003868      -0.020280      -0.028941       0.092626      -0.055007       0.008172       0.046834             15.308585      15.962079       3.856739       3.248557      12.826125      -6.149933      17.137553           0.017082
           86              C       2.435835      12.383876       0.281756       0.141566      34.264885 0.41507752E+03  0.96487104E+04                                 9.399165                            6.955335      -0.331301       1.911061                    0.998741      26.400829      75.536050       0.602876       0.437057      -1.051129      -0.021591      -0.010903      -0.000381       0.024190       0.016376       0.015095      -0.021679      -0.003245       0.043492      -0.036814       0.007928       0.028886             11.135292      16.675731       3.795679       0.349184      10.799787       1.621432       5.930358          -0.000726
           87              C       3.705277      11.952607      -0.016381      -0.208097      32.060154 0.46996233E+03  0.11323812E+05                                 8.865092                            7.311655      -0.001720       1.972198                    0.998019      30.533924      90.363603       0.595905       0.426579      -1.052409       0.009259       0.007569       0.003388       0.012429      -0.007377       0.005885      -0.003105      -0.041412       0.030739      -0.027840       0.008934       0.018906              9.717113      14.950142       1.068995      -1.344247       8.611609       1.194789       5.589589           0.001069
           88              C       4.732788      12.854868       0.036039       0.087847      24.832148 0.33564272E+03  0.74933360E+04                                 7.694599                            6.337529      -0.095842       1.985277                    0.998530      26.944805      78.754367       0.611384       0.448739      -1.031030      -0.028887       0.017580       0.008121       0.034778      -0.034061      -0.002220      -0.024597       0.068046       0.133257      -0.075025       0.023879       0.051146              8.196697      11.013240      -0.144285      -1.277052       8.211481       1.483119       5.365371           0.000134
           89              C       3.409169      14.506178       0.668352       0.082730      24.103805 0.31006498E+03  0.67317655E+04                                 7.288328                            5.917558       0.129691       2.053598                    0.999713      26.042513      73.103475       0.666141       0.423510      -1.054555       0.023350      -0.029324      -0.004901       0.037804      -0.016921       0.008047      -0.001811      -0.081191       0.128667      -0.065948       0.022014       0.043934              7.646503       8.731939       0.607786      -0.617371       9.086879       1.620711       5.120690          -0.000053
           90              C       2.327480      13.714571       0.650333      -0.207273      30.206320 0.43501321E+03  0.10239324E+05                                 8.401456                            6.974190       0.274823       2.061068                    0.999412      29.689148      85.692854       0.620613       0.419292      -1.061270       0.008280      -0.003819       0.003356       0.009716      -0.026276      -0.005110       0.001779       0.033875       0.070102      -0.042958       0.015813       0.027145              8.831742      10.347425       2.323351       0.203048      10.241932       2.117698       5.905870           0.000923
           91              C      -0.052621       6.950442       3.923291       0.159733      34.536487 0.40678160E+03  0.94205176E+04                                 9.535397                            6.917522      -0.429289       1.883279                    0.998645      26.237522      75.247668       0.599545       0.441135      -1.047327      -0.013236       0.010214      -0.022605       0.028116       0.032066       0.012613      -0.005435       0.001914      -0.028308      -0.034015      -0.003408       0.037423             12.185236       8.565712      -3.091879       1.830940       9.763515      -6.129103      18.226481          -0.004813
           92              C       8.684949       7.228497       5.128945      -0.199690      32.629548 0.44687522E+03  0.10576866E+05                                 8.870840                            7.042828       0.280112       2.065111                    0.999537      29.599498      85.336859       0.621722       0.416235      -1.064485      -0.005736      -0.006020       0.003621       0.009069      -0.005985       0.000220       0.009555       0.007933      -0.061239      -0.023598       0.005652       0.017945             10.368738       7.578796      -2.315430       0.373853       7.888958      -3.838174      15.638460           0.000127
           93              C       9.082872       6.541870       6.255970       0.074928      26.789312 0.35421932E+03  0.79638463E+04                                 7.974885                            6.417079       0.115860       2.051166                    0.999421      26.699593      76.682653       0.624916       0.435947      -1.045219       0.035344      -0.027147      -0.019413       0.048611       0.012530      -0.016345       0.020457       0.017814      -0.040770      -0.037127       0.013395       0.023731              9.143524       7.436175      -2.759965       1.001722       7.573954      -2.965330      12.420444          -0.003379
           94              C       1.222421       5.316156       5.102735       0.101154      25.452287 0.32209595E+03  0.70692510E+04                                 7.689222                            6.096200       0.088696       2.051567                    0.999584      25.865134      73.318959       0.644991       0.432678      -1.047527      -0.027862       0.022526       0.015843       0.039175       0.017632       0.005198       0.026600      -0.010983      -0.115863      -0.048323       0.003113       0.045209              8.898087       7.316028      -2.914889       1.067072       7.792206      -3.527335      11.586028          -0.003740
           95              C       8.431188      22.406168      12.470987      -0.188079      32.741233 0.43859743E+03  0.10332774E+05                                 8.918991                            6.998632       0.309065       2.082543                    0.999182      29.236328      84.100484       0.620817       0.418785      -1.062836      -0.000927       0.016936      -0.003377       0.017294       0.009177      -0.004875       0.013313       0.003462       0.010438      -0.019237       0.005176       0.014061             10.438854       8.203140      -3.396515       1.275776       9.140683      -4.734759      13.972739           0.000187
           96              C       3.482318       7.019482       7.718809       0.165597      36.167212 0.40014248E+03  0.92715289E+04                                 9.789626                            6.857391      -0.097982       1.974257                    0.999721      27.068112      78.832456       0.599839       0.440691      -1.042753      -0.007153      -0.059655      -0.008498       0.060681       0.006811      -0.019759       0.006980      -0.008499      -0.040732      -0.029151       0.012458       0.016693             11.981925      12.255189      -3.277493      -4.298261      15.642296       3.304486       8.048290          -0.019377
           97              C       4.660853      21.014945       9.337269      -0.211877      33.900103 0.47362185E+03  0.11399661E+05                                 9.027092                            7.215992       0.132241       1.990558                    0.999848      31.193059      91.358716       0.617240       0.412279      -1.064629      -0.011241       0.010771       0.004575       0.016227       0.021584      -0.006270      -0.007936       0.009889      -0.045913      -0.018596      -0.013261       0.031857              9.965245      10.100771       0.439062      -3.044729      13.064990       0.924038       6.729973          -0.009096
           98              C       4.183528      22.144191       9.910610      -0.209524      36.105465 0.49465935E+03  0.12060895E+05                                 9.540341                            7.450183       0.059708       1.968757                    0.999616      31.556707      93.650932       0.596999       0.420784      -1.057029       0.002450      -0.011671      -0.007001       0.013828       0.013708      -0.008566      -0.002290       0.011026      -0.026236      -0.013555      -0.007935       0.021490             10.801619      12.702748       0.140892      -4.660742      11.624988       0.859325       8.077120          -0.018715
           99              C       5.109223      23.179806       9.581348       0.174123      34.639369 0.38754358E+03  0.89146731E+04                                 9.498570                            6.744649      -0.066261       1.984314                    0.999765      26.897469      78.240829       0.604911       0.440179      -1.042284       0.040478      -0.028885      -0.032850       0.059599       0.003980      -0.015298       0.004110      -0.002106      -0.063349      -0.028163       0.011352       0.016810             11.395850       9.855237      -0.062031      -2.694112      17.363794       2.330681       6.968518          -0.011693
          100              C       5.002736      24.487802      10.028554      -0.118142      49.888739 0.50892267E+03  0.12390429E+05                                11.654814                            7.524815       0.047694       2.000901                    0.999358      29.172546      84.121539       0.602977       0.417226      -1.068400      -0.033479       0.009411       0.016465       0.038477      -0.022003      -0.013866       0.005864       0.071173       0.058769      -0.051684       0.009669       0.042015             15.014338      17.560401       2.864996      -5.726622      18.379268       0.620522       9.103345          -0.024710
          101              C       9.063560       6.557001       9.777922       0.166254      38.939166 0.39351312E+03  0.90606826E+04                                10.208174                            6.745526      -0.047144       1.989420                    0.999774      26.824400      77.339391       0.613480       0.433614      -1.049205       0.052346       0.002983      -0.030089       0.060452       0.002105      -0.015638       0.017136      -0.008602      -0.032586      -0.028087       0.006430       0.021657             13.450263      15.607289       6.517569      -4.337012      17.465072      -1.822048       7.278427          -0.011940
          102              C       0.410704      20.427625       6.213379      -0.204502      36.443122 0.48040302E+03  0.11618099E+05                                 9.542641                            7.308308       0.016839       1.953006                    0.999689      31.397375      92.541585       0.607460       0.416926      -1.060365      -0.009067      -0.000556      -0.000056       0.009085      -0.018234       0.000650       0.011927       0.009228      -0.017308      -0.022189      -0.001239       0.023429             10.856681      11.847560       1.562410      -3.420736      14.263423       0.455089       6.459060          -0.013624
          103              C      -0.669118      19.760859       6.644204      -0.194744      37.848122 0.49389237E+03  0.12050790E+05                                 9.914712                            7.482054      -0.014143       1.949231                    0.999432      31.458166      93.728433       0.590585       0.425051      -1.053205      -0.002210       0.004891      -0.015067       0.015995      -0.008955       0.011161       0.001497      -0.013600      -0.000896      -0.017773       0.004837       0.012936             11.594635      11.105393       1.850710      -2.781428      17.366635       0.927338       6.311877          -0.008297
          104              C       7.862952      20.742565       7.342042       0.161702      37.958842 0.40266217E+03  0.93272657E+04                                10.039350                            6.835663      -0.002223       2.002171                    0.999779      26.975838      78.078570       0.607632       0.435163      -1.047990       0.034468       0.056765      -0.018681       0.068987       0.002290      -0.019696       0.010031      -0.019934      -0.050278      -0.032106       0.010509       0.021597             12.773308      17.071163       3.887609      -5.473084      13.488804      -0.927951       7.759957          -0.016760
          105              C       2.662177       7.935930       8.398627      -0.116823      49.868845 0.50801691E+03  0.12376690E+05                                11.694560                            7.538186       0.009775       1.990912                    0.999286      29.205099      84.551711       0.599367       0.419456      -1.065785       0.017134       0.031852       0.000611       0.036173       0.021883       0.029386      -0.003756      -0.069913      -0.027937      -0.055307       0.008963       0.046344             15.307934      15.960651       0.885189      -4.963661      21.385508       1.207617       8.577644          -0.018703
          106              C       5.549481       3.509740       5.515541       0.142564      34.243970 0.41478802E+03  0.96402212E+04                                 9.396103                            6.953411      -0.329871       1.911514                    0.998751      26.387798      75.489885       0.602899       0.437120      -1.051099      -0.022154       0.005252       0.010060       0.024891       0.004256      -0.022507       0.001882      -0.037898      -0.055837      -0.037341       0.008603       0.028738             11.131437      16.670057      -1.594480      -3.460732       5.741477       1.297220      10.982776           0.000580
          107              C       6.818922       3.467181       6.038100      -0.206927      32.031532 0.46942035E+03  0.11307073E+05                                 8.859555                            7.307328       0.003079       1.973707                    0.998066      30.512166      90.273629       0.596117       0.426566      -1.052456       0.009876      -0.000731      -0.008076       0.012779       0.007791       0.003324       0.004570      -0.040609       0.033474      -0.027483       0.008102       0.019381              9.711077      14.941211      -1.697351      -0.255046       5.307078       0.710780       8.884940          -0.001240
          108              C       7.846433       3.061447       5.230509       0.087114      24.836650 0.33573276E+03  0.74958747E+04                                 7.695788                            6.338783      -0.097720       1.984773                    0.998525      26.948161      78.767837       0.611263       0.448796      -1.030993      -0.028531      -0.001551      -0.020380       0.035096       0.014551       0.029661      -0.030393      -0.029202      -0.159241      -0.074357       0.023220       0.051137              8.197786      11.014742      -1.033845       0.763317       4.793161       0.490670       8.785455          -0.000203
          109              C       6.522817       2.783392       3.484275       0.081465      24.135870 0.31064131E+03  0.67475789E+04                                 7.296546                            5.925297       0.128128       2.052930                    0.999739      26.063825      73.187195       0.665311       0.423831      -1.054329       0.024835       0.009905       0.027818       0.038584       0.014782       0.010027      -0.009879      -0.101881       0.071533      -0.066394       0.021713       0.044681              7.654466       8.745925      -0.840425      -0.218844       4.714162       0.906204       9.503311          -0.000044
          110              C       5.441128       3.163590       4.178837      -0.205837      30.144456 0.43385225E+03  0.10204438E+05                                 8.386701                            6.962016       0.278188       2.062635                    0.999486      29.651281      85.531644       0.621583       0.418947      -1.061565       0.008128       0.003947       0.000228       0.009039       0.008728       0.024192      -0.023129      -0.002998      -0.039764      -0.041642       0.015357       0.026285              8.815830      10.333022      -0.984162      -2.105217       5.146514       0.816711      10.967953          -0.001084
          111              C       3.061040       9.380117       8.400266       0.159771      34.551693 0.40699753E+03  0.94270206E+04                                 9.538340                            6.919634      -0.433161       1.881795                    0.998638      26.247514      75.288896       0.599401       0.441170      -1.047278      -0.012985      -0.024505       0.002011       0.027805      -0.004142      -0.034297       0.008830       0.007015      -0.013115      -0.034496      -0.002890       0.037386             12.188775       8.567566       3.131612       1.762614      21.425577      -0.600795       6.573182          -0.004226
          112              C       2.457614      10.285216       7.556635      -0.199578      32.615871 0.44663838E+03  0.10569761E+05                                 8.868216                            7.040894       0.282486       2.066118                    0.999536      29.591965      85.306492       0.621822       0.416228      -1.064499      -0.006171       0.005734       0.002867       0.008898       0.002979       0.005021       0.006191       0.036240       0.026343      -0.023798       0.006085       0.017713             10.365413       7.576151       1.480296       1.818213      17.019173      -1.436724       6.500915          -0.000996
          113              C       2.855542      11.604562       7.587759       0.076438      26.738684 0.35335744E+03  0.79389005E+04                                 7.961274                            6.406132       0.155008       2.063833                    0.999497      26.665244      76.534126       0.625967       0.435521      -1.045571       0.035535      -0.003043       0.033713       0.049077      -0.020505      -0.002636      -0.005860       0.043670       0.037815      -0.037085       0.013426       0.023660              9.127268       7.421763       2.240129       1.886400      13.751608      -0.617345       6.208434          -0.004196
          114              C       4.336087      11.218688       9.225877       0.103402      25.390785 0.32106844E+03  0.70411929E+04                                 7.680170                            6.090037       0.079662       2.049628                    0.999581      25.821281      73.170109       0.644739       0.433185      -1.047203      -0.027467       0.003417      -0.027060       0.038708      -0.003868      -0.017591       0.013768       0.058726       0.093814      -0.047419       0.003138       0.044281              8.886743       7.306039       2.377061       1.987340      13.674642       0.119941       5.679547          -0.004265
          115              C       5.317527      18.512446       7.122534      -0.188742      32.762982 0.43901371E+03  0.10345273E+05                                 8.923905                            7.002984       0.312261       2.083314                    0.999167      29.246438      84.146841       0.620473       0.418909      -1.062733      -0.001224      -0.012140      -0.013248       0.018011      -0.007955      -0.005460      -0.009422       0.009365       0.025780      -0.017989       0.004933       0.013055             10.444224       8.207438       2.804881       2.304528      16.873927       0.275688       6.251309          -0.000985
          116              C       6.595993      12.632611       6.442715       0.167919      36.102068 0.39934110E+03  0.92483308E+04                                 9.779170                            6.851343      -0.092354       1.976329                    0.999700      27.037289      78.723169       0.599996       0.440797      -1.042690      -0.007218       0.022445       0.056073       0.060828      -0.020381       0.004516       0.007831       0.016072       0.034176      -0.029588       0.013230       0.016358             11.967691      12.241599      -2.082100       4.979647       7.078207       1.633397      16.583267          -0.018971
          117              C       1.547180      16.494178       9.894228      -0.211367      33.872381 0.47312975E+03  0.11384618E+05                                 9.020521                            7.210606       0.137555       1.992164                    0.999842      31.178070      91.295735       0.617694       0.412092      -1.064772      -0.012162      -0.000572      -0.011762       0.016929      -0.016908      -0.016427       0.011867       0.015135      -0.024431      -0.018401      -0.014243       0.032644              9.957856      10.092279      -2.855356       1.136887       7.509827       2.281582      12.271462          -0.008941
          118              C       1.069858      16.426083       8.629602      -0.211381      36.183684 0.49604601E+03  0.12104567E+05                                 9.560086                            7.467007       0.013123       1.956188                    0.999746      31.597945      93.846867       0.595493       0.421505      -1.056455       0.001529       0.000122       0.014069       0.014153      -0.013982      -0.007183       0.003962       0.014795      -0.012883      -0.013685      -0.006974       0.020659             10.823456      12.724131      -4.113781       2.208915       8.238053       1.112889      11.508182          -0.018539
          119              C       1.995551      15.623127       7.897364       0.174930      34.594829 0.38699471E+03  0.88989405E+04                                 9.491217                            6.740200      -0.067512       1.984241                    0.999749      26.877725      78.171090       0.605064       0.440222      -1.042253       0.039924      -0.012826       0.042926       0.060010      -0.015683       0.004039       0.012078       0.027201       0.019920      -0.028631       0.010943       0.017688             11.386309       9.845860      -2.299816       1.398391       7.543490       3.333324      16.769578          -0.011599
          120              C       1.889066      15.356421       6.541002      -0.117174      49.820729 0.50819095E+03  0.12367397E+05                                11.643400                            7.518530       0.048158       2.001385                    0.999408      29.145959      84.010136       0.603371       0.417129      -1.068528      -0.032601       0.009096      -0.015921       0.037404      -0.001017       0.025651      -0.030517       0.028086      -0.070748      -0.050887       0.009244       0.041643             14.998190      17.536990      -6.384018       0.380392      10.874508       3.703255      16.583071          -0.024435
          121              C       2.836244      14.647095       5.813678       0.164724      38.987026 0.39409831E+03  0.90773251E+04                                10.214862                            6.749675      -0.041549       1.990761                    0.999774      26.844279      77.404556       0.613424       0.433503      -1.049296       0.052184      -0.027611       0.012848       0.060420      -0.014598       0.006330       0.000514       0.020885       0.057206      -0.027727       0.006208       0.021519             13.458924      15.616208      -7.019593      -3.478334      11.410498       5.326138      13.350068          -0.011891
          122              C       6.638018      14.082470      11.964809      -0.202763      36.405008 0.47983478E+03  0.11601034E+05                                 9.536074                            7.303756       0.020874       1.954260                    0.999683      31.378286      92.474958       0.607672       0.416900      -1.060372      -0.010700       0.000625       0.001161       0.010781       0.008714       0.015768      -0.004275       0.022666       0.023550      -0.021713      -0.001946       0.023659             10.848471      11.839293      -3.739863       0.360077       8.009477       3.147223      12.696644          -0.013363
          123              C       5.558199      14.788958      12.326833      -0.198036      37.923086 0.49528551E+03  0.12092834E+05                                 9.926368                            7.491897      -0.017871       1.947828                    0.999424      31.498768      93.868972       0.590302       0.424971      -1.053295      -0.003120      -0.015715       0.002077       0.016156       0.015354       0.003023       0.001925      -0.006919       0.015748      -0.018421       0.004041       0.014380             11.607695      11.121527      -3.338230      -0.209158       8.281718       4.326134      15.419839          -0.008125
          124              C       4.749271      14.902451      11.127731       0.161523      37.958154 0.40269512E+03  0.93278194E+04                                10.036821                            6.834292      -0.001874       2.002230                    0.999780      26.977804      78.072436       0.607939       0.434953      -1.048161       0.033661      -0.043339      -0.039598       0.067671      -0.018424       0.006627       0.010545       0.014908       0.054224      -0.032007       0.010823       0.021184             12.769401      17.066932      -6.681155      -0.630657       9.992410       2.943537      11.248860          -0.016278
          125              C       5.775856      12.763127       5.309138      -0.117917      49.921100 0.50868777E+03  0.12396914E+05                                11.701200                            7.542429       0.007490       1.989755                    0.999274      29.226987      84.623663       0.599296       0.419375      -1.065855       0.017423      -0.015957      -0.028330       0.036889       0.015066      -0.033592       0.024081      -0.037188       0.074439      -0.056261       0.008926       0.047335             15.316213      15.970096      -4.744128       1.715111      10.738737       4.944778      19.239806          -0.018379
          126              C       8.663148      12.479395      10.583876       0.143821      34.184872 0.41398594E+03  0.96166596E+04                                 9.385972                            6.947079      -0.329565       1.912133                    0.998759      26.357719      75.377759       0.603139       0.437170      -1.051099      -0.022423       0.006520      -0.009314       0.025141      -0.020537       0.007125       0.019802       0.000514       0.054632      -0.036512       0.007599       0.028913             11.118123      16.647823      -2.195883       3.105819       8.540376      -2.914738       8.166169           0.000641
          127              C       9.932591      12.953225      10.359454      -0.207426      32.004147 0.46895013E+03  0.11291415E+05                                 8.848852                            7.298967       0.008225       1.975506                    0.998101      30.495361      90.167426       0.597114       0.426017      -1.052935       0.009880      -0.006206       0.003294       0.012124      -0.000132      -0.009235      -0.001095      -0.036272       0.053616      -0.028899       0.009099       0.019799              9.698136      14.916698       0.627946       1.593476       7.367655      -1.903932       6.810056          -0.001176
          128              C       1.619099      12.456697      11.114626       0.085783      24.869504 0.33639945E+03  0.75138902E+04                                 7.698966                            6.341613      -0.091144       1.986177                    0.998516      26.971555      78.832233       0.611675       0.448307      -1.031356      -0.030746      -0.016353       0.011048       0.036535       0.018052      -0.027933       0.055998       0.012586      -0.026454      -0.074119       0.022238       0.051881              8.200730      11.018254       1.179171       0.513490       7.365556      -1.974801       6.218380          -0.000131
          129              C       9.636475      11.083442      12.228546       0.081842      24.137450 0.31070328E+03  0.67494740E+04                                 7.298301                            5.927185       0.127768       2.052971                    0.999713      26.064737      73.200255       0.664966       0.424016      -1.054181       0.023821       0.019163      -0.022878       0.038184       0.001368      -0.017949       0.011817      -0.098367       0.079644      -0.066069       0.021311       0.044758              7.655991       8.748575       0.230992       0.837036       7.522389      -2.525997       6.697008          -0.000046
          130              C       8.554789      11.494851      11.552003      -0.207618      30.221239 0.43532391E+03  0.10248275E+05                                 8.402825                            6.975629       0.274085       2.060786                    0.999453      29.700400      85.726965       0.620701       0.419165      -1.061370       0.008065      -0.001906      -0.004272       0.009323       0.017413      -0.020613       0.021118      -0.007255      -0.049470      -0.042631       0.016008       0.026623              8.832798      10.351105      -1.337195       1.909971       8.824023      -2.934905       7.323266          -0.001011
          131              C       6.174718      12.042453       4.057617       0.158807      34.564424 0.40722147E+03  0.94320344E+04                                 9.534893                            6.917381      -0.424761       1.884187                    0.998637      26.247756      75.250568       0.600133       0.440640      -1.047756      -0.012645       0.014389       0.019953       0.027659      -0.026804       0.022232      -0.003385       0.015802       0.016244      -0.034073      -0.003889       0.037962             12.184013       8.564888      -0.040598      -3.593363      10.801556       6.728520      17.185594           0.004402
          132              C       5.571289      10.859298       3.695593      -0.196516      32.513795 0.44486466E+03  0.10516481E+05                                 8.848419                            7.026194       0.284618       2.067349                    0.999541      29.531645      85.064775       0.622615       0.416144      -1.064638      -0.007149      -0.001127      -0.006072       0.009447       0.003453      -0.006763      -0.016006       0.019688      -0.024862      -0.023246       0.004074       0.019172             10.340540       7.561470       0.833561      -2.186713      10.348863       5.255415      13.111288          -0.000262
          133              C       5.969217      10.226580       2.537444       0.074576      26.802981 0.35447736E+03  0.79709471E+04                                 7.977163                            6.419392       0.141833       2.059420                    0.999544      26.706137      76.702933       0.624819       0.435944      -1.045241       0.035046       0.030325      -0.014071       0.048434       0.008398       0.019306      -0.015571       0.007663      -0.069734      -0.038000       0.014245       0.023755              9.145739       7.439052       0.512441      -2.892410       8.641865       3.581112      11.356300           0.003045
          134              C       7.449768      11.838168       2.052561       0.102597      25.394216 0.32111516E+03  0.70422441E+04                                 7.676965                            6.086180       0.090040       2.052531                    0.999586      25.826960      73.178556       0.645648       0.432574      -1.047607      -0.028495      -0.025256       0.011175       0.039683      -0.012574       0.012422      -0.039435       0.013911      -0.043489      -0.047265       0.003681       0.043584              8.883264       7.307925       0.534593      -3.055403       7.568438       3.394929      11.773428           0.003446
          135              C       2.203845      15.827411      13.168825      -0.187548      32.745576 0.43862520E+03  0.10334341E+05                                 8.925859                            7.004528       0.306446       2.081930                    0.999138      29.231306      84.109669       0.619757       0.419465      -1.062328      -0.001486      -0.005501       0.016045       0.017027      -0.000856       0.009815      -0.003184      -0.013119      -0.039802      -0.018648       0.004694       0.013954             10.447573       8.210211       0.589640      -3.587040       8.666186       4.463040      14.466322          -0.000316
          136              C       8.972336      19.652093      14.161524       0.167567      36.109156 0.39939966E+03  0.92502872E+04                                 9.781249                            6.852155      -0.095543       1.975342                    0.999692      27.042473      78.748087       0.599902       0.440837      -1.042637       0.006718      -0.037659       0.046665       0.060341       0.013578       0.015464      -0.014612       0.003395       0.000214      -0.029136       0.012776       0.016360             11.971348      12.244986       5.355516      -0.687471      12.796772      -4.934773      10.872285           0.017704
          137              C       1.566491       9.136111       2.850324      -0.214007      33.971309 0.47492737E+03  0.11438850E+05                                 9.039099                            7.225108       0.136265       1.991284                    0.999829      31.233325      91.505036       0.616962       0.412186      -1.064699       0.012043       0.010337      -0.008012       0.017779      -0.006275       0.022219      -0.002972       0.029344       0.017871      -0.019185      -0.012940       0.032126              9.979253      10.116055       2.423152       1.904235       9.127490      -3.209390      10.694214           0.008338
          138              C       2.043818      10.197262       2.159039      -0.208891      36.049215 0.49359989E+03  0.12028136E+05                                 9.528044                            7.439212       0.063410       1.970293                    0.999615      31.528503      93.528172       0.597823       0.420446      -1.057283      -0.001624      -0.011955       0.006879       0.013888       0.001454       0.015652      -0.001603       0.019137      -0.003558      -0.013242      -0.007897       0.021139             10.788378      12.691302       3.964573       2.449626       9.696659      -1.960432       9.977173           0.017328
          139              C       1.118127      10.429921       1.097539       0.174791      34.638004 0.38755166E+03  0.89147800E+04                                 9.498400                            6.744740      -0.067701       1.983933                    0.999758      26.895147      78.230136       0.604913       0.440182      -1.042297      -0.041137      -0.043230       0.009718       0.060461       0.012052       0.011191      -0.016015       0.019524      -0.003405      -0.028587       0.011080       0.017507             11.395712       9.856715       2.363872       1.294853      11.584582      -5.665316      12.745838           0.010727
          140              C       1.224618      11.471211       0.188383      -0.115919      49.780071 0.50766749E+03  0.12351681E+05                                11.637985                            7.515316       0.048021       2.001513                    0.999379      29.131082      83.961700       0.603411       0.417202      -1.068464       0.033597       0.018940      -0.000683       0.038574       0.023799      -0.011892       0.024873       0.018154      -0.103827      -0.051799       0.008729       0.043070             14.991473      17.533615       3.522022       5.334051      11.943425      -4.319808      15.497379           0.022956
          141              C       3.391088      21.204097      15.591600       0.164716      38.980859 0.39403336E+03  0.90749118E+04                                10.212089                            6.748062      -0.040824       1.991135                    0.999753      26.839372      77.371364       0.613678       0.433368      -1.049441      -0.052566      -0.024717      -0.017517       0.060671       0.012216       0.009330      -0.016977      -0.008724      -0.029017      -0.027184       0.005882       0.021303             13.455582      15.614126       0.498056       7.815874       8.250047      -3.501196      16.502572           0.010933
          142              C       5.816644       6.137083       1.797015      -0.203433      36.382321 0.47944346E+03  0.11588855E+05                                 9.530941                            7.299767       0.022869       1.955076                    0.999678      31.366344      92.419703       0.607983       0.416785      -1.060478       0.009317      -0.000352       0.000117       0.009324       0.008901      -0.015976      -0.008322       0.000456      -0.039177      -0.022298      -0.001452       0.023750             10.842568      11.835193       2.182094       3.056775       8.794154      -3.599765      11.898358           0.012501
          143              C       6.896462       6.176805       2.589863      -0.195750      37.897755 0.49478559E+03  0.12078081E+05                                 9.924092                            7.490099      -0.016865       1.948112                    0.999411      31.482881      93.824487       0.590114       0.425196      -1.053111       0.002240      -0.009565      -0.012832       0.016161      -0.005870      -0.013827      -0.003480      -0.009220       0.011140      -0.018310       0.004925       0.013385             11.605132      11.119760       1.487593       2.995852       9.885954      -5.252176      13.809682           0.007480
          144              C       7.705395       7.272004       2.088600       0.160711      37.970692 0.40280527E+03  0.93311572E+04                                10.040152                            6.836043      -0.004177       2.001655                    0.999764      26.981714      78.091105       0.607743       0.435057      -1.048082      -0.033499       0.012440      -0.057961       0.068091       0.014842       0.011443      -0.020249      -0.002010       0.001938      -0.031194       0.009871       0.021323             12.774727      17.073843       2.795903       6.104847       8.388534      -2.016602      12.861804           0.015098
          145              C       9.792478      20.699057      13.707766      -0.116577      49.863649 0.50793596E+03  0.12374279E+05                                11.694614                            7.538074       0.009158       1.990690                    0.999254      29.201271      84.540330       0.599311       0.419511      -1.065746      -0.016707       0.016029      -0.027087       0.035634      -0.035949       0.003868      -0.020281      -0.028941       0.092626      -0.055007       0.008172       0.046834             15.308530      15.962023       3.856725       3.248544      12.826080      -6.149907      17.137486           0.017082
          146              C       6.905165      15.989136      16.099417       0.141568      34.264847 0.41507700E+03  0.96486950E+04                                 9.399157                            6.955330      -0.331300       1.911062                    0.998741      26.400810      75.535974       0.602876       0.437057      -1.051129       0.021591       0.010903       0.000381       0.024190       0.016376       0.015095      -0.021679      -0.003245       0.043492      -0.036814       0.007928       0.028886             11.135281      16.675715       3.795673       0.349182      10.799776       1.621431       5.930353          -0.000726
          147              C       2.522078       6.962738       0.016381      -0.208097      32.060165 0.46996253E+03  0.11323818E+05                                 8.865094                            7.311656      -0.001720       1.972198                    0.998019      30.533928      90.363617       0.595905       0.426579      -1.052409      -0.009258      -0.007569      -0.003388       0.012429      -0.007377       0.005885      -0.003105      -0.041412       0.030739      -0.027841       0.008934       0.018906              9.717116      14.950148       1.068995      -1.344248       8.611609       1.194789       5.589590           0.001069
          148              C       4.608212      15.518144      16.345134       0.087848      24.832135 0.33564252E+03  0.74933301E+04                                 7.694595                            6.337526      -0.095841       1.985278                    0.998530      26.944793      78.754311       0.611384       0.448739      -1.031030       0.028887      -0.017580      -0.008121       0.034778      -0.034061      -0.002220      -0.024597       0.068046       0.133257      -0.075025       0.023879       0.051146              8.196693      11.013234      -0.144285      -1.277052       8.211476       1.483118       5.365368           0.000134
          149              C       5.931831      13.866834      15.712821       0.082729      24.103821 0.31006534E+03  0.67317748E+04                                 7.288331                            5.917562       0.129691       2.053597                    0.999713      26.042522      73.103496       0.666141       0.423510      -1.054555      -0.023350       0.029324       0.004901       0.037804      -0.016921       0.008047      -0.001811      -0.081191       0.128667      -0.065948       0.022013       0.043934              7.646505       8.731947       0.607787      -0.617372       9.086876       1.620710       5.120693          -0.000053
          150              C       7.013520      14.658441      15.730840      -0.207273      30.206308 0.43501300E+03  0.10239317E+05                                 8.401453                            6.974188       0.274823       2.061068                    0.999412      29.689142      85.692828       0.620613       0.419292      -1.061270      -0.008280       0.003819      -0.003356       0.009716      -0.026276      -0.005110       0.001779       0.033876       0.070102      -0.042958       0.015813       0.027145              8.831739      10.347423       2.323347       0.203046      10.241926       2.117697       5.905867           0.000923
          151              C       0.052621      21.422570      12.457882       0.159741      34.536371 0.40678008E+03  0.94204733E+04                                 9.535376                            6.917508      -0.429289       1.883280                    0.998645      26.237469      75.247476       0.599545       0.441134      -1.047327       0.013236      -0.010214       0.022605       0.028116       0.032066       0.012613      -0.005435       0.001914      -0.028308      -0.034015      -0.003408       0.037423             12.185205       8.565693      -3.091871       1.830933       9.763491      -6.129083      18.226432          -0.004813
          152              C       0.656051      21.144515      11.252228      -0.199693      32.629649 0.44687703E+03  0.10576920E+05                                 8.870860                            7.042844       0.280110       2.065110                    0.999537      29.599556      85.337083       0.621721       0.416236      -1.064484       0.005736       0.006020      -0.003621       0.009069      -0.005985       0.000220       0.009556       0.007933      -0.061240      -0.023598       0.005653       0.017946             10.368761       7.578811      -2.315433       0.373853       7.888974      -3.838184      15.638500           0.000127
          153              C       0.258128      21.831142      10.125203       0.074929      26.789262 0.35421848E+03  0.79638228E+04                                 7.974874                            6.417070       0.115859       2.051166                    0.999421      26.699567      76.682558       0.624917       0.435947      -1.045219      -0.035344       0.027146       0.019413       0.048610       0.012530      -0.016345       0.020457       0.017814      -0.040769      -0.037126       0.013395       0.023731              9.143510       7.436163      -2.759960       1.001715       7.573941      -2.965320      12.420426          -0.003379
          154              C       8.118579      23.056856      11.278438       0.101155      25.452239 0.32209517E+03  0.70692298E+04                                 7.689212                            6.096192       0.088696       2.051568                    0.999584      25.865104      73.318856       0.644991       0.432678      -1.047527       0.027862      -0.022526      -0.015842       0.039175       0.017632       0.005198       0.026600      -0.010983      -0.115862      -0.048323       0.003113       0.045209              8.898076       7.316021      -2.914888       1.067071       7.792198      -3.527329      11.586008          -0.003741
          155              C       0.909812       5.966844       3.910186      -0.188069      32.741014 0.43859373E+03  0.10332663E+05                                 8.918943                            6.998594       0.309075       2.082548                    0.999182      29.236211      84.099999       0.620820       0.418784      -1.062836       0.000927      -0.016936       0.003377       0.017294       0.009177      -0.004875       0.013312       0.003462       0.010439      -0.019237       0.005176       0.014061             10.438795       8.203095      -3.396493       1.275758       9.140627      -4.734720      13.972662           0.000187
          156              C       5.858682      21.353530       8.662364       0.165599      36.167265 0.40014319E+03  0.92715485E+04                                 9.789633                            6.857396      -0.097980       1.974257                    0.999721      27.068127      78.832491       0.599839       0.440691      -1.042754       0.007153       0.059656       0.008498       0.060681       0.006811      -0.019759       0.006980      -0.008499      -0.040732      -0.029152       0.012458       0.016694             11.981935      12.255200      -3.277495      -4.298266      15.642308       3.304488       8.048297          -0.019377
          157              C       4.680147       7.358067       7.043904      -0.211874      33.900022 0.47362037E+03  0.11399615E+05                                 9.027076                            7.215979       0.132243       1.990560                    0.999848      31.193008      91.358511       0.617241       0.412279      -1.064629       0.011240      -0.010771      -0.004575       0.016226       0.021584      -0.006270      -0.007936       0.009888      -0.045912      -0.018596      -0.013261       0.031857              9.965226      10.100755       0.439061      -3.044724      13.064963       0.924037       6.729961          -0.009097
          158              C       5.157472       6.228821       6.470563      -0.209525      36.105497 0.49465993E+03  0.12060913E+05                                 9.540346                            7.450188       0.059707       1.968756                    0.999616      31.556724      93.650997       0.596999       0.420784      -1.057029      -0.002450       0.011670       0.007001       0.013828       0.013708      -0.008566      -0.002291       0.011026      -0.026235      -0.013555      -0.007935       0.021490             10.801625      12.702755       0.140889      -4.660745      11.624995       0.859327       8.077125          -0.018715
          159              C       4.231777       5.193206       6.799825       0.174123      34.639391 0.38754383E+03  0.89146801E+04                                 9.498574                            6.744651      -0.066260       1.984314                    0.999765      26.897476      78.240852       0.604911       0.440179      -1.042284      -0.040478       0.028885       0.032850       0.059599       0.003980      -0.015298       0.004110      -0.002106      -0.063349      -0.028163       0.011352       0.016810             11.395855       9.855241      -0.062035      -2.694114      17.363803       2.330685       6.968521          -0.011693
          160              C       4.338264       3.885210       6.352619      -0.118139      49.888599 0.50892109E+03  0.12390378E+05                                11.654786                            7.524798       0.047700       2.000903                    0.999358      29.172491      84.121284       0.602978       0.417225      -1.068401       0.033479      -0.009411      -0.016465       0.038477      -0.022003      -0.013866       0.005864       0.071173       0.058768      -0.051684       0.009668       0.042016             15.014301      17.560351       2.864989      -5.726604      18.379229       0.620522       9.103323          -0.024709
          161              C       0.277440      21.816011       6.603251       0.166257      38.939139 0.39351279E+03  0.90606726E+04                                10.208169                            6.745522      -0.047142       1.989421                    0.999774      26.824383      77.339323       0.613481       0.433614      -1.049205      -0.052346      -0.002983       0.030089       0.060452       0.002105      -0.015639       0.017136      -0.008603      -0.032587      -0.028087       0.006431       0.021657             13.450257      15.607281       6.517568      -4.337008      17.465066      -1.822048       7.278424          -0.011940
          162              C       8.930296       7.945387      10.167794      -0.204498      36.443019 0.48040133E+03  0.11618047E+05                                 9.542621                            7.308293       0.016842       1.953008                    0.999689      31.397321      92.541363       0.607461       0.416926      -1.060366       0.009067       0.000556       0.000056       0.009085      -0.018234       0.000650       0.011927       0.009227      -0.017309      -0.022189      -0.001240       0.023429             10.856656      11.847535       1.562403      -3.420729      14.263387       0.455089       6.459047          -0.013624
          163              C      10.010118       8.612153       9.736969      -0.194745      37.848176 0.49389328E+03  0.12050817E+05                                 9.914720                            7.482060      -0.014142       1.949231                    0.999432      31.458187      93.728499       0.590585       0.425051      -1.053205       0.002210      -0.004891       0.015067       0.015995      -0.008955       0.011160       0.001496      -0.013600      -0.000896      -0.017773       0.004837       0.012935             11.594644      11.105407       1.850709      -2.781433      17.366641       0.927339       6.311883          -0.008296
          164              C       1.478048       7.630447       9.039131       0.161714      37.958620 0.40265956E+03  0.93271895E+04                                10.039310                            6.835638      -0.002221       2.002173                    0.999779      26.975744      78.078222       0.607634       0.435162      -1.047990      -0.034468      -0.056765       0.018681       0.068987       0.002290      -0.019696       0.010031      -0.019934      -0.050278      -0.032106       0.010509       0.021597             12.773254      17.071088       3.887592      -5.473058      13.488746      -0.927946       7.759927          -0.016760
          165              C       6.678823      20.437082       7.982546      -0.116811      49.868268 0.50801055E+03  0.12376487E+05                                11.694447                            7.538121       0.009798       1.990921                    0.999286      29.204879      84.550706       0.599372       0.419454      -1.065787      -0.017134      -0.031851      -0.000611       0.036173       0.021884       0.029385      -0.003756      -0.069913      -0.027938      -0.055306       0.008962       0.046345             15.307778      15.960499       0.885173      -4.963614      21.385267       1.207606       8.577569          -0.018703
          166              C       3.791519      24.863272      10.865632       0.142567      34.243932 0.41478748E+03  0.96402049E+04                                 9.396094                            6.953405      -0.329869       1.911515                    0.998751      26.387778      75.489801       0.602899       0.437120      -1.051100       0.022154      -0.005252      -0.010060       0.024891       0.004256      -0.022507       0.001882      -0.037898      -0.055837      -0.037341       0.008603       0.028738             11.131426      16.670040      -1.594479      -3.460727       5.741471       1.297219      10.982767           0.000580
          167              C       5.635723       5.990486      10.343073      -0.206927      32.031543 0.46942054E+03  0.11307078E+05                                 8.859557                            7.307329       0.003080       1.973708                    0.998066      30.512171      90.273644       0.596117       0.426566      -1.052456      -0.009876       0.000731       0.008076       0.012779       0.007791       0.003324       0.004570      -0.040609       0.033474      -0.027483       0.008102       0.019380              9.711079      14.941216      -1.697352      -0.255046       5.307079       0.710779       8.884942          -0.001240
          168              C       1.494567      25.311565      11.150664       0.087114      24.836627 0.33573238E+03  0.74958639E+04                                 7.695782                            6.338779      -0.097717       1.984774                    0.998525      26.948143      78.767763       0.611263       0.448796      -1.030993       0.028531       0.001551       0.020380       0.035096       0.014551       0.029661      -0.030393      -0.029202      -0.159240      -0.074357       0.023220       0.051137              8.197780      11.014733      -1.033844       0.763317       4.793157       0.490669       8.785450          -0.000204
          169              C       2.818183      25.589620      12.896898       0.081464      24.135881 0.31064149E+03  0.67475841E+04                                 7.296549                            5.925300       0.128128       2.052930                    0.999739      26.063835      73.187244       0.665311       0.423831      -1.054329      -0.024835      -0.009905      -0.027818       0.038584       0.014782       0.010027      -0.009879      -0.101881       0.071532      -0.066394       0.021713       0.044681              7.654470       8.745930      -0.840425      -0.218844       4.714164       0.906205       9.503315          -0.000044
          170              C       3.899872      25.209422      12.202336      -0.205837      30.144446 0.43385200E+03  0.10204431E+05                                 8.386699                            6.962013       0.278188       2.062635                    0.999486      29.651275      85.531622       0.621584       0.418947      -1.061565      -0.008128      -0.003947      -0.000228       0.009039       0.008728       0.024192      -0.023129      -0.002997      -0.039764      -0.041642       0.015357       0.026285              8.815828      10.333022      -0.984163      -2.105216       5.146512       0.816711      10.967950          -0.001084
          171              C       6.279960      18.992895       7.980907       0.159775      34.551683 0.40699753E+03  0.94270203E+04                                 9.538338                            6.919634      -0.433161       1.881795                    0.998638      26.247506      75.288863       0.599401       0.441170      -1.047278       0.012985       0.024504      -0.002011       0.027805      -0.004142      -0.034297       0.008830       0.007015      -0.013116      -0.034496      -0.002890       0.037386             12.188771       8.567565       3.131612       1.762613      21.425569      -0.600794       6.573180          -0.004227
          172              C       6.883386      18.087796       8.824538      -0.199580      32.615953 0.44663992E+03  0.10569807E+05                                 8.868233                            7.040909       0.282483       2.066117                    0.999536      29.592016      85.306695       0.621821       0.416228      -1.064499       0.006171      -0.005734      -0.002867       0.008898       0.002979       0.005021       0.006191       0.036241       0.026344      -0.023799       0.006086       0.017713             10.365431       7.576164       1.480298       1.818215      17.019204      -1.436728       6.500925          -0.000997
          173              C       6.485458      16.768450       8.793414       0.076439      26.738635 0.35335661E+03  0.79388771E+04                                 7.961263                            6.406123       0.155008       2.063833                    0.999497      26.665217      76.534024       0.625967       0.435521      -1.045571      -0.035535       0.003043      -0.033713       0.049077      -0.020505      -0.002636      -0.005860       0.043670       0.037815      -0.037085       0.013426       0.023659              9.127254       7.421751       2.240119       1.886399      13.751582      -0.617349       6.208428          -0.004196
          174              C       5.004913      17.154324       7.155296       0.103399      25.390831 0.32106917E+03  0.70412141E+04                                 7.680185                            6.090048       0.079655       2.049625                    0.999581      25.821315      73.170274       0.644738       0.433186      -1.047202       0.027467      -0.003417       0.027060       0.038708      -0.003869      -0.017591       0.013768       0.058727       0.093814      -0.047419       0.003138       0.044281              8.886760       7.306053       2.377067       1.987343      13.674671       0.119942       5.679556          -0.004265
          175              C       4.023473       9.860566       9.258639      -0.188739      32.762920 0.43901263E+03  0.10345240E+05                                 8.923892                            7.002973       0.312263       2.083316                    0.999167      29.246401      84.146695       0.620474       0.418909      -1.062733       0.001224       0.012140       0.013248       0.018010      -0.007955      -0.005460      -0.009423       0.009364       0.025779      -0.017988       0.004933       0.013055             10.444210       8.207426       2.804876       2.304526      16.873901       0.275687       6.251302          -0.000984
          176              C       2.745007      15.740401       9.938458       0.167919      36.102106 0.39934163E+03  0.92483458E+04                                 9.779176                            6.851347      -0.092353       1.976328                    0.999700      27.037304      78.723217       0.599996       0.440797      -1.042690       0.007218      -0.022445      -0.056073       0.060829      -0.020382       0.004516       0.007831       0.016072       0.034176      -0.029588       0.013231       0.016358             11.967699      12.241608      -2.082102       4.979650       7.078212       1.633398      16.583277          -0.018971
          177              C       7.793820      11.878834       6.486945      -0.211367      33.872366 0.47312947E+03  0.11384610E+05                                 9.020519                            7.210604       0.137555       1.992164                    0.999842      31.178060      91.295700       0.617694       0.412092      -1.064772       0.012162       0.000572       0.011762       0.016929      -0.016908      -0.016427       0.011867       0.015135      -0.024430      -0.018401      -0.014243       0.032644              9.957853      10.092277      -2.855356       1.136887       7.509824       2.281580      12.271458          -0.008941
          178              C       8.271142      11.946929       7.751571      -0.211381      36.183685 0.49604602E+03  0.12104568E+05                                 9.560086                            7.467007       0.013122       1.956188                    0.999746      31.597946      93.846874       0.595493       0.421505      -1.056455      -0.001529      -0.000122      -0.014069       0.014153      -0.013982      -0.007183       0.003962       0.014795      -0.012883      -0.013685      -0.006974       0.020659             10.823456      12.724132      -4.113781       2.208917       8.238053       1.112888      11.508183          -0.018539
          179              C       7.345449      12.749885       8.483809       0.174929      34.594840 0.38699486E+03  0.88989449E+04                                 9.491220                            6.740202      -0.067513       1.984240                    0.999749      26.877730      78.171112       0.605063       0.440222      -1.042253      -0.039924       0.012826      -0.042926       0.060009      -0.015683       0.004039       0.012078       0.027202       0.019920      -0.028631       0.010943       0.017688             11.386313       9.845863      -2.299817       1.398392       7.543492       3.333325      16.769584          -0.011599
          180              C       7.451934      13.016591       9.840171      -0.117172      49.820634 0.50818988E+03  0.12367363E+05                                11.643381                            7.518519       0.048162       2.001386                    0.999408      29.145923      84.009973       0.603372       0.417129      -1.068529       0.032601      -0.009096       0.015921       0.037404      -0.001017       0.025651      -0.030516       0.028086      -0.070748      -0.050887       0.009244       0.041643             14.998166      17.536960      -6.384007       0.380392      10.874491       3.703248      16.583046          -0.024435
          181              C       6.504756      13.725917      10.567495       0.164725      38.987033 0.39409839E+03  0.90773271E+04                                10.214862                            6.749675      -0.041548       1.990761                    0.999774      26.844279      77.404550       0.613424       0.433503      -1.049296      -0.052184       0.027611      -0.012848       0.060420      -0.014598       0.006331       0.000514       0.020885       0.057206      -0.027727       0.006208       0.021519             13.458926      15.616210      -7.019594      -3.478334      11.410499       5.326139      13.350068          -0.011892
          182              C       2.702982      14.290542       4.416364      -0.202762      36.404997 0.47983460E+03  0.11601029E+05                                 9.536072                            7.303754       0.020873       1.954259                    0.999683      31.378281      92.474945       0.607672       0.416900      -1.060372       0.010700      -0.000625      -0.001161       0.010781       0.008714       0.015767      -0.004275       0.022666       0.023550      -0.021713      -0.001946       0.023659             10.848469      11.839291      -3.739863       0.360077       8.009475       3.147222      12.696642          -0.013365
          183              C       3.782801      13.584054       4.054340      -0.198036      37.923108 0.49528588E+03  0.12092845E+05                                 9.926372                            7.491900      -0.017872       1.947828                    0.999424      31.498778      93.869011       0.590302       0.424971      -1.053295       0.003120       0.015715      -0.002077       0.016155       0.015354       0.003023       0.001925      -0.006919       0.015747      -0.018421       0.004041       0.014380             11.607699      11.121535      -3.338232      -0.209156       8.281720       4.326133      15.419841          -0.008126
          184              C       4.591729      13.470561       5.253442       0.161529      37.958053 0.40269392E+03  0.93277846E+04                                10.036803                            6.834282      -0.001874       2.002230                    0.999780      26.977761      78.072282       0.607940       0.434953      -1.048161      -0.033661       0.043339       0.039598       0.067671      -0.018424       0.006627       0.010545       0.014908       0.054224      -0.032007       0.010823       0.021184             12.769376      17.066901      -6.681142      -0.630655       9.992391       2.943529      11.248837          -0.016278
          185              C       3.565144      15.609885      11.072035      -0.117911      49.920846 0.50868499E+03  0.12396825E+05                                11.701150                            7.542400       0.007502       1.989760                    0.999274      29.226889      84.623209       0.599298       0.419374      -1.065856      -0.017423       0.015957       0.028330       0.036888       0.015066      -0.033591       0.024081      -0.037188       0.074439      -0.056261       0.008926       0.047335             15.316144      15.970027      -4.744106       1.715104      10.738690       4.944751      19.239714          -0.018379
          186              C       0.677852      15.893617       5.797297       0.143823      34.184845 0.41398558E+03  0.96166490E+04                                 9.385966                            6.947076      -0.329564       1.912134                    0.998759      26.357706      75.377708       0.603139       0.437170      -1.051099       0.022423      -0.006520       0.009314       0.025141      -0.020537       0.007125       0.019802       0.000514       0.054632      -0.036512       0.007599       0.028913             11.118115      16.647812      -2.195880       3.105815       8.540371      -2.914735       8.166163           0.000641
          187              C      -0.591591      15.419787       6.021719      -0.207426      32.004155 0.46895027E+03  0.11291419E+05                                 8.848853                            7.298968       0.008225       1.975506                    0.998101      30.495364      90.167432       0.597114       0.426017      -1.052935      -0.009881       0.006206      -0.003295       0.012124      -0.000132      -0.009235      -0.001095      -0.036272       0.053616      -0.028899       0.009099       0.019799              9.698137      14.916701       0.627947       1.593476       7.367655      -1.903932       6.810056          -0.001176
          188              C       7.721901      15.916315       5.266547       0.085783      24.869489 0.33639921E+03  0.75138834E+04                                 7.698962                            6.341611      -0.091143       1.986177                    0.998516      26.971543      78.832182       0.611676       0.448307      -1.031356       0.030746       0.016353      -0.011048       0.036535       0.018052      -0.027933       0.055998       0.012586      -0.026454      -0.074119       0.022238       0.051881              8.200726      11.018249       1.179170       0.513490       7.365553      -1.974800       6.218377          -0.000131
          189              C      -0.295475      17.289570       4.152627       0.081841      24.137475 0.31070381E+03  0.67494882E+04                                 7.298307                            5.927191       0.127767       2.052970                    0.999713      26.064752      73.200311       0.664966       0.424016      -1.054181      -0.023821      -0.019163       0.022878       0.038184       0.001368      -0.017949       0.011817      -0.098368       0.079644      -0.066069       0.021311       0.044759              7.655997       8.748588       0.230992       0.837039       7.522392      -2.525994       6.697010          -0.000047
          190              C       0.786211      16.878161       4.829170      -0.207617      30.221226 0.43532369E+03  0.10248269E+05                                 8.402823                            6.975627       0.274084       2.060785                    0.999453      29.700395      85.726949       0.620701       0.419165      -1.061370      -0.008065       0.001906       0.004271       0.009323       0.017413      -0.020613       0.021118      -0.007255      -0.049470      -0.042631       0.016008       0.026623              8.832795      10.351104      -1.337192       1.909968       8.824019      -2.934902       7.323262          -0.001011
          191              C       3.166282      16.330559      12.323556       0.158814      34.564349 0.40722050E+03  0.94320060E+04                                 9.534879                            6.917372      -0.424760       1.884188                    0.998637      26.247718      75.250425       0.600133       0.440640      -1.047756       0.012645      -0.014389      -0.019953       0.027659      -0.026804       0.022232      -0.003385       0.015802       0.016244      -0.034073      -0.003889       0.037962             12.183993       8.564875      -0.040598      -3.593358      10.801539       6.728507      17.185564           0.004401
          192              C       3.769711      17.513714      12.685580      -0.196519      32.513889 0.44486636E+03  0.10516531E+05                                 8.848437                            7.026210       0.284617       2.067347                    0.999541      29.531699      85.064982       0.622614       0.416144      -1.064637       0.007149       0.001127       0.006072       0.009448       0.003453      -0.006763      -0.016006       0.019688      -0.024862      -0.023246       0.004074       0.019172             10.340562       7.561483       0.833561      -2.186715      10.348887       5.255431      13.111317          -0.000262
          193              C       3.371783      18.146432      13.843729       0.074578      26.802926 0.35447642E+03  0.79709206E+04                                 7.977150                            6.419382       0.141833       2.059421                    0.999544      26.706106      76.702816       0.624820       0.435944      -1.045241      -0.035046      -0.030326       0.014071       0.048434       0.008398       0.019306      -0.015571       0.007663      -0.069734      -0.038000       0.014245       0.023755              9.145723       7.439039       0.512445      -2.892400       8.641856       3.581104      11.356274           0.003045
          194              C       1.891232      16.534844      14.328612       0.102594      25.394267 0.32111595E+03  0.70422672E+04                                 7.676981                            6.086193       0.090032       2.052528                    0.999586      25.826997      73.178737       0.645646       0.432574      -1.047606       0.028495       0.025256      -0.011175       0.039682      -0.012573       0.012422      -0.039435       0.013911      -0.043489      -0.047265       0.003681       0.043584              8.883284       7.307940       0.534592      -3.055411       7.568454       3.394939      11.773457           0.003446
          195              C       7.137155      12.545601       3.212348      -0.187543      32.745476 0.43862353E+03  0.10334291E+05                                 8.925838                            7.004511       0.306450       2.081932                    0.999138      29.231253      84.109455       0.619758       0.419464      -1.062328       0.001486       0.005501      -0.016045       0.017027      -0.000856       0.009815      -0.003183      -0.013120      -0.039801      -0.018648       0.004694       0.013954             10.447546       8.210191       0.589643      -3.587027       8.666169       4.463026      14.466279          -0.000316
          196              N       0.103382       9.514513       1.116049      -0.318360      44.864118 0.61435379E+03  0.15625511E+05                                10.872763                            8.257201      -0.462598       1.853130                    0.997500      30.743392      89.619894       0.578645       0.416177      -1.072674       0.052668       0.008894       0.049701       0.072960       0.029201      -0.002605      -0.050814      -0.039624      -0.023505      -0.052672      -0.016083       0.068755             12.998491      13.820580       2.550582       2.508368      11.563007      -3.908866      13.611885           0.000875
          197              N       7.117538       7.860366       0.963704      -0.315560      47.022378 0.61717598E+03  0.15719010E+05                                11.242749                            8.303759      -0.575434       1.819947                    0.996753      30.758768      89.796183       0.574008       0.418959      -1.070635      -0.025592      -0.054915       0.039684       0.072425       0.001508       0.049555      -0.011439       0.048580      -0.018041      -0.045887      -0.017389       0.063276             13.965585      15.556975       1.911793       4.582366      10.311855      -3.392130      16.027926           0.001959
          198              N       4.620697      14.094769       0.365300      -0.284357      31.793803 0.49445843E+03  0.11817608E+05                                 8.284019                            7.176185       0.285799       2.077361                    0.999788      29.121048      80.186822       0.656172       0.390561      -1.098522      -0.228092      -0.173747      -0.003340       0.286749      -0.223502      -0.022370       0.018185      -0.090704       0.312344      -0.280203       0.094430       0.185773              8.327997       9.309466      -1.618613      -1.457205       9.384167       1.845756       6.290358           0.000442
          199              N      10.011366       5.565838       6.246141      -0.158430      31.835035 0.49946898E+03  0.11969442E+05                                 8.467058                            7.320316      -0.077770       2.009725                    0.999083      27.179450      74.980975       0.635270       0.402330      -1.090221      -0.027585       0.068643      -0.098438       0.123138      -0.006962      -0.023182       0.047110       0.026379      -0.100204      -0.067995       0.015333       0.052663              9.460426       8.713585      -3.065278       0.685744       8.155586      -2.290364      11.512106          -0.018578
          200              N       3.217032       5.666940       7.583336      -0.316160      44.782502 0.61303788E+03  0.15583053E+05                                10.858934                            8.247832      -0.472123       1.850898                    0.997350      30.704957      89.470178       0.579052       0.416125      -1.072751       0.053353       0.039529      -0.033240       0.074256      -0.015741      -0.023928       0.039334      -0.060792      -0.084920      -0.053147      -0.015544       0.068691             12.980680      13.799233       0.891987      -3.457410      16.463107       1.067642       8.679700          -0.002730
          201              N      10.231187       6.362079       9.092042      -0.316049      47.030087 0.61718849E+03  0.15721651E+05                                11.251301                            8.309294      -0.577995       1.819306                    0.996759      30.765729      89.864994       0.573171       0.419509      -1.070131      -0.026175       0.060868       0.027020       0.071555       0.041836      -0.026145      -0.000899       0.027676      -0.081818      -0.045731      -0.017327       0.063058             13.976880      15.569940       3.014838      -3.950644      17.550640      -0.780001       8.810061          -0.004021
          202              N       7.734343       2.726646       3.992092      -0.284509      31.806521 0.49471727E+03  0.11825567E+05                                 8.286062                            7.178104       0.288054       2.077923                    0.999783      29.129572      80.221300       0.656066       0.390565      -1.098498      -0.228481       0.084696       0.151786       0.287082       0.092117       0.204641      -0.056657      -0.158338       0.109797      -0.279912       0.094323       0.185590              8.329848       9.312331      -0.453151       2.129712       5.466940       0.416589      10.210274          -0.000598
          203              N       3.784036      12.084065       8.437942      -0.159899      31.873609 0.50026107E+03  0.11992914E+05                                 8.473072                            7.325606      -0.079766       2.008761                    0.999051      27.198399      75.041973       0.635121       0.402274      -1.090282      -0.027329      -0.119485      -0.010446       0.123015      -0.016934       0.017914      -0.007594       0.095315       0.103818      -0.068078       0.015099       0.052980              9.467665       8.718835       2.129892       2.312276      12.669185      -0.307806       7.014975          -0.018646
          204              N       6.330707      13.191559       7.681787      -0.318174      44.862496 0.61438742E+03  0.15625722E+05                                10.869838                            8.255565      -0.468786       1.851475                    0.997332      30.740268      89.592862       0.578930       0.415990      -1.072854       0.053242      -0.047899      -0.016070       0.073398      -0.012288       0.027277       0.011178       0.027727       0.179392      -0.052437      -0.016580       0.069017             12.994105      13.815014      -3.445818       0.955221       9.711627       2.840543      15.455676          -0.002763
          205              N       4.003868      14.150567       6.325426      -0.314368      46.936331 0.61577264E+03  0.15677871E+05                                11.242280                            8.303747      -0.570884       1.822035                    0.996820      30.727757      89.756124       0.572902       0.419913      -1.069786      -0.025917      -0.006832      -0.067510       0.072636      -0.044458      -0.023200       0.012158       0.047885      -0.022871      -0.046749      -0.017126       0.063875             13.964293      15.555491      -4.923039      -0.634875      11.659390       4.170377      14.677998          -0.003996
          206              N       1.507004      11.551597      12.023781      -0.283806      31.779137 0.49418631E+03  0.11809519E+05                                 8.281030                            7.173862       0.284379       2.076999                    0.999777      29.117030      80.171258       0.656324       0.390523      -1.098545      -0.228862       0.089166      -0.149047       0.287304       0.131174      -0.181990       0.039305      -0.188941       0.015553      -0.279896       0.094555       0.185341              8.324699       9.307058       2.070140      -0.672267       8.657861      -2.260125       7.009176          -0.000548
          207              N       6.897715      10.723109       1.697090      -0.159406      31.847332 0.49971638E+03  0.11976098E+05                                 8.466725                            7.320438      -0.077068       2.009843                    0.999059      27.184550      74.981863       0.635525       0.402144      -1.090415      -0.027391       0.049907       0.108923       0.122903       0.024050       0.006188      -0.039722       0.013998      -0.139972      -0.068551       0.015520       0.053032              9.459241       8.714236       0.940264      -2.996402       8.689009       2.596488      10.974477           0.017226
          208              N       9.237618      18.858499      15.265124      -0.318359      44.864105 0.61435356E+03  0.15625503E+05                                10.872760                            8.257199      -0.462598       1.853130                    0.997500      30.743388      89.619876       0.578645       0.416177      -1.072674      -0.052668      -0.008894      -0.049701       0.072960       0.029201      -0.002605      -0.050814      -0.039624      -0.023505      -0.052672      -0.016084       0.068755             12.998487      13.820576       2.550579       2.508370      11.563002      -3.908864      13.611882           0.000875
          209              N       2.223462      20.512646      15.417469      -0.315560      47.022372 0.61717596E+03  0.15719010E+05                                11.242750                            8.303760      -0.575435       1.819947                    0.996753      30.758767      89.796188       0.574008       0.418959      -1.070635       0.025591       0.054915      -0.039684       0.072425       0.001508       0.049555      -0.011439       0.048580      -0.018041      -0.045887      -0.017389       0.063276             13.965585      15.556975       1.911794       4.582363      10.311856      -3.392130      16.027923           0.001959
          210              N       4.720303      14.278243      16.015873      -0.284358      31.793785 0.49445811E+03  0.11817598E+05                                 8.284014                            7.176182       0.285800       2.077361                    0.999788      29.121044      80.186794       0.656172       0.390561      -1.098522       0.228092       0.173746       0.003340       0.286749      -0.223502      -0.022370       0.018185      -0.090704       0.312343      -0.280202       0.094430       0.185772              8.327992       9.309461      -1.618610      -1.457204       9.384161       1.845755       6.290355           0.000443
          211              N      -0.670366      22.807174      10.135032      -0.158431      31.835039 0.49946908E+03  0.11969445E+05                                 8.467057                            7.320315      -0.077769       2.009726                    0.999083      27.179449      74.980959       0.635270       0.402330      -1.090221       0.027585      -0.068643       0.098438       0.123137      -0.006962      -0.023182       0.047110       0.026379      -0.100203      -0.067995       0.015333       0.052663              9.460425       8.713586      -3.065280       0.685744       8.155588      -2.290365      11.512103          -0.018578
          212              N       6.123968      22.706072       8.797837      -0.316160      44.782501 0.61303794E+03  0.15583055E+05                                10.858933                            8.247832      -0.472124       1.850898                    0.997350      30.704962      89.470193       0.579052       0.416125      -1.072751      -0.053353      -0.039529       0.033240       0.074256      -0.015741      -0.023929       0.039334      -0.060792      -0.084920      -0.053147      -0.015544       0.068692             12.980677      13.799233       0.891995      -3.457410      16.463101       1.067637       8.679698          -0.002730
          213              N      -0.890187      22.010933       7.289131      -0.316048      47.030031 0.61718780E+03  0.15721629E+05                                11.251293                            8.309290      -0.577995       1.819306                    0.996759      30.765708      89.864922       0.573171       0.419509      -1.070131       0.026175      -0.060868      -0.027020       0.071555       0.041835      -0.026145      -0.000898       0.027676      -0.081818      -0.045731      -0.017327       0.063058             13.976868      15.569922       3.014826      -3.950637      17.550625      -0.779997       8.810055          -0.004021
          214              N       1.606657      25.646366      12.389081      -0.284510      31.806556 0.49471799E+03  0.11825589E+05                                 8.286071                            7.178112       0.288054       2.077923                    0.999783      29.129583      80.221366       0.656065       0.390566      -1.098498       0.228481      -0.084696      -0.151786       0.287082       0.092117       0.204641      -0.056657      -0.158338       0.109797      -0.279913       0.094323       0.185590              8.329858       9.312342      -0.453152       2.129714       5.466945       0.416589      10.210285          -0.000598
          215              N       5.556964      16.288947       7.943231      -0.159899      31.873588 0.50026068E+03  0.11992902E+05                                 8.473066                            7.325602      -0.079763       2.008762                    0.999051      27.198388      75.041923       0.635121       0.402274      -1.090283       0.027329       0.119485       0.010446       0.123015      -0.016934       0.017914      -0.007594       0.095315       0.103818      -0.068078       0.015099       0.052980              9.467658       8.718830       2.129888       2.312275      12.669172      -0.307808       7.014972          -0.018645
          216              N       3.010293      15.181453       8.699386      -0.318174      44.862485 0.61438728E+03  0.15625717E+05                                10.869835                            8.255563      -0.468786       1.851475                    0.997332      30.740265      89.592845       0.578930       0.415990      -1.072854      -0.053242       0.047898       0.016070       0.073398      -0.012288       0.027277       0.011178       0.027726       0.179392      -0.052437      -0.016580       0.069017             12.994101      13.815013      -3.445818       0.955221       9.711625       2.840540      15.455666          -0.002763
          217              N       5.337132      14.222445      10.055747      -0.314368      46.936307 0.61577227E+03  0.15677859E+05                                11.242275                            8.303744      -0.570884       1.822035                    0.996820      30.727754      89.756113       0.572902       0.419913      -1.069786       0.025917       0.006832       0.067510       0.072636      -0.044458      -0.023200       0.012158       0.047885      -0.022871      -0.046749      -0.017126       0.063875             13.964287      15.555481      -4.923032      -0.634871      11.659383       4.170375      14.677997          -0.003995
          218              N      -1.507004      16.821415       4.357392      -0.283806      31.779140 0.49418641E+03  0.11809522E+05                                 8.281030                            7.173863       0.284378       2.076998                    0.999777      29.117035      80.171275       0.656324       0.390523      -1.098545       0.228862      -0.089166       0.149047       0.287304       0.131174      -0.181990       0.039305      -0.188941       0.015554      -0.279896       0.094555       0.185341              8.324698       9.307059       2.070139      -0.672265       8.657860      -2.260124       7.009176          -0.000549
          219              N       2.443285      17.649903      14.684083      -0.159406      31.847306 0.49971585E+03  0.11976082E+05                                 8.466718                            7.320432      -0.077065       2.009845                    0.999059      27.184535      74.981795       0.635525       0.402144      -1.090416       0.027391      -0.049907      -0.108923       0.122903       0.024050       0.006188      -0.039722       0.013998      -0.139972      -0.068551       0.015520       0.053032              9.459232       8.714230       0.940265      -2.996399       8.689002       2.596484      10.974465           0.017226

******************************************************
Auxiliary information for the entire system
The total spin magnetic moment of the unit cell is   1.000004
The total net atomic charge of the unit cell is   0.000008
Accuracy of reproducing the electrostatic potential in the unit cell:
  The inner radius (bohr) =    5.0000
  The outer radius (bohr) =   12.0000
  Valid grid points have density less than (e/(bohr^3)) =    0.0001
  The number of valid grid points were=        64640
  The rms potential error without charges in kcal/mol is=      8.02168
  The rms potential error with partial charges in kcal/mol is=      3.36277
  The RRMSE value at monopole order=      0.41921
  The rms potential error with partial charges and cloud penetration in kcal/mol is=      3.37152
  The RRMSE value at monopole order with cloud penetration is=      0.42030
  The rms potential error with partial charges and atomic dipoles in kcal/mol is=      0.93803
  The RRMSE value at dipole order=      0.11694
  The rms potential error with partial charges, atomic dipoles and cloud penetration in kcal/mol is=      0.94548
  The RRMSE value at dipole order with cloud penetration=      0.11787

******************************************************
The electron densities and ab initio electrostatic potential were computed in VASP using the PBE functional and
projector augmented wave method. See the main text of the journal article for a description of computational details.
The atomic charges, dipoles, and quadrupoles were computed with the DDEC6 method as described in
(a) T. A. Manz and N. Gabaldon Limas, RSC Adv. 6 (2016) 47771-47801 DOI: 10.1039/c6ra04656h
(b) N. Gabaldon Limas and T. A. Manz, RSC Adv. 8 (2018) 2678-2707 DOI: 10.1039/c7ra11829e.
For each atom in the material, the electron cloud parameters were fit to the spherically averaged atom-in-material
electron density using radial positions for which this density was between 10^-4 and 10^-2 electrons per cubic bohr.
The polarizabilities, dispersion coefficients, and quantum Drude oscillator (QDO) parameters were fit using the MCLF method.
The magnetic structure of the system was optimized in VASP from the default ferromagnetic initial guess using spin polarization.
The atomic spin moments (ASMs) were computed on this optimized magnetic structure using the DDEC6 partition as inputs
to the method of T. A. Manz and D. S. Sholl, J. Chem. Theory Comput. 7 (2011) 4146-4164 DOI: 10.1021/ct200539n.
The RMSE and RRMSE were computed using a uniform grid with Ewald summation.
