# Supplementary material for: A collection of forcefield precursors for metal–organic frameworks
Source: RSC Adv. 2019 Nov 13;9(63):36492–507. doi: 10.1039/c9ra07327b (PMC9075174; doi:10.1039/c9ra07327b)
Supplement: RA-009-C9RA07327B-s3589 [file RA-009-C9RA07327B-s3589.xyz]

  219
jmolscript: load "" {1 1 1} spacegroup "x,y,z" unitcell [{      9.330700     0.000000     0.000000 }, {     -3.110245    19.231519     0.000000 }, {      3.110245     9.615766    16.654980 }]
Mn     1.555123     4.807883     8.327490     0.697741
Mn     4.665350    14.423643     8.327490     0.701696
Mn    -1.555123     9.615760     0.000000     0.699910
H      4.278124    20.510419     9.649895     0.128630
H      3.412235    22.561461    10.687501     0.124150
H      1.183127    20.383489     5.882539     0.129105
H     -0.813642    19.203636     6.713622     0.128377
H      3.905824    23.092249     6.983433     0.120115
H      5.636668    22.434531     5.674352     0.078391
H      6.426365     2.539523     2.696441     0.084346
H      4.559293     3.130893     3.913920     0.127181
H      7.466425    18.768043     9.599930     0.128671
H      6.855265    16.561226     9.568286     0.090373
H      4.307048    17.221828     6.725281     0.084950
H      4.833298    19.448838     6.671985     0.133936
H      5.052576     8.336866     7.005085     0.128630
H      5.918465     6.285824     5.967479     0.124150
H      8.147573     8.463796    10.772441     0.129105
H     10.144342     9.643649     9.941358     0.128377
H      5.424876     5.755036     9.671547     0.120115
H      3.694032     6.412754    10.980628     0.078391
H      2.904335    26.307762    13.958539     0.084346
H      4.771407    25.716392    12.741060     0.127181
H      1.864275    10.079242     7.055050     0.128671
H      2.475435    12.286059     7.086694     0.090373
H      5.023652    11.625457     9.929699     0.084950
H      4.497402     9.398447     9.982995     0.133936
H      1.167893    17.333372    10.722476     0.128579
H      0.302002    17.206443     8.427420     0.125341
H      7.403604    14.134210    12.716077     0.129156
H      5.406834    15.443877    13.322319     0.127879
H      0.795600    13.733232     9.819776     0.120322
H      2.526446    12.928393    11.043917     0.078533
H      9.536605    10.681191    13.107469     0.083941
H      7.669530    11.439874    11.986589     0.127054
H      4.356195    18.161290    12.256400     0.129046
H      3.745035    19.237294    14.183381     0.090793
H     10.527524    16.444878    15.032785     0.085645
H      1.723074    15.285216    13.130786     0.134180
H      8.162807    11.513913     5.932504     0.128579
H      9.028698    11.640842     8.227560     0.125341
H      1.927096    14.713075     3.938903     0.129156
H      3.923866    13.403408     3.332661     0.127879
H      8.535100    15.114053     6.835204     0.120322
H      6.804254    15.918892     5.611063     0.078533
H     -0.205905    18.166094     3.547511     0.083941
H      1.661170    17.407411     4.668391     0.127054
H      4.974505    10.685995     4.398580     0.129046
H      5.585665     9.609991     2.471599     0.090793
H     -1.196824    12.402407     1.622195     0.085645
H      7.607626    13.562069     3.524194     0.134180
H      7.388361    19.850779    12.937588     0.128515
H      6.522474    17.926666    14.195039     0.125309
H      4.293367    23.176871    14.711344     0.129299
H      2.296596    23.047058    13.274019     0.127841
H      7.016069    20.869089    16.506751     0.119424
H      8.746913    22.331646    16.591691     0.078873
H      3.316122    15.626571     0.851069     0.083523
H      1.449050    14.276518     0.754471     0.127089
H      1.245959    20.765237    11.453630     0.128679
H      0.634795    21.896050     9.558293     0.090251
H      7.417282    24.027864    11.551894     0.085769
H      7.943536    22.960516    13.507189     0.132846
H      1.942339     8.996506     3.717392     0.128515
H      2.808226    10.920619     2.459941     0.125309
H      5.037333     5.670414     1.943636     0.129299
H      7.034104     5.800227     3.380961     0.127841
H      2.314631     7.978196     0.148229     0.119424
H      0.583787     6.515639     0.063289     0.078873
H      6.014578    13.220714    15.803911     0.083523
H      7.881650    14.570767    15.900509     0.127089
H      8.084741     8.082048     5.201350     0.128679
H      8.695905     6.951235     7.096687     0.090251
H      1.913418     4.819421     5.103086     0.085768
H      1.387164     5.886769     3.147791     0.132846
C      3.533851     7.128550     7.855821     0.178861
C      4.637355    21.364298     9.563290    -0.201346
C      4.159623    22.492227    10.137886    -0.193507
C      5.031109    23.572557     9.734336     0.176667
C      4.953664    24.914533    10.184687    -0.119463
C      9.013774     6.698150     9.956347     0.179197
C      0.467462    20.761389     6.340551    -0.198812
C     -0.634493    20.109440     6.800228    -0.194558
C      7.856444    21.087363     7.445442     0.177361
C      2.693155     8.024258     8.545504    -0.118966
C      5.563278     3.565045     5.622555     0.139581
C      6.852781     3.583796     6.110712    -0.203388
C      7.891288     3.197242     5.311273     0.078901
C      6.540201     2.804918     3.582486     0.079021
C      5.402789     3.162625     4.305312    -0.212527
C      3.099973     9.465180     8.526350     0.154148
C      2.511204    10.368676     7.656294    -0.204693
C      2.885364    11.701421     7.679611     0.083431
C      4.955532    17.539148     7.311536     0.097569
C      5.267176    18.886316     7.269899    -0.184751
C      5.796849    21.718735     8.799159     0.178861
C      4.693345     7.482987     7.091690    -0.201346
C      5.171077     6.355058     6.517094    -0.193507
C      4.299591     5.274728     6.920644     0.176667
C      4.377036     3.932752     6.470293    -0.119463
C      0.316926    22.149135     6.698633     0.179197
C      8.863238     8.085896    10.314429    -0.198812
C      9.965193     8.737845     9.854752    -0.194558
C      1.474256     7.759922     9.209538     0.177361
C      6.637545    20.823027     8.109476    -0.118966
C      3.767422    25.282240    11.032425     0.139581
C      2.477919    25.263489    10.544268    -0.203388
C      1.439412    25.650043    11.343707     0.078901
C      2.790499    26.042367    13.072494     0.079021
C      3.927911    25.684660    12.349668    -0.212527
C      6.230727    19.382105     8.128630     0.154151
C      6.819496    18.478609     8.998686    -0.204693
C      6.445336    17.145864     8.975369     0.083431
C      4.375168    11.308137     9.343444     0.097568
C      4.063524     9.960969     9.385081    -0.184748
C      6.644080    12.854831     6.553568     0.179566
C      1.527125    16.831429    10.026298    -0.200894
C      1.049392    16.765080     8.762185    -0.195978
C      1.920879    15.875430     8.028367     0.178977
C      1.843433    15.594457     6.641007    -0.119402
C      2.793298    14.889140     5.876043     0.178292
C      6.687939    14.341910    12.159801    -0.199175
C      5.585983    15.065977    12.494566    -0.193560
C      4.746219    15.135787    11.325053     0.179001
C      5.803382    13.004259     5.433021    -0.120998
C      8.673511    12.702519    10.756286     0.138202
C      9.963014    13.115900    10.495968    -0.203684
C      1.670821    12.616842    11.230453     0.078998
C      9.650438    11.315831    12.434608     0.078570
C      8.513025    11.762963    11.763412    -0.210997
C      6.210200    12.267211     4.194723     0.155989
C      5.621433    11.061971     3.847300    -0.204768
C      5.995593    10.415792     2.681452     0.081448
C      1.845306    16.793930    14.464850     0.096848
C      2.156951    16.084286    13.318988    -0.186359
C      2.686620    15.992454    10.101412     0.179566
C      7.803575    12.015856     6.628682    -0.200894
C      8.281308    12.082205     7.892795    -0.195978
C      7.409821    12.971855     8.626613     0.178976
C      7.487267    13.252828    10.013973    -0.119402
C      6.537402    13.958145    10.778937     0.178292
C      2.642761    14.505375     4.495179    -0.199175
C      3.744717    13.781308     4.160414    -0.193560
C      4.584481    13.711498     5.329927     0.179001
C      3.527318    15.843026    11.221959    -0.120998
C      0.657189    16.144766     5.898694     0.138202
C     -0.632314    15.731385     6.159012    -0.203684
C      7.659879    16.230443     5.424527     0.078998
C     -0.319738    17.531454     4.220372     0.078570
C      0.817675    17.084322     4.891568    -0.210997
C      3.120500    16.580074    12.460257     0.155992
C      3.709267    17.785314    12.807680    -0.204769
C      3.335107    18.431493    13.973528     0.081448
C      7.485394    12.053355     2.190130     0.096848
C      7.173749    12.762999     3.335992    -0.186356
C      0.423611     8.863904     2.245591     0.179359
C      7.747594    19.498842    13.720373    -0.200277
C      7.269863    18.437263    14.409889    -0.196289
C      8.141352    18.246583    15.547257     0.178408
C      8.063909    17.185580    16.484266    -0.119937
C      5.903530     7.259995     0.822589     0.178526
C      3.577703    22.591271    14.809608    -0.198826
C      2.475747    22.519153    14.015166    -0.193796
C      1.635985    21.471420    14.539464     0.177697
C     -0.417084     7.818767     2.676455    -0.119206
C      2.453034    12.579721     0.276140     0.137788
C      3.742536    12.147589     0.048299    -0.201308
C      4.781043    13.033200     0.113254     0.077459
C      3.429957    14.726536     0.637886     0.079419
C      2.292545    13.921697     0.586255    -0.211363
C     -0.010264     7.114894     3.933906     0.153304
C      8.731670     7.416637     5.151385    -0.203728
C      9.105833     6.730073     6.293917     0.082067
C      8.065766    23.361492    11.533574     0.095812
C      8.377413    22.723968    12.721074    -0.183226
C      8.907089    19.983381    14.409389     0.179359
C      1.583106     9.348443     2.934607    -0.200277
C      2.060837    10.410022     2.245091    -0.196289
C      1.189348    10.600702     1.107723     0.178408
C      1.266791    11.661705     0.170714    -0.119937
C      3.427170    21.587290    15.832391     0.178526
C      5.752997     6.256014     1.845372    -0.198826
C      6.854953     6.328132     2.639814    -0.193796
C      7.694715     7.375865     2.115516     0.177697
C      9.747784    21.028518    13.978525    -0.119206
C      6.877666    16.267564    16.378840     0.137788
C      5.588164    16.699696    16.606681    -0.201308
C      4.549657    15.814085    16.541726     0.077459
C      5.900743    14.120749    16.017094     0.079419
C      7.038155    14.925588    16.068725    -0.211363
C      9.340964    21.732391    12.721074     0.153306
C      0.599030    21.430648    11.503595    -0.203728
C      0.224867    22.117212    10.361063     0.082068
C      1.264934     5.485793     5.121406     0.095812
C      0.953287     6.123317     3.933906    -0.183224
N      3.332309     5.768689     7.753226    -0.356789
N     10.207170     6.527373     9.309135    -0.356180
N      7.757858     2.816458     4.062150    -0.281328
N      3.806305    12.178844     8.519189    -0.225523
N      5.998391    23.078596     8.901754    -0.356789
N     -0.876470    22.319912     7.345845    -0.356181
N      1.572842    26.030827    12.592830    -0.281328
N      5.524395    16.668441     8.135791    -0.225523
N      6.442537    13.445912     7.782539    -0.359193
N      3.986695    14.414026     6.347546    -0.357418
N      1.537394    11.725462    12.184783    -0.280804
N      6.916532    10.904176     1.848203    -0.223737
N      2.888163    15.401373     8.872441    -0.359193
N      5.344005    14.433259    10.307434    -0.357418
N     -1.537394    17.121823     4.470197    -0.280804
N      2.414168    17.943109    14.806777    -0.223737
N      0.222066     9.632684     1.119215    -0.358165
N      7.096927     7.905886     0.998300    -0.356724
N      4.647613    14.305366     0.408047    -0.280854
N     10.026773     5.764266     6.287588    -0.223760
N      9.108634    19.214601    15.535765    -0.358165
N      2.233773    20.941399    15.656680    -0.356724
N      4.683087    14.541919    16.246933    -0.280854
N     -0.696073    23.083019    10.367392    -0.223759

The following XYZ coordinates are in angstroms. Other properties are in atomic units.
The sperically averaged electron density of each atom fit to a function of the form exp(a - br)
eigen_1, eigen_2 and eigen_3 are the three eigenvalues of traceless quadrupole moment tensor
  atom number  atomic symbol              X              Y              Z     net charge C6 coefficient C8 coefficient C10 coefficient fluctuating dipole atomic polarizability isotropic forcefield polarizability              a              b squared Pearson coefficient          <r^3>          <r^4>         wp_QDO          m_QDO          q_QDO       dipole_x       dipole_y       dipole_z         dipole            Qxy            Qxz            Qyz     Q(x^2-y^2)  Q(3z^2 - R^2)        eigen_1        eigen_2        eigen_3 static polarizability      alpha(xx)      alpha(xy)      alpha(xz)      alpha(yy)      alpha(yz)      alpha(zz) atomic spin moment
            1             Mn       1.555123       4.807883       8.327490       0.697741     122.041194 0.25603306E+04  0.89231496E+05                                21.143995                           17.365998       0.805276       1.965188                    0.997557      63.082798     187.775159       0.397877       0.441707      -1.101962      -0.000000       0.000000      -0.000000       0.000000       0.024375      -0.060454       0.057411      -0.025373      -0.220303      -0.124662       0.052594       0.072068             25.687269      24.686991       1.145160      -1.403369      29.950275      -6.259528      22.424540           3.891027
            2             Mn       4.665350      14.423643       8.327490       0.701696     121.786457 0.25529943E+04  0.88903688E+05                                21.111497                           17.338121       0.806388       1.966430                    0.997527      62.942661     187.224813       0.398337       0.441556      -1.102159       0.000000       0.000000       0.000000       0.000000      -0.065693       0.009738       0.023894       0.118255       0.204383      -0.125875       0.054281       0.071594             25.649688      24.652373      -1.787576      -0.291971      29.683837       6.376592      22.612855           3.895957
            3             Mn      -1.555123       9.615760       0.000000       0.699910     121.929732 0.25571488E+04  0.89081922E+05                                21.123462                           17.349292       0.808332       1.966713                    0.997540      62.985901     187.370589       0.398321       0.441407      -1.102285      -0.000000      -0.000000       0.000000       0.000000       0.040607       0.051736      -0.081793       0.017763      -0.093775      -0.125132       0.053409       0.071723             25.662648      24.662721       0.641418       1.689604      18.866967      -0.126143      33.458256           3.896844
            4              H       4.278124      20.510419       9.649895       0.128630       1.012941 0.72634135E+01  0.69689410E+02                                 1.672596                            1.584449      -0.957335       2.431448                    0.998746       3.388055       9.413852       0.492530       1.296126      -0.705823      -0.019435      -0.031176       0.006905       0.037381       0.007638      -0.011947      -0.001285      -0.007141      -0.030744      -0.018021       0.001891       0.016130              1.705559       1.526152       0.277341      -0.101817       2.231797      -0.076471       1.358729          -0.000144
            5              H       3.412235      22.561461      10.687501       0.124150       0.985096 0.68869298E+01  0.66026500E+02                                 1.710224                            1.591255      -1.247259       2.290401                    0.995143       3.690740      10.679499       0.463370       1.378749      -0.686342      -0.028609      -0.002010       0.020590       0.035306       0.004455      -0.012026       0.003208      -0.005428      -0.014883      -0.016176       0.006007       0.010169              1.777855       2.139754      -0.038952      -0.565643       1.448984      -0.001123       1.744827           0.000092
            6              H       1.183127      20.383489       5.882539       0.129105       1.037730 0.74881146E+01  0.72477811E+02                                 1.702144                            1.609862      -1.065568       2.379314                    0.997686       3.474717       9.733487       0.487571       1.297884      -0.704774       0.027244      -0.019924      -0.017503       0.038020      -0.006072      -0.009603       0.007438       0.001640      -0.032801      -0.016248      -0.000637       0.016885              1.723089       1.952476      -0.224097      -0.372391       1.704586       0.140875       1.512204           0.000184
            7              H      -0.813642      19.203636       6.713622       0.128377       0.969472 0.66832939E+01  0.63956148E+02                                 1.732045                            1.597279      -1.299443       2.273526                    0.993707       3.737384      11.006097       0.447108       1.431536      -0.676089      -0.004467      -0.036616      -0.008213       0.037791       0.001477      -0.004738       0.003876      -0.015349      -0.037937      -0.014964       0.000373       0.014592              1.826796       1.483147       0.165774      -0.053474       2.647524       0.114497       1.349718          -0.000090
            8              H       3.905824      23.092249       6.983433       0.120115       0.939560 0.70847550E+01  0.68903190E+02                                 1.700265                            1.648608      -1.400610       2.221740                    0.991761       3.882566      11.586360       0.437774       1.438604      -0.674186       0.006899       0.010683       0.032216       0.034635      -0.000329       0.001091       0.007329       0.012893       0.024387      -0.013076       0.002309       0.010767              1.691561       1.574272      -0.018732       0.219954       1.413682       0.121480       2.086730          -0.000346
            9              H       5.636668      22.434531       5.674352       0.078391       1.167366 0.83304780E+01  0.83663042E+02                                 1.909247                            1.743989      -1.233962       2.282868                    0.993056       3.931323      11.600087       0.445445       1.369143      -0.688319       0.040795      -0.000845       0.014075       0.043163      -0.005128       0.000562       0.007236       0.032406      -0.003961      -0.019256       0.001584       0.017672              1.995918       2.735366      -0.040586       0.478829       1.552986      -0.098279       1.699401          -0.000295
           10              H       6.426365       2.539523       2.696441       0.084346       1.359087 0.97836119E+01  0.98971284E+02                                 1.899940                            1.737214      -0.765172       2.503572                    0.999573       3.338230       8.876980       0.523428       1.156748      -0.741999      -0.000944      -0.012685      -0.041478       0.043384      -0.002950       0.000143       0.010774       0.020845       0.032332      -0.019949       0.005277       0.014671              1.945002       1.497214       0.014445       0.081393       1.626865       0.293047       2.710926           0.000012
           11              H       4.559293       3.130893       3.913920       0.127181       1.069174 0.78854211E+01  0.76095974E+02                                 1.646182                            1.583478      -0.908435       2.453012                    0.999158       3.206111       8.513575       0.532279       1.192423      -0.731409      -0.031721      -0.001029      -0.015794       0.035451      -0.002549       0.006107       0.006225       0.022445       0.014642      -0.016301       0.002950       0.013352              1.643325       1.999037       0.013750       0.217649       1.370329      -0.053016       1.560610          -0.000106
           12              H       7.466425      18.768043       9.599930       0.128671       0.929072 0.68056529E+01  0.64241032E+02                                 1.580109                            1.534131      -0.844720       2.487799                    0.999527       3.311411       9.125098       0.500354       1.296840      -0.705751       0.025163       0.009911       0.022425       0.035132       0.000874       0.013003      -0.002380      -0.004306      -0.005736      -0.014861       0.003279       0.011583              1.587544       1.686040       0.168121       0.327661       1.506990       0.134322       1.569602           0.000178
           13              H       6.855265      16.561226       9.568286       0.090373       1.080406 0.79626331E+01  0.78701966E+02                                 1.785948                            1.685533      -1.035437       2.381737                    0.996643       3.715635      10.711546       0.463157       1.337978      -0.695539       0.021414      -0.026169       0.029902       0.045138       0.000580       0.015417      -0.002324      -0.007033       0.006274      -0.017193       0.002485       0.014708              1.817051       1.629539      -0.223742       0.206843       2.085827      -0.444199       1.735788           0.000235
           14              H       4.307048      17.221828       6.725281       0.084950       1.175165 0.84891530E+01  0.84654439E+02                                 1.839946                            1.701606      -1.084779       2.350212                    0.996574       3.673724      10.393045       0.480215       1.279042      -0.708448      -0.029231      -0.011753      -0.030725       0.044007      -0.000551       0.013335      -0.004868      -0.007658       0.018553      -0.015511      -0.000290       0.015801              1.920539       2.137002       0.472546       0.484564       1.898398       0.347180       1.726217           0.000169
           15              H       4.833298      19.448838       6.671985       0.133936       0.969354 0.70391744E+01  0.66998940E+02                                 1.628697                            1.562687      -0.900123       2.466928                    0.999194       3.297940       9.121676       0.494660       1.300929      -0.705292      -0.015963       0.020130      -0.024927       0.035797       0.002011       0.013999      -0.003944      -0.002899      -0.000549      -0.015794       0.002366       0.013428              1.643297       1.530137      -0.254246       0.268181       1.865079      -0.326269       1.534675           0.000176
           16              H       5.052576       8.336866       7.005085       0.128630       1.012941 0.72634127E+01  0.69689398E+02                                 1.672596                            1.584449      -0.957335       2.431448                    0.998746       3.388055       9.413851       0.492530       1.296126      -0.705823       0.019434       0.031176      -0.006905       0.037381       0.007638      -0.011947      -0.001285      -0.007141      -0.030744      -0.018021       0.001891       0.016130              1.705559       1.526152       0.277341      -0.101817       2.231797      -0.076471       1.358728          -0.000143
           17              H       5.918465       6.285824       5.967479       0.124150       0.985095 0.68869266E+01  0.66026463E+02                                 1.710224                            1.591255      -1.247258       2.290401                    0.995143       3.690739      10.679496       0.463370       1.378749      -0.686342       0.028609       0.002010      -0.020590       0.035306       0.004455      -0.012026       0.003208      -0.005428      -0.014883      -0.016176       0.006007       0.010169              1.777855       2.139753      -0.038952      -0.565643       1.448984      -0.001123       1.744827           0.000092
           18              H       8.147573       8.463796      10.772441       0.129105       1.037730 0.74881146E+01  0.72477811E+02                                 1.702144                            1.609862      -1.065568       2.379314                    0.997686       3.474717       9.733487       0.487571       1.297884      -0.704774      -0.027244       0.019924       0.017503       0.038020      -0.006072      -0.009603       0.007438       0.001640      -0.032801      -0.016248      -0.000637       0.016885              1.723089       1.952476      -0.224097      -0.372391       1.704586       0.140875       1.512204           0.000184
           19              H      10.144342       9.643649       9.941358       0.128377       0.969471 0.66832881E+01  0.63956086E+02                                 1.732045                            1.597279      -1.299444       2.273526                    0.993707       3.737383      11.006097       0.447107       1.431538      -0.676088       0.004467       0.036616       0.008213       0.037791       0.001477      -0.004738       0.003876      -0.015349      -0.037937      -0.014964       0.000373       0.014592              1.826796       1.483147       0.165774      -0.053474       2.647524       0.114497       1.349717          -0.000090
           20              H       5.424876       5.755036       9.671547       0.120115       0.939561 0.70847610E+01  0.68903257E+02                                 1.700265                            1.648608      -1.400610       2.221740                    0.991761       3.882567      11.586360       0.437775       1.438603      -0.674186      -0.006899      -0.010683      -0.032216       0.034635      -0.000329       0.001091       0.007329       0.012893       0.024387      -0.013076       0.002309       0.010767              1.691561       1.574272      -0.018732       0.219954       1.413682       0.121480       2.086730          -0.000346
           21              H       3.694032       6.412754      10.980628       0.078391       1.167366 0.83304827E+01  0.83663099E+02                                 1.909247                            1.743989      -1.233962       2.282868                    0.993056       3.931324      11.600090       0.445445       1.369143      -0.688319      -0.040795       0.000845      -0.014075       0.043163      -0.005128       0.000562       0.007236       0.032406      -0.003961      -0.019256       0.001584       0.017672              1.995918       2.735367      -0.040587       0.478830       1.552987      -0.098279       1.699402          -0.000295
           22              H       2.904335      26.307762      13.958539       0.084346       1.359087 0.97836168E+01  0.98971349E+02                                 1.899941                            1.737215      -0.765172       2.503572                    0.999573       3.338230       8.876982       0.523428       1.156749      -0.741999       0.000944       0.012685       0.041478       0.043384      -0.002950       0.000143       0.010774       0.020845       0.032332      -0.019949       0.005277       0.014671              1.945003       1.497215       0.014445       0.081393       1.626865       0.293047       2.710928           0.000012
           23              H       4.771407      25.716392      12.741060       0.127181       1.069174 0.78854223E+01  0.76095989E+02                                 1.646182                            1.583478      -0.908435       2.453012                    0.999158       3.206111       8.513575       0.532279       1.192423      -0.731409       0.031721       0.001029       0.015794       0.035451      -0.002549       0.006107       0.006225       0.022445       0.014642      -0.016301       0.002950       0.013352              1.643325       1.999037       0.013750       0.217649       1.370329      -0.053016       1.560610          -0.000106
           24              H       1.864275      10.079242       7.055050       0.128671       0.929072 0.68056534E+01  0.64241036E+02                                 1.580109                            1.534131      -0.844720       2.487799                    0.999527       3.311411       9.125097       0.500354       1.296839      -0.705751      -0.025163      -0.009911      -0.022425       0.035132       0.000874       0.013003      -0.002380      -0.004306      -0.005736      -0.014861       0.003279       0.011583              1.587544       1.686040       0.168121       0.327661       1.506990       0.134322       1.569602           0.000178
           25              H       2.475435      12.286059       7.086694       0.090373       1.080406 0.79626324E+01  0.78701960E+02                                 1.785948                            1.685533      -1.035437       2.381737                    0.996643       3.715635      10.711547       0.463157       1.337978      -0.695539      -0.021414       0.026169      -0.029902       0.045138       0.000580       0.015417      -0.002324      -0.007033       0.006274      -0.017193       0.002485       0.014708              1.817051       1.629539      -0.223742       0.206843       2.085827      -0.444200       1.735788           0.000235
           26              H       5.023652      11.625457       9.929699       0.084950       1.175165 0.84891581E+01  0.84654504E+02                                 1.839947                            1.701607      -1.084780       2.350212                    0.996574       3.673725      10.393049       0.480215       1.279043      -0.708448       0.029231       0.011753       0.030725       0.044007      -0.000551       0.013335      -0.004868      -0.007658       0.018553      -0.015511      -0.000290       0.015801              1.920540       2.137003       0.472546       0.484564       1.898399       0.347180       1.726217           0.000169
           27              H       4.497402       9.398447       9.982995       0.133936       0.969356 0.70391931E+01  0.66999157E+02                                 1.628698                            1.562688      -0.900125       2.466927                    0.999194       3.297944       9.121687       0.494660       1.300927      -0.705293       0.015963      -0.020130       0.024927       0.035797       0.002011       0.013999      -0.003944      -0.002899      -0.000549      -0.015794       0.002366       0.013428              1.643299       1.530139      -0.254247       0.268182       1.865081      -0.326270       1.534676           0.000176
           28              H       1.167893      17.333372      10.722476       0.128579       1.011014 0.72446396E+01  0.69448706E+02                                 1.668993                            1.581276      -0.954340       2.432772                    0.998793       3.382584       9.387657       0.493661       1.294285      -0.706232      -0.019463       0.021811       0.023517       0.037518      -0.014162      -0.000712       0.008819       0.006168       0.008581      -0.018018       0.001867       0.016151              1.701777       1.523053      -0.226001      -0.188544       1.639676       0.414720       1.942604          -0.000150
           29              H       0.302002      17.206443       8.427420       0.125341       0.980840 0.68525211E+01  0.65632555E+02                                 1.707514                            1.588993      -1.252319       2.289178                    0.995121       3.684622      10.666229       0.462820       1.381735      -0.685781      -0.028245       0.018641      -0.008288       0.034842      -0.012574       0.002136       0.002863       0.004704       0.015784      -0.016021       0.005851       0.010169              1.774900       2.135716      -0.469007       0.315597       1.669219      -0.127110       1.519766           0.000098
           30              H       7.403604      14.134210      12.716077       0.129156       1.036230 0.74747984E+01  0.72311447E+02                                 1.700044                            1.608103      -1.064279       2.380073                    0.997736       3.471549       9.719771       0.488021       1.297358      -0.704897       0.027390      -0.005117       0.026013       0.038119      -0.005361       0.009975       0.003070       0.019733       0.021676      -0.016302      -0.000501       0.016803              1.720885       1.949670      -0.209984       0.379239       1.436834       0.012942       1.776150           0.000188
           31              H       5.406834      15.443877      13.322319       0.127879       0.971646 0.67013609E+01  0.64179672E+02                                 1.735313                            1.599916      -1.304375       2.270989                    0.993628       3.744105      11.034359       0.446487       1.432395      -0.675910      -0.004282       0.011143       0.035867       0.037802      -0.004978       0.000939       0.009688       0.007922       0.031862      -0.015018       0.000392       0.014626              1.830512       1.485555      -0.129630      -0.117281       1.577877       0.506550       2.428105          -0.000093
           32              H       0.795600      13.733232       9.819776       0.120322       0.939341 0.70823415E+01  0.68872703E+02                                 1.699873                            1.648230      -1.398690       2.222552                    0.991773       3.881392      11.581636       0.437871       1.438435      -0.674217       0.006911       0.022478      -0.025085       0.034384       0.001162      -0.000244      -0.011755       0.005195       0.001641      -0.013074       0.002252       0.010822              1.691166       1.573876       0.199776      -0.093743       1.812825      -0.352128       1.686796          -0.000345
           33              H       2.526446      12.928393      11.043917       0.078533       1.166516 0.83252959E+01  0.83631340E+02                                 1.911711                            1.746028      -1.245707       2.278428                    0.992827       3.933657      11.623519       0.444020       1.373200      -0.687536       0.040748       0.012362      -0.006454       0.043068       0.003106       0.004335      -0.009838       0.027724      -0.017123      -0.019272       0.001683       0.017589              1.998623       2.739656       0.435891      -0.204702       1.750082      -0.014315       1.506132          -0.000293
           34              H       9.536605      10.681191      13.107469       0.083941       1.356335 0.97601682E+01  0.98660033E+02                                 1.895782                            1.733896      -0.762074       2.504460                    0.999582       3.337456       8.867218       0.524568       1.155101      -0.742376      -0.000895      -0.029930       0.031885       0.043740       0.001566       0.002363      -0.016784       0.010162       0.000405      -0.019797       0.005248       0.014549              1.940569       1.494585       0.062994      -0.052965       2.180734      -0.613413       2.146388           0.000013
           35              H       7.669530      11.439874      11.986589       0.127054       1.070072 0.78948296E+01  0.76223654E+02                                 1.648688                            1.585704      -0.913711       2.451064                    0.999099       3.206963       8.523073       0.531161       1.194353      -0.730977      -0.031545      -0.013387       0.008826       0.035386       0.006478      -0.000875      -0.011145       0.014017      -0.010964      -0.016301       0.002976       0.013325              1.645870       2.002621       0.182169      -0.121077       1.561208      -0.056069       1.373780          -0.000104
           36              H       4.356195      18.161290      12.256400       0.129046       0.927335 0.67915403E+01  0.64091686E+02                                 1.580111                            1.534145      -0.849368       2.486625                    0.999499       3.309739       9.127308       0.499433       1.299558      -0.705193       0.025048       0.014433      -0.019529       0.034887       0.010882      -0.007193       0.003345      -0.002616      -0.000264      -0.014876       0.003305       0.011571              1.587542       1.685989       0.199654      -0.309448       1.437609      -0.094254       1.639027           0.000182
           37              H       3.745035      19.237294      14.183381       0.090793       1.081501 0.79763941E+01  0.78905647E+02                                 1.790237                            1.689368      -1.048195       2.376857                    0.996409       3.722576      10.751120       0.461457       1.341755      -0.694752       0.021689       0.038879       0.007851       0.045206       0.012823      -0.008295       0.001198      -0.008824       0.001012      -0.017018       0.002425       0.014593              1.821498       1.633261       0.291934       0.090589       2.213737       0.375127       1.617497           0.000228
           38              H      10.527524      16.444878      15.032785       0.085645       1.171042 0.84535087E+01  0.84215612E+02                                 1.836395                            1.698626      -1.090373       2.348665                    0.996479       3.666723      10.370219       0.480353       1.279940      -0.708279      -0.028945      -0.020715       0.025566       0.043824       0.011842      -0.006061      -0.000007      -0.015892      -0.006494      -0.015384      -0.000440       0.015824              1.916648       2.132395       0.182821      -0.649361       1.466212      -0.098738       2.151337           0.000163
           39              H       1.723074      15.285216      13.130786       0.134180       0.969662 0.70405268E+01  0.66998075E+02                                 1.627004                            1.561200      -0.888324       2.471387                    0.999299       3.297653       9.112412       0.495799       1.298205      -0.705841      -0.016032      -0.031756      -0.004843       0.035902       0.011061      -0.008694       0.002707      -0.004955      -0.006798      -0.015710       0.002363       0.013347              1.641545       1.528601       0.358610       0.085866       1.897526       0.305604       1.498508           0.000173
           40              H       8.162807      11.513913       5.932504       0.128579       1.011014 0.72446392E+01  0.69448703E+02                                 1.668993                            1.581276      -0.954340       2.432772                    0.998793       3.382584       9.387658       0.493661       1.294285      -0.706232       0.019463      -0.021811      -0.023517       0.037518      -0.014162      -0.000712       0.008819       0.006168       0.008581      -0.018018       0.001867       0.016151              1.701778       1.523053      -0.226001      -0.188544       1.639676       0.414720       1.942604          -0.000150
           41              H       9.028698      11.640842       8.227560       0.125341       0.980841 0.68525219E+01  0.65632563E+02                                 1.707514                            1.588993      -1.252319       2.289178                    0.995121       3.684622      10.666228       0.462820       1.381735      -0.685782       0.028245      -0.018641       0.008288       0.034842      -0.012574       0.002136       0.002863       0.004704       0.015784      -0.016021       0.005851       0.010169              1.774900       2.135715      -0.469007       0.315596       1.669218      -0.127110       1.519766           0.000098
           42              H       1.927096      14.713075       3.938903       0.129156       1.036230 0.74747984E+01  0.72311447E+02                                 1.700044                            1.608103      -1.064279       2.380073                    0.997736       3.471549       9.719771       0.488021       1.297358      -0.704897      -0.027390       0.005117      -0.026013       0.038119      -0.005361       0.009975       0.003070       0.019733       0.021676      -0.016302      -0.000501       0.016803              1.720885       1.949670      -0.209984       0.379239       1.436834       0.012942       1.776150           0.000188
           43              H       3.923866      13.403408       3.332661       0.127879       0.971646 0.67013618E+01  0.64179680E+02                                 1.735313                            1.599916      -1.304375       2.270989                    0.993628       3.744105      11.034358       0.446487       1.432395      -0.675910       0.004282      -0.011143      -0.035867       0.037802      -0.004978       0.000939       0.009688       0.007922       0.031862      -0.015018       0.000392       0.014626              1.830512       1.485554      -0.129630      -0.117281       1.577876       0.506550       2.428104          -0.000093
           44              H       8.535100      15.114053       6.835204       0.120322       0.939341 0.70823406E+01  0.68872694E+02                                 1.699873                            1.648230      -1.398690       2.222551                    0.991773       3.881392      11.581637       0.437870       1.438435      -0.674217      -0.006911      -0.022478       0.025085       0.034384       0.001162      -0.000244      -0.011755       0.005195       0.001641      -0.013074       0.002252       0.010822              1.691166       1.573876       0.199776      -0.093743       1.812825      -0.352128       1.686796          -0.000345
           45              H       6.804254      15.918892       5.611063       0.078533       1.166517 0.83253005E+01  0.83631397E+02                                 1.911712                            1.746028      -1.245707       2.278427                    0.992827       3.933658      11.623522       0.444020       1.373200      -0.687536      -0.040748      -0.012362       0.006454       0.043068       0.003106       0.004335      -0.009838       0.027724      -0.017123      -0.019272       0.001683       0.017589              1.998624       2.739657       0.435891      -0.204702       1.750082      -0.014315       1.506132          -0.000293
           46              H      -0.205905      18.166094       3.547511       0.083941       1.356336 0.97601717E+01  0.98660081E+02                                 1.895783                            1.733897      -0.762074       2.504460                    0.999582       3.337456       8.867220       0.524568       1.155102      -0.742375       0.000895       0.029930      -0.031885       0.043740       0.001567       0.002363      -0.016784       0.010162       0.000405      -0.019797       0.005248       0.014549              1.940570       1.494585       0.062994      -0.052965       2.180735      -0.613413       2.146390           0.000013
           47              H       1.661170      17.407411       4.668391       0.127054       1.070072 0.78948296E+01  0.76223654E+02                                 1.648688                            1.585704      -0.913711       2.451065                    0.999099       3.206963       8.523073       0.531161       1.194353      -0.730977       0.031545       0.013387      -0.008826       0.035386       0.006478      -0.000875      -0.011145       0.014017      -0.010964      -0.016301       0.002976       0.013325              1.645870       2.002621       0.182169      -0.121077       1.561208      -0.056069       1.373780          -0.000104
           48              H       4.974505      10.685995       4.398580       0.129046       0.927335 0.67915412E+01  0.64091693E+02                                 1.580111                            1.534145      -0.849367       2.486625                    0.999499       3.309739       9.127306       0.499433       1.299558      -0.705193      -0.025048      -0.014433       0.019529       0.034887       0.010882      -0.007193       0.003345      -0.002616      -0.000264      -0.014876       0.003305       0.011571              1.587542       1.685989       0.199653      -0.309448       1.437609      -0.094254       1.639027           0.000182
           49              H       5.585665       9.609991       2.471599       0.090793       1.081500 0.79763897E+01  0.78905597E+02                                 1.790237                            1.689368      -1.048195       2.376857                    0.996409       3.722575      10.751119       0.461457       1.341756      -0.694752      -0.021689      -0.038879      -0.007851       0.045206       0.012823      -0.008295       0.001198      -0.008824       0.001012      -0.017018       0.002425       0.014593              1.821498       1.633261       0.291934       0.090589       2.213737       0.375127       1.617497           0.000229
           50              H      -1.196824      12.402407       1.622195       0.085645       1.171042 0.84535116E+01  0.84215649E+02                                 1.836395                            1.698626      -1.090373       2.348665                    0.996479       3.666724      10.370222       0.480353       1.279940      -0.708279       0.028945       0.020715      -0.025566       0.043824       0.011842      -0.006061      -0.000007      -0.015892      -0.006494      -0.015384      -0.000440       0.015824              1.916648       2.132395       0.182821      -0.649361       1.466212      -0.098738       2.151337           0.000163
           51              H       7.607626      13.562069       3.524194       0.134180       0.969664 0.70405434E+01  0.66998270E+02                                 1.627006                            1.561202      -0.888326       2.471386                    0.999299       3.297656       9.112422       0.495799       1.298204      -0.705841       0.016032       0.031756       0.004843       0.035902       0.011061      -0.008694       0.002707      -0.004955      -0.006798      -0.015710       0.002363       0.013347              1.641547       1.528602       0.358611       0.085866       1.897528       0.305605       1.498509           0.000173
           52              H       7.388361      19.850779      12.937588       0.128515       1.012379 0.72564796E+01  0.69587607E+02                                 1.670023                            1.582168      -0.949665       2.434362                    0.998848       3.385259       9.395472       0.493730       1.293631      -0.706352      -0.019398       0.009622      -0.030665       0.037540       0.006451       0.012544      -0.007628       0.008209       0.014823      -0.017975       0.001918       0.016057              1.702867       1.523967      -0.050352       0.290342       1.508562      -0.338911       2.076073          -0.000163
           53              H       6.522474      17.926666      14.195039       0.125309       0.981736 0.68589287E+01  0.65688347E+02                                 1.706132                            1.587884      -1.244045       2.292306                    0.995168       3.682879      10.649642       0.463940       1.378518      -0.686400      -0.028251      -0.016766      -0.011771       0.034897       0.008107       0.009874      -0.005916      -0.000399      -0.000193      -0.016063       0.005850       0.010212              1.773361       2.133547       0.506947       0.247971       1.665836       0.128031       1.520700           0.000097
           54              H       4.293367      23.176871      14.711344       0.129299       1.037494 0.74884297E+01  0.72506069E+02                                 1.704449                            1.611897      -1.076688       2.375040                    0.997553       3.476727       9.751546       0.486192       1.301113      -0.704099       0.027151       0.025075      -0.008370       0.037894       0.011394      -0.000455      -0.010581       0.007129      -0.016741      -0.016398      -0.000541       0.016939              1.725469       1.955356       0.435537      -0.007904       1.684607      -0.154104       1.536445           0.000189
           55              H       2.296596      23.047058      13.274019       0.127841       0.971111 0.66957569E+01  0.64091513E+02                                 1.732352                            1.597515      -1.294172       2.275252                    0.993787       3.738443      11.002885       0.447697       1.429293      -0.676499      -0.004428       0.025593      -0.027881       0.038104       0.003350       0.003662      -0.013552       0.001515       0.012082      -0.015079       0.000434       0.014645              1.827142       1.483328      -0.036624       0.170385       1.773641      -0.619441       2.224457          -0.000087
           56              H       7.016069      20.869089      16.506751       0.119424       0.943659 0.71185023E+01  0.69276470E+02                                 1.701050                            1.649166      -1.385780       2.226792                    0.992034       3.884795      11.576452       0.439276       1.432753      -0.675236       0.006870      -0.033461      -0.006894       0.034848      -0.000919      -0.000828       0.004438      -0.007585      -0.036775      -0.013140       0.002232       0.010908              1.692360       1.574657      -0.181457      -0.126291       2.025270       0.231068       1.477153          -0.000354
           57              H       8.746913      22.331646      16.591691       0.078873       1.163611 0.83008403E+01  0.83301613E+02                                 1.906378                            1.741871      -1.235679       2.282854                    0.993022       3.926131      11.585091       0.445280       1.370696      -0.688038       0.040607      -0.011982      -0.007813       0.043053       0.002264      -0.004656       0.002569       0.015398      -0.055057      -0.019346       0.001637       0.017709              1.992655       2.729586      -0.393042      -0.273664       1.575708       0.112199       1.672672          -0.000300
           58              H       3.316122      15.626571       0.851069       0.083523       1.356757 0.97622419E+01  0.98674361E+02                                 1.895074                            1.733210      -0.759828       2.505279                    0.999605       3.338424       8.866006       0.525130       1.153943      -0.742651      -0.001100       0.042727       0.010046       0.043906       0.001388      -0.002625       0.006101      -0.008282      -0.055325      -0.019894       0.005317       0.014577              1.939858       1.493969      -0.077369      -0.028052       2.685345       0.321481       1.640261           0.000011
           59              H       1.449050      14.276518       0.754471       0.127089       1.069063 0.78853777E+01  0.76103479E+02                                 1.646960                            1.584211      -0.916928       2.449646                    0.999080       3.205923       8.516453       0.531727       1.193535      -0.731161      -0.031641       0.014352       0.007054       0.035453      -0.003936      -0.005268       0.004909       0.003145      -0.043545      -0.016393       0.003071       0.013322              1.644108       1.999964      -0.195449      -0.096943       1.467850       0.108990       1.464510          -0.000110
           60              H       1.245959      20.765237      11.453630       0.128679       0.929630 0.68099852E+01  0.64287094E+02                                 1.580147                            1.534136      -0.846067       2.487130                    0.999525       3.311673       9.123841       0.500629       1.296023      -0.705918       0.024938      -0.024367      -0.002364       0.034946      -0.011770      -0.005913      -0.000916       0.001471       0.011510      -0.014932       0.003142       0.011790              1.587579       1.686133      -0.367973      -0.018197       1.670379      -0.040083       1.406226           0.000181
           61              H       0.634795      21.896050       9.558293       0.090251       1.081808 0.79781673E+01  0.78915688E+02                                 1.789490                            1.688726      -1.044904       2.377864                    0.996463       3.721752      10.742943       0.461955       1.340437      -0.695028       0.021461      -0.012999      -0.037726       0.045308      -0.013594      -0.007134       0.001049      -0.004692       0.012657      -0.017034       0.002350       0.014684              1.820708       1.632657      -0.067469      -0.297914       1.441158       0.070593       2.388309           0.000227
           62              H       7.417282      24.027864      11.551894       0.085769       1.171703 0.84600772E+01  0.84296328E+02                                 1.836891                            1.699141      -1.089681       2.348555                    0.996395       3.667767      10.373674       0.480348       1.279722      -0.708319      -0.028803       0.032396       0.005418       0.043686      -0.011182      -0.007141       0.004747      -0.007484       0.018679      -0.015387      -0.000311       0.015698              1.917154       2.132959      -0.653784       0.166391       2.065986      -0.247395       1.552517           0.000166
           63              H       7.943536      22.960516      13.507189       0.132846       0.971321 0.70524208E+01  0.67116015E+02                                 1.626348                            1.560521      -0.886225       2.471560                    0.999315       3.299214       9.106598       0.497034       1.294888      -0.706540      -0.016058       0.011667       0.030331       0.036248      -0.013091      -0.005330       0.001301       0.001556       0.014004      -0.015821       0.002372       0.013450              1.640897       1.527997      -0.104880      -0.353483       1.332996       0.020068       2.061700           0.000170
           64              H       1.942339       8.996506       3.717392       0.128515       1.012379 0.72564751E+01  0.69587557E+02                                 1.670023                            1.582168      -0.949665       2.434362                    0.998848       3.385258       9.395470       0.493730       1.293632      -0.706352       0.019398      -0.009623       0.030665       0.037540       0.006451       0.012544      -0.007628       0.008209       0.014823      -0.017975       0.001918       0.016057              1.702867       1.523967      -0.050352       0.290341       1.508562      -0.338911       2.076073          -0.000163
           65              H       2.808226      10.920619       2.459941       0.125309       0.981737 0.68589343E+01  0.65688408E+02                                 1.706132                            1.587884      -1.244045       2.292306                    0.995168       3.682880      10.649642       0.463940       1.378517      -0.686400       0.028251       0.016766       0.011771       0.034897       0.008107       0.009874      -0.005916      -0.000399      -0.000193      -0.016063       0.005850       0.010212              1.773361       2.133546       0.506947       0.247971       1.665836       0.128031       1.520700           0.000097
           66              H       5.037333       5.670414       1.943636       0.129299       1.037494 0.74884294E+01  0.72506062E+02                                 1.704448                            1.611896      -1.076687       2.375041                    0.997553       3.476727       9.751544       0.486192       1.301112      -0.704099      -0.027151      -0.025075       0.008370       0.037894       0.011394      -0.000455      -0.010581       0.007129      -0.016741      -0.016398      -0.000541       0.016939              1.725469       1.955355       0.435537      -0.007904       1.684606      -0.154104       1.536445           0.000189
           67              H       7.034104       5.800227       3.380961       0.127841       0.971111 0.66957538E+01  0.64091476E+02                                 1.732351                            1.597514      -1.294172       2.275252                    0.993787       3.738442      11.002882       0.447697       1.429293      -0.676499       0.004428      -0.025593       0.027881       0.038104       0.003350       0.003662      -0.013552       0.001515       0.012082      -0.015079       0.000434       0.014645              1.827142       1.483328      -0.036624       0.170385       1.773640      -0.619441       2.224457          -0.000087
           68              H       2.314631       7.978196       0.148229       0.119424       0.943659 0.71185023E+01  0.69276470E+02                                 1.701050                            1.649166      -1.385780       2.226792                    0.992034       3.884795      11.576452       0.439276       1.432753      -0.675236      -0.006870       0.033461       0.006894       0.034848      -0.000919      -0.000828       0.004438      -0.007585      -0.036775      -0.013140       0.002232       0.010908              1.692360       1.574657      -0.181457      -0.126291       2.025270       0.231068       1.477153          -0.000354
           69              H       0.583787       6.515639       0.063289       0.078873       1.163611 0.83008416E+01  0.83301629E+02                                 1.906378                            1.741871      -1.235679       2.282854                    0.993022       3.926131      11.585091       0.445280       1.370696      -0.688038      -0.040607       0.011982       0.007813       0.043053       0.002264      -0.004656       0.002569       0.015398      -0.055057      -0.019346       0.001637       0.017709              1.992655       2.729587      -0.393042      -0.273664       1.575708       0.112199       1.672672          -0.000300
           70              H       6.014578      13.220714      15.803911       0.083523       1.356758 0.97622454E+01  0.98674410E+02                                 1.895075                            1.733211      -0.759828       2.505279                    0.999605       3.338424       8.866008       0.525130       1.153943      -0.742651       0.001100      -0.042727      -0.010046       0.043906       0.001388      -0.002625       0.006101      -0.008282      -0.055325      -0.019894       0.005317       0.014577              1.939859       1.493970      -0.077369      -0.028052       2.685346       0.321481       1.640262           0.000011
           71              H       7.881650      14.570767      15.900509       0.127089       1.069063 0.78853742E+01  0.76103439E+02                                 1.646960                            1.584211      -0.916928       2.449647                    0.999080       3.205922       8.516451       0.531727       1.193535      -0.731161       0.031641      -0.014352      -0.007054       0.035453      -0.003936      -0.005268       0.004909       0.003145      -0.043545      -0.016393       0.003071       0.013322              1.644108       1.999964      -0.195449      -0.096943       1.467850       0.108990       1.464510          -0.000110
           72              H       8.084741       8.082048       5.201350       0.128679       0.929631 0.68099888E+01  0.64287133E+02                                 1.580147                            1.534136      -0.846067       2.487130                    0.999525       3.311674       9.123842       0.500629       1.296022      -0.705918      -0.024938       0.024367       0.002364       0.034946      -0.011770      -0.005913      -0.000916       0.001471       0.011510      -0.014932       0.003142       0.011790              1.587579       1.686133      -0.367973      -0.018197       1.670379      -0.040083       1.406226           0.000181
           73              H       8.695905       6.951235       7.096687       0.090251       1.081808 0.79781724E+01  0.78915743E+02                                 1.789490                            1.688725      -1.044904       2.377865                    0.996463       3.721753      10.742943       0.461955       1.340435      -0.695028      -0.021461       0.012999       0.037726       0.045308      -0.013594      -0.007134       0.001049      -0.004692       0.012657      -0.017034       0.002350       0.014684              1.820708       1.632657      -0.067469      -0.297914       1.441158       0.070593       2.388309           0.000227
           74              H       1.913418       4.819421       5.103086       0.085768       1.171703 0.84600760E+01  0.84296315E+02                                 1.836891                            1.699141      -1.089680       2.348555                    0.996395       3.667767      10.373675       0.480348       1.279723      -0.708318       0.028803      -0.032396      -0.005418       0.043686      -0.011182      -0.007141       0.004747      -0.007484       0.018679      -0.015387      -0.000311       0.015698              1.917154       2.132960      -0.653784       0.166391       2.065986      -0.247395       1.552517           0.000166
           75              H       1.387164       5.886769       3.147791       0.132846       0.971323 0.70524352E+01  0.67116184E+02                                 1.626350                            1.560522      -0.886226       2.471559                    0.999315       3.299217       9.106607       0.497034       1.294887      -0.706540       0.016058      -0.011667      -0.030331       0.036248      -0.013091      -0.005330       0.001301       0.001556       0.014004      -0.015822       0.002372       0.013450              1.640899       1.527998      -0.104880      -0.353484       1.332997       0.020068       2.061702           0.000170
           76              C       3.533851       7.128550       7.855821       0.178861      36.524797 0.40407237E+03  0.93869066E+04                                 9.866302                            6.901705      -0.111223       1.968361                    0.999699      27.126417      79.143801       0.596428       0.442064      -1.041786      -0.004810      -0.058783      -0.008230       0.059551       0.005445      -0.016817       0.005148      -0.012747      -0.034474      -0.025189       0.010929       0.014260             12.092121      12.078207      -3.674097      -4.523746      15.782400       3.362623       8.415756          -0.004116
           77              C       4.637355      21.364298       9.563290      -0.201346      33.702715 0.47415585E+03  0.11412595E+05                                 9.004319                            7.226110       0.120279       1.989791                    0.999842      31.033872      90.811315       0.616203       0.412971      -1.064475      -0.010678       0.011725       0.005474       0.016777       0.022789      -0.007468      -0.011862       0.007127      -0.039602      -0.020769      -0.012760       0.033529              9.936566       9.700694       0.279985      -3.199769      13.145178       0.770503       6.963827          -0.015147
           78              C       4.159623      22.492227      10.137886      -0.193507      35.576188 0.49280776E+03  0.12002168E+05                                 9.463404                            7.449947       0.051265       1.969875                    0.999549      31.326014      92.855067       0.595476       0.422338      -1.056259       0.002762      -0.012607      -0.006297       0.014360       0.012005      -0.010041      -0.004796       0.016424      -0.011602      -0.012655      -0.008722       0.021377             10.675979      11.975292       0.028240      -4.704857      11.728055       0.684867       8.324592          -0.007678
           79              C       5.031109      23.572557       9.734336       0.176667      35.710054 0.40478797E+03  0.93992929E+04                                 9.680917                            6.887891      -0.048800       1.986704                    0.999730      27.076686      78.750832       0.600153       0.439518      -1.044224       0.038513      -0.026468      -0.032269       0.056790       0.002863      -0.016954       0.005095      -0.000343      -0.059710      -0.028472       0.010964       0.017509             11.621864       9.393536      -0.349432      -2.676757      18.239374       2.350825       7.232683          -0.013866
           80              C       4.953664      24.914533      10.184687      -0.119463      51.379267 0.52778482E+03  0.12956125E+05                                11.873726                            7.657041       0.036844       1.993547                    0.999306      29.419624      84.949576       0.598951       0.416578      -1.069720      -0.025510       0.006456       0.011709       0.028802      -0.023460      -0.016423       0.006946       0.065920       0.052104      -0.049182       0.005440       0.043742             15.344503      17.559716       3.175591      -5.624134      19.286832       0.553427       9.186961          -0.032853
           81              C       9.013774       6.698150       9.956347       0.179197      39.257207 0.39599578E+03  0.91299614E+04                                10.272122                            6.769599      -0.022555       1.995234                    0.999700      26.828963      77.342148       0.612155       0.433977      -1.049243       0.052282       0.000842      -0.027283       0.058978       0.004829      -0.015407       0.013244      -0.001536      -0.025474      -0.025260       0.009135       0.016124             13.613601      15.971866       6.840621      -4.437271      17.608729      -2.139094       7.260208          -0.011014
           82              C       0.467462      20.761389       6.340551      -0.198812      36.256121 0.48433768E+03  0.11733100E+05                                 9.522577                            7.345312      -0.022765       1.944804                    0.999797      31.318639      92.283183       0.605255       0.417738      -1.060217      -0.012731      -0.008566      -0.001104       0.015385      -0.016471      -0.001163       0.010559       0.009575      -0.026979      -0.019307      -0.004064       0.023371             10.819493      12.010784       1.383265      -3.513163      13.967370       0.261258       6.480325          -0.003197
           83              C      -0.634493      20.109440       6.800228      -0.194558      37.944585 0.49834195E+03  0.12184266E+05                                 9.931482                            7.513241      -0.058724       1.937897                    0.999598      31.510222      93.919522       0.589761       0.424775      -1.053583       0.004532       0.009113      -0.018779       0.021359      -0.006559       0.012253       0.002310      -0.023747      -0.009703      -0.020779       0.005544       0.015235             11.619660      11.361423       1.710375      -2.886719      17.204097       0.593711       6.293459          -0.011108
           84              C       7.856444      21.087363       7.445442       0.177361      37.876678 0.39963720E+03  0.92422903E+04                                10.041132                            6.820525      -0.014398       1.998038                    0.999766      26.913601      77.905341       0.606724       0.436517      -1.046889       0.026387       0.051610      -0.016018       0.060137       0.005404      -0.015561       0.006313      -0.014389      -0.036309      -0.024915       0.009770       0.015146             12.812514      17.663884       3.729372      -5.758486      12.908103      -1.122736       7.865556          -0.002602
           85              C       2.693155       8.024258       8.545504      -0.118966      51.644886 0.52776454E+03  0.12974251E+05                                11.963824                            7.689005      -0.022132       1.978413                    0.999084      29.460544      85.531900       0.593106       0.420079      -1.065942       0.009605       0.024193       0.004572       0.026428       0.024093       0.025385      -0.008251      -0.078234      -0.032147      -0.056221       0.004902       0.051318             15.635932      16.928202       0.612989      -5.476096      20.947381       1.271643       9.032213          -0.046298
           86              C       5.563278       3.565045       5.622555       0.139581      34.025004 0.41565527E+03  0.96716266E+04                                 9.355243                            6.959008      -0.344921       1.903391                    0.998811      26.565665      76.202512       0.602486       0.436911      -1.050551      -0.017359       0.003600       0.011892       0.021347       0.004208      -0.021599      -0.000362      -0.036050      -0.059379      -0.036414       0.007786       0.028628             11.032699      16.686145      -1.274133      -3.210289       5.799328       1.410134      10.612625          -0.000309
           87              C       6.852781       3.583796       6.110712      -0.203388      32.496913 0.47209126E+03  0.11394086E+05                                 8.960555                            7.336202      -0.023045       1.964256                    0.998153      30.636114      90.900926       0.593615       0.427512      -1.051270       0.002807      -0.000743      -0.010118       0.010527       0.007719       0.005288       0.003025      -0.042552       0.043783      -0.030421       0.011334       0.019086              9.878104      15.471035      -1.448113      -0.451121       5.358472       0.817145       8.804804          -0.002130
           88              C       7.891288       3.197242       5.311273       0.078901      25.634621 0.34958542E+03  0.78814930E+04                                 7.860248                            6.470253      -0.101839       1.979694                    0.998414      27.266208      79.987910       0.604965       0.449077      -1.031220      -0.025236      -0.005074      -0.025334       0.036117       0.012830       0.028088      -0.029908      -0.027273      -0.142546      -0.068900       0.021532       0.047368              8.377283      11.400938      -0.796193       0.633316       4.892408       0.648064       8.838505          -0.000617
           89              C       6.540201       2.804918       3.582486       0.079021      24.699440 0.32448272E+03  0.71147041E+04                                 7.388257                            6.042753       0.136414       2.050464                    0.999747      26.323459      73.898128       0.661960       0.421997      -1.057070       0.017945       0.013579       0.028945       0.036664       0.011625       0.008634      -0.006511      -0.099007       0.086417      -0.066172       0.026683       0.039489              7.720161       8.934511      -0.594522      -0.220585       4.769554       1.071312       9.456419          -0.000193
           90              C       5.402789       3.162625       4.305312      -0.212527      30.871729 0.45682540E+03  0.10861628E+05                                 8.483092                            7.116165       0.316249       2.068314                    0.999709      29.972156      86.336643       0.619710       0.415693      -1.065854       0.006492      -0.000577      -0.005933       0.008814       0.007982       0.020836      -0.018457       0.008516      -0.034184      -0.035039       0.011759       0.023280              8.862019      10.556967      -0.697270      -1.977736       5.246586       0.978611      10.782505          -0.002166
           91              C       3.099973       9.465180       8.526350       0.154148      34.725437 0.41506760E+03  0.96585624E+04                                 9.550732                            6.978445      -0.417371       1.884081                    0.998582      26.431631      75.923745       0.598250       0.439977      -1.048279      -0.011552      -0.022963       0.003680       0.025966      -0.005768      -0.034805       0.010636       0.006015      -0.015088      -0.035514      -0.003216       0.038730             12.094523       8.614271       3.153063       1.777060      20.992806      -0.579982       6.676492          -0.002051
           92              C       2.511204      10.368676       7.656294      -0.204693      33.009023 0.45782641E+03  0.10901250E+05                                 8.939123                            7.133147       0.275432       2.060000                    0.999541      29.858553      86.326735       0.617217       0.416767      -1.064204      -0.002568       0.008598       0.003788       0.009740       0.003663       0.008473       0.008855       0.040499       0.026291      -0.026890       0.004014       0.022877             10.395939       7.463790       1.418533       1.838885      17.033217      -1.407785       6.690808          -0.000043
           93              C       2.885364      11.701421       7.679611       0.083431      26.181853 0.34614352E+03  0.77378348E+04                                 7.830268                            6.329480       0.163795       2.066535                    0.999631      26.569041      76.099012       0.631294       0.434021      -1.046336       0.029086      -0.003438       0.032148       0.043489      -0.020336      -0.006882      -0.006537       0.040558       0.039453      -0.036809       0.013073       0.023736              8.902391       7.231052       1.928300       1.913669      13.285694      -0.575376       6.190425          -0.000018
           94              C       4.955532      17.539148       7.311536       0.097569      25.956551 0.33200797E+03  0.73386675E+04                                 7.775757                            6.183334       0.096416       2.049598                    0.999563      26.118958      74.184116       0.641666       0.431845      -1.048539       0.029473      -0.009663       0.027859       0.041691      -0.004818      -0.012867       0.008950       0.061410       0.096587      -0.047991       0.007816       0.040175              8.956925       7.399054       2.342978       2.038355      13.688792       0.182140       5.782929          -0.000626
           95              C       5.267176      18.886316       7.269899      -0.184751      32.550817 0.43727428E+03  0.10299762E+05                                 8.886891                            6.992276       0.301451       2.078292                    0.999236      29.309211      84.461542       0.620181       0.419290      -1.061903       0.002790      -0.009331      -0.011063       0.014739      -0.011803      -0.004186      -0.009166       0.016204       0.041496      -0.023915       0.007368       0.016547             10.347790       8.199060       2.766231       2.340318      16.548612       0.310601       6.295698           0.000134
           96              C       5.796849      21.718735       8.799159       0.178861      36.524806 0.40407249E+03  0.93869100E+04                                 9.866302                            6.901705      -0.111223       1.968361                    0.999699      27.126422      79.143816       0.596428       0.442064      -1.041786       0.004810       0.058783       0.008230       0.059551       0.005445      -0.016818       0.005148      -0.012747      -0.034474      -0.025189       0.010929       0.014260             12.092122      12.078208      -3.674097      -4.523747      15.782400       3.362623       8.415757          -0.004116
           97              C       4.693345       7.482987       7.091690      -0.201346      33.702715 0.47415586E+03  0.11412595E+05                                 9.004320                            7.226111       0.120278       1.989791                    0.999842      31.033871      90.811317       0.616202       0.412971      -1.064475       0.010678      -0.011725      -0.005475       0.016777       0.022788      -0.007467      -0.011862       0.007127      -0.039602      -0.020769      -0.012760       0.033529              9.936567       9.700695       0.279985      -3.199769      13.145179       0.770503       6.963827          -0.015147
           98              C       5.171077       6.355058       6.517094      -0.193507      35.576181 0.49280765E+03  0.12002164E+05                                 9.463403                            7.449946       0.051265       1.969875                    0.999549      31.326009      92.855049       0.595476       0.422338      -1.056259      -0.002762       0.012607       0.006297       0.014360       0.012005      -0.010041      -0.004796       0.016424      -0.011602      -0.012655      -0.008722       0.021377             10.675978      11.975290       0.028241      -4.704857      11.728053       0.684867       8.324591          -0.007679
           99              C       4.299591       5.274728       6.920644       0.176667      35.710048 0.40478789E+03  0.93992908E+04                                 9.680917                            6.887891      -0.048800       1.986704                    0.999730      27.076683      78.750824       0.600153       0.439518      -1.044224      -0.038513       0.026468       0.032269       0.056790       0.002863      -0.016954       0.005095      -0.000343      -0.059710      -0.028472       0.010964       0.017509             11.621864       9.393536      -0.349432      -2.676758      18.239372       2.350825       7.232683          -0.013866
          100              C       4.377036       3.932752       6.470293      -0.119463      51.379260 0.52778476E+03  0.12956124E+05                                11.873725                            7.657041       0.036844       1.993547                    0.999306      29.419622      84.949570       0.598951       0.416578      -1.069720       0.025510      -0.006456      -0.011709       0.028802      -0.023460      -0.016423       0.006946       0.065920       0.052104      -0.049182       0.005440       0.043742             15.344502      17.559715       3.175591      -5.624133      19.286830       0.553427       9.186961          -0.032854
          101              C       0.316926      22.149135       6.698633       0.179197      39.257204 0.39599575E+03  0.91299607E+04                                10.272122                            6.769599      -0.022555       1.995234                    0.999700      26.828962      77.342149       0.612155       0.433977      -1.049242      -0.052282      -0.000842       0.027283       0.058978       0.004829      -0.015407       0.013244      -0.001536      -0.025474      -0.025260       0.009135       0.016124             13.613601      15.971865       6.840621      -4.437271      17.608730      -2.139094       7.260208          -0.011014
          102              C       8.863238       8.085896      10.314429      -0.198812      36.256126 0.48433776E+03  0.11733102E+05                                 9.522578                            7.345312      -0.022765       1.944804                    0.999797      31.318642      92.283191       0.605255       0.417738      -1.060218       0.012731       0.008566       0.001104       0.015384      -0.016471      -0.001163       0.010559       0.009575      -0.026979      -0.019306      -0.004064       0.023371             10.819493      12.010784       1.383265      -3.513163      13.967371       0.261257       6.480325          -0.003197
          103              C       9.965193       8.737845       9.854752      -0.194558      37.944578 0.49834186E+03  0.12184263E+05                                 9.931481                            7.513240      -0.058724       1.937898                    0.999598      31.510218      93.919507       0.589761       0.424775      -1.053583      -0.004532      -0.009113       0.018778       0.021359      -0.006559       0.012253       0.002310      -0.023747      -0.009703      -0.020779       0.005544       0.015235             11.619658      11.361422       1.710374      -2.886718      17.204094       0.593710       6.293458          -0.011108
          104              C       1.474256       7.759922       9.209538       0.177361      37.876683 0.39963727E+03  0.92422922E+04                                10.041133                            6.820526      -0.014398       1.998038                    0.999766      26.913603      77.905348       0.606724       0.436517      -1.046889      -0.026387      -0.051610       0.016018       0.060137       0.005404      -0.015561       0.006313      -0.014389      -0.036309      -0.024915       0.009770       0.015146             12.812515      17.663885       3.729373      -5.758486      12.908104      -1.122736       7.865557          -0.002602
          105              C       6.637545      20.823027       8.109476      -0.118966      51.644913 0.52776485E+03  0.12974260E+05                                11.963828                            7.689007      -0.022132       1.978412                    0.999084      29.460553      85.531934       0.593106       0.420079      -1.065942      -0.009605      -0.024193      -0.004572       0.026428       0.024093       0.025385      -0.008251      -0.078234      -0.032147      -0.056221       0.004902       0.051318             15.635938      16.928209       0.612990      -5.476098      20.947388       1.271644       9.032216          -0.046298
          106              C       3.767422      25.282240      11.032425       0.139581      34.025006 0.41565529E+03  0.96716273E+04                                 9.355243                            6.959008      -0.344921       1.903391                    0.998811      26.565666      76.202515       0.602486       0.436911      -1.050551       0.017359      -0.003600      -0.011892       0.021347       0.004208      -0.021599      -0.000362      -0.036050      -0.059378      -0.036414       0.007786       0.028628             11.032699      16.686145      -1.274133      -3.210289       5.799328       1.410134      10.612625          -0.000309
          107              C       2.477919      25.263489      10.544268      -0.203388      32.496912 0.47209122E+03  0.11394084E+05                                 8.960555                            7.336202      -0.023045       1.964256                    0.998153      30.636114      90.900929       0.593615       0.427512      -1.051270      -0.002807       0.000743       0.010118       0.010527       0.007719       0.005288       0.003025      -0.042552       0.043783      -0.030421       0.011334       0.019086              9.878104      15.471036      -1.448113      -0.451121       5.358472       0.817145       8.804804          -0.002130
          108              C       1.439412      25.650043      11.343707       0.078901      25.634625 0.34958548E+03  0.78814946E+04                                 7.860249                            6.470254      -0.101839       1.979694                    0.998414      27.266211      79.987923       0.604965       0.449077      -1.031220       0.025236       0.005075       0.025334       0.036117       0.012830       0.028088      -0.029908      -0.027273      -0.142546      -0.068900       0.021532       0.047368              8.377284      11.400939      -0.796193       0.633316       4.892408       0.648064       8.838506          -0.000617
          109              C       2.790499      26.042367      13.072494       0.079021      24.699438 0.32448268E+03  0.71147031E+04                                 7.388256                            6.042752       0.136414       2.050464                    0.999747      26.323458      73.898124       0.661960       0.421997      -1.057070      -0.017945      -0.013579      -0.028945       0.036664       0.011625       0.008634      -0.006511      -0.099007       0.086417      -0.066172       0.026683       0.039489              7.720161       8.934510      -0.594521      -0.220585       4.769553       1.071312       9.456419          -0.000193
          110              C       3.927911      25.684660      12.349668      -0.212527      30.871732 0.45682545E+03  0.10861630E+05                                 8.483093                            7.116166       0.316249       2.068314                    0.999709      29.972158      86.336653       0.619710       0.415693      -1.065854      -0.006492       0.000577       0.005933       0.008814       0.007982       0.020836      -0.018457       0.008516      -0.034184      -0.035039       0.011759       0.023280              8.862021      10.556968      -0.697270      -1.977736       5.246586       0.978612      10.782507          -0.002166
          111              C       6.230727      19.382105       8.128630       0.154151      34.725396 0.41506705E+03  0.96585459E+04                                 9.550723                            6.978439      -0.417370       1.884082                    0.998582      26.431611      75.923665       0.598250       0.439977      -1.048279       0.011552       0.022963      -0.003680       0.025966      -0.005768      -0.034805       0.010636       0.006015      -0.015088      -0.035514      -0.003216       0.038730             12.094511       8.614263       3.153059       1.777059      20.992781      -0.579982       6.676487          -0.002051
          112              C       6.819496      18.478609       8.998686      -0.204693      33.009033 0.45782659E+03  0.10901255E+05                                 8.939125                            7.133149       0.275432       2.060000                    0.999541      29.858558      86.326754       0.617217       0.416767      -1.064204       0.002568      -0.008598      -0.003788       0.009740       0.003663       0.008473       0.008855       0.040499       0.026292      -0.026890       0.004014       0.022877             10.395941       7.463792       1.418533       1.838885      17.033220      -1.407785       6.690810          -0.000043
          113              C       6.445336      17.145864       8.975369       0.083431      26.181850 0.34614347E+03  0.77378334E+04                                 7.830267                            6.329479       0.163795       2.066535                    0.999631      26.569039      76.099002       0.631294       0.434021      -1.046336      -0.029086       0.003438      -0.032148       0.043489      -0.020336      -0.006882      -0.006537       0.040558       0.039453      -0.036809       0.013073       0.023736              8.902389       7.231052       1.928300       1.913669      13.285692      -0.575376       6.190424          -0.000018
          114              C       4.375168      11.308137       9.343444       0.097568      25.956569 0.33200827E+03  0.73386760E+04                                 7.775762                            6.183337       0.096415       2.049597                    0.999563      26.118971      74.184167       0.641666       0.431845      -1.048539      -0.029473       0.009663      -0.027859       0.041691      -0.004818      -0.012867       0.008950       0.061410       0.096588      -0.047991       0.007816       0.040175              8.956931       7.399058       2.342979       2.038356      13.688801       0.182140       5.782932          -0.000626
          115              C       4.063524       9.960969       9.385081      -0.184748      32.550759 0.43727328E+03  0.10299732E+05                                 8.886878                            6.992267       0.301453       2.078294                    0.999236      29.309180      84.461414       0.620182       0.419290      -1.061903      -0.002790       0.009331       0.011063       0.014739      -0.011803      -0.004186      -0.009166       0.016203       0.041496      -0.023915       0.007368       0.016547             10.347774       8.199048       2.766225       2.340316      16.548584       0.310599       6.295690           0.000134
          116              C       6.644080      12.854831       6.553568       0.179566      36.470236 0.40341977E+03  0.93678897E+04                                 9.856639                            6.896056      -0.110580       1.968966                    0.999689      27.105333      79.064075       0.596686       0.442054      -1.041799      -0.005261       0.022144       0.054822       0.059359      -0.017229       0.003608       0.007670       0.009222       0.031871      -0.025073       0.010775       0.014298             12.079176      12.064495      -2.077837       5.436690       7.338453       1.506662      16.834581          -0.003822
          117              C       1.527125      16.831429      10.026298      -0.200894      33.708767 0.47431634E+03  0.11417739E+05                                 9.007461                            7.229505       0.144995       1.996043                    0.999792      31.035553      90.829521       0.615763       0.413219      -1.064286      -0.011040      -0.001015      -0.013238       0.017267      -0.017940      -0.016115       0.012173       0.008615      -0.033440      -0.020357      -0.012857       0.033214              9.939615       9.705210      -2.912176       1.359029       7.844446       2.290493      12.269189          -0.015408
          118              C       1.049392      16.765080       8.762185      -0.195978      35.640066 0.49408465E+03  0.12040399E+05                                 9.471623                            7.457114       0.053692       1.969953                    0.999533      31.364523      92.980267       0.595518       0.422057      -1.056492       0.003370       0.000693       0.014568       0.014969      -0.014043      -0.005849       0.000500       0.010966      -0.027700      -0.013138      -0.007438       0.020576             10.685047      11.985304      -4.092309       2.328407       8.590533       1.133341      11.479304          -0.007439
          119              C       1.920879      15.875430       8.028367       0.178977      35.636729 0.40383395E+03  0.93721375E+04                                 9.670943                            6.881897      -0.051807       1.986216                    0.999733      27.044818      78.651607       0.600103       0.439789      -1.044004       0.038354      -0.014665       0.039715       0.057126      -0.016499       0.006400       0.010126       0.028184       0.021685      -0.029190       0.010794       0.018395             11.608989       9.383488      -2.140748       1.638583       7.940355       3.585798      17.503125          -0.013825
          120              C       1.843433      15.594457       6.641007      -0.119402      51.399654 0.52799790E+03  0.12962776E+05                                11.876915                            7.658899       0.034210       1.992740                    0.999303      29.425436      84.973397       0.598837       0.416612      -1.069689      -0.024971       0.006328      -0.011557       0.028234      -0.002616       0.028378      -0.029659       0.026800      -0.065100      -0.049926       0.006120       0.043807             15.348775      17.564959      -6.460267       0.062414      11.235372       4.097776      17.245993          -0.032412
          121              C       2.793298      14.889140       5.876043       0.178292      39.261510 0.39607133E+03  0.91318242E+04                                10.270556                            6.768757      -0.020931       1.995665                    0.999678      26.834598      77.350205       0.612416       0.433786      -1.049394       0.052155      -0.023757       0.013244       0.058821      -0.015699       0.004244      -0.001458       0.019594       0.038033      -0.024861       0.008005       0.016856             13.611042      15.968469      -7.260930      -3.704121      11.697513       5.549477      13.167143          -0.010920
          122              C       6.687939      14.341910      12.159801      -0.199175      36.302016 0.48510629E+03  0.11756815E+05                                 9.532644                            7.352974      -0.023923       1.944081                    0.999819      31.340887      92.379953       0.604690       0.417946      -1.060046      -0.012225       0.002700       0.006794       0.014245       0.007705       0.015441      -0.002106       0.024635       0.020910      -0.019954      -0.003872       0.023825             10.831556      12.021506      -3.738641       0.555481       8.136105       3.118406      12.337058          -0.002933
          123              C       5.585983      15.065977      12.494566      -0.193560      37.900915 0.49755033E+03  0.12159845E+05                                 9.922764                            7.505845      -0.053415       1.939636                    0.999601      31.487270      93.825719       0.590230       0.424613      -1.053703       0.005348      -0.021284       0.002563       0.022094       0.013782      -0.000786       0.006823      -0.009150       0.034241      -0.020910       0.005180       0.015730             11.609940      11.348192      -3.351516      -0.039946       8.500264       4.426170      14.981363          -0.011052
          124              C       4.746219      15.135787      11.325053       0.179001      37.821889 0.39902081E+03  0.92241964E+04                                10.031324                            6.815149      -0.013452       1.998571                    0.999772      26.889442      77.811541       0.606997       0.436502      -1.046930       0.025884      -0.039555      -0.036540       0.059748      -0.015831       0.003191       0.008062       0.010556       0.037891      -0.024892       0.009518       0.015374             12.798485      17.642363      -6.842237      -0.348856      10.087763       2.741499      10.665327          -0.002250
          125              C       5.803382      13.004259       5.433021      -0.120998      51.745963 0.52905080E+03  0.13013139E+05                                11.975381                            7.696038      -0.024863       1.976937                    0.999072      29.497264      85.648481       0.593134       0.419825      -1.066156       0.009839      -0.008006      -0.022369       0.025715       0.010861      -0.033524       0.028004      -0.043923       0.070766      -0.056674       0.005606       0.051068             15.651590      16.941097      -5.052861       2.208024      10.920931       4.531276      19.092742          -0.046518
          126              C       8.673511      12.702519      10.756286       0.138202      34.064780 0.41624905E+03  0.96876400E+04                                 9.356395                            6.959701      -0.342057       1.903992                    0.998799      26.583714      76.230539       0.603090       0.436374      -1.051011      -0.016850       0.009214      -0.010122       0.021709      -0.021126       0.006711       0.021670      -0.000752       0.047108      -0.036910       0.007310       0.029600             11.034169      16.689180      -2.143419       2.708433       8.189043      -2.789571       8.224284          -0.000314
          127              C       9.963014      13.115900      10.495968      -0.203684      32.482042 0.47179254E+03  0.11384584E+05                                 8.956760                            7.333048      -0.023870       1.964289                    0.998163      30.625714      90.848149       0.593869       0.427415      -1.051375       0.002796      -0.007879       0.006047       0.010318       0.000598      -0.009728      -0.001946      -0.041115       0.052848      -0.031301       0.011256       0.020045              9.874113      15.465625       0.333341       1.478658       7.232186      -1.899887       6.924528          -0.002104
          128              C       1.670821      12.616842      11.230453       0.078998      25.646828 0.34981780E+03  0.78877702E+04                                 7.860856                            6.470265      -0.097402       1.980771                    0.998522      27.273388      80.005226       0.605285       0.448780      -1.031426      -0.025401      -0.019289       0.016925       0.036108       0.018434      -0.024630       0.051874       0.011202      -0.029059      -0.069083       0.021899       0.047183              8.378288      11.404142       0.947977       0.371911       7.290894      -2.032658       6.439829          -0.000634
          129              C       9.650438      11.315831      12.434608       0.078570      24.736414 0.32513888E+03  0.71332088E+04                                 7.398639                            6.051717       0.129903       2.048205                    0.999742      26.347275      74.003840       0.660953       0.422396      -1.056743       0.017461       0.018116      -0.025552       0.035861       0.002162      -0.014035       0.005773      -0.101119       0.085020      -0.066886       0.027256       0.039631              7.730701       8.950749       0.105892       0.627026       7.365295      -2.566080       6.876060          -0.000186
          130              C       8.513025      11.762963      11.763412      -0.210997      30.847672 0.45634908E+03  0.10847906E+05                                 8.479452                            7.112694       0.286407       2.060919                    0.999769      29.958992      86.300409       0.619805       0.415721      -1.065794       0.006373      -0.003711       0.002852       0.007907       0.014223      -0.017417       0.014301       0.002169      -0.051622      -0.034598       0.011328       0.023270              8.858200      10.555348      -1.361655       1.590695       8.545770      -2.884050       7.473483          -0.002138
          131              C       6.210200      12.267211       4.194723       0.155989      34.662700 0.41415314E+03  0.96327866E+04                                 9.543739                            6.973734      -0.423447       1.882698                    0.998561      26.403312      75.845694       0.598018       0.440353      -1.047966      -0.011537       0.014618       0.018386       0.026169      -0.027381       0.022277      -0.003358       0.018427       0.023713      -0.035697      -0.002969       0.038665             12.084852       8.607062      -0.036604      -3.615017      10.750726       6.483616      16.896769          -0.002036
          132              C       5.621433      11.061971       3.847300      -0.204768      33.017504 0.45796233E+03  0.10905061E+05                                 8.939248                            7.132796       0.276873       2.060314                    0.999523      29.861804      86.332361       0.617428       0.416602      -1.064332      -0.002442      -0.001358      -0.010303       0.010675       0.005528      -0.007591      -0.019181       0.022636      -0.024775      -0.026975       0.004021       0.022954             10.396438       7.462825       0.883175      -2.147381      10.497135       5.184074      13.229353          -0.000061
          133              C       5.995593      10.415792       2.681452       0.081448      26.236926 0.34706962E+03  0.77637076E+04                                 7.838761                            6.335546       0.162380       2.065530                    0.999655      26.611229      76.244802       0.631351       0.433693      -1.046536       0.029581       0.029338      -0.013126       0.043681       0.003837       0.021299      -0.014952       0.004340      -0.069285      -0.037750       0.013593       0.024157              8.912369       7.238306       0.694497      -2.629315       8.473148       3.365238      11.025652          -0.000020
          134              C       1.845306      16.793930      14.464850       0.096848      25.982417 0.33247032E+03  0.73513855E+04                                 7.780842                            6.187652       0.096303       2.049182                    0.999571      26.133457      74.235965       0.641445       0.431847      -1.048546       0.029771       0.027781      -0.007681       0.041437      -0.009226       0.010784      -0.037991       0.010478      -0.057611      -0.047369       0.007378       0.039991              8.962647       7.402674       0.593827      -3.048937       7.607711       3.336154      11.877556          -0.000612
          135              C       2.156951      16.084286      13.318988      -0.186359      32.591708 0.43795124E+03  0.10320300E+05                                 8.896851                            7.000066       0.294659       2.076077                    0.999216      29.332765      84.564344       0.619484       0.419575      -1.061661       0.002959      -0.005182       0.012815       0.014136       0.001997       0.012022      -0.008371      -0.013228      -0.047129      -0.023774       0.007035       0.016739             10.359602       8.207634       0.643236      -3.570422       8.598829       4.290434      14.272341           0.000116
          136              C       2.686620      15.992454      10.101412       0.179566      36.470235 0.40341976E+03  0.93678894E+04                                 9.856639                            6.896056      -0.110580       1.968966                    0.999689      27.105333      79.064074       0.596686       0.442054      -1.041799       0.005261      -0.022144      -0.054822       0.059359      -0.017229       0.003608       0.007670       0.009222       0.031871      -0.025073       0.010775       0.014298             12.079176      12.064495      -2.077837       5.436689       7.338452       1.506662      16.834579          -0.003822
          137              C       7.803575      12.015856       6.628682      -0.200894      33.708758 0.47431618E+03  0.11417734E+05                                 9.007460                            7.229504       0.144995       1.996044                    0.999792      31.035547      90.829500       0.615763       0.413219      -1.064286       0.011040       0.001015       0.013238       0.017267      -0.017940      -0.016115       0.012173       0.008615      -0.033440      -0.020357      -0.012857       0.033214              9.939614       9.705208      -2.912176       1.359029       7.844445       2.290492      12.269187          -0.015408
          138              C       8.281308      12.082205       7.892795      -0.195978      35.640065 0.49408462E+03  0.12040398E+05                                 9.471623                            7.457114       0.053692       1.969953                    0.999533      31.364522      92.980262       0.595518       0.422057      -1.056492      -0.003370      -0.000693      -0.014568       0.014969      -0.014043      -0.005849       0.000500       0.010966      -0.027700      -0.013138      -0.007438       0.020576             10.685046      11.985303      -4.092309       2.328407       8.590532       1.133341      11.479304          -0.007439
          139              C       7.409821      12.971855       8.626613       0.178976      35.636727 0.40383392E+03  0.93721366E+04                                 9.670943                            6.881897      -0.051807       1.986216                    0.999733      27.044817      78.651606       0.600103       0.439789      -1.044003      -0.038354       0.014665      -0.039715       0.057126      -0.016499       0.006400       0.010126       0.028185       0.021685      -0.029190       0.010794       0.018395             11.608990       9.383487      -2.140748       1.638583       7.940355       3.585798      17.503126          -0.013825
          140              C       7.487267      13.252828      10.013973      -0.119402      51.399646 0.52799781E+03  0.12962773E+05                                11.876913                            7.658898       0.034211       1.992740                    0.999303      29.425433      84.973384       0.598837       0.416612      -1.069689       0.024971      -0.006328       0.011557       0.028234      -0.002616       0.028378      -0.029659       0.026800      -0.065100      -0.049926       0.006120       0.043807             15.348773      17.564956      -6.460266       0.062414      11.235370       4.097776      17.245991          -0.032412
          141              C       6.537402      13.958145      10.778937       0.178292      39.261511 0.39607133E+03  0.91318244E+04                                10.270557                            6.768757      -0.020931       1.995665                    0.999678      26.834598      77.350206       0.612416       0.433786      -1.049394      -0.052155       0.023757      -0.013244       0.058821      -0.015699       0.004244      -0.001458       0.019594       0.038033      -0.024861       0.008005       0.016856             13.611042      15.968470      -7.260931      -3.704121      11.697514       5.549478      13.167143          -0.010920
          142              C       2.642761      14.505375       4.495179      -0.199175      36.302013 0.48510624E+03  0.11756814E+05                                 9.532644                            7.352974      -0.023922       1.944081                    0.999819      31.340885      92.379947       0.604690       0.417946      -1.060046       0.012225      -0.002700      -0.006794       0.014245       0.007705       0.015441      -0.002106       0.024635       0.020910      -0.019954      -0.003872       0.023825             10.831556      12.021505      -3.738641       0.555481       8.136104       3.118406      12.337058          -0.002933
          143              C       3.744717      13.781308       4.160414      -0.193560      37.900917 0.49755036E+03  0.12159846E+05                                 9.922765                            7.505845      -0.053415       1.939636                    0.999601      31.487271      93.825721       0.590230       0.424613      -1.053703      -0.005348       0.021283      -0.002563       0.022094       0.013782      -0.000786       0.006823      -0.009150       0.034241      -0.020910       0.005180       0.015730             11.609940      11.348192      -3.351516      -0.039946       8.500265       4.426170      14.981363          -0.011052
          144              C       4.584481      13.711498       5.329927       0.179001      37.821888 0.39902079E+03  0.92241958E+04                                10.031324                            6.815148      -0.013452       1.998571                    0.999772      26.889441      77.811536       0.606997       0.436502      -1.046930      -0.025884       0.039555       0.036540       0.059748      -0.015831       0.003190       0.008062       0.010556       0.037891      -0.024892       0.009518       0.015374             12.798484      17.642363      -6.842237      -0.348857      10.087764       2.741499      10.665327          -0.002250
          145              C       3.527318      15.843026      11.221959      -0.120998      51.745973 0.52905094E+03  0.13013143E+05                                11.975382                            7.696039      -0.024862       1.976937                    0.999072      29.497267      85.648487       0.593134       0.419825      -1.066156      -0.009839       0.008006       0.022369       0.025715       0.010861      -0.033524       0.028004      -0.043923       0.070766      -0.056674       0.005606       0.051068             15.651591      16.941098      -5.052861       2.208024      10.920931       4.531276      19.092743          -0.046518
          146              C       0.657189      16.144766       5.898694       0.138202      34.064778 0.41624902E+03  0.96876391E+04                                 9.356395                            6.959701      -0.342057       1.903992                    0.998799      26.583713      76.230536       0.603090       0.436374      -1.051011       0.016850      -0.009214       0.010122       0.021709      -0.021126       0.006711       0.021670      -0.000752       0.047108      -0.036910       0.007310       0.029600             11.034169      16.689180      -2.143419       2.708433       8.189043      -2.789571       8.224283          -0.000314
          147              C      -0.632314      15.731385       6.159012      -0.203684      32.482042 0.47179255E+03  0.11384585E+05                                 8.956761                            7.333048      -0.023870       1.964289                    0.998163      30.625714      90.848152       0.593869       0.427415      -1.051375      -0.002796       0.007879      -0.006047       0.010318       0.000598      -0.009728      -0.001946      -0.041116       0.052848      -0.031301       0.011256       0.020045              9.874114      15.465627       0.333341       1.478659       7.232186      -1.899887       6.924528          -0.002104
          148              C       7.659879      16.230443       5.424527       0.078998      25.646828 0.34981778E+03  0.78877698E+04                                 7.860856                            6.470265      -0.097402       1.980771                    0.998522      27.273388      80.005227       0.605285       0.448780      -1.031426       0.025401       0.019289      -0.016925       0.036108       0.018434      -0.024630       0.051874       0.011202      -0.029059      -0.069083       0.021899       0.047183              8.378289      11.404142       0.947977       0.371910       7.290894      -2.032658       6.439829          -0.000634
          149              C      -0.319738      17.531454       4.220372       0.078570      24.736412 0.32513883E+03  0.71332074E+04                                 7.398639                            6.051716       0.129903       2.048205                    0.999742      26.347273      74.003833       0.660953       0.422396      -1.056743      -0.017461      -0.018116       0.025552       0.035861       0.002162      -0.014035       0.005773      -0.101119       0.085020      -0.066886       0.027256       0.039631              7.730701       8.950748       0.105892       0.627026       7.365294      -2.566080       6.876060          -0.000186
          150              C       0.817675      17.084322       4.891568      -0.210997      30.847672 0.45634908E+03  0.10847906E+05                                 8.479451                            7.112694       0.286407       2.060919                    0.999769      29.958992      86.300408       0.619805       0.415721      -1.065794      -0.006373       0.003711      -0.002852       0.007907       0.014223      -0.017417       0.014301       0.002169      -0.051622      -0.034598       0.011328       0.023270              8.858200      10.555348      -1.361655       1.590695       8.545770      -2.884050       7.473483          -0.002138
          151              C       3.120500      16.580074      12.460257       0.155992      34.662658 0.41415257E+03  0.96327699E+04                                 9.543731                            6.973729      -0.423446       1.882698                    0.998561      26.403292      75.845620       0.598018       0.440353      -1.047966       0.011537      -0.014618      -0.018386       0.026169      -0.027381       0.022277      -0.003358       0.018427       0.023713      -0.035697      -0.002969       0.038665             12.084840       8.607055      -0.036603      -3.615013      10.750716       6.483608      16.896751          -0.002037
          152              C       3.709267      17.785314      12.807680      -0.204769      33.017512 0.45796249E+03  0.10905066E+05                                 8.939250                            7.132797       0.276873       2.060314                    0.999523      29.861809      86.332377       0.617428       0.416602      -1.064332       0.002442       0.001358       0.010303       0.010675       0.005528      -0.007591      -0.019181       0.022636      -0.024775      -0.026975       0.004021       0.022954             10.396439       7.462826       0.883175      -2.147381      10.497137       5.184074      13.229354          -0.000061
          153              C       3.335107      18.431493      13.973528       0.081448      26.236924 0.34706959E+03  0.77637070E+04                                 7.838761                            6.335546       0.162380       2.065530                    0.999655      26.611229      76.244805       0.631351       0.433693      -1.046536      -0.029581      -0.029338       0.013126       0.043681       0.003837       0.021299      -0.014952       0.004340      -0.069285      -0.037750       0.013593       0.024157              8.912368       7.238306       0.694497      -2.629315       8.473148       3.365238      11.025651          -0.000020
          154              C       7.485394      12.053355       2.190130       0.096848      25.982434 0.33247060E+03  0.73513933E+04                                 7.780846                            6.187655       0.096303       2.049182                    0.999571      26.133468      74.236009       0.641445       0.431847      -1.048546      -0.029771      -0.027781       0.007681       0.041437      -0.009226       0.010784      -0.037991       0.010478      -0.057611      -0.047369       0.007378       0.039991              8.962652       7.402677       0.593826      -3.048938       7.607716       3.336158      11.877564          -0.000612
          155              C       7.173749      12.762999       3.335992      -0.186356      32.591647 0.43795020E+03  0.10320268E+05                                 8.896838                            7.000056       0.294663       2.076078                    0.999216      29.332732      84.564207       0.619484       0.419575      -1.061661      -0.002959       0.005182      -0.012815       0.014136       0.001997       0.012022      -0.008371      -0.013228      -0.047129      -0.023774       0.007035       0.016739             10.359585       8.207622       0.643237      -3.570414       8.598818       4.290426      14.272316           0.000116
          156              C       0.423611       8.863904       2.245591       0.179359      36.485742 0.40361190E+03  0.93733959E+04                                 9.859421                            6.897742      -0.108535       1.969462                    0.999690      27.109050      79.077364       0.596612       0.442060      -1.041804      -0.005665       0.036323      -0.047085       0.059736       0.011845       0.013161      -0.013001       0.000847       0.003277      -0.025341       0.011260       0.014081             12.082791      12.069507       5.750170      -0.919303      13.159310      -4.866319      11.019556          -0.003654
          157              C       7.747594      19.498842      13.720373      -0.200277      33.698304 0.47409993E+03  0.11411588E+05                                 9.006409                            7.228453       0.148495       1.997019                    0.999775      31.030667      90.820855       0.615712       0.413287      -1.064208      -0.010953      -0.011425       0.007763       0.017629      -0.004861       0.023541      -0.000863       0.029013       0.025595      -0.020320      -0.012946       0.033266              9.938473       9.703718       2.631914       1.842724       9.177822      -3.061308      10.933880          -0.015594
          158              C       7.269863      18.437263      14.409889      -0.196289      35.662253 0.49442923E+03  0.12051899E+05                                 9.479404                            7.463431       0.050453       1.968963                    0.999540      31.376064      93.051756       0.594772       0.422478      -1.056141       0.003301       0.011705      -0.007766       0.014430       0.001272       0.015964       0.003535       0.018933      -0.005504      -0.013785      -0.007893       0.021678             10.693786      11.993585       4.064628       2.381684       9.783422      -1.820481      10.304351          -0.007275
          159              C       8.141352      18.246583      15.547257       0.178408      35.649800 0.40400709E+03  0.93769598E+04                                 9.672035                            6.882509      -0.051845       1.986111                    0.999716      27.050838      78.666986       0.600202       0.439679      -1.044091       0.037998       0.041919      -0.006159       0.056912       0.013704       0.011165      -0.016047       0.018459      -0.007806      -0.029362       0.010988       0.018374             11.610281       9.383600       2.489226       1.034981      12.008531      -5.934888      13.438713          -0.014044
          160              C       8.063909      17.185580      16.484266      -0.119937      51.410252 0.52818321E+03  0.12968267E+05                                11.877574                            7.659700       0.037312       1.993632                    0.999312      29.431212      84.988981       0.598878       0.416553      -1.069743      -0.025669      -0.013734      -0.000426       0.029115       0.026513      -0.012184       0.023056       0.016982      -0.097883      -0.050060       0.005691       0.044369             15.348794      17.561781       3.283388       5.564054      12.195484      -4.652125      16.289117          -0.032061
          161              C       5.903530       7.259995       0.822589       0.178526      39.264423 0.39609069E+03  0.91325105E+04                                10.272148                            6.769822      -0.020687       1.995699                    0.999696      26.833165      77.350639       0.612237       0.433902      -1.049309       0.051814       0.023338       0.013574       0.058426       0.011104       0.012095      -0.011580      -0.003357      -0.031225      -0.025092       0.008603       0.016489             13.612919      15.969592       0.423110       8.141216       7.995379      -3.411697      16.873785          -0.011130
          162              C       3.577703      22.591271      14.809608      -0.198826      36.262577 0.48446420E+03  0.11736670E+05                                 9.521621                            7.344163      -0.022403       1.944686                    0.999826      31.324428      92.295516       0.605576       0.417498      -1.060393      -0.012447       0.004442      -0.006291       0.014637       0.009015      -0.014073      -0.009576       0.005765      -0.035537      -0.020036      -0.003528       0.023564             10.818402      12.009940       2.352038       2.953368       8.578170      -3.372056      11.867097          -0.002748
          163              C       2.475747      22.519153      14.015166      -0.193796      37.918455 0.49785779E+03  0.12169588E+05                                 9.927984                            7.510641      -0.011921       1.949875                    0.999355      31.495391      93.867312       0.589733       0.424893      -1.053499       0.004720       0.012505       0.017287       0.021851      -0.007729      -0.011919      -0.008716      -0.012896       0.024472      -0.021335       0.005390       0.015945             11.615350      11.357212       1.644061       2.923874       9.531737      -5.019082      13.957100          -0.011311
          164              C       1.635985      21.471420      14.539464       0.177697      37.875857 0.39964697E+03  0.92425071E+04                                10.040804                            6.820523      -0.017582       1.997104                    0.999770      26.913075      77.901977       0.606740       0.436506      -1.046903       0.027092      -0.011241       0.052697       0.060310       0.010735       0.012139      -0.014037      -0.000252       0.006461      -0.024624       0.009421       0.015203             12.811568      17.662032       3.122086       6.108243       8.153627      -1.622095      12.619044          -0.002128
          165              C      -0.417084       7.818767       2.676455      -0.119206      51.646072 0.52783178E+03  0.12976025E+05                                11.963390                            7.688990      -0.023352       1.977920                    0.999061      29.461511      85.528819       0.593179       0.420024      -1.066001       0.009542      -0.016350       0.018316       0.026341      -0.033858       0.008124      -0.019798      -0.029407       0.113563      -0.056028       0.004757       0.051271             15.634818      16.926758       4.435533       3.268555      13.111375      -5.794847      16.866320          -0.046857
          166              C       2.453034      12.579721       0.276140       0.137788      34.042701 0.41598103E+03  0.96794777E+04                                 9.351487                            6.956903      -0.340151       1.904761                    0.998799      26.571652      76.178977       0.603307       0.436304      -1.051092      -0.017432      -0.012904      -0.003480       0.021966       0.016462       0.014567      -0.020615       0.000163       0.051018      -0.036605       0.007343       0.029262             11.027442      16.677677       3.414503       0.501612      10.625485       1.378610       5.779165          -0.000322
          167              C       3.742536      12.147589       0.048299      -0.201308      32.393967 0.47013334E+03  0.11334417E+05                                 8.940693                            7.320477      -0.023370       1.965024                    0.998231      30.575292      90.654359       0.594346       0.427454      -1.051364       0.002683       0.009172       0.004324       0.010489      -0.008696       0.003631      -0.001114      -0.046476       0.033942      -0.030740       0.011205       0.019535              9.854902      15.428863       1.110164      -1.025317       8.635548       1.082077       5.500296          -0.002096
          168              C       4.781043      13.033200       0.113254       0.077459      25.703816 0.35092021E+03  0.79201242E+04                                 7.878430                            6.486278      -0.102484       1.978793                    0.998425      27.318685      80.218066       0.603627       0.449587      -1.030797      -0.024976       0.024846       0.008402       0.036218      -0.030393      -0.002975      -0.022308       0.062277       0.126018      -0.068811       0.021291       0.047520              8.395878      11.424478      -0.148856      -1.007748       8.432558       1.388262       5.330597          -0.000649
          169              C       3.429957      14.726536       0.637886       0.079419      24.704830 0.32458794E+03  0.71178258E+04                                 7.391398                            6.045940       0.131642       2.049144                    0.999759      26.323492      73.910513       0.661401       0.422305      -1.056841       0.018021      -0.030530      -0.002795       0.035562      -0.012720       0.005652       0.000798      -0.089329       0.116387      -0.066149       0.027043       0.039106              7.723131       8.941299       0.488726      -0.404812       9.212239       1.493319       5.015854          -0.000198
          170              C       2.292545      13.921697       0.586255      -0.211363      30.885381 0.45709595E+03  0.10870805E+05                                 8.489283                            7.121298       0.314355       2.067688                    0.999708      29.979951      86.399453       0.619027       0.416047      -1.065517       0.006829       0.004616       0.002341       0.008569      -0.021785      -0.003698       0.003462       0.033186       0.039514      -0.034016       0.010853       0.023163              8.868511      10.566301       2.063014       0.385658      10.251789       1.909029       5.787442          -0.002122
          171              C      -0.010264       7.114894       3.933906       0.153304      34.734371 0.41521760E+03  0.96623672E+04                                 9.550431                            6.978255      -0.421168       1.882759                    0.998650      26.433052      75.914732       0.598479       0.439794      -1.048449      -0.011652       0.008461      -0.021992       0.026286       0.032899       0.012871      -0.007396      -0.000555      -0.033708      -0.035747      -0.003081       0.038828             12.094031       8.613434      -3.115089       1.842541       9.752369      -5.909186      17.916291          -0.002244
          172              C       8.731670       7.416637       5.151385      -0.203728      32.967691 0.45709523E+03  0.10879070E+05                                 8.930535                            7.126596       0.274727       2.060102                    0.999517      29.835082      86.229065       0.617635       0.416667      -1.064309      -0.002798      -0.008277       0.005519       0.010335      -0.009143      -0.001828       0.010207       0.008016      -0.070770      -0.026636       0.003704       0.022932             10.385221       7.456482      -2.299338       0.308282       8.048954      -3.769515      15.650226          -0.000102
          173              C       9.105833       6.730073       6.293917       0.082067      26.228877 0.34693314E+03  0.77599020E+04                                 7.838127                            6.335377       0.164885       2.066270                    0.999619      26.602581      76.216654       0.631197       0.433841      -1.046446       0.028991      -0.025792      -0.018662       0.043058       0.016487      -0.014627       0.020850       0.016258      -0.032880      -0.037395       0.013419       0.023976              8.911328       7.238277      -2.624363       0.713195       7.472619      -2.787221      12.023089          -0.000116
          174              C       8.065766      23.361492      11.533574       0.095812      26.014721 0.33297625E+03  0.73658482E+04                                 7.789496                            6.194256       0.095373       2.048716                    0.999562      26.154518      74.328025       0.640767       0.432112      -1.048318       0.029693      -0.020534      -0.021743       0.042144       0.013664       0.002980       0.029553      -0.005174      -0.102577      -0.047373       0.007276       0.040097              8.973138       7.410841      -2.940608       1.012043       7.929484      -3.522422      11.579089          -0.000731
          175              C       8.377413      22.723968      12.721074      -0.183226      32.518689 0.43668389E+03  0.10283019E+05                                 8.885087                            6.991150       0.293113       2.076119                    0.999248      29.290206      84.412212       0.619714       0.419722      -1.061564       0.002387       0.013905      -0.001485       0.014186       0.008313      -0.008399       0.017013       0.002570       0.000254      -0.023329       0.006915       0.016414             10.345359       8.197238      -3.408749       1.225794       9.125675      -4.593937      13.713166           0.000127
          176              C       8.907089      19.983381      14.409389       0.179359      36.485747 0.40361197E+03  0.93733978E+04                                 9.859422                            6.897742      -0.108535       1.969462                    0.999690      27.109053      79.077376       0.596612       0.442060      -1.041804       0.005665      -0.036323       0.047085       0.059736       0.011845       0.013161      -0.013001       0.000847       0.003277      -0.025341       0.011260       0.014081             12.082792      12.069508       5.750170      -0.919302      13.159310      -4.866319      11.019558          -0.003654
          177              C       1.583106       9.348443       2.934607      -0.200277      33.698301 0.47409989E+03  0.11411587E+05                                 9.006410                            7.228454       0.148494       1.997019                    0.999775      31.030664      90.820853       0.615712       0.413287      -1.064208       0.010953       0.011425      -0.007763       0.017629      -0.004861       0.023540      -0.000863       0.029013       0.025595      -0.020320      -0.012946       0.033266              9.938474       9.703719       2.631914       1.842724       9.177823      -3.061309      10.933880          -0.015595
          178              C       2.060837      10.410022       2.245091      -0.196289      35.662253 0.49442922E+03  0.12051899E+05                                 9.479405                            7.463431       0.050453       1.968963                    0.999540      31.376065      93.051761       0.594772       0.422478      -1.056141      -0.003301      -0.011705       0.007766       0.014430       0.001272       0.015964       0.003535       0.018933      -0.005504      -0.013785      -0.007893       0.021678             10.693786      11.993585       4.064627       2.381683       9.783422      -1.820482      10.304351          -0.007275
          179              C       1.189348      10.600702       1.107723       0.178408      35.649797 0.40400706E+03  0.93769589E+04                                 9.672034                            6.882509      -0.051845       1.986111                    0.999716      27.050837      78.666982       0.600202       0.439679      -1.044091      -0.037998      -0.041919       0.006159       0.056912       0.013704       0.011165      -0.016047       0.018459      -0.007806      -0.029361       0.010988       0.018374             11.610280       9.383599       2.489225       1.034981      12.008530      -5.934888      13.438713          -0.014044
          180              C       1.266791      11.661705       0.170714      -0.119937      51.410252 0.52818321E+03  0.12968267E+05                                11.877573                            7.659700       0.037312       1.993632                    0.999312      29.431212      84.988980       0.598878       0.416553      -1.069743       0.025669       0.013734       0.000426       0.029115       0.026513      -0.012184       0.023056       0.016982      -0.097884      -0.050060       0.005691       0.044369             15.348794      17.561782       3.283388       5.564054      12.195484      -4.652125      16.289117          -0.032061
          181              C       3.427170      21.587290      15.832391       0.178526      39.264432 0.39609077E+03  0.91325129E+04                                10.272150                            6.769823      -0.020688       1.995699                    0.999696      26.833168      77.350651       0.612237       0.433902      -1.049309      -0.051814      -0.023338      -0.013574       0.058426       0.011104       0.012095      -0.011580      -0.003357      -0.031225      -0.025092       0.008603       0.016489             13.612921      15.969596       0.423110       8.141218       7.995380      -3.411697      16.873788          -0.011131
          182              C       5.752997       6.256014       1.845372      -0.198826      36.262581 0.48446427E+03  0.11736672E+05                                 9.521622                            7.344164      -0.022404       1.944686                    0.999826      31.324430      92.295525       0.605576       0.417498      -1.060393       0.012447      -0.004442       0.006291       0.014637       0.009015      -0.014073      -0.009576       0.005765      -0.035537      -0.020036      -0.003528       0.023564             10.818403      12.009941       2.352038       2.953368       8.578171      -3.372056      11.867099          -0.002748
          183              C       6.854953       6.328132       2.639814      -0.193796      37.918448 0.49785770E+03  0.12169585E+05                                 9.927983                            7.510641      -0.011921       1.949875                    0.999355      31.495387      93.867298       0.589733       0.424893      -1.053499      -0.004720      -0.012505      -0.017286       0.021851      -0.007729      -0.011919      -0.008716      -0.012896       0.024472      -0.021335       0.005390       0.015945             11.615348      11.357210       1.644061       2.923874       9.531736      -5.019081      13.957098          -0.011311
          184              C       7.694715       7.375865       2.115516       0.177697      37.875855 0.39964693E+03  0.92425061E+04                                10.040804                            6.820523      -0.017582       1.997104                    0.999770      26.913073      77.901970       0.606740       0.436506      -1.046903      -0.027092       0.011241      -0.052697       0.060310       0.010735       0.012139      -0.014037      -0.000252       0.006461      -0.024624       0.009421       0.015203             12.811568      17.662032       3.122085       6.108243       8.153627      -1.622095      12.619044          -0.002128
          185              C       9.747784      21.028518      13.978525      -0.119206      51.646101 0.52783215E+03  0.12976036E+05                                11.963394                            7.688992      -0.023352       1.977920                    0.999061      29.461522      85.528858       0.593179       0.420024      -1.066001      -0.009542       0.016350      -0.018316       0.026341      -0.033858       0.008125      -0.019798      -0.029407       0.113563      -0.056028       0.004757       0.051271             15.634823      16.926763       4.435534       3.268556      13.111379      -5.794850      16.866326          -0.046857
          186              C       6.877666      16.267564      16.378840       0.137788      34.042699 0.41598101E+03  0.96794770E+04                                 9.351487                            6.956902      -0.340151       1.904761                    0.998799      26.571651      76.178973       0.603307       0.436304      -1.051092       0.017432       0.012904       0.003480       0.021966       0.016462       0.014567      -0.020615       0.000163       0.051018      -0.036605       0.007343       0.029262             11.027442      16.677676       3.414503       0.501612      10.625485       1.378610       5.779165          -0.000322
          187              C       5.588164      16.699696      16.606681      -0.201308      32.393964 0.47013329E+03  0.11334416E+05                                 8.940692                            7.320476      -0.023370       1.965024                    0.998231      30.575290      90.654350       0.594346       0.427454      -1.051364      -0.002683      -0.009172      -0.004324       0.010489      -0.008696       0.003631      -0.001114      -0.046476       0.033942      -0.030740       0.011205       0.019535              9.854902      15.428861       1.110164      -1.025317       8.635548       1.082077       5.500296          -0.002096
          188              C       4.549657      15.814085      16.541726       0.077459      25.703815 0.35092020E+03  0.79201238E+04                                 7.878429                            6.486277      -0.102484       1.978793                    0.998425      27.318684      80.218059       0.603627       0.449587      -1.030797       0.024976      -0.024846      -0.008402       0.036218      -0.030393      -0.002975      -0.022308       0.062277       0.126018      -0.068811       0.021291       0.047520              8.395877      11.424478      -0.148856      -1.007748       8.432558       1.388262       5.330597          -0.000649
          189              C       5.900743      14.120749      16.017094       0.079419      24.704828 0.32458791E+03  0.71178250E+04                                 7.391398                            6.045940       0.131642       2.049144                    0.999759      26.323491      73.910510       0.661401       0.422305      -1.056841      -0.018021       0.030530       0.002796       0.035562      -0.012720       0.005652       0.000798      -0.089329       0.116387      -0.066149       0.027043       0.039106              7.723131       8.941298       0.488726      -0.404812       9.212240       1.493319       5.015854          -0.000198
          190              C       7.038155      14.925588      16.068725      -0.211363      30.885382 0.45709597E+03  0.10870805E+05                                 8.489283                            7.121298       0.314355       2.067688                    0.999708      29.979951      86.399450       0.619027       0.416047      -1.065517      -0.006829      -0.004616      -0.002341       0.008569      -0.021785      -0.003698       0.003462       0.033186       0.039514      -0.034016       0.010853       0.023163              8.868510      10.566300       2.063014       0.385658      10.251789       1.909029       5.787442          -0.002122
          191              C       9.340964      21.732391      12.721074       0.153306      34.734342 0.41521719E+03  0.96623554E+04                                 9.550425                            6.978252      -0.421168       1.882760                    0.998650      26.433038      75.914680       0.598479       0.439794      -1.048449       0.011652      -0.008461       0.021992       0.026286       0.032899       0.012871      -0.007395      -0.000555      -0.033708      -0.035747      -0.003081       0.038828             12.094023       8.613429      -3.115087       1.842539       9.752363      -5.909181      17.916278          -0.002245
          192              C       0.599030      21.430648      11.503595      -0.203728      32.967691 0.45709525E+03  0.10879071E+05                                 8.930535                            7.126596       0.274727       2.060102                    0.999517      29.835081      86.229059       0.617635       0.416667      -1.064309       0.002798       0.008277      -0.005519       0.010335      -0.009143      -0.001828       0.010207       0.008016      -0.070770      -0.026636       0.003704       0.022932             10.385220       7.456482      -2.299338       0.308282       8.048953      -3.769515      15.650226          -0.000102
          193              C       0.224867      22.117212      10.361063       0.082068      26.228872 0.34693309E+03  0.77599003E+04                                 7.838126                            6.335376       0.164885       2.066270                    0.999619      26.602577      76.216634       0.631198       0.433841      -1.046446      -0.028991       0.025792       0.018662       0.043058       0.016487      -0.014627       0.020850       0.016258      -0.032880      -0.037395       0.013419       0.023976              8.911326       7.238275      -2.624362       0.713195       7.472617      -2.787220      12.023086          -0.000116
          194              C       1.264934       5.485793       5.121406       0.095812      26.014736 0.33297649E+03  0.73658551E+04                                 7.789500                            6.194259       0.095372       2.048715                    0.999562      26.154528      74.328068       0.640767       0.432112      -1.048318      -0.029693       0.020534       0.021743       0.042144       0.013664       0.002980       0.029553      -0.005174      -0.102577      -0.047373       0.007276       0.040097              8.973142       7.410844      -2.940610       1.012044       7.929487      -3.522424      11.579095          -0.000731
          195              C       0.953287       6.123317       3.933906      -0.183224      32.518650 0.43668323E+03  0.10282999E+05                                 8.885079                            6.991143       0.293115       2.076120                    0.999248      29.290186      84.412129       0.619715       0.419721      -1.061564      -0.002387      -0.013905       0.001485       0.014186       0.008313      -0.008399       0.017013       0.002570       0.000254      -0.023329       0.006915       0.016414             10.345349       8.197230      -3.408745       1.225791       9.125665      -4.593930      13.713152           0.000126
          196              N       3.332309       5.768689       7.753226      -0.356789      45.501133 0.64284806E+03  0.16508831E+05                                10.859256                            8.359980      -0.448135       1.857442                    0.995947      31.049085      90.450840       0.585012       0.407693      -1.080026       0.063280       0.050587      -0.050094       0.095251      -0.017172      -0.019246       0.043032      -0.053060      -0.083058      -0.051395      -0.016902       0.068297             12.821166      12.840472       0.121013      -3.379550      16.710713       1.235423       8.912312          -0.013395
          197              N      10.207170       6.527373       9.309135      -0.356180      47.899812 0.63659223E+03  0.16304809E+05                                11.223664                            8.304918      -0.461499       1.856346                    0.995405      30.876902      89.767810       0.588588       0.406294      -1.081183      -0.035414       0.079983       0.030590       0.092667       0.042727      -0.025600       0.002261       0.034812      -0.063647      -0.047279      -0.014440       0.061719             13.928481      16.116238       3.487145      -4.214961      17.015094      -1.278496       8.654110          -0.017189
          198              N       7.757858       2.816458       4.062150      -0.281328      32.076653 0.50294674E+03  0.12069006E+05                                 8.332050                            7.238842       0.260017       2.068200                    0.999787      29.220879      80.564341       0.653295       0.390704      -1.098670      -0.222881       0.079436       0.158366       0.284721       0.088410       0.206401      -0.047709      -0.162417       0.109339      -0.277915       0.090407       0.187508              8.350046       9.413564      -0.137171       2.058970       5.525658       0.685807      10.110916          -0.001320
          199              N       3.806305      12.178844       8.519189      -0.225523      33.633291 0.54217775E+03  0.13259126E+05                                 8.777498                            7.635284      -0.147629       1.979015                    0.997488      28.126907      78.326380       0.621145       0.403218      -1.089872      -0.035410      -0.157053      -0.008549       0.161222      -0.027968       0.020285      -0.013484       0.126342       0.132981      -0.091860       0.023322       0.068538              9.721770       8.963793       2.050722       2.456335      12.856529      -0.205975       7.344986           0.045058
          200              N       5.998391      23.078596       8.901754      -0.356789      45.501131 0.64284807E+03  0.16508831E+05                                10.859256                            8.359980      -0.448135       1.857442                    0.995947      31.049083      90.450833       0.585012       0.407693      -1.080026      -0.063280      -0.050587       0.050094       0.095251      -0.017172      -0.019246       0.043032      -0.053060      -0.083058      -0.051395      -0.016902       0.068297             12.821165      12.840471       0.121011      -3.379549      16.710713       1.235424       8.912312          -0.013395
          201              N      -0.876470      22.319912       7.345845      -0.356181      47.899812 0.63659223E+03  0.16304809E+05                                11.223664                            8.304918      -0.461498       1.856346                    0.995405      30.876903      89.767813       0.588588       0.406294      -1.081183       0.035414      -0.079983      -0.030591       0.092667       0.042727      -0.025600       0.002261       0.034812      -0.063647      -0.047279      -0.014440       0.061719             13.928481      16.116237       3.487146      -4.214960      17.015097      -1.278496       8.654110          -0.017190
          202              N       1.572842      26.030827      12.592830      -0.281328      32.076646 0.50294660E+03  0.12069002E+05                                 8.332049                            7.238840       0.260018       2.068200                    0.999787      29.220876      80.564327       0.653295       0.390704      -1.098670       0.222881      -0.079436      -0.158366       0.284721       0.088409       0.206401      -0.047708      -0.162417       0.109339      -0.277915       0.090407       0.187508              8.350045       9.413562      -0.137171       2.058970       5.525657       0.685807      10.110915          -0.001320
          203              N       5.524395      16.668441       8.135791      -0.225523      33.633287 0.54217765E+03  0.13259123E+05                                 8.777497                            7.635283      -0.147628       1.979015                    0.997488      28.126904      78.326369       0.621145       0.403218      -1.089872       0.035410       0.157053       0.008549       0.161222      -0.027968       0.020285      -0.013484       0.126342       0.132981      -0.091860       0.023322       0.068538              9.721769       8.963793       2.050723       2.456334      12.856530      -0.205975       7.344985           0.045058
          204              N       6.442537      13.445912       7.782539      -0.359193      45.621086 0.64489110E+03  0.16574502E+05                                10.876898                            8.372416      -0.446195       1.857293                    0.995880      31.100548      90.637955       0.584663       0.407612      -1.080076       0.063420      -0.068578      -0.019494       0.095421      -0.007284       0.024508       0.008077       0.035036       0.184014      -0.051261      -0.017692       0.068953             12.843412      12.864097      -2.994593       1.586301       9.809048       2.765068      15.857090          -0.012979
          205              N       3.986695      14.414026       6.347546      -0.357418      47.962764 0.63757355E+03  0.16335697E+05                                11.231412                            8.310040      -0.462559       1.855777                    0.995459      30.900298      89.842033       0.588561       0.406169      -1.081301      -0.035922      -0.013353      -0.085240       0.093459      -0.043772      -0.023856       0.004263       0.046872      -0.027975      -0.047240      -0.014381       0.061621             13.938663      16.127824      -5.397979      -0.912045      11.859631       4.263018      13.828534          -0.017015
          206              N       1.537394      11.725462      12.184783      -0.280804      32.045641 0.50230632E+03  0.12049603E+05                                 8.326256                            7.233649       0.262480       2.069092                    0.999805      29.205694      80.504716       0.653619       0.390641      -1.098732      -0.223589       0.096791      -0.147846       0.284989       0.134700      -0.179443       0.035795      -0.183974       0.044289      -0.277906       0.090721       0.187185              8.344405       9.408147       1.850889      -0.910513       8.364519      -2.326362       7.260549          -0.001300
          207              N       6.916532      10.904176       1.848203      -0.223737      33.577237 0.54101126E+03  0.13223599E+05                                 8.768711                            7.627789      -0.144744       1.980208                    0.997493      28.097387      78.225821       0.621356       0.403294      -1.089810      -0.035219       0.071554       0.140328       0.161407       0.031865       0.013877      -0.049443       0.017280      -0.195469      -0.092236       0.023082       0.069153              9.711148       8.955061       1.102579      -3.000278       8.892523       2.484814      11.285860           0.045066
          208              N       2.888163      15.401373       8.872441      -0.359193      45.621088 0.64489112E+03  0.16574502E+05                                10.876898                            8.372416      -0.446195       1.857293                    0.995880      31.100550      90.637961       0.584663       0.407611      -1.080076      -0.063420       0.068578       0.019494       0.095421      -0.007284       0.024508       0.008077       0.035036       0.184014      -0.051261      -0.017692       0.068953             12.843412      12.864098      -2.994593       1.586300       9.809047       2.765068      15.857090          -0.012979
          209              N       5.344005      14.433259      10.307434      -0.357418      47.962758 0.63757348E+03  0.16335694E+05                                11.231411                            8.310039      -0.462559       1.855777                    0.995459      30.900296      89.842025       0.588561       0.406169      -1.081301       0.035922       0.013353       0.085240       0.093459      -0.043772      -0.023856       0.004263       0.046872      -0.027975      -0.047240      -0.014381       0.061621             13.938661      16.127823      -5.397979      -0.912045      11.859629       4.263016      13.828532          -0.017015
          210              N      -1.537394      17.121823       4.470197      -0.280804      32.045639 0.50230627E+03  0.12049601E+05                                 8.326255                            7.233648       0.262481       2.069092                    0.999805      29.205693      80.504710       0.653619       0.390641      -1.098733       0.223589      -0.096791       0.147846       0.284989       0.134700      -0.179443       0.035795      -0.183974       0.044289      -0.277906       0.090721       0.187184              8.344405       9.408146       1.850889      -0.910514       8.364519      -2.326362       7.260549          -0.001300
          211              N       2.414168      17.943109      14.806777      -0.223737      33.577236 0.54101129E+03  0.13223599E+05                                 8.768711                            7.627789      -0.144743       1.980208                    0.997493      28.097386      78.225815       0.621356       0.403294      -1.089810       0.035219      -0.071554      -0.140328       0.161407       0.031865       0.013877      -0.049443       0.017280      -0.195469      -0.092236       0.023082       0.069153              9.711147       8.955061       1.102579      -3.000277       8.892523       2.484813      11.285857           0.045066
          212              N       0.222066       9.632684       1.119215      -0.358165      45.552375 0.64377642E+03  0.16538056E+05                                10.865151                            8.364541      -0.447055       1.857544                    0.995955      31.068736      90.512421       0.585028       0.407550      -1.080159       0.063565       0.017932       0.068977       0.095498       0.024929      -0.004869      -0.050973      -0.039697      -0.040847      -0.051277      -0.016840       0.068117             12.828170      12.848540       2.867882       1.797006      11.936975      -3.995726      13.698995          -0.013052
          213              N       7.096927       7.905886       0.998300      -0.356724      47.910995 0.63678873E+03  0.16310339E+05                                11.223136                            8.304709      -0.459744       1.856837                    0.995420      30.880060      89.764671       0.588781       0.406148      -1.081330      -0.035741      -0.066431       0.054097       0.092827       0.001828       0.049991      -0.006536       0.044171      -0.036790      -0.047283      -0.014686       0.061969             13.927292      16.114352       1.906967       5.126377       9.636909      -2.980773      16.030616          -0.016970
          214              N       4.647613      14.305366       0.408047      -0.280854      32.048019 0.50236242E+03  0.12051563E+05                                 8.326828                            7.234422       0.264095       2.069616                    0.999773      29.205435      80.512119       0.653519       0.390681      -1.098679      -0.223370      -0.177241      -0.010165       0.285327      -0.222388      -0.026841       0.012050      -0.100598       0.293757      -0.277448       0.090662       0.186786              8.344712       9.408523      -1.712610      -1.147279       9.551092       1.640731       6.074519          -0.001291
          215              N      10.026773       5.764266       6.287588      -0.223760      33.555220 0.54053987E+03  0.13207986E+05                                 8.760831                            7.621320      -0.142071       1.981259                    0.997490      28.085699      78.157741       0.622061       0.402962      -1.090135      -0.035688       0.085716      -0.131912       0.161313      -0.003969      -0.034300       0.063525       0.040282      -0.123707      -0.092259       0.023220       0.069039              9.701380       8.947442      -3.146036       0.542403       8.527029      -2.273773      11.629668           0.044935
          216              N       9.108634      19.214601      15.535765      -0.358165      45.552368 0.64377625E+03  0.16538051E+05                                10.865150                            8.364539      -0.447055       1.857544                    0.995955      31.068734      90.512411       0.585028       0.407549      -1.080159      -0.063565      -0.017932      -0.068977       0.095498       0.024929      -0.004869      -0.050973      -0.039697      -0.040847      -0.051277      -0.016840       0.068117             12.828168      12.848538       2.867883       1.797008      11.936973      -3.995724      13.698994          -0.013052
          217              N       2.233773      20.941399      15.656680      -0.356724      47.910988 0.63678858E+03  0.16310334E+05                                11.223136                            8.304709      -0.459744       1.856837                    0.995420      30.880058      89.764666       0.588781       0.406148      -1.081330       0.035741       0.066431      -0.054097       0.092828       0.001828       0.049991      -0.006536       0.044171      -0.036790      -0.047283      -0.014687       0.061969             13.927291      16.114352       1.906969       5.126375       9.636908      -2.980772      16.030614          -0.016970
          218              N       4.683087      14.541919      16.246933      -0.280854      32.048013 0.50236228E+03  0.12051559E+05                                 8.326827                            7.234421       0.264095       2.069616                    0.999773      29.205432      80.512105       0.653519       0.390681      -1.098679       0.223370       0.177241       0.010165       0.285327      -0.222388      -0.026841       0.012050      -0.100598       0.293757      -0.277448       0.090662       0.186786              8.344710       9.408522      -1.712610      -1.147279       9.551091       1.640731       6.074518          -0.001291
          219              N      -0.696073      23.083019      10.367392      -0.223759      33.555215 0.54053977E+03  0.13207982E+05                                 8.760829                            7.621319      -0.142071       1.981259                    0.997490      28.085695      78.157723       0.622062       0.402962      -1.090135       0.035688      -0.085716       0.131912       0.161313      -0.003969      -0.034300       0.063525       0.040282      -0.123707      -0.092259       0.023220       0.069039              9.701378       8.947439      -3.146035       0.542402       8.527028      -2.273773      11.629667           0.044934

******************************************************
Auxiliary information for the entire system
The total spin magnetic moment of the unit cell is   10.833773
The total net atomic charge of the unit cell is   0.000004
Accuracy of reproducing the electrostatic potential in the unit cell:
  The inner radius (bohr) =    5.0000
  The outer radius (bohr) =   12.0000
  Valid grid points have density less than (e/(bohr^3)) =    0.0001
  The number of valid grid points were=        70886
  The rms potential error without charges in kcal/mol is=      7.93896
  The rms potential error with partial charges in kcal/mol is=      3.26120
  The RRMSE value at monopole order=      0.41078
  The rms potential error with partial charges and cloud penetration in kcal/mol is=      3.27049
  The RRMSE value at monopole order with cloud penetration is=      0.41195
  The rms potential error with partial charges and atomic dipoles in kcal/mol is=      0.88261
  The RRMSE value at dipole order=      0.11117
  The rms potential error with partial charges, atomic dipoles and cloud penetration in kcal/mol is=      0.89065
  The RRMSE value at dipole order with cloud penetration=      0.11219

******************************************************
The electron densities and ab initio electrostatic potential were computed in VASP using the PBE functional and
projector augmented wave method. See the main text of the journal article for a description of computational details.
The atomic charges, dipoles, and quadrupoles were computed with the DDEC6 method as described in
(a) T. A. Manz and N. Gabaldon Limas, RSC Adv. 6 (2016) 47771-47801 DOI: 10.1039/c6ra04656h
(b) N. Gabaldon Limas and T. A. Manz, RSC Adv. 8 (2018) 2678-2707 DOI: 10.1039/c7ra11829e.
For each atom in the material, the electron cloud parameters were fit to the spherically averaged atom-in-material
electron density using radial positions for which this density was between 10^-4 and 10^-2 electrons per cubic bohr.
The polarizabilities, dispersion coefficients, and quantum Drude oscillator (QDO) parameters were fit using the MCLF method.
The magnetic structure of the system was optimized in VASP from the default ferromagnetic initial guess using spin polarization.
The atomic spin moments (ASMs) were computed on this optimized magnetic structure using the DDEC6 partition as inputs
to the method of T. A. Manz and D. S. Sholl, J. Chem. Theory Comput. 7 (2011) 4146-4164 DOI: 10.1021/ct200539n.
The RMSE and RRMSE were computed using a uniform grid with Ewald summation.
