# Supplementary material for: A collection of forcefield precursors for metal–organic frameworks
Source: RSC Adv. 2019 Nov 13;9(63):36492–507. doi: 10.1039/c9ra07327b (PMC9075174; doi:10.1039/c9ra07327b)
Supplement: RA-009-C9RA07327B-s3590 [file RA-009-C9RA07327B-s3590.xyz]

   84
jmolscript: load "" {1 1 1} spacegroup "x,y,z" unitcell [{     10.354700     0.000000     0.000000 }, {      4.635333     9.440613     0.000000 }, {      0.118717     4.516052    11.537039 }]
Co     0.000000     0.000000     0.000000     0.754496
Co     2.317666     4.720307     0.000000     0.514914
H      6.241888     7.870903     8.943513     0.317088
H      9.525352     4.355261     0.222665     0.083147
H     11.861124     9.624084     8.673546     0.095966
H     10.114880     9.249747     7.261412     0.130724
H      7.830803     8.459590    10.432944     0.125172
H      7.806164     8.867319     3.853371     0.133286
H      7.109138     9.103645     1.702867     0.108845
H     13.800895     8.245824     2.697360     0.102576
H      4.043596     8.035895     4.903242     0.133800
H      7.231046     1.568071     3.706851     0.119887
H     12.868422    11.178788     5.750060     0.113761
H      1.276116     2.781253     3.969895     0.112645
H      8.866862     6.085762     2.593526     0.317088
H      5.583398     9.601404    11.314374     0.083146
H      3.247626     4.332581     2.863493     0.095966
H      4.993870     4.706918     4.275627     0.130724
H      7.277947     5.497075     1.104095     0.125172
H      7.302586     5.089346     7.683668     0.133286
H      7.999612     4.853020     9.834172     0.108845
H      1.307855     5.710841     8.839679     0.102576
H     11.065154     5.920770     6.633797     0.133800
H      7.877704    12.388594     7.830188     0.119887
H      2.240328     2.777877     5.786979     0.113761
H     13.832634    11.175412     7.567144     0.112645
C      9.747976     8.924472    10.836741     0.114352
C     11.044389     9.366550     9.035809     0.089541
C      9.991691     9.159400     8.178607    -0.157750
C      8.762106     8.818348     8.672392     0.066496
C      8.644502     8.694382    10.048761    -0.158278
C      7.634754     8.568588     7.769042     0.282323
C      6.446601     8.401425     6.039640     0.261485
C      6.002180     8.468786     4.634429     0.086291
C      6.906185     8.760541     3.645704    -0.176255
C      6.480860     8.894775     2.355863     0.083245
C      4.331690     8.399193     2.939638     0.087434
C      4.681745     8.262416     4.266397    -0.173922
C      8.106838     1.558796     1.297917     0.579647
C      8.850556     1.902542     2.571606    -0.047576
C      8.140082     1.756600     3.749538    -0.113150
C     13.371878    11.322672     4.981693    -0.137450
C     10.078443     2.220330     5.098218     0.070143
C     10.753527     2.477672     3.920286    -0.170259
C     10.183371     2.304022     2.663902    -0.057878
C     11.047868     2.636642     1.473280     0.582540
C      5.360774     5.032193     0.700298     0.114351
C      4.064361     4.590115     2.501230     0.089541
C      5.117059     4.797265     3.358432    -0.157750
C      6.346644     5.138317     2.864647     0.066496
C      6.464248     5.262283     1.488278    -0.158277
C      7.473996     5.388077     3.767997     0.282323
C      8.662149     5.555240     5.497399     0.261485
C      9.106570     5.487879     6.902610     0.086291
C      8.202565     5.196124     7.891335    -0.176255
C      8.627890     5.061890     9.181176     0.083245
C     10.777060     5.557472     8.597401     0.087434
C     10.427005     5.694249     7.270642    -0.173922
C      7.001912    12.397869    10.239122     0.579646
C      6.258194    12.054123     8.965433    -0.047576
C      6.968668    12.200065     7.787501    -0.113150
C      1.736872     2.633993     6.555346    -0.137450
C      5.030307    11.736335     6.438821     0.070144
C      4.355223    11.478993     7.616753    -0.170260
C      4.925379    11.652643     8.873137    -0.057877
C      4.060882    11.320023    10.063759     0.582540
N      6.468419     8.074424     8.139381    -0.171162
N      5.686390     7.946636     7.038747    -0.253746
N      7.661613     8.789756     6.448051    -0.422925
N     10.962456     9.220907    10.356800    -0.183225
N      5.202903     8.739466     1.983217    -0.188768
N      8.640331     5.882241     3.397658    -0.171162
N      9.422360     6.010029     4.498292    -0.253746
N      7.447137     5.166909     5.088988    -0.422925
N      4.146294     4.735758     1.180239    -0.183225
N      9.905847     5.217199     9.553822    -0.188768
O     11.685807     3.716037     1.534426    -0.501589
O     11.119915     1.860293     0.478787    -0.521876
O      7.060020     2.199260     1.062561    -0.561658
O      8.497716     0.576710     0.619539    -0.517632
O      3.422943    10.240628    10.002613    -0.501589
O      3.988835    12.096372    11.058252    -0.521876
O      8.048730    11.757405    10.474478    -0.561659
O      6.611034    13.379955    10.917500    -0.517632

The following XYZ coordinates are in angstroms. Other properties are in atomic units.
The sperically averaged electron density of each atom fit to a function of the form exp(a - br)
eigen_1, eigen_2 and eigen_3 are the three eigenvalues of traceless quadrupole moment tensor
  atom number  atomic symbol              X              Y              Z     net charge C6 coefficient C8 coefficient C10 coefficient fluctuating dipole atomic polarizability isotropic forcefield polarizability              a              b squared Pearson coefficient          <r^3>          <r^4>         wp_QDO          m_QDO          q_QDO       dipole_x       dipole_y       dipole_z         dipole            Qxy            Qxz            Qyz     Q(x^2-y^2)  Q(3z^2 - R^2)        eigen_1        eigen_2        eigen_3 static polarizability      alpha(xx)      alpha(xy)      alpha(xz)      alpha(yy)      alpha(yz)      alpha(zz) atomic spin moment
            1             Co       0.000000       0.000000       0.000000       0.754496     107.367134 0.19405533E+04  0.62014336E+05                                18.504652                           14.469906       0.737002       2.073410                    0.993721      49.644485     133.679911       0.473699       0.404610      -1.146183      -0.000000      -0.000000       0.000000       0.000001       0.055247      -0.039641       0.030682       0.106992      -0.441367      -0.161162       0.008604       0.152558             23.242184      14.332723      -3.530759       1.807072      26.308949       6.195975      29.084881           0.740494
            2             Co       2.317666       4.720307       0.000000       0.514914     176.637598 0.34573058E+04  0.12676418E+06                                23.684819                           17.874827       0.531098       1.944184                    0.998013      55.898575     157.618513       0.482026       0.346559      -1.199719       0.000001      -0.000002       0.000000       0.000002       0.011265      -0.152539       0.042884      -0.153474       0.355641      -0.210969       0.014479       0.196489             30.019413      41.222294      13.829127       3.479950      25.815643      -6.920159      23.020302          -0.785329
            3              H       6.241888       7.870903       8.943513       0.317088       0.574163 0.34885828E+01  0.28087431E+02                                 1.204232                            1.146607      -1.064835       2.521037                    0.999713       2.306125       6.024485       0.538309       1.413225      -0.685243      -0.015252      -0.011798       0.040802       0.045129       0.010763      -0.004054      -0.007029       0.017375       0.035154      -0.020382       0.003221       0.017160              1.220866       1.073841       0.015134      -0.112544       1.040192      -0.091738       1.548564           0.000027
            4              H       9.525352       4.355261       0.222665       0.083147       1.077156 0.76715819E+01  0.75238804E+02                                 1.790783                            1.658772      -1.083236       2.354069                    0.995596       3.761521      10.856467       0.464333       1.344992      -0.693558      -0.007620      -0.002639       0.044821       0.045541       0.004499      -0.005828       0.000865       0.010639       0.039136      -0.013807      -0.001337       0.015144              1.866971       1.546808      -0.065386      -0.052579       1.449786      -0.141325       2.604320           0.000043
            5              H      11.861124       9.624084       8.673546       0.095966       1.109579 0.74679393E+01  0.71777017E+02                                 1.742228                            1.572481      -0.945421       2.421387                    0.998601       3.447727       9.426678       0.513240       1.241656      -0.717156       0.038532       0.014535      -0.020122       0.045835       0.004327      -0.007991      -0.004346       0.011784       0.033251      -0.012996      -0.003584       0.016580              1.844919       2.524476       0.466832      -0.307822       1.491507      -0.122918       1.518773           0.000071
            6              H      10.114880       9.249747       7.261412       0.130724       1.038292 0.77017879E+01  0.74451725E+02                                 1.655394                            1.596510      -1.029220       2.401322                    0.998143       3.315994       9.034731       0.510552       1.241031      -0.718650       0.005821       0.004013      -0.037258       0.037922       0.004604      -0.011602      -0.002968       0.012665       0.026139      -0.012235      -0.006105       0.018340              1.648605       1.510099       0.061267      -0.064093       1.372981      -0.066647       2.062736           0.000009
            7              H       7.830803       8.459590      10.432944       0.125172       0.895009 0.65533783E+01  0.62164956E+02                                 1.621557                            1.566464      -1.090452       2.372977                    0.995794       3.602601      10.430097       0.459853       1.404129      -0.681997      -0.030331      -0.008155       0.015776       0.035148       0.004458       0.000590       0.002181       0.025114       0.004009      -0.014263       0.001525       0.012737              1.636063       1.881882       0.061961      -0.241665       1.370829      -0.035506       1.655478           0.000006
            8              H       7.806164       8.867319       3.853371       0.133286       1.066158 0.80906545E+01  0.79353624E+02                                 1.702440                            1.650754      -1.073245       2.383778                    0.997342       3.366736       9.306144       0.494437       1.263025      -0.713934       0.036736       0.006065       0.005589       0.037650       0.005840      -0.008835      -0.006203       0.026081      -0.007558      -0.014963      -0.005070       0.020033              1.695524       2.079871       0.028406       0.223258       1.434609      -0.000575       1.572091           0.000060
            9              H       7.109138       9.103645       1.702867       0.108845       1.122702 0.83166930E+01  0.82217462E+02                                 1.772690                            1.678226      -0.993976       2.410547                    0.998241       3.443915       9.588722       0.487878       1.269936      -0.712241       0.036331       0.013882      -0.030365       0.049342       0.008837      -0.001853      -0.006715       0.026039      -0.021028      -0.016169      -0.003616       0.019785              1.802167       1.729511       0.100662      -0.400055       1.484385      -0.149466       2.192606           0.000037
           10              H      13.800895       8.245824       2.697360       0.102576       1.147584 0.87224995E+01  0.87323317E+02                                 1.808583                            1.728890      -0.868635       2.472561                    0.998700       3.464777       9.729987       0.476093       1.285065      -0.709640      -0.048208      -0.009389      -0.012151       0.050594       0.008917      -0.000303      -0.001268       0.036681       0.006041      -0.021458       0.002052       0.019405              1.825741       2.277406       0.113694       0.317494       1.573869       0.036287       1.625948           0.000029
           11              H       4.043596       8.035895       4.903242       0.133800       1.045285 0.79595953E+01  0.78171314E+02                                 1.719354                            1.669202      -1.000937       2.420911                    0.998030       3.394417       9.556025       0.475107       1.312677      -0.703275      -0.027298      -0.008724       0.025336       0.038252       0.008677      -0.005205      -0.001440       0.027217      -0.009253      -0.014598      -0.004404       0.019002              1.711980       1.807397       0.123561      -0.322650       1.490089      -0.117072       1.838454           0.000058
           12              H       7.231046       1.568071       3.706851       0.119887       1.014120 0.73699340E+01  0.70080203E+02                                 1.601274                            1.538423      -0.830019       2.489733                    0.999489       3.199873       8.494126       0.534879       1.204257      -0.728036      -0.038983      -0.005239      -0.000770       0.039341       0.007428      -0.004063       0.003267       0.025890       0.010510      -0.017529       0.003408       0.014121              1.611028       2.101035       0.130974       0.034163       1.339375      -0.000391       1.392674           0.000009
           13              H      12.868422      11.178788       5.750060       0.113761       0.961876 0.68456062E+01  0.64239348E+02                                 1.573895                            1.503193      -0.760706       2.518744                    0.999751       3.246181       8.707702       0.527313       1.237795      -0.719283      -0.021158      -0.004237       0.027979       0.035333       0.005823      -0.004647      -0.002387       0.023077       0.018221      -0.016035       0.002617       0.013418              1.594255       1.523106       0.066005      -0.266674       1.286962      -0.086865       1.972698           0.000003
           14              H       1.276116       2.781253       3.969895       0.112645       0.975237 0.73678781E+01  0.71517624E+02                                 1.677262                            1.629282      -1.068375       2.370898                    0.997001       3.628437      10.410524       0.467040       1.351080      -0.692936       0.032845       0.013491       0.001423       0.035536       0.007098       0.000012       0.002428       0.021741      -0.002083      -0.013072      -0.000293       0.013366              1.682330       1.952765       0.229211       0.042278       1.434186      -0.023160       1.660038           0.000041
           15              H       8.866862       6.085762       2.593526       0.317088       0.574164 0.34885898E+01  0.28087503E+02                                 1.204233                            1.146608      -1.064835       2.521037                    0.999713       2.306128       6.024495       0.538309       1.413225      -0.685243       0.015252       0.011798      -0.040802       0.045129       0.010763      -0.004054      -0.007029       0.017375       0.035154      -0.020382       0.003221       0.017160              1.220867       1.073842       0.015134      -0.112544       1.040193      -0.091738       1.548565           0.000027
           16              H       5.583398       9.601404      11.314374       0.083146       1.077157 0.76715862E+01  0.75238859E+02                                 1.790784                            1.658773      -1.083237       2.354068                    0.995596       3.761522      10.856472       0.464333       1.344993      -0.693558       0.007620       0.002639      -0.044821       0.045541       0.004499      -0.005828       0.000865       0.010639       0.039136      -0.013807      -0.001337       0.015144              1.866972       1.546809      -0.065386      -0.052579       1.449787      -0.141325       2.604322           0.000044
           17              H       3.247626       4.332581       2.863493       0.095966       1.109581 0.74679543E+01  0.71777199E+02                                 1.742230                            1.572483      -0.945425       2.421385                    0.998601       3.447730       9.426689       0.513239       1.241656      -0.717156      -0.038532      -0.014535       0.020122       0.045835       0.004327      -0.007991      -0.004346       0.011784       0.033251      -0.012997      -0.003584       0.016580              1.844921       2.524480       0.466833      -0.307823       1.491509      -0.122918       1.518775           0.000071
           18              H       4.993870       4.706918       4.275627       0.130724       1.038292 0.77017877E+01  0.74451727E+02                                 1.655394                            1.596510      -1.029220       2.401322                    0.998143       3.315994       9.034733       0.510552       1.241032      -0.718650      -0.005821      -0.004013       0.037258       0.037922       0.004604      -0.011602      -0.002968       0.012665       0.026139      -0.012235      -0.006105       0.018340              1.648606       1.510100       0.061267      -0.064093       1.372981      -0.066647       2.062736           0.000009
           19              H       7.277947       5.497075       1.104095       0.125172       0.895009 0.65533831E+01  0.62165016E+02                                 1.621558                            1.566465      -1.090453       2.372977                    0.995794       3.602603      10.430106       0.459853       1.404129      -0.681997       0.030331       0.008155      -0.015776       0.035148       0.004458       0.000590       0.002181       0.025114       0.004009      -0.014263       0.001525       0.012738              1.636064       1.881883       0.061961      -0.241665       1.370830      -0.035506       1.655479           0.000005
           20              H       7.302586       5.089346       7.683668       0.133286       1.066157 0.80906387E+01  0.79353427E+02                                 1.702438                            1.650752      -1.073242       2.383779                    0.997342       3.366733       9.306132       0.494437       1.263025      -0.713934      -0.036736      -0.006065      -0.005589       0.037650       0.005840      -0.008835      -0.006203       0.026081      -0.007558      -0.014963      -0.005070       0.020033              1.695522       2.079869       0.028406       0.223258       1.434607      -0.000575       1.572089           0.000060
           21              H       7.999612       4.853020       9.834172       0.108845       1.122701 0.83166839E+01  0.82217344E+02                                 1.772689                            1.678225      -0.993976       2.410547                    0.998241       3.443913       9.588713       0.487878       1.269935      -0.712241      -0.036331      -0.013882       0.030365       0.049342       0.008837      -0.001853      -0.006715       0.026039      -0.021028      -0.016168      -0.003616       0.019785              1.802166       1.729510       0.100662      -0.400055       1.484384      -0.149466       2.192604           0.000037
           22              H       1.307855       5.710841       8.839679       0.102576       1.147585 0.87225091E+01  0.87323439E+02                                 1.808584                            1.728891      -0.868636       2.472561                    0.998700       3.464779       9.729995       0.476093       1.285065      -0.709640       0.048208       0.009390       0.012151       0.050594       0.008917      -0.000303      -0.001268       0.036680       0.006041      -0.021458       0.002052       0.019405              1.825742       2.277408       0.113694       0.317494       1.573870       0.036287       1.625949           0.000029
           23              H      11.065154       5.920770       6.633797       0.133800       1.045284 0.79595849E+01  0.78171185E+02                                 1.719352                            1.669201      -1.000935       2.420912                    0.998030       3.394415       9.556017       0.475108       1.312677      -0.703275       0.027298       0.008724      -0.025336       0.038252       0.008677      -0.005205      -0.001440       0.027217      -0.009253      -0.014598      -0.004404       0.019002              1.711979       1.807396       0.123560      -0.322650       1.490088      -0.117072       1.838452           0.000058
           24              H       7.877704      12.388594       7.830188       0.119887       1.014121 0.73699445E+01  0.70080334E+02                                 1.601276                            1.538425      -0.830020       2.489733                    0.999489       3.199875       8.494136       0.534878       1.204258      -0.728035       0.038983       0.005239       0.000770       0.039341       0.007428      -0.004063       0.003267       0.025890       0.010510      -0.017529       0.003408       0.014121              1.611030       2.101038       0.130975       0.034163       1.339376      -0.000391       1.392675           0.000009
           25              H       2.240328       2.777877       5.786979       0.113761       0.961876 0.68456065E+01  0.64239349E+02                                 1.573895                            1.503192      -0.760706       2.518744                    0.999751       3.246181       8.707701       0.527313       1.237794      -0.719283       0.021158       0.004237      -0.027979       0.035333       0.005823      -0.004647      -0.002387       0.023077       0.018221      -0.016035       0.002617       0.013418              1.594255       1.523106       0.066005      -0.266674       1.286962      -0.086865       1.972698           0.000003
           26              H      13.832634      11.175412       7.567144       0.112645       0.975236 0.73678634E+01  0.71517447E+02                                 1.677260                            1.629280      -1.068373       2.370899                    0.997001       3.628433      10.410510       0.467040       1.351081      -0.692936      -0.032845      -0.013491      -0.001423       0.035536       0.007098       0.000012       0.002428       0.021740      -0.002083      -0.013072      -0.000293       0.013365              1.682328       1.952763       0.229211       0.042278       1.434185      -0.023160       1.660036           0.000041
           27              C       9.747976       8.924472      10.836741       0.114352      26.541738 0.34493058E+03  0.77382999E+04                                 8.106532                            6.464345      -0.138322       1.983822                    0.998246      26.438468      76.970572       0.600957       0.454306      -1.029865       0.028811       0.014649      -0.036320       0.048619      -0.017444      -0.017149      -0.007461      -0.079152      -0.000976      -0.049880       0.006115       0.043765              9.099144      11.278173       0.873881       1.195470       4.993479      -0.684462      11.025781           0.001836
           28              C      11.044389       9.366550       9.035809       0.089541      26.331747 0.32429198E+03  0.71001170E+04                                 7.767088                            6.059411       0.241464       2.096651                    0.999813      25.715811      71.829667       0.658902       0.424576      -1.056852      -0.023921       0.000184       0.045650       0.051538      -0.009065      -0.027592      -0.000596      -0.038880      -0.075036      -0.045447       0.010813       0.034634              8.708913      11.897956       2.408830       1.260000       5.029030      -0.234145       9.199754           0.001674
           29              C       9.991691       9.159400       8.178607      -0.157750      31.067484 0.42961070E+03  0.10099062E+05                                 8.666340                            6.993718       0.035152       1.992662                    0.999301      29.333838      85.119259       0.610278       0.426945      -1.054552      -0.010695       0.007583       0.009319       0.016085      -0.009626      -0.016155      -0.004138      -0.026805       0.041746      -0.029801       0.009464       0.020337              9.539925      13.747667       2.149751       2.224542       5.472141       0.340859       9.399966          -0.000079
           30              C       8.762106       8.818348       8.672392       0.066496      35.475724 0.42129875E+03  0.98335404E+04                                 9.631284                            6.989964      -0.211559       1.951729                    0.998882      26.839461      77.043767       0.603386       0.434902      -1.052030       0.023201       0.021741       0.011876       0.033941      -0.003706      -0.005075      -0.005905      -0.018913       0.016027      -0.014771       0.002741       0.012030             11.756886      14.932009       1.679879       5.400146       5.787810       0.843549      14.550840           0.002350
           31              C       8.644502       8.694382      10.048761      -0.158278      32.271332 0.46244475E+03  0.11100447E+05                                 9.019322                            7.326086      -0.096647       1.955257                    0.997581      29.807956      88.115293       0.586287       0.435227      -1.046896       0.008915       0.014482       0.000276       0.017008      -0.001358      -0.018759      -0.004055      -0.016691      -0.075879      -0.034711       0.013359       0.021352             10.124276      10.873806       0.435153       2.628673       5.527600      -0.009726      13.971424          -0.000288
           32              C       7.634754       8.568588       7.769042       0.282323      30.856748 0.34398890E+03  0.76905113E+04                                 9.091832                            6.474386      -0.170779       1.975732                    0.999165      25.158227      72.456398       0.599531       0.456966      -1.031223      -0.031806       0.003005      -0.027842       0.042377       0.008761      -0.010584       0.008217       0.023875      -0.045511      -0.023817      -0.000173       0.023990             11.431054      14.001830       1.458441       7.466486       5.621340       0.934209      14.669991           0.000117
           33              C       6.446601       8.401425       6.039640       0.261485      33.694173 0.36140196E+03  0.82174425E+04                                 9.784686                            6.723217      -0.463597       1.876180                    0.997647      26.166295      77.135484       0.574334       0.469024      -1.019884       0.031008       0.014641       0.002064       0.034352      -0.023819       0.007160       0.011324      -0.024730      -0.014831      -0.030203      -0.000191       0.030395             12.592327       9.394000       0.078930       6.466964       5.759868      -0.492409      22.623112          -0.000071
           34              C       6.002180       8.468786       4.634429       0.086291      34.766304 0.42495283E+03  0.99731907E+04                                 9.644491                            7.098488      -0.267358       1.936355                    0.998726      27.020287      78.619673       0.586936       0.444654      -1.042760      -0.003696       0.006290      -0.015398       0.017039       0.006026       0.001794      -0.003025      -0.004190      -0.039970      -0.014116       0.000995       0.013121             11.754660      10.084770      -0.103204       4.466631       5.577728      -0.708778      19.601483          -0.001412
           35              C       6.906185       8.760541       3.645704      -0.176255      29.949937 0.43606906E+03  0.10307388E+05                                 8.490231                            7.053350       0.009662       1.982736                    0.998968      29.728080      87.001348       0.605684       0.427826      -1.052148      -0.005030       0.010956       0.002957       0.012413       0.007930      -0.006790      -0.002050       0.004480      -0.069773      -0.024473       0.003594       0.020879              9.301689       8.097600      -0.237139       1.477919       5.314756      -1.322047      14.492711           0.000461
           36              C       6.480860       8.894775       2.355863       0.083245      24.686426 0.33782516E+03  0.75059625E+04                                 7.533251                            6.253996       0.037776       2.028334                    0.999469      26.391613      75.356232       0.634947       0.434165      -1.046269      -0.044456       0.000556       0.003655       0.044609       0.006138      -0.021350       0.005733      -0.033156      -0.113000      -0.047650       0.011080       0.036569              8.256329       7.657566      -0.045150       1.386792       4.781186      -1.161947      12.330236          -0.001047
           37              C       4.331690       8.399193       2.939638       0.087434      24.081956 0.34684820E+03  0.77737445E+04                                 7.452768                            6.378319      -0.081992       1.988950                    0.999051      26.751590      77.246433       0.621314       0.439850      -1.040678       0.035620       0.014399      -0.019953       0.043293       0.003783      -0.001641       0.022557       0.001811      -0.098122      -0.041767       0.016346       0.025421              7.971084       7.800971       0.328400       1.254125       5.114519      -0.901660      10.997761          -0.000881
           38              C       4.681745       8.262416       4.266397      -0.173922      30.629821 0.46277119E+03  0.11120545E+05                                 8.689257                            7.323626      -0.133001       1.935305                    0.997919      30.311567      89.925278       0.586447       0.434628      -1.046287       0.002310       0.009614      -0.000090       0.009888       0.007204      -0.017526      -0.008101       0.002841      -0.048444      -0.025567       0.001294       0.024273              9.410216       9.684375       0.226872       2.679948       5.558505      -0.690035      12.987768           0.000508
           39              C       8.106838       1.558796       1.297917       0.579647      24.462209 0.26390904E+03  0.55550123E+04                                 7.799079                            5.822759      -0.200930       1.988234                    0.998982      22.955982      65.414029       0.604005       0.481764      -1.011632      -0.036751      -0.038328      -0.045596       0.069990       0.075898      -0.065428      -0.057823      -0.013599       0.018795      -0.081533      -0.051292       0.132825              9.009739       8.503734      -3.039310       1.172906       8.636774       2.479362       9.888710           0.000507
           40              C       8.850556       1.902542       2.571606      -0.047576      34.910931 0.49397093E+03  0.11969290E+05                                 9.359843                            7.491067      -0.136550       1.949103                    0.999187      28.698331      83.287083       0.593365       0.426008      -1.059991       0.010907       0.007376       0.042568       0.044558      -0.019687       0.002299       0.001885      -0.033450      -0.070537      -0.024329      -0.013268       0.037597             10.554860      10.376361       1.166942       1.161792       5.872281       1.425156      15.415939          -0.000188
           41              C       8.140082       1.756600       3.749538      -0.113150      30.672644 0.43067015E+03  0.10144621E+05                                 8.606834                            7.019259      -0.012522       1.970561                    0.999369      29.537463      86.197036       0.606102       0.429012      -1.051783       0.020479       0.015637       0.005484       0.026344       0.012310      -0.006995       0.009272       0.015859      -0.074406      -0.029666       0.002562       0.027105              9.377909       9.267489       0.510390       0.494235       5.079439       0.542089      13.786801          -0.000051
           42              C      13.371878      11.322672       4.981693      -0.137450      30.653660 0.44285312E+03  0.10487201E+05                                 8.573907                            7.091704       0.074288       1.997225                    0.999535      29.606409      86.160387       0.607342       0.425866      -1.055468      -0.007923       0.008434      -0.021973       0.024834      -0.000545      -0.024309      -0.012298      -0.009038       0.028901      -0.028048      -0.001549       0.029597              9.229020       9.406075       0.817384       1.841349       5.160333       0.513742      13.120653           0.000124
           43              C      10.078443       2.220330       5.098218       0.070143      35.921110 0.43435654E+03  0.10205045E+05                                 9.680069                            7.064976      -0.119464       1.973923                    0.999401      27.051386      77.635062       0.604966       0.430930      -1.055577       0.000025       0.004066      -0.005425       0.006779       0.007123       0.005306      -0.002880       0.024965       0.039210      -0.021414       0.005493       0.015921             11.929428       9.575907       0.628229       2.763740       5.543879       0.362936      20.668498          -0.000080
           44              C      10.753527       2.477672       3.920286      -0.170259      36.049523 0.48923594E+03  0.11955757E+05                                 9.783336                            7.580653      -0.267529       1.878055                    0.998299      31.434920      94.941085       0.569012       0.440480      -1.039771      -0.020894      -0.000075      -0.014213       0.025270      -0.000333       0.011658       0.011654       0.019015      -0.141531      -0.050902       0.016057       0.034845             11.569374       8.418250       0.870387      -0.063749       5.952925      -0.112885      20.336947           0.000155
           45              C      10.183371       2.304022       2.663902      -0.057878      37.710823 0.49846732E+03  0.12121545E+05                                 9.898966                            7.540914      -0.166996       1.938874                    0.999040      28.992259      84.653274       0.588765       0.427802      -1.057488      -0.013785      -0.009566       0.042677       0.045858      -0.004392      -0.005111       0.011837      -0.030288      -0.021665      -0.015322      -0.009009       0.024332             11.752828      10.778342       1.835191      -1.500379       6.428070      -0.691222      18.052071           0.000774
           46              C      11.047868       2.636642       1.473280       0.582540      24.327382 0.25947941E+03  0.54528140E+04                                 7.855663                            5.797858      -0.215900       1.984786                    0.999134      22.988627      66.009422       0.599964       0.485807      -1.006909       0.052666       0.017076      -0.041095       0.068950      -0.052452       0.063405      -0.026542       0.087483      -0.050480      -0.060729      -0.052313       0.113042              9.327642       6.845190       2.745708      -2.215084      10.235900       0.449912      10.901837          -0.001129
           47              C       5.360774       5.032193       0.700298       0.114351      26.541743 0.34493066E+03  0.77383020E+04                                 8.106532                            6.464345      -0.138321       1.983822                    0.998246      26.438470      76.970570       0.600957       0.454306      -1.029865      -0.028811      -0.014649       0.036320       0.048619      -0.017444      -0.017149      -0.007461      -0.079152      -0.000976      -0.049880       0.006115       0.043765              9.099144      11.278171       0.873881       1.195468       4.993479      -0.684463      11.025782           0.001834
           48              C       4.064361       4.590115       2.501230       0.089541      26.331769 0.32429229E+03  0.71001252E+04                                 7.767091                            6.059413       0.241461       2.096650                    0.999813      25.715827      71.829715       0.658902       0.424576      -1.056852       0.023921      -0.000184      -0.045651       0.051538      -0.009065      -0.027591      -0.000596      -0.038878      -0.075034      -0.045446       0.010814       0.034633              8.708917      11.897963       2.408832       1.260000       5.029032      -0.234146       9.199756           0.001673
           49              C       5.117059       4.797265       3.358432      -0.157750      31.067493 0.42961082E+03  0.10099066E+05                                 8.666343                            6.993720       0.035149       1.992661                    0.999301      29.333843      85.119290       0.610278       0.426946      -1.054552       0.010695      -0.007583      -0.009319       0.016085      -0.009626      -0.016155      -0.004138      -0.026805       0.041746      -0.029801       0.009464       0.020337              9.539929      13.747674       2.149752       2.224543       5.472143       0.340859       9.399968          -0.000079
           50              C       6.346644       5.138317       2.864647       0.066496      35.475727 0.42129878E+03  0.98335417E+04                                 9.631286                            6.989965      -0.211560       1.951728                    0.998882      26.839463      77.043782       0.603386       0.434902      -1.052030      -0.023201      -0.021741      -0.011876       0.033941      -0.003706      -0.005075      -0.005905      -0.018913       0.016026      -0.014771       0.002741       0.012030             11.756888      14.932013       1.679880       5.400146       5.787811       0.843549      14.550841           0.002350
           51              C       6.464248       5.262283       1.488278      -0.158277      32.271317 0.46244448E+03  0.11100439E+05                                 9.019318                            7.326083      -0.096644       1.955258                    0.997581      29.807947      88.115253       0.586287       0.435227      -1.046897      -0.008916      -0.014482      -0.000276       0.017008      -0.001359      -0.018759      -0.004055      -0.016691      -0.075879      -0.034711       0.013359       0.021352             10.124271      10.873800       0.435153       2.628670       5.527597      -0.009727      13.971417          -0.000286
           52              C       7.473996       5.388077       3.767997       0.282323      30.856747 0.34398889E+03  0.76905112E+04                                 9.091832                            6.474386      -0.170779       1.975732                    0.999165      25.158228      72.456405       0.599531       0.456966      -1.031223       0.031806      -0.003006       0.027842       0.042377       0.008761      -0.010584       0.008218       0.023875      -0.045511      -0.023818      -0.000173       0.023990             11.431054      14.001831       1.458441       7.466485       5.621340       0.934209      14.669991           0.000117
           53              C       8.662149       5.555240       5.497399       0.261485      33.694184 0.36140207E+03  0.82174457E+04                                 9.784687                            6.723218      -0.463598       1.876179                    0.997647      26.166299      77.135494       0.574334       0.469024      -1.019884      -0.031008      -0.014641      -0.002064       0.034352      -0.023819       0.007160       0.011324      -0.024730      -0.014831      -0.030203      -0.000191       0.030395             12.592329       9.394002       0.078930       6.466966       5.759869      -0.492409      22.623116          -0.000072
           54              C       9.106570       5.487879       6.902610       0.086291      34.766310 0.42495288E+03  0.99731921E+04                                 9.644492                            7.098488      -0.267358       1.936355                    0.998726      27.020288      78.619672       0.586936       0.444654      -1.042760       0.003696      -0.006290       0.015398       0.017039       0.006026       0.001794      -0.003025      -0.004190      -0.039970      -0.014116       0.000995       0.013121             11.754661      10.084770      -0.103204       4.466633       5.577728      -0.708778      19.601486          -0.001412
           55              C       8.202565       5.196124       7.891335      -0.176255      29.949926 0.43606886E+03  0.10307382E+05                                 8.490228                            7.053348       0.009664       1.982736                    0.998968      29.728070      87.001301       0.605684       0.427826      -1.052149       0.005030      -0.010956      -0.002957       0.012413       0.007930      -0.006790      -0.002049       0.004480      -0.069773      -0.024473       0.003594       0.020879              9.301686       8.097597      -0.237139       1.477918       5.314755      -1.322047      14.492706           0.000461
           56              C       8.627890       5.061890       9.181176       0.083245      24.686433 0.33782530E+03  0.75059660E+04                                 7.533252                            6.253997       0.037775       2.028334                    0.999469      26.391618      75.356243       0.634947       0.434165      -1.046269       0.044455      -0.000555      -0.003655       0.044609       0.006138      -0.021350       0.005733      -0.033155      -0.113000      -0.047650       0.011081       0.036569              8.256330       7.657566      -0.045150       1.386793       4.781186      -1.161947      12.330236          -0.001047
           57              C      10.777060       5.557472       8.597401       0.087434      24.081957 0.34684822E+03  0.77737453E+04                                 7.452770                            6.378320      -0.081992       1.988950                    0.999051      26.751594      77.246456       0.621314       0.439850      -1.040678      -0.035620      -0.014399       0.019953       0.043292       0.003783      -0.001641       0.022557       0.001811      -0.098122      -0.041767       0.016346       0.025421              7.971085       7.800973       0.328399       1.254126       5.114519      -0.901660      10.997763          -0.000882
           58              C      10.427005       5.694249       7.270642      -0.173922      30.629822 0.46277118E+03  0.11120544E+05                                 8.689257                            7.323626      -0.132999       1.935306                    0.997919      30.311565      89.925266       0.586447       0.434628      -1.046287      -0.002310      -0.009615       0.000090       0.009889       0.007204      -0.017526      -0.008101       0.002841      -0.048445      -0.025568       0.001294       0.024273              9.410216       9.684374       0.226871       2.679950       5.558505      -0.690035      12.987769           0.000507
           59              C       7.001912      12.397869      10.239122       0.579646      24.462224 0.26390922E+03  0.55550173E+04                                 7.799083                            5.822761      -0.200930       1.988234                    0.998982      22.955995      65.414082       0.604005       0.481764      -1.011632       0.036751       0.038328       0.045596       0.069990       0.075898      -0.065428      -0.057823      -0.013599       0.018795      -0.081533      -0.051292       0.132825              9.009744       8.503738      -3.039312       1.172907       8.636778       2.479363       9.888715           0.000507
           60              C       6.258194      12.054123       8.965433      -0.047576      34.910926 0.49397081E+03  0.11969286E+05                                 9.359842                            7.491066      -0.136551       1.949103                    0.999187      28.698327      83.287069       0.593365       0.426008      -1.059991      -0.010907      -0.007375      -0.042568       0.044558      -0.019687       0.002299       0.001885      -0.033450      -0.070537      -0.024329      -0.013268       0.037597             10.554860      10.376361       1.166941       1.161792       5.872280       1.425155      15.415939          -0.000189
           61              C       6.968668      12.200065       7.787501      -0.113150      30.672649 0.43067021E+03  0.10144623E+05                                 8.606836                            7.019260      -0.012523       1.970561                    0.999369      29.537467      86.197058       0.606102       0.429012      -1.051783      -0.020479      -0.015637      -0.005484       0.026344       0.012309      -0.006995       0.009272       0.015859      -0.074406      -0.029666       0.002562       0.027104              9.377911       9.267491       0.510390       0.494235       5.079439       0.542089      13.786804          -0.000051
           62              C       1.736872       2.633993       6.555346      -0.137450      30.653658 0.44285306E+03  0.10487199E+05                                 8.573906                            7.091704       0.074288       1.997225                    0.999535      29.606406      86.160376       0.607342       0.425866      -1.055468       0.007923      -0.008434       0.021973       0.024834      -0.000545      -0.024309      -0.012298      -0.009039       0.028901      -0.028048      -0.001549       0.029597              9.229020       9.406075       0.817384       1.841350       5.160333       0.513742      13.120654           0.000124
           63              C       5.030307      11.736335       6.438821       0.070144      35.921088 0.43435621E+03  0.10205035E+05                                 9.680067                            7.064974      -0.119465       1.973923                    0.999401      27.051375      77.635030       0.604966       0.430930      -1.055577      -0.000025      -0.004066       0.005425       0.006779       0.007123       0.005306      -0.002879       0.024964       0.039209      -0.021414       0.005493       0.015920             11.929425       9.575905       0.628228       2.763740       5.543878       0.362936      20.668492          -0.000080
           64              C       4.355223      11.478993       7.616753      -0.170260      36.049530 0.48923606E+03  0.11955760E+05                                 9.783336                            7.580654      -0.267528       1.878055                    0.998299      31.434919      94.941072       0.569012       0.440480      -1.039771       0.020894       0.000075       0.014212       0.025270      -0.000332       0.011658       0.011654       0.019014      -0.141530      -0.050901       0.016057       0.034844             11.569374       8.418249       0.870386      -0.063749       5.952925      -0.112885      20.336949           0.000155
           65              C       4.925379      11.652643       8.873137      -0.057877      37.710803 0.49846703E+03  0.12121536E+05                                 9.898961                            7.540910      -0.166993       1.938874                    0.999040      28.992246      84.653213       0.588766       0.427802      -1.057488       0.013785       0.009566      -0.042678       0.045858      -0.004392      -0.005111       0.011837      -0.030289      -0.021665      -0.015322      -0.009010       0.024332             11.752821      10.778338       1.835190      -1.500378       6.428067      -0.691222      18.052059           0.000774
           66              C       4.060882      11.320023      10.063759       0.582540      24.327378 0.25947937E+03  0.54528127E+04                                 7.855661                            5.797856      -0.215897       1.984787                    0.999134      22.988623      66.009401       0.599964       0.485807      -1.006909      -0.052666      -0.017076       0.041095       0.068950      -0.052452       0.063405      -0.026541       0.087483      -0.050481      -0.060729      -0.052313       0.113042              9.327640       6.845189       2.745708      -2.215083      10.235897       0.449912      10.901833          -0.001130
           67              N       6.468419       8.074424       8.139381      -0.171162      24.112605 0.34256663E+03  0.75464847E+04                                 7.134014                            6.089628      -0.021641       2.068188                    0.996791      25.527668      69.779824       0.684918       0.405946      -1.076882      -0.053980      -0.001331      -0.077443       0.094408       0.023523      -0.003431      -0.016507       0.029314       0.107764      -0.047677       0.006080       0.041597              7.634445       7.544528       0.607244       1.008606       4.732585      -0.490614      10.626221           0.000388
           68              N       5.686390       7.946636       7.038747      -0.253746      30.266413 0.48762570E+03  0.11542862E+05                                 7.914322                            6.993142       0.593102       2.181926                    0.999753      28.441433      76.395071       0.688002       0.376088      -1.115760       0.261558       0.097504       0.065218       0.286658      -0.092825       0.082416      -0.000697      -0.148618       0.605673      -0.232603       0.011788       0.220815              8.366802       7.860784       0.519278       1.594930       5.445929      -0.414294      11.793693           0.000122
           69              N       7.661613       8.789756       6.448051      -0.422925      38.380000 0.59994696E+03  0.15021540E+05                                 9.493375                            7.865417       0.283804       2.071844                    0.998775      30.771553      86.209050       0.632619       0.386689      -1.103277      -0.133557      -0.059726       0.078106       0.165847      -0.064008       0.124026       0.054703      -0.077860       0.116930      -0.178421       0.053839       0.124583             10.877266      10.495223       0.373050       5.587686       6.331548       0.382889      15.805026           0.000434
           70              N      10.962456       9.220907      10.356800      -0.183225      34.382818 0.49089403E+03  0.11684644E+05                                 8.823577                            7.165116       0.141239       2.073636                    0.999422      27.299810      74.464108       0.656128       0.392184      -1.099879      -0.108454      -0.019976      -0.085792       0.139719      -0.009719      -0.062838      -0.029843      -0.018383       0.018632      -0.075605       0.010235       0.065370              9.822087      12.996187       1.884473       0.290259       5.634086      -1.155955      10.835986           0.005096
           71              N       5.202903       8.739466       1.983217      -0.188768      32.799456 0.54041569E+03  0.13212489E+05                                 8.666379                            7.618683      -0.134341       1.981844                    0.998859      28.012765      78.137181       0.621994       0.402776      -1.089577       0.039330      -0.018722       0.129135       0.136284       0.025651      -0.038109       0.007771       0.046310      -0.200288      -0.080008       0.004667       0.075341              9.407193       9.136406      -0.033594       0.914772       6.236412      -1.439685      12.848760           0.007095
           72              N       8.640331       5.882241       3.397658      -0.171162      24.112607 0.34256665E+03  0.75464857E+04                                 7.134016                            6.089630      -0.021644       2.068187                    0.996791      25.527670      69.779843       0.684918       0.405946      -1.076881       0.053980       0.001331       0.077443       0.094408       0.023523      -0.003431      -0.016507       0.029314       0.107763      -0.047677       0.006080       0.041597              7.634447       7.544530       0.607244       1.008605       4.732586      -0.490615      10.626225           0.000388
           73              N       9.422360       6.010029       4.498292      -0.253746      30.266400 0.48762542E+03  0.11542853E+05                                 7.914318                            6.993139       0.593102       2.181926                    0.999753      28.441430      76.395049       0.688002       0.376088      -1.115760      -0.261558      -0.097504      -0.065218       0.286658      -0.092825       0.082416      -0.000696      -0.148617       0.605673      -0.232603       0.011788       0.220815              8.366798       7.860781       0.519277       1.594930       5.445927      -0.414294      11.793687           0.000122
           74              N       7.447137       5.166909       5.088988      -0.422925      38.380012 0.59994717E+03  0.15021547E+05                                 9.493377                            7.865419       0.283804       2.071844                    0.998775      30.771558      86.209072       0.632619       0.386689      -1.103277       0.133557       0.059726      -0.078106       0.165847      -0.064008       0.124026       0.054703      -0.077860       0.116931      -0.178421       0.053839       0.124583             10.877268      10.495226       0.373050       5.587688       6.331549       0.382889      15.805030           0.000434
           75              N       4.146294       4.735758       1.180239      -0.183225      34.382766 0.49089314E+03  0.11684617E+05                                 8.823567                            7.165108       0.141244       2.073638                    0.999422      27.299785      74.464002       0.656128       0.392184      -1.099879       0.108454       0.019976       0.085792       0.139719      -0.009719      -0.062838      -0.029842      -0.018383       0.018632      -0.075605       0.010235       0.065370              9.822074      12.996168       1.884470       0.290254       5.634080      -1.155955      10.835974           0.005097
           76              N       9.905847       5.217199       9.553822      -0.188768      32.799485 0.54041629E+03  0.13212507E+05                                 8.666382                            7.618685      -0.134338       1.981844                    0.998859      28.012783      78.137233       0.621994       0.402775      -1.089577      -0.039330       0.018722      -0.129135       0.136284       0.025651      -0.038109       0.007771       0.046310      -0.200287      -0.080008       0.004667       0.075341              9.407196       9.136409      -0.033594       0.914772       6.236414      -1.439686      12.848766           0.007095
           77              O      11.685807       3.716037       1.534426      -0.501589      41.186043 0.55435634E+03  0.13460113E+05                                 9.587759                            7.343130       0.110902       2.087897                    0.997237      27.533989      73.290908       0.691579       0.364758      -1.131839       0.017233      -0.033946      -0.035917       0.052339       0.025512       0.024117      -0.042656      -0.016009      -0.105512      -0.070977       0.019191       0.051786             11.423498      11.517932       6.724412      -1.568364      14.504857      -2.301692       8.247705           0.007672
           78              O      11.119915       1.860293       0.478787      -0.521876      41.689508 0.61436783E+03  0.15335230E+05                                 9.735701                            7.808239       0.023397       2.042299                    0.997296      28.545768      77.530940       0.659379       0.372142      -1.124000       0.004585      -0.007402       0.015350       0.017647      -0.043221       0.042516       0.053615      -0.019753      -0.041517      -0.094008       0.034230       0.059778             11.411701       6.061715       0.954065       0.443770      15.245575       5.627652      12.927812           0.007034
           79              O       7.060020       2.199260       1.062561      -0.561658      32.036148 0.47910542E+03  0.11170045E+05                                 7.859004                            6.676843       0.845479       2.302441                    0.998984      27.728528      71.354610       0.752904       0.348933      -1.149203       0.012973      -0.029456       0.013363       0.034850      -0.031726      -0.049910      -0.078393      -0.018885      -0.221394      -0.133935       0.047919       0.086016              8.553422      10.925606      -4.401710       1.047892       8.629516      -0.598636       6.105143          -0.005643
           80              O       8.497716       0.576710       0.619539      -0.517632      39.192711 0.55423687E+03  0.13490697E+05                                 9.307058                            7.397565       0.125000       2.085025                    0.996905      28.008244      75.267646       0.679601       0.370266      -1.124747      -0.014799       0.010257       0.012879       0.022138      -0.014919      -0.061044       0.014152      -0.038689      -0.083007      -0.078646       0.017906       0.060740             10.789405       8.135644      -3.730258      -2.328804      12.494899       5.284400      11.737670          -0.009738
           81              O       3.422943      10.240628      10.002613      -0.501589      41.186012 0.55435583E+03  0.13460098E+05                                 9.587757                            7.343128       0.110894       2.087895                    0.997236      27.533972      73.290863       0.691579       0.364758      -1.131839      -0.017232       0.033946       0.035916       0.052338       0.025512       0.024117      -0.042655      -0.016009      -0.105510      -0.070976       0.019191       0.051784             11.423495      11.517932       6.724411      -1.568364      14.504851      -2.301690       8.247702           0.007673
           82              O       3.988835      12.096372      11.058252      -0.521876      41.689527 0.61436821E+03  0.15335242E+05                                 9.735704                            7.808242       0.023397       2.042299                    0.997296      28.545776      77.530969       0.659379       0.372142      -1.124000      -0.004585       0.007402      -0.015350       0.017647      -0.043221       0.042516       0.053615      -0.019753      -0.041517      -0.094009       0.034231       0.059778             11.411704       6.061718       0.954066       0.443770      15.245579       5.627653      12.927814           0.007034
           83              O       8.048730      11.757405      10.474478      -0.561659      32.036206 0.47910646E+03  0.11170076E+05                                 7.859015                            6.676851       0.845475       2.302439                    0.998984      27.728547      71.354690       0.752904       0.348933      -1.149202      -0.012973       0.029456      -0.013363       0.034850      -0.031726      -0.049911      -0.078393      -0.018885      -0.221394      -0.133935       0.047919       0.086016              8.553434      10.925622      -4.401718       1.047894       8.629529      -0.598637       6.105152          -0.005643
           84              O       6.611034      13.379955      10.917500      -0.517632      39.192713 0.55423686E+03  0.13490696E+05                                 9.307057                            7.397564       0.124999       2.085025                    0.996905      28.008246      75.267649       0.679601       0.370266      -1.124747       0.014799      -0.010256      -0.012879       0.022137      -0.014919      -0.061044       0.014152      -0.038690      -0.083006      -0.078646       0.017907       0.060740             10.789404       8.135644      -3.730259      -2.328805      12.494900       5.284400      11.737670          -0.009738

******************************************************
Auxiliary information for the entire system
The total spin magnetic moment of the unit cell is   -0.012573
The total net atomic charge of the unit cell is   -0.000002
Accuracy of reproducing the electrostatic potential in the unit cell:
  The inner radius (bohr) =    5.0000
  The outer radius (bohr) =   12.0000
  Valid grid points have density less than (e/(bohr^3)) =    0.0001
  The number of valid grid points were=         8914
  The rms potential error without charges in kcal/mol is=      8.10592
  The rms potential error with partial charges in kcal/mol is=      2.37095
  The RRMSE value at monopole order=      0.29250
  The rms potential error with partial charges and cloud penetration in kcal/mol is=      2.37425
  The RRMSE value at monopole order with cloud penetration is=      0.29290
  The rms potential error with partial charges and atomic dipoles in kcal/mol is=      0.87341
  The RRMSE value at dipole order=      0.10775
  The rms potential error with partial charges, atomic dipoles and cloud penetration in kcal/mol is=      0.87142
  The RRMSE value at dipole order with cloud penetration=      0.10750

******************************************************
The electron densities and ab initio electrostatic potential were computed in VASP using the PBE functional and
projector augmented wave method. See the main text of the journal article for a description of computational details.
The atomic charges, dipoles, and quadrupoles were computed with the DDEC6 method as described in
(a) T. A. Manz and N. Gabaldon Limas, RSC Adv. 6 (2016) 47771-47801 DOI: 10.1039/c6ra04656h
(b) N. Gabaldon Limas and T. A. Manz, RSC Adv. 8 (2018) 2678-2707 DOI: 10.1039/c7ra11829e.
For each atom in the material, the electron cloud parameters were fit to the spherically averaged atom-in-material
electron density using radial positions for which this density was between 10^-4 and 10^-2 electrons per cubic bohr.
The polarizabilities, dispersion coefficients, and quantum Drude oscillator (QDO) parameters were fit using the MCLF method.
The magnetic structure of the system was optimized in VASP from the default ferromagnetic initial guess using spin polarization.
The atomic spin moments (ASMs) were computed on this optimized magnetic structure using the DDEC6 partition as inputs
to the method of T. A. Manz and D. S. Sholl, J. Chem. Theory Comput. 7 (2011) 4146-4164 DOI: 10.1021/ct200539n.
The RMSE and RRMSE were computed using a uniform grid with Ewald summation.
