# Supplementary material for: A collection of forcefield precursors for metal–organic frameworks
Source: RSC Adv. 2019 Nov 13;9(63):36492–507. doi: 10.1039/c9ra07327b (PMC9075174; doi:10.1039/c9ra07327b)
Supplement: RA-009-C9RA07327B-s3591 [file RA-009-C9RA07327B-s3591.xyz]

  228
jmolscript: load "" {1 1 1} spacegroup "x,y,z" unitcell [{     10.938100     0.000000     0.000000 }, {     -5.469153    12.363978     0.000000 }, {      0.000000    -5.911713    33.813103 }]
Co     5.020632     4.894384    16.811199     0.938202
Co    -0.448390     4.513738     0.095353     0.937534
Co     0.448315     1.557881    17.001904     0.938206
Co     5.917337     1.938527    33.717750     0.937529
Co    -2.734576     3.226132    16.906551     1.166645
Co     2.734473     6.181989     0.000000     1.166665
H      4.551340    -0.878499     7.033125     0.089422
H      4.390542    -0.083221     8.382268     0.088779
H      7.391941     1.853022     8.155720     0.096209
H      7.133811     0.577959     9.041624     0.095729
H      4.575380     1.998379     6.928305     0.095092
H      4.911189     1.160904     5.636644     0.096200
H      7.663229    -0.701482     6.982406     0.090341
H      7.710253     0.573257     6.055927     0.094672
H      7.893995     1.989994    10.597026     0.125085
H      8.100716     2.698708    12.794878     0.115164
H      4.263622     3.695569    12.835454     0.112669
H      4.056901     2.978578    10.684941     0.127204
H      4.052534     3.063034     4.700021     0.129680
H      3.851264     4.402507     2.823394     0.123599
H      7.756159     5.193218     2.982316     0.112568
H      7.944302     3.915189     4.889375     0.129221
H      0.066633    10.035844     3.712679     0.133556
H      1.104671     8.927739     1.974685     0.119765
H      4.564377    10.576494     2.982316     0.114881
H      9.029401    -0.751733     4.794698     0.122233
H     -0.917807    10.286621     9.873426     0.089232
H     -1.078588     9.491342     8.524283     0.089137
H      1.922842     7.555100     8.750831     0.097277
H      1.664694     8.830163     7.864928     0.093861
H     -0.893719     7.409743     9.978247     0.095577
H     -0.557928     8.247217    11.269907     0.094186
H      2.194084    10.109603     9.924146     0.091296
H      2.241127     8.834864    10.850625     0.092604
H      2.424906     7.418128     6.309525     0.126851
H      2.631645     6.709414     4.111673     0.113054
H     -1.205432     5.712553     4.071098     0.111959
H     -1.412171     6.429543     6.221611     0.125997
H     -1.416555     6.345088    12.206530     0.128516
H     -1.617807     5.005614    14.083157     0.123296
H      2.287101     4.214904    13.924236     0.113261
H      2.475229     5.492932    12.017177     0.130178
H      5.535758    -0.627722    13.193873     0.133081
H      6.573772     0.480382    14.931866     0.121463
H     10.033509    -1.168372    13.924236     0.114935
H      3.560249    10.159855    12.111853     0.122471
H      0.917607     7.330764    26.779978     0.089422
H      1.078405     6.535486    25.430835     0.088779
H     -1.922994     4.599243    25.657383     0.096209
H     -1.664864     5.874306    24.771479     0.095729
H      0.893567     4.453886    26.884798     0.095092
H      0.557758     5.291361    28.176459     0.096200
H     -2.194282     7.153747    26.830697     0.090341
H     -2.241306     5.879008    27.757176     0.094672
H     -2.425048     4.462271    23.216077     0.125085
H     -2.631769     3.753557    21.018225     0.115164
H      1.205325     2.756696    20.977649     0.112669
H      1.412046     3.473687    23.128162     0.127204
H      1.416413     3.389231    29.113082     0.129680
H      1.617683     2.049758    30.989709     0.123599
H     -2.287212     1.259047    30.830787     0.112568
H     -2.475355     2.537076    28.923728     0.129221
H      5.402314    -3.583579    30.100424     0.133557
H      4.364276    -2.475474    31.838418     0.119765
H      0.904570    -4.124229    30.830787     0.114881
H     -3.560454     7.203998    29.018405     0.122234
H      6.386754    -3.834356    23.939677     0.089232
H      6.547535    -3.039077    25.288820     0.089137
H      3.546105    -1.102835    25.062272     0.097277
H      3.804253    -2.377898    25.948175     0.093861
H      6.362666    -0.957478    23.834856     0.095577
H      6.026875    -1.794952    22.543196     0.094186
H      3.274863    -3.657338    23.888957     0.091296
H      3.227820    -2.382599    22.962478     0.092604
H      3.044041    -0.965863    27.503578     0.126851
H      2.837302    -0.257149    29.701430     0.113054
H      6.674379     0.739712    29.742005     0.111959
H      6.881118     0.022722    27.591492     0.125997
H      6.885502     0.107177    21.606573     0.128516
H      7.086754     1.446651    19.729946     0.123296
H      3.181846     2.237361    19.888867     0.113261
H      2.993718     0.959333    21.795926     0.130178
H     -0.066811     7.079987    20.619230     0.133081
H     -1.104825     5.971883    18.881237     0.121462
H     -4.564562     7.620637    19.888867     0.114934
H      1.908698    -3.707590    21.701250     0.122471
C      6.031253     0.551374     7.285709     0.089946
C      5.031519    -0.488813     7.780057    -0.082414
C      6.712689     1.234907     8.467815    -0.079594
C      5.290736     1.584889     6.420770    -0.080641
C      7.128351    -0.102138     6.441058    -0.077134
C      5.954667     2.366136    10.438443     0.287441
C      7.151294     2.317068    11.051475    -0.251190
C      7.275983     2.758498    12.370862    -0.067038
C      6.204044     3.277111    13.052196    -0.060162
C      5.005229     3.344332    12.397574    -0.086639
C      4.879446     2.908622    11.113353    -0.227418
C      6.333108     3.700297    14.478771     0.630015
C      6.019201     3.340089     4.937051     0.285346
C      4.798509     3.494726     4.352423    -0.244343
C      4.679279     4.305022     3.233885    -0.060977
C      5.786210     4.970945     2.723307    -0.056243
C      7.000339     4.783260     3.334310    -0.085451
C      7.123945     3.997804     4.459272    -0.225768
C      5.666978     5.868270     1.541201     0.616139
C      1.709528    10.929242     4.421401     0.283090
C      0.981058    10.138147     3.580131    -0.225510
C      1.602349     9.485395     2.528882    -0.066670
C      2.935702     9.653347     2.295233    -0.051377
C      3.655421    10.453344     3.136503    -0.079472
C      3.054913    11.087600     4.217170    -0.253611
C      3.575589     8.911802     1.156408     0.622918
C      0.562131     8.856748     9.620842     0.085242
C     -0.437620     9.896934     9.126495    -0.081385
C      1.243582     8.173215     8.438736    -0.078950
C     -0.178371     7.823233    10.485781    -0.077128
C      1.659215     9.510259    10.465494    -0.074123
C      0.485584     7.041985     6.468108     0.285903
C      1.682212     7.091054     5.855077    -0.253180
C      1.806912     6.649623     4.535690    -0.063642
C      0.734984     6.131010     3.854356    -0.060644
C     -0.463833     6.063790     4.508977    -0.084867
C     -0.589626     6.499499     5.793199    -0.224915
C      0.864059     5.707825     2.427781     0.629407
C      0.550118     6.068033    11.969500     0.285945
C     -0.670573     5.913396    12.554129    -0.242265
C     -0.789793     5.103100    13.672666    -0.061323
C      0.317147     4.437177    14.183244    -0.055991
C      1.531276     4.624862    13.572241    -0.086655
C      1.654871     5.410317    12.447279    -0.225873
C      0.197928     3.539851    15.365350     0.615777
C      7.178670    -1.521121    12.485150     0.280188
C      6.450184    -0.730026    13.326420    -0.221220
C      7.071461    -0.077274    14.377670    -0.069456
C      8.404817    -0.245226    14.611318    -0.054052
C      9.124552    -1.045223    13.770048    -0.076113
C      8.524057    -1.679478    12.689381    -0.255871
C      9.044688     0.496319    15.750143     0.621857
C     -0.562306     5.900891    26.527394     0.089946
C      0.437428     6.941078    26.033046    -0.082415
C     -1.243742     5.217358    25.345288    -0.079594
C      0.178211     4.867376    27.392333    -0.080640
C     -1.659404     6.554403    27.372045    -0.077134
C     -0.485720     4.086129    23.374660     0.287442
C     -1.682347     4.135197    22.761628    -0.251190
C     -1.807036     3.693767    21.442241    -0.067038
C     -0.735097     3.175154    20.760907    -0.060162
C      0.463718     3.107933    21.415529    -0.086639
C      0.589501     3.543643    22.699750    -0.227418
C     -0.864161     2.751968    19.334332     0.630015
C     -0.550254     3.112176    28.876052     0.285346
C      0.670438     2.957539    29.460680    -0.244343
C      0.789668     2.147243    30.579218    -0.060977
C     -0.317263     1.481320    31.089796    -0.056243
C     -1.531392     1.669005    30.478793    -0.085452
C     -1.654998     2.454461    29.353831    -0.225768
C     -0.198031     0.583995    32.271902     0.616140
C      3.759419    -4.476977    29.391702     0.283090
C      4.487889    -3.685882    30.232972    -0.225510
C      3.866598    -3.033130    31.284221    -0.066670
C      2.533245    -3.201082    31.517870    -0.051377
C      1.813526    -4.001079    30.676600    -0.079472
C      2.414034    -4.635335    29.595933    -0.253611
C      1.893358    -2.459537    32.656695     0.622918
C      4.906816    -2.404483    24.192261     0.085242
C      5.906567    -3.444669    24.686608    -0.081385
C      4.225365    -1.720950    25.374367    -0.078950
C      5.647318    -1.370968    23.327322    -0.077128
C      3.809732    -3.057994    23.347609    -0.074123
C      4.983363    -0.589720    27.344995     0.285903
C      3.786735    -0.638789    27.958026    -0.253181
C      3.662035    -0.197358    29.277413    -0.063642
C      4.733963     0.321255    29.958747    -0.060643
C      5.932780     0.388475    29.304126    -0.084867
C      6.058573    -0.047234    28.019904    -0.224915
C      4.604888     0.744440    31.385322     0.629406
C      4.918829     0.384232    21.843603     0.285945
C      6.139520     0.538869    21.258974    -0.242265
C      6.258740     1.349165    20.140437    -0.061323
C      5.151800     2.015088    19.629859    -0.055991
C      3.937671     1.827403    20.240862    -0.086655
C      3.814076     1.041948    21.365824    -0.225873
C      5.271019     2.912414    18.447753     0.615777
C     -1.709723     7.973386    21.327953     0.280188
C     -0.981237     7.182291    20.486683    -0.221220
C     -1.602514     6.529539    19.435433    -0.069456
C     -2.935870     6.697491    19.201785    -0.054051
C     -3.655605     7.497488    20.043055    -0.076113
C     -3.055110     8.131743    21.123722    -0.255871
C     -3.575741     5.955946    18.062960     0.621857
O      5.687783     1.935051     9.175862    -0.201544
O      6.254376     2.552740     6.041725    -0.207916
O      6.444728    -0.831825     5.401305    -0.207313
O      7.420356     3.491666    15.037025    -0.572879
O      5.314766     4.247372    15.008622    -0.590721
O      6.666715     6.588771     1.246013    -0.563119
O      4.632235     5.917858     0.877112    -0.571785
O      2.837274     8.208732     0.422664    -0.594852
O      4.815969     9.056351     0.995796    -0.573309
O      0.218688     7.473071     7.730690    -0.200767
O      0.785283     6.855381    10.864826    -0.210008
O      0.975576    10.239946    11.505246    -0.204947
O      1.951305     5.916456     1.869526    -0.573830
O     -0.154273     5.160749     1.897929    -0.591057
O      1.197676     2.819351    15.660539    -0.561055
O     -0.836817     3.490264    16.029440    -0.573811
O      8.306359     1.199389    16.483888    -0.593111
O     -0.653031     0.351770    15.910756    -0.574930
O     -0.218836     4.517214    24.637241    -0.201543
O     -0.785429     3.899525    27.771378    -0.207916
O     -0.975781     7.284090    28.411798    -0.207313
O     -1.951409     2.960599    18.776078    -0.572878
O      0.154181     2.204893    18.804481    -0.590721
O     -1.197768    -0.136506    32.567090    -0.563122
O      0.836712     0.534407    32.935991    -0.571785
O      2.631673    -1.756467    33.390439    -0.594852
O      0.652978    -2.604086    32.817307    -0.573311
O      5.250259    -1.020806    26.082413    -0.200766
O      4.683664    -0.403116    22.948277    -0.210008
O      4.493371    -3.787681    22.307857    -0.204947
O      3.517642     0.535809    31.943577    -0.573828
O      5.623220     1.291516    31.915174    -0.591057
O      4.271271     3.632914    18.152564    -0.561054
O      6.305764     2.962001    17.783663    -0.573811
O     -2.837412     5.252876    17.329215    -0.593110
O      6.121978     6.100495    17.902347    -0.574931
O      5.784067    -1.477928     8.453276    -0.205650
O      5.154033    -4.433785    25.359827    -0.205650

The following XYZ coordinates are in angstroms. Other properties are in atomic units.
The sperically averaged electron density of each atom fit to a function of the form exp(a - br)
eigen_1, eigen_2 and eigen_3 are the three eigenvalues of traceless quadrupole moment tensor
  atom number  atomic symbol              X              Y              Z     net charge C6 coefficient C8 coefficient C10 coefficient fluctuating dipole atomic polarizability isotropic forcefield polarizability              a              b squared Pearson coefficient          <r^3>          <r^4>         wp_QDO          m_QDO          q_QDO       dipole_x       dipole_y       dipole_z         dipole            Qxy            Qxz            Qyz     Q(x^2-y^2)  Q(3z^2 - R^2)        eigen_1        eigen_2        eigen_3 static polarizability      alpha(xx)      alpha(xy)      alpha(xz)      alpha(yy)      alpha(yz)      alpha(zz) atomic spin moment
            1             Co       5.020632       4.894384      16.811199       0.938202      95.573437 0.20982886E+04  0.67982620E+05                                16.053054                           14.135225       0.403733       1.999015                    0.998704      45.739297     121.685885       0.529422       0.357085      -1.189430      -0.067874       0.039577      -0.013833       0.079779      -0.020862       0.035391       0.010953      -0.034879       0.075587      -0.056374       0.013889       0.042485             18.027204      15.426848       1.866294       1.978751      15.572728       1.147183      23.082036           2.710791
            2             Co      -0.448390       4.513738       0.095353       0.937534      95.472392 0.20956006E+04  0.67869052E+05                                16.035724                           14.120824       0.409348       2.000804                    0.998743      45.736920     121.628193       0.530029       0.356815      -1.189738      -0.067879      -0.038706       0.014825       0.079533       0.021475      -0.033937       0.010831      -0.033537       0.072783      -0.055107       0.014315       0.040792             18.006942      15.408995      -1.864291      -1.974414      15.556544       1.144871      23.055288           2.711614
            3             Co       0.448315       1.557881      17.001904       0.938206      95.573086 0.20982788E+04  0.67982213E+05                                16.053006                           14.135184       0.403742       1.999019                    0.998704      45.739241     121.685610       0.529423       0.357084      -1.189431       0.067875      -0.039577       0.013833       0.079779      -0.020862       0.035391       0.010952      -0.034878       0.075590      -0.056374       0.013888       0.042487             18.027150      15.426797       1.866289       1.978742      15.572683       1.147178      23.081969           2.710793
            4             Co       5.917337       1.938527      33.717750       0.937529      95.472454 0.20956027E+04  0.67869141E+05                                16.035735                           14.120835       0.409346       2.000803                    0.998743      45.736922     121.628231       0.530029       0.356815      -1.189738       0.067881       0.038707      -0.014825       0.079535       0.021476      -0.033938       0.010830      -0.033535       0.072775      -0.055107       0.014316       0.040791             18.006954      15.409008      -1.864291      -1.974416      15.556555       1.144867      23.055300           2.711611
            5             Co      -2.734576       3.226132      16.906551       1.166645     105.598207 0.16726390E+04  0.51247124E+05                                18.048778                           13.374891       0.536332       2.071514                    0.998869      42.288373     109.694140       0.498459       0.401060      -1.154461       0.000000      -0.000000       0.000000       0.000000       0.015396       0.003254       0.010831      -0.032400      -0.018668      -0.019334      -0.009725       0.029059             23.622818      23.130542      -0.113392      -0.425571      18.264965       3.987408      29.472946           2.982552
            6             Co       2.734473       6.181989       0.000000       1.166665     105.607153 0.16726319E+04  0.51248411E+05                                18.052347                           13.376581       0.534014       2.070525                    0.998905      42.298070     109.731807       0.498316       0.401163      -1.154351      -0.000000       0.000000      -0.000000       0.000000      -0.015159      -0.006312       0.010860      -0.036902      -0.016664      -0.021509      -0.009349       0.030859             23.628802      23.135105       0.112533       0.419959      18.265818       3.986873      29.485482           2.982701
            7              H       4.551340      -0.878499       7.033125       0.089422       1.345949 0.10968658E+02  0.11434567E+03                                 1.887625                            1.835930      -0.977645       2.391317                    0.997786       3.563805       9.666969       0.509859       1.152364      -0.741606      -0.013050      -0.015873      -0.025885       0.033050      -0.001452       0.010747       0.000287      -0.017562      -0.013381      -0.016362       0.005193       0.011169              1.910286       1.695326       0.154253       0.269979       1.825925       0.188262       2.209608          -0.000017
            8              H       4.390542      -0.083221       8.382268       0.088779       1.345539 0.10971730E+02  0.11447300E+03                                 1.894648                            1.842044      -0.936359       2.410647                    0.997996       3.564137       9.696027       0.506200       1.159728      -0.739861      -0.019221       0.011935       0.023600       0.032693      -0.006981      -0.002177      -0.007664       0.006889       0.023141      -0.014334       0.003345       0.010989              1.920530       1.853364      -0.239017      -0.348470       1.955069       0.220604       1.953157          -0.000016
            9              H       7.391941       1.853022       8.155720       0.096209       1.329827 0.10731069E+02  0.11155719E+03                                 1.895503                            1.833011      -0.983114       2.398360                    0.997044       3.547225       9.693218       0.501803       1.174136      -0.736164       0.022442       0.024483      -0.011998       0.035313       0.002873      -0.009365       0.006658      -0.002051      -0.038373      -0.018763       0.009313       0.009450              1.934039       1.801684       0.380936      -0.198099       2.007135      -0.185534       1.993297          -0.000002
           10              H       7.133811       0.577959       9.041624       0.095729       1.251899 0.10025938E+02  0.10364205E+03                                 1.887665                            1.821853      -1.054723       2.360110                    0.996917       3.730765      10.550624       0.477268       1.241460      -0.717770       0.012573      -0.023729       0.020330       0.033682      -0.010972      -0.004692      -0.005909       0.012283       0.014376      -0.017480       0.006983       0.010497              1.935786       1.524147      -0.168145       0.219393       2.150180      -0.253604       2.133029          -0.000003
           11              H       4.575380       1.998379       6.928305       0.095092       1.347409 0.10819239E+02  0.11251578E+03                                 1.900755                            1.832109      -0.934279       2.419429                    0.997692       3.530201       9.595937       0.506235       1.163421      -0.739088      -0.023720       0.017178       0.019437       0.035149       0.000248      -0.008636       0.001432      -0.005979      -0.044700      -0.018263       0.007725       0.010538              1.936813       1.924242      -0.319692      -0.325863       1.837907       0.093730       2.048289          -0.000001
           12              H       4.911189       1.160904       5.636644       0.096200       1.348191 0.11073501E+02  0.11626701E+03                                 1.918835                            1.865212      -1.178749       2.302424                    0.995780       3.668032      10.142193       0.495144       1.178156      -0.734002      -0.011665      -0.015355      -0.027842       0.033868       0.012970       0.000256       0.000492       0.011326       0.015994      -0.016821       0.005297       0.011524              1.951456       1.616606       0.019059       0.247871       2.009551       0.117972       2.228212          -0.000005
           13              H       7.663229      -0.701482       6.982406       0.090341       1.361625 0.11184300E+02  0.11797090E+03                                 1.951626                            1.891633      -0.999438       2.383527                    0.996951       3.685915      10.285501       0.483998       1.199765      -0.729139       0.017525      -0.021127       0.020505       0.034263      -0.004391       0.013944       0.004582      -0.009224      -0.003748      -0.018330       0.006896       0.011434              1.985134       1.701897      -0.282824       0.126046       2.115371      -0.323098       2.138135           0.000007
           14              H       7.710253       0.573257       6.055927       0.094672       1.310785 0.10537547E+02  0.10954932E+03                                 1.902814                            1.834830      -1.035215       2.368661                    0.997294       3.643795      10.107551       0.491759       1.198073      -0.729109       0.020019       0.024491      -0.016703       0.035771       0.012841       0.002234      -0.001300       0.010940       0.026832      -0.018624       0.008156       0.010468              1.950237       1.739016       0.230013      -0.284576       2.258510      -0.196688       1.853185           0.000006
           15              H       7.893995       1.989994      10.597026       0.125085       1.111960 0.83364143E+01  0.81513317E+02                                 1.686350                            1.622342      -0.928174       2.438519                    0.998806       3.272476       8.725712       0.529078       1.183959      -0.733263       0.030617      -0.008792      -0.011186       0.033761      -0.006821       0.000368       0.006654       0.034525       0.008946      -0.021813       0.004683       0.017130              1.700358       1.785353      -0.161692      -0.240723       1.488387       0.266314       1.827334           0.000032
           16              H       8.100716       2.698708      12.794878       0.115164       1.101741 0.81100982E+01  0.80010724E+02                                 1.775406                            1.676287      -0.969506       2.422192                    0.998041       3.504443       9.883059       0.477840       1.299277      -0.705192       0.035912      -0.005481       0.019238       0.041107      -0.007888       0.003687       0.005422       0.027437      -0.000275      -0.017941       0.001761       0.016181              1.826687       2.164163       0.062673       0.442241       1.483857       0.070472       1.832040           0.000028
           17              H       4.263622       3.695569      12.835454       0.112669       1.030038 0.69244232E+01  0.65943327E+02                                 1.716927                            1.557603      -1.036370       2.390882                    0.996534       3.544560       9.957062       0.489505       1.313897      -0.700272      -0.030379       0.013702       0.018654       0.038192      -0.007564      -0.000885       0.003993       0.018499      -0.003732      -0.012419      -0.000498       0.012917              1.831323       2.277985      -0.459359      -0.370767       1.514044       0.255962       1.701941          -0.000027
           18              H       4.056901       2.978578      10.684941       0.127204       1.206097 0.88250110E+01  0.87376951E+02                                 1.772921                            1.664122      -0.915165       2.450447                    0.998663       3.277786       8.745124       0.525700       1.176756      -0.735654      -0.031046       0.004307      -0.013630       0.034179      -0.006824       0.003874       0.005232       0.025246       0.010045      -0.017759       0.004388       0.013371              1.813038       2.231381      -0.198082       0.325134       1.457437       0.052985       1.750296           0.000035
           19              H       4.052534       3.063034       4.700021       0.129680       1.070375 0.78109360E+01  0.74879672E+02                                 1.619133                            1.550210      -0.914521       2.449911                    0.998985       3.180460       8.301511       0.553778       1.153744      -0.740604      -0.031925      -0.011963       0.008430       0.035119       0.007668       0.003227      -0.011402       0.027590      -0.006729      -0.021829       0.004920       0.016909              1.635663       1.772134       0.184576      -0.163421       1.596332      -0.316888       1.538523           0.000026
           20              H       3.851264       4.402507       2.823394       0.123599       1.047292 0.72766340E+01  0.69887357E+02                                 1.716015                            1.585200      -0.990056       2.420545                    0.997822       3.418677       9.521275       0.492458       1.294997      -0.705579      -0.037589       0.000974      -0.020490       0.042822       0.008416       0.003783      -0.006177       0.018422      -0.006676      -0.015274       0.001565       0.013710              1.804295       2.233430      -0.258047       0.451326       1.463254      -0.193263       1.716200           0.000048
           21              H       7.756159       5.193218       2.982316       0.112568       1.077669 0.74581365E+01  0.72348318E+02                                 1.765560                            1.615019      -1.168140       2.327448                    0.995282       3.618870      10.256077       0.481451       1.311464      -0.700678       0.031167       0.017788      -0.016126       0.039342       0.005845       0.000003      -0.006694       0.015207      -0.005642      -0.012505       0.001545       0.010960              1.871041       2.369791       0.414422      -0.194670       1.606955      -0.255646       1.636377           0.000158
           22              H       7.944302       3.915189       4.889375       0.129221       1.165251 0.83820646E+01  0.82569382E+02                                 1.782454                            1.657884      -0.970514       2.427659                    0.998268       3.341552       9.121351       0.505650       1.229669      -0.721973       0.030910      -0.000192       0.014496       0.034141       0.003583       0.005728      -0.008490       0.019049      -0.001177      -0.015899       0.003590       0.012308              1.845681       2.319552       0.087948       0.373031       1.551196      -0.147518       1.666296           0.000005
           23              H       0.066633      10.035844       3.712679       0.133556       1.102898 0.82332538E+01  0.80107160E+02                                 1.671774                            1.610567      -0.864860       2.480877                    0.999262       3.170416       8.382256       0.532830       1.181456      -0.734999      -0.034445      -0.006328       0.000677       0.035028       0.005452       0.000318       0.010693       0.020108      -0.011142      -0.017446       0.003497       0.013949              1.671342       2.086708       0.073224      -0.117468       1.453304       0.077510       1.474015           0.000020
           24              H       1.104671       8.927739       1.974685       0.119765       1.096757 0.79449077E+01  0.77377763E+02                                 1.724428                            1.625198      -0.854894       2.482025                    0.999039       3.317742       9.064436       0.504457       1.246679      -0.718050      -0.023313      -0.026126      -0.025124       0.043096       0.009464       0.006042       0.010196       0.016630      -0.012341      -0.015871      -0.003152       0.019023              1.780631       1.614918       0.245112       0.215383       1.832827       0.459565       1.894149          -0.000019
           25              H       4.564377      10.576494       2.982316       0.114881       1.164162 0.84631463E+01  0.82599326E+02                                 1.700459                            1.605641      -0.887234       2.458515                    0.998851       3.236189       8.464022       0.549370       1.142343      -0.744025       0.039239       0.006408      -0.007898       0.040535       0.008731       0.000629       0.008710       0.021307      -0.013548      -0.016854       0.000166       0.016688              1.726643       2.239145       0.109559      -0.225828       1.452216       0.083592       1.488568           0.000071
           26              H       9.029401      -0.751733       4.794698       0.122233       1.122177 0.81651930E+01  0.79032982E+02                                 1.657756                            1.574107      -0.989145       2.407192                    0.998573       3.248816       8.480264       0.556072       1.137977      -0.744243       0.023930       0.018571       0.017142       0.034805       0.008759       0.000177       0.014117       0.026372      -0.008653      -0.023413       0.004996       0.018417              1.687428       1.591715       0.194064       0.125107       1.690417       0.427786       1.780153           0.000011
           27              H      -0.917807      10.286621       9.873426       0.089232       1.348207 0.10990629E+02  0.11462392E+03                                 1.889009                            1.837156      -0.974121       2.392344                    0.997789       3.566736       9.674756       0.509979       1.151598      -0.741782      -0.013395       0.015881       0.025851       0.033165       0.001510      -0.010943       0.000310      -0.017642      -0.014003      -0.016621       0.005297       0.011324              1.911716       1.696424      -0.154513      -0.270468       1.827160       0.188645       2.211565          -0.000017
           28              H      -1.078588       9.491342       8.524283       0.089137       1.346776 0.10984991E+02  0.11465467E+03                                 1.896450                            1.843680      -0.944959       2.407150                    0.997941       3.565004       9.702622       0.505722       1.160386      -0.739700      -0.018967      -0.011704      -0.023606       0.032465       0.007053       0.002140      -0.007596       0.007523       0.024258      -0.014616       0.003438       0.011178              1.922395       1.855123       0.239511       0.349160       1.956946       0.221082       1.955116          -0.000016
           29              H       1.922842       7.555100       8.750831       0.097277       1.323845 0.10666226E+02  0.11067940E+03                                 1.886648                            1.824825      -0.970332       2.403672                    0.997218       3.540197       9.654911       0.504182       1.170746      -0.736935       0.022600      -0.024036       0.011791       0.035036      -0.002805       0.009473       0.006839      -0.002448      -0.038334      -0.018913       0.009209       0.009704              1.924819       1.793305      -0.378245       0.196708       1.997759      -0.184673       1.983394          -0.000002
           30              H       1.664694       8.830163       7.864928       0.093861       1.258077 0.10089791E+02  0.10447432E+03                                 1.894341                            1.828046      -1.117151       2.330672                    0.996390       3.741880      10.592953       0.476272       1.242005      -0.717647       0.012943       0.024269      -0.020973       0.034589       0.011063       0.004775      -0.005932       0.012524       0.014894      -0.017701       0.007095       0.010606              1.942771       1.529139       0.169176      -0.220697       2.157927      -0.254510       2.141247          -0.000002
           31              H      -0.893719       7.409743       9.978247       0.095577       1.350729 0.10850359E+02  0.11291820E+03                                 1.903860                            1.834692      -0.941839       2.415746                    0.997647       3.531755       9.602876       0.505910       1.163358      -0.739114      -0.023554      -0.016573      -0.019341       0.034692       0.000106       0.008707       0.001480      -0.005667      -0.044937      -0.018347       0.007810       0.010537              1.940088       1.927631       0.320908       0.327536       1.840625       0.094528       2.052008          -0.000001
           32              H      -0.557928       8.247217      11.269907       0.094186       1.356629 0.11157617E+02  0.11734912E+03                                 1.925207                            1.870921      -1.180613       2.300276                    0.995714       3.679164      10.175113       0.495025       1.176442      -0.734413      -0.012083       0.016075       0.028387       0.034788      -0.012870      -0.000205       0.000203       0.011362       0.016273      -0.016780       0.005411       0.011369              1.958072       1.621143      -0.019483      -0.249550       2.016278       0.119158       2.236796          -0.000005
           33              H       2.194084      10.109603       9.924146       0.091296       1.364718 0.11216762E+02  0.11841213E+03                                 1.955436                            1.895063      -1.064035       2.360609                    0.996820       3.688284      10.300120       0.483244       1.200635      -0.728926       0.017230       0.020709      -0.020701       0.033974       0.004494      -0.013791       0.004725      -0.009243      -0.003847      -0.018284       0.007008       0.011277              1.989110       1.704921       0.283896      -0.126511       2.119787      -0.324254       2.142621           0.000007
           34              H       2.241127       8.834864      10.850625       0.092604       1.315756 0.10583320E+02  0.11010892E+03                                 1.904751                            1.836449      -1.028022       2.370355                    0.997262       3.651602      10.122384       0.492650       1.194997      -0.729813       0.020375      -0.024994       0.016911       0.036412      -0.012986      -0.002092      -0.001418       0.011211       0.026189      -0.018708       0.008298       0.010409              1.952341       1.740687      -0.230650       0.285265       2.261283      -0.197481       1.855054           0.000006
           35              H       2.424906       7.418128       6.309525       0.126851       1.105154 0.82744900E+01  0.80762828E+02                                 1.679943                            1.616736      -0.925971       2.440553                    0.998944       3.262473       8.693237       0.529746       1.184591      -0.733113       0.029932       0.008779       0.010765       0.032999       0.006886      -0.000187       0.006734       0.034584       0.009501      -0.021957       0.004836       0.017121              1.693741       1.777911       0.160229       0.238567       1.483317       0.264503       1.819996           0.000032
           36              H       2.631645       6.709414       4.111673       0.113054       1.107704 0.81632448E+01  0.80680796E+02                                 1.783311                            1.682921      -0.983100       2.415385                    0.997871       3.515480       9.928833       0.476325       1.301055      -0.704827       0.036695       0.005043      -0.018742       0.041512       0.008069      -0.004018       0.005418       0.027578       0.000469      -0.018222       0.001918       0.016304              1.835206       2.175924      -0.063138      -0.446300       1.489252       0.070961       1.840440           0.000028
           37              H      -1.205432       5.712553       4.071098       0.111959       1.030464 0.69264784E+01  0.65925564E+02                                 1.712569                            1.554215      -1.031791       2.392923                    0.996556       3.540983       9.923420       0.492066       1.307799      -0.701536      -0.031066      -0.013634      -0.018685       0.038731       0.007719       0.000793       0.004210       0.018600      -0.003929      -0.012652      -0.000431       0.013083              1.826256       2.270788       0.457194       0.368848       1.510420       0.254749       1.697560          -0.000026
           38              H      -1.412171       6.429543       6.221611       0.125997       1.211571 0.88733201E+01  0.87978575E+02                                 1.778854                            1.669112      -0.923275       2.446587                    0.998597       3.283996       8.768922       0.524686       1.177378      -0.735529      -0.030916      -0.004575       0.013231       0.033938       0.006916      -0.004105       0.005285       0.025665       0.011288      -0.018188       0.004645       0.013543              1.819355       2.240424       0.199241      -0.327317       1.461535       0.053145       1.756105           0.000035
           39              H      -1.416555       6.345088      12.206530       0.128516       1.069837 0.78037722E+01  0.74771595E+02                                 1.616411                            1.547771      -0.908250       2.452159                    0.999033       3.180220       8.290640       0.555308       1.151171      -0.741237      -0.032089       0.011912      -0.008567       0.035285      -0.007643      -0.003335      -0.011381       0.026950      -0.007351      -0.021605       0.004881       0.016724              1.632843       1.768977      -0.184100       0.163025       1.593612      -0.316018       1.535940           0.000026
           40              H      -1.617807       5.005614      14.083157       0.123296       1.046683 0.72715947E+01  0.69826253E+02                                 1.715415                            1.584710      -0.991022       2.420058                    0.997849       3.417664       9.517316       0.492511       1.295095      -0.705572      -0.037538      -0.001395       0.020670       0.042876      -0.008526      -0.003814      -0.006179       0.018108      -0.006508      -0.015271       0.001633       0.013638              1.803612       2.232504       0.257821      -0.451002       1.462775      -0.193125       1.715557           0.000049
           41              H       2.287101       4.214904      13.924236       0.113261       1.079553 0.74745502E+01  0.72567432E+02                                 1.769500                            1.618153      -1.182897       2.321235                    0.994947       3.624280      10.284921       0.480246       1.313667      -0.700191       0.030738      -0.017727       0.015993       0.038921      -0.005869       0.000124      -0.006690       0.015923      -0.005268      -0.012722       0.001510       0.011212              1.875543       2.376455      -0.416227       0.195547       1.610388      -0.256601       1.639786           0.000158
           42              H       2.475229       5.492932      12.017177       0.130178       1.162387 0.83576313E+01  0.82272592E+02                                 1.779970                            1.655827      -0.966637       2.430045                    0.998302       3.336659       9.106322       0.505774       1.230206      -0.721859       0.030686      -0.000197      -0.015226       0.034257      -0.003564      -0.005330      -0.008345       0.018424      -0.002038      -0.015457       0.003633       0.011824              1.842986       2.315594      -0.087813      -0.372015       1.549322      -0.147224       1.664042           0.000005
           43              H       5.535758      -0.627722      13.193873       0.133081       1.103202 0.82345043E+01  0.80113756E+02                                 1.671258                            1.610047      -0.863279       2.481521                    0.999287       3.170735       8.379865       0.533293       1.180513      -0.735225      -0.033961       0.006285      -0.001544       0.034572      -0.005422      -0.000771       0.010975       0.020801      -0.011610      -0.017851       0.003370       0.014481              1.670831       2.086192      -0.073189       0.117506       1.452798       0.077418       1.473504           0.000020
           44              H       6.573772       0.480382      14.931866       0.121463       1.094267 0.79251449E+01  0.77161206E+02                                 1.724225                            1.625052      -0.864951       2.478192                    0.999003       3.313965       9.061894       0.503449       1.249564      -0.717412      -0.022914       0.025689       0.024943       0.042510      -0.009364      -0.005909       0.010028       0.016541      -0.012116      -0.015683      -0.003082       0.018765              1.780380       1.614782      -0.245073      -0.215331       1.832536       0.459377       1.893820          -0.000019
           45              H      10.033509      -1.168372      13.924236       0.114935       1.163531 0.84567128E+01  0.82521631E+02                                 1.700037                            1.605193      -0.888232       2.458596                    0.998880       3.234498       8.459098       0.549358       1.142573      -0.743980       0.039398      -0.006513       0.007479       0.040627      -0.008643      -0.000506       0.008913       0.021271      -0.013633      -0.017023       0.000408       0.016615              1.726218       2.238833      -0.109572       0.225814       1.451744       0.083501       1.488076           0.000071
           46              H       3.560249      10.159855      12.111853       0.122471       1.121069 0.81562357E+01  0.78929154E+02                                 1.657147                            1.573635      -0.988838       2.407426                    0.998499       3.247346       8.477097       0.555916       1.138543      -0.744108       0.024631      -0.018505      -0.016870       0.035124      -0.008677      -0.000024       0.014035       0.026309      -0.007862      -0.023337       0.005188       0.018149              1.686779       1.591188      -0.193817      -0.124848       1.689729       0.427396       1.779419           0.000011
           47              H       0.917607       7.330764      26.779978       0.089422       1.345951 0.10968679E+02  0.11434595E+03                                 1.887628                            1.835932      -0.977647       2.391317                    0.997786       3.563808       9.666982       0.509858       1.152365      -0.741605       0.013050       0.015872       0.025885       0.033050      -0.001453       0.010747       0.000287      -0.017562      -0.013381      -0.016362       0.005193       0.011169              1.910289       1.695328       0.154253       0.269980       1.825927       0.188262       2.209611          -0.000017
           48              H       1.078405       6.535486      25.430835       0.088779       1.345540 0.10971746E+02  0.11447322E+03                                 1.894650                            1.842046      -0.936360       2.410647                    0.997996       3.564139       9.696038       0.506199       1.159729      -0.739861       0.019221      -0.011935      -0.023600       0.032693      -0.006981      -0.002177      -0.007664       0.006889       0.023141      -0.014334       0.003345       0.010989              1.920532       1.853366      -0.239018      -0.348471       1.955072       0.220604       1.953160          -0.000016
           49              H      -1.922994       4.599243      25.657383       0.096209       1.329825 0.10731051E+02  0.11155696E+03                                 1.895501                            1.833009      -0.983113       2.398361                    0.997044       3.547222       9.693207       0.501803       1.174136      -0.736164      -0.022442      -0.024483       0.011998       0.035313       0.002873      -0.009365       0.006658      -0.002051      -0.038373      -0.018763       0.009313       0.009450              1.934037       1.801683       0.380936      -0.198099       2.007133      -0.185533       1.993295          -0.000002
           50              H      -1.664864       5.874306      24.771479       0.095729       1.251900 0.10025940E+02  0.10364206E+03                                 1.887665                            1.821852      -1.054723       2.360110                    0.996917       3.730765      10.550621       0.477268       1.241460      -0.717770      -0.012573       0.023729      -0.020330       0.033682      -0.010972      -0.004692      -0.005909       0.012284       0.014376      -0.017480       0.006983       0.010497              1.935785       1.524147      -0.168145       0.219393       2.150180      -0.253604       2.133028          -0.000002
           51              H       0.893567       4.453886      26.884798       0.095092       1.347411 0.10819257E+02  0.11251604E+03                                 1.900757                            1.832111      -0.934281       2.419429                    0.997692       3.530203       9.595948       0.506234       1.163422      -0.739088       0.023720      -0.017178      -0.019437       0.035149       0.000248      -0.008635       0.001432      -0.005979      -0.044701      -0.018263       0.007725       0.010538              1.936815       1.924244      -0.319693      -0.325863       1.837910       0.093730       2.048292          -0.000001
           52              H       0.557758       5.291361      28.176459       0.096200       1.348192 0.11073513E+02  0.11626716E+03                                 1.918835                            1.865212      -1.178750       2.302423                    0.995780       3.668034      10.142198       0.495145       1.178155      -0.734002       0.011665       0.015355       0.027842       0.033868       0.012970       0.000256       0.000492       0.011326       0.015994      -0.016821       0.005297       0.011524              1.951457       1.616606       0.019059       0.247871       2.009551       0.117972       2.228213          -0.000005
           53              H      -2.194282       7.153747      26.830697       0.090341       1.361623 0.11184277E+02  0.11797059E+03                                 1.951623                            1.891631      -0.999437       2.383528                    0.996951       3.685911      10.285484       0.483999       1.199764      -0.729139      -0.017525       0.021127      -0.020505       0.034263      -0.004391       0.013944       0.004582      -0.009224      -0.003748      -0.018330       0.006896       0.011434              1.985132       1.701895      -0.282823       0.126046       2.115368      -0.323097       2.138132           0.000007
           54              H      -2.241306       5.879008      27.757176       0.094672       1.310782 0.10537519E+02  0.10954895E+03                                 1.902811                            1.834827      -1.035213       2.368662                    0.997294       3.643790      10.107531       0.491760       1.198072      -0.729109      -0.020019      -0.024491       0.016703       0.035771       0.012841       0.002234      -0.001300       0.010940       0.026832      -0.018624       0.008156       0.010468              1.950234       1.739014       0.230012      -0.284575       2.258506      -0.196687       1.853182           0.000006
           55              H      -2.425048       4.462271      23.216077       0.125085       1.111960 0.83364199E+01  0.81513387E+02                                 1.686351                            1.622343      -0.928175       2.438518                    0.998806       3.272477       8.725716       0.529078       1.183960      -0.733263      -0.030616       0.008792       0.011186       0.033761      -0.006821       0.000368       0.006654       0.034525       0.008946      -0.021813       0.004683       0.017130              1.700359       1.785353      -0.161692      -0.240723       1.488388       0.266314       1.827335           0.000032
           56              H      -2.631769       3.753557      21.018225       0.115164       1.101741 0.81100976E+01  0.80010720E+02                                 1.775406                            1.676287      -0.969506       2.422192                    0.998041       3.504443       9.883061       0.477839       1.299278      -0.705192      -0.035912       0.005481      -0.019238       0.041107      -0.007888       0.003687       0.005422       0.027437      -0.000275      -0.017941       0.001761       0.016181              1.826687       2.164164       0.062673       0.442241       1.483857       0.070472       1.832041           0.000028
           57              H       1.205325       2.756696      20.977649       0.112669       1.030037 0.69244183E+01  0.65943261E+02                                 1.716925                            1.557602      -1.036369       2.390882                    0.996534       3.544558       9.957051       0.489506       1.313896      -0.700272       0.030379      -0.013702      -0.018654       0.038192      -0.007564      -0.000885       0.003993       0.018499      -0.003732      -0.012419      -0.000499       0.012917              1.831321       2.277982      -0.459358      -0.370767       1.514042       0.255962       1.701939          -0.000027
           58              H       1.412046       3.473687      23.128162       0.127204       1.206098 0.88250123E+01  0.87376966E+02                                 1.772921                            1.664123      -0.915166       2.450447                    0.998663       3.277786       8.745124       0.525700       1.176756      -0.735654       0.031046      -0.004307       0.013630       0.034179      -0.006824       0.003874       0.005232       0.025245       0.010046      -0.017759       0.004388       0.013371              1.813038       2.231381      -0.198082       0.325134       1.457437       0.052985       1.750296           0.000034
           59              H       1.416413       3.389231      29.113082       0.129680       1.070375 0.78109360E+01  0.74879672E+02                                 1.619133                            1.550210      -0.914521       2.449911                    0.998985       3.180460       8.301511       0.553778       1.153744      -0.740604       0.031925       0.011963      -0.008430       0.035119       0.007668       0.003227      -0.011402       0.027590      -0.006729      -0.021829       0.004919       0.016909              1.635663       1.772134       0.184576      -0.163421       1.596332      -0.316888       1.538523           0.000026
           60              H       1.617683       2.049758      30.989709       0.123599       1.047292 0.72766392E+01  0.69887424E+02                                 1.716016                            1.585201      -0.990058       2.420544                    0.997822       3.418678       9.521281       0.492458       1.294998      -0.705579       0.037589      -0.000974       0.020490       0.042822       0.008416       0.003783      -0.006177       0.018422      -0.006675      -0.015274       0.001565       0.013710              1.804296       2.233431      -0.258048       0.451326       1.463255      -0.193263       1.716201           0.000048
           61              H      -2.287212       1.259047      30.830787       0.112568       1.077667 0.74581179E+01  0.72348075E+02                                 1.765556                            1.615016      -1.168138       2.327449                    0.995282       3.618864      10.256048       0.481452       1.311462      -0.700679      -0.031167      -0.017788       0.016126       0.039343       0.005845       0.000003      -0.006694       0.015207      -0.005642      -0.012505       0.001545       0.010960              1.871037       2.369785       0.414420      -0.194669       1.606951      -0.255645       1.636374           0.000158
           62              H      -2.475355       2.537076      28.923728       0.129221       1.165251 0.83820707E+01  0.82569445E+02                                 1.782454                            1.657883      -0.970515       2.427659                    0.998268       3.341553       9.121350       0.505650       1.229668      -0.721973      -0.030910       0.000192      -0.014496       0.034141       0.003583       0.005728      -0.008491       0.019049      -0.001177      -0.015899       0.003590       0.012308              1.845681       2.319551       0.087948       0.373031       1.551195      -0.147518       1.666295           0.000005
           63              H       5.402314      -3.583579      30.100424       0.133557       1.102896 0.82332388E+01  0.80106981E+02                                 1.671773                            1.610566      -0.864858       2.480878                    0.999262       3.170413       8.382248       0.532830       1.181456      -0.734999       0.034445       0.006328      -0.000677       0.035028       0.005452       0.000318       0.010693       0.020108      -0.011142      -0.017446       0.003497       0.013950              1.671341       2.086706       0.073223      -0.117468       1.453303       0.077510       1.474014           0.000020
           64              H       4.364276      -2.475474      31.838418       0.119765       1.096757 0.79449052E+01  0.77377731E+02                                 1.724427                            1.625197      -0.854893       2.482026                    0.999039       3.317742       9.064435       0.504457       1.246679      -0.718050       0.023313       0.026126       0.025124       0.043096       0.009464       0.006042       0.010196       0.016630      -0.012341      -0.015871      -0.003152       0.019023              1.780631       1.614917       0.245112       0.215383       1.832826       0.459564       1.894149          -0.000019
           65              H       0.904570      -4.124229      30.830787       0.114881       1.164160 0.84631294E+01  0.82599114E+02                                 1.700457                            1.605639      -0.887233       2.458515                    0.998851       3.236187       8.464012       0.549371       1.142342      -0.744025      -0.039239      -0.006408       0.007898       0.040535       0.008731       0.000629       0.008710       0.021307      -0.013549      -0.016854       0.000166       0.016688              1.726640       2.239141       0.109559      -0.225828       1.452214       0.083592       1.488566           0.000072
           66              H      -3.560454       7.203998      29.018405       0.122234       1.122175 0.81651757E+01  0.79032769E+02                                 1.657753                            1.574105      -0.989145       2.407193                    0.998573       3.248813       8.480252       0.556072       1.137976      -0.744243      -0.023930      -0.018571      -0.017142       0.034805       0.008759       0.000177       0.014117       0.026372      -0.008653      -0.023413       0.004996       0.018417              1.687426       1.591713       0.194063       0.125106       1.690414       0.427785       1.780150           0.000011
           67              H       6.386754      -3.834356      23.939677       0.089232       1.348208 0.10990632E+02  0.11462396E+03                                 1.889010                            1.837157      -0.974120       2.392345                    0.997789       3.566736       9.674759       0.509979       1.151599      -0.741781       0.013395      -0.015881      -0.025851       0.033165       0.001510      -0.010943       0.000310      -0.017642      -0.014003      -0.016621       0.005297       0.011324              1.911717       1.696425      -0.154513      -0.270469       1.827161       0.188645       2.211566          -0.000017
           68              H       6.547535      -3.039077      25.288820       0.089137       1.346778 0.10985008E+02  0.11465489E+03                                 1.896451                            1.843681      -0.944961       2.407149                    0.997941       3.565007       9.702632       0.505722       1.160386      -0.739700       0.018967       0.011703       0.023606       0.032465       0.007053       0.002140      -0.007596       0.007523       0.024258      -0.014616       0.003438       0.011178              1.922396       1.855124       0.239511       0.349161       1.956947       0.221082       1.955117          -0.000016
           69              H       3.546105      -1.102835      25.062272       0.097277       1.323845 0.10666222E+02  0.11067934E+03                                 1.886648                            1.824824      -0.970332       2.403672                    0.997218       3.540196       9.654908       0.504182       1.170746      -0.736935      -0.022600       0.024036      -0.011791       0.035036      -0.002805       0.009473       0.006839      -0.002448      -0.038334      -0.018913       0.009209       0.009704              1.924819       1.793305      -0.378245       0.196708       1.997759      -0.184673       1.983394          -0.000002
           70              H       3.804253      -2.377898      25.948175       0.093861       1.258076 0.10089786E+02  0.10447426E+03                                 1.894340                            1.828045      -1.117150       2.330672                    0.996390       3.741879      10.592947       0.476273       1.242004      -0.717647      -0.012943      -0.024269       0.020973       0.034589       0.011063       0.004775      -0.005932       0.012524       0.014894      -0.017701       0.007095       0.010606              1.942770       1.529138       0.169176      -0.220696       2.157926      -0.254509       2.141246          -0.000003
           71              H       6.362666      -0.957478      23.834856       0.095577       1.350730 0.10850373E+02  0.11291836E+03                                 1.903861                            1.834693      -0.941841       2.415746                    0.997647       3.531757       9.602882       0.505910       1.163358      -0.739114       0.023554       0.016573       0.019341       0.034693       0.000106       0.008707       0.001480      -0.005667      -0.044938      -0.018347       0.007810       0.010537              1.940089       1.927632       0.320908       0.327536       1.840626       0.094528       2.052009          -0.000001
           72              H       6.026875      -1.794952      22.543196       0.094186       1.356629 0.11157621E+02  0.11734916E+03                                 1.925207                            1.870920      -1.180613       2.300276                    0.995714       3.679165      10.175114       0.495025       1.176441      -0.734413       0.012083      -0.016075      -0.028387       0.034788      -0.012870      -0.000205       0.000203       0.011362       0.016273      -0.016780       0.005411       0.011369              1.958072       1.621143      -0.019483      -0.249550       2.016278       0.119158       2.236795          -0.000005
           73              H       3.274863      -3.657338      23.888957       0.091296       1.364717 0.11216753E+02  0.11841199E+03                                 1.955433                            1.895061      -1.064036       2.360609                    0.996820       3.688283      10.300109       0.483245       1.200633      -0.728927      -0.017230      -0.020709       0.020701       0.033974       0.004494      -0.013791       0.004725      -0.009243      -0.003847      -0.018284       0.007008       0.011277              1.989107       1.704919       0.283896      -0.126511       2.119784      -0.324254       2.142618           0.000007
           74              H       3.227820      -2.382599      22.962478       0.092604       1.315755 0.10583315E+02  0.11010886E+03                                 1.904751                            1.836448      -1.028023       2.370355                    0.997262       3.651601      10.122381       0.492650       1.194997      -0.729813      -0.020375       0.024994      -0.016911       0.036412      -0.012986      -0.002092      -0.001418       0.011210       0.026189      -0.018708       0.008298       0.010409              1.952341       1.740687      -0.230650       0.285265       2.261282      -0.197481       1.855054           0.000006
           75              H       3.044041      -0.965863      27.503578       0.126851       1.105154 0.82744900E+01  0.80762828E+02                                 1.679943                            1.616736      -0.925972       2.440552                    0.998944       3.262473       8.693237       0.529746       1.184591      -0.733113      -0.029932      -0.008779      -0.010766       0.032999       0.006886      -0.000187       0.006734       0.034584       0.009501      -0.021957       0.004836       0.017121              1.693741       1.777911       0.160229       0.238567       1.483317       0.264503       1.819996           0.000032
           76              H       2.837302      -0.257149      29.701430       0.113054       1.107705 0.81632539E+01  0.80680910E+02                                 1.783312                            1.682922      -0.983101       2.415385                    0.997871       3.515482       9.928841       0.476324       1.301055      -0.704827      -0.036695      -0.005043       0.018742       0.041512       0.008069      -0.004018       0.005418       0.027578       0.000469      -0.018222       0.001918       0.016304              1.835207       2.175926      -0.063138      -0.446300       1.489253       0.070961       1.840442           0.000028
           77              H       6.674379       0.739712      29.742005       0.111959       1.030464 0.69264809E+01  0.65925590E+02                                 1.712569                            1.554215      -1.031792       2.392923                    0.996556       3.540983       9.923418       0.492067       1.307799      -0.701536       0.031066       0.013634       0.018685       0.038731       0.007719       0.000793       0.004210       0.018600      -0.003929      -0.012652      -0.000431       0.013083              1.826256       2.270788       0.457194       0.368848       1.510419       0.254749       1.697559          -0.000026
           78              H       6.881118       0.022722      27.591492       0.125997       1.211570 0.88733083E+01  0.87978426E+02                                 1.778853                            1.669110      -0.923274       2.446588                    0.998597       3.283994       8.768914       0.524686       1.177378      -0.735530       0.030916       0.004575      -0.013231       0.033938       0.006916      -0.004105       0.005285       0.025665       0.011288      -0.018188       0.004645       0.013543              1.819353       2.240421       0.199240      -0.327316       1.461534       0.053145       1.756104           0.000035
           79              H       6.885502       0.107177      21.606573       0.128516       1.069837 0.78037732E+01  0.74771612E+02                                 1.616412                            1.547771      -0.908251       2.452159                    0.999033       3.180220       8.290642       0.555308       1.151172      -0.741237       0.032089      -0.011912       0.008567       0.035285      -0.007643      -0.003335      -0.011381       0.026950      -0.007351      -0.021605       0.004881       0.016724              1.632844       1.768978      -0.184100       0.163025       1.593612      -0.316018       1.535941           0.000026
           80              H       7.086754       1.446651      19.729946       0.123296       1.046682 0.72715862E+01  0.69826149E+02                                 1.715414                            1.584709      -0.991021       2.420058                    0.997849       3.417662       9.517308       0.492511       1.295094      -0.705572       0.037538       0.001395      -0.020670       0.042876      -0.008526      -0.003814      -0.006179       0.018108      -0.006508      -0.015271       0.001633       0.013638              1.803611       2.232503       0.257820      -0.451001       1.462774      -0.193125       1.715556           0.000049
           81              H       3.181846       2.237361      19.888867       0.113261       1.079552 0.74745400E+01  0.72567296E+02                                 1.769498                            1.618151      -1.182895       2.321236                    0.994947       3.624276      10.284902       0.480247       1.313666      -0.700191      -0.030738       0.017727      -0.015993       0.038921      -0.005869       0.000124      -0.006690       0.015923      -0.005268      -0.012722       0.001510       0.011212              1.875541       2.376452      -0.416226       0.195547       1.610386      -0.256600       1.639784           0.000158
           82              H       2.993718       0.959333      21.795926       0.130178       1.162387 0.83576313E+01  0.82272592E+02                                 1.779970                            1.655827      -0.966637       2.430046                    0.998302       3.336659       9.106322       0.505774       1.230206      -0.721859      -0.030686       0.000197       0.015226       0.034257      -0.003564      -0.005330      -0.008345       0.018424      -0.002039      -0.015457       0.003633       0.011824              1.842986       2.315594      -0.087813      -0.372015       1.549322      -0.147224       1.664042           0.000005
           83              H      -0.066811       7.079987      20.619230       0.133081       1.103201 0.82344922E+01  0.80113603E+02                                 1.671257                            1.610045      -0.863279       2.481521                    0.999287       3.170733       8.379856       0.533293       1.180513      -0.735225       0.033961      -0.006285       0.001544       0.034572      -0.005422      -0.000771       0.010975       0.020801      -0.011610      -0.017851       0.003370       0.014481              1.670830       2.086189      -0.073189       0.117506       1.452797       0.077417       1.473503           0.000020
           84              H      -1.104825       5.971883      18.881237       0.121462       1.094267 0.79251406E+01  0.77161158E+02                                 1.724225                            1.625052      -0.864951       2.478192                    0.999003       3.313964       9.061892       0.503449       1.249565      -0.717412       0.022914      -0.025689      -0.024943       0.042510      -0.009364      -0.005909       0.010028       0.016541      -0.012116      -0.015683      -0.003082       0.018765              1.780380       1.614782      -0.245073      -0.215331       1.832536       0.459378       1.893820          -0.000019
           85              H      -4.564562       7.620637      19.888867       0.114934       1.163531 0.84567117E+01  0.82521613E+02                                 1.700037                            1.605193      -0.888232       2.458596                    0.998880       3.234498       8.459096       0.549359       1.142573      -0.743980      -0.039398       0.006513      -0.007479       0.040627      -0.008643      -0.000506       0.008914       0.021271      -0.013633      -0.017023       0.000408       0.016615              1.726217       2.238832      -0.109572       0.225814       1.451744       0.083501       1.488076           0.000071
           86              H       1.908698      -3.707590      21.701250       0.122471       1.121067 0.81562227E+01  0.78928986E+02                                 1.657145                            1.573633      -0.988837       2.407427                    0.998499       3.247344       8.477086       0.555917       1.138542      -0.744108      -0.024631       0.018505       0.016870       0.035124      -0.008676      -0.000024       0.014035       0.026309      -0.007862      -0.023337       0.005188       0.018149              1.686776       1.591186      -0.193817      -0.124848       1.689727       0.427396       1.779417           0.000011
           87              C       6.031253       0.551374       7.285709       0.089946      34.555085 0.43018715E+03  0.10129987E+05                                 9.959755                            7.387833      -0.747252       1.798030                    0.996333      26.777282      78.119202       0.546697       0.475782      -1.024965       0.000208      -0.000868       0.001004       0.001343      -0.000562       0.005203       0.001388       0.023214      -0.019614      -0.009547      -0.006528       0.016075             13.497775       7.670603      -0.492052      -0.943824      16.007722      -0.499670      16.814999           0.000033
           88              C       5.031519      -0.488813       7.780057      -0.082414      25.231682 0.35576021E+03  0.80169555E+04                                 7.597957                            6.283305      -0.312573       1.898742                    0.997400      28.391140      81.961127       0.653136       0.416150      -1.056144       0.061604      -0.033782       0.028661       0.075880      -0.009684       0.010801      -0.041320      -0.032363      -0.022599      -0.037753      -0.015083       0.052835              8.975730       6.087794       0.407996      -0.448105      11.929323      -2.879336       8.910071           0.000007
           89              C       6.712689       1.234907       8.467815      -0.079594      27.300442 0.37531013E+03  0.85834023E+04                                 8.155365                            6.530877      -0.433411       1.862729                    0.997034      28.670221      83.763248       0.628424       0.426171      -1.048409      -0.082065       0.032320       0.016479       0.089726      -0.027733      -0.034055       0.032907       0.026089       0.000728      -0.040045      -0.024466       0.064511             10.168633       5.947657      -0.000741      -0.180619       9.470059       3.547798      15.088184           0.000017
           90              C       5.290736       1.584889       6.420770      -0.080641      27.207718 0.37015985E+03  0.84316799E+04                                 8.112683                            6.470989      -0.415110       1.868483                    0.996798      28.610969      83.269380       0.633867       0.424212      -1.050207       0.077855       0.040853      -0.001259       0.087931       0.038906      -0.014880      -0.026639      -0.010879      -0.081434      -0.039608      -0.023211       0.062820             10.127296       6.375816      -0.787469       0.170678      12.624133      -4.661760      11.381940           0.000017
           91              C       7.128351      -0.102138       6.441058      -0.077134      26.826408 0.37967392E+03  0.87130241E+04                                 8.046218                            6.570116      -0.437287       1.856968                    0.997243      28.915874      84.774864       0.626010       0.426350      -1.047734      -0.066648      -0.032266      -0.046242       0.087301       0.016974       0.030809       0.044686       0.012240       0.088444      -0.047007      -0.024101       0.071108              9.783979       6.530645      -1.388421      -2.037446      10.444240       3.249700      12.377052           0.000019
           92              C       5.954667       2.366136      10.438443       0.287441      31.783549 0.32874650E+03  0.72041939E+04                                 8.926895                            6.174782       0.079488       2.050416                    0.999535      24.417216      67.678233       0.642641       0.434924      -1.053140      -0.009294      -0.018453      -0.049337       0.053489      -0.003448      -0.010251       0.018124      -0.023331       0.108436      -0.031320      -0.013075       0.044395             11.671877       8.771294      -1.378681      -0.131480       7.616698       6.014763      18.627638           0.000119
           93              C       7.151294       2.317068      11.051475      -0.251190      34.495710 0.45575861E+03  0.10859536E+05                                 9.203931                            7.118395       0.124255       1.998269                    0.999632      30.782067      89.559816       0.616551       0.416928      -1.062161       0.020275       0.004696       0.047050       0.051448      -0.020287      -0.018781       0.013002       0.048470       0.019662      -0.035851      -0.006341       0.042193             10.802228       8.982492      -0.123224       2.107935       6.616097       4.081305      16.808093           0.000450
           94              C       7.275983       2.758498      12.370862      -0.067038      33.131683 0.43011257E+03  0.10138296E+05                                 9.128810                            7.035507      -0.113365       1.938327                    0.999616      29.361508      85.991574       0.602120       0.431559      -1.049182      -0.023218      -0.017588      -0.032300       0.043494      -0.003359       0.014806      -0.005020       0.029812      -0.032645      -0.018212      -0.008724       0.026937             10.734036       9.519706      -0.587437       0.975807       6.744422       3.914659      15.937981           0.000287
           95              C       6.204044       3.277111      13.052196      -0.060162      37.937513 0.43212415E+03  0.10073697E+05                                 9.749897                            6.868436       0.040094       2.016438                    0.999449      27.389673      76.651582       0.641782       0.409391      -1.076181      -0.011519      -0.019204      -0.040549       0.046322      -0.006786       0.000547       0.003299       0.016405      -0.013141      -0.010290      -0.002567       0.012857             12.420725      11.088351      -1.022186       2.245063       6.720375       4.228967      19.453449           0.005263
           96              C       5.005229       3.344332      12.397574      -0.086639      35.004458 0.41596871E+03  0.97167289E+04                                 9.421316                            6.893181       0.010300       1.977533                    0.999730      29.222401      85.010880       0.612120       0.428361      -1.051844       0.014888      -0.019129      -0.015430       0.028734      -0.008571      -0.021034      -0.004286       0.005991      -0.037345      -0.027461       0.004042       0.023419             11.341074      11.948030      -1.790119       1.530834       6.597558       3.434058      15.477634           0.000301
           97              C       4.879446       2.908622      11.113353      -0.227418      36.425764 0.44188370E+03  0.10441746E+05                                 9.492070                            6.975332       0.024006       1.965427                    0.999643      30.497763      88.195520       0.627752       0.412908      -1.065361      -0.000521       0.011134       0.031399       0.033319      -0.002236       0.026759      -0.004616       0.050386      -0.003585      -0.025806      -0.016739       0.042545             11.433401      10.611534      -2.493859      -1.083094       7.500156       4.668949      16.188515           0.000246
           98              C       6.333108       3.700297      14.478771       0.630015      24.293879 0.24107161E+03  0.49503235E+04                                 7.764396                            5.531845      -0.074444       2.039389                    0.999417      21.929360      61.296638       0.626604       0.476020      -1.016813      -0.006666       0.021024       0.066285       0.069858       0.046861      -0.020904      -0.046682      -0.077858      -0.208981      -0.084208      -0.026079       0.110287              9.626347       9.365849      -1.336549       1.317050       5.549624       2.631436      13.963568           0.000656
           99              C       6.019201       3.340089       4.937051       0.285346      33.038205 0.33543730E+03  0.73769255E+04                                 9.128927                            6.215914       0.075039       2.046568                    0.999553      24.490782      67.672079       0.644781       0.431946      -1.056525       0.004601      -0.029146       0.039794       0.049540       0.005572      -0.004769      -0.031489      -0.038331       0.063632      -0.030567      -0.017109       0.047676             12.143347       9.670323       0.643394       0.619547      12.984529      -8.560758      13.775189           0.000096
          100              C       4.798509       3.494726       4.352423      -0.244343      35.415679 0.44583770E+03  0.10532389E+05                                 9.280824                            6.983198       0.176129       2.015406                    0.999743      30.329134      86.985309       0.632110       0.410169      -1.069797      -0.021459       0.024097      -0.035669       0.048098       0.022693      -0.012522      -0.023336       0.042814      -0.005278      -0.039009      -0.003640       0.042649             11.142961      10.100498      -1.525386       2.609348      10.436201      -6.708737      12.892184           0.000371
          101              C       4.679279       4.305022       3.233885      -0.060977      33.415948 0.41355992E+03  0.96284213E+04                                 9.127971                            6.869068      -0.014266       1.978424                    0.999613      28.661473      82.733728       0.614895       0.427847      -1.054130       0.019309      -0.016177       0.018887       0.031484      -0.000493       0.016139       0.010723       0.026780      -0.011720      -0.022094      -0.003107       0.025201             10.860263      10.678227      -0.663171       1.738110       9.570180      -5.951894      12.332382           0.000379
          102              C       5.786210       4.970945       2.723307      -0.056243      38.433987 0.43009160E+03  0.99988017E+04                                 9.799199                            6.834044       0.089554       2.034115                    0.999350      27.169744      75.543524       0.646984       0.407217      -1.079307       0.004337      -0.025935       0.033034       0.042222       0.011275       0.008519      -0.009829       0.023716      -0.010423      -0.022676       0.003572       0.019104             12.516985      12.254553      -1.022313       3.167139      10.373786      -7.279126      14.922617           0.003910
          103              C       7.000339       4.783260       3.334310      -0.085451      36.561025 0.42907906E+03  0.10113399E+05                                 9.754235                            7.038676      -0.085510       1.944763                    0.999695      29.579929      86.784296       0.600165       0.432988      -1.047741      -0.016750      -0.017561       0.017893       0.030152       0.016622      -0.011586       0.003972      -0.001584      -0.028949      -0.022187      -0.000201       0.022388             11.980578      13.392965      -0.097560       2.664036       9.513720      -5.839164      13.035049           0.000590
          104              C       7.123945       3.997804       4.459272      -0.225768      37.180642 0.44645127E+03  0.10579315E+05                                 9.645351                            7.022320       0.052627       1.977522                    0.999648      30.441185      88.222994       0.624028       0.414208      -1.064275       0.011912       0.024991      -0.020624       0.034522      -0.006386       0.027396      -0.002258       0.037369       0.001536      -0.021426      -0.017596       0.039022             11.711151      11.479514       2.277973       0.006514      11.160804      -6.452121      12.493137           0.000130
          105              C       5.666978       5.868270       1.541201       0.616139      24.193463 0.23736076E+03  0.48536882E+04                                 7.745400                            5.479734       0.031213       2.076307                    0.999618      21.830582      60.828273       0.631396       0.474396      -1.018010       0.002627       0.032858      -0.049816       0.059734      -0.030784      -0.035779       0.092196      -0.014268      -0.039554      -0.093493      -0.019234       0.112727              9.670156       9.898199      -0.225139       2.866577       7.921692      -4.627815      11.190579           0.000692
          106              C       1.709528      10.929242       4.421401       0.283090      31.117001 0.33758904E+03  0.74524590E+04                                 8.814381                            6.269109       0.028151       2.032115                    0.999581      24.695581      68.859286       0.635536       0.436571      -1.051406      -0.027184       0.027895       0.034083       0.051756      -0.007875      -0.017109       0.029043      -0.015022       0.077071      -0.026505      -0.021716       0.048221             11.231507       8.932473      -1.116979      -3.049768      10.393519       7.208409      14.368530           0.000721
          107              C       0.981058      10.138147       3.580131      -0.225510      34.801704 0.44612182E+03  0.10567533E+05                                 9.249333                            7.037936       0.020252       1.968712                    0.999524      30.379058      87.971317       0.621037       0.416359      -1.063101       0.001531      -0.025405      -0.029830       0.039212       0.005949      -0.013946      -0.001989       0.046148      -0.071713      -0.027065      -0.011873       0.038938             11.007958       8.987891      -0.349066      -1.759889      10.627408       6.562922      13.408575           0.000261
          108              C       1.602349       9.485395       2.528882      -0.066670      31.221116 0.40801108E+03  0.94851263E+04                                 8.751146                            6.842863      -0.068076       1.957381                    0.999600      28.881704      83.823623       0.612209       0.430363      -1.050597       0.004606       0.011426       0.020091       0.023567       0.012032       0.022650       0.001798      -0.011235       0.003749      -0.027540       0.002593       0.024947             10.173336       9.742613      -0.776559      -2.808464       9.016983       5.073378      11.760413           0.000928
          109              C       2.935702       9.653347       2.295233      -0.051377      36.373082 0.42565786E+03  0.98854515E+04                                 9.505741                            6.830731       0.070816       2.030282                    0.999332      27.198106      75.967206       0.641601       0.411060      -1.075106      -0.019320       0.020670       0.035573       0.045453       0.007400       0.000360       0.003309       0.013416      -0.008668      -0.009772      -0.001858       0.011630             11.949321      10.621586      -1.218300      -3.518633      10.933866       7.210072      14.292511           0.004381
          110              C       3.655421      10.453344       3.136503      -0.079472      32.871299 0.40569851E+03  0.93944277E+04                                 8.950064                            6.757262      -0.037139       1.958842                    0.999615      29.014956      83.360902       0.626715       0.422055      -1.058376      -0.028559       0.011891       0.018215       0.035900       0.007431      -0.005087      -0.004807       0.042462      -0.066155      -0.023861      -0.010265       0.034127             10.463836       9.592379      -0.269284      -2.349509       9.622404       5.730711      12.176725           0.001050
          111              C       3.054913      11.087600       4.217170      -0.253611      34.908872 0.46357110E+03  0.11071366E+05                                 9.209614                            7.149819       0.075787       1.978638                    0.999828      30.949869      89.586977       0.620178       0.413528      -1.066390       0.029880      -0.009368      -0.035897       0.047636       0.025232       0.009745       0.043109       0.020916      -0.005044      -0.051532      -0.000877       0.052409             10.598320      10.412104      -1.070895      -3.496161       8.998702       5.279752      12.384152           0.000183
          112              C       3.575589       8.911802       1.156408       0.622918      24.124799 0.25177175E+03  0.52249384E+04                                 7.771956                            5.668831      -0.141470       2.012642                    0.999408      22.203977      62.332538       0.616624       0.478643      -1.015718       0.030334      -0.022632      -0.055898       0.067505      -0.004393       0.035370      -0.094650      -0.060698      -0.002169      -0.091058      -0.024697       0.115755              9.513915       9.603908      -0.736317      -2.271534       8.513817       4.847522      10.424021           0.004281
          113              C       0.562131       8.856748       9.620842       0.085242      34.688878 0.43216259E+03  0.10184091E+05                                 9.973417                            7.398369      -0.744606       1.797160                    0.996387      26.850340      78.259156       0.547236       0.474959      -1.025819      -0.001318       0.002248      -0.002250       0.003443       0.000340      -0.006098       0.001633       0.023294      -0.020911      -0.010028      -0.006675       0.016703             13.515868       7.680244       0.492375       0.945416      16.025416      -0.505470      16.841944           0.000033
          114              C      -0.437620       9.896934       9.126495      -0.081385      25.174597 0.35479380E+03  0.79903012E+04                                 7.589213                            6.277025      -0.307892       1.900955                    0.997427      28.356119      81.853755       0.653064       0.416450      -1.055880       0.063226       0.034358      -0.029391       0.077729       0.010756      -0.011738      -0.042187      -0.034131      -0.022222      -0.038268      -0.016464       0.054733              8.963703       6.082059      -0.406531       0.446774      11.909971      -2.871238       8.899078           0.000008
          115              C       1.243582       8.173215       8.438736      -0.078950      27.302509 0.37534770E+03  0.85844168E+04                                 8.156254                            6.531783      -0.434315       1.862178                    0.996913      28.674176      83.773657       0.628301       0.426247      -1.048370      -0.082183      -0.029314      -0.018039       0.089099       0.029672       0.033771       0.031317       0.025829       0.004742      -0.038611      -0.025996       0.064606             10.169203       5.946864       0.003770       0.178186       9.470099       3.545876      15.090647           0.000017
          116              C      -0.178371       7.823233      10.485781      -0.077128      27.072406 0.36798352E+03  0.83683964E+04                                 8.078322                            6.445890      -0.410486       1.870778                    0.996842      28.531917      82.927274       0.636097       0.423417      -1.050871       0.079326      -0.039138       0.003528       0.088526      -0.038638       0.013731      -0.027510      -0.009524      -0.075449      -0.039594      -0.022150       0.061744             10.078052       6.352850       0.780145      -0.166688      12.553398      -4.623660      11.327909           0.000018
          117              C       1.659215       9.510259      10.465494      -0.074123      26.740002 0.37818948E+03  0.86711035E+04                                 8.032484                            6.559984      -0.432866       1.858895                    0.997226      28.862863      84.601577       0.626057       0.426705      -1.047439      -0.067063       0.029076       0.047297       0.087062      -0.018591      -0.028103       0.045226       0.011597       0.081632      -0.047031      -0.022428       0.069459              9.764617       6.520447       1.383372       2.031447      10.422981       3.234475      12.350423           0.000021
          118              C       0.485584       7.041985       6.468108       0.285903      31.778789 0.32873453E+03  0.72034771E+04                                 8.923519                            6.173083       0.075070       2.049402                    0.999566      24.418483      67.667677       0.643012       0.434701      -1.053332      -0.007664       0.020823       0.049859       0.054573       0.002113       0.009114       0.017571      -0.022675       0.109118      -0.030765      -0.013028       0.043793             11.666234       8.768671       1.378417       0.131571       7.614419       6.011573      18.615613           0.000119
          119              C       1.682212       7.091054       5.855077      -0.253180      34.630878 0.45800425E+03  0.10927390E+05                                 9.233129                            7.140538       0.119391       1.996170                    0.999640      30.845250      89.827544       0.614944       0.417468      -1.061727       0.019573      -0.006343      -0.049122       0.053257       0.019377       0.018356       0.012791       0.047091       0.021071      -0.034996      -0.005930       0.040926             10.838779       9.006764       0.118267      -2.125372       6.637325       4.096970      16.872248           0.000450
          120              C       1.806912       6.649623       4.535690      -0.063642      32.977006 0.42753999E+03  0.10061328E+05                                 9.094594                            7.008857      -0.107268       1.941242                    0.999554      29.277291      85.641342       0.604058       0.430873      -1.049728      -0.022205       0.017901       0.027881       0.039885       0.004474      -0.015358      -0.005395       0.031465      -0.031077      -0.018232      -0.009954       0.028187             10.692494       9.493626       0.584424      -0.979950       6.717057       3.894294      15.866800           0.000287
          121              C       0.734984       6.131010       3.854356      -0.060644      37.921519 0.43186185E+03  0.10066321E+05                                 9.749899                            6.868151       0.036928       2.015440                    0.999445      27.376406      76.616302       0.641526       0.409606      -1.076012      -0.012527       0.017600       0.038680       0.044304       0.005532      -0.001865       0.004126       0.016202      -0.005211      -0.011100       0.000394       0.010706             12.421278      11.088788       1.021849      -2.246340       6.720270       4.229119      19.454775           0.005271
          122              C      -0.463833       6.063790       4.508977      -0.084867      35.024971 0.41621589E+03  0.97248907E+04                                 9.431262                            6.900764       0.009696       1.977128                    0.999732      29.223237      85.050709       0.610989       0.429049      -1.051320       0.016330       0.018968       0.015068       0.029215       0.009927       0.020597      -0.003970       0.007823      -0.035960      -0.026940       0.002641       0.024300             11.353328      11.957466       1.788276      -1.540968       6.603169       3.437078      15.499349           0.000301
          123              C      -0.589626       6.499499       5.793199      -0.224915      36.330798 0.44046813E+03  0.10399951E+05                                 9.474897                            6.963142       0.021763       1.965262                    0.999649      30.451596      88.026729       0.628437       0.412788      -1.065438      -0.000927      -0.010550      -0.028026       0.029961       0.002237      -0.026355      -0.004883       0.055241      -0.004126      -0.028048      -0.015938       0.043986             11.410819      10.597953       2.488189       1.073534       7.484282       4.654760      16.150222           0.000246
          124              C       0.864059       5.707825       2.427781       0.629407      24.334229 0.24154117E+03  0.49625957E+04                                 7.773045                            5.537340      -0.083290       2.036298                    0.999376      21.955297      61.394156       0.626247       0.476039      -1.016758      -0.006843      -0.021841      -0.069871       0.073524      -0.046785       0.019405      -0.046706      -0.078048      -0.206394      -0.083188      -0.026446       0.109634              9.637769       9.376264       1.337716      -1.319985       5.555355       2.634818      13.981687           0.000657
          125              C       0.550118       6.068033      11.969500       0.285945      33.016838 0.33514799E+03  0.73693285E+04                                 9.126833                            6.214393       0.048641       2.039482                    0.999579      24.480459      67.648540       0.644648       0.432108      -1.056375       0.006284       0.029459      -0.043142       0.052617      -0.004846       0.004713      -0.033268      -0.037615       0.063052      -0.029941      -0.019163       0.049104             12.140467       9.666861      -0.642704      -0.619308      12.981384      -8.559156      13.773155           0.000096
          126              C      -0.670573       5.913396      12.554129      -0.242265      35.389680 0.44543699E+03  0.10520935E+05                                 9.279469                            6.982696       0.179045       2.016307                    0.999725      30.308230      86.927340       0.631752       0.410479      -1.069557      -0.021813      -0.021709       0.034877       0.046513      -0.022438       0.012376      -0.023693       0.044562      -0.009062      -0.039622      -0.003510       0.043132             11.140945      10.097934       1.526163      -2.609809      10.433990      -6.707516      12.890909           0.000371
          127              C      -0.789793       5.103100      13.672666      -0.061323      33.428886 0.41379089E+03  0.96351595E+04                                 9.129923                            6.870708      -0.008021       1.979941                    0.999620      28.669875      82.764280       0.614858       0.427812      -1.054149       0.018230       0.017065      -0.018641       0.031162       0.000911      -0.016027       0.009646       0.029397      -0.009568      -0.021694      -0.004034       0.025728             10.862361      10.679924       0.663086      -1.738058       9.571990      -5.953120      12.335171           0.000380
          128              C       0.317147       4.437177      14.183244      -0.055991      38.446905 0.43020765E+03  0.10003140E+05                                 9.805651                            6.838127       0.084047       2.032158                    0.999328      27.172181      75.580332       0.646280       0.407594      -1.078953       0.003966       0.025959      -0.034941       0.043709      -0.012577      -0.007021      -0.009385       0.022379      -0.005531      -0.022344       0.004182       0.018163             12.525869      12.263772       1.023528      -3.170427      10.380506      -7.284611      14.933330           0.003911
          129              C       1.531276       4.624862      13.572241      -0.086655      36.531863 0.42868486E+03  0.10100680E+05                                 9.742736                            7.030189      -0.087796       1.944375                    0.999656      29.574299      86.722051       0.601266       0.432342      -1.048247      -0.017997       0.017882      -0.017217       0.030661      -0.016805       0.011988       0.005126      -0.002088      -0.026914      -0.023220       0.001147       0.022073             11.966263      13.379539       0.093324      -2.656468       9.502257      -5.830697      13.016993           0.000591
          130              C       1.654871       5.410317      12.447279      -0.225873      37.205309 0.44679221E+03  0.10589279E+05                                 9.649992                            7.025342       0.055982       1.978317                    0.999636      30.448458      88.248245       0.623856       0.414248      -1.064262       0.010806      -0.024587       0.023065       0.035401       0.005715      -0.025822      -0.002939       0.037581      -0.002598      -0.019649      -0.017964       0.037613             11.718236      11.482139      -2.281152      -0.002912      11.170240      -6.459156      12.502329           0.000130
          131              C       0.197928       3.539851      15.365350       0.615777      24.197455 0.23740773E+03  0.48548914E+04                                 7.746163                            5.480288       0.028533       2.075330                    0.999642      21.832807      60.836102       0.631362       0.474398      -1.018009      -0.001711      -0.031227       0.049972       0.058951       0.031136       0.035555       0.091771      -0.016049      -0.039295      -0.092626      -0.020124       0.112750              9.671105       9.898861       0.225353      -2.867130       7.922478      -4.628524      11.191977           0.000687
          132              C       7.178670      -1.521121      12.485150       0.280188      31.127800 0.33782387E+03  0.74586246E+04                                 8.814859                            6.270344       0.019991       2.029871                    0.999634      24.704459      68.879076       0.635644       0.436439      -1.051530      -0.023145      -0.027392      -0.033331       0.048959       0.007979       0.016355       0.027858      -0.015808       0.076060      -0.025932      -0.020908       0.046840             11.231041       8.932566       1.116265       3.049211      10.392931       7.207307      14.367625           0.000721
          133              C       6.450184      -0.730026      13.326420      -0.221220      34.739571 0.44517923E+03  0.10540487E+05                                 9.243176                            7.034176       0.018941       1.968566                    0.999516      30.339493      87.860403       0.620665       0.416795      -1.062736       0.002468       0.024871       0.030782       0.039651      -0.007216       0.013525       0.000114       0.048030      -0.072102      -0.027123      -0.012767       0.039890             10.999158       8.983650       0.348259       1.758678      10.617796       6.555212      13.396029           0.000260
          134              C       7.071461      -0.077274      14.377670      -0.069456      31.243136 0.40846899E+03  0.94978208E+04                                 8.751608                            6.843680      -0.063261       1.958811                    0.999623      28.900267      83.868844       0.612618       0.429983      -1.050897       0.007930      -0.011240      -0.019822       0.024127      -0.012101      -0.023412      -0.000555      -0.010156       0.001222      -0.028757       0.004352       0.024405             10.173176       9.743072       0.776401       2.808545       9.016622       5.072477      11.759835           0.000928
          135              C       8.404817      -0.245226      14.611318      -0.054052      36.460335 0.42682484E+03  0.99195831E+04                                 9.520335                            6.839962       0.065393       2.027957                    0.999452      27.240587      76.118911       0.641170       0.411045      -1.075090      -0.019233      -0.018963      -0.032033       0.041900      -0.005923       0.000801       0.003241       0.011695      -0.009156      -0.008722      -0.001149       0.009871             11.969118      10.637157       1.221995       3.526192      10.952498       7.224469      14.317700           0.004380
          136              C       9.124552      -1.045223      13.770048      -0.076113      32.804650 0.40468532E+03  0.93652730E+04                                 8.939104                            6.749419      -0.029649       1.961115                    0.999597      28.976482      83.229800       0.626984       0.422130      -1.058310      -0.030612      -0.010181      -0.016784       0.036365      -0.007949       0.005091      -0.003782       0.040711      -0.064288      -0.022685      -0.010480       0.033165             10.450354       9.581591       0.268087       2.345733       9.609387       5.721813      12.160085           0.001050
          137              C       8.524057      -1.679478      12.689381      -0.255871      34.979338 0.46479143E+03  0.11107798E+05                                 9.220890                            7.158570       0.074365       1.977580                    0.999824      30.994465      89.745209       0.619884       0.413453      -1.066440       0.029619       0.008806       0.035214       0.046850      -0.024836      -0.009840       0.042648       0.019750      -0.004840      -0.050635      -0.001311       0.051946             10.611555      10.423460       1.072702       3.501084       9.010721       5.287489      12.400486           0.000183
          138              C       9.044688       0.496319      15.750143       0.621857      24.101293 0.25147210E+03  0.52168767E+04                                 7.765259                            5.664222      -0.136061       2.014565                    0.999368      22.191370      62.274852       0.617111       0.478434      -1.015885       0.032419       0.022374       0.057305       0.069537       0.004204      -0.033818      -0.095865      -0.061174       0.000467      -0.090964      -0.025800       0.116764              9.505247       9.596261       0.735384       2.269267       8.505437       4.841915      10.414044           0.004281
          139              C      -0.562306       5.900891      26.527394       0.089946      34.555087 0.43018716E+03  0.10129988E+05                                 9.959756                            7.387833      -0.747252       1.798030                    0.996333      26.777284      78.119213       0.546697       0.475782      -1.024965      -0.000208       0.000868      -0.001004       0.001343      -0.000562       0.005203       0.001388       0.023214      -0.019614      -0.009547      -0.006528       0.016075             13.497776       7.670603      -0.492051      -0.943824      16.007724      -0.499671      16.815000           0.000032
          140              C       0.437428       6.941078      26.033046      -0.082415      25.231692 0.35576036E+03  0.80169604E+04                                 7.597961                            6.283307      -0.312575       1.898742                    0.997400      28.391154      81.961195       0.653136       0.416150      -1.056144      -0.061604       0.033782      -0.028661       0.075880      -0.009684       0.010801      -0.041320      -0.032363      -0.022599      -0.037753      -0.015083       0.052835              8.975734       6.087797       0.407996      -0.448105      11.929329      -2.879337       8.910076           0.000007
          141              C      -1.243742       5.217358      25.345288      -0.079594      27.300442 0.37531014E+03  0.85834024E+04                                 8.155364                            6.530877      -0.433411       1.862729                    0.997034      28.670219      83.763235       0.628424       0.426171      -1.048409       0.082065      -0.032320      -0.016479       0.089726      -0.027733      -0.034055       0.032907       0.026089       0.000728      -0.040045      -0.024466       0.064511             10.168633       5.947657      -0.000740      -0.180618       9.470058       3.547798      15.088183           0.000018
          142              C       0.178211       4.867376      27.392333      -0.080640      27.207715 0.37015979E+03  0.84316784E+04                                 8.112682                            6.470988      -0.415111       1.868483                    0.996798      28.610970      83.269389       0.633867       0.424212      -1.050207      -0.077854      -0.040853       0.001259       0.087931       0.038906      -0.014879      -0.026639      -0.010879      -0.081434      -0.039608      -0.023211       0.062820             10.127296       6.375815      -0.787469       0.170678      12.624132      -4.661759      11.381940           0.000018
          143              C      -1.659404       6.554403      27.372045      -0.077134      26.826412 0.37967401E+03  0.87130259E+04                                 8.046217                            6.570116      -0.437286       1.856968                    0.997243      28.915869      84.774828       0.626010       0.426350      -1.047735       0.066648       0.032266       0.046242       0.087301       0.016974       0.030809       0.044686       0.012240       0.088444      -0.047007      -0.024101       0.071108              9.783978       6.530645      -1.388421      -2.037446      10.444238       3.249701      12.377052           0.000020
          144              C      -0.485720       4.086129      23.374660       0.287442      31.783551 0.32874652E+03  0.72041946E+04                                 8.926896                            6.174782       0.079488       2.050416                    0.999535      24.417217      67.678239       0.642641       0.434924      -1.053140       0.009294       0.018453       0.049337       0.053489      -0.003448      -0.010252       0.018124      -0.023331       0.108436      -0.031320      -0.013075       0.044395             11.671878       8.771295      -1.378681      -0.131478       7.616699       6.014763      18.627639           0.000119
          145              C      -1.682347       4.135197      22.761628      -0.251190      34.495726 0.45575885E+03  0.10859543E+05                                 9.203934                            7.118397       0.124254       1.998269                    0.999632      30.782077      89.559857       0.616551       0.416928      -1.062161      -0.020275      -0.004696      -0.047050       0.051448      -0.020287      -0.018781       0.013002       0.048469       0.019662      -0.035851      -0.006341       0.042193             10.802232       8.982495      -0.123224       2.107936       6.616099       4.081307      16.808101           0.000449
          146              C      -1.807036       3.693767      21.442241      -0.067038      33.131691 0.43011267E+03  0.10138299E+05                                 9.128812                            7.035508      -0.113366       1.938327                    0.999616      29.361512      85.991597       0.602120       0.431559      -1.049182       0.023218       0.017588       0.032300       0.043494      -0.003359       0.014806      -0.005020       0.029812      -0.032645      -0.018212      -0.008724       0.026937             10.734039       9.519707      -0.587437       0.975807       6.744424       3.914660      15.937987           0.000288
          147              C      -0.735097       3.175154      20.760907      -0.060162      37.937516 0.43212417E+03  0.10073698E+05                                 9.749898                            6.868437       0.040093       2.016438                    0.999449      27.389674      76.651591       0.641782       0.409391      -1.076181       0.011519       0.019205       0.040549       0.046322      -0.006786       0.000547       0.003299       0.016405      -0.013141      -0.010290      -0.002567       0.012857             12.420727      11.088351      -1.022186       2.245063       6.720376       4.228969      19.453454           0.005264
          148              C       0.463718       3.107933      21.415529      -0.086639      35.004448 0.41596859E+03  0.97167251E+04                                 9.421314                            6.893179       0.010301       1.977533                    0.999730      29.222396      85.010851       0.612120       0.428361      -1.051845      -0.014888       0.019129       0.015430       0.028734      -0.008570      -0.021034      -0.004286       0.005991      -0.037345      -0.027461       0.004042       0.023419             11.341070      11.948025      -1.790117       1.530834       6.597556       3.434057      15.477629           0.000301
          149              C       0.589501       3.543643      22.699750      -0.227418      36.425753 0.44188357E+03  0.10441742E+05                                 9.492067                            6.975330       0.024007       1.965427                    0.999643      30.497759      88.195497       0.627752       0.412908      -1.065361       0.000521      -0.011134      -0.031399       0.033319      -0.002236       0.026759      -0.004617       0.050386      -0.003585      -0.025806      -0.016739       0.042545             11.433397      10.611531      -2.493857      -1.083092       7.500153       4.668947      16.188508           0.000246
          150              C      -0.864161       2.751968      19.334332       0.630015      24.293892 0.24107176E+03  0.49503275E+04                                 7.764399                            5.531846      -0.074445       2.039389                    0.999417      21.929368      61.296668       0.626604       0.476020      -1.016813       0.006666      -0.021024      -0.066285       0.069858       0.046861      -0.020904      -0.046682      -0.077858      -0.208981      -0.084208      -0.026079       0.110287              9.626351       9.365851      -1.336549       1.317050       5.549626       2.631438      13.963576           0.000656
          151              C      -0.550254       3.112176      28.876052       0.285346      33.038202 0.33543728E+03  0.73769252E+04                                 9.128927                            6.215914       0.075039       2.046568                    0.999553      24.490781      67.672076       0.644781       0.431947      -1.056524      -0.004601       0.029146      -0.039794       0.049540       0.005572      -0.004769      -0.031489      -0.038331       0.063632      -0.030567      -0.017109       0.047676             12.143346       9.670323       0.643394       0.619548      12.984527      -8.560756      13.775188           0.000095
          152              C       0.670438       2.957539      29.460680      -0.244343      35.415674 0.44583761E+03  0.10532387E+05                                 9.280823                            6.983197       0.176130       2.015407                    0.999743      30.329131      86.985297       0.632110       0.410169      -1.069797       0.021459      -0.024097       0.035668       0.048098       0.022693      -0.012522      -0.023336       0.042814      -0.005278      -0.039009      -0.003640       0.042649             11.142960      10.100497      -1.525387       2.609349      10.436199      -6.708736      12.892183           0.000371
          153              C       0.789668       2.147243      30.579218      -0.060977      33.415954 0.41356001E+03  0.96284239E+04                                 9.127973                            6.869069      -0.014268       1.978423                    0.999613      28.661476      82.733747       0.614895       0.427847      -1.054130      -0.019309       0.016177      -0.018887       0.031484      -0.000493       0.016139       0.010724       0.026780      -0.011720      -0.022094      -0.003107       0.025201             10.860266      10.678229      -0.663173       1.738112       9.570182      -5.951896      12.332386           0.000378
          154              C      -0.317263       1.481320      31.089796      -0.056243      38.433974 0.43009149E+03  0.99987981E+04                                 9.799195                            6.834042       0.089555       2.034116                    0.999350      27.169740      75.543497       0.646984       0.407217      -1.079307      -0.004337       0.025935      -0.033034       0.042222       0.011275       0.008519      -0.009829       0.023716      -0.010423      -0.022676       0.003572       0.019104             12.516980      12.254547      -1.022312       3.167136      10.373782      -7.279123      14.922611           0.003910
          155              C      -1.531392       1.669005      30.478793      -0.085452      36.561004 0.42907883E+03  0.10113391E+05                                 9.754228                            7.038672      -0.085509       1.944763                    0.999695      29.579919      86.784229       0.600165       0.432988      -1.047741       0.016750       0.017561      -0.017893       0.030152       0.016622      -0.011586       0.003972      -0.001584      -0.028949      -0.022187      -0.000201       0.022388             11.980569      13.392954      -0.097561       2.664035       9.513713      -5.839159      13.035040           0.000591
          156              C      -1.654998       2.454461      29.353831      -0.225768      37.180642 0.44645131E+03  0.10579316E+05                                 9.645350                            7.022320       0.052626       1.977521                    0.999648      30.441188      88.222997       0.624028       0.414208      -1.064275      -0.011912      -0.024991       0.020624       0.034522      -0.006386       0.027396      -0.002259       0.037369       0.001535      -0.021426      -0.017596       0.039022             11.711150      11.479514       2.277973       0.006514      11.160801      -6.452118      12.493134           0.000130
          157              C      -0.198031       0.583995      32.271902       0.616140      24.193427 0.23736037E+03  0.48536779E+04                                 7.745391                            5.479728       0.031216       2.076308                    0.999618      21.830562      60.828191       0.631397       0.474396      -1.018011      -0.002628      -0.032859       0.049816       0.059734      -0.030784      -0.035780       0.092196      -0.014268      -0.039554      -0.093493      -0.019234       0.112728              9.670144       9.898187      -0.225137       2.866572       7.921681      -4.627807      11.190564           0.000692
          158              C       3.759419      -4.476977      29.391702       0.283090      31.117009 0.33758913E+03  0.74524616E+04                                 8.814383                            6.269110       0.028150       2.032115                    0.999581      24.695585      68.859303       0.635536       0.436571      -1.051406       0.027184      -0.027895      -0.034083       0.051756      -0.007875      -0.017109       0.029044      -0.015022       0.077071      -0.026505      -0.021716       0.048221             11.231510       8.932474      -1.116981      -3.049770      10.393521       7.208411      14.368535           0.000721
          159              C       4.487889      -3.685882      30.232972      -0.225510      34.801701 0.44612182E+03  0.10567532E+05                                 9.249332                            7.037935       0.020253       1.968712                    0.999524      30.379056      87.971305       0.621037       0.416359      -1.063101      -0.001531       0.025405       0.029830       0.039212       0.005949      -0.013946      -0.001988       0.046149      -0.071714      -0.027065      -0.011874       0.038938             11.007957       8.987889      -0.349066      -1.759889      10.627407       6.562921      13.408574           0.000261
          160              C       3.866598      -3.033130      31.284221      -0.066670      31.221115 0.40801107E+03  0.94851261E+04                                 8.751146                            6.842863      -0.068076       1.957381                    0.999600      28.881703      83.823621       0.612209       0.430363      -1.050597      -0.004606      -0.011426      -0.020091       0.023567       0.012032       0.022650       0.001798      -0.011235       0.003749      -0.027540       0.002593       0.024947             10.173337       9.742613      -0.776559      -2.808464       9.016983       5.073378      11.760414           0.000928
          161              C       2.533245      -3.201082      31.517870      -0.051377      36.373086 0.42565792E+03  0.98854534E+04                                 9.505742                            6.830731       0.070816       2.030281                    0.999332      27.198108      75.967213       0.641601       0.411060      -1.075106       0.019320      -0.020670      -0.035573       0.045453       0.007400       0.000360       0.003309       0.013416      -0.008668      -0.009772      -0.001858       0.011630             11.949322      10.621587      -1.218302      -3.518636      10.933866       7.210072      14.292513           0.004380
          162              C       1.813526      -4.001079      30.676600      -0.079472      32.871306 0.40569865E+03  0.93944317E+04                                 8.950064                            6.757263      -0.037140       1.958842                    0.999615      29.014960      83.360909       0.626715       0.422055      -1.058376       0.028559      -0.011891      -0.018215       0.035900       0.007431      -0.005087      -0.004807       0.042463      -0.066155      -0.023861      -0.010266       0.034127             10.463837       9.592379      -0.269284      -2.349510       9.622405       5.730711      12.176726           0.001050
          163              C       2.414034      -4.635335      29.595933      -0.253611      34.908874 0.46357118E+03  0.11071368E+05                                 9.209614                            7.149820       0.075787       1.978638                    0.999828      30.949870      89.586974       0.620178       0.413528      -1.066390      -0.029880       0.009368       0.035897       0.047636       0.025232       0.009745       0.043110       0.020916      -0.005044      -0.051532      -0.000877       0.052409             10.598319      10.412104      -1.070895      -3.496162       8.998702       5.279751      12.384152           0.000183
          164              C       1.893358      -2.459537      32.656695       0.622918      24.124773 0.25177144E+03  0.52249303E+04                                 7.771951                            5.668828      -0.141470       2.012643                    0.999408      22.203963      62.332489       0.616624       0.478643      -1.015718      -0.030334       0.022632       0.055898       0.067505      -0.004393       0.035370      -0.094650      -0.060698      -0.002169      -0.091059      -0.024697       0.115756              9.513909       9.603901      -0.736317      -2.271532       8.513810       4.847518      10.424014           0.004281
          165              C       4.906816      -2.404483      24.192261       0.085242      34.688880 0.43216262E+03  0.10184092E+05                                 9.973417                            7.398370      -0.744606       1.797160                    0.996387      26.850341      78.259160       0.547236       0.474959      -1.025820       0.001318      -0.002248       0.002250       0.003443       0.000340      -0.006098       0.001633       0.023294      -0.020911      -0.010028      -0.006675       0.016703             13.515868       7.680244       0.492374       0.945416      16.025417      -0.505471      16.841944           0.000033
          166              C       5.906567      -3.444669      24.686608      -0.081385      25.174598 0.35479380E+03  0.79903016E+04                                 7.589214                            6.277025      -0.307893       1.900955                    0.997427      28.356123      81.853781       0.653064       0.416450      -1.055880      -0.063226      -0.034358       0.029391       0.077729       0.010756      -0.011738      -0.042187      -0.034131      -0.022222      -0.038269      -0.016464       0.054733              8.963705       6.082060      -0.406531       0.446774      11.909974      -2.871239       8.899080           0.000007
          167              C       4.225365      -1.720950      25.374367      -0.078950      27.302511 0.37534774E+03  0.85844179E+04                                 8.156254                            6.531784      -0.434315       1.862178                    0.996913      28.674176      83.773655       0.628301       0.426247      -1.048370       0.082183       0.029313       0.018039       0.089099       0.029671       0.033771       0.031316       0.025830       0.004743      -0.038611      -0.025995       0.064606             10.169204       5.946864       0.003770       0.178186       9.470100       3.545877      15.090648           0.000018
          168              C       5.647318      -1.370968      23.327322      -0.077128      27.072397 0.36798336E+03  0.83683919E+04                                 8.078320                            6.445889      -0.410487       1.870778                    0.996842      28.531912      82.927255       0.636097       0.423417      -1.050871      -0.079326       0.039138      -0.003528       0.088526      -0.038638       0.013732      -0.027510      -0.009524      -0.075449      -0.039594      -0.022150       0.061744             10.078050       6.352849       0.780144      -0.166688      12.553395      -4.623659      11.327906           0.000018
          169              C       3.809732      -3.057994      23.347609      -0.074123      26.740010 0.37818962E+03  0.86711072E+04                                 8.032485                            6.559985      -0.432867       1.858895                    0.997226      28.862866      84.601578       0.626057       0.426705      -1.047439       0.067063      -0.029076      -0.047297       0.087062      -0.018591      -0.028103       0.045227       0.011597       0.081632      -0.047031      -0.022428       0.069459              9.764618       6.520448       1.383372       2.031447      10.422981       3.234476      12.350425           0.000021
          170              C       4.983363      -0.589720      27.344995       0.285903      31.778793 0.32873458E+03  0.72034786E+04                                 8.923519                            6.173084       0.075069       2.049402                    0.999566      24.418485      67.667685       0.643012       0.434701      -1.053332       0.007664      -0.020823      -0.049859       0.054574       0.002113       0.009114       0.017571      -0.022675       0.109118      -0.030765      -0.013028       0.043793             11.666235       8.768672       1.378416       0.131570       7.614419       6.011574      18.615615           0.000119
          171              C       3.786735      -0.638789      27.958026      -0.253181      34.630886 0.45800435E+03  0.10927393E+05                                 9.233130                            7.140539       0.119391       1.996170                    0.999640      30.845255      89.827561       0.614944       0.417468      -1.061727      -0.019573       0.006343       0.049122       0.053257       0.019377       0.018356       0.012791       0.047091       0.021072      -0.034996      -0.005930       0.040926             10.838781       9.006765       0.118267      -2.125373       6.637326       4.096971      16.872251           0.000450
          172              C       3.662035      -0.197358      29.277413      -0.063642      32.977018 0.42754016E+03  0.10061334E+05                                 9.094597                            7.008859      -0.107269       1.941241                    0.999554      29.277300      85.641382       0.604058       0.430873      -1.049728       0.022205      -0.017901      -0.027880       0.039885       0.004474      -0.015358      -0.005395       0.031466      -0.031078      -0.018233      -0.009954       0.028186             10.692498       9.493629       0.584424      -0.979951       6.717059       3.894296      15.866805           0.000287
          173              C       4.733963       0.321255      29.958747      -0.060643      37.921526 0.43186196E+03  0.10066325E+05                                 9.749900                            6.868151       0.036926       2.015440                    0.999445      27.376411      76.616322       0.641526       0.409606      -1.076012       0.012527      -0.017601      -0.038679       0.044304       0.005532      -0.001865       0.004126       0.016202      -0.005211      -0.011100       0.000394       0.010706             12.421279      11.088789       1.021849      -2.246341       6.720270       4.229119      19.454777           0.005271
          174              C       5.932780       0.388475      29.304126      -0.084867      35.024972 0.41621592E+03  0.97248917E+04                                 9.431263                            6.900764       0.009695       1.977128                    0.999732      29.223239      85.050718       0.610988       0.429049      -1.051320      -0.016330      -0.018968      -0.015068       0.029215       0.009927       0.020597      -0.003970       0.007823      -0.035960      -0.026940       0.002641       0.024300             11.353328      11.957467       1.788276      -1.540969       6.603169       3.437078      15.499349           0.000301
          175              C       6.058573      -0.047234      28.019904      -0.224915      36.330796 0.44046813E+03  0.10399951E+05                                 9.474897                            6.963142       0.021763       1.965263                    0.999649      30.451594      88.026722       0.628437       0.412788      -1.065438       0.000927       0.010550       0.028026       0.029960       0.002237      -0.026356      -0.004884       0.055240      -0.004125      -0.028048      -0.015938       0.043986             11.410818      10.597952       2.488188       1.073534       7.484282       4.654760      16.150221           0.000246
          176              C       4.604888       0.744440      31.385322       0.629406      24.334263 0.24154154E+03  0.49626054E+04                                 7.773052                            5.537344      -0.083291       2.036297                    0.999376      21.955314      61.394215       0.626247       0.476039      -1.016758       0.006843       0.021841       0.069871       0.073524      -0.046784       0.019405      -0.046706      -0.078048      -0.206393      -0.083187      -0.026446       0.109634              9.637778       9.376272       1.337717      -1.319987       5.555359       2.634821      13.981703           0.000657
          177              C       4.918829       0.384232      21.843603       0.285945      33.016844 0.33514806E+03  0.73693306E+04                                 9.126834                            6.214395       0.048640       2.039482                    0.999579      24.480462      67.648555       0.644648       0.432108      -1.056375      -0.006284      -0.029459       0.043142       0.052617      -0.004846       0.004713      -0.033268      -0.037614       0.063053      -0.029941      -0.019163       0.049104             12.140469       9.666863      -0.642704      -0.619308      12.981386      -8.559157      13.773157           0.000095
          178              C       6.139520       0.538869      21.258974      -0.242265      35.389685 0.44543707E+03  0.10520938E+05                                 9.279470                            6.982697       0.179044       2.016307                    0.999725      30.308233      86.927355       0.631752       0.410479      -1.069557       0.021813       0.021709      -0.034877       0.046513      -0.022438       0.012376      -0.023693       0.044562      -0.009062      -0.039622      -0.003510       0.043132             11.140946      10.097936       1.526163      -2.609809      10.433992      -6.707517      12.890911           0.000371
          179              C       6.258740       1.349165      20.140437      -0.061323      33.428875 0.41379074E+03  0.96351550E+04                                 9.129921                            6.870707      -0.008020       1.979941                    0.999620      28.669868      82.764250       0.614858       0.427812      -1.054149      -0.018230      -0.017065       0.018641       0.031162       0.000911      -0.016027       0.009647       0.029397      -0.009568      -0.021694      -0.004034       0.025728             10.862359      10.679920       0.663086      -1.738057       9.571988      -5.953119      12.335169           0.000380
          180              C       5.151800       2.015088      19.629859      -0.055991      38.446899 0.43020762E+03  0.10003139E+05                                 9.805649                            6.838126       0.084048       2.032158                    0.999328      27.172180      75.580319       0.646280       0.407594      -1.078954      -0.003966      -0.025959       0.034941       0.043709      -0.012577      -0.007021      -0.009385       0.022380      -0.005531      -0.022344       0.004182       0.018163             12.525866      12.263766       1.023527      -3.170425      10.380504      -7.284609      14.933327           0.003912
          181              C       3.937671       1.827403      20.240862      -0.086655      36.531840 0.42868460E+03  0.10100672E+05                                 9.742730                            7.030185      -0.087794       1.944375                    0.999656      29.574288      86.721992       0.601266       0.432342      -1.048247       0.017997      -0.017882       0.017217       0.030660      -0.016805       0.011988       0.005126      -0.002088      -0.026914      -0.023220       0.001147       0.022073             11.966255      13.379529       0.093325      -2.656466       9.502252      -5.830693      13.016985           0.000591
          182              C       3.814076       1.041948      21.365824      -0.225873      37.205296 0.44679204E+03  0.10589274E+05                                 9.649990                            7.025341       0.055982       1.978317                    0.999636      30.448451      88.248220       0.623856       0.414248      -1.064262      -0.010806       0.024587      -0.023065       0.035402       0.005715      -0.025822      -0.002939       0.037581      -0.002598      -0.019649      -0.017964       0.037613             11.718233      11.482137      -2.281152      -0.002912      11.170236      -6.459154      12.502325           0.000130
          183              C       5.271019       2.912414      18.447753       0.615777      24.197449 0.23740770E+03  0.48548903E+04                                 7.746162                            5.480287       0.028534       2.075330                    0.999642      21.832803      60.836082       0.631362       0.474398      -1.018009       0.001711       0.031227      -0.049972       0.058951       0.031136       0.035555       0.091771      -0.016049      -0.039295      -0.092626      -0.020124       0.112750              9.671102       9.898856       0.225352      -2.867128       7.922476      -4.628523      11.191974           0.000687
          184              C      -1.709723       7.973386      21.327953       0.280188      31.127800 0.33782386E+03  0.74586243E+04                                 8.814858                            6.270344       0.019992       2.029872                    0.999634      24.704458      68.879069       0.635644       0.436439      -1.051530       0.023145       0.027392       0.033331       0.048959       0.007979       0.016355       0.027858      -0.015808       0.076061      -0.025932      -0.020908       0.046840             11.231041       8.932565       1.116266       3.049212      10.392931       7.207307      14.367626           0.000722
          185              C      -0.981237       7.182291      20.486683      -0.221220      34.739561 0.44517910E+03  0.10540483E+05                                 9.243173                            7.034174       0.018942       1.968566                    0.999516      30.339487      87.860368       0.620666       0.416795      -1.062736      -0.002468      -0.024871      -0.030782       0.039651      -0.007217       0.013525       0.000114       0.048030      -0.072102      -0.027123      -0.012767       0.039890             10.999155       8.983646       0.348260       1.758678      10.617793       6.555210      13.396026           0.000260
          186              C      -1.602514       6.529539      19.435433      -0.069456      31.243133 0.40846896E+03  0.94978199E+04                                 8.751608                            6.843680      -0.063261       1.958812                    0.999623      28.900265      83.868835       0.612618       0.429983      -1.050897      -0.007930       0.011240       0.019822       0.024127      -0.012101      -0.023412      -0.000555      -0.010156       0.001222      -0.028757       0.004352       0.024405             10.173176       9.743071       0.776401       2.808545       9.016621       5.072477      11.759835           0.000928
          187              C      -2.935870       6.697491      19.201785      -0.054051      36.460331 0.42682480E+03  0.99195818E+04                                 9.520335                            6.839962       0.065392       2.027957                    0.999452      27.240585      76.118905       0.641170       0.411045      -1.075090       0.019233       0.018963       0.032033       0.041900      -0.005923       0.000801       0.003241       0.011695      -0.009156      -0.008721      -0.001149       0.009871             11.969118      10.637157       1.221995       3.526192      10.952496       7.224468      14.317700           0.004380
          188              C      -3.655605       7.497488      20.043055      -0.076113      32.804642 0.40468524E+03  0.93652702E+04                                 8.939102                            6.749418      -0.029648       1.961115                    0.999597      28.976479      83.229779       0.626984       0.422130      -1.058310       0.030612       0.010181       0.016784       0.036365      -0.007949       0.005091      -0.003782       0.040711      -0.064288      -0.022685      -0.010480       0.033165             10.450351       9.581589       0.268087       2.345732       9.609384       5.721810      12.160081           0.001049
          189              C      -3.055110       8.131743      21.123722      -0.255871      34.979316 0.46479110E+03  0.11107788E+05                                 9.220885                            7.158567       0.074367       1.977581                    0.999824      30.994452      89.745146       0.619884       0.413453      -1.066440      -0.029620      -0.008806      -0.035214       0.046850      -0.024836      -0.009841       0.042648       0.019750      -0.004840      -0.050635      -0.001311       0.051946             10.611550      10.423455       1.072702       3.501083       9.010715       5.287485      12.400479           0.000184
          190              C      -3.575741       5.955946      18.062960       0.621857      24.101299 0.25147216E+03  0.52168785E+04                                 7.765261                            5.664224      -0.136062       2.014564                    0.999368      22.191375      62.274877       0.617111       0.478434      -1.015885      -0.032419      -0.022374      -0.057305       0.069537       0.004204      -0.033818      -0.095865      -0.061174       0.000466      -0.090964      -0.025800       0.116764              9.505250       9.596265       0.735384       2.269268       8.505438       4.841916      10.414047           0.004280
          191              O       5.687783       1.935051       9.175862      -0.201544      31.390919 0.33699235E+03  0.71912656E+04                                 8.084671                            5.628986       0.383630       2.251149                    0.999119      22.455910      55.186950       0.814047       0.352591      -1.146833       0.171920      -0.047324       0.038252       0.182371      -0.059571      -0.066068       0.106085       0.006496       0.246436      -0.112695      -0.064954       0.177649             11.014858       5.495417      -1.213844      -1.421401       8.382316       6.890799      19.166840           0.000258
          192              O       6.254376       2.552740       6.041725      -0.207916      31.722202 0.33662081E+03  0.71828147E+04                                 8.160023                            5.625339       0.342725       2.234284                    0.999058      22.563912      55.487151       0.814263       0.352523      -1.146655      -0.165270      -0.049939      -0.063666       0.184015       0.077897      -0.037328      -0.124033      -0.079944       0.005913      -0.115548      -0.062362       0.177910             11.335257       5.459020       1.129561      -0.564353      14.908664      -9.178769      13.638086           0.000221
          193              O       6.444728      -0.831825       5.401305      -0.207313      32.486216 0.35892454E+03  0.77837980E+04                                 8.289677                            5.836754       0.330731       2.232111                    0.998971      22.671617      56.234621       0.793500       0.355935      -1.143715       0.168768       0.032787       0.030315       0.174576       0.011213       0.005971       0.135460      -0.035836       0.254860      -0.116548      -0.060288       0.176837             11.112641       6.087272      -2.056013      -3.028700      10.963756       8.086774      16.286896           0.000500
          194              O       7.420356       3.491666      15.037025      -0.572879      45.149325 0.62290005E+03  0.15546514E+05                                10.142300                            7.784224       0.136655       2.082740                    0.997090      28.391644      76.217508       0.672741       0.364791      -1.133646      -0.013458       0.007977      -0.030022       0.033854       0.028443       0.012978      -0.042865      -0.027511      -0.208394      -0.087647       0.014471       0.073176             12.402256      14.368069      -0.303995       6.545185       6.712773       0.256513      16.125926           0.035581
          195              O       5.314766       4.247372      15.008622      -0.590721      36.908197 0.52235303E+03  0.12463469E+05                                 8.711518                            6.984766       0.509767       2.196021                    0.998933      28.077152      73.460664       0.732927       0.350244      -1.146362       0.033444      -0.041688      -0.024840       0.058935       0.007407      -0.044468       0.004530      -0.013994      -0.055782      -0.054762       0.016802       0.037959             10.097924      10.239426      -2.727309      -2.947160       6.951296       3.223021      13.103050           0.045000
          196              O       6.666715       6.588771       1.246013      -0.563119      31.292955 0.47505941E+03  0.11066280E+05                                 7.761228                            6.637432       0.583318       2.225877                    0.999190      27.500727      71.031861       0.756082       0.347763      -1.148711      -0.013247      -0.039061       0.020398       0.046014       0.011994      -0.025502       0.007638      -0.031211      -0.060691      -0.042039       0.012212       0.029827              8.599246      10.535114       1.939924      -0.426365       7.808042      -2.641805       7.454583           0.048474
          197              O       4.632235       5.917858       0.877112      -0.571785      46.436090 0.61379048E+03  0.15295625E+05                                10.393073                            7.764180       0.114747       2.070912                    0.997220      28.649120      77.390192       0.667355       0.368301      -1.128511       0.026758      -0.040922       0.034689       0.059950      -0.024460      -0.014498       0.072995      -0.018131       0.000688      -0.069240      -0.016598       0.085838             13.071247      18.039827      -1.774851       7.633451       7.641077      -2.233709      13.532837           0.055396
          198              O       2.837274       8.208732       0.422664      -0.594852      38.380258 0.55814070E+03  0.13561774E+05                                 9.045938                            7.304990       0.287892       2.118096                    0.999013      28.584748      75.872051       0.703083       0.358531      -1.137836      -0.012937       0.051943       0.002213       0.053576       0.028027       0.056230      -0.042172      -0.040591       0.049627      -0.088906       0.024088       0.064818             10.622777       7.892264       2.053349       2.083139      12.095442       5.725516      11.880623           0.037435
          199              O       4.815969       9.056351       0.995796      -0.573309      32.730649 0.48787541E+03  0.11460159E+05                                 8.037956                            6.751233       0.368280       2.151244                    0.998453      27.897133      72.759948       0.744279       0.350339      -1.144647      -0.049267       0.001913       0.019874       0.053159      -0.026340      -0.000801      -0.034058       0.025715      -0.070387      -0.051808       0.005422       0.046386              8.953059      12.550477      -1.430213      -3.314671       7.127158       1.729470       7.181541           0.048954
          200              O       0.218688       7.473071       7.730690      -0.200767      31.366677 0.33670967E+03  0.71837296E+04                                 8.080552                            5.626857       0.385603       2.251898                    0.999110      22.447417      55.160400       0.814150       0.352620      -1.146809       0.173179       0.046845      -0.037541       0.183289       0.058891       0.066580       0.106922       0.007251       0.248287      -0.113039      -0.065548       0.178587             11.007794       5.492477       1.213275       1.418654       8.379837       6.886497      19.151068           0.000258
          201              O       0.785283       6.855381      10.864826      -0.210008      31.812846 0.33759657E+03  0.72094548E+04                                 8.178475                            5.635767       0.336654       2.231957                    0.999022      22.588456      55.585168       0.812947       0.352809      -1.146327      -0.164977       0.050945       0.060804       0.183057      -0.077425       0.038251      -0.123411      -0.079582       0.008529      -0.114344      -0.063126       0.177470             11.364150       5.470938      -1.133506       0.566781      14.948089      -9.206086      13.673424           0.000220
          202              O       0.975576      10.239946      11.505246      -0.204947      32.398416 0.35791813E+03  0.77561589E+04                                 8.274208                            5.828010       0.334900       2.233712                    0.998921      22.644334      56.137236       0.794246       0.355867      -1.143824       0.170189      -0.032511      -0.028288       0.175560      -0.011403      -0.004457       0.137449      -0.036935       0.257663      -0.118261      -0.060979       0.179240             11.089120       6.076956       2.050312       3.020903      10.938857       8.066089      16.251548           0.000499
          203              O       1.951305       5.916456       1.869526      -0.573830      45.191447 0.62353857E+03  0.15567111E+05                                10.149693                            7.789150       0.129968       2.080840                    0.997008      28.405321      76.276425       0.672378       0.364878      -1.133528      -0.013124      -0.007748       0.031602       0.035085      -0.029181      -0.013577      -0.043057      -0.029129      -0.208182      -0.087974       0.013838       0.074136             12.412177      14.379523       0.304113      -6.551848       6.717250       0.256577      16.139757           0.035557
          204              O      -0.154273       5.160749       1.897929      -0.591057      36.878792 0.52186768E+03  0.12448764E+05                                 8.706276                            6.980938       0.517081       2.198637                    0.998918      28.069217      73.426238       0.733233       0.350186      -1.146431       0.032319       0.041307       0.024805       0.058019      -0.007660       0.043858       0.003960      -0.014835      -0.056165      -0.054318       0.017015       0.037303             10.091250      10.234149       2.725923       2.945581       6.947433       3.220252      13.092167           0.045009
          205              O       1.197676       2.819351      15.660539      -0.561055      31.262385 0.47448968E+03  0.11049696E+05                                 7.756463                            6.633736       0.590691       2.228070                    0.999205      27.482590      70.974442       0.756244       0.347793      -1.148686      -0.014727       0.041010      -0.021206       0.048460      -0.013570       0.026033       0.006705      -0.030721      -0.058968      -0.042328       0.011741       0.030587              8.593610      10.527686      -1.938610       0.426259       7.803193      -2.639785       7.449952           0.048294
          206              O      -0.836817       3.490264      16.029440      -0.573811      46.451369 0.61407465E+03  0.15303695E+05                                10.392396                            7.763759       0.118576       2.071616                    0.997116      28.662143      77.414944       0.667693       0.368090      -1.128730       0.026322       0.041400      -0.034240       0.059827       0.024109       0.015468       0.073356      -0.019169       0.002903      -0.068965      -0.017737       0.086703             13.070438      18.038058       1.775071      -7.633413       7.640889      -2.234044      13.532368           0.055405
          207              O       8.306359       1.199389      16.483888      -0.593111      38.386285 0.55820326E+03  0.13564514E+05                                 9.050337                            7.308198       0.285229       2.117167                    0.998990      28.575250      75.865586       0.702481       0.358806      -1.137548      -0.011470      -0.052318      -0.003503       0.053675      -0.028172      -0.057313      -0.040834      -0.041001       0.050684      -0.089307       0.024694       0.064613             10.628463       7.896237      -2.054325      -2.084159      12.102200       5.729471      11.886952           0.037392
          208              O      -0.653031       0.351770      15.910756      -0.574930      32.763443 0.48845182E+03  0.11476847E+05                                 8.041947                            6.754077       0.369491       2.151446                    0.998518      27.917121      72.817090       0.744327       0.350220      -1.144768      -0.048679      -0.002645      -0.021275       0.053191       0.026755       0.001225      -0.034677       0.025000      -0.068638      -0.052327       0.005790       0.046537              8.957981      12.557530       1.431701       3.317488       7.130790       1.731000       7.185625           0.049002
          209              O      -0.218836       4.517214      24.637241      -0.201543      31.390925 0.33699244E+03  0.71912678E+04                                 8.084671                            5.628986       0.383631       2.251149                    0.999119      22.455915      55.186961       0.814047       0.352591      -1.146833      -0.171920       0.047324      -0.038252       0.182371      -0.059571      -0.066068       0.106085       0.006496       0.246436      -0.112695      -0.064954       0.177649             11.014858       5.495416      -1.213843      -1.421399       8.382316       6.890799      19.166840           0.000257
          210              O      -0.785429       3.899525      27.771378      -0.207916      31.722187 0.33662065E+03  0.71828104E+04                                 8.160020                            5.625337       0.342725       2.234285                    0.999058      22.563909      55.487137       0.814263       0.352523      -1.146655       0.165270       0.049939       0.063666       0.184015       0.077897      -0.037328      -0.124033      -0.079944       0.005912      -0.115548      -0.062362       0.177910             11.335252       5.459019       1.129562      -0.564353      14.908656      -9.178764      13.638080           0.000221
          211              O      -0.975781       7.284090      28.411798      -0.207313      32.486216 0.35892452E+03  0.77837975E+04                                 8.289676                            5.836753       0.330731       2.232111                    0.998971      22.671618      56.234620       0.793500       0.355935      -1.143715      -0.168768      -0.032787      -0.030315       0.174576       0.011213       0.005971       0.135460      -0.035836       0.254860      -0.116548      -0.060288       0.176837             11.112641       6.087272      -2.056014      -3.028702      10.963755       8.086773      16.286896           0.000500
          212              O      -1.951409       2.960599      18.776078      -0.572878      45.149292 0.62289960E+03  0.15546500E+05                                10.142294                            7.784220       0.136657       2.082741                    0.997090      28.391636      76.217470       0.672741       0.364790      -1.133646       0.013458      -0.007977       0.030022       0.033854       0.028443       0.012978      -0.042865      -0.027512      -0.208394      -0.087647       0.014471       0.073176             12.402248      14.368056      -0.303994       6.545178       6.712769       0.256514      16.125918           0.035582
          213              O       0.154181       2.204893      18.804481      -0.590721      36.908210 0.52235329E+03  0.12463476E+05                                 8.711519                            6.984767       0.509770       2.196021                    0.998933      28.077165      73.460698       0.732927       0.350244      -1.146362      -0.033443       0.041688       0.024840       0.058935       0.007407      -0.044468       0.004530      -0.013993      -0.055783      -0.054762       0.016802       0.037959             10.097925      10.239426      -2.727309      -2.947161       6.951297       3.223022      13.103053           0.045000
          214              O      -1.197768      -0.136506      32.567090      -0.563122      31.292997 0.47506017E+03  0.11066303E+05                                 7.761239                            6.637441       0.583313       2.225876                    0.999190      27.500733      71.031910       0.756081       0.347763      -1.148710       0.013247       0.039060      -0.020398       0.046014       0.011994      -0.025502       0.007639      -0.031211      -0.060692      -0.042039       0.012213       0.029827              8.599259      10.535130       1.939927      -0.426365       7.808052      -2.641810       7.454594           0.048474
          215              O       0.836712       0.534407      32.935991      -0.571785      46.436104 0.61379064E+03  0.15295630E+05                                10.393075                            7.764181       0.114746       2.070912                    0.997220      28.649124      77.390205       0.667355       0.368301      -1.128511      -0.026758       0.040922      -0.034689       0.059950      -0.024460      -0.014497       0.072995      -0.018130       0.000688      -0.069241      -0.016597       0.085838             13.071249      18.039831      -1.774850       7.633453       7.641077      -2.233709      13.532840           0.055395
          216              O       2.631673      -1.756467      33.390439      -0.594852      38.380237 0.55814039E+03  0.13561764E+05                                 9.045935                            7.304988       0.287893       2.118096                    0.999013      28.584741      75.872023       0.703083       0.358531      -1.137836       0.012938      -0.051944      -0.002213       0.053576       0.028027       0.056230      -0.042172      -0.040591       0.049626      -0.088906       0.024088       0.064818             10.622772       7.892261       2.053347       2.083137      12.095436       5.725513      11.880618           0.037435
          217              O       0.652978      -2.604086      32.817307      -0.573311      32.730719 0.48787667E+03  0.11460197E+05                                 8.037969                            6.751243       0.368277       2.151243                    0.998453      27.897162      72.760060       0.744278       0.350339      -1.144647       0.049268      -0.001913      -0.019874       0.053160      -0.026341      -0.000800      -0.034058       0.025714      -0.070387      -0.051808       0.005421       0.046387              8.953074      12.550497      -1.430217      -3.314679       7.127171       1.729475       7.181554           0.048954
          218              O       5.250259      -1.020806      26.082413      -0.200766      31.366664 0.33670955E+03  0.71837262E+04                                 8.080548                            5.626856       0.385604       2.251898                    0.999110      22.447416      55.160389       0.814150       0.352620      -1.146809      -0.173179      -0.046845       0.037541       0.183289       0.058891       0.066580       0.106922       0.007251       0.248287      -0.113039      -0.065548       0.178587             11.007789       5.492475       1.213274       1.418652       8.379833       6.886494      19.151058           0.000258
          219              O       4.683664      -0.403116      22.948277      -0.210008      31.812851 0.33759663E+03  0.72094565E+04                                 8.178476                            5.635768       0.336654       2.231957                    0.999022      22.588458      55.585175       0.812947       0.352809      -1.146327       0.164977      -0.050945      -0.060804       0.183057      -0.077425       0.038251      -0.123411      -0.079582       0.008529      -0.114344      -0.063126       0.177470             11.364151       5.470938      -1.133506       0.566782      14.948091      -9.206086      13.673425           0.000220
          220              O       4.493371      -3.787681      22.307857      -0.204947      32.398414 0.35791809E+03  0.77561580E+04                                 8.274208                            5.828010       0.334900       2.233712                    0.998921      22.644333      56.137234       0.794246       0.355867      -1.143824      -0.170189       0.032511       0.028288       0.175560      -0.011402      -0.004457       0.137449      -0.036935       0.257663      -0.118261      -0.060979       0.179240             11.089120       6.076956       2.050312       3.020904      10.938857       8.066089      16.251547           0.000499
          221              O       3.517642       0.535809      31.943577      -0.573828      45.191430 0.62353830E+03  0.15567101E+05                                10.149686                            7.789145       0.129978       2.080842                    0.997008      28.405323      76.276400       0.672378       0.364878      -1.133529       0.013124       0.007748      -0.031602       0.035085      -0.029181      -0.013578      -0.043057      -0.029128      -0.208181      -0.087974       0.013839       0.074136             12.412167      14.379513       0.304112      -6.551844       6.717245       0.256577      16.139743           0.035557
          222              O       5.623220       1.291516      31.915174      -0.591057      36.878702 0.52186615E+03  0.12448717E+05                                 8.706260                            6.980926       0.517085       2.198639                    0.998918      28.069186      73.426112       0.733234       0.350186      -1.146431      -0.032320      -0.041308      -0.024805       0.058019      -0.007660       0.043858       0.003961      -0.014836      -0.056165      -0.054318       0.017015       0.037303             10.091229      10.234130       2.725918       2.945576       6.947420       3.220244      13.092137           0.045009
          223              O       4.271271       3.632914      18.152564      -0.561054      31.262348 0.47448901E+03  0.11049677E+05                                 7.756457                            6.633731       0.590694       2.228071                    0.999205      27.482572      70.974379       0.756244       0.347793      -1.148686       0.014727      -0.041010       0.021207       0.048460      -0.013570       0.026033       0.006705      -0.030720      -0.058967      -0.042327       0.011741       0.030586              8.593603      10.527676      -1.938609       0.426259       7.803187      -2.639782       7.449945           0.048294
          224              O       6.305764       2.962001      17.783663      -0.573811      46.451333 0.61407427E+03  0.15303683E+05                                10.392391                            7.763757       0.118575       2.071617                    0.997116      28.662133      77.414906       0.667693       0.368090      -1.128730      -0.026322      -0.041400       0.034240       0.059826       0.024109       0.015468       0.073356      -0.019169       0.002903      -0.068965      -0.017737       0.086703             13.070430      18.038042       1.775068      -7.633407       7.640886      -2.234041      13.532362           0.055404
          225              O      -2.837412       5.252876      17.329215      -0.593110      38.386305 0.55820362E+03  0.13564524E+05                                 9.050340                            7.308201       0.285229       2.117167                    0.998990      28.575256      75.865608       0.702481       0.358806      -1.137548       0.011470       0.052317       0.003503       0.053675      -0.028173      -0.057313      -0.040833      -0.041000       0.050684      -0.089307       0.024694       0.064613             10.628467       7.896242      -2.054328      -2.084161      12.102201       5.729474      11.886958           0.037392
          226              O       6.121978       6.100495      17.902347      -0.574931      32.763464 0.48845216E+03  0.11476857E+05                                 8.041952                            6.754080       0.369491       2.151446                    0.998518      27.917122      72.817109       0.744327       0.350221      -1.144768       0.048679       0.002646       0.021276       0.053191       0.026755       0.001226      -0.034677       0.024999      -0.068639      -0.052327       0.005791       0.046537              8.957987      12.557539       1.431703       3.317491       7.130794       1.731002       7.185630           0.049002
          227              O       5.784067      -1.477928       8.453276      -0.205650      33.509480 0.41103838E+03  0.92242373E+04                                 8.509788                            6.301040       0.208128       2.186134                    0.998409      23.088727      58.318722       0.753502       0.362221      -1.138354      -0.215464       0.000360       0.000077       0.215465       0.000172      -0.001162      -0.165995      -0.139705      -0.130125      -0.155102      -0.048161       0.203263             11.045356       5.371135      -0.000089      -0.000030      17.357725      -7.814211      10.407209           0.000015
          228              O       5.154033      -4.433785      25.359827      -0.205650      33.509493 0.41103855E+03  0.92242419E+04                                 8.509791                            6.301041       0.208128       2.186134                    0.998409      23.088731      58.318738       0.753502       0.362221      -1.138354       0.215464      -0.000360      -0.000077       0.215465       0.000172      -0.001162      -0.165995      -0.139706      -0.130125      -0.155102      -0.048161       0.203263             11.045360       5.371136      -0.000090      -0.000029      17.357731      -7.814214      10.407212           0.000015

******************************************************
Auxiliary information for the entire system
The total spin magnetic moment of the unit cell is   18.000004
The total net atomic charge of the unit cell is   -0.000005
Accuracy of reproducing the electrostatic potential in the unit cell:
  The inner radius (bohr) =    5.0000
  The outer radius (bohr) =   12.0000
  Valid grid points have density less than (e/(bohr^3)) =    0.0001
  The number of valid grid points were=       347720
  The rms potential error without charges in kcal/mol is=      6.82262
  The rms potential error with partial charges in kcal/mol is=      1.05865
  The RRMSE value at monopole order=      0.15517
  The rms potential error with partial charges and cloud penetration in kcal/mol is=      1.05751
  The RRMSE value at monopole order with cloud penetration is=      0.15500
  The rms potential error with partial charges and atomic dipoles in kcal/mol is=      0.51712
  The RRMSE value at dipole order=      0.07579
  The rms potential error with partial charges, atomic dipoles and cloud penetration in kcal/mol is=      0.51374
  The RRMSE value at dipole order with cloud penetration=      0.07530

******************************************************
The electron densities and ab initio electrostatic potential were computed in VASP using the PBE functional and
projector augmented wave method. See the main text of the journal article for a description of computational details.
The atomic charges, dipoles, and quadrupoles were computed with the DDEC6 method as described in
(a) T. A. Manz and N. Gabaldon Limas, RSC Adv. 6 (2016) 47771-47801 DOI: 10.1039/c6ra04656h
(b) N. Gabaldon Limas and T. A. Manz, RSC Adv. 8 (2018) 2678-2707 DOI: 10.1039/c7ra11829e.
For each atom in the material, the electron cloud parameters were fit to the spherically averaged atom-in-material
electron density using radial positions for which this density was between 10^-4 and 10^-2 electrons per cubic bohr.
The polarizabilities, dispersion coefficients, and quantum Drude oscillator (QDO) parameters were fit using the MCLF method.
The magnetic structure of the system was optimized in VASP from the default ferromagnetic initial guess using spin polarization.
The atomic spin moments (ASMs) were computed on this optimized magnetic structure using the DDEC6 partition as inputs
to the method of T. A. Manz and D. S. Sholl, J. Chem. Theory Comput. 7 (2011) 4146-4164 DOI: 10.1021/ct200539n.
The RMSE and RRMSE were computed using a uniform grid with Ewald summation.
