# Supplementary material for: A collection of forcefield precursors for metal–organic frameworks
Source: RSC Adv. 2019 Nov 13;9(63):36492–507. doi: 10.1039/c9ra07327b (PMC9075174; doi:10.1039/c9ra07327b)
Supplement: RA-009-C9RA07327B-s3592 [file RA-009-C9RA07327B-s3592.xyz]

  151
jmolscript: load "" {1 1 1} spacegroup "x,y,z" unitcell [{     14.825000     0.000000     0.000000 }, {     -1.834516    16.570963     0.000000 }, {     -1.834516    -8.293034    14.346512 }]
Co    -0.249417    -1.486027     2.882932     0.914613
Co    11.405385     5.038305    14.190278     0.966994
Co    -1.834516    11.648638     2.840179     0.912538
H      9.144678    -3.203446     9.973695     0.095931
H      8.195356    -2.676716     8.830278     0.093184
H      5.462726    -4.861129     9.513172     0.089520
H      4.692465    11.565445     8.361147     0.088906
H      6.543304    -2.259228    10.593464     0.085039
H      7.416810    -2.929284    11.712492     0.089187
H      6.230860    10.575275    10.039689     0.086114
H      6.896801    -5.815613    11.081246     0.097203
H      2.637043    11.351370     7.375542     0.124948
H      7.315480     9.089190    10.985124     0.121169
H      9.324611    -5.169255    14.056712     0.120642
H     10.186130    -2.143436     7.836065     0.122127
H     11.564475    -1.763042     6.088660     0.109000
H      9.661194    10.985497     5.144659     0.112254
H      8.068337    10.572858     6.761511     0.131402
H     -2.281613    10.551048     5.695565     0.108657
H     12.506722     8.592587     6.838982     0.127878
H      2.871234    -1.169759     6.008319     0.111347
H      4.610378    -1.258360     7.480271     0.131760
H      0.795082    11.463119     6.001146     0.110129
H     11.621720     6.958560    11.807179     0.103394
H     12.105101     6.970515     9.559081     0.128132
H     12.432953     2.989275     9.683896     0.126345
H     11.914359     3.061030    11.881781     0.100154
H     12.136234     1.494221     0.912438     0.100546
H      8.684259     7.544190    12.098414     0.108230
H      2.011290    -1.960101    12.128541     0.095592
H      2.960612    -0.706569    12.244748     0.093107
H      5.693242    -2.390995    13.794171     0.089277
H      6.463503     6.827158     0.149204     0.088912
H      4.612664    -2.024135    11.000905     0.084940
H      3.739158    -3.328280    11.020991     0.088893
H      4.925108     4.878404     0.166420     0.086182
H      4.259167    -4.226251    13.835776     0.097038
H      8.518925     7.573323     0.827794     0.124436
H      3.840488     3.316162     0.979867     0.121100
H      1.831357    -6.478823    11.787094     0.120676
H      0.969838     0.421066    12.280614     0.121690
H     -0.408507     2.124274    12.825782     0.108664
H      1.494774     9.321634     2.261010     0.111683
H      3.087631     7.715317     1.809095     0.130806
H     -1.387419     8.627257     2.361436     0.109021
H     -1.350754     6.657207     3.484768     0.127998
H      8.284734     2.490741    12.352347     0.110859
H      6.545590     1.172040    11.692407     0.131314
H     10.360886     8.819148     1.418870     0.109624
H     -0.465752     1.538172     2.413083     0.103887
H     -0.949133     3.490473     3.527807     0.128535
H     -1.276985     1.389979     6.912149     0.126702
H     -0.758391    -0.476957     5.750082     0.100358
H     -0.980266     8.235766    12.596238     0.100653
H      2.471709     1.579115     1.760317     0.108059
C      7.280268    -4.094161    10.021039     0.080498
C      8.470442    -3.461612     9.325233    -0.073447
C      6.193578    -4.415957     9.055518    -0.079441
C      6.744101    -3.097951    11.035337    -0.086555
C      7.673715    -5.389532    10.688151    -0.072237
C      4.658803    -3.252745     7.613694     0.282045
C      2.285771    12.177561     7.130216    -0.245432
C      9.220173    -6.141084    12.372432     0.292808
C      7.636460     9.281794    11.835872    -0.244891
C      9.533414    -5.975214    13.642098    -0.214864
C      9.865986    -4.088677     7.474533     0.276868
C     10.409946    -2.843260     7.266508    -0.239046
C     11.256209    -2.625647     6.253645    -0.072875
C      9.841863    12.911708     5.455979    -0.041660
C      9.357615    11.687828     5.672611    -0.089410
C      8.424881    11.427149     6.651043    -0.229424
C     -2.102519     9.756708     5.243650     0.089030
C     -2.115465     8.588922     5.930848    -0.159577
C     12.693842     4.977875     7.949402     0.377248
C     -0.346547    13.486247     4.780258     0.616614
C      2.588437    -3.139111     5.806033    -0.046845
C      3.183670    -1.998458     6.295249    -0.081713
C      4.214192    -2.042836     7.177560    -0.223675
C      1.213813    12.248440     6.270860    -0.074002
C     11.788235     6.154269    11.372480     0.096216
C     12.086944     6.165749    10.025343    -0.165184
C     12.358983     4.987069     9.372576     0.052716
C     12.277902     3.807663    10.097075    -0.163232
C     11.966232     3.863313    11.411216     0.096655
C     11.279847    15.697563     0.209459     0.621706
C     10.815046    13.128547     4.338385     0.601002
C      8.707160     8.478723    13.804214    -0.031502
C     11.981616     1.353015     0.007173    -0.085500
C      8.398748     8.312850    12.540286    -0.087309
C      3.875700    -2.446853    12.875995     0.080513
C      2.685526    -1.527888    12.676578    -0.073396
C      4.962390    -1.771987    13.637794    -0.079352
C      4.411867    -2.826435    11.505903    -0.086594
C      3.482253    -3.672690    13.663618    -0.072195
C      6.497165     0.058426    13.352299     0.281632
C      8.870197     8.199189     0.235283    -0.246192
C      1.935795    -5.506994    13.471375     0.292843
C      3.519508     2.676007     0.387356    -0.244716
C      1.622554    -6.523213    12.692359    -0.215156
C      1.289982    -0.239440    14.145661     0.276535
C      0.746022     0.563936    13.171533    -0.239843
C     -0.100241     1.549740    13.490025    -0.072167
C      1.314105    10.016088     0.437569    -0.041984
C      1.798353     9.216039     1.388742    -0.090064
C      2.731087     8.238491     1.124767    -0.230254
C     -1.566513     8.620976     3.275309     0.089990
C     -1.553567     7.441601     3.942421    -0.159314
C     -1.537874     3.886844     6.058532     0.377352
C     11.502515    10.888633     0.278322     0.618529
C      8.567531     1.680299    14.158573    -0.047439
C      7.972298     1.827601    12.926207    -0.081179
C      6.941776     1.041521    12.523070    -0.224581
C      9.942155     8.978658     0.603988    -0.074871
C     -0.632267     1.512006     3.326956     0.093154
C     -0.930976     2.684052     3.991200    -0.163842
C     -1.203015     2.659315     5.338337     0.050147
C     -1.121934     1.441831     5.996842    -0.162234
C     -0.810264     0.331948     5.290994     0.092805
C     -0.123879    15.952523     0.651332     0.621744
C      0.340922    11.092177     0.809143     0.603233
C      2.448808     0.569990     0.097556    -0.031218
C      1.008868    -7.622120    13.171533    -0.084612
C      2.757220     1.581238     0.873703    -0.088755
C     -1.834516     7.393662     5.295298     0.052407
C     -1.834516     6.135543     6.021231     0.374244
N     12.688031     6.165513     7.325329    -0.403110
N     11.729391     5.004700    12.079763    -0.172061
N     -1.532063     5.021503     5.342641    -0.403926
N     -0.573423     0.324359     3.968245    -0.162814
N     -1.834516     9.807956     3.902251    -0.173473
N     -1.834516     3.823192     7.355457    -0.403974
O      5.740920    -3.207634     8.484527    -0.211847
O      8.634511    -5.058651    11.709623    -0.233046
O      8.974276    -4.449610     8.451530    -0.198298
O     -0.853117    12.404813     4.490171    -0.521101
O      1.175152    -1.970823     4.323034    -0.514068
O     13.042172    -2.260863     4.098368    -0.531181
O     11.184449    12.119700     3.721485    -0.511713
O     13.208839    -0.716621     1.434651    -0.527639
O      9.917776     6.481875    13.893162    -0.541043
O      5.415048    -0.672932    12.877429    -0.212299
O      2.521457    -4.391450    12.865952    -0.233173
O      2.181692    -1.265919    13.969199    -0.198618
O     12.009085    10.598569     1.359762    -0.521150
O      9.980816     3.548900    13.889289    -0.533425
O     -1.886204     3.598256    14.252829    -0.550873
O     -0.028481    11.121382     1.991296    -0.512584
O     -2.052871     6.677225    14.248956    -0.546613
O      1.238192    -0.506352     1.781837    -0.522334
O     -1.834516    13.393344     1.833484    -0.670286
O      5.577984    -3.603684    11.640760    -0.197459

The following XYZ coordinates are in angstroms. Other properties are in atomic units.
The sperically averaged electron density of each atom fit to a function of the form exp(a - br)
eigen_1, eigen_2 and eigen_3 are the three eigenvalues of traceless quadrupole moment tensor
  atom number  atomic symbol              X              Y              Z     net charge C6 coefficient C8 coefficient C10 coefficient fluctuating dipole atomic polarizability isotropic forcefield polarizability              a              b squared Pearson coefficient          <r^3>          <r^4>         wp_QDO          m_QDO          q_QDO       dipole_x       dipole_y       dipole_z         dipole            Qxy            Qxz            Qyz     Q(x^2-y^2)  Q(3z^2 - R^2)        eigen_1        eigen_2        eigen_3 static polarizability      alpha(xx)      alpha(xy)      alpha(xz)      alpha(yy)      alpha(yz)      alpha(zz) atomic spin moment
            1             Co      -0.249417      -1.486027       2.882932       0.914613     115.437719 0.20685288E+04  0.66658400E+05                                18.817482                           14.529114       0.597292       2.067320                    0.993454      46.237738     121.955734       0.496666       0.382691      -1.171139       0.007506      -0.045173      -0.039275       0.060328       0.013825       0.007390      -0.025915       0.125041      -0.043470      -0.069620      -0.001911       0.071531             25.289104      19.034547      -1.501471      -1.468033      28.213296      -2.406501      28.619468           0.953437
            2             Co      11.405385       5.038305      14.190278       0.966994     111.896756 0.19894226E+04  0.63426028E+05                                18.360489                           14.185306       0.715066       2.108226                    0.993885      45.030575     117.765289       0.506505       0.379299      -1.174882      -0.007724       0.009414       0.050165       0.051621       0.000224       0.007197       0.002419       0.081282      -0.038174      -0.034551      -0.013311       0.047861             24.665745      18.626654      -0.505672      -1.961416      29.867240      -0.978353      25.503339           1.724192
            3             Co      -1.834516      11.648638       2.840179       0.912538     102.919501 0.17879661E+04  0.55819720E+05                                17.903763                           13.832099       0.518169       2.044927                    0.993624      46.317105     122.122453       0.488911       0.401281      -1.151855      -0.000009       0.051215      -0.029815       0.059262       0.009436       0.015311       0.044245       0.121963      -0.016639      -0.083367       0.013218       0.070149             23.817119      19.900541      -0.179634      -0.309348      25.425836       0.629409      26.124981           0.489158
            4              H       9.144678      -3.203446       9.973695       0.095931       1.389788 0.11379782E+02  0.12014934E+03                                 1.967191                            1.901270      -0.921839       2.426506                    0.997622       3.566146       9.847387       0.487006       1.191200      -0.732906       0.024446       0.005860       0.025066       0.035500      -0.004165       0.003395       0.012479       0.011704      -0.014250      -0.017705       0.008037       0.009668              2.016655       2.193492       0.140699       0.306530       1.610208       0.089240       2.246266          -0.000648
            5              H       8.195356      -2.676716       8.830278       0.093184       1.352502 0.11165278E+02  0.11764037E+03                                 1.936310                            1.884050      -1.144893       2.318777                    0.995636       3.683549      10.250501       0.487610       1.192193      -0.730789      -0.012437       0.025824      -0.018043       0.033869      -0.004782      -0.002139       0.002104      -0.023955       0.020087      -0.016372       0.005370       0.011002              1.973809       2.010560      -0.182775      -0.056881       1.966262      -0.330740       1.944604          -0.000267
            6              H       5.462726      -4.861129       9.513172       0.089520       1.380903 0.11462788E+02  0.12179882E+03                                 1.975872                            1.917559      -1.143075       2.314932                    0.995855       3.765351      10.586824       0.479198       1.202925      -0.727794      -0.026837      -0.014037       0.018426       0.035451      -0.001304      -0.006437      -0.009518       0.001060      -0.041881      -0.019274       0.008388       0.010886              2.035159       2.341763       0.175586      -0.235375       1.664664      -0.157304       2.099051          -0.000288
            7              H       4.692465      11.565445       8.361147       0.088906       1.357291 0.10991172E+02  0.11512298E+03                                 1.929588                            1.860362      -1.008717       2.379972                    0.997019       3.632722      10.014042       0.495229       1.180816      -0.733999       0.014177      -0.017484      -0.025872       0.034293      -0.004347      -0.001325      -0.002199      -0.024902       0.028484      -0.018038       0.006992       0.011046              1.976624       2.056017      -0.250154      -0.139505       1.720496       0.318181       2.153359          -0.000274
            8              H       6.543304      -2.259228      10.593464       0.085039       1.352636 0.11563595E+02  0.12391485E+03                                 1.985924                            1.954378      -1.235269       2.265688                    0.995046       3.949537      11.382900       0.461445       1.238670      -0.717963      -0.006251       0.029502      -0.014859       0.033619       0.000426      -0.007876      -0.010110      -0.002054      -0.036876      -0.018731       0.005408       0.013323              2.031234       1.967105      -0.244058      -0.033049       2.162033      -0.115101       1.964565          -0.000171
            9              H       7.416810      -2.929284      11.712492       0.089187       1.402263 0.11458134E+02  0.12259287E+03                                 2.053325                            1.963707      -1.108111       2.333572                    0.995765       3.837470      11.077527       0.453611       1.262033      -0.714098       0.021059       0.004270       0.024982       0.032951       0.009960      -0.001580       0.001748       0.010494       0.031343      -0.016679       0.005991       0.010688              2.131234       2.369290      -0.058003       0.446916       1.773188       0.206943       2.251225          -0.000276
           10              H       6.230860      10.575275      10.039689       0.086114       1.361219 0.10982057E+02  0.11507888E+03                                 1.925990                            1.850601      -1.168709       2.298770                    0.995829       3.734024      10.317604       0.499829       1.169426      -0.735299       0.014969      -0.020338      -0.022485       0.033812      -0.004456       0.007832       0.013066       0.003715      -0.013205      -0.018768       0.006987       0.011781              1.987769       1.920587      -0.400199      -0.173378       1.936925       0.064763       2.105795          -0.000226
           11              H       6.896801      -5.815613      11.081246       0.097203       1.355100 0.11154937E+02  0.11725845E+03                                 1.935843                            1.883994      -0.969620       2.406638                    0.997213       3.559979       9.827688       0.488321       1.193228      -0.732162      -0.028426      -0.012498       0.016754       0.035284       0.011321       0.000833      -0.003168       0.007741       0.028085      -0.017001       0.006822       0.010180              1.974254       2.375744       0.089377      -0.239354       1.741358      -0.243412       1.805659          -0.000359
           12              H       2.637043      11.351370       7.375542       0.124948       1.105006 0.80605175E+01  0.77691669E+02                                 1.635258                            1.559329      -0.999427       2.403604                    0.998533       3.217767       8.354504       0.561760       1.131211      -0.746091       0.010066      -0.032331       0.001830       0.033912      -0.000713       0.012551       0.001236      -0.023940      -0.037507      -0.022162       0.003889       0.018273              1.659083       1.644383      -0.253348       0.317305       1.794038      -0.173939       1.538827          -0.000407
           13              H       7.315480       9.089190      10.985124       0.121169       1.131247 0.81588094E+01  0.79047093E+02                                 1.678340                            1.581961      -0.883867       2.455371                    0.999256       3.241564       8.497430       0.549605       1.150261      -0.741390      -0.012083      -0.010436      -0.026199       0.030681      -0.005626       0.010627       0.009090      -0.016945       0.018823      -0.019870       0.004243       0.015627              1.720078       1.541943      -0.149812       0.388846       1.515356      -0.034894       2.102936          -0.000312
           14              H       9.324611      -5.169255      14.056712       0.120642       1.178053 0.85000231E+01  0.83028052E+02                                 1.712764                            1.607201      -0.966279       2.419267                    0.998563       3.238722       8.467025       0.550237       1.139598      -0.744665      -0.006343       0.026030       0.015494       0.030949      -0.007641       0.003274       0.006674      -0.019491       0.027011      -0.017959       0.003733       0.014226              1.748800       1.462289      -0.299957       0.014383       2.144534       0.276692       1.639577          -0.000624
           15              H      10.186130      -2.143436       7.836065       0.122127       1.118125 0.80762078E+01  0.77945719E+02                                 1.656046                            1.566754      -0.929801       2.436182                    0.998781       3.219779       8.388062       0.556795       1.139792      -0.744062      -0.002225       0.028853       0.016911       0.033518       0.005910      -0.011152       0.006285      -0.028037      -0.005660      -0.021852       0.004613       0.017239              1.694716       1.557329      -0.096333      -0.366369       1.712046       0.327819       1.814773          -0.000489
           16              H      11.564475      -1.763042       6.088660       0.109000       1.146920 0.81085679E+01  0.78826016E+02                                 1.720597                            1.596300      -0.963109       2.417649                    0.998309       3.348912       8.936145       0.534644       1.178463      -0.733297       0.008026       0.036555      -0.007788       0.038228       0.002260      -0.006014       0.003916      -0.022512      -0.010741      -0.013818      -0.000141       0.013960              1.787094       1.624303       0.412668      -0.254649       2.212991      -0.226845       1.523987          -0.000243
           17              H       9.661194      10.985497       5.144659       0.112254       1.171929 0.84049465E+01  0.82491449E+02                                 1.753051                            1.631466      -0.987086       2.407662                    0.998249       3.361597       9.029960       0.525508       1.187551      -0.731467       0.009535      -0.029263      -0.022795       0.038299       0.002634      -0.004926       0.007625      -0.024004      -0.013315      -0.014163      -0.002805       0.016967              1.829586       1.702091      -0.269700      -0.382177       1.936203       0.408835       1.850465          -0.000135
           18              H       8.068337      10.572858       6.761511       0.131402       1.161984 0.84916389E+01  0.82839183E+02                                 1.696870                            1.608218      -0.908759       2.456665                    0.998897       3.162400       8.234041       0.549708       1.142167      -0.745023      -0.012281      -0.032891      -0.000137       0.035110       0.005774      -0.012028       0.005941      -0.020556      -0.013906      -0.020501       0.005795       0.014705              1.710167       1.597898       0.279593      -0.176395       2.033651      -0.087902       1.498951          -0.000500
           19              H      -2.281613      10.551048       5.695565       0.108657       1.291437 0.92770493E+01  0.93699624E+02                                 1.910182                            1.744073      -1.047931       2.388396                    0.997226       3.445746       9.513026       0.493205       1.229563      -0.722246      -0.008793       0.039942       0.027243       0.049141      -0.005062      -0.005635       0.008289      -0.024603       0.038320      -0.020204       0.000425       0.019779              2.029829       1.622996      -0.213748      -0.109510       2.725024       0.351277       1.741466          -0.000301
           20              H      12.506722       8.592587       6.838982       0.127878       1.158814 0.82897565E+01  0.80762868E+02                                 1.709802                            1.598769      -1.116415       2.352215                    0.997783       3.283733       8.676295       0.543720       1.156274      -0.739262      -0.008885       0.006700       0.035040       0.036764      -0.004035      -0.006023       0.014176      -0.009510       0.031437      -0.011649      -0.010197       0.021847              1.767118       1.362372      -0.007681      -0.196534       1.631003      -0.155897       2.307980          -0.000545
           21              H       2.871234      -1.169759       6.008319       0.111347       1.193460 0.85885286E+01  0.84285883E+02                                 1.742041                            1.625723      -0.968977       2.418758                    0.998413       3.284135       8.664738       0.540835       1.153999      -0.740782      -0.010683       0.036114      -0.013501       0.040008       0.000482       0.007260      -0.001175      -0.023273      -0.029190      -0.015706      -0.000849       0.016555              1.804137       1.678650      -0.350422       0.308688       2.106893      -0.309425       1.626869          -0.000177
           22              H       4.610378      -1.258360       7.480271       0.131760       1.130525 0.81437480E+01  0.78589333E+02                                 1.663518                            1.572329      -0.887863       2.467296                    0.999045       3.121324       8.073269       0.557536       1.138397      -0.745919       0.013386       0.029871       0.007015       0.033477       0.002137       0.011895      -0.000322      -0.019490      -0.026699      -0.019209       0.004726       0.014483              1.687963       1.602305       0.270907       0.257773       1.900656       0.211968       1.560929          -0.000435
           23              H       0.795082      11.463119       6.001146       0.110129       1.113376 0.78938833E+01  0.76313035E+02                                 1.693840                            1.580411      -0.880311       2.455959                    0.999036       3.337032       8.912883       0.533970       1.186536      -0.731211      -0.016178      -0.032873      -0.011815       0.038496       0.001707       0.006199       0.001095      -0.020121      -0.026624      -0.013659      -0.001102       0.014761              1.760717       1.740933       0.402469       0.341150       1.960397       0.270267       1.580821          -0.000212
           24              H      11.621720       6.958560      11.807179       0.103394       1.253875 0.88146415E+01  0.88337042E+02                                 1.897799                            1.715958      -1.099168       2.359756                    0.996810       3.551956       9.928157       0.487897       1.252679      -0.715321      -0.008221       0.043638       0.020027       0.048713      -0.004162      -0.003861       0.000882      -0.035116      -0.001116      -0.018624       0.000297       0.018326              2.037045       1.582457      -0.190138      -0.178591       2.409515       0.629893       2.119164          -0.000243
           25              H      12.105101       6.970515       9.559081       0.128132       1.159389 0.82974292E+01  0.80914472E+02                                 1.713159                            1.601649      -1.134553       2.341491                    0.997776       3.303575       8.753403       0.541753       1.159371      -0.738237      -0.001521       0.033871      -0.012488       0.036132      -0.003803      -0.000300       0.001382      -0.032218      -0.034119      -0.011463      -0.010833       0.022297              1.771662       1.331521       0.009323      -0.093977       2.027039      -0.363418       1.956426          -0.000500
           26              H      12.432953       2.989275       9.683896       0.126345       1.188993 0.84996140E+01  0.83148969E+02                                 1.724105                            1.607427      -1.151207       2.334486                    0.997277       3.291987       8.655488       0.549230       1.139973      -0.743476       0.004269      -0.034632      -0.010182       0.036349      -0.001346       0.000423      -0.003468      -0.034748      -0.027922      -0.012799      -0.009662       0.022461              1.783342       1.365537      -0.135878      -0.149749       2.079740       0.353912       1.904750          -0.000182
           27              H      11.914359       3.061030      11.881781       0.100154       1.326560 0.94151990E+01  0.95171032E+02                                 1.921669                            1.738409      -1.062802       2.373403                    0.997138       3.459275       9.464249       0.503414       1.203665      -0.728206      -0.002833      -0.043037       0.021202       0.048060      -0.000627      -0.005674      -0.002155      -0.037938      -0.005643      -0.019862      -0.000258       0.020121              2.062275       1.553581       0.055021      -0.091789       2.388197      -0.662021       2.245046          -0.000116
           28              H      12.136234       1.494221       0.912438       0.100546       1.217733 0.86899953E+01  0.86065489E+02                                 1.798403                            1.657407      -1.016127       2.384544                    0.997826       3.467015       9.377575       0.521707       1.185414      -0.731267       0.002328       0.003851       0.034691       0.034981      -0.005054       0.001482       0.007887      -0.013585       0.027362      -0.013778      -0.000601       0.014379              1.883905       1.518753      -0.093019       0.370875       1.537970       0.039918       2.594992          -0.000333
           29              H       8.684259       7.544190      12.098414       0.108230       1.219991 0.88527671E+01  0.87759171E+02                                 1.779071                            1.658775      -1.019172       2.388254                    0.998210       3.384468       9.048264       0.530109       1.165540      -0.737094       0.011952      -0.031550      -0.016548       0.037578      -0.005513       0.002593       0.010835      -0.014908       0.021043      -0.014750      -0.001780       0.016530              1.838843       1.626777      -0.442431      -0.072790       2.223513       0.272809       1.666239          -0.000142
           30              H       2.011290      -1.960101      12.128541       0.095592       1.392843 0.11411643E+02  0.12057386E+03                                 1.970236                            1.904036      -0.923407       2.425472                    0.997600       3.570820       9.864938       0.486595       1.191333      -0.732862      -0.024447      -0.018715      -0.017490       0.035409       0.005013      -0.001957       0.005654       0.023435       0.020902      -0.017659       0.007954       0.009704              2.019940       2.197125       0.195395       0.275797       2.013065       0.321018       1.849629          -0.000672
           31              H       2.960612      -0.706569      12.244748       0.093107       1.353759 0.11179056E+02  0.11782943E+03                                 1.937979                            1.885573      -1.146280       2.318063                    0.995622       3.686100      10.261667       0.487242       1.192649      -0.730672       0.012414       0.028597      -0.013221       0.033863       0.000537      -0.005207       0.000239      -0.020681       0.029842      -0.016361       0.005379       0.010982              1.975646       2.012730       0.042296      -0.187017       2.238704      -0.174551       1.675503          -0.000206
           32              H       5.693242      -2.390995      13.794171       0.089277       1.382720 0.11482102E+02  0.12205868E+03                                 1.977746                            1.919268      -1.144131       2.314246                    0.995840       3.768611      10.599289       0.478936       1.203042      -0.727757       0.026827      -0.022883       0.002919       0.035382      -0.004899      -0.004382      -0.013554       0.008086      -0.020678      -0.019232       0.008402       0.010830              2.037227       2.344292      -0.291934       0.034269       2.128915       0.109932       1.638475          -0.000286
           33              H       6.463503       6.827158       0.149204       0.088912       1.358108 0.11000412E+02  0.11525403E+03                                 1.931069                            1.861705      -1.009594       2.379597                    0.997011       3.634412      10.023046       0.494783       1.181528      -0.733825      -0.014157       0.013738       0.028065       0.034304       0.001020      -0.004427      -0.000319      -0.028166       0.018654      -0.018032       0.006966       0.011066              1.978261       2.058093       0.004506      -0.286763       1.770594       0.346676       2.106095          -0.000235
           34              H       4.612664      -2.024135      11.000905       0.084940       1.353217 0.11569582E+02  0.12399239E+03                                 1.986266                            1.954690      -1.235816       2.265303                    0.995050       3.950527      11.385569       0.461487       1.238424      -0.718014       0.006235       0.027697      -0.018006       0.033618      -0.007053      -0.003574      -0.013512       0.003805      -0.019438      -0.018777       0.005420       0.013357              2.031632       1.967556       0.093630      -0.227894       2.114256      -0.142921       2.013085          -0.000169
           35              H       3.739158      -3.328280      11.020991       0.088893       1.404349 0.11478711E+02  0.12286019E+03                                 2.054649                            1.964879      -1.109213       2.332725                    0.995765       3.840599      11.086352       0.453710       1.261275      -0.714251      -0.021084      -0.019446      -0.016076       0.032881      -0.006366       0.007832       0.009932      -0.003701      -0.011209      -0.016688       0.005988       0.010700              2.132706       2.370982       0.416396       0.173584       1.953552       0.310773       2.073584          -0.000306
           36              H       4.925108       4.878404       0.166420       0.086182       1.361066 0.10980834E+02  0.11506673E+03                                 1.926113                            1.850712      -1.169193       2.298612                    0.995824       3.734102      10.318983       0.499710       1.169698      -0.735232      -0.014983       0.009340       0.028878       0.033848       0.009026       0.000058       0.004485       0.018641       0.031492      -0.018809       0.007003       0.011806              1.987958       1.920812       0.050158      -0.433231       2.007761       0.105549       2.035302          -0.000222
           37              H       4.259167      -4.226251      13.835776       0.097038       1.356343 0.11167935E+02  0.11742946E+03                                 1.936983                            1.885047      -0.970371       2.406143                    0.997203       3.561947       9.834613       0.488202       1.193171      -0.732170       0.028423      -0.020696       0.002439       0.035244      -0.004936       0.010213       0.006203      -0.008410      -0.020400      -0.016999       0.006827       0.010172              1.975488       2.377339      -0.252095      -0.042427       2.001838      -0.093695       1.547286          -0.000389
           38              H       8.518925       7.573323       0.827794       0.124436       1.108853 0.80965902E+01  0.78133883E+02                                 1.639595                            1.563229      -1.002182       2.401846                    0.998504       3.224638       8.379991       0.560783       1.131811      -0.745921      -0.010000      -0.017688       0.027047       0.033829       0.011261       0.005726      -0.012698       0.000206       0.034855      -0.022232       0.003949       0.018284              1.663642       1.649088       0.403344      -0.060657       1.758418      -0.198049       1.583420          -0.000360
           39              H       3.840488       3.316162       0.979867       0.121100       1.131562 0.81614831E+01  0.79080125E+02                                 1.678706                            1.582261      -0.883392       2.455538                    0.999259       3.242111       8.499475       0.549527       1.150319      -0.741375       0.012029       0.017493       0.022137       0.030672       0.012006       0.000455       0.004958      -0.009828       0.040303      -0.019865       0.004233       0.015632              1.720501       1.542259       0.411799       0.064952       1.986608       0.237313       1.632636          -0.000332
           40              H       1.831357      -6.478823      11.787094       0.120676       1.179008 0.85097412E+01  0.83155275E+02                                 1.714458                            1.608730      -0.967364       2.418782                    0.998555       3.240354       8.475783       0.549606       1.140463      -0.744447       0.006387      -0.000378      -0.030287       0.030955       0.006653      -0.005000       0.004984      -0.016626       0.035982      -0.018015       0.003744       0.014271              1.750558       1.463677       0.162910      -0.252800       1.527920      -0.080811       2.260077          -0.000687
           41              H       0.969838       0.421066      12.280614       0.121690       1.121763 0.81098758E+01  0.78359183E+02                                 1.660174                            1.570424      -0.932766       2.434386                    0.998754       3.226057       8.411650       0.555878       1.140384      -0.743898       0.002210      -0.000140      -0.033350       0.033423      -0.012679      -0.000450      -0.004207      -0.009973       0.048467      -0.021901       0.004664       0.017237              1.699085       1.561305      -0.270212      -0.267845       1.508729       0.208990       2.027222          -0.000440
           42              H      -0.408507       2.124274      12.825782       0.108664       1.150307 0.81383433E+01  0.79190033E+02                                 1.723884                            1.599116      -0.966983       2.415182                    0.998287       3.355449       8.958557       0.534215       1.178299      -0.733304      -0.008016       0.024939      -0.027706       0.038129      -0.006157      -0.001001      -0.005352      -0.006392       0.037299      -0.013683      -0.000459       0.014142              1.790692       1.627560      -0.428490       0.230433       1.897156      -0.412817       1.847359          -0.000124
           43              H       1.494774       9.321634       2.261010       0.111683       1.175744 0.84393071E+01  0.82915704E+02                                 1.756856                            1.634776      -0.991068       2.405269                    0.998213       3.368605       9.054427       0.524971       1.187520      -0.731450      -0.009550       0.005124       0.036544       0.038117      -0.005666      -0.000173      -0.004316      -0.003406       0.048249      -0.014209      -0.002706       0.016915              1.833735       1.705950      -0.196761      -0.426174       1.520886       0.167455       2.274369          -0.000139
           44              H       3.087631       7.715317       1.809095       0.130806       1.167128 0.85397152E+01  0.83434640E+02                                 1.702527                            1.613271      -0.911717       2.454734                    0.998867       3.170407       8.263995       0.548530       1.142885      -0.744827       0.012198      -0.016262       0.028500       0.035007      -0.013339      -0.001073      -0.004476      -0.002507       0.040409      -0.020561       0.005845       0.014717              1.715995       1.603244      -0.294294       0.154460       1.714910      -0.276841       1.829832          -0.000455
           45              H      -1.387419       8.627257       2.361436       0.109021       1.287802 0.92447621E+01  0.93290475E+02                                 1.906616                            1.741062      -1.046682       2.389370                    0.997258       3.440245       9.493051       0.493629       1.229601      -0.722253       0.008855      -0.003571      -0.048384       0.049317      -0.002296      -0.007273       0.007139      -0.022499       0.044904      -0.020265       0.000349       0.019916              2.025885       1.620303       0.012138      -0.239189       1.680258      -0.250083       2.777093          -0.000268
           46              H      -1.350754       6.657207       3.484768       0.127998       1.158335 0.82855112E+01  0.80711232E+02                                 1.709351                            1.598379      -1.115504       2.352688                    0.997796       3.282855       8.673444       0.543776       1.156302      -0.739257       0.008894      -0.026949      -0.023354       0.036752      -0.003207      -0.006509       0.011822      -0.005422       0.043660      -0.011646      -0.010204       0.021851              1.766613       1.362076      -0.166246      -0.104981       2.272704       0.215461       1.665058          -0.000319
           47              H       8.284734       2.490741      12.352347       0.110859       1.198821 0.86369004E+01  0.84884417E+02                                 1.747240                            1.630237      -0.976917       2.414235                    0.998348       3.293827       8.698237       0.540084       1.153918      -0.740754       0.010611       0.029627      -0.024487       0.039875       0.005751       0.003977      -0.012024      -0.004460       0.027287      -0.015511      -0.001192       0.016703              1.809782       1.683968       0.444963      -0.149430       2.021849      -0.363840       1.723530          -0.000055
           48              H       6.545590       1.172040      11.692407       0.131314       1.134533 0.81807914E+01  0.79044003E+02                                 1.668039                            1.576359      -0.890782       2.465504                    0.999013       3.127714       8.097307       0.556527       1.139059      -0.745739      -0.013340       0.008939      -0.029257       0.033375       0.009280       0.007773      -0.010215      -0.002506       0.024261      -0.019250       0.004768       0.014482              1.692655       1.606793       0.088158       0.365077       1.466135      -0.041478       2.005037          -0.000318
           49              H      10.360886       8.819148       1.418870       0.109624       1.116281 0.79199862E+01  0.76629978E+02                                 1.696705                            1.582939      -0.884055       2.453732                    0.999002       3.343011       8.933144       0.533576       1.186411      -0.731217       0.016184      -0.006174       0.034190       0.038328       0.004563       0.004578      -0.009615      -0.001629       0.028590      -0.013703      -0.001033       0.014736              1.763800       1.744097       0.094344       0.520449       1.444050      -0.029605       2.103252          -0.000189
           50              H      -0.465752       1.538172       2.413083       0.103887       1.252557 0.88050638E+01  0.88212044E+02                                 1.895876                            1.714599      -1.101188       2.359000                    0.996785       3.550130       9.919572       0.488300       1.252056      -0.715451       0.008239       0.004628      -0.047809       0.048734      -0.001307      -0.005572      -0.007656      -0.021153       0.042271      -0.018891       0.000253       0.018638              2.034780       1.581289      -0.059410      -0.253401       1.645052       0.188350       2.877997          -0.000311
           51              H      -0.949133       3.490473       3.527807       0.128535       1.157572 0.82811392E+01  0.80718168E+02                                 1.711733                            1.600361      -1.134054       2.342242                    0.997774       3.300092       8.742931       0.541811       1.159784      -0.738151       0.001501       0.027956      -0.023026       0.036249       0.001670      -0.003423      -0.013709      -0.006097       0.044072      -0.011496      -0.010819       0.022315              1.770161       1.330545      -0.085920      -0.038899       2.286968      -0.211811       1.692968          -0.000264
           52              H      -1.276985       1.389979       6.912149       0.126702       1.187677 0.84879387E+01  0.83010550E+02                                 1.723383                            1.606755      -1.150845       2.335139                    0.997270       3.289362       8.648798       0.549094       1.140586      -0.743337      -0.004308      -0.008340       0.035243       0.036472       0.001055      -0.000938      -0.015308      -0.014185       0.033579      -0.012772      -0.009684       0.022456              1.782619       1.365022      -0.061616      -0.192501       1.641150       0.100804       2.341684          -0.000215
           53              H      -0.758391      -0.476957       5.750082       0.100358       1.327173 0.94224827E+01  0.95261931E+02                                 1.921976                            1.738879      -1.064519       2.372473                    0.997110       3.460738       9.468740       0.503440       1.203385      -0.728257       0.002809      -0.039731       0.026722       0.047964      -0.004606      -0.003481      -0.010573      -0.023622       0.038523      -0.020084      -0.000243       0.020327              2.062511       1.554019      -0.107016       0.001603       2.854355      -0.391795       1.779159          -0.000238
           54              H      -0.980266       8.235766      12.596238       0.100653       1.219042 0.87021017E+01  0.86224343E+02                                 1.800357                            1.659063      -1.017328       2.383809                    0.997830       3.469964       9.390856       0.521156       1.186131      -0.731081      -0.002299      -0.028149      -0.020771       0.035058       0.003785      -0.003644       0.007124      -0.011551       0.032773      -0.013729      -0.000872       0.014601              1.886136       1.520404       0.368493       0.105216       2.298810       0.478502       1.839193          -0.000293
           55              H       2.471709       1.579115       1.760317       0.108059       1.220443 0.88569949E+01  0.87811100E+02                                 1.779562                            1.659222      -1.019773       2.388145                    0.998188       3.384715       9.049285       0.530016       1.165612      -0.737086      -0.011944      -0.001530       0.035549       0.037533       0.005200      -0.003582       0.006567      -0.008017       0.042170      -0.014942      -0.001462       0.016405              1.839307       1.627122       0.158366      -0.419558       1.569742      -0.105177       2.321058          -0.000245
           56              C       7.280268      -4.094161      10.021039       0.080498      33.963047 0.40439460E+03  0.94014917E+04                                 9.940677                            7.230874      -0.651439       1.819531                    0.995566      26.828368      78.446161       0.543384       0.484850      -1.017434       0.005401      -0.003464       0.000220       0.006420       0.010355       0.004513       0.002212      -0.016449      -0.015449      -0.012145      -0.004387       0.016531             14.087695      17.673680      -3.415508      -0.442908       9.873664      -1.218248      14.715741          -0.000075
           57              C       8.470442      -3.461612       9.325233      -0.073447      26.698859 0.35884382E+03  0.81251002E+04                                 8.042333                            6.379977      -0.405129       1.875281                    0.996789      28.437831      82.996878       0.635944       0.425367      -1.047636       0.006331      -0.077426      -0.036535       0.085847      -0.024567      -0.027902       0.040438      -0.018268       0.028002      -0.034074      -0.030872       0.064946             10.327256      13.070376      -0.118712      -4.930936       6.247699      -0.146649      11.663693          -0.000467
           58              C       6.193578      -4.415957       9.055518      -0.079441      26.493661 0.36279920E+03  0.82470239E+04                                 7.999135                            6.412817      -0.420189       1.860928                    0.997992      28.864883      84.738194       0.633888       0.425072      -1.046570      -0.000739       0.088375      -0.014220       0.089515      -0.025456       0.014395      -0.034178      -0.053464      -0.030031      -0.032040      -0.029181       0.061222             10.207796      13.140255      -1.840163       4.227036       6.342541      -1.108720      11.140593          -0.000307
           59              C       6.744101      -3.097951      11.035337      -0.086555      26.557071 0.36941359E+03  0.84562450E+04                                 8.034068                            6.497836      -0.460202       1.852318                    0.996507      29.215648      86.764852       0.624289       0.428604      -1.041832      -0.053516      -0.060768       0.014288       0.082225       0.016622      -0.032890      -0.012976       0.030697      -0.050682      -0.035677      -0.014122       0.049799             10.018043      12.453969      -2.546311      -3.082545       7.583190       2.260440      10.016969          -0.000268
           60              C       7.673715      -5.389532      10.688151      -0.072237      27.359785 0.36997657E+03  0.84370635E+04                                 8.192305                            6.487349      -0.444171       1.859427                    0.996829      28.673924      83.843577       0.629647       0.426571      -1.047434       0.049755       0.053219       0.050215       0.088484       0.009047       0.048883       0.008778       0.026272       0.045218      -0.038814      -0.022563       0.061377             10.630553      11.110111      -3.916213       3.417770       9.672220      -3.959623      11.109329          -0.000355
           61              C       4.658803      -3.252745       7.613694       0.282045      32.730879 0.33538023E+03  0.73838133E+04                                 9.133469                            6.235915       0.061910       2.043358                    0.999615      24.542377      68.106527       0.639836       0.434805      -1.053576       0.043288       0.001063       0.025955       0.050484      -0.014373       0.034556      -0.012276       0.042122       0.036294      -0.031681      -0.020928       0.052609             12.711841      15.439585      -1.781303       9.683511       8.878054      -1.546645      13.817884          -0.000318
           62              C       2.285771      12.177561       7.130216      -0.245432      36.524464 0.44090681E+03  0.10401319E+05                                 9.531246                            6.967190       0.115952       1.994844                    0.999701      30.445158      87.650915       0.628876       0.412857      -1.066580      -0.025647      -0.011135      -0.044349       0.052427      -0.017943       0.019614      -0.011486      -0.042035      -0.067406      -0.036768      -0.007014       0.043783             12.160946      15.024813       0.257435       8.839515       8.596274       0.429096      12.861752          -0.000781
           63              C       9.220173      -6.141084      12.372432       0.292808      31.072974 0.30324856E+03  0.65246043E+04                                 8.848543                            5.938937       0.001546       2.031228                    0.999689      24.011992      66.343632       0.652681       0.436164      -1.050461      -0.023397       0.051194      -0.027646       0.062709      -0.012615       0.024453      -0.027797       0.024671      -0.033598      -0.038816      -0.006009       0.044824             12.306604       9.834453      -6.101502       5.951040      13.039928      -4.936118      14.045430          -0.000506
           64              C       7.636460       9.281794      11.835872      -0.244891      35.866676 0.43145898E+03  0.10136943E+05                                 9.460616                            6.917877       0.124070       2.000523                    0.999687      30.300430      87.435350       0.626760       0.415946      -1.063179       0.021890      -0.051448       0.021226       0.059804      -0.002155       0.021910      -0.001767       0.008351       0.123385      -0.025863      -0.022737       0.048600             11.935970       9.990427      -6.298694       4.548868      14.350932      -3.569306      11.466551          -0.000883
           65              C       9.533414      -5.975214      13.642098      -0.214864      35.873959 0.40163540E+03  0.92726895E+04                                 9.408723                            6.647846       0.065946       1.987102                    0.999753      29.648648      84.926728       0.642941       0.412630      -1.064859       0.018668      -0.023629       0.020936       0.036676      -0.005677      -0.021337       0.018044      -0.037678      -0.048360      -0.036609      -0.000608       0.037217             12.010018       9.101966      -5.020819       5.212099      12.469158      -3.625703      14.458930          -0.001096
           66              C       9.865986      -4.088677       7.474533       0.276868      34.530512 0.34538050E+03  0.76459890E+04                                 9.425084                            6.309175       0.056038       2.040144                    0.999602      24.651648      68.188230       0.640165       0.432194      -1.057103      -0.033400      -0.004452       0.037045       0.050077      -0.002171      -0.036983       0.002570       0.031420       0.067391      -0.027091      -0.024585       0.051676             13.233780      14.902400       0.995330     -10.413112       8.610876       0.035620      16.188064          -0.000456
           67              C      10.409946      -2.843260       7.266508      -0.239046      36.334104 0.43308751E+03  0.10177185E+05                                 9.480523                            6.907359       0.119675       1.997206                    0.999741      30.363570      87.412438       0.630920       0.413123      -1.065787       0.025993       0.012472      -0.030336       0.041851      -0.007866      -0.016569       0.027942      -0.054090       0.013049      -0.036274      -0.011458       0.047733             11.899803      12.782266       2.417570      -8.129260       9.138761      -1.141440      13.778382          -0.000938
           68              C      11.256209      -2.625647       6.253645      -0.072875      34.535698 0.39053465E+03  0.89692389E+04                                 9.285793                            6.644173      -0.038677       1.962473                    0.999629      28.739160      82.579998       0.629153       0.423890      -1.055854      -0.027035      -0.018802       0.008750       0.034073       0.007966       0.017358      -0.004308      -0.041428      -0.035070      -0.032031       0.003959       0.028073             11.670940      11.836415       1.219028      -7.727224       9.681354      -0.108820      13.495050          -0.000607
           69              C       9.841863      12.911708       5.455979      -0.041660      38.367435 0.41212446E+03  0.94886447E+04                                 9.837706                            6.695804       0.025982       2.014516                    0.999406      26.960936      74.837508       0.652112       0.407951      -1.077773      -0.036665      -0.004758       0.024907       0.044580      -0.005091      -0.005072       0.002252      -0.005962       0.008855      -0.008467      -0.000054       0.008520             13.357614      14.240405       1.578968      -9.641396      10.442556      -0.386989      15.389882          -0.003891
           70              C       9.357615      11.687828       5.672611      -0.089410      34.166722 0.40083811E+03  0.92763894E+04                                 9.260181                            6.749756      -0.045345       1.955652                    0.999660      29.182279      84.482429       0.620952       0.426224      -1.053225      -0.028385       0.012645       0.015685       0.034809      -0.011447       0.014711       0.022880      -0.021211       0.020555      -0.033513       0.003479       0.030034             11.554932      12.409934       1.498052      -7.465506       9.753717      -0.461520      12.501144          -0.000437
           71              C       8.424881      11.427149       6.651043      -0.229424      37.312222 0.44620068E+03  0.10538929E+05                                 9.602291                            6.965387       0.050793       1.971897                    0.999671      30.396167      87.056312       0.635987       0.407748      -1.071807       0.016365      -0.009443      -0.035035       0.039805       0.025206      -0.014534      -0.005580      -0.051839      -0.047328      -0.035376      -0.010554       0.045930             12.066411      12.791667       0.309038      -8.102882       9.343618       0.957733      14.063947          -0.000802
           72              C      -2.102519       9.756708       5.243650       0.089030      29.178048 0.32798773E+03  0.71967272E+04                                 8.301307                            6.069010       0.174685       2.073251                    0.999741      25.804473      72.003051       0.662856       0.421123      -1.059700       0.011396      -0.009679      -0.045814       0.048192       0.003341       0.003709       0.027719       0.060417      -0.011999      -0.046359       0.012884       0.033475             10.318525       4.941496      -0.528487      -0.979275      15.407164      -2.789076      10.606915          -0.002396
           73              C      -2.115465       8.588922       5.930848      -0.159577      35.949384 0.40957571E+03  0.94801024E+04                                 9.451934                            6.733350       0.099164       2.005308                    0.999706      29.051029      82.683774       0.637482       0.415106      -1.065769       0.002869      -0.003503      -0.012303       0.013110       0.001552       0.000387       0.023945       0.047806       0.027222      -0.040125       0.018835       0.021290             12.106604       5.240778      -0.845130      -0.880308      19.783111      -4.024343      11.295923          -0.000908
           74              C      12.693842       4.977875       7.949402       0.377248      37.101316 0.31035125E+03  0.67188694E+04                                10.093459                            6.072876      -0.191452       1.976962                    0.999252      23.710422      65.799256       0.634888       0.445622      -1.044425       0.008568      -0.001671      -0.033385       0.034508       0.019403       0.029801       0.003262       0.124017      -0.109801      -0.047121      -0.043220       0.090341             15.697442       6.575852      -0.875690      -5.270243      11.809427       0.337682      28.707046          -0.005218
           75              C      -0.346547      13.486247       4.780258       0.616614      24.814341 0.23175932E+03  0.47138934E+04                                 7.916172                            5.422749       0.017056       2.074403                    0.999508      21.724121      60.494018       0.632893       0.475809      -1.016616      -0.035728      -0.001816      -0.057241       0.067500      -0.008250      -0.084882       0.011702       0.053683       0.075499      -0.065504      -0.040647       0.106151             10.573029      11.019872      -0.144912       6.306417      10.228073      -0.672982      10.471143          -0.001288
           76              C       2.588437      -3.139111       5.806033      -0.046845      39.665808 0.42296759E+03  0.97920121E+04                                10.069288                            6.776351       0.021053       2.010811                    0.999413      27.105297      75.201485       0.649868       0.407114      -1.079397       0.038062       0.002140       0.013962       0.040598       0.005464       0.004739      -0.000748      -0.009790      -0.009011      -0.009293       0.000307       0.008986             14.064222      16.599414      -0.240542      10.882213      10.083098      -0.344793      15.510156          -0.005459
           77              C       3.183670      -1.998458       6.295249      -0.081713      34.453734 0.39989397E+03  0.92291593E+04                                 9.255452                            6.704920      -0.038543       1.958752                    0.999646      28.961026      83.139088       0.629528       0.421574      -1.058397       0.027233      -0.022148       0.004020       0.035332      -0.011871      -0.008340      -0.014956      -0.044526      -0.025035      -0.028788      -0.004593       0.033381             11.687137      13.483471      -0.159922       7.963660       9.404322      -0.115878      12.173617          -0.000479
           78              C       4.214192      -2.042836       7.177560      -0.223675      36.130190 0.42395503E+03  0.99022912E+04                                 9.428504                            6.816400       0.048193       1.977320                    0.999679      30.001002      85.898565       0.638070       0.410981      -1.067965      -0.011838       0.014690      -0.032672       0.037728       0.022747       0.007831       0.016422      -0.030953      -0.034118      -0.021952      -0.017721       0.039673             11.883352      13.555657      -1.621911       7.888717       9.750371      -1.575218      12.344029          -0.000753
           79              C       1.213813      12.248440       6.270860      -0.074002      34.592786 0.39922030E+03  0.92139236E+04                                 9.314127                            6.713865      -0.033402       1.962327                    0.999622      28.851946      82.950642       0.626773       0.423413      -1.056765       0.035081       0.012157       0.013683       0.039569       0.015016      -0.009715       0.018849      -0.026153      -0.016474      -0.030135       0.001369       0.028767             11.884977      14.131596      -0.294582       8.274035       9.240398      -0.596281      12.282936          -0.000540
           80              C      11.788235       6.154269      11.372480       0.096216      29.851818 0.32888774E+03  0.72224344E+04                                 8.455171                            6.087567       0.174450       2.073852                    0.999664      25.760921      71.944176       0.660084       0.422543      -1.058660       0.005335      -0.043275       0.011449       0.045081      -0.001442       0.018661       0.004045       0.032723      -0.130323      -0.047850       0.005692       0.042158             10.735093       5.227543      -0.588751      -2.645451      10.343086       0.872286      16.634651          -0.002018
           81              C      12.086944       6.165749      10.025343      -0.165184      36.863995 0.41777058E+03  0.97178538E+04                                 9.633393                            6.808365       0.097792       2.003083                    0.999687      29.227373      83.393926       0.632841       0.416082      -1.065137       0.000773      -0.010591       0.007036       0.012739       0.001543       0.013234      -0.004758      -0.000575      -0.104109      -0.038334       0.018017       0.020317             12.608622       5.876712      -0.883272      -3.672040      10.464399       1.813003      21.484755          -0.000850
           82              C      12.358983       4.987069       9.372576       0.052716      43.394254 0.39883159E+03  0.91175757E+04                                10.819819                            6.654527      -0.108825       1.979491                    0.999322      26.253009      72.873210       0.643488       0.416367      -1.071117      -0.005332       0.000928       0.031720       0.032178       0.001557       0.006199      -0.001586       0.019805      -0.016209      -0.009264      -0.005315       0.014579             16.615724       6.932003      -0.494117      -5.768927      11.544641      -0.072375      31.370526          -0.004065
           83              C      12.277902       3.807663      10.097075      -0.163232      36.411247 0.40830353E+03  0.94456487E+04                                 9.545424                            6.732086       0.115052       2.011091                    0.999757      29.064006      82.765740       0.636077       0.416244      -1.064777       0.001548       0.011424       0.000490       0.011539       0.000251       0.014173       0.002099      -0.010446      -0.102582      -0.038268       0.015785       0.022483             12.440477       5.717299      -0.063827      -3.403195      10.348570      -1.633614      21.255562          -0.000916
           84              C      11.966232       3.863313      11.411216       0.096655      29.272635 0.31607845E+03  0.68763025E+04                                 8.326212                            5.958721       0.135795       2.061253                    0.999704      25.635408      71.385811       0.668349       0.421253      -1.058891      -0.002515       0.049027       0.013166       0.050827       0.005865       0.018974      -0.006164       0.028371      -0.135966      -0.050395       0.008783       0.041612             10.572519       5.134886      -0.330620      -2.572868       9.828557      -0.654341      16.754115          -0.001768
           85              C      11.279847      15.697563       0.209459       0.621706      23.922088 0.23021779E+03  0.46725719E+04                                 7.723631                            5.410188      -0.014865       2.067731                    0.999450      21.563391      59.891948       0.632954       0.476779      -1.016568       0.020654      -0.057741       0.035560       0.070888       0.072161      -0.018139      -0.008737       0.059340      -0.142942      -0.055665      -0.048794       0.104459             10.095313       7.835298      -4.740987       2.332073      11.213262      -1.690736      11.237379          -0.001718
           86              C      10.815046      13.128547       4.338385       0.601002      25.507755 0.24522224E+03  0.50479859E+04                                 8.015657                            5.552901      -0.030164       2.051558                    0.999352      22.008509      61.232229       0.631010       0.471532      -1.021062       0.030453       0.011014      -0.064195       0.071901      -0.007678       0.081938      -0.006719       0.062745       0.049540      -0.062200      -0.040349       0.102549             10.548684      10.471904       1.175742      -6.140591      10.362683      -0.563174      10.811465          -0.000783
           87              C       8.707160       8.478723      13.804214      -0.031502      36.564274 0.38719738E+03  0.87865861E+04                                 9.560407                            6.500911       0.039686       2.025324                    0.999523      26.504810      73.308172       0.659434       0.409305      -1.075677      -0.022612       0.025240      -0.005495       0.034330       0.006653      -0.011496      -0.004394       0.012774      -0.006051      -0.009735      -0.008113       0.017848             13.088340      10.392828      -7.235923       4.959294      15.718759      -4.311094      13.153432          -0.004541
           88              C      11.981616       1.353015       0.007173      -0.085500      33.984187 0.38584423E+03  0.88469171E+04                                 9.213813                            6.614088       0.008160       1.976461                    0.999649      28.829823      83.144003       0.628300       0.425167      -1.053614      -0.019844      -0.003889      -0.031974       0.037832       0.017674      -0.001849       0.006708       0.013914       0.071996      -0.031772       0.006720       0.025052             11.616990       8.787283      -5.563022       3.883150      13.657646      -2.957383      12.406042          -0.001030
           89              C       8.398748       8.312850      12.540286      -0.087309      34.196224 0.39777159E+03  0.91714244E+04                                 9.230266                            6.684854       0.005305       1.972167                    0.999663      28.948207      83.164879       0.630553       0.421290      -1.058177      -0.025414       0.039523      -0.008503       0.047752      -0.001294      -0.008380       0.015563      -0.029005      -0.061231      -0.027756      -0.002217       0.029973             11.633051       9.557029      -5.818622       4.239580      12.964523      -3.174326      12.377600          -0.000563
           90              C       3.875700      -2.446853      12.875995       0.080513      33.966572 0.40432546E+03  0.93997372E+04                                 9.942688                            7.231070      -0.651509       1.819521                    0.995564      26.829813      78.456721       0.543271       0.484959      -1.017349      -0.005398      -0.001875       0.002913       0.006414      -0.001252       0.011065      -0.005795      -0.002706       0.026362      -0.012066      -0.004366       0.016432             14.094756      17.685103       1.328027      -3.178614      14.567529       1.491492      10.031634          -0.000077
           91              C       2.685526      -1.527888      12.676578      -0.073396      26.703330 0.35883825E+03  0.81254620E+04                                 8.044224                            6.380308      -0.406041       1.874918                    0.996787      28.446588      83.042267       0.635830       0.425418      -1.047538      -0.006360      -0.007006       0.085453       0.085975      -0.011895      -0.035130       0.022317       0.013103       0.121015      -0.033914      -0.030733       0.064647             10.332221      13.078391      -4.212157      -2.571746      10.439389       2.275190       7.478881          -0.000442
           92              C       4.962390      -1.771987      13.637794      -0.079352      26.495705 0.36274615E+03  0.82459499E+04                                 8.000566                            6.412714      -0.420893       1.860689                    0.997989      28.869556      84.767138       0.633806       0.425121      -1.046485       0.000745       0.056680      -0.069333       0.089555       0.025186      -0.014723      -0.034925      -0.051664      -0.025462      -0.031899      -0.029095       0.060994             10.212930      13.149740       4.585166       0.522938      10.904955       1.526162       6.584096          -0.000276
           93              C       4.411867      -2.826435      11.505903      -0.086594      26.563177 0.36949758E+03  0.84587643E+04                                 8.035370                            6.498574      -0.460548       1.852048                    0.996520      29.223268      86.794433       0.624245       0.428604      -1.041818       0.053496      -0.042676       0.045661       0.082268      -0.036777      -0.001951      -0.010898       0.027001      -0.062948      -0.035680      -0.014296       0.049977             10.020385      12.457412      -1.394465      -3.747381       7.451630       2.184088      10.152112          -0.000269
           94              C       3.482253      -3.672690      13.663618      -0.072195      27.363238 0.36998799E+03  0.84375996E+04                                 8.193608                            6.487710      -0.444718       1.859219                    0.996831      28.677202      83.861363       0.629576       0.426606      -1.047387      -0.049789      -0.016740      -0.071176       0.088460       0.037813       0.032354       0.019974       0.007303      -0.012538      -0.038773      -0.022738       0.061511             10.634584      11.113792       4.921780      -1.679568      14.189054      -1.353096       6.600906          -0.000357
           95              C       6.497165       0.058426      13.352299       0.281632      32.763230 0.33561412E+03  0.73906402E+04                                 9.140167                            6.238291       0.060823       2.042802                    0.999614      24.556354      68.164781       0.639649       0.434833      -1.053503      -0.043433      -0.021742      -0.013824       0.050500       0.037460       0.005047       0.010884       0.002340      -0.084372      -0.031829      -0.021260       0.053089             12.726508      15.460451       9.289926       3.307142      13.937779       1.369395       8.781295          -0.000508
           96              C       8.870197       8.199189       0.235283      -0.246192      36.597263 0.44174325E+03  0.10427060E+05                                 9.545422                            6.974704       0.113729       1.993689                    0.999701      30.484322      87.818382       0.628349       0.412965      -1.066401       0.025626       0.033036       0.031707       0.052473       0.026116      -0.005709      -0.029820      -0.011026       0.025925      -0.037117      -0.007074       0.044191             12.183464      15.056263       7.543313       4.654565      11.444421       2.065640      10.049709          -0.000528
           97              C       1.935795      -5.506994      13.471375       0.292843      31.076314 0.30323092E+03  0.65242524E+04                                 8.849745                            5.938943       0.001426       2.031212                    0.999689      24.012412      66.349001       0.652639       0.436190      -1.050426       0.023351       0.049555      -0.030508       0.062703       0.027332       0.001251      -0.015775       0.003786      -0.096010      -0.038785      -0.005925       0.044710             12.310590       9.836925       8.209907      -2.303131      18.080852      -2.026591       9.013995          -0.000380
           98              C       3.519508       2.676007       0.387356      -0.244716      35.866576 0.43145131E+03  0.10136790E+05                                 9.460620                            6.917853       0.122941       2.000164                    0.999686      30.301066      87.439329       0.626751       0.415951      -1.063168      -0.022039      -0.044150       0.033865       0.059848       0.019886       0.009025       0.027701      -0.042902      -0.029874      -0.025869      -0.022798       0.048668             11.936105       9.989629       7.090864      -3.174792      15.284706      -3.028861      10.533981          -0.000780
           99              C       1.622554      -6.523213      12.692359      -0.215156      35.911823 0.40202144E+03  0.92845867E+04                                 9.417883                            6.652584       0.064991       1.986726                    0.999752      29.664150      85.007381       0.642436       0.412822      -1.064649      -0.018358      -0.029954       0.009981       0.036523      -0.015716      -0.015924      -0.009561       0.009438       0.095573      -0.036726      -0.000712       0.037438             12.024951       9.113008       7.037090      -1.739805      17.128631      -0.948569       9.833214          -0.001197
          100              C       1.289982      -0.239440      14.145661       0.276535      34.564194 0.34562960E+03  0.76532649E+04                                 9.431822                            6.311695       0.054619       2.039511                    0.999603      24.664961      68.244036       0.639968       0.432227      -1.057030       0.033481      -0.034221      -0.014682       0.050076      -0.031342      -0.020544       0.022757      -0.003417      -0.037327      -0.027200      -0.024954       0.052154             13.247819      14.920159      -9.526124      -4.355546      14.274163       3.305022      10.549135          -0.000405
          101              C       0.746022       0.563936      13.171533      -0.239843      36.388221 0.43367013E+03  0.10195046E+05                                 9.490793                            6.912350       0.119428       1.996781                    0.999743      30.392717      87.535135       0.630599       0.413165      -1.065682      -0.025893       0.032518       0.004507       0.041811      -0.010493      -0.015236       0.004966      -0.014213       0.132447      -0.036386      -0.011577       0.047964             11.916643      12.802338      -8.263143      -1.979634      13.625097       1.443914       9.322493          -0.000783
          102              C      -0.100241       1.549740      13.490025      -0.072167      34.567027 0.39074881E+03  0.89761035E+04                                 9.293429                            6.647120      -0.042910       1.960855                    0.999619      28.752416      82.648575       0.628804       0.424034      -1.055680       0.026620      -0.016907       0.012337       0.033862       0.011473       0.015374      -0.018512      -0.015474       0.039418      -0.031947       0.004374       0.027574             11.684846      11.853665      -7.314135      -2.815441      12.651923       1.600958      10.548950          -0.000680
          103              C       1.314105      10.016088       0.437569      -0.041984      38.405756 0.41227600E+03  0.94930587E+04                                 9.843637                            6.696235       0.026673       2.014787                    0.999405      26.968978      74.864827       0.652204       0.407854      -1.077832       0.037326      -0.024798      -0.009411       0.045790      -0.000120      -0.006092       0.001421      -0.004443       0.010450      -0.007425       0.000271       0.007154             13.372985      14.260254      -9.155034      -3.459179      14.507405       1.950588      11.351295          -0.002977
          104              C       1.798353       9.216039       1.388742      -0.090064      34.225384 0.40140887E+03  0.92935674E+04                                 9.271502                            6.754810      -0.045690       1.955134                    0.999661      29.213693      84.611182       0.620640       0.426256      -1.053130       0.028260      -0.007151      -0.018795       0.034684       0.018250      -0.002682       0.011268      -0.000877       0.080155      -0.033241       0.003425       0.029816             11.573637      12.432594      -7.229870      -2.443332      12.234401       0.961980      10.053915          -0.000405
          105              C       2.731087       8.238491       1.124767      -0.230254      37.393137 0.44710956E+03  0.10566885E+05                                 9.617516                            6.973204       0.047777       1.970466                    0.999671      30.437859      87.232559       0.635464       0.407833      -1.071638      -0.016363       0.025750       0.025523       0.039777      -0.025391       0.014573      -0.024544      -0.019607       0.050438      -0.035716      -0.010617       0.046333             12.089732      12.818773      -7.188385      -3.795058      12.076292       2.527658      11.374132          -0.000525
          106              C      -1.566513       8.620976       3.275309       0.089990      29.146272 0.32761533E+03  0.71863267E+04                                 8.296012                            6.066145       0.173463       2.073265                    0.999740      25.782133      71.923417       0.662935       0.421204      -1.059677      -0.011391       0.034822       0.031216       0.048133       0.001766       0.004775       0.024351       0.066690       0.004984      -0.046494       0.012686       0.033808             10.311271       4.939066      -0.582955      -0.946720      14.215009      -3.469237      11.779736          -0.002812
          107              C      -1.553567       7.441601       3.942421      -0.159314      35.930863 0.40937574E+03  0.94743343E+04                                 9.449416                            6.732311       0.099757       2.005708                    0.999706      29.040264      82.648663       0.637444       0.415181      -1.065719      -0.002957       0.008863       0.009105       0.013046      -0.000440       0.001634       0.028049       0.040873       0.005365      -0.040136       0.018849       0.021287             12.102671       5.239753      -0.339428      -1.171816      16.902303      -5.682831      14.165956          -0.000932
          108              C      -1.537874       3.886844       6.058532       0.377352      37.113510 0.31043662E+03  0.67211685E+04                                10.094836                            6.073205      -0.190219       1.977158                    0.999258      23.716005      65.816599       0.634951       0.445548      -1.044470      -0.008588       0.028338       0.018209       0.034762       0.016051       0.031600       0.004533       0.121254      -0.116266      -0.046718      -0.043289       0.090007             15.699815       6.576727      -4.125347      -3.396172      24.186222       7.490679      16.336495          -0.007840
          109              C      11.502515      10.888633       0.278322       0.618529      24.836967 0.23194308E+03  0.47188413E+04                                 7.918567                            5.423138       0.012890       2.072261                    0.999512      21.754661      60.598389       0.633142       0.475501      -1.016721       0.037022       0.049306       0.030105       0.068615      -0.070477      -0.050613       0.034418       0.016716      -0.040444      -0.066494      -0.041609       0.108103             10.578831      11.030025       5.537198       3.034651      10.997298      -0.227197       9.709171          -0.002947
          110              C       8.567531       1.680299      14.158573      -0.047439      39.733644 0.42344460E+03  0.98061641E+04                                10.080393                            6.779696       0.019926       2.010332                    0.999413      27.125370      75.277792       0.649753       0.407057      -1.079397      -0.038962      -0.011524      -0.009935       0.041828      -0.000002       0.005934      -0.004560      -0.003492       0.009438      -0.007646      -0.000934       0.008580             14.088444      16.632160       9.566673       5.244328      14.479415       2.182486      11.153756          -0.004665
          111              C       7.972298       1.827601      12.926207      -0.081179      34.507950 0.40038478E+03  0.92446159E+04                                 9.268656                            6.711215      -0.044734       1.956431                    0.999638      28.987227      83.270996       0.628838       0.421848      -1.058077      -0.026982      -0.014495       0.017577       0.035314      -0.001802      -0.014384      -0.022367      -0.030601       0.014599      -0.028736      -0.004152       0.032887             11.709181      13.512887       6.994734       3.854119      11.604886       1.145441      10.009770          -0.000696
          112              C       6.941776       1.041521      12.523070      -0.224581      36.197688 0.42466177E+03  0.99238558E+04                                 9.441557                            6.822666       0.047201       1.976600                    0.999680      30.035573      86.045696       0.637636       0.411052      -1.067819       0.011670       0.035762       0.003859       0.037816      -0.004581       0.023747      -0.006181       0.007698       0.082113      -0.021970      -0.017960       0.039929             11.904618      13.583357       7.660027       2.549525      13.082874       0.339329       9.047622          -0.000525
          113              C       9.942155       8.978658       0.603988      -0.074871      34.664848 0.39998947E+03  0.92368403E+04                                 9.327739                            6.720735      -0.035663       1.961107                    0.999622      28.890016      83.104519       0.626347       0.423464      -1.056651      -0.034954      -0.005776      -0.017356       0.039451      -0.015802       0.008332       0.000100       0.006453       0.079673      -0.029925       0.001291       0.028634             11.906628      14.160408       7.328986       3.892666      12.060737       1.022676       9.498740          -0.000687
          114              C      -0.632267       1.512006       3.326956       0.093154      29.964841 0.33033195E+03  0.72626921E+04                                 8.480495                            6.104332       0.161302       2.069191                    0.999660      25.815131      72.157231       0.658570       0.423016      -1.058278      -0.005265      -0.032115       0.032148       0.045745       0.016463       0.007527      -0.019526       0.070846      -0.006923      -0.047421       0.006942       0.040479             10.770341       5.242302      -2.004776      -1.839897      14.359721       3.176900      12.709001          -0.005052
          115              C      -0.930976       2.684052       3.991200      -0.163842      36.834901 0.41738237E+03  0.97065574E+04                                 9.628090                            6.804806       0.096552       2.002755                    0.999686      29.214314      83.346658       0.633062       0.416034      -1.065169      -0.000846      -0.011149       0.005972       0.012676       0.010633       0.008002      -0.025121       0.033564       0.000540      -0.038104       0.018132       0.019973             12.601099       5.873802      -2.735368      -2.601267      17.141562       5.676819      14.787931          -0.001341
          116              C      -1.203015       2.659315       5.338337       0.050147      43.453763 0.39938808E+03  0.91333086E+04                                10.827854                            6.658187      -0.108666       1.979311                    0.999324      26.275005      72.941804       0.643465       0.416244      -1.071216       0.005557      -0.027364      -0.016937       0.032658       0.004391       0.004126      -0.000483       0.015333      -0.022227      -0.008754      -0.004512       0.013266             16.629808       6.937131      -4.752410      -3.318132      26.492298       8.564124      16.459996          -0.008325
          117              C      -1.121934       1.441831       5.996842      -0.162234      36.402308 0.40816237E+03  0.94416335E+04                                 9.543349                            6.730382       0.112888       2.010285                    0.999756      29.062090      82.758903       0.636230       0.416177      -1.064812      -0.001523       0.005747      -0.010141       0.011755       0.012093       0.007067      -0.023054       0.033614       0.032017      -0.037988       0.015356       0.022632             12.437446       5.715998      -2.913806      -1.757887      19.934764       3.909417      11.661576          -0.001423
          118              C      -0.810264       0.331948       5.290994       0.092805      29.396978 0.31761870E+03  0.69185204E+04                                 8.351137                            5.974619       0.125850       2.057264                    0.999705      25.701360      71.624950       0.667196       0.421450      -1.058720       0.002669       0.013402      -0.049653       0.051499       0.013131       0.014070      -0.027041       0.060797      -0.028632      -0.050016       0.010251       0.039765             10.607006       5.149119      -2.070464      -1.581366      15.636024       2.691921      11.035875          -0.004077
          119              C      -0.123879      15.952523       0.651332       0.621744      23.928905 0.23026394E+03  0.46739221E+04                                 7.726270                            5.411468      -0.016019       2.067345                    0.999447      21.566565      59.910929       0.632725       0.476909      -1.016460      -0.020477      -0.059942       0.031789       0.070872      -0.051115       0.054131      -0.022996       0.083648      -0.067772      -0.055572      -0.048944       0.104516             10.099787       7.839733       4.394203      -2.941656      12.698550      -0.836997       9.761078          -0.001508
          120              C       0.340922      11.092177       0.809143       0.603233      25.538744 0.24547789E+03  0.50551054E+04                                 8.020725                            5.554686      -0.036399       2.048717                    0.999363      22.044293      61.364478       0.631030       0.471344      -1.021055      -0.031798       0.061510       0.022620       0.072844       0.076259       0.035358       0.021457       0.016446      -0.095872      -0.063517      -0.041274       0.104791             10.558236      10.484194      -5.912179      -2.058546      11.197053      -0.084068       9.993461          -0.001189
          121              C       2.448808       0.569990       0.097556      -0.031218      36.568498 0.38720503E+03  0.87870235E+04                                 9.561892                            6.501335       0.038922       2.025071                    0.999522      26.505632      73.317554       0.659341       0.409350      -1.075620       0.023010       0.016363      -0.020373       0.034818      -0.012999       0.000585      -0.000102       0.005394      -0.027750      -0.009376      -0.008535       0.017911             13.091792      10.393920       7.919569      -3.778053      17.545613      -3.258469      11.335843          -0.004742
          122              C       1.008868      -7.622120      13.171533      -0.084612      34.004958 0.38603279E+03  0.88532626E+04                                 9.221366                            6.618055       0.001742       1.974395                    0.999641      28.837082      83.203319       0.627710       0.425469      -1.053315       0.020013       0.025434       0.019992       0.038041      -0.010311       0.013945       0.022048      -0.012183      -0.006427      -0.031405       0.006336       0.025069             11.629494       8.796774       6.156736      -2.874684      15.305144      -2.021221      10.786563          -0.000708
          123              C       2.757220       1.581238       0.873703      -0.088755      34.219885 0.39810644E+03  0.91807983E+04                                 9.232207                            6.686157       0.008377       1.972971                    0.999673      28.965251      83.213115       0.630724       0.421100      -1.058329       0.025849       0.027565      -0.029701       0.048064      -0.006693      -0.005782      -0.011909       0.017840       0.081271      -0.027840      -0.002473       0.030313             11.634961       9.556869       6.582658      -2.913788      15.279839      -1.834558      10.068176          -0.000493
          124              C      -1.834516       7.393662       5.295298       0.052407      42.765798 0.39736833E+03  0.90738702E+04                                10.695322                            6.637680      -0.120519       1.976288                    0.999151      26.213681      72.672968       0.645113       0.415787      -1.071716       0.000007       0.025942      -0.015034       0.029984       0.001146       0.002050       0.002142       0.019697      -0.015064      -0.008615      -0.004080       0.012695             16.008284       5.800721      -0.644774      -1.116468      26.119737      -8.661001      16.104395          -0.004646
          125              C      -1.834516       6.135543       6.021231       0.374244      36.820142 0.31011360E+03  0.67100902E+04                                10.010671                            6.058141      -0.188101       1.976995                    0.999262      23.729169      65.758239       0.637836       0.443802      -1.045860       0.000039      -0.030858       0.017720       0.035584       0.016515       0.028576       0.002677       0.119700      -0.113097      -0.045015      -0.042490       0.087505             15.262918       5.600890      -0.797747      -1.381916      24.319936      -7.309780      15.867929          -0.004142
          126              N      12.688031       6.165513       7.325329      -0.403110      45.380171 0.51299091E+03  0.12265310E+05                                10.431793                            7.136590       0.531043       2.167765                    0.999660      28.909925      77.362443       0.688072       0.372309      -1.121582       0.033887      -0.128726      -0.069846       0.150324       0.048348       0.026489      -0.101728       0.172224       0.083453      -0.168852       0.083993       0.084859             14.470890       6.027813       0.661051      -2.906864      14.111479      -7.766305      23.273377          -0.011776
          127              N      11.729391       5.004700      12.079763      -0.172061      39.022237 0.48627197E+03  0.11522033E+05                                 9.652918                            7.152227      -0.079892       2.017710                    0.998104      26.725948      72.214765       0.655272       0.394489      -1.100676       0.036611      -0.003238      -0.147221       0.151739      -0.001001       0.029729      -0.001349      -0.015088      -0.275426      -0.098285       0.044647       0.053638             12.274639       6.011040      -0.613631      -2.475795      13.572016      -0.182556      17.240861           0.012879
          128              N      -1.532063       5.021503       5.342641      -0.403926      45.418994 0.51342370E+03  0.12278592E+05                                10.438678                            7.140360       0.529247       2.167076                    0.999658      28.920450      77.406986       0.687762       0.372388      -1.121491      -0.033879      -0.004027       0.146468       0.150389      -0.001367       0.055055       0.004718      -0.012298      -0.468777      -0.168940       0.084173       0.084767             14.481620       6.031528      -2.850089      -0.882922      27.730930       0.092718       9.682401          -0.008047
          129              N      -0.573423       0.324359       3.968245      -0.162814      38.757511 0.48262072E+03  0.11410153E+05                                 9.592879                            7.112023      -0.032617       2.032025                    0.998523      26.648568      71.846815       0.659188       0.393017      -1.102076      -0.035566       0.123781       0.075257       0.149165       0.025434       0.013364      -0.063556       0.090730       0.049037      -0.097249       0.043132       0.054117             12.189563       5.973825      -1.819050      -1.757152      16.353664       1.479077      14.241201           0.006507
          130              N      -1.834516       9.807956       3.902251      -0.173473      39.292763 0.51126958E+03  0.12245665E+05                                 9.649294                            7.300513       0.005098       2.035406                    0.998872      27.020043      72.985629       0.654162       0.390920      -1.105112       0.000240      -0.128609       0.074259       0.148509      -0.001139      -0.002479       0.066117       0.084381       0.068165      -0.091743       0.030587       0.061156             12.059790       5.960826      -0.691226      -1.199109      16.233619      -1.950471      13.984924           0.003510
          131              N      -1.834516       3.823192       7.355457      -0.403974      45.677145 0.50803206E+03  0.12126376E+05                                10.483460                            7.107684       0.533615       2.167275                    0.999687      28.963159      77.629835       0.688129       0.372903      -1.120294       0.000042       0.136835      -0.079018       0.158012      -0.000020       0.000055       0.115971       0.204565       0.063135      -0.179776       0.088016       0.091760             14.736645       6.987292      -2.811706      -4.873414      14.142112       7.729438      23.080530          -0.008389
          132              O       5.740920      -3.207634       8.484527      -0.211847      32.763004 0.35720142E+03  0.77421343E+04                                 8.384618                            5.832114       0.277920       2.213482                    0.998587      22.754763      56.544844       0.791386       0.357084      -1.142054      -0.047218      -0.177187      -0.010021       0.183644      -0.078477       0.113758      -0.075822       0.001892      -0.017108      -0.114813      -0.065016       0.179829             12.004704      15.624229      -3.369552       9.205168       6.722398      -2.922977      13.667485          -0.000225
          133              O       8.634511      -5.058651      11.709623      -0.233046      32.937500 0.34881620E+03  0.75053360E+04                                 8.411816                            5.733915       0.413998       2.254508                    0.999161      22.826303      56.263411       0.805370       0.353457      -1.146541      -0.065225      -0.158690      -0.071427       0.185846      -0.041261       0.154534      -0.053721       0.036888       0.104894      -0.137803      -0.055532       0.193336             12.287911      12.064643      -6.149177       7.608621      11.331358      -6.527754      13.467733          -0.000439
          134              O       8.974276      -4.449610       8.451530      -0.198298      33.967599 0.34465717E+03  0.73946759E+04                                 8.565724                            5.697259       0.416109       2.262763                    0.999272      22.444993      55.269721       0.808348       0.353163      -1.146620       0.023223       0.176583       0.021369       0.179381      -0.033857      -0.124139       0.060464       0.021218       0.171452      -0.111547      -0.060170       0.171717             12.541049      15.211289      -0.638514     -10.734429       5.825499       0.596855      16.586359          -0.000330
          135              O      -0.853117      12.404813       4.490171      -0.521101      42.059348 0.56714449E+03  0.13840180E+05                                 9.754859                            7.447743       0.111956       2.086820                    0.997313      27.593824      73.476214       0.684339       0.366764      -1.131037       0.004314       0.043929      -0.019777       0.048368       0.020690      -0.033560       0.018397       0.027895       0.034181      -0.049460       0.006023       0.043437             12.302528      11.243110       5.049065       4.743806      14.627694       4.196970      11.036781          -0.007620
          136              O       1.175152      -1.970823       4.323034      -0.514068      39.114333 0.52629479E+03  0.12583090E+05                                 9.224317                            7.107003       0.345563       2.160801                    0.998684      27.247918      71.399677       0.711824       0.359894      -1.138423       0.002422      -0.041068      -0.019831       0.045669      -0.028113      -0.027122      -0.015020       0.008443       0.038806      -0.048934       0.014517       0.034417             11.722214      10.097396      -4.526744       4.595763      13.943435      -4.952967      11.125811          -0.005116
          137              O      13.042172      -2.260863       4.098368      -0.531181      39.633535 0.54072700E+03  0.13020566E+05                                 9.312575                            7.211834       0.265752       2.128074                    0.998171      27.704717      72.941402       0.705196       0.360699      -1.137378      -0.004404      -0.043839      -0.032813       0.054936       0.022104       0.028325      -0.022578      -0.000745      -0.015426      -0.049156       0.021666       0.027489             11.646669       9.970478       4.849521      -3.781573      15.595795      -3.956566       9.373734          -0.005526
          138              O      11.184449      12.119700       3.721485      -0.511713      36.690767 0.51045299E+03  0.12134351E+05                                 8.858445                            7.025312       0.301370       2.146255                    0.998823      27.253415      71.650071       0.710622       0.362582      -1.134161      -0.008202       0.052443      -0.025007       0.058676      -0.025901       0.022169       0.015713       0.041255       0.037763      -0.048948       0.011961       0.036988             10.836440      10.472890      -3.306059      -4.672771      11.161726       3.887925      10.874704          -0.003683
          139              O      13.208839      -0.716621       1.434651      -0.527639      36.657808 0.51006060E+03  0.12121340E+05                                 8.849603                            7.019332       0.335632       2.155599                    0.998546      27.436271      72.093563       0.711502       0.362244      -1.134552       0.002847      -0.047239      -0.029267       0.055643       0.034723       0.006070      -0.008425       0.029107       0.033596      -0.045160       0.013102       0.032058             10.872843       7.278558      -1.430723       3.393347       7.553589      -1.566649      17.786381          -0.008223
          140              O       9.917776       6.481875      13.893162      -0.541043      39.441618 0.53850221E+03  0.12969323E+05                                 9.300149                            7.221990       0.186270       2.107652                    0.997456      27.660398      73.119763       0.700195       0.363210      -1.134034      -0.019938       0.001825       0.045834       0.050016       0.020874      -0.027219       0.013600       0.014436      -0.117841      -0.055098       0.010401       0.044696             11.587583      10.036337      -6.334101      -1.046888      16.329509       2.057833       8.396903           0.003511
          141              O       5.415048      -0.672932      12.877429      -0.212299      32.814846 0.35767974E+03  0.77553754E+04                                 8.394690                            5.836686       0.277326       2.213103                    0.998588      22.765192      56.587915       0.790912       0.357166      -1.141947       0.047303      -0.079724       0.158669       0.183764       0.137797      -0.011048      -0.041243      -0.058339      -0.197226      -0.114871      -0.065068       0.179938             12.025277      15.655032       9.677015       1.693186      14.485206       1.553308       5.935593          -0.000197
          142              O       2.521457      -4.391450      12.865952      -0.233173      32.962207 0.34903144E+03  0.75112126E+04                                 8.416687                            5.735955       0.413402       2.254240                    0.999160      22.830124      56.279623       0.805160       0.353491      -1.146501       0.065149      -0.017435       0.173254       0.185917       0.154401       0.041516       0.003895      -0.062842      -0.194573      -0.137687      -0.055663       0.193351             12.298592      12.073757       9.675048      -1.516194      18.609689      -2.332983       6.212331          -0.000408
          143              O       2.181692      -1.265919      13.969199      -0.198618      34.017877 0.34508111E+03  0.74063346E+04                                 8.575369                            5.701498       0.414793       2.262181                    0.999271      22.453984      55.308440       0.807860       0.353255      -1.146501      -0.023311       0.070155      -0.163512       0.179447      -0.090561      -0.091485       0.071911       0.001416       0.112599      -0.111677      -0.060115       0.171792             12.560366      15.237309      -8.991266      -5.935536      13.394647       4.969104       9.049141          -0.000193
          144              O      12.009085      10.598569       1.359762      -0.521150      42.088092 0.56745167E+03  0.13849389E+05                                 9.758155                            7.448839       0.112400       2.086686                    0.997311      27.603367      73.503369       0.684423       0.366674      -1.131120      -0.003830       0.039485      -0.029859       0.049652      -0.038528       0.000711       0.023210       0.020459       0.009410      -0.048581       0.005172       0.043409             12.308021      11.248810       1.580761       6.750440       8.300283       0.538208      17.374971          -0.007142
          145              O       9.980816       3.548900      13.889289      -0.533425      39.784258 0.53689248E+03  0.12897998E+05                                 9.312942                            7.166800       0.289433       2.139018                    0.998308      27.536486      72.280807       0.710684       0.358752      -1.139558      -0.007339      -0.007093       0.038091       0.039435      -0.018545      -0.046898      -0.002310      -0.024758      -0.049881      -0.060120       0.015972       0.044148             11.849910      10.214477       6.333254      -1.634286      16.307124      -3.728179       9.028130           0.005628
          146              O      -1.886204       3.598256      14.252829      -0.550873      40.325722 0.55186853E+03  0.13354286E+05                                 9.403559                            7.273841       0.257577       2.121627                    0.997905      28.009575      73.880260       0.704041       0.359520      -1.138522       0.009453       0.000601       0.046145       0.047107       0.025158       0.040986      -0.020168      -0.014745      -0.047884      -0.062367       0.024281       0.038087             11.774078      10.084122      -5.780842       2.331383      14.525872      -4.722973      10.712240           0.003587
          147              O      -0.028481      11.121382       1.991296      -0.512584      36.796111 0.51202375E+03  0.12181504E+05                                 8.875411                            7.036042       0.298774       2.144499                    0.998842      27.292872      71.791578       0.710064       0.362575      -1.134124       0.008065       0.047261      -0.034802       0.059244       0.031471      -0.011239       0.024579       0.026253      -0.012709      -0.048244       0.011430       0.036814             10.860296      10.495356      -2.397909      -5.214965       7.591846       1.820484      14.493686          -0.004335
          148              O      -2.052871       6.677225      14.248956      -0.546613      37.196423 0.51916365E+03  0.12389896E+05                                 8.920542                            7.070512       0.289953       2.137365                    0.998148      27.704544      72.905193       0.710745       0.361101      -1.135674       0.002753       0.005552       0.047312       0.047717      -0.023446       0.040800       0.014992       0.001584      -0.050773      -0.057217       0.014493       0.042724             10.970190       7.343521       3.700847       0.462188      16.741421       3.678587       8.825628          -0.000419
          149              O       1.238192      -0.506352       1.781837      -0.522334      38.893922 0.52946864E+03  0.12700471E+05                                 9.228607                            7.171180       0.191980       2.112296                    0.997759      27.410250      72.359769       0.701058       0.364227      -1.133015       0.015714      -0.050305      -0.026314       0.058906      -0.022702       0.000080      -0.018883       0.055651       0.016632      -0.044992       0.010205       0.034787             11.488824       9.949258       2.232949      -5.949866       8.523328      -2.377084      15.993886          -0.003905
          150              O      -1.834516      13.393344       1.833484      -0.670286      53.873061 0.10130046E+04  0.28344781E+05                                11.349744                            9.770859       0.312641       2.064146                    0.999084      32.807905      91.069463       0.619383       0.353415      -1.150981      -0.001144       0.004772       0.006017       0.007765       0.006312       0.011884      -0.005498       0.063730      -0.092232      -0.034777      -0.014682       0.049459             14.011235       8.425712      -0.538127      -0.928569      17.209527      -0.677195      16.398467           0.058777
          151              O       5.577984      -3.603684      11.640760      -0.197459      28.839673 0.37532749E+03  0.82620041E+04                                 7.737943                            6.050106       0.126290       2.160299                    0.998217      23.039138      58.286892       0.760824       0.365718      -1.131720      -0.000002       0.195050      -0.112349       0.225093      -0.043270      -0.075159      -0.023143       0.287956      -0.341399      -0.148678      -0.073716       0.222394             10.042732      16.133609      -3.085890      -5.347404       6.200005       1.380311       7.794582          -0.000179

******************************************************
Auxiliary information for the entire system
The total spin magnetic moment of the unit cell is   3.052071
The total net atomic charge of the unit cell is   -0.000004
Accuracy of reproducing the electrostatic potential in the unit cell:
  The inner radius (bohr) =    5.0000
  The outer radius (bohr) =   12.0000
  Valid grid points have density less than (e/(bohr^3)) =    0.0001
  The number of valid grid points were=       409594
  The rms potential error without charges in kcal/mol is=      7.14267
  The rms potential error with partial charges in kcal/mol is=      1.60815
  The RRMSE value at monopole order=      0.22515
  The rms potential error with partial charges and cloud penetration in kcal/mol is=      1.60788
  The RRMSE value at monopole order with cloud penetration is=      0.22511
  The rms potential error with partial charges and atomic dipoles in kcal/mol is=      0.43415
  The RRMSE value at dipole order=      0.06078
  The rms potential error with partial charges, atomic dipoles and cloud penetration in kcal/mol is=      0.42589
  The RRMSE value at dipole order with cloud penetration=      0.05963

******************************************************
The electron densities and ab initio electrostatic potential were computed in VASP using the PBE functional and
projector augmented wave method. See the main text of the journal article for a description of computational details.
The atomic charges, dipoles, and quadrupoles were computed with the DDEC6 method as described in
(a) T. A. Manz and N. Gabaldon Limas, RSC Adv. 6 (2016) 47771-47801 DOI: 10.1039/c6ra04656h
(b) N. Gabaldon Limas and T. A. Manz, RSC Adv. 8 (2018) 2678-2707 DOI: 10.1039/c7ra11829e.
For each atom in the material, the electron cloud parameters were fit to the spherically averaged atom-in-material
electron density using radial positions for which this density was between 10^-4 and 10^-2 electrons per cubic bohr.
The polarizabilities, dispersion coefficients, and quantum Drude oscillator (QDO) parameters were fit using the MCLF method.
The magnetic structure of the system was optimized in VASP from the default ferromagnetic initial guess using spin polarization.
The atomic spin moments (ASMs) were computed on this optimized magnetic structure using the DDEC6 partition as inputs
to the method of T. A. Manz and D. S. Sholl, J. Chem. Theory Comput. 7 (2011) 4146-4164 DOI: 10.1021/ct200539n.
The RMSE and RRMSE were computed using a uniform grid with Ewald summation.
