# Supplementary material for: A collection of forcefield precursors for metal–organic frameworks
Source: RSC Adv. 2019 Nov 13;9(63):36492–507. doi: 10.1039/c9ra07327b (PMC9075174; doi:10.1039/c9ra07327b)
Supplement: RA-009-C9RA07327B-s3593 [file RA-009-C9RA07327B-s3593.xyz]

   72
jmolscript: load "" {1 1 1} spacegroup "x,y,z" unitcell [{      7.255600     0.000000     0.000000 }, {      0.000000    10.763900     0.000000 }, {      0.000000     0.000000    11.574700 }]
Cd     2.616369     7.358633     2.419807     0.943647
Cd     6.244169     3.405267     3.367543     0.943647
Cd     1.011431     1.976683     9.154893     0.943647
Cd     4.639231     8.787217     8.207157     0.943647
H      2.858706     5.134380     5.544281     0.091419
H      0.877928     5.414242     6.574430     0.103777
H      1.770366     6.641326     6.852222     0.114449
H      7.088721     6.835077     4.815075     0.136004
H      0.703793     8.062161     5.104443     0.133728
H      3.910768     6.533687     4.502558     0.364425
H      3.330320     7.416327     5.127592     0.343000
H      6.486506     5.629520     0.243069     0.091419
H      4.505728     5.349658    10.787620     0.103777
H      5.398166     4.122574    10.509828     0.114448
H      3.460921     3.928824     0.972275     0.136004
H      4.331593     2.701739     0.682907     0.133728
H      0.282968     4.230213     1.284792     0.364425
H      6.958120     3.347573     0.659758     0.343000
H      0.769094    10.516330     6.030419     0.091418
H      2.749872     0.032292     5.000270     0.103777
H      1.857434     1.259376     4.722478     0.114448
H      3.794679     1.453127     6.759625     0.136004
H      2.924007     2.680211     6.470257     0.133728
H      6.972632     1.151737     7.072142     0.364425
H      0.297480     2.034377     6.447108     0.343000
H      4.396894     0.247570    11.331631     0.091418
H      6.377672    -0.032292     0.787080     0.103777
H      5.485234     9.504524     1.064872     0.114448
H      0.166879     9.310774    10.602425     0.136004
H      6.551807     8.083689    10.891793     0.133728
H      3.344832     9.612163    10.289908     0.364426
H      3.925280     8.729523    10.914942     0.343000
C      1.555601     4.973998     4.052302     0.600189
C      2.330499     5.733930     5.129907     0.056561
C      1.348090     6.303340     6.156583    -0.190087
C      0.336660     7.263480     5.559328    -0.313046
C      6.622912     7.833966     6.584847     0.645338
C      5.183401     5.789902     1.735048     0.600189
C      5.958299     5.029970     0.657443     0.056561
C      4.975890     4.460560    11.205467    -0.190087
C      3.964460     3.500420     0.228022    -0.313046
C      2.995112     2.929934    10.777203     0.645338
C      2.072199    10.355948     7.522398     0.600189
C      1.297301     0.351980     6.444793     0.056561
C      2.279710     0.921390     5.418117    -0.190087
C      3.291140     1.881530     6.015372    -0.313046
C      4.260488     2.452016     4.989853     0.645338
C      5.699999     0.407952     9.839652     0.600189
C      4.925101    10.411920    10.917257     0.056561
C      5.907510     9.842510     0.369233    -0.190087
C      6.918940     8.882370    11.346678    -0.313046
C      0.632688     8.311884     0.797497     0.645338
N      3.188836     6.781257     4.560432    -0.734844
N      6.816636     3.982643     1.226918    -0.734844
N      0.438964     1.399307     7.014268    -0.734844
N      4.066764     9.364593    10.347782    -0.734844
O      1.612194     5.356117     2.854321    -0.555900
O      0.864868     4.009553     4.459732    -0.564973
O      5.627443     8.487335     6.148481    -0.595646
O      6.783986     7.672508     7.811765    -0.578040
O      5.239994     5.407783     2.933029    -0.555900
O      4.492668     6.754347     1.327618    -0.564973
O      1.999643     2.276565    11.213569    -0.595646
O      3.156186     3.091392     9.550285    -0.578041
O      2.015606    -0.025833     8.720379    -0.555900
O      2.762932     9.391503     7.114968    -0.564973
O      5.255957     3.105385     5.426219    -0.595646
O      4.099414     2.290558     3.762935    -0.578040
O      5.643406     0.025833     8.641671    -0.555900
O      6.390732     1.372397    10.247082    -0.564973
O      1.628157     7.658515     0.361131    -0.595646
O      0.471614     8.473342     2.024415    -0.578040

The following XYZ coordinates are in angstroms. Other properties are in atomic units.
The sperically averaged electron density of each atom fit to a function of the form exp(a - br)
eigen_1, eigen_2 and eigen_3 are the three eigenvalues of traceless quadrupole moment tensor
  atom number  atomic symbol              X              Y              Z     net charge C6 coefficient C8 coefficient C10 coefficient fluctuating dipole atomic polarizability isotropic forcefield polarizability              a              b squared Pearson coefficient          <r^3>          <r^4>         wp_QDO          m_QDO          q_QDO       dipole_x       dipole_y       dipole_z         dipole            Qxy            Qxz            Qyz     Q(x^2-y^2)  Q(3z^2 - R^2)        eigen_1        eigen_2        eigen_3 static polarizability      alpha(xx)      alpha(xy)      alpha(xz)      alpha(yy)      alpha(yz)      alpha(zz) atomic spin moment
            1             Cd       2.616369       7.358633       2.419807       0.943647     128.018149 0.35555887E+04  0.12852869E+06                                19.139411                           18.316638       1.035161       2.048154                    0.998820      75.584544     197.450566       0.478857       0.353844      -1.219087      -0.006898      -0.034296      -0.081775       0.088943       0.049004      -0.014126       0.028655      -0.095701      -0.132602      -0.070795      -0.023066       0.093861             19.814001      21.463074      -2.884811       0.889006      16.892672      -4.618869      21.086258           0.000024
            2             Cd       6.244169       3.405267       3.367543       0.943647     128.018162 0.35555892E+04  0.12852871E+06                                19.139412                           18.316639       1.035161       2.048154                    0.998820      75.584548     197.450581       0.478857       0.353844      -1.219087      -0.006898       0.034296       0.081775       0.088943      -0.049004       0.014126       0.028655      -0.095701      -0.132602      -0.070795      -0.023066       0.093861             19.814002      21.463076       2.884811      -0.889005      16.892673      -4.618870      21.086259           0.000024
            3             Cd       1.011431       1.976683       9.154893       0.943647     128.018270 0.35555930E+04  0.12852889E+06                                19.139425                           18.316650       1.035160       2.048154                    0.998820      75.584570     197.450677       0.478857       0.353844      -1.219087       0.006898      -0.034297       0.081775       0.088944      -0.049003      -0.014126      -0.028655      -0.095700      -0.132601      -0.070795      -0.023066       0.093860             19.814016      21.463094       2.884816       0.889007      16.892685       4.618873      21.086267           0.000024
            4             Cd       4.639231       8.787217       8.207157       0.943647     128.018263 0.35555928E+04  0.12852888E+06                                19.139424                           18.316649       1.035160       2.048154                    0.998820      75.584570     197.450673       0.478857       0.353844      -1.219087       0.006898       0.034297      -0.081775       0.088944       0.049003       0.014126      -0.028655      -0.095700      -0.132601      -0.070795      -0.023066       0.093860             19.814014      21.463093      -2.884815      -0.889007      16.892684       4.618872      21.086266           0.000024
            5              H       2.858706       5.134380       5.544281       0.091419       0.891561 0.65356509E+01  0.60846427E+02                                 1.517845                            1.482819      -0.663359       2.561600                    0.999782       3.298711       8.919491       0.521484       1.261591      -0.713255       0.028408      -0.023412       0.022845       0.043324       0.000665       0.000555      -0.006413       0.000711      -0.001936      -0.006858       0.000775       0.006083              1.534850       1.547565      -0.292938       0.127379       1.697557      -0.182298       1.359427           0.000003
            6              H       0.877928       5.414242       6.574430       0.103777       1.421054 0.12133286E+02  0.13117110E+03                                 2.028751                            1.982765      -1.054137       2.336768                    0.997242       3.946837      11.306365       0.466284       1.215054      -0.723743      -0.012490      -0.025675       0.012637       0.031223       0.004413      -0.000962      -0.010483       0.002079      -0.031328      -0.015977       0.003330       0.012647              2.039375       1.820476       0.309026      -0.193001       2.469062      -0.271060       1.828586           0.000005
            7              H       1.770366       6.641326       6.852222       0.114449       0.910072 0.67309866E+01  0.63441162E+02                                 1.570521                            1.532887      -0.761198       2.522796                    0.999718       3.338305       9.230252       0.496410       1.309100      -0.703206       0.010877       0.012943       0.025534       0.030624      -0.007919       0.007580      -0.000080       0.009023       0.011703      -0.012083      -0.000473       0.012556              1.582491       1.489816       0.128685       0.209305       1.534708       0.271850       1.722950           0.000004
            8              H       7.088721       6.835077       4.815075       0.136004       1.018807 0.78814185E+01  0.78110869E+02                                 1.755916                            1.702458      -1.196457       2.308842                    0.994018       3.777307      11.093661       0.448146       1.379048      -0.686669      -0.012006      -0.011445      -0.021469       0.027130       0.000132       0.006861       0.001984       0.003559      -0.001256      -0.006601      -0.001353       0.007953              1.785535       1.719085       0.174013       0.301245       1.695513       0.380382       1.942008           0.000002
            9              H       0.703793       8.062161       5.104443       0.133728       1.019298 0.80128247E+01  0.79324523E+02                                 1.726807                            1.693513      -0.950904       2.423136                    0.996098       3.653369      10.541299       0.460958       1.342217      -0.694972       0.003161       0.021578      -0.014391       0.026129      -0.001746       0.000873      -0.010365      -0.012889      -0.022194      -0.012206      -0.002958       0.015164              1.737017       1.599292       0.253942      -0.141334       2.022492      -0.144317       1.589266           0.000004
           10              H       3.910768       6.533687       4.502558       0.364425       0.382137 0.21756439E+01  0.15748344E+02                                 0.951390                            0.928270      -1.183929       2.473870                    0.999984       2.183112       5.616927       0.569728       1.485223      -0.668960       0.017338      -0.005879       0.007000       0.019600       0.006509       0.006065      -0.003794      -0.000084      -0.031913      -0.014414       0.002453       0.011960              0.963730       1.118541      -0.078910      -0.118806       0.894725       0.078794       0.877925           0.000002
           11              H       3.330320       7.416327       5.127592       0.343000       0.467493 0.28440116E+01  0.22281511E+02                                 1.141768                            1.104505      -1.160232       2.471345                    0.999865       2.497023       6.954669       0.486024       1.608553      -0.647827       0.007396       0.010232       0.015511       0.020000       0.005224      -0.006315       0.004408       0.001471      -0.012340      -0.011250       0.003409       0.007841              1.160468       1.058014       0.034199      -0.015782       1.308349       0.268195       1.115039           0.000003
           12              H       6.486506       5.629520       0.243069       0.091419       0.891561 0.65356477E+01  0.60846392E+02                                 1.517845                            1.482819      -0.663359       2.561600                    0.999782       3.298710       8.919489       0.521484       1.261591      -0.713255       0.028408       0.023412      -0.022845       0.043324      -0.000665      -0.000555      -0.006413       0.000711      -0.001936      -0.006858       0.000775       0.006083              1.534850       1.547565       0.292938      -0.127379       1.697557      -0.182298       1.359427           0.000003
           13              H       4.505728       5.349658      10.787620       0.103777       1.421055 0.12133292E+02  0.13117117E+03                                 2.028751                            1.982766      -1.054137       2.336767                    0.997242       3.946838      11.306369       0.466284       1.215054      -0.723743      -0.012490       0.025675      -0.012637       0.031223      -0.004413       0.000962      -0.010483       0.002079      -0.031328      -0.015977       0.003330       0.012647              2.039375       1.820477      -0.309026       0.193001       2.469063      -0.271061       1.828586           0.000005
           14              H       5.398166       4.122574      10.509828       0.114448       0.910072 0.67309898E+01  0.63441200E+02                                 1.570522                            1.532888      -0.761198       2.522796                    0.999718       3.338306       9.230255       0.496410       1.309101      -0.703206       0.010877      -0.012943      -0.025533       0.030624       0.007919      -0.007580      -0.000080       0.009023       0.011703      -0.012083      -0.000473       0.012556              1.582492       1.489817      -0.128686      -0.209306       1.534709       0.271850       1.722950           0.000004
           15              H       3.460921       3.928824       0.972275       0.136004       1.018808 0.78814219E+01  0.78110907E+02                                 1.755916                            1.702458      -1.196457       2.308843                    0.994018       3.777307      11.093660       0.448146       1.379048      -0.686669      -0.012006       0.011445       0.021469       0.027130      -0.000132      -0.006861       0.001984       0.003559      -0.001256      -0.006601      -0.001353       0.007953              1.785535       1.719085      -0.174013      -0.301245       1.695513       0.380383       1.942008           0.000002
           16              H       4.331593       2.701739       0.682907       0.133728       1.019299 0.80128299E+01  0.79324584E+02                                 1.726807                            1.693513      -0.950904       2.423136                    0.996098       3.653370      10.541301       0.460958       1.342216      -0.694972       0.003161      -0.021578       0.014391       0.026129       0.001746      -0.000873      -0.010365      -0.012889      -0.022194      -0.012206      -0.002958       0.015164              1.737017       1.599292      -0.253942       0.141334       2.022492      -0.144317       1.589267           0.000004
           17              H       0.282968       4.230213       1.284792       0.364425       0.382137 0.21756449E+01  0.15748350E+02                                 0.951390                            0.928269      -1.183929       2.473870                    0.999984       2.183112       5.616925       0.569728       1.485222      -0.668960       0.017338       0.005879      -0.007000       0.019600      -0.006509      -0.006065      -0.003794      -0.000084      -0.031913      -0.014414       0.002453       0.011960              0.963730       1.118541       0.078910       0.118806       0.894725       0.078794       0.877925           0.000002
           18              H       6.958120       3.347573       0.659758       0.343000       0.467493 0.28440116E+01  0.22281511E+02                                 1.141768                            1.104505      -1.160232       2.471345                    0.999865       2.497023       6.954669       0.486024       1.608553      -0.647827       0.007396      -0.010232      -0.015511       0.020000      -0.005224       0.006315       0.004408       0.001471      -0.012340      -0.011250       0.003409       0.007841              1.160468       1.058014      -0.034199       0.015782       1.308349       0.268195       1.115039           0.000003
           19              H       0.769094      10.516330       6.030419       0.091418       0.891560 0.65356452E+01  0.60846360E+02                                 1.517844                            1.482818      -0.663358       2.561600                    0.999782       3.298709       8.919484       0.521484       1.261591      -0.713255      -0.028408      -0.023412      -0.022845       0.043324      -0.000665       0.000555       0.006413       0.000711      -0.001936      -0.006858       0.000775       0.006083              1.534849       1.547565       0.292938       0.127379       1.697557       0.182298       1.359427           0.000004
           20              H       2.749872       0.032292       5.000270       0.103777       1.421052 0.12133261E+02  0.13117074E+03                                 2.028748                            1.982763      -1.054134       2.336769                    0.997242       3.946832      11.306345       0.466285       1.215054      -0.723743       0.012490      -0.025675      -0.012637       0.031223      -0.004413      -0.000962       0.010483       0.002079      -0.031328      -0.015977       0.003330       0.012647              2.039372       1.820474      -0.309025      -0.193000       2.469059       0.271060       1.828583           0.000005
           21              H       1.857434       1.259376       4.722478       0.114448       0.910072 0.67309848E+01  0.63441134E+02                                 1.570520                            1.532887      -0.761197       2.522797                    0.999718       3.338304       9.230245       0.496411       1.309100      -0.703206      -0.010877       0.012943      -0.025534       0.030624       0.007919       0.007580       0.000080       0.009023       0.011703      -0.012083      -0.000473       0.012556              1.582491       1.489816      -0.128685       0.209305       1.534707      -0.271850       1.722949           0.000004
           22              H       3.794679       1.453127       6.759625       0.136004       1.018807 0.78814177E+01  0.78110861E+02                                 1.755916                            1.702458      -1.196457       2.308843                    0.994018       3.777307      11.093662       0.448146       1.379049      -0.686669       0.012006      -0.011445       0.021469       0.027130      -0.000132       0.006861      -0.001984       0.003559      -0.001256      -0.006601      -0.001353       0.007953              1.785535       1.719085      -0.174013       0.301245       1.695513      -0.380382       1.942008           0.000002
           23              H       2.924007       2.680211       6.470257       0.133728       1.019300 0.80128417E+01  0.79324728E+02                                 1.726808                            1.693514      -0.950904       2.423136                    0.996098       3.653373      10.541311       0.460958       1.342216      -0.694972      -0.003161       0.021578       0.014391       0.026129       0.001746       0.000873       0.010365      -0.012889      -0.022194      -0.012206      -0.002958       0.015164              1.737018       1.599293      -0.253942      -0.141334       2.022493       0.144317       1.589267           0.000004
           24              H       6.972632       1.151737       7.072142       0.364425       0.382137 0.21756449E+01  0.15748351E+02                                 0.951390                            0.928269      -1.183929       2.473870                    0.999984       2.183112       5.616925       0.569728       1.485222      -0.668960      -0.017338      -0.005879      -0.007000       0.019600      -0.006509       0.006065       0.003794      -0.000084      -0.031913      -0.014414       0.002453       0.011960              0.963730       1.118541       0.078910      -0.118806       0.894725      -0.078794       0.877925           0.000002
           25              H       0.297480       2.034377       6.447108       0.343000       0.467493 0.28440104E+01  0.22281502E+02                                 1.141768                            1.104505      -1.160233       2.471345                    0.999865       2.497023       6.954671       0.486023       1.608554      -0.647827      -0.007396       0.010232      -0.015511       0.020000      -0.005224      -0.006315      -0.004408       0.001471      -0.012340      -0.011250       0.003409       0.007841              1.160468       1.058014      -0.034199      -0.015782       1.308350      -0.268195       1.115039           0.000003
           26              H       4.396894       0.247570      11.331631       0.091418       0.891560 0.65356452E+01  0.60846360E+02                                 1.517844                            1.482818      -0.663359       2.561600                    0.999782       3.298709       8.919484       0.521484       1.261591      -0.713255      -0.028408       0.023412       0.022845       0.043324       0.000665      -0.000555       0.006413       0.000711      -0.001936      -0.006858       0.000775       0.006083              1.534849       1.547565      -0.292938      -0.127379       1.697557       0.182298       1.359427           0.000003
           27              H       6.377672      -0.032292       0.787080       0.103777       1.421052 0.12133259E+02  0.13117072E+03                                 2.028748                            1.982763      -1.054135       2.336769                    0.997242       3.946832      11.306344       0.466285       1.215053      -0.723743       0.012490       0.025675       0.012637       0.031223       0.004413       0.000962       0.010483       0.002079      -0.031328      -0.015977       0.003330       0.012647              2.039372       1.820474       0.309025       0.193000       2.469059       0.271060       1.828583           0.000005
           28              H       5.485234       9.504524       1.064872       0.114448       0.910072 0.67309860E+01  0.63441147E+02                                 1.570520                            1.532887      -0.761197       2.522797                    0.999718       3.338304       9.230245       0.496411       1.309100      -0.703206      -0.010877      -0.012943       0.025534       0.030624      -0.007919      -0.007580       0.000080       0.009023       0.011703      -0.012083      -0.000473       0.012556              1.582491       1.489816       0.128685      -0.209305       1.534708      -0.271850       1.722949           0.000004
           29              H       0.166879       9.310774      10.602425       0.136004       1.018807 0.78814210E+01  0.78110899E+02                                 1.755916                            1.702458      -1.196457       2.308843                    0.994018       3.777307      11.093661       0.448146       1.379048      -0.686669       0.012006       0.011445      -0.021469       0.027130       0.000132      -0.006861      -0.001984       0.003559      -0.001256      -0.006601      -0.001353       0.007953              1.785535       1.719085       0.174013      -0.301245       1.695514      -0.380383       1.942008           0.000002
           30              H       6.551807       8.083689      10.891793       0.133728       1.019300 0.80128416E+01  0.79324728E+02                                 1.726808                            1.693514      -0.950904       2.423136                    0.996098       3.653373      10.541311       0.460958       1.342216      -0.694972      -0.003161      -0.021578      -0.014391       0.026129      -0.001746      -0.000873       0.010365      -0.012889      -0.022194      -0.012206      -0.002958       0.015164              1.737018       1.599293       0.253942       0.141334       2.022493       0.144317       1.589268           0.000004
           31              H       3.344832       9.612163      10.289908       0.364426       0.382137 0.21756449E+01  0.15748352E+02                                 0.951390                            0.928269      -1.183929       2.473870                    0.999984       2.183112       5.616926       0.569728       1.485222      -0.668960      -0.017338       0.005879       0.007000       0.019600       0.006509      -0.006065       0.003794      -0.000084      -0.031913      -0.014414       0.002453       0.011960              0.963730       1.118541      -0.078910       0.118806       0.894725      -0.078794       0.877925           0.000002
           32              H       3.925280       8.729523      10.914942       0.343000       0.467493 0.28440110E+01  0.22281506E+02                                 1.141768                            1.104505      -1.160233       2.471345                    0.999865       2.497023       6.954670       0.486023       1.608554      -0.647827      -0.007396      -0.010232       0.015511       0.020000       0.005224       0.006315      -0.004408       0.001471      -0.012340      -0.011250       0.003409       0.007841              1.160468       1.058014       0.034199       0.015782       1.308350      -0.268195       1.115039           0.000003
           33              C       1.555601       4.973998       4.052302       0.600189      20.223562 0.25437130E+03  0.52994536E+04                                 6.906312                            5.739047      -0.025192       2.058757                    0.999523      22.227733      62.790944       0.605481       0.485560      -1.010745      -0.031334      -0.044797      -0.044595       0.070550      -0.074144      -0.021059       0.010454       0.037010      -0.137435      -0.056554      -0.046341       0.102895              7.440726       6.045734       2.466000       0.351143       7.601519      -0.272175       8.674926           0.000011
           34              C       2.330499       5.733930       5.129907       0.056561      22.798515 0.34563652E+03  0.77050653E+04                                 7.205055                            6.323351      -0.112298       2.015936                    0.998386      25.487283      72.327279       0.633349       0.433817      -1.048987       0.062181       0.130097      -0.002610       0.144217       0.022961      -0.048497      -0.040187       0.003142      -0.083803      -0.066410      -0.008915       0.075325              7.738819       8.245701       0.490896      -0.838846       7.718259       1.057975       7.252497           0.000007
           35              C       1.348090       6.303340       6.156583      -0.190087      26.629146 0.43719321E+03  0.10389501E+05                                 8.004679                            7.116886      -0.372974       1.870774                    0.997835      30.160215      89.877011       0.593262       0.434448      -1.043184      -0.024584       0.058595      -0.071857       0.095923      -0.042749      -0.006616      -0.012466       0.053375      -0.052364      -0.048154      -0.010970       0.059124              8.527316       8.748765      -2.184574      -1.211376       8.836884       1.216606       7.996301           0.000009
           36              C       0.336660       7.263480       5.559328      -0.313046      30.732033 0.48852586E+03  0.11859342E+05                                 8.574240                            7.331205      -0.226328       1.915806                    0.996251      30.830753      90.922677       0.611559       0.412567      -1.063588       0.063790      -0.056819       0.045626       0.096847      -0.022389       0.027598      -0.020500       0.025283      -0.026978      -0.030014      -0.020037       0.050051              9.415397       9.958622      -2.951889      -1.660130       9.450745       1.905598       8.836824           0.000010
           37              C       6.622912       7.833966       6.584847       0.645338      20.681726 0.24725423E+03  0.50948348E+04                                 6.982605                            5.596020       0.026823       2.072071                    0.999821      21.688214      60.158775       0.625855       0.474948      -1.020320      -0.010121       0.014052       0.015158       0.023014       0.055876       0.014928       0.007605      -0.068728      -0.177238      -0.063470      -0.032919       0.096389              7.744622       8.487310      -2.826606      -1.609390       5.865949       1.368221       8.880607           0.000008
           38              C       5.183401       5.789902       1.735048       0.600189      20.223563 0.25437133E+03  0.52994541E+04                                 6.906312                            5.739047      -0.025192       2.058757                    0.999523      22.227734      62.790945       0.605481       0.485560      -1.010745      -0.031334       0.044797       0.044595       0.070550       0.074144       0.021059       0.010454       0.037010      -0.137435      -0.056554      -0.046341       0.102895              7.440726       6.045734      -2.466000      -0.351143       7.601519      -0.272175       8.674925           0.000011
           39              C       5.958299       5.029970       0.657443       0.056561      22.798512 0.34563645E+03  0.77050633E+04                                 7.205054                            6.323350      -0.112297       2.015936                    0.998386      25.487279      72.327262       0.633349       0.433817      -1.048987       0.062181      -0.130097       0.002610       0.144217      -0.022961       0.048497      -0.040187       0.003142      -0.083803      -0.066410      -0.008915       0.075325              7.738818       8.245699      -0.490895       0.838846       7.718257       1.057975       7.252496           0.000007
           40              C       4.975890       4.460560      11.205467      -0.190087      26.629143 0.43719315E+03  0.10389500E+05                                 8.004678                            7.116886      -0.372974       1.870774                    0.997835      30.160214      89.877006       0.593263       0.434448      -1.043184      -0.024584      -0.058595       0.071857       0.095923       0.042749       0.006616      -0.012466       0.053375      -0.052364      -0.048154      -0.010970       0.059124              8.527315       8.748764       2.184573       1.211376       8.836882       1.216606       7.996300           0.000008
           41              C       3.964460       3.500420       0.228022      -0.313046      30.732036 0.48852590E+03  0.11859343E+05                                 8.574241                            7.331205      -0.226327       1.915806                    0.996251      30.830750      90.922669       0.611559       0.412567      -1.063588       0.063790       0.056819      -0.045626       0.096847       0.022389      -0.027598      -0.020500       0.025283      -0.026978      -0.030014      -0.020037       0.050051              9.415398       9.958622       2.951889       1.660131       9.450748       1.905600       8.836825           0.000009
           42              C       2.995112       2.929934      10.777203       0.645338      20.681724 0.24725420E+03  0.50948339E+04                                 6.982604                            5.596020       0.026823       2.072071                    0.999821      21.688213      60.158773       0.625855       0.474948      -1.020320      -0.010121      -0.014052      -0.015158       0.023014      -0.055876      -0.014928       0.007605      -0.068728      -0.177237      -0.063470      -0.032919       0.096389              7.744622       8.487309       2.826606       1.609390       5.865949       1.368221       8.880606           0.000008
           43              C       2.072199      10.355948       7.522398       0.600189      20.223564 0.25437135E+03  0.52994546E+04                                 6.906312                            5.739047      -0.025192       2.058757                    0.999523      22.227735      62.790948       0.605481       0.485560      -1.010745       0.031334      -0.044797       0.044595       0.070550       0.074144      -0.021059      -0.010454       0.037010      -0.137435      -0.056554      -0.046341       0.102895              7.440726       6.045734      -2.466001       0.351143       7.601520       0.272176       8.674925           0.000011
           44              C       1.297301       0.351980       6.444793       0.056561      22.798505 0.34563633E+03  0.77050597E+04                                 7.205052                            6.323348      -0.112296       2.015936                    0.998386      25.487272      72.327230       0.633349       0.433817      -1.048987      -0.062181       0.130097       0.002610       0.144217      -0.022961      -0.048496       0.040187       0.003142      -0.083803      -0.066410      -0.008915       0.075325              7.738815       8.245696      -0.490896      -0.838844       7.718256      -1.057974       7.252493           0.000007
           45              C       2.279710       0.921390       5.418117      -0.190087      26.629120 0.43719268E+03  0.10389485E+05                                 8.004672                            7.116881      -0.372973       1.870774                    0.997835      30.160189      89.876895       0.593263       0.434448      -1.043184       0.024584       0.058595       0.071857       0.095923       0.042749      -0.006616       0.012466       0.053375      -0.052364      -0.048154      -0.010970       0.059124              8.527309       8.748757       2.184572      -1.211374       8.836876      -1.216604       7.996294           0.000008
           46              C       3.291140       1.881530       6.015372      -0.313046      30.732031 0.48852583E+03  0.11859341E+05                                 8.574239                            7.331204      -0.226327       1.915806                    0.996251      30.830753      90.922677       0.611559       0.412567      -1.063588      -0.063790      -0.056819      -0.045626       0.096847       0.022389       0.027598       0.020500       0.025283      -0.026978      -0.030014      -0.020037       0.050050              9.415396       9.958622       2.951888      -1.660130       9.450744      -1.905597       8.836823           0.000010
           47              C       4.260488       2.452016       4.989853       0.645338      20.681722 0.24725418E+03  0.50948334E+04                                 6.982604                            5.596019       0.026823       2.072071                    0.999821      21.688210      60.158758       0.625855       0.474948      -1.020320       0.010121       0.014052      -0.015158       0.023014      -0.055876       0.014928      -0.007605      -0.068728      -0.177238      -0.063470      -0.032919       0.096389              7.744620       8.487308       2.826605      -1.609390       5.865948      -1.368220       8.880606           0.000008
           48              C       5.699999       0.407952       9.839652       0.600189      20.223563 0.25437133E+03  0.52994541E+04                                 6.906312                            5.739047      -0.025192       2.058757                    0.999523      22.227734      62.790945       0.605481       0.485560      -1.010745       0.031334       0.044797      -0.044595       0.070550      -0.074144       0.021059      -0.010454       0.037010      -0.137435      -0.056554      -0.046341       0.102895              7.440726       6.045734       2.466001      -0.351143       7.601520       0.272176       8.674924           0.000011
           49              C       4.925101      10.411920      10.917257       0.056561      22.798508 0.34563638E+03  0.77050612E+04                                 7.205052                            6.323349      -0.112297       2.015936                    0.998386      25.487274      72.327236       0.633349       0.433817      -1.048987      -0.062181      -0.130097      -0.002610       0.144217       0.022961       0.048496       0.040187       0.003142      -0.083803      -0.066410      -0.008915       0.075325              7.738816       8.245697       0.490896       0.838844       7.718257      -1.057974       7.252493           0.000007
           50              C       5.907510       9.842510       0.369233      -0.190087      26.629121 0.43719270E+03  0.10389485E+05                                 8.004672                            7.116881      -0.372973       1.870775                    0.997835      30.160190      89.876895       0.593263       0.434448      -1.043184       0.024584      -0.058595      -0.071857       0.095923      -0.042749       0.006616       0.012466       0.053375      -0.052364      -0.048154      -0.010970       0.059124              8.527308       8.748756      -2.184571       1.211373       8.836875      -1.216604       7.996294           0.000009
           51              C       6.918940       8.882370      11.346678      -0.313046      30.732040 0.48852598E+03  0.11859346E+05                                 8.574241                            7.331206      -0.226327       1.915806                    0.996251      30.830753      90.922676       0.611559       0.412567      -1.063588      -0.063790       0.056819       0.045626       0.096847      -0.022389      -0.027598       0.020500       0.025283      -0.026978      -0.030014      -0.020037       0.050050              9.415398       9.958623      -2.951889       1.660131       9.450748      -1.905600       8.836824           0.000010
           52              C       0.632688       8.311884       0.797497       0.645338      20.681722 0.24725417E+03  0.50948331E+04                                 6.982603                            5.596019       0.026823       2.072072                    0.999821      21.688210      60.158757       0.625855       0.474948      -1.020320       0.010121      -0.014052       0.015158       0.023014       0.055876      -0.014928      -0.007605      -0.068728      -0.177238      -0.063470      -0.032919       0.096389              7.744620       8.487308      -2.826605       1.609389       5.865948      -1.368220       8.880605           0.000008
           53              N       3.188836       6.781257       4.560432      -0.734844      31.181752 0.55771905E+03  0.13873205E+05                                 8.611402                            7.896784      -0.514817       1.835413                    0.995383      32.040242      92.957827       0.587257       0.419292      -1.068592      -0.113992      -0.116561       0.051143       0.170869       0.059661      -0.031898      -0.000424       0.001811      -0.114661      -0.063346      -0.019941       0.083287              9.019937      10.178755       2.360651      -1.182320       8.592770       0.347533       8.288286           0.000011
           54              N       6.816636       3.982643       1.226918      -0.734844      31.181749 0.55771897E+03  0.13873202E+05                                 8.611402                            7.896783      -0.514817       1.835413                    0.995383      32.040240      92.957817       0.587257       0.419292      -1.068592      -0.113991       0.116561      -0.051143       0.170869      -0.059661       0.031898      -0.000424       0.001811      -0.114661      -0.063346      -0.019941       0.083287              9.019936      10.178754      -2.360651       1.182320       8.592769       0.347533       8.288286           0.000011
           55              N       0.438964       1.399307       7.014268      -0.734844      31.181761 0.55771928E+03  0.13873212E+05                                 8.611404                            7.896786      -0.514817       1.835412                    0.995383      32.040248      92.957852       0.587257       0.419292      -1.068592       0.113991      -0.116562      -0.051143       0.170869      -0.059661      -0.031897       0.000424       0.001812      -0.114660      -0.063346      -0.019941       0.083287              9.019939      10.178756      -2.360652      -1.182319       8.592772      -0.347534       8.288288           0.000011
           56              N       4.066764       9.364593      10.347782      -0.734844      31.181761 0.55771927E+03  0.13873211E+05                                 8.611404                            7.896786      -0.514817       1.835412                    0.995383      32.040248      92.957849       0.587257       0.419292      -1.068592       0.113992       0.116562       0.051143       0.170869       0.059661       0.031898       0.000424       0.001812      -0.114660      -0.063346      -0.019941       0.083287              9.019939      10.178756       2.360652       1.182319       8.592772      -0.347534       8.288288           0.000011
           57              O       1.612194       5.356117       2.854321      -0.555900      32.052146 0.54266634E+03  0.13006522E+05                                 7.825369                            7.134195       0.649387       2.281671                    0.994596      26.791307      69.107161       0.726590       0.351713      -1.150949      -0.004765      -0.015376       0.003560       0.016486      -0.025971      -0.010825      -0.039150      -0.005831       0.107862      -0.057642       0.000352       0.057290              8.139304       6.429808       1.048777      -0.254691       6.653504      -1.621432      11.334598           0.000008
           58              O       0.864868       4.009553       4.459732      -0.564973      34.986796 0.55900683E+03  0.13515438E+05                                 8.345045                            7.258313       0.594978       2.251789                    0.995260      27.260286      70.923990       0.716816       0.353415      -1.148069       0.013677       0.018252      -0.019344       0.029906       0.006948      -0.020914      -0.025981       0.024456      -0.234466      -0.086807       0.027917       0.058890              8.929146       9.189913       3.539430      -0.035525      11.129694      -1.602101       6.467831           0.000011
           59              O       5.627443       8.487335       6.148481      -0.595646      29.272645 0.46354156E+03  0.10677265E+05                                 7.284426                            6.471202       1.087188       2.394842                    0.999387      27.163218      68.612822       0.784914       0.338776      -1.162174       0.016454       0.005767       0.007760       0.019084      -0.026363       0.014353       0.015967       0.036054      -0.201484      -0.073154       0.007419       0.065735              7.700519      10.196888      -2.725654       0.587739       6.706169       0.287830       6.198501           0.000013
           60              O       6.783986       7.672508       7.811765      -0.578040      29.452073 0.49090810E+03  0.11499453E+05                                 7.378949                            6.748074       0.835555       2.308976                    0.998491      27.524556      70.683461       0.751689       0.347849      -1.151658       0.029108       0.012318      -0.021689       0.038333       0.033870       0.005616       0.006502      -0.036714       0.128590      -0.059979       0.014567       0.045412              7.634598       6.031505      -0.687807      -0.398786       5.543413       0.445547      11.328874           0.000012
           61              O       5.239994       5.407783       2.933029      -0.555900      32.052152 0.54266648E+03  0.13006526E+05                                 7.825370                            7.134196       0.649387       2.281671                    0.994596      26.791310      69.107172       0.726590       0.351713      -1.150949      -0.004765       0.015376      -0.003560       0.016486       0.025971       0.010825      -0.039150      -0.005831       0.107862      -0.057642       0.000352       0.057290              8.139305       6.429809      -1.048777       0.254691       6.653505      -1.621432      11.334600           0.000008
           62              O       4.492668       6.754347       1.327618      -0.564973      34.986795 0.55900681E+03  0.13515438E+05                                 8.345045                            7.258313       0.594978       2.251789                    0.995260      27.260286      70.923989       0.716816       0.353415      -1.148069       0.013677      -0.018252       0.019344       0.029906      -0.006948       0.020914      -0.025981       0.024456      -0.234466      -0.086807       0.027917       0.058890              8.929145       9.189912      -3.539429       0.035525      11.129694      -1.602100       6.467830           0.000011
           63              O       1.999643       2.276565      11.213569      -0.595646      29.272650 0.46354166E+03  0.10677267E+05                                 7.284427                            6.471203       1.087188       2.394842                    0.999387      27.163220      68.612830       0.784914       0.338776      -1.162174       0.016454      -0.005767      -0.007760       0.019084       0.026363      -0.014353       0.015967       0.036053      -0.201484      -0.073154       0.007419       0.065735              7.700520      10.196889       2.725654      -0.587739       6.706170       0.287830       6.198502           0.000013
           64              O       3.156186       3.091392       9.550285      -0.578041      29.452083 0.49090831E+03  0.11499460E+05                                 7.378951                            6.748076       0.835554       2.308975                    0.998491      27.524560      70.683477       0.751689       0.347849      -1.151658       0.029108      -0.012318       0.021689       0.038333      -0.033870      -0.005616       0.006502      -0.036714       0.128590      -0.059979       0.014567       0.045412              7.634600       6.031507       0.687808       0.398786       5.543415       0.445548      11.328877           0.000012
           65              O       2.015606      -0.025833       8.720379      -0.555900      32.052147 0.54266638E+03  0.13006523E+05                                 7.825369                            7.134195       0.649387       2.281671                    0.994596      26.791308      69.107164       0.726590       0.351713      -1.150949       0.004765      -0.015376      -0.003560       0.016486       0.025971      -0.010825       0.039150      -0.005830       0.107862      -0.057642       0.000352       0.057290              8.139303       6.429809      -1.048777      -0.254691       6.653505       1.621432      11.334597           0.000008
           66              O       2.762932       9.391503       7.114968      -0.564973      34.986809 0.55900707E+03  0.13515446E+05                                 8.345047                            7.258315       0.594978       2.251789                    0.995260      27.260291      70.924009       0.716816       0.353416      -1.148069      -0.013677       0.018252       0.019344       0.029906      -0.006948      -0.020914       0.025981       0.024457      -0.234466      -0.086807       0.027917       0.058890              8.929148       9.189915      -3.539431      -0.035525      11.129697       1.602101       6.467832           0.000011
           67              O       5.255957       3.105385       5.426219      -0.595646      29.272674 0.46354216E+03  0.10677282E+05                                 7.284431                            6.471206       1.087188       2.394842                    0.999387      27.163231      68.612869       0.784914       0.338776      -1.162174      -0.016454       0.005767      -0.007761       0.019084       0.026363       0.014353      -0.015967       0.036053      -0.201484      -0.073154       0.007419       0.065735              7.700525      10.196895       2.725655       0.587739       6.706173      -0.287831       6.198505           0.000013
           68              O       4.099414       2.290558       3.762935      -0.578040      29.452023 0.49090702E+03  0.11499421E+05                                 7.378939                            6.748065       0.835557       2.308977                    0.998491      27.524539      70.683384       0.751690       0.347849      -1.151659      -0.029108       0.012317       0.021689       0.038332      -0.033870       0.005616      -0.006502      -0.036714       0.128589      -0.059979       0.014567       0.045412              7.634587       6.031496       0.687805      -0.398784       5.543406      -0.445545      11.328859           0.000012
           69              O       5.643406       0.025833       8.641671      -0.555900      32.052146 0.54266636E+03  0.13006522E+05                                 7.825369                            7.134194       0.649387       2.281671                    0.994596      26.791308      69.107162       0.726590       0.351713      -1.150949       0.004765       0.015376       0.003560       0.016486      -0.025971       0.010825       0.039150      -0.005830       0.107862      -0.057642       0.000352       0.057290              8.139303       6.429808       1.048777       0.254691       6.653505       1.621432      11.334596           0.000008
           70              O       6.390732       1.372397      10.247082      -0.564973      34.986806 0.55900702E+03  0.13515444E+05                                 8.345047                            7.258315       0.594978       2.251789                    0.995260      27.260289      70.924005       0.716816       0.353416      -1.148069      -0.013677      -0.018252      -0.019344       0.029906       0.006948       0.020914       0.025981       0.024457      -0.234466      -0.086807       0.027917       0.058890              8.929148       9.189915       3.539431       0.035525      11.129697       1.602101       6.467832           0.000011
           71              O       1.628157       7.658515       0.361131      -0.595646      29.272682 0.46354231E+03  0.10677286E+05                                 7.284433                            6.471208       1.087187       2.394841                    0.999387      27.163234      68.612881       0.784914       0.338776      -1.162174      -0.016454      -0.005767       0.007761       0.019084      -0.026362      -0.014353      -0.015967       0.036054      -0.201485      -0.073155       0.007419       0.065735              7.700526      10.196898      -2.725656      -0.587739       6.706175      -0.287831       6.198507           0.000013
           72              O       0.471614       8.473342       2.024415      -0.578040      29.452021 0.49090697E+03  0.11499420E+05                                 7.378939                            6.748065       0.835557       2.308977                    0.998491      27.524537      70.683379       0.751690       0.347849      -1.151658      -0.029108      -0.012318      -0.021689       0.038332       0.033870      -0.005616      -0.006502      -0.036714       0.128589      -0.059979       0.014567       0.045412              7.634587       6.031496      -0.687805       0.398784       5.543406      -0.445545      11.328858           0.000012

******************************************************
Auxiliary information for the entire system
The total spin magnetic moment of the unit cell is   0.000584
The total net atomic charge of the unit cell is   -0.000001
Accuracy of reproducing the electrostatic potential in the unit cell:
  The inner radius (bohr) =    5.0000
  The outer radius (bohr) =   12.0000
  Valid grid points have density less than (e/(bohr^3)) =    0.0001
  The number of valid grid points were=         1768
  The rms potential error without charges in kcal/mol is=      5.02173
  The rms potential error with partial charges in kcal/mol is=      0.66605
  The RRMSE value at monopole order=      0.13263
  The rms potential error with partial charges and cloud penetration in kcal/mol is=      0.65331
  The RRMSE value at monopole order with cloud penetration is=      0.13010
  The rms potential error with partial charges and atomic dipoles in kcal/mol is=      0.36958
  The RRMSE value at dipole order=      0.07360
  The rms potential error with partial charges, atomic dipoles and cloud penetration in kcal/mol is=      0.35079
  The RRMSE value at dipole order with cloud penetration=      0.06985

******************************************************
The electron densities and ab initio electrostatic potential were computed in VASP using the PBE functional and
projector augmented wave method. See the main text of the journal article for a description of computational details.
The atomic charges, dipoles, and quadrupoles were computed with the DDEC6 method as described in
(a) T. A. Manz and N. Gabaldon Limas, RSC Adv. 6 (2016) 47771-47801 DOI: 10.1039/c6ra04656h
(b) N. Gabaldon Limas and T. A. Manz, RSC Adv. 8 (2018) 2678-2707 DOI: 10.1039/c7ra11829e.
For each atom in the material, the electron cloud parameters were fit to the spherically averaged atom-in-material
electron density using radial positions for which this density was between 10^-4 and 10^-2 electrons per cubic bohr.
The polarizabilities, dispersion coefficients, and quantum Drude oscillator (QDO) parameters were fit using the MCLF method.
The magnetic structure of the system was optimized in VASP from the default ferromagnetic initial guess using spin polarization.
The atomic spin moments (ASMs) were computed on this optimized magnetic structure using the DDEC6 partition as inputs
to the method of T. A. Manz and D. S. Sholl, J. Chem. Theory Comput. 7 (2011) 4146-4164 DOI: 10.1021/ct200539n.
The RMSE and RRMSE were computed using a uniform grid with Ewald summation.
