# Supplementary material for: A collection of forcefield precursors for metal–organic frameworks
Source: RSC Adv. 2019 Nov 13;9(63):36492–507. doi: 10.1039/c9ra07327b (PMC9075174; doi:10.1039/c9ra07327b)
Supplement: RA-009-C9RA07327B-s3594 [file RA-009-C9RA07327B-s3594.xyz]

   72
jmolscript: load "" {1 1 1} spacegroup "x,y,z" unitcell [{      7.286000     0.000000     0.000000 }, {      0.000000    10.790000     0.000000 }, {      0.000000     0.000000    11.610000 }]
Cd     4.656483     8.808956     8.232651     0.931393
Cd     1.013483     1.981044     9.182349     0.931394
Cd     6.272517     3.413956     3.377349     0.931394
Cd     2.629517     7.376044     2.427651     0.931394
H      0.477233     2.173106     6.486507     0.304992
H      6.822610     1.071447     7.042626     0.318974
H      0.654283    10.481406     5.983794     0.094939
H      2.792724     0.126243     4.993461     0.110763
H      1.722410     1.437228     4.715982     0.099978
H      2.800010     2.689947     6.464448     0.124640
H      3.866680     1.377883     6.748893     0.133380
H      4.120233     8.616894    10.928493     0.304992
H      3.179610     9.718553    10.372374     0.318974
H      4.297283     0.308594    11.431206     0.094939
H      6.435724    10.663757     0.811539     0.110763
H      5.365410     9.352772     1.089018     0.099978
H      6.443010     8.100053    10.950552     0.124640
H      0.223680     9.412117    10.666107     0.133380
H      3.165767     7.568106     5.123493     0.304992
H      4.106390     6.466447     4.567374     0.318974
H      2.988717     5.086406     5.626206     0.094939
H      0.850276     5.521243     6.616539     0.110763
H      1.920590     6.832228     6.894018     0.099978
H      0.842990     8.084947     5.145552     0.124640
H      7.062320     6.772883     4.861107     0.133379
H      6.808767     3.221894     0.681507     0.304992
H      0.463390     4.323553     1.237626     0.318974
H      6.631717     5.703594     0.178794     0.094939
H      4.493276     5.268757    10.798461     0.110763
H      5.563590     3.957772    10.520982     0.099978
H      4.485990     2.705053     0.659448     0.124640
H      3.419320     4.017117     0.943893     0.133380
C      1.315123     0.351754     6.463287     0.045703
C      2.078696    10.391849     7.544178     0.594734
C      2.280518     0.924703     5.443929    -0.189352
C      3.312216     1.889329     6.018624    -0.302922
C      4.279796     2.454725     5.001588     0.639608
C      4.958123    10.438246    10.951713     0.045703
C      5.721696     0.398151     9.870822     0.594734
C      5.923518     9.865297     0.361071    -0.189352
C      6.955216     8.900671    11.396376    -0.302922
C      0.636796     8.335275     0.803412     0.639607
C      2.327877     5.746754     5.146713     0.045703
C      1.564304     4.996849     4.065822     0.594734
C      1.362482     6.319703     6.166071    -0.189352
C      0.330784     7.284329     5.591376    -0.302922
C      6.649204     7.849725     6.608412     0.639607
C      5.970877     5.043246     0.658287     0.045703
C      5.207304     5.793151     1.739178     0.594734
C      5.005482     4.470297    11.248929    -0.189352
C      3.973784     3.505671     0.213624    -0.302922
C      3.006204     2.940275    10.806588     0.639608
N      0.428417     1.398384     7.035660    -0.623108
N      4.071417     9.391616    10.379340    -0.623108
N      3.214583     6.793384     4.574340    -0.623108
N      6.857583     3.996616     1.230660    -0.623108
O      2.030608    -0.020501     8.743491    -0.550439
O      2.787624     9.418591     7.134345    -0.570362
O      5.277250     3.107520     5.447412    -0.592037
O      4.117319     2.298270     3.770928    -0.570882
O      5.673608     0.020501     8.671509    -0.550439
O      6.430624     1.371409    10.280655    -0.570363
O      1.634250     7.682480     0.357588    -0.592037
O      0.474319     8.491730     2.034072    -0.570882
O      1.612392     5.374499     2.866509    -0.550439
O      0.855376     4.023591     4.475655    -0.570363
O      5.651750     8.502520     6.162588    -0.592038
O      6.811681     7.693270     7.839072    -0.570882
O      5.255392     5.415501     2.938491    -0.550439
O      4.498376     6.766409     1.329345    -0.570362
O      2.008750     2.287480    11.252412    -0.592037
O      3.168681     3.096730     9.575928    -0.570882

The following XYZ coordinates are in angstroms. Other properties are in atomic units.
The sperically averaged electron density of each atom fit to a function of the form exp(a - br)
eigen_1, eigen_2 and eigen_3 are the three eigenvalues of traceless quadrupole moment tensor
  atom number  atomic symbol              X              Y              Z     net charge C6 coefficient C8 coefficient C10 coefficient fluctuating dipole atomic polarizability isotropic forcefield polarizability              a              b squared Pearson coefficient          <r^3>          <r^4>         wp_QDO          m_QDO          q_QDO       dipole_x       dipole_y       dipole_z         dipole            Qxy            Qxz            Qyz     Q(x^2-y^2)  Q(3z^2 - R^2)        eigen_1        eigen_2        eigen_3 static polarizability      alpha(xx)      alpha(xy)      alpha(xz)      alpha(yy)      alpha(yz)      alpha(zz) atomic spin moment
            1             Cd       4.656483       8.808956       8.232651       0.931393     131.314052 0.36915484E+04  0.13476698E+06                                19.516466                           18.713915       0.973342       2.025674                    0.998766      76.296044     200.615019       0.471606       0.355756      -1.216851       0.005846       0.027050      -0.083752       0.088205       0.058980       0.019800      -0.041407      -0.111033      -0.129730      -0.088750      -0.020142       0.108892             20.187018      21.895895      -2.803700      -0.801003      17.097321       4.715472      21.567837           0.000024
            2             Cd       1.013483       1.981044       9.182349       0.931394     131.314025 0.36915474E+04  0.13476694E+06                                19.516462                           18.713912       0.973343       2.025674                    0.998766      76.296038     200.614992       0.471606       0.355756      -1.216851       0.005846      -0.027050       0.083752       0.088205      -0.058980      -0.019800      -0.041408      -0.111034      -0.129730      -0.088750      -0.020142       0.108892             20.187014      21.895891       2.803700       0.801002      17.097317       4.715470      21.567835           0.000024
            3             Cd       6.272517       3.413956       3.377349       0.931394     131.314084 0.36915495E+04  0.13476704E+06                                19.516468                           18.713917       0.973343       2.025674                    0.998766      76.296054     200.615052       0.471606       0.355756      -1.216851      -0.005846       0.027050       0.083752       0.088206      -0.058980       0.019800       0.041407      -0.111034      -0.129729      -0.088750      -0.020142       0.108892             20.187021      21.895900       2.803702      -0.801003      17.097323      -4.715472      21.567840           0.000024
            4             Cd       2.629517       7.376044       2.427651       0.931394     131.314054 0.36915485E+04  0.13476699E+06                                19.516466                           18.713915       0.973342       2.025674                    0.998766      76.296043     200.615017       0.471606       0.355756      -1.216851      -0.005846      -0.027050      -0.083752       0.088205       0.058980      -0.019800       0.041407      -0.111033      -0.129730      -0.088750      -0.020142       0.108892             20.187018      21.895896      -2.803700       0.801003      17.097322      -4.715471      21.567836           0.000024
            5              H       0.477233       2.173106       6.486507       0.304992       0.681848 0.47296514E+01  0.42107400E+02                                 1.459570                            1.413793      -1.534032       2.245741                    0.994981       3.114305       9.266708       0.434113       1.584797      -0.649805       0.003443       0.022794      -0.018043       0.029274      -0.004558      -0.007061      -0.004865      -0.006353      -0.029077      -0.014856       0.004374       0.010482              1.484106       1.350530       0.006384      -0.066320       1.722499      -0.320735       1.379289           0.000004
            6              H       6.822610       1.071447       7.042626       0.318974       0.619205 0.41671993E+01  0.35955970E+02                                 1.378609                            1.335274      -1.321862       2.360044                    0.997784       2.915510       8.549621       0.442437       1.604455      -0.647591      -0.026770      -0.014070      -0.004518       0.030578      -0.000672       0.005059       0.005212       0.001167      -0.041227      -0.016110       0.007327       0.008783              1.402694       1.769649       0.132363      -0.151240       1.226126      -0.079763       1.212308           0.000003
            7              H       0.654283      10.481406       5.983794       0.094939       1.246306 0.10166990E+02  0.10578087E+03                                 1.907332                            1.854215      -0.924584       2.421196                    0.995604       3.797401      10.878581       0.464229       1.268116      -0.711856      -0.038148      -0.022969      -0.025570       0.051348       0.001749       0.002559       0.005832       0.003969       0.001879      -0.006853      -0.000127       0.006980              1.934928       1.976872       0.429023       0.197682       2.156899       0.266987       1.671012           0.000005
            8              H       2.792724       0.126243       4.993461       0.110763       1.345067 0.11394741E+02  0.12190369E+03                                 1.997842                            1.957005      -1.197012       2.289655                    0.995940       3.906180      11.323254       0.454238       1.260407      -0.713402       0.027788      -0.024801      -0.010880       0.038802      -0.004100      -0.004244       0.011585       0.005484      -0.028049      -0.016682       0.002564       0.014118              2.004718       1.848836      -0.285235      -0.217608       2.333939       0.282239       1.831379           0.000004
            9              H       1.722410       1.437228       4.715982       0.099978       1.474065 0.12598165E+02  0.13827335E+03                                 2.115820                            2.049616      -1.409965       2.182819                    0.993265       4.142098      12.181786       0.446278       1.250458      -0.714458      -0.014678       0.023317      -0.021791       0.035128       0.004189       0.008920      -0.004204       0.009922       0.004238      -0.011860      -0.000020       0.011880              2.143386       2.040330      -0.267117       0.344774       2.115624      -0.468537       2.274203           0.000005
           10              H       2.800010       2.689947       6.464448       0.124640       1.208504 0.10149698E+02  0.10678795E+03                                 1.937492                            1.905980      -1.411410       2.197964                    0.992357       4.081807      12.213101       0.433733       1.342192      -0.693727      -0.017758       0.019503       0.007882       0.027528      -0.002488      -0.003148       0.010194      -0.007296      -0.028172      -0.014261       0.000279       0.013981              1.947557       1.877853      -0.296258      -0.191115       2.208673       0.156217       1.756144           0.000004
           11              H       3.866680       1.377883       6.748893       0.133380       1.125891 0.90283477E+01  0.92508702E+02                                 1.870447                            1.815265      -1.279208       2.258288                    0.993263       3.976301      11.848917       0.436746       1.368684      -0.688415       0.017042      -0.021151       0.016731       0.031902      -0.003010       0.006074      -0.002794       0.003257      -0.005344      -0.006147      -0.002446       0.008592              1.902973       1.881222      -0.191082       0.332787       1.799097      -0.414352       2.028599           0.000002
           12              H       4.120233       8.616894      10.928493       0.304992       0.681848 0.47296496E+01  0.42107379E+02                                 1.459570                            1.413792      -1.534031       2.245741                    0.994981       3.114304       9.266704       0.434114       1.584797      -0.649805       0.003443      -0.022794       0.018043       0.029274       0.004558       0.007061      -0.004865      -0.006353      -0.029077      -0.014856       0.004374       0.010482              1.484106       1.350530      -0.006384       0.066320       1.722499      -0.320734       1.379288           0.000004
           13              H       3.179610       9.718553      10.372374       0.318974       0.619205 0.41672007E+01  0.35955982E+02                                 1.378609                            1.335273      -1.321862       2.360044                    0.997784       2.915510       8.549619       0.442438       1.604454      -0.647591      -0.026770       0.014070       0.004518       0.030578       0.000672      -0.005059       0.005212       0.001167      -0.041227      -0.016110       0.007327       0.008783              1.402694       1.769649      -0.132363       0.151240       1.226126      -0.079763       1.212308           0.000003
           14              H       4.297283       0.308594      11.431206       0.094939       1.246306 0.10166997E+02  0.10578095E+03                                 1.907333                            1.854215      -0.924583       2.421196                    0.995604       3.797402      10.878584       0.464229       1.268115      -0.711856      -0.038148       0.022969       0.025570       0.051348      -0.001749      -0.002559       0.005832       0.003969       0.001879      -0.006853      -0.000127       0.006980              1.934928       1.976873      -0.429023      -0.197682       2.156900       0.266988       1.671012           0.000005
           15              H       6.435724      10.663757       0.811539       0.110763       1.345068 0.11394746E+02  0.12190376E+03                                 1.997842                            1.957005      -1.197012       2.289655                    0.995940       3.906181      11.323256       0.454238       1.260406      -0.713402       0.027788       0.024801       0.010880       0.038802       0.004100       0.004244       0.011585       0.005484      -0.028049      -0.016682       0.002564       0.014118              2.004718       1.848836       0.285235       0.217608       2.333939       0.282239       1.831379           0.000004
           16              H       5.365410       9.352772       1.089018       0.099978       1.474063 0.12598153E+02  0.13827318E+03                                 2.115819                            2.049615      -1.409965       2.182819                    0.993265       4.142096      12.181780       0.446278       1.250458      -0.714458      -0.014678      -0.023317       0.021791       0.035128      -0.004189      -0.008920      -0.004204       0.009922       0.004238      -0.011860      -0.000020       0.011880              2.143385       2.040329       0.267116      -0.344774       2.115624      -0.468536       2.274202           0.000005
           17              H       6.443010       8.100053      10.950552       0.124640       1.208503 0.10149693E+02  0.10678788E+03                                 1.937491                            1.905980      -1.411409       2.197964                    0.992357       4.081806      12.213098       0.433733       1.342193      -0.693727      -0.017758      -0.019503      -0.007882       0.027528       0.002488       0.003148       0.010194      -0.007296      -0.028172      -0.014261       0.000279       0.013981              1.947556       1.877853       0.296258       0.191115       2.208673       0.156217       1.756143           0.000004
           18              H       0.223680       9.412117      10.666107       0.133380       1.125891 0.90283433E+01  0.92508646E+02                                 1.870447                            1.815265      -1.279207       2.258288                    0.993263       3.976300      11.848913       0.436746       1.368684      -0.688415       0.017042       0.021151      -0.016731       0.031902       0.003010      -0.006074      -0.002794       0.003257      -0.005344      -0.006147      -0.002446       0.008592              1.902972       1.881221       0.191082      -0.332787       1.799097      -0.414352       2.028599           0.000002
           19              H       3.165767       7.568106       5.123493       0.304992       0.681847 0.47296444E+01  0.42107326E+02                                 1.459569                            1.413792      -1.534032       2.245741                    0.994981       3.114303       9.266703       0.434113       1.584798      -0.649805      -0.003443       0.022794       0.018043       0.029274       0.004558      -0.007061       0.004865      -0.006353      -0.029077      -0.014856       0.004374       0.010482              1.484105       1.350530      -0.006384      -0.066320       1.722498       0.320734       1.379288           0.000004
           20              H       4.106390       6.466447       4.567374       0.318974       0.619205 0.41671996E+01  0.35955971E+02                                 1.378609                            1.335273      -1.321862       2.360044                    0.997784       2.915510       8.549619       0.442438       1.604454      -0.647591       0.026770      -0.014070       0.004518       0.030578       0.000672       0.005059      -0.005212       0.001167      -0.041227      -0.016110       0.007327       0.008783              1.402694       1.769649      -0.132363      -0.151240       1.226125       0.079763       1.212308           0.000003
           21              H       2.988717       5.086406       5.626206       0.094939       1.246306 0.10166992E+02  0.10578089E+03                                 1.907332                            1.854214      -0.924582       2.421197                    0.995604       3.797401      10.878579       0.464229       1.268115      -0.711856       0.038148      -0.022969       0.025570       0.051348      -0.001749       0.002559      -0.005832       0.003969       0.001879      -0.006853      -0.000127       0.006980              1.934928       1.976872      -0.429023       0.197682       2.156899      -0.266987       1.671012           0.000005
           22              H       0.850276       5.521243       6.616539       0.110763       1.345067 0.11394741E+02  0.12190369E+03                                 1.997842                            1.957005      -1.197011       2.289655                    0.995940       3.906180      11.323252       0.454238       1.260406      -0.713402      -0.027788      -0.024801       0.010880       0.038802       0.004100      -0.004244      -0.011585       0.005484      -0.028049      -0.016682       0.002564       0.014118              2.004717       1.848835       0.285234      -0.217608       2.333938      -0.282239       1.831378           0.000004
           23              H       1.920590       6.832228       6.894018       0.099978       1.474063 0.12598150E+02  0.13827313E+03                                 2.115819                            2.049615      -1.409965       2.182819                    0.993265       4.142095      12.181775       0.446279       1.250458      -0.714458       0.014678       0.023317       0.021791       0.035128      -0.004189       0.008920       0.004204       0.009922       0.004238      -0.011860      -0.000020       0.011880              2.143384       2.040328       0.267116       0.344774       2.115623       0.468536       2.274202           0.000005
           24              H       0.842990       8.084947       5.145552       0.124640       1.208504 0.10149703E+02  0.10678801E+03                                 1.937492                            1.905980      -1.411410       2.197964                    0.992357       4.081808      12.213103       0.433733       1.342192      -0.693727       0.017758       0.019503      -0.007882       0.027528       0.002489      -0.003148      -0.010194      -0.007296      -0.028172      -0.014261       0.000279       0.013981              1.947557       1.877853       0.296258      -0.191115       2.208673      -0.156217       1.756144           0.000004
           25              H       7.062320       6.772883       4.861107       0.133379       1.125892 0.90283524E+01  0.92508759E+02                                 1.870447                            1.815266      -1.279207       2.258288                    0.993263       3.976302      11.848919       0.436746       1.368684      -0.688415      -0.017042      -0.021151      -0.016731       0.031902       0.003010       0.006074       0.002794       0.003257      -0.005344      -0.006147      -0.002446       0.008592              1.902973       1.881222       0.191082       0.332787       1.799098       0.414353       2.028600           0.000002
           26              H       6.808767       3.221894       0.681507       0.304992       0.681847 0.47296474E+01  0.42107359E+02                                 1.459570                            1.413793      -1.534032       2.245741                    0.994981       3.114304       9.266707       0.434113       1.584798      -0.649805      -0.003443      -0.022794      -0.018043       0.029274      -0.004558       0.007061       0.004865      -0.006353      -0.029077      -0.014856       0.004374       0.010482              1.484106       1.350530       0.006384       0.066320       1.722499       0.320735       1.379288           0.000004
           27              H       0.463390       4.323553       1.237626       0.318974       0.619205 0.41671993E+01  0.35955970E+02                                 1.378609                            1.335274      -1.321862       2.360044                    0.997784       2.915510       8.549621       0.442437       1.604455      -0.647591       0.026770       0.014070      -0.004518       0.030578      -0.000672      -0.005059      -0.005212       0.001167      -0.041227      -0.016110       0.007327       0.008783              1.402694       1.769649       0.132363       0.151240       1.226126       0.079763       1.212308           0.000003
           28              H       6.631717       5.703594       0.178794       0.094939       1.246306 0.10166991E+02  0.10578087E+03                                 1.907332                            1.854214      -0.924582       2.421197                    0.995604       3.797401      10.878578       0.464230       1.268115      -0.711856       0.038148       0.022969      -0.025570       0.051348       0.001749      -0.002559      -0.005832       0.003969       0.001879      -0.006853      -0.000127       0.006980              1.934927       1.976872       0.429023      -0.197682       2.156898      -0.266987       1.671012           0.000005
           29              H       4.493276       5.268757      10.798461       0.110763       1.345065 0.11394717E+02  0.12190338E+03                                 1.997840                            1.957003      -1.197010       2.289656                    0.995940       3.906176      11.323239       0.454238       1.260407      -0.713402      -0.027788       0.024801      -0.010880       0.038803      -0.004100       0.004244      -0.011585       0.005484      -0.028049      -0.016683       0.002564       0.014118              2.004716       1.848834      -0.285234       0.217608       2.333936      -0.282238       1.831377           0.000004
           30              H       5.563590       3.957772      10.520982       0.099978       1.474063 0.12598148E+02  0.13827310E+03                                 2.115819                            2.049615      -1.409965       2.182820                    0.993265       4.142095      12.181776       0.446278       1.250458      -0.714458       0.014678      -0.023317      -0.021791       0.035128       0.004189      -0.008920       0.004204       0.009922       0.004238      -0.011860      -0.000020       0.011880              2.143384       2.040328      -0.267116      -0.344774       2.115623       0.468536       2.274202           0.000005
           31              H       4.485990       2.705053       0.659448       0.124640       1.208504 0.10149703E+02  0.10678801E+03                                 1.937492                            1.905980      -1.411409       2.197964                    0.992357       4.081808      12.213103       0.433733       1.342192      -0.693727       0.017758      -0.019503       0.007882       0.027528      -0.002488       0.003148      -0.010194      -0.007296      -0.028172      -0.014261       0.000279       0.013981              1.947557       1.877853      -0.296258       0.191115       2.208673      -0.156217       1.756144           0.000004
           32              H       3.419320       4.017117       0.943893       0.133380       1.125891 0.90283467E+01  0.92508692E+02                                 1.870447                            1.815265      -1.279207       2.258288                    0.993263       3.976301      11.848918       0.436746       1.368684      -0.688415      -0.017042       0.021151       0.016731       0.031902      -0.003010      -0.006074       0.002794       0.003257      -0.005344      -0.006147      -0.002446       0.008592              1.902973       1.881222      -0.191082      -0.332787       1.799097       0.414352       2.028599           0.000002
           33              C       1.315123       0.351754       6.463287       0.045703      25.952352 0.40125818E+03  0.92326969E+04                                 7.658590                            6.662072      -0.057534       2.012041                    0.998817      26.347527      74.572630       0.641764       0.414788      -1.066825      -0.044120       0.122805       0.002879       0.130522      -0.018415      -0.046598       0.045183       0.003440      -0.092459      -0.071000      -0.003057       0.074057              8.276713       8.837098      -0.315933      -0.720982       8.199455      -1.358175       7.793588           0.000007
           34              C       2.078696      10.391849       7.544178       0.594734      20.732461 0.26135398E+03  0.54901887E+04                                 7.049597                            5.832618      -0.073983       2.036877                    0.999580      22.624335      64.493293       0.597336       0.488123      -1.007895       0.033551      -0.041939       0.047066       0.071412       0.075262      -0.031409      -0.015604       0.025014      -0.147041      -0.062625      -0.045572       0.108197              7.619444       6.129948      -2.497865       0.448391       7.744429       0.216017       8.983954           0.000011
           35              C       2.280518       0.924703       5.443929      -0.189352      29.028569 0.48444571E+03  0.11768519E+05                                 8.283681                            7.326012      -0.263132       1.889852                    0.998828      30.909677      92.023910       0.606887       0.415452      -1.058772       0.033394       0.044966       0.076101       0.094491       0.026313      -0.014239       0.001747       0.038446      -0.060674      -0.030327      -0.014581       0.044907              8.862453       9.346193       1.938334      -1.335297       9.106767      -1.534924       8.134400           0.000008
           36              C       3.312216       1.889329       6.018624      -0.302922      32.900103 0.53001017E+03  0.13106998E+05                                 8.899789                            7.582447      -0.279539       1.896110                    0.997382      31.369577      92.810307       0.608865       0.406786      -1.069323      -0.048941      -0.053975      -0.045618       0.085962       0.012768       0.017767       0.017597       0.013362      -0.070670      -0.034392      -0.001832       0.036224              9.816810      10.951812       2.829290      -1.950250       9.613330      -2.173334       8.885288           0.000009
           37              C       4.279796       2.454725       5.001588       0.639608      21.027930 0.25126748E+03  0.52065952E+04                                 7.077643                            5.657456      -0.037717       2.047537                    0.999779      21.973606      61.436040       0.618801       0.477680      -1.017257       0.011772       0.009518      -0.014858       0.021212      -0.055085       0.017340      -0.011785      -0.077933      -0.185794      -0.067228      -0.033314       0.100541              7.856572       8.715556       2.897527      -1.643333       5.950937      -1.386441       8.903223           0.000009
           38              C       4.958123      10.438246      10.951713       0.045703      25.952353 0.40125819E+03  0.92326970E+04                                 7.658590                            6.662073      -0.057534       2.012041                    0.998817      26.347528      74.572635       0.641764       0.414788      -1.066825      -0.044120      -0.122805      -0.002879       0.130522       0.018415       0.046598       0.045183       0.003440      -0.092459      -0.071000      -0.003057       0.074056              8.276714       8.837098       0.315933       0.720982       8.199455      -1.358175       7.793588           0.000007
           39              C       5.721696       0.398151       9.870822       0.594734      20.732462 0.26135400E+03  0.54901892E+04                                 7.049597                            5.832618      -0.073983       2.036876                    0.999580      22.624337      64.493303       0.597336       0.488123      -1.007895       0.033551       0.041938      -0.047066       0.071412      -0.075262       0.031409      -0.015604       0.025014      -0.147041      -0.062625      -0.045572       0.108197              7.619444       6.129948       2.497865      -0.448391       7.744429       0.216017       8.983955           0.000011
           40              C       5.923518       9.865297       0.361071      -0.189352      29.028576 0.48444585E+03  0.11768523E+05                                 8.283682                            7.326012      -0.263132       1.889852                    0.998828      30.909681      92.023921       0.606887       0.415452      -1.058772       0.033395      -0.044966      -0.076101       0.094491      -0.026313       0.014239       0.001747       0.038447      -0.060673      -0.030327      -0.014581       0.044907              8.862454       9.346194      -1.938335       1.335298       9.106768      -1.534924       8.134401           0.000008
           41              C       6.955216       8.900671      11.396376      -0.302922      32.900099 0.53001009E+03  0.13106995E+05                                 8.899788                            7.582447      -0.279538       1.896110                    0.997382      31.369573      92.810291       0.608865       0.406786      -1.069323      -0.048941       0.053975       0.045618       0.085962      -0.012768      -0.017767       0.017597       0.013362      -0.070670      -0.034392      -0.001832       0.036224              9.816809      10.951811      -2.829290       1.950249       9.613330      -2.173334       8.885287           0.000008
           42              C       0.636796       8.335275       0.803412       0.639607      21.027934 0.25126753E+03  0.52065965E+04                                 7.077643                            5.657456      -0.037716       2.047537                    0.999779      21.973608      61.436040       0.618801       0.477680      -1.017257       0.011772      -0.009518       0.014858       0.021212       0.055085      -0.017340      -0.011785      -0.077933      -0.185794      -0.067228      -0.033314       0.100541              7.856572       8.715556      -2.897527       1.643333       5.950937      -1.386441       8.903223           0.000009
           43              C       2.327877       5.746754       5.146713       0.045703      25.952351 0.40125816E+03  0.92326961E+04                                 7.658590                            6.662072      -0.057534       2.012041                    0.998817      26.347526      74.572625       0.641764       0.414788      -1.066825       0.044120       0.122805      -0.002879       0.130522       0.018415      -0.046598      -0.045183       0.003440      -0.092459      -0.071000      -0.003057       0.074056              8.276713       8.837097       0.315933      -0.720982       8.199454       1.358175       7.793587           0.000006
           44              C       1.564304       4.996849       4.065822       0.594734      20.732462 0.26135399E+03  0.54901891E+04                                 7.049597                            5.832618      -0.073983       2.036876                    0.999580      22.624337      64.493304       0.597336       0.488123      -1.007895      -0.033551      -0.041938      -0.047066       0.071412      -0.075262      -0.031409       0.015604       0.025014      -0.147041      -0.062625      -0.045572       0.108197              7.619444       6.129948       2.497865       0.448391       7.744430      -0.216017       8.983955           0.000011
           45              C       1.362482       6.319703       6.166071      -0.189352      29.028565 0.48444563E+03  0.11768516E+05                                 8.283680                            7.326011      -0.263132       1.889852                    0.998828      30.909672      92.023886       0.606887       0.415452      -1.058772      -0.033394       0.044966      -0.076101       0.094491      -0.026313      -0.014239      -0.001747       0.038447      -0.060673      -0.030327      -0.014581       0.044907              8.862452       9.346192      -1.938334      -1.335297       9.106766       1.534924       8.134399           0.000008
           46              C       0.330784       7.284329       5.591376      -0.302922      32.900104 0.53001018E+03  0.13106998E+05                                 8.899789                            7.582447      -0.279538       1.896110                    0.997382      31.369578      92.810310       0.608865       0.406786      -1.069323       0.048941      -0.053975       0.045618       0.085962      -0.012768       0.017767      -0.017597       0.013362      -0.070670      -0.034392      -0.001832       0.036224              9.816810      10.951812      -2.829290      -1.950250       9.613331       2.173335       8.885288           0.000008
           47              C       6.649204       7.849725       6.608412       0.639607      21.027930 0.25126748E+03  0.52065953E+04                                 7.077643                            5.657456      -0.037717       2.047537                    0.999779      21.973606      61.436038       0.618801       0.477680      -1.017257      -0.011772       0.009518       0.014858       0.021212       0.055085       0.017340       0.011785      -0.077933      -0.185794      -0.067228      -0.033314       0.100541              7.856572       8.715556      -2.897527      -1.643333       5.950937       1.386441       8.903223           0.000009
           48              C       5.970877       5.043246       0.658287       0.045703      25.952350 0.40125812E+03  0.92326951E+04                                 7.658590                            6.662072      -0.057534       2.012041                    0.998817      26.347525      74.572622       0.641764       0.414788      -1.066825       0.044120      -0.122805       0.002879       0.130522      -0.018415       0.046598      -0.045183       0.003440      -0.092459      -0.071000      -0.003057       0.074057              8.276713       8.837097      -0.315933       0.720981       8.199454       1.358175       7.793587           0.000007
           49              C       5.207304       5.793151       1.739178       0.594734      20.732464 0.26135403E+03  0.54901899E+04                                 7.049597                            5.832618      -0.073983       2.036877                    0.999580      22.624337      64.493298       0.597336       0.488123      -1.007895      -0.033551       0.041938       0.047066       0.071412       0.075262       0.031409       0.015604       0.025014      -0.147041      -0.062625      -0.045572       0.108197              7.619444       6.129948      -2.497865      -0.448391       7.744429      -0.216017       8.983954           0.000011
           50              C       5.005482       4.470297      11.248929      -0.189352      29.028568 0.48444571E+03  0.11768518E+05                                 8.283680                            7.326011      -0.263132       1.889852                    0.998828      30.909672      92.023884       0.606887       0.415452      -1.058772      -0.033394      -0.044966       0.076101       0.094491       0.026313       0.014239      -0.001747       0.038446      -0.060673      -0.030327      -0.014581       0.044907              8.862452       9.346192       1.938335       1.335297       9.106766       1.534924       8.134399           0.000008
           51              C       3.973784       3.505671       0.213624      -0.302922      32.900112 0.53001034E+03  0.13107003E+05                                 8.899791                            7.582449      -0.279538       1.896110                    0.997382      31.369583      92.810331       0.608865       0.406786      -1.069323       0.048941       0.053975      -0.045618       0.085962       0.012768      -0.017767      -0.017597       0.013362      -0.070671      -0.034392      -0.001832       0.036224              9.816812      10.951815       2.829291       1.950250       9.613332       2.173335       8.885289           0.000008
           52              C       3.006204       2.940275      10.806588       0.639608      21.027932 0.25126750E+03  0.52065957E+04                                 7.077643                            5.657455      -0.037717       2.047537                    0.999779      21.973606      61.436032       0.618802       0.477680      -1.017257      -0.011772      -0.009518      -0.014858       0.021212      -0.055085      -0.017340       0.011785      -0.077933      -0.185794      -0.067228      -0.033314       0.100541              7.856571       8.715555       2.897526       1.643333       5.950936       1.386441       8.903222           0.000009
           53              N       0.428417       1.398384       7.035660      -0.623108      34.320468 0.63121908E+03  0.16083671E+05                                 8.777313                            8.032696      -0.226658       1.917798                    0.995801      32.129077      92.240022       0.627086       0.383331      -1.100385       0.064983      -0.101022      -0.056476       0.132732      -0.046776      -0.040387      -0.012327      -0.004615      -0.229355      -0.094947       0.007487       0.087459              9.205963      10.564906      -1.648440      -1.469657       8.838794      -0.528737       8.214190           0.000009
           54              N       4.071417       9.391616      10.379340      -0.623108      34.320459 0.63121885E+03  0.16083664E+05                                 8.777312                            8.032694      -0.226658       1.917798                    0.995801      32.129071      92.239998       0.627086       0.383331      -1.100385       0.064983       0.101022       0.056476       0.132731       0.046776       0.040387      -0.012327      -0.004615      -0.229355      -0.094947       0.007487       0.087460              9.205962      10.564904       1.648440       1.469656       8.838793      -0.528737       8.214188           0.000009
           55              N       3.214583       6.793384       4.574340      -0.623108      34.320466 0.63121904E+03  0.16083670E+05                                 8.777313                            8.032695      -0.226658       1.917798                    0.995801      32.129074      92.240009       0.627086       0.383331      -1.100385      -0.064983      -0.101022       0.056476       0.132732       0.046776      -0.040387       0.012327      -0.004614      -0.229355      -0.094947       0.007487       0.087459              9.205963      10.564905       1.648440      -1.469656       8.838794       0.528737       8.214189           0.000009
           56              N       6.857583       3.996616       1.230660      -0.623108      34.320477 0.63121931E+03  0.16083679E+05                                 8.777315                            8.032697      -0.226659       1.917797                    0.995801      32.129082      92.240043       0.627086       0.383331      -1.100385      -0.064983       0.101022      -0.056476       0.132732      -0.046776       0.040387       0.012327      -0.004615      -0.229355      -0.094947       0.007487       0.087459              9.205965      10.564908      -1.648441       1.469657       8.838796       0.528737       8.214192           0.000009
           57              O       2.030608      -0.020501       8.743491      -0.550439      32.834297 0.55731738E+03  0.13459921E+05                                 7.996722                            7.257450       0.560276       2.250913                    0.994356      26.943986      69.986800       0.715598       0.354403      -1.147651       0.002334      -0.012725      -0.007315       0.014862       0.034152      -0.013933       0.040571      -0.005483       0.092537      -0.065309       0.009664       0.055645              8.347593       6.528513      -1.093940      -0.100395       6.735535       1.567788      11.778732           0.000008
           58              O       2.787624       9.418591       7.134345      -0.570362      36.589923 0.59216490E+03  0.14529417E+05                                 8.626417                            7.489642       0.502869       2.216364                    0.995245      27.642876      72.524852       0.702732       0.355231      -1.146240      -0.010709       0.021995       0.022154       0.033004      -0.011463      -0.026092       0.019609       0.024750      -0.220973      -0.081712       0.020575       0.061137              9.250245       9.446165      -3.621382       0.024092      11.636871       1.718127       6.667700           0.000011
           59              O       5.277250       3.107520       5.447412      -0.592037      30.327858 0.48409843E+03  0.11282956E+05                                 7.495899                            6.646963       0.956869       2.348937                    0.999282      27.418954      69.881491       0.767843       0.342251      -1.158128      -0.012852       0.005655      -0.004803       0.014840       0.033072       0.014914      -0.010272       0.030308      -0.193541      -0.069158       0.000145       0.069013              7.932689      10.579311       2.768214       0.628437       6.879000      -0.310412       6.339756           0.000014
           60              O       4.117319       2.298270       3.770928      -0.570882      29.818691 0.50085440E+03  0.11798106E+05                                 7.459101                            6.837636       0.792257       2.294786                    0.998467      27.595307      71.194776       0.742803       0.350051      -1.149191      -0.029339       0.011736       0.020083       0.037441      -0.036925       0.008214      -0.008477      -0.044531       0.122711      -0.063656       0.017191       0.046465              7.705380       6.102407       0.709929      -0.482894       5.576390      -0.460679      11.437344           0.000013
           61              O       5.673608       0.020501       8.671509      -0.550439      32.834295 0.55731732E+03  0.13459919E+05                                 7.996722                            7.257450       0.560275       2.250913                    0.994356      26.943984      69.986795       0.715598       0.354403      -1.147651       0.002334       0.012725       0.007315       0.014862      -0.034152       0.013933       0.040571      -0.005483       0.092538      -0.065309       0.009664       0.055646              8.347593       6.528512       1.093940       0.100395       6.735535       1.567789      11.778732           0.000008
           62              O       6.430624       1.371409      10.280655      -0.570363      36.589947 0.59216539E+03  0.14529432E+05                                 8.626421                            7.489645       0.502869       2.216363                    0.995245      27.642886      72.524890       0.702732       0.355231      -1.146240      -0.010709      -0.021995      -0.022154       0.033004       0.011463       0.026092       0.019609       0.024750      -0.220973      -0.081712       0.020575       0.061137              9.250250       9.446170       3.621384      -0.024092      11.636877       1.718128       6.667703           0.000011
           63              O       1.634250       7.682480       0.357588      -0.592037      30.327848 0.48409823E+03  0.11282950E+05                                 7.495897                            6.646962       0.956869       2.348938                    0.999282      27.418951      69.881477       0.767844       0.342251      -1.158128      -0.012852      -0.005654       0.004803       0.014840      -0.033072      -0.014914      -0.010272       0.030308      -0.193540      -0.069158       0.000145       0.069013              7.932687      10.579308      -2.768213      -0.628437       6.878998      -0.310412       6.339755           0.000015
           64              O       0.474319       8.491730       2.034072      -0.570882      29.818685 0.50085426E+03  0.11798102E+05                                 7.459101                            6.837636       0.792257       2.294786                    0.998467      27.595303      71.194764       0.742803       0.350051      -1.149191      -0.029339      -0.011736      -0.020083       0.037441       0.036925      -0.008214      -0.008477      -0.044531       0.122711      -0.063657       0.017191       0.046465              7.705380       6.102406      -0.709929       0.482894       5.576390      -0.460679      11.437343           0.000013
           65              O       1.612392       5.374499       2.866509      -0.550439      32.834302 0.55731750E+03  0.13459924E+05                                 7.996723                            7.257451       0.560276       2.250913                    0.994356      26.943988      69.986808       0.715598       0.354403      -1.147651      -0.002334      -0.012725       0.007315       0.014862      -0.034152      -0.013932      -0.040571      -0.005483       0.092538      -0.065309       0.009664       0.055646              8.347594       6.528513       1.093940      -0.100395       6.735537      -1.567789      11.778733           0.000008
           66              O       0.855376       4.023591       4.475655      -0.570363      36.589946 0.59216535E+03  0.14529431E+05                                 8.626420                            7.489645       0.502868       2.216363                    0.995245      27.642885      72.524886       0.702732       0.355231      -1.146240       0.010709       0.021995      -0.022154       0.033004       0.011463      -0.026092      -0.019609       0.024750      -0.220973      -0.081712       0.020575       0.061137              9.250250       9.446170       3.621384       0.024092      11.636877      -1.718128       6.667703           0.000011
           67              O       5.651750       8.502520       6.162588      -0.592038      30.327862 0.48409850E+03  0.11282958E+05                                 7.495899                            6.646964       0.956869       2.348937                    0.999282      27.418956      69.881497       0.767843       0.342251      -1.158128       0.012852       0.005654       0.004803       0.014840      -0.033072       0.014914       0.010272       0.030308      -0.193541      -0.069158       0.000145       0.069013              7.932690      10.579312      -2.768215       0.628437       6.879000       0.310412       6.339757           0.000015
           68              O       6.811681       7.693270       7.839072      -0.570882      29.818680 0.50085415E+03  0.11798099E+05                                 7.459099                            6.837634       0.792257       2.294786                    0.998467      27.595303      71.194759       0.742803       0.350051      -1.149192       0.029339       0.011736      -0.020083       0.037441       0.036925       0.008214       0.008477      -0.044531       0.122711      -0.063657       0.017191       0.046465              7.705378       6.102405      -0.709928      -0.482893       5.576389       0.460679      11.437341           0.000013
           69              O       5.255392       5.415501       2.938491      -0.550439      32.834293 0.55731730E+03  0.13459918E+05                                 7.996721                            7.257450       0.560275       2.250913                    0.994356      26.943984      69.986793       0.715598       0.354403      -1.147651      -0.002334       0.012725      -0.007315       0.014862       0.034152       0.013933      -0.040571      -0.005483       0.092538      -0.065309       0.009664       0.055646              8.347593       6.528512      -1.093939       0.100395       6.735535      -1.567788      11.778730           0.000008
           70              O       4.498376       6.766409       1.329345      -0.570362      36.589929 0.59216500E+03  0.14529420E+05                                 8.626417                            7.489642       0.502869       2.216364                    0.995245      27.642879      72.524861       0.702732       0.355231      -1.146240       0.010709      -0.021995       0.022154       0.033004      -0.011463       0.026092      -0.019609       0.024750      -0.220972      -0.081712       0.020575       0.061137              9.250246       9.446166      -3.621383      -0.024092      11.636872      -1.718127       6.667700           0.000011
           71              O       2.008750       2.287480      11.252412      -0.592037      30.327862 0.48409852E+03  0.11282958E+05                                 7.495899                            6.646964       0.956869       2.348938                    0.999282      27.418956      69.881497       0.767843       0.342251      -1.158128       0.012852      -0.005655      -0.004803       0.014840       0.033072      -0.014914       0.010272       0.030308      -0.193541      -0.069158       0.000145       0.069013              7.932690      10.579312       2.768215      -0.628437       6.879000       0.310412       6.339757           0.000015
           72              O       3.168681       3.096730       9.575928      -0.570882      29.818663 0.50085378E+03  0.11798088E+05                                 7.459096                            6.837632       0.792258       2.294786                    0.998467      27.595295      71.194729       0.742803       0.350051      -1.149192       0.029339      -0.011736       0.020083       0.037441      -0.036925      -0.008214       0.008477      -0.044532       0.122710      -0.063657       0.017192       0.046465              7.705375       6.102402       0.709928       0.482893       5.576386       0.460679      11.437337           0.000013

******************************************************
Auxiliary information for the entire system
The total spin magnetic moment of the unit cell is   0.000607
The total net atomic charge of the unit cell is   0.000005
Accuracy of reproducing the electrostatic potential in the unit cell:
  The inner radius (bohr) =    5.0000
  The outer radius (bohr) =   12.0000
  Valid grid points have density less than (e/(bohr^3)) =    0.0001
  The number of valid grid points were=         1568
  The rms potential error without charges in kcal/mol is=      4.69387
  The rms potential error with partial charges in kcal/mol is=      0.82515
  The RRMSE value at monopole order=      0.17579
  The rms potential error with partial charges and cloud penetration in kcal/mol is=      0.81316
  The RRMSE value at monopole order with cloud penetration is=      0.17324
  The rms potential error with partial charges and atomic dipoles in kcal/mol is=      0.41339
  The RRMSE value at dipole order=      0.08807
  The rms potential error with partial charges, atomic dipoles and cloud penetration in kcal/mol is=      0.39756
  The RRMSE value at dipole order with cloud penetration=      0.08470

******************************************************
The electron densities and ab initio electrostatic potential were computed in VASP using the PBE functional and
projector augmented wave method. See the main text of the journal article for a description of computational details.
The atomic charges, dipoles, and quadrupoles were computed with the DDEC6 method as described in
(a) T. A. Manz and N. Gabaldon Limas, RSC Adv. 6 (2016) 47771-47801 DOI: 10.1039/c6ra04656h
(b) N. Gabaldon Limas and T. A. Manz, RSC Adv. 8 (2018) 2678-2707 DOI: 10.1039/c7ra11829e.
For each atom in the material, the electron cloud parameters were fit to the spherically averaged atom-in-material
electron density using radial positions for which this density was between 10^-4 and 10^-2 electrons per cubic bohr.
The polarizabilities, dispersion coefficients, and quantum Drude oscillator (QDO) parameters were fit using the MCLF method.
The magnetic structure of the system was optimized in VASP from the default ferromagnetic initial guess using spin polarization.
The atomic spin moments (ASMs) were computed on this optimized magnetic structure using the DDEC6 partition as inputs
to the method of T. A. Manz and D. S. Sholl, J. Chem. Theory Comput. 7 (2011) 4146-4164 DOI: 10.1021/ct200539n.
The RMSE and RRMSE were computed using a uniform grid with Ewald summation.
