# Supplementary material for: A collection of forcefield precursors for metal–organic frameworks
Source: RSC Adv. 2019 Nov 13;9(63):36492–507. doi: 10.1039/c9ra07327b (PMC9075174; doi:10.1039/c9ra07327b)
Supplement: RA-009-C9RA07327B-s3595 [file RA-009-C9RA07327B-s3595.xyz]

   72
jmolscript: load "" {1 1 1} spacegroup "x,y,z" unitcell [{      7.286000     0.000000     0.000000 }, {      0.000000    10.790000     0.000000 }, {      0.000000     0.000000    11.610000 }]
Cd     4.648468     8.818667     8.234973     0.927908
Cd     1.005468     1.971333     9.180027     0.927908
Cd     6.280532     3.423667     3.375027     0.927908
Cd     2.637532     7.366333     2.429973     0.927908
H      0.335156     2.158000     6.373890     0.304803
H      6.856126     1.025050     7.256250     0.305880
H      0.706742    10.379980     5.932710     0.092283
H      2.841540     0.053950     5.015520     0.103218
H      1.712210     1.489020     4.678830     0.099248
H      2.826968     2.665130     6.489990     0.122090
H      3.919868     1.348750     6.815070     0.128245
H      3.978156     8.632000    11.041110     0.304803
H      3.213126     9.764950    10.158750     0.305880
H      4.349742     0.410020    11.482290     0.092282
H      6.484540    10.736050     0.789480     0.103218
H      5.355210     9.300980     1.126170     0.099248
H      6.469968     8.124870    10.925010     0.122090
H      0.276868     9.441250    10.599930     0.128245
H      3.307844     7.553000     5.236110     0.304803
H      4.072874     6.420050     4.353750     0.305880
H      2.936258     4.984980     5.677290     0.092283
H      0.801460     5.448950     6.594480     0.103218
H      1.930790     6.884020     6.931170     0.099247
H      0.816032     8.060130     5.120010     0.122090
H      7.009132     6.743750     4.794930     0.128245
H      6.950844     3.237000     0.568890     0.304803
H      0.429874     4.369950     1.451250     0.305880
H      6.579258     5.805020     0.127710     0.092283
H      4.444460     5.341050    10.820520     0.103218
H      5.573790     3.905980    10.483830     0.099248
H      4.459032     2.729870     0.684990     0.122090
H      3.366132     4.046250     1.010070     0.128245
C      1.301280     0.348517     6.464448     0.035703
C      2.093996    10.394007     7.548822     0.598470
C      2.282704     0.933335     5.435802    -0.182079
C      3.336988     1.886092     6.026751    -0.296497
C      4.276882     2.467673     5.008554     0.640547
C      4.944280    10.441483    10.950552     0.035703
C      5.736996     0.395993     9.866178     0.598470
C      5.925704     9.856665     0.369198    -0.182080
C      6.979988     8.903908    11.388249    -0.296497
C      0.633882     8.322327     0.796446     0.640546
C      2.341720     5.743517     5.145552     0.035703
C      1.549004     4.999007     4.061178     0.598470
C      1.360296     6.328335     6.174198    -0.182080
C      0.306012     7.281092     5.583249    -0.296497
C      6.652118     7.862673     6.601446     0.640546
C      5.984720     5.046483     0.659448     0.035703
C      5.192004     5.790993     1.743822     0.598470
C      5.003296     4.461665    11.240802    -0.182080
C      3.949012     3.508908     0.221751    -0.296497
C      3.009118     2.927327    10.813554     0.640546
N      0.429874     1.408095     7.043787    -0.604356
N      4.072874     9.381905    10.371213    -0.604356
N      3.213126     6.803095     4.566213    -0.604356
N      6.856126     3.986905     1.238787    -0.604356
O      2.012393    10.746840     8.741169    -0.550661
O      2.786166     9.444487     7.134345    -0.561787
O      5.285264     3.096730     5.449734    -0.588442
O      4.118047     2.288559     3.773250    -0.574572
O      5.655393     0.043160     8.673831    -0.550661
O      6.429166     1.345513    10.280655    -0.561787
O      1.642264     7.693270     0.355266    -0.588442
O      0.475047     8.501441     2.031750    -0.574572
O      1.630607     5.351840     2.868831    -0.550661
O      0.856834     4.049487     4.475655    -0.561787
O      5.643736     8.491730     6.160266    -0.588442
O      6.810953     7.683559     7.836750    -0.574572
O      5.273607     5.438160     2.936169    -0.550660
O      4.499834     6.740513     1.329345    -0.561787
O      2.000736     2.298270    11.254734    -0.588442
O      3.167953     3.106441     9.578250    -0.574572

The following XYZ coordinates are in angstroms. Other properties are in atomic units.
The sperically averaged electron density of each atom fit to a function of the form exp(a - br)
eigen_1, eigen_2 and eigen_3 are the three eigenvalues of traceless quadrupole moment tensor
  atom number  atomic symbol              X              Y              Z     net charge C6 coefficient C8 coefficient C10 coefficient fluctuating dipole atomic polarizability isotropic forcefield polarizability              a              b squared Pearson coefficient          <r^3>          <r^4>         wp_QDO          m_QDO          q_QDO       dipole_x       dipole_y       dipole_z         dipole            Qxy            Qxz            Qyz     Q(x^2-y^2)  Q(3z^2 - R^2)        eigen_1        eigen_2        eigen_3 static polarizability      alpha(xx)      alpha(xy)      alpha(xz)      alpha(yy)      alpha(yz)      alpha(zz) atomic spin moment
            1             Cd       4.648468       8.818667       8.234973       0.927908     133.104824 0.37402573E+04  0.13701248E+06                                19.708727                           18.849658       0.962704       2.021075                    0.998818      76.512997     201.621122       0.469365       0.356235      -1.216272       0.004119       0.025024      -0.081472       0.085327       0.058040       0.008394      -0.031596      -0.111957      -0.167687      -0.076457      -0.036136       0.112592             20.418201      22.031605      -2.892747      -0.855350      17.308510       4.865516      21.914488           0.000010
            2             Cd       1.005468       1.971333       9.180027       0.927908     133.104799 0.37402564E+04  0.13701244E+06                                19.708724                           18.849655       0.962705       2.021075                    0.998818      76.512993     201.621100       0.469365       0.356235      -1.216272       0.004119      -0.025024       0.081472       0.085327      -0.058040      -0.008394      -0.031596      -0.111957      -0.167687      -0.076457      -0.036136       0.112592             20.418198      22.031601       2.892747       0.855349      17.308507       4.865515      21.914485           0.000010
            3             Cd       6.280532       3.423667       3.375027       0.927908     133.104814 0.37402569E+04  0.13701246E+06                                19.708725                           18.849656       0.962704       2.021075                    0.998818      76.512997     201.621116       0.469365       0.356235      -1.216272      -0.004119       0.025024       0.081472       0.085327      -0.058040       0.008394       0.031596      -0.111957      -0.167687      -0.076457      -0.036136       0.112592             20.418199      22.031603       2.892747      -0.855349      17.308508      -4.865515      21.914487           0.000010
            4             Cd       2.637532       7.366333       2.429973       0.927908     133.104806 0.37402566E+04  0.13701245E+06                                19.708725                           18.849656       0.962704       2.021075                    0.998818      76.512993     201.621105       0.469365       0.356235      -1.216272      -0.004119      -0.025024      -0.081471       0.085327       0.058040      -0.008394       0.031596      -0.111956      -0.167687      -0.076457      -0.036136       0.112592             20.418199      22.031603      -2.892747       0.855349      17.308508      -4.865515      21.914486           0.000010
            5              H       0.335156       2.158000       6.373890       0.304803       0.769461 0.54802279E+01  0.50636851E+02                                 1.579767                            1.518289      -1.719959       2.144574                    0.992939       3.322020      10.081245       0.420239       1.577400      -0.650346       0.000765       0.023168      -0.021956       0.031928      -0.005646      -0.007511      -0.006115      -0.007727      -0.015904      -0.014340       0.004436       0.009904              1.614385       1.454460      -0.086733      -0.008554       1.818434      -0.415275       1.570261           0.000001
            6              H       6.856126       1.025050       7.256250       0.305880       0.680282 0.46677934E+01  0.41478359E+02                                 1.464703                            1.408299      -1.422894       2.288385                    0.995917       3.156038       9.425177       0.432600       1.593343      -0.648021      -0.023461      -0.014404       0.000572       0.027536      -0.004594       0.004111       0.003660      -0.001667      -0.036060      -0.013995       0.003314       0.010681              1.496738       1.811723       0.164998      -0.280484       1.295526      -0.137662       1.382964           0.000001
            7              H       0.706742      10.379980       5.932710       0.092283       1.420655 0.12022611E+02  0.13020012E+03                                 2.061939                            1.998820      -1.063695       2.337459                    0.993976       4.035611      11.723806       0.453851       1.246178      -0.716292      -0.027653      -0.033374      -0.031968       0.053856       0.001518       0.003708       0.006963      -0.002261       0.002169      -0.006774      -0.002251       0.009025              2.096266       2.047735       0.485618       0.220671       2.416590       0.328348       1.824472           0.000002
            8              H       2.841540       0.053950       5.015520       0.103218       1.617516 0.14554859E+02  0.16477432E+03                                 2.208970                            2.168400      -1.260947       2.228465                    0.995905       4.250542      12.485123       0.446604       1.211441      -0.723841       0.033686      -0.031224      -0.004788       0.046180      -0.005743      -0.005524       0.011586       0.005267      -0.038634      -0.019016       0.001901       0.017115              2.215592       2.031978      -0.312015      -0.229086       2.615097       0.287183       1.999699           0.000004
            9              H       1.712210       1.489020       4.678830       0.099248       1.660086 0.14662256E+02  0.16673214E+03                                 2.262043                            2.187083      -1.460140       2.141702                    0.993337       4.359172      12.943176       0.440278       1.223379      -0.720178      -0.015754       0.028395      -0.022965       0.039773       0.004297       0.009707      -0.005568       0.009523       0.006561      -0.013359       0.000672       0.012688              2.295120       2.169845      -0.284181       0.367065       2.279770      -0.524655       2.435746           0.000003
           10              H       2.826968       2.665130       6.489990       0.122090       1.204978 0.10141762E+02  0.10681552E+03                                 1.939788                            1.909627      -1.363616       2.208678                    0.992257       4.131311      12.417681       0.431291       1.348388      -0.692073      -0.019258       0.020060       0.009901       0.029518      -0.001703      -0.001443       0.010028      -0.005984      -0.023847      -0.013009       0.000591       0.012418              1.949873       1.878131      -0.289301      -0.194135       2.189037       0.154170       1.782452           0.000001
           11              H       3.919868       1.348750       6.815070       0.128245       1.289770 0.10757911E+02  0.11466852E+03                                 2.007874                            1.947483      -1.403659       2.185621                    0.993579       4.207944      12.608787       0.434649       1.322059      -0.697431       0.019200      -0.020657       0.020478       0.034853      -0.003055       0.007427      -0.004547       0.004138      -0.000919      -0.007216      -0.003497       0.010713              2.045368       2.008869      -0.215711       0.379044       1.925557      -0.464634       2.201676           0.000001
           12              H       3.978156       8.632000      11.041110       0.304803       0.769461 0.54802287E+01  0.50636858E+02                                 1.579767                            1.518289      -1.719959       2.144574                    0.992939       3.322020      10.081244       0.420239       1.577399      -0.650346       0.000765      -0.023168       0.021956       0.031928       0.005646       0.007511      -0.006115      -0.007727      -0.015904      -0.014340       0.004436       0.009904              1.614385       1.454460       0.086733       0.008554       1.818434      -0.415275       1.570261           0.000001
           13              H       3.213126       9.764950      10.158750       0.305880       0.680282 0.46677942E+01  0.41478366E+02                                 1.464703                            1.408299      -1.422894       2.288385                    0.995917       3.156038       9.425176       0.432601       1.593342      -0.648021      -0.023461       0.014404      -0.000572       0.027536       0.004594      -0.004111       0.003660      -0.001667      -0.036060      -0.013995       0.003314       0.010681              1.496737       1.811723      -0.164998       0.280484       1.295526      -0.137662       1.382964           0.000001
           14              H       4.349742       0.410020      11.482290       0.092282       1.420655 0.12022611E+02  0.13020013E+03                                 2.061940                            1.998821      -1.063695       2.337459                    0.993976       4.035611      11.723808       0.453851       1.246179      -0.716292      -0.027653       0.033374       0.031968       0.053855      -0.001518      -0.003708       0.006963      -0.002261       0.002169      -0.006774      -0.002251       0.009025              2.096267       2.047736      -0.485618      -0.220672       2.416591       0.328348       1.824473           0.000002
           15              H       6.484540      10.736050       0.789480       0.103218       1.617517 0.14554868E+02  0.16477445E+03                                 2.208971                            2.168401      -1.260947       2.228464                    0.995905       4.250543      12.485127       0.446604       1.211441      -0.723841       0.033686       0.031224       0.004788       0.046180       0.005743       0.005524       0.011586       0.005267      -0.038634      -0.019016       0.001901       0.017115              2.215592       2.031979       0.312015       0.229087       2.615098       0.287184       1.999700           0.000004
           16              H       5.355210       9.300980       1.126170       0.099248       1.660086 0.14662254E+02  0.16673212E+03                                 2.262042                            2.187083      -1.460140       2.141702                    0.993337       4.359172      12.943175       0.440278       1.223379      -0.720178      -0.015754      -0.028395       0.022965       0.039773      -0.004297      -0.009707      -0.005568       0.009523       0.006561      -0.013359       0.000672       0.012688              2.295120       2.169844       0.284180      -0.367065       2.279770      -0.524655       2.435745           0.000003
           17              H       6.469968       8.124870      10.925010       0.122090       1.204978 0.10141762E+02  0.10681552E+03                                 1.939788                            1.909627      -1.363616       2.208678                    0.992257       4.131311      12.417681       0.431291       1.348388      -0.692073      -0.019258      -0.020060      -0.009901       0.029518       0.001703       0.001443       0.010028      -0.005984      -0.023847      -0.013009       0.000591       0.012418              1.949873       1.878131       0.289301       0.194135       2.189037       0.154170       1.782452           0.000001
           18              H       0.276868       9.441250      10.599930       0.128245       1.289769 0.10757906E+02  0.11466845E+03                                 2.007874                            1.947483      -1.403659       2.185621                    0.993579       4.207943      12.608785       0.434649       1.322059      -0.697431       0.019200       0.020657      -0.020478       0.034853       0.003055      -0.007427      -0.004547       0.004138      -0.000918      -0.007216      -0.003497       0.010713              2.045367       2.008869       0.215711      -0.379044       1.925557      -0.464634       2.201676           0.000001
           19              H       3.307844       7.553000       5.236110       0.304803       0.769461 0.54802295E+01  0.50636866E+02                                 1.579767                            1.518289      -1.719959       2.144574                    0.992939       3.322020      10.081243       0.420239       1.577399      -0.650346      -0.000765       0.023168       0.021956       0.031928       0.005646      -0.007511       0.006115      -0.007727      -0.015904      -0.014340       0.004436       0.009904              1.614385       1.454460       0.086733      -0.008554       1.818434       0.415275       1.570261           0.000001
           20              H       4.072874       6.420050       4.353750       0.305880       0.680282 0.46677942E+01  0.41478366E+02                                 1.464703                            1.408299      -1.422894       2.288385                    0.995917       3.156038       9.425176       0.432601       1.593342      -0.648021       0.023461      -0.014404      -0.000572       0.027536       0.004594       0.004111      -0.003660      -0.001667      -0.036060      -0.013995       0.003314       0.010681              1.496737       1.811723      -0.164998      -0.280484       1.295526       0.137662       1.382964           0.000001
           21              H       2.936258       4.984980       5.677290       0.092283       1.420656 0.12022613E+02  0.13020014E+03                                 2.061940                            1.998821      -1.063694       2.337459                    0.993976       4.035611      11.723807       0.453851       1.246178      -0.716292       0.027653      -0.033374       0.031968       0.053855      -0.001518       0.003708      -0.006963      -0.002261       0.002169      -0.006774      -0.002251       0.009025              2.096266       2.047736      -0.485618       0.220672       2.416590      -0.328348       1.824473           0.000002
           22              H       0.801460       5.448950       6.594480       0.103218       1.617517 0.14554868E+02  0.16477446E+03                                 2.208971                            2.168401      -1.260947       2.228464                    0.995905       4.250543      12.485127       0.446604       1.211441      -0.723841      -0.033686      -0.031224       0.004788       0.046180       0.005743      -0.005524      -0.011586       0.005267      -0.038634      -0.019016       0.001901       0.017115              2.215592       2.031979       0.312015      -0.229087       2.615098      -0.287184       1.999700           0.000004
           23              H       1.930790       6.884020       6.931170       0.099247       1.660087 0.14662260E+02  0.16673219E+03                                 2.262043                            2.187083      -1.460140       2.141702                    0.993337       4.359173      12.943178       0.440278       1.223379      -0.720178       0.015754       0.028395       0.022965       0.039773      -0.004297       0.009707       0.005568       0.009523       0.006561      -0.013359       0.000672       0.012688              2.295120       2.169845       0.284181       0.367066       2.279770       0.524656       2.435746           0.000003
           24              H       0.816032       8.060130       5.120010       0.122090       1.204977 0.10141758E+02  0.10681546E+03                                 1.939788                            1.909627      -1.363616       2.208678                    0.992257       4.131310      12.417679       0.431291       1.348388      -0.692073       0.019258       0.020060      -0.009901       0.029518       0.001703      -0.001443      -0.010028      -0.005984      -0.023847      -0.013009       0.000591       0.012418              1.949873       1.878131       0.289301      -0.194135       2.189037      -0.154170       1.782452           0.000001
           25              H       7.009132       6.743750       4.794930       0.128245       1.289770 0.10757911E+02  0.11466852E+03                                 2.007874                            1.947483      -1.403659       2.185621                    0.993579       4.207944      12.608787       0.434649       1.322059      -0.697431      -0.019200      -0.020657      -0.020478       0.034853       0.003055       0.007427       0.004547       0.004138      -0.000919      -0.007216      -0.003497       0.010713              2.045368       2.008869       0.215711       0.379044       1.925557       0.464634       2.201676           0.000001
           26              H       6.950844       3.237000       0.568890       0.304803       0.769461 0.54802287E+01  0.50636858E+02                                 1.579767                            1.518289      -1.719959       2.144574                    0.992939       3.322020      10.081244       0.420239       1.577399      -0.650346      -0.000765      -0.023168      -0.021956       0.031928      -0.005646       0.007511       0.006115      -0.007727      -0.015904      -0.014340       0.004436       0.009904              1.614385       1.454460      -0.086733       0.008554       1.818434       0.415275       1.570261           0.000001
           27              H       0.429874       4.369950       1.451250       0.305880       0.680282 0.46677934E+01  0.41478359E+02                                 1.464703                            1.408299      -1.422894       2.288385                    0.995917       3.156038       9.425177       0.432600       1.593343      -0.648021       0.023461       0.014404       0.000572       0.027536      -0.004594      -0.004111      -0.003660      -0.001667      -0.036060      -0.013995       0.003314       0.010681              1.496738       1.811723       0.164998       0.280484       1.295526       0.137662       1.382964           0.000001
           28              H       6.579258       5.805020       0.127710       0.092283       1.420655 0.12022612E+02  0.13020012E+03                                 2.061939                            1.998820      -1.063695       2.337459                    0.993976       4.035611      11.723805       0.453851       1.246178      -0.716293       0.027653       0.033374      -0.031968       0.053856       0.001518      -0.003708      -0.006963      -0.002261       0.002169      -0.006774      -0.002251       0.009025              2.096266       2.047735       0.485618      -0.220671       2.416589      -0.328348       1.824472           0.000002
           29              H       4.444460       5.341050      10.820520       0.103218       1.617516 0.14554859E+02  0.16477432E+03                                 2.208970                            2.168400      -1.260947       2.228465                    0.995905       4.250542      12.485122       0.446604       1.211440      -0.723841      -0.033686       0.031224      -0.004788       0.046180      -0.005743       0.005524      -0.011586       0.005267      -0.038634      -0.019016       0.001901       0.017115              2.215592       2.031978      -0.312015       0.229086       2.615097      -0.287183       1.999699           0.000004
           30              H       5.573790       3.905980      10.483830       0.099248       1.660086 0.14662254E+02  0.16673211E+03                                 2.262043                            2.187083      -1.460140       2.141702                    0.993337       4.359172      12.943176       0.440278       1.223379      -0.720178       0.015754      -0.028395      -0.022965       0.039773       0.004297      -0.009707       0.005568       0.009523       0.006561      -0.013359       0.000672       0.012688              2.295120       2.169845      -0.284180      -0.367065       2.279770       0.524655       2.435746           0.000003
           31              H       4.459032       2.729870       0.684990       0.122090       1.204977 0.10141758E+02  0.10681546E+03                                 1.939788                            1.909627      -1.363616       2.208678                    0.992257       4.131310      12.417679       0.431291       1.348388      -0.692073       0.019258      -0.020060       0.009901       0.029518      -0.001703       0.001443      -0.010028      -0.005984      -0.023847      -0.013009       0.000591       0.012418              1.949873       1.878131      -0.289301       0.194135       2.189037      -0.154170       1.782452           0.000001
           32              H       3.366132       4.046250       1.010070       0.128245       1.289770 0.10757909E+02  0.11466850E+03                                 2.007874                            1.947483      -1.403659       2.185621                    0.993579       4.207944      12.608789       0.434649       1.322059      -0.697431      -0.019200       0.020657       0.020478       0.034853      -0.003055      -0.007427       0.004547       0.004138      -0.000919      -0.007216      -0.003497       0.010713              2.045368       2.008869      -0.215711      -0.379044       1.925558       0.464634       2.201677           0.000001
           33              C       1.301280       0.348517       6.464448       0.035703      27.138892 0.42743154E+03  0.99705320E+04                                 7.841362                            6.842057      -0.026933       2.014646                    0.998655      26.758765      75.734719       0.639317       0.410713      -1.071713      -0.050835       0.123657       0.001213       0.133704      -0.020137      -0.049462       0.040395       0.001503      -0.084334      -0.068135      -0.005873       0.074008              8.462315       8.829212      -0.438695      -0.771583       8.598215      -1.125644       7.959517          -0.000000
           34              C       2.093996      10.394007       7.548822       0.598470      20.194620 0.25239858E+03  0.52650330E+04                                 6.941561                            5.744558      -0.082676       2.034294                    0.999561      22.605434      64.573148       0.598872       0.490295      -1.005059       0.031390      -0.039971       0.044655       0.067655       0.076704      -0.030494      -0.014410       0.020881      -0.146881      -0.063410      -0.045186       0.108596              7.498156       6.080320      -2.432623       0.327734       7.493206       0.284537       8.920941           0.000004
           35              C       2.282704       0.933335       5.435802      -0.182079      31.302992 0.53400343E+03  0.13243761E+05                                 8.629960                            7.635550      -0.224095       1.894257                    0.998568      31.369950      93.248279       0.603213       0.409419      -1.066535       0.032271       0.049403       0.074479       0.095022       0.025767      -0.019462      -0.001896       0.036142      -0.086261      -0.035660      -0.014407       0.050067              9.239481       9.715320       1.944695      -1.281993       9.674214      -1.759469       8.328907          -0.000001
           36              C       3.336988       1.886092       6.026751      -0.296497      33.883729 0.54918549E+03  0.13689763E+05                                 9.054155                            7.707446      -0.273145       1.895545                    0.997460      31.571660      93.498459       0.605754       0.405633      -1.071070      -0.046746      -0.053515      -0.042666       0.082882       0.011123       0.018039       0.021592       0.018952      -0.068600      -0.037318      -0.000124       0.037442              9.991374      11.046667       2.852520      -1.984363       9.698631      -2.296291       9.228825           0.000001
           37              C       4.276882       2.467673       5.008554       0.640547      21.082830 0.25150188E+03  0.52172131E+04                                 7.096106                            5.665978      -0.078815       2.032423                    0.999730      22.078609      61.939835       0.616835       0.478674      -1.015842       0.010762       0.006297      -0.013948       0.018709      -0.057801       0.015405      -0.008665      -0.073224      -0.185081      -0.066102      -0.034560       0.100662              7.873199       8.748104       2.892939      -1.611697       5.963910      -1.374319       8.907584           0.000005
           38              C       4.944280      10.441483      10.950552       0.035703      27.138889 0.42743148E+03  0.99705302E+04                                 7.841361                            6.842056      -0.026933       2.014646                    0.998655      26.758763      75.734712       0.639317       0.410713      -1.071713      -0.050835      -0.123657      -0.001213       0.133704       0.020137       0.049462       0.040395       0.001503      -0.084334      -0.068135      -0.005873       0.074008              8.462314       8.829211       0.438694       0.771582       8.598214      -1.125643       7.959517          -0.000001
           39              C       5.736996       0.395993       9.866178       0.598470      20.194621 0.25239860E+03  0.52650334E+04                                 6.941561                            5.744558      -0.082676       2.034294                    0.999561      22.605435      64.573151       0.598872       0.490295      -1.005059       0.031390       0.039971      -0.044655       0.067654      -0.076704       0.030494      -0.014410       0.020881      -0.146881      -0.063410      -0.045186       0.108596              7.498156       6.080320       2.432623      -0.327734       7.493206       0.284537       8.920941           0.000004
           40              C       5.925704       9.856665       0.369198      -0.182080      31.302996 0.53400352E+03  0.13243764E+05                                 8.629961                            7.635551      -0.224095       1.894257                    0.998568      31.369954      93.248296       0.603213       0.409419      -1.066535       0.032271      -0.049403      -0.074479       0.095022      -0.025767       0.019462      -0.001896       0.036142      -0.086260      -0.035660      -0.014407       0.050067              9.239482       9.715322      -1.944696       1.281994       9.674216      -1.759470       8.328908          -0.000001
           41              C       6.979988       8.903908      11.388249      -0.296497      33.883723 0.54918536E+03  0.13689759E+05                                 9.054155                            7.707446      -0.273145       1.895546                    0.997460      31.571656      93.498447       0.605754       0.405633      -1.071070      -0.046746       0.053515       0.042666       0.082882      -0.011123      -0.018039       0.021592       0.018952      -0.068601      -0.037318      -0.000124       0.037442              9.991374      11.046666      -2.852520       1.984363       9.698631      -2.296291       9.228825           0.000000
           42              C       0.633882       8.322327       0.796446       0.640546      21.082832 0.25150192E+03  0.52172140E+04                                 7.096106                            5.665979      -0.078814       2.032423                    0.999730      22.078611      61.939839       0.616835       0.478674      -1.015842       0.010762      -0.006297       0.013948       0.018709       0.057801      -0.015405      -0.008665      -0.073224      -0.185081      -0.066102      -0.034561       0.100662              7.873199       8.748104      -2.892939       1.611697       5.963910      -1.374319       8.907584           0.000005
           43              C       2.341720       5.743517       5.145552       0.035703      27.138891 0.42743154E+03  0.99705318E+04                                 7.841362                            6.842057      -0.026933       2.014646                    0.998655      26.758765      75.734720       0.639317       0.410713      -1.071713       0.050835       0.123657      -0.001213       0.133704       0.020137      -0.049462      -0.040395       0.001503      -0.084334      -0.068135      -0.005873       0.074008              8.462315       8.829212       0.438695      -0.771583       8.598215       1.125644       7.959517          -0.000000
           44              C       1.549004       4.999007       4.061178       0.598470      20.194621 0.25239859E+03  0.52650332E+04                                 6.941561                            5.744558      -0.082676       2.034294                    0.999561      22.605435      64.573153       0.598872       0.490295      -1.005059      -0.031390      -0.039971      -0.044655       0.067654      -0.076704      -0.030494       0.014410       0.020881      -0.146881      -0.063410      -0.045186       0.108596              7.498156       6.080320       2.432623       0.327734       7.493206      -0.284537       8.920941           0.000004
           45              C       1.360296       6.328335       6.174198      -0.182080      31.302992 0.53400341E+03  0.13243760E+05                                 8.629961                            7.635550      -0.224095       1.894257                    0.998568      31.369951      93.248285       0.603213       0.409419      -1.066535      -0.032271       0.049403      -0.074479       0.095022      -0.025767      -0.019462       0.001896       0.036142      -0.086261      -0.035660      -0.014407       0.050067              9.239481       9.715321      -1.944695      -1.281993       9.674215       1.759469       8.328908          -0.000001
           46              C       0.306012       7.281092       5.583249      -0.296497      33.883727 0.54918543E+03  0.13689761E+05                                 9.054155                            7.707446      -0.273145       1.895545                    0.997460      31.571658      93.498454       0.605754       0.405633      -1.071070       0.046746      -0.053515       0.042666       0.082882      -0.011123       0.018039      -0.021592       0.018952      -0.068600      -0.037318      -0.000124       0.037442              9.991374      11.046666      -2.852520      -1.984363       9.698631       2.296291       9.228825           0.000000
           47              C       6.652118       7.862673       6.601446       0.640546      21.082830 0.25150189E+03  0.52172133E+04                                 7.096106                            5.665979      -0.078815       2.032422                    0.999730      22.078610      61.939838       0.616835       0.478674      -1.015842      -0.010762       0.006297       0.013948       0.018709       0.057801       0.015405       0.008665      -0.073224      -0.185081      -0.066102      -0.034561       0.100662              7.873199       8.748104      -2.892939      -1.611697       5.963910       1.374319       8.907584           0.000005
           48              C       5.984720       5.046483       0.659448       0.035703      27.138891 0.42743153E+03  0.99705316E+04                                 7.841362                            6.842057      -0.026933       2.014646                    0.998655      26.758765      75.734722       0.639317       0.410713      -1.071713       0.050835      -0.123657       0.001213       0.133704      -0.020137       0.049462      -0.040395       0.001503      -0.084334      -0.068135      -0.005873       0.074008              8.462315       8.829212      -0.438695       0.771583       8.598215       1.125644       7.959518          -0.000001
           49              C       5.192004       5.790993       1.743822       0.598470      20.194620 0.25239858E+03  0.52650330E+04                                 6.941561                            5.744558      -0.082676       2.034294                    0.999561      22.605434      64.573149       0.598872       0.490295      -1.005059      -0.031390       0.039971       0.044655       0.067654       0.076704       0.030494       0.014410       0.020881      -0.146881      -0.063410      -0.045186       0.108596              7.498156       6.080320      -2.432623      -0.327734       7.493206      -0.284537       8.920941           0.000004
           50              C       5.003296       4.461665      11.240802      -0.182080      31.302997 0.53400354E+03  0.13243764E+05                                 8.629962                            7.635551      -0.224095       1.894257                    0.998568      31.369954      93.248296       0.603213       0.409419      -1.066535      -0.032271      -0.049403       0.074479       0.095022       0.025767       0.019462       0.001896       0.036142      -0.086261      -0.035660      -0.014407       0.050067              9.239482       9.715322       1.944696       1.281993       9.674216       1.759470       8.328909          -0.000001
           51              C       3.949012       3.508908       0.221751      -0.296497      33.883726 0.54918542E+03  0.13689761E+05                                 9.054155                            7.707446      -0.273145       1.895545                    0.997460      31.571658      93.498456       0.605754       0.405633      -1.071070       0.046746       0.053515      -0.042666       0.082882       0.011123      -0.018039      -0.021591       0.018952      -0.068601      -0.037318      -0.000124       0.037442              9.991374      11.046667       2.852520       1.984363       9.698631       2.296291       9.228825           0.000000
           52              C       3.009118       2.927327      10.813554       0.640546      21.082833 0.25150192E+03  0.52172141E+04                                 7.096106                            5.665979      -0.078815       2.032423                    0.999730      22.078611      61.939839       0.616835       0.478674      -1.015842      -0.010762      -0.006297      -0.013948       0.018709      -0.057801      -0.015405       0.008665      -0.073224      -0.185081      -0.066102      -0.034561       0.100662              7.873200       8.748104       2.892939       1.611697       5.963910       1.374319       8.907584           0.000005
           53              N       0.429874       1.408095       7.043787      -0.604356      36.038056 0.65714201E+03  0.16893098E+05                                 9.033921                            8.158070      -0.193754       1.924470                    0.996253      32.303772      92.786061       0.627349       0.379793      -1.104273       0.062227      -0.100044      -0.063938       0.134048      -0.060835      -0.055020      -0.019768       0.008622      -0.160648      -0.099046       0.005584       0.093461              9.531800      10.642354      -1.832834      -1.742014       8.976757      -0.859426       8.976290           0.000001
           54              N       4.072874       9.381905      10.371213      -0.604356      36.038051 0.65714188E+03  0.16893094E+05                                 9.033920                            8.158069      -0.193754       1.924470                    0.996253      32.303769      92.786048       0.627349       0.379793      -1.104273       0.062227       0.100044       0.063937       0.134048       0.060836       0.055020      -0.019768       0.008622      -0.160648      -0.099046       0.005584       0.093461              9.531799      10.642352       1.832834       1.742014       8.976756      -0.859425       8.976289           0.000001
           55              N       3.213126       6.803095       4.566213      -0.604356      36.038052 0.65714190E+03  0.16893095E+05                                 9.033920                            8.158070      -0.193754       1.924470                    0.996253      32.303770      92.786052       0.627349       0.379793      -1.104273      -0.062227      -0.100044       0.063938       0.134048       0.060835      -0.055020       0.019768       0.008622      -0.160648      -0.099046       0.005584       0.093461              9.531799      10.642353       1.832834      -1.742014       8.976756       0.859425       8.976289           0.000001
           56              N       6.856126       3.986905       1.238787      -0.604356      36.038058 0.65714204E+03  0.16893099E+05                                 9.033921                            8.158071      -0.193754       1.924470                    0.996253      32.303773      92.786065       0.627349       0.379793      -1.104273      -0.062227       0.100044      -0.063937       0.134048      -0.060835       0.055020       0.019768       0.008622      -0.160648      -0.099046       0.005584       0.093461              9.531800      10.642354      -1.832834       1.742014       8.976757       0.859426       8.976290           0.000001
           57              O       2.012393      10.746840       8.741169      -0.550661      33.055363 0.55627960E+03  0.13436329E+05                                 8.054406                            7.263786       0.497877       2.233233                    0.993722      26.899055      70.005394       0.712942       0.355684      -1.145956       0.000380      -0.013619      -0.011385       0.017755       0.029966      -0.012779       0.038096      -0.006759       0.086036      -0.059243       0.007070       0.052172              8.434845       6.650667      -1.174429      -0.205332       6.718076       1.450756      11.935791          -0.000000
           58              O       2.786166       9.444487       7.134345      -0.561787      36.460799 0.58471804E+03  0.14323061E+05                                 8.637377                            7.475156       0.349289       2.169614                    0.994596      27.538556      72.549692       0.697737       0.358365      -1.141995      -0.014783       0.021325       0.020190       0.032878      -0.003426      -0.025554       0.016466       0.031206      -0.200834      -0.074892       0.019174       0.055718              9.269110       9.435192      -3.660818      -0.041577      11.600950       1.749721       6.771188           0.000001
           59              O       5.285264       3.096730       5.449734      -0.588442      30.730636 0.48875264E+03  0.11423520E+05                                 7.579518                            6.692465       0.911872       2.335192                    0.999274      27.436768      70.121628       0.762572       0.343648      -1.156461      -0.014975       0.000807      -0.002869       0.015268       0.031048       0.014462      -0.009003       0.024517      -0.184033      -0.065572       0.001130       0.064442              8.038547      10.848895       2.808871       0.642146       6.896422      -0.355022       6.370324           0.000001
           60              O       4.118047       2.288559       3.773250      -0.574572      30.331847 0.51296830E+03  0.12156587E+05                                 7.555206                            6.929271       0.799436       2.295115                    0.998463      27.749054      71.821543       0.736324       0.351007      -1.148341      -0.027116       0.002090       0.018809       0.033067      -0.038490       0.008820      -0.004974      -0.045630       0.136387      -0.067715       0.019175       0.048541              7.800414       6.169242       0.728110      -0.475156       5.650531      -0.428306      11.581469           0.000002
           61              O       5.655393       0.043160       8.673831      -0.550661      33.055363 0.55627959E+03  0.13436328E+05                                 8.054406                            7.263786       0.497877       2.233233                    0.993722      26.899055      70.005392       0.712942       0.355684      -1.145956       0.000380       0.013619       0.011385       0.017755      -0.029966       0.012779       0.038096      -0.006759       0.086036      -0.059243       0.007070       0.052172              8.434844       6.650667       1.174429       0.205332       6.718076       1.450756      11.935791          -0.000000
           62              O       6.429166       1.345513      10.280655      -0.561787      36.460808 0.58471824E+03  0.14323067E+05                                 8.637379                            7.475157       0.349288       2.169614                    0.994596      27.538560      72.549708       0.697736       0.358365      -1.141995      -0.014783      -0.021325      -0.020190       0.032878       0.003426       0.025554       0.016466       0.031206      -0.200834      -0.074892       0.019174       0.055718              9.269112       9.435194       3.660819       0.041576      11.600952       1.749722       6.771189           0.000001
           63              O       1.642264       7.693270       0.355266      -0.588442      30.730637 0.48875267E+03  0.11423521E+05                                 7.579519                            6.692465       0.911872       2.335192                    0.999274      27.436769      70.121631       0.762572       0.343648      -1.156461      -0.014975      -0.000807       0.002869       0.015268      -0.031048      -0.014462      -0.009003       0.024517      -0.184033      -0.065572       0.001130       0.064442              8.038547      10.848895      -2.808871      -0.642146       6.896422      -0.355022       6.370324           0.000001
           64              O       0.475047       8.501441       2.031750      -0.574572      30.331847 0.51296828E+03  0.12156586E+05                                 7.555206                            6.929271       0.799436       2.295115                    0.998463      27.749053      71.821541       0.736324       0.351007      -1.148341      -0.027116      -0.002090      -0.018809       0.033067       0.038490      -0.008821      -0.004974      -0.045630       0.136388      -0.067716       0.019174       0.048541              7.800414       6.169242      -0.728110       0.475156       5.650531      -0.428306      11.581469           0.000002
           65              O       1.630607       5.351840       2.868831      -0.550661      33.055366 0.55627966E+03  0.13436331E+05                                 8.054407                            7.263786       0.497877       2.233232                    0.993722      26.899056      70.005398       0.712942       0.355684      -1.145956      -0.000380      -0.013619       0.011385       0.017755      -0.029966      -0.012779      -0.038096      -0.006759       0.086036      -0.059243       0.007070       0.052172              8.434845       6.650667       1.174429      -0.205332       6.718077      -1.450756      11.935792          -0.000000
           66              O       0.856834       4.049487       4.475655      -0.561787      36.460808 0.58471824E+03  0.14323067E+05                                 8.637379                            7.475157       0.349288       2.169614                    0.994596      27.538560      72.549708       0.697736       0.358365      -1.141995       0.014783       0.021325      -0.020190       0.032878       0.003426      -0.025554      -0.016466       0.031206      -0.200834      -0.074892       0.019174       0.055718              9.269112       9.435194       3.660819      -0.041576      11.600952      -1.749722       6.771189           0.000001
           67              O       5.643736       8.491730       6.160266      -0.588442      30.730638 0.48875268E+03  0.11423521E+05                                 7.579519                            6.692465       0.911872       2.335192                    0.999274      27.436769      70.121632       0.762572       0.343648      -1.156461       0.014975       0.000807       0.002869       0.015268      -0.031048       0.014462       0.009003       0.024517      -0.184033      -0.065572       0.001130       0.064442              8.038547      10.848895      -2.808871       0.642146       6.896422       0.355022       6.370325           0.000001
           68              O       6.810953       7.683559       7.836750      -0.574572      30.331853 0.51296842E+03  0.12156590E+05                                 7.555207                            6.929272       0.799436       2.295115                    0.998463      27.749056      71.821552       0.736324       0.351007      -1.148341       0.027116       0.002090      -0.018809       0.033067       0.038490       0.008820       0.004974      -0.045629       0.136387      -0.067715       0.019174       0.048541              7.800415       6.169243      -0.728110      -0.475156       5.650532       0.428306      11.581471           0.000002
           69              O       5.273607       5.438160       2.936169      -0.550660      33.055361 0.55627956E+03  0.13436327E+05                                 8.054406                            7.263785       0.497877       2.233233                    0.993722      26.899054      70.005390       0.712942       0.355684      -1.145956      -0.000380       0.013619      -0.011385       0.017755       0.029966       0.012779      -0.038096      -0.006759       0.086036      -0.059243       0.007070       0.052172              8.434844       6.650666      -1.174429       0.205332       6.718076      -1.450756      11.935791          -0.000000
           70              O       4.499834       6.740513       1.329345      -0.561787      36.460800 0.58471807E+03  0.14323062E+05                                 8.637378                            7.475156       0.349288       2.169614                    0.994596      27.538556      72.549695       0.697736       0.358365      -1.141995       0.014783      -0.021325       0.020190       0.032878      -0.003426       0.025554      -0.016465       0.031206      -0.200834      -0.074892       0.019174       0.055718              9.269111       9.435193      -3.660819       0.041576      11.600950      -1.749722       6.771188           0.000001
           71              O       2.000736       2.298270      11.254734      -0.588442      30.730634 0.48875261E+03  0.11423519E+05                                 7.579518                            6.692464       0.911872       2.335192                    0.999274      27.436768      70.121626       0.762572       0.343648      -1.156461       0.014975      -0.000807      -0.002869       0.015268       0.031048      -0.014462       0.009003       0.024517      -0.184033      -0.065572       0.001130       0.064442              8.038546      10.848894       2.808871      -0.642146       6.896422       0.355022       6.370324           0.000001
           72              O       3.167953       3.106441       9.578250      -0.574572      30.331844 0.51296821E+03  0.12156584E+05                                 7.555205                            6.929270       0.799436       2.295115                    0.998463      27.749052      71.821536       0.736324       0.351007      -1.148341       0.027116      -0.002090       0.018809       0.033067      -0.038490      -0.008820       0.004974      -0.045630       0.136387      -0.067716       0.019175       0.048541              7.800413       6.169242       0.728109       0.475156       5.650530       0.428305      11.581468           0.000002

******************************************************
Auxiliary information for the entire system
The total spin magnetic moment of the unit cell is   0.000147
The total net atomic charge of the unit cell is   -0.000003
Accuracy of reproducing the electrostatic potential in the unit cell:
  The inner radius (bohr) =    5.0000
  The outer radius (bohr) =   12.0000
  Valid grid points have density less than (e/(bohr^3)) =    0.0001
  The number of valid grid points were=         1508
  The rms potential error without charges in kcal/mol is=      4.52194
  The rms potential error with partial charges in kcal/mol is=      0.83226
  The RRMSE value at monopole order=      0.18405
  The rms potential error with partial charges and cloud penetration in kcal/mol is=      0.81965
  The RRMSE value at monopole order with cloud penetration is=      0.18126
  The rms potential error with partial charges and atomic dipoles in kcal/mol is=      0.42466
  The RRMSE value at dipole order=      0.09391
  The rms potential error with partial charges, atomic dipoles and cloud penetration in kcal/mol is=      0.40842
  The RRMSE value at dipole order with cloud penetration=      0.09032

******************************************************
The electron densities and ab initio electrostatic potential were computed in VASP using the PBE functional and
projector augmented wave method. See the main text of the journal article for a description of computational details.
The atomic charges, dipoles, and quadrupoles were computed with the DDEC6 method as described in
(a) T. A. Manz and N. Gabaldon Limas, RSC Adv. 6 (2016) 47771-47801 DOI: 10.1039/c6ra04656h
(b) N. Gabaldon Limas and T. A. Manz, RSC Adv. 8 (2018) 2678-2707 DOI: 10.1039/c7ra11829e.
For each atom in the material, the electron cloud parameters were fit to the spherically averaged atom-in-material
electron density using radial positions for which this density was between 10^-4 and 10^-2 electrons per cubic bohr.
The polarizabilities, dispersion coefficients, and quantum Drude oscillator (QDO) parameters were fit using the MCLF method.
The magnetic structure of the system was optimized in VASP from the default ferromagnetic initial guess using spin polarization.
The atomic spin moments (ASMs) were computed on this optimized magnetic structure using the DDEC6 partition as inputs
to the method of T. A. Manz and D. S. Sholl, J. Chem. Theory Comput. 7 (2011) 4146-4164 DOI: 10.1021/ct200539n.
The RMSE and RRMSE were computed using a uniform grid with Ewald summation.
