# Supplementary material for: A collection of forcefield precursors for metal–organic frameworks
Source: RSC Adv. 2019 Nov 13;9(63):36492–507. doi: 10.1039/c9ra07327b (PMC9075174; doi:10.1039/c9ra07327b)
Supplement: RA-009-C9RA07327B-s3596 [file RA-009-C9RA07327B-s3596.xyz]

   72
jmolscript: load "" {1 1 1} spacegroup "x,y,z" unitcell [{      7.266000     0.000000     0.000000 }, {      0.000000    10.776800     0.000000 }, {      0.000000     0.000000    11.585700 }]
Cd     0.802820     0.716118    11.112424     0.933847
Cd     2.830180    10.060682     5.319574     0.933847
Cd     6.463180     6.104518     6.266126     0.933847
Cd     4.435820     4.672282     0.473276     0.933847
H      1.084814     2.983018     2.702944     0.092043
H      6.329413     2.502373     3.688887     0.117184
H      0.039963     1.306148     3.950724     0.109968
H      6.251666     0.075438     2.256894     0.135812
H      5.275116     1.270585     1.996216     0.141638
H      2.225576     1.584190     1.672975     0.330077
H      1.330405     0.560394     2.187380     0.318317
H      2.548186     7.793782     8.495794     0.092043
H      4.569587     8.274427     9.481737     0.117184
H      3.593037     9.470652     9.743574     0.109968
H      4.647334    10.701362     8.049744     0.135812
H      5.623884     9.506215     7.789066     0.141638
H      1.407424     9.192610     7.465825     0.330077
H      2.302595    10.216406     7.980230     0.318317
H      6.181186     8.371418     3.089906     0.092043
H      0.936587     7.890773     2.103963     0.117184
H      7.226037     6.694548     1.842126     0.109968
H      1.014334     5.463838     3.535956     0.135812
H      1.990884     6.658985     3.796634     0.141638
H      5.040424     6.972590     4.119875     0.330077
H      5.935595     5.948794     3.605470     0.318317
H      4.717814     2.405382     8.882756     0.092043
H      2.696413     2.886027     7.896813     0.117184
H      3.672963     4.082252     7.634976     0.109968
H      2.618666     5.312962     9.328806     0.135812
H      1.642116     4.117815     9.589484     0.141638
H      5.858576     3.804210     9.912725     0.330077
H      4.963405     4.828006     9.398320     0.318317
C      6.997158     3.103718     1.152777     0.597014
C      0.508620     2.339643     2.239979     0.050214
C      6.800249     1.768473     3.263692    -0.207843
C      5.780830     0.808260     2.682901    -0.328672
C      4.817358     0.241400     3.694680     0.652383
C      3.901842     7.673082     6.945627     0.597014
C      3.124380     8.437157     8.032829     0.050214
C      4.098751     9.008327     9.056542    -0.207843
C      5.118170     9.968540     8.475751    -0.328672
C      6.081642    10.535400     9.487530     0.652384
C      0.268842     8.492118     4.640073     0.597014
C      6.757380     7.728043     3.552871     0.050214
C      0.465751     7.156873     2.529158    -0.207843
C      1.485170     6.196660     3.109949    -0.328672
C      2.448642     5.629800     2.098170     0.652383
C      3.364158     2.284682    10.432923     0.597014
C      4.141620     3.048757     9.345721     0.050214
C      3.167249     3.619927     8.322008    -0.207843
C      2.147830     4.580140     8.902799    -0.328672
C      1.184358     5.147000     7.891020     0.652383
N      1.374001     1.293108     1.666835    -0.649383
N      2.258999     9.483692     7.459685    -0.649383
N      5.891999     6.681508     4.126015    -0.649383
N      5.007001     4.095292     9.918865    -0.649383
O      7.057466     2.722866    11.545845    -0.556953
O      6.310521     4.065763     1.565344    -0.563357
O      3.822643    10.362324     3.255582    -0.595264
O      4.971397     0.404777     4.924038    -0.577025
O      3.841534     8.053934     5.752995    -0.556953
O      4.588479     6.711037     7.358194    -0.563357
O      7.076357     0.414476     9.048432    -0.595264
O      5.927603    10.372023    10.716888    -0.577025
O      0.208534     8.111266     5.832705    -0.556953
O      0.955479     9.454163     4.227506    -0.563357
O      3.443357     4.973924     2.537268    -0.595264
O      2.294603     5.793177     0.868812    -0.577026
O      3.424466     2.665534     0.039855    -0.556953
O      2.677521     1.322637    10.020356    -0.563357
O      0.189643     5.802876     8.330118    -0.595264
O      1.338397     4.983623     6.661662    -0.577026

The following XYZ coordinates are in angstroms. Other properties are in atomic units.
The sperically averaged electron density of each atom fit to a function of the form exp(a - br)
eigen_1, eigen_2 and eigen_3 are the three eigenvalues of traceless quadrupole moment tensor
  atom number  atomic symbol              X              Y              Z     net charge C6 coefficient C8 coefficient C10 coefficient fluctuating dipole atomic polarizability isotropic forcefield polarizability              a              b squared Pearson coefficient          <r^3>          <r^4>         wp_QDO          m_QDO          q_QDO       dipole_x       dipole_y       dipole_z         dipole            Qxy            Qxz            Qyz     Q(x^2-y^2)  Q(3z^2 - R^2)        eigen_1        eigen_2        eigen_3 static polarizability      alpha(xx)      alpha(xy)      alpha(xz)      alpha(yy)      alpha(yz)      alpha(zz) atomic spin moment
            1             Cd       0.802820       0.716118      11.112424       0.933847     129.172604 0.36036324E+04  0.13072354E+06                                19.264949                           18.453463       1.040531       2.047145                    0.998834      75.927918     198.797003       0.476482       0.354361      -1.218452      -0.007984       0.029322      -0.083694       0.089040      -0.055695      -0.018463      -0.044468      -0.106682      -0.114969      -0.086328      -0.018297       0.104625             19.939238      21.588512       2.792281       0.915203      16.956381       4.684334      21.272820           0.000024
            2             Cd       2.830180      10.060682       5.319574       0.933847     129.172611 0.36036326E+04  0.13072356E+06                                19.264950                           18.453464       1.040531       2.047145                    0.998834      75.927917     198.797005       0.476482       0.354362      -1.218452       0.007984      -0.029322      -0.083694       0.089040      -0.055694       0.018463       0.044468      -0.106682      -0.114970      -0.086328      -0.018297       0.104625             19.939239      21.588514       2.792282      -0.915204      16.956382      -4.684334      21.272822           0.000024
            3             Cd       6.463180       6.104518       6.266126       0.933847     129.172609 0.36036326E+04  0.13072355E+06                                19.264950                           18.453464       1.040530       2.047145                    0.998834      75.927916     198.797003       0.476482       0.354362      -1.218452       0.007984       0.029322       0.083694       0.089040       0.055695      -0.018463       0.044468      -0.106682      -0.114970      -0.086328      -0.018297       0.104625             19.939239      21.588513      -2.792281       0.915205      16.956382      -4.684335      21.272823           0.000024
            4             Cd       4.435820       4.672282       0.473276       0.933847     129.172600 0.36036322E+04  0.13072354E+06                                19.264949                           18.453463       1.040531       2.047145                    0.998834      75.927913     198.796991       0.476482       0.354362      -1.218452      -0.007984      -0.029322       0.083694       0.089040       0.055695       0.018463      -0.044468      -0.106682      -0.114969      -0.086328      -0.018297       0.104625             19.939238      21.588513      -2.792281      -0.915205      16.956382       4.684334      21.272820           0.000024
            5              H       1.084814       2.983018       2.702944       0.092043       1.070790 0.83158553E+01  0.82284791E+02                                 1.723438                            1.677945      -0.732140       2.520539                    0.998826       3.554374       9.931410       0.487544       1.269638      -0.711611       0.029155       0.025399       0.026883       0.047094       0.000185       0.000904       0.007358       0.001093      -0.000168      -0.007678       0.000512       0.007166              1.746138       1.753488       0.368400       0.165748       1.953794       0.230027       1.531133           0.000004
            6              H       6.329413       2.502373       3.688887       0.117184       1.077855 0.84959917E+01  0.84585220E+02                                 1.737246                            1.703180      -0.899042       2.445421                    0.997905       3.527992       9.913409       0.480494       1.280378      -0.709556      -0.022010       0.019761       0.011836       0.031860      -0.002739      -0.003138       0.009951       0.006117      -0.022613      -0.014244       0.003099       0.011144              1.742261       1.624326      -0.247525      -0.176929       2.013758       0.225762       1.588701           0.000004
            7              H       0.039963       1.306148       3.950724       0.109968       1.162389 0.92398909E+01  0.94208387E+02                                 1.840049                            1.785461      -1.091995       2.348990                    0.995277       3.724083      10.688109       0.464321       1.293794      -0.705710       0.009899      -0.017199       0.019387       0.027742       0.003694       0.007461      -0.002016       0.007815       0.001857      -0.008868      -0.001037       0.009906              1.860864       1.780659      -0.220571       0.287760       1.832938      -0.383920       1.968995           0.000004
            8              H       6.251666       0.075438       2.256894       0.135812       0.969634 0.75554868E+01  0.73917406E+02                                 1.688520                            1.659700      -1.000526       2.406308                    0.995813       3.630775      10.512164       0.457924       1.367188      -0.689799       0.014580      -0.014795      -0.008534       0.022457      -0.001499      -0.001547       0.007800      -0.005281      -0.023889      -0.011402       0.000958       0.010444              1.697449       1.650124      -0.256660      -0.161785       1.906675       0.137019       1.535548           0.000004
            9              H       5.275116       1.270585       1.996216       0.141638       0.931553 0.70104229E+01  0.67503338E+02                                 1.661846                            1.612718      -1.052529       2.387726                    0.995863       3.600717      10.438448       0.457216       1.391245      -0.684861      -0.012470       0.016507      -0.015481       0.025839      -0.002322       0.004906      -0.001346       0.001412      -0.007054      -0.005582      -0.000750       0.006333              1.688973       1.664990      -0.169762       0.283084       1.606831      -0.353646       1.795098           0.000002
           10              H       2.225576       1.584190       1.672975       0.330077       0.532943 0.34145559E+01  0.27966597E+02                                 1.240235                            1.204240      -1.143377       2.462388                    0.999768       2.655926       7.531671       0.469545       1.592661      -0.650273       0.023061       0.012028       0.006000       0.026692      -0.001413       0.005083       0.004585       0.000541      -0.039738      -0.015505       0.007287       0.008218              1.259864       1.577059       0.112694      -0.125896       1.112266      -0.069088       1.090268           0.000002
           11              H       1.330405       0.560394       2.187380       0.318317       0.568847 0.37289159E+01  0.31270216E+02                                 1.298041                            1.260762      -1.290819       2.384397                    0.998297       2.802858       8.083914       0.456923       1.598509      -0.648660      -0.002867      -0.019517       0.016871       0.025957      -0.003775      -0.006895      -0.004577      -0.003787      -0.027725      -0.013998       0.005146       0.008852              1.317485       1.210631       0.014315      -0.062980       1.517883      -0.266112       1.223941           0.000004
           12              H       2.548186       7.793782       8.495794       0.092043       1.070790 0.83158593E+01  0.82284842E+02                                 1.723438                            1.677946      -0.732140       2.520539                    0.998826       3.554375       9.931414       0.487544       1.269638      -0.711611      -0.029155      -0.025399       0.026883       0.047094       0.000185      -0.000904      -0.007358       0.001093      -0.000168      -0.007678       0.000512       0.007166              1.746139       1.753488       0.368401      -0.165748       1.953794      -0.230027       1.531133           0.000004
           13              H       4.569587       8.274427       9.481737       0.117184       1.077855 0.84959924E+01  0.84585233E+02                                 1.737247                            1.703180      -0.899042       2.445421                    0.997905       3.527992       9.913411       0.480493       1.280378      -0.709556       0.022010      -0.019761       0.011836       0.031860      -0.002739       0.003138      -0.009951       0.006117      -0.022613      -0.014244       0.003099       0.011144              1.742262       1.624326      -0.247525       0.176929       2.013759      -0.225762       1.588701           0.000004
           14              H       3.593037       9.470652       9.743574       0.109968       1.162389 0.92398955E+01  0.94208445E+02                                 1.840049                            1.785461      -1.091995       2.348990                    0.995277       3.724084      10.688112       0.464321       1.293794      -0.705710      -0.009899       0.017199       0.019387       0.027742       0.003694      -0.007461       0.002016       0.007815       0.001857      -0.008868      -0.001037       0.009906              1.860864       1.780659      -0.220572      -0.287760       1.832938       0.383920       1.968995           0.000004
           15              H       4.647334      10.701362       8.049744       0.135812       0.969634 0.75554868E+01  0.73917405E+02                                 1.688520                            1.659700      -1.000526       2.406308                    0.995813       3.630775      10.512164       0.457924       1.367188      -0.689799      -0.014580       0.014795      -0.008534       0.022457      -0.001499       0.001547      -0.007800      -0.005281      -0.023889      -0.011402       0.000958       0.010444              1.697449       1.650124      -0.256660       0.161786       1.906675      -0.137019       1.535548           0.000004
           16              H       5.623884       9.506215       7.789066       0.141638       0.931552 0.70104201E+01  0.67503301E+02                                 1.661845                            1.612717      -1.052529       2.387726                    0.995863       3.600716      10.438443       0.457216       1.391245      -0.684861       0.012470      -0.016507      -0.015481       0.025839      -0.002322      -0.004906       0.001346       0.001412      -0.007054      -0.005582      -0.000750       0.006333              1.688972       1.664990      -0.169762      -0.283083       1.606831       0.353646       1.795097           0.000002
           17              H       1.407424       9.192610       7.465825       0.330077       0.532943 0.34145520E+01  0.27966562E+02                                 1.240235                            1.204240      -1.143377       2.462388                    0.999768       2.655925       7.531671       0.469545       1.592663      -0.650273      -0.023061      -0.012028       0.006000       0.026692      -0.001413      -0.005083      -0.004585       0.000541      -0.039738      -0.015505       0.007287       0.008218              1.259864       1.577059       0.112694       0.125896       1.112266       0.069088       1.090268           0.000002
           18              H       2.302595      10.216406       7.980230       0.318317       0.568847 0.37289195E+01  0.31270253E+02                                 1.298042                            1.260763      -1.290819       2.384397                    0.998297       2.802859       8.083918       0.456923       1.598509      -0.648660       0.002867       0.019517       0.016871       0.025957      -0.003775       0.006895       0.004577      -0.003787      -0.027725      -0.013998       0.005146       0.008852              1.317485       1.210631       0.014315       0.062980       1.517883       0.266112       1.223941           0.000004
           19              H       6.181186       8.371418       3.089906       0.092043       1.070790 0.83158593E+01  0.82284842E+02                                 1.723438                            1.677946      -0.732140       2.520539                    0.998826       3.554375       9.931414       0.487544       1.269638      -0.711611      -0.029155       0.025399      -0.026883       0.047094      -0.000185       0.000904      -0.007358       0.001093      -0.000168      -0.007678       0.000512       0.007166              1.746139       1.753488      -0.368401       0.165748       1.953794      -0.230027       1.531133           0.000004
           20              H       0.936587       7.890773       2.103963       0.117184       1.077856 0.84960012E+01  0.84585341E+02                                 1.737248                            1.703181      -0.899043       2.445421                    0.997905       3.527994       9.913417       0.480493       1.280378      -0.709556       0.022010       0.019760      -0.011836       0.031860       0.002739      -0.003138      -0.009951       0.006117      -0.022613      -0.014244       0.003099       0.011144              1.742263       1.624327       0.247525      -0.176929       2.013759      -0.225762       1.588702           0.000004
           21              H       7.226037       6.694548       1.842126       0.109968       1.162389 0.92398951E+01  0.94208442E+02                                 1.840049                            1.785461      -1.091996       2.348990                    0.995277       3.724084      10.688113       0.464321       1.293794      -0.705709      -0.009899      -0.017199      -0.019387       0.027742      -0.003694       0.007461       0.002016       0.007815       0.001857      -0.008868      -0.001037       0.009906              1.860864       1.780659       0.220572       0.287760       1.832938       0.383920       1.968995           0.000004
           22              H       1.014334       5.463838       3.535956       0.135812       0.969633 0.75554823E+01  0.73917352E+02                                 1.688520                            1.659700      -1.000526       2.406309                    0.995813       3.630774      10.512161       0.457924       1.367188      -0.689799      -0.014580      -0.014795       0.008534       0.022457       0.001499      -0.001547      -0.007800      -0.005281      -0.023889      -0.011402       0.000958       0.010444              1.697448       1.650123       0.256660      -0.161785       1.906675      -0.137019       1.535547           0.000004
           23              H       1.990884       6.658985       3.796634       0.141638       0.931552 0.70104193E+01  0.67503294E+02                                 1.661846                            1.612717      -1.052528       2.387726                    0.995863       3.600716      10.438444       0.457216       1.391245      -0.684861       0.012470       0.016507       0.015481       0.025839       0.002322       0.004906       0.001346       0.001412      -0.007054      -0.005582      -0.000750       0.006333              1.688972       1.664990       0.169762       0.283083       1.606831       0.353646       1.795097           0.000002
           24              H       5.040424       6.972590       4.119875       0.330077       0.532943 0.34145520E+01  0.27966562E+02                                 1.240235                            1.204240      -1.143377       2.462388                    0.999768       2.655925       7.531671       0.469545       1.592663      -0.650273      -0.023061       0.012028      -0.006000       0.026692       0.001413       0.005083      -0.004585       0.000541      -0.039738      -0.015505       0.007287       0.008218              1.259864       1.577059      -0.112694      -0.125896       1.112266       0.069088       1.090268           0.000002
           25              H       5.935595       5.948794       3.605470       0.318317       0.568847 0.37289169E+01  0.31270226E+02                                 1.298042                            1.260762      -1.290818       2.384397                    0.998297       2.802858       8.083914       0.456923       1.598509      -0.648660       0.002867      -0.019517      -0.016871       0.025957       0.003775      -0.006895       0.004577      -0.003787      -0.027725      -0.013998       0.005146       0.008852              1.317485       1.210631      -0.014315      -0.062980       1.517883       0.266112       1.223941           0.000004
           26              H       4.717814       2.405382       8.882756       0.092043       1.070790 0.83158558E+01  0.82284801E+02                                 1.723438                            1.677946      -0.732139       2.520539                    0.998826       3.554374       9.931412       0.487543       1.269639      -0.711610       0.029155      -0.025399      -0.026883       0.047094      -0.000185      -0.000904       0.007358       0.001093      -0.000168      -0.007678       0.000512       0.007166              1.746139       1.753488      -0.368400      -0.165748       1.953794       0.230027       1.531133           0.000004
           27              H       2.696413       2.886027       7.896813       0.117184       1.077855 0.84959964E+01  0.84585275E+02                                 1.737247                            1.703180      -0.899042       2.445421                    0.997905       3.527993       9.913411       0.480494       1.280377      -0.709556      -0.022010      -0.019760      -0.011836       0.031860       0.002739       0.003138       0.009951       0.006117      -0.022613      -0.014244       0.003099       0.011144              1.742262       1.624326       0.247525       0.176929       2.013758       0.225762       1.588701           0.000004
           28              H       3.672963       4.082252       7.634976       0.109968       1.162388 0.92398848E+01  0.94208312E+02                                 1.840048                            1.785461      -1.091995       2.348990                    0.995277       3.724082      10.688106       0.464321       1.293794      -0.705709       0.009899       0.017199      -0.019387       0.027742      -0.003694      -0.007461      -0.002016       0.007815       0.001857      -0.008868      -0.001037       0.009906              1.860863       1.780658       0.220571      -0.287760       1.832938      -0.383920       1.968994           0.000004
           29              H       2.618666       5.312962       9.328806       0.135812       0.969633 0.75554823E+01  0.73917352E+02                                 1.688520                            1.659700      -1.000526       2.406309                    0.995813       3.630774      10.512161       0.457924       1.367188      -0.689799       0.014580       0.014795       0.008534       0.022457       0.001499       0.001547       0.007800      -0.005281      -0.023889      -0.011402       0.000958       0.010444              1.697448       1.650123       0.256660       0.161785       1.906675       0.137019       1.535547           0.000004
           30              H       1.642116       4.117815       9.589484       0.141638       0.931553 0.70104232E+01  0.67503338E+02                                 1.661846                            1.612717      -1.052528       2.387726                    0.995863       3.600717      10.438446       0.457216       1.391245      -0.684861      -0.012470      -0.016507       0.015481       0.025839       0.002322      -0.004906      -0.001346       0.001412      -0.007054      -0.005582      -0.000750       0.006333              1.688973       1.664990       0.169762      -0.283083       1.606831      -0.353646       1.795097           0.000002
           31              H       5.858576       3.804210       9.912725       0.330077       0.532944 0.34145568E+01  0.27966607E+02                                 1.240235                            1.204240      -1.143377       2.462388                    0.999768       2.655926       7.531671       0.469545       1.592661      -0.650273       0.023061      -0.012028      -0.006000       0.026692       0.001413      -0.005083       0.004585       0.000541      -0.039738      -0.015505       0.007287       0.008218              1.259864       1.577060      -0.112694       0.125896       1.112266      -0.069088       1.090268           0.000002
           32              H       4.963405       4.828006       9.398320       0.318317       0.568847 0.37289166E+01  0.31270222E+02                                 1.298041                            1.260762      -1.290819       2.384397                    0.998297       2.802858       8.083913       0.456923       1.598509      -0.648660      -0.002867       0.019517      -0.016871       0.025957       0.003775       0.006895      -0.004577      -0.003787      -0.027724      -0.013998       0.005146       0.008852              1.317485       1.210631      -0.014315       0.062980       1.517882      -0.266112       1.223941           0.000004
           33              C       6.997158       3.103718       1.152777       0.597014      20.266495 0.25422462E+03  0.52974129E+04                                 6.919807                            5.740218      -0.016360       2.060270                    0.999501      22.307688      63.092031       0.604769       0.486038      -1.010157      -0.035405       0.043603      -0.046469       0.072898       0.077233      -0.028567      -0.012914       0.033530      -0.141193      -0.062082      -0.046416       0.108498              7.462512       6.011359      -2.467208       0.354681       7.650190       0.315382       8.725988           0.000011
           34              C       0.508620       2.339643       2.239979       0.050214      24.361063 0.37521109E+03  0.84980542E+04                                 7.392331                            6.479610      -0.028393       2.032193                    0.998835      25.788051      72.647375       0.644479       0.419617      -1.062698       0.051505      -0.122959      -0.000066       0.133310      -0.019136      -0.049803       0.045913       0.003414      -0.085353      -0.071977      -0.004985       0.076963              7.957422       8.362812      -0.357339      -0.779815       8.013735      -1.187660       7.495718           0.000007
           35              C       6.800249       1.768473       3.263692      -0.207843      26.432608 0.43420576E+03  0.10301890E+05                                 7.913897                            7.037955      -0.306756       1.886838                    0.998535      30.337792      90.363613       0.603470       0.427788      -1.047113      -0.033500      -0.044644      -0.078766       0.096537       0.035332      -0.010168       0.014205       0.045595      -0.061582      -0.044402      -0.007976       0.052378              8.443118       8.917782       1.965925      -1.260764       8.590646      -1.394089       7.820927           0.000010
           36              C       5.780830       0.808260       2.682901      -0.328672      29.958269 0.47263067E+03  0.11394654E+05                                 8.463391                            7.229611      -0.235414       1.913545                    0.996178      30.803915      90.938796       0.612615       0.414705      -1.060754       0.049222       0.057772       0.049888       0.090825       0.015234       0.020007       0.023259       0.009993      -0.055439      -0.035036      -0.005586       0.040622              9.319444      10.370629       2.768141      -1.846463       9.058470      -2.012181       8.529233           0.000010
           37              C       4.817358       0.241400       3.694680       0.652383      20.599798 0.24438124E+03  0.50241602E+04                                 6.986658                            5.579429      -0.000518       2.066821                    0.999810      21.561958      59.865532       0.623688       0.477686      -1.018202      -0.010372      -0.009441       0.012942       0.019084      -0.052813       0.015448      -0.012675      -0.076154      -0.172608      -0.062152      -0.033916       0.096069              7.764374       8.606904       2.896176      -1.672510       5.897880      -1.382520       8.788338           0.000008
           38              C       3.901842       7.673082       6.945627       0.597014      20.266493 0.25422459E+03  0.52974122E+04                                 6.919807                            5.740218      -0.016360       2.060270                    0.999501      22.307686      63.092025       0.604769       0.486038      -1.010157       0.035405      -0.043603      -0.046469       0.072898       0.077233       0.028567       0.012914       0.033530      -0.141194      -0.062082      -0.046416       0.108498              7.462512       6.011359      -2.467208      -0.354681       7.650190      -0.315382       8.725988           0.000011
           39              C       3.124380       8.437157       8.032829       0.050214      24.361063 0.37521110E+03  0.84980545E+04                                 7.392332                            6.479610      -0.028394       2.032192                    0.998835      25.788052      72.647380       0.644479       0.419617      -1.062698      -0.051505       0.122959      -0.000066       0.133310      -0.019135       0.049803      -0.045912       0.003414      -0.085353      -0.071978      -0.004985       0.076963              7.957422       8.362812      -0.357339       0.779814       8.013735       1.187660       7.495719           0.000007
           40              C       4.098751       9.008327       9.056542      -0.207843      26.432609 0.43420579E+03  0.10301891E+05                                 7.913897                            7.037955      -0.306756       1.886838                    0.998535      30.337794      90.363620       0.603471       0.427788      -1.047113       0.033500       0.044644      -0.078766       0.096537       0.035332       0.010168      -0.014205       0.045595      -0.061582      -0.044402      -0.007976       0.052378              8.443118       8.917782       1.965925       1.260764       8.590647       1.394089       7.820927           0.000010
           41              C       5.118170       9.968540       8.475751      -0.328672      29.958263 0.47263057E+03  0.11394651E+05                                 8.463389                            7.229610      -0.235414       1.913545                    0.996178      30.803910      90.938772       0.612615       0.414705      -1.060754      -0.049222      -0.057772       0.049888       0.090825       0.015234      -0.020007      -0.023259       0.009993      -0.055439      -0.035036      -0.005586       0.040622              9.319442      10.370627       2.768141       1.846462       9.058468       2.012180       8.529232           0.000009
           42              C       6.081642      10.535400       9.487530       0.652384      20.599795 0.24438120E+03  0.50241593E+04                                 6.986658                            5.579428      -0.000517       2.066821                    0.999810      21.561955      59.865522       0.623688       0.477686      -1.018202       0.010372       0.009441       0.012942       0.019084      -0.052813      -0.015448       0.012675      -0.076154      -0.172608      -0.062152      -0.033916       0.096069              7.764373       8.606903       2.896176       1.672509       5.897880       1.382520       8.788337           0.000008
           43              C       0.268842       8.492118       4.640073       0.597014      20.266493 0.25422459E+03  0.52974123E+04                                 6.919807                            5.740218      -0.016360       2.060270                    0.999501      22.307687      63.092030       0.604769       0.486038      -1.010157       0.035405       0.043603       0.046469       0.072898      -0.077233      -0.028567       0.012914       0.033530      -0.141194      -0.062082      -0.046416       0.108498              7.462512       6.011359       2.467208       0.354681       7.650190      -0.315382       8.725988           0.000011
           44              C       6.757380       7.728043       3.552871       0.050214      24.361066 0.37521115E+03  0.84980559E+04                                 7.392332                            6.479610      -0.028394       2.032192                    0.998835      25.788054      72.647387       0.644479       0.419617      -1.062698      -0.051505      -0.122959       0.000066       0.133310       0.019135      -0.049803      -0.045912       0.003414      -0.085354      -0.071978      -0.004985       0.076963              7.957423       8.362813       0.357339      -0.779815       8.013735       1.187660       7.495719           0.000007
           45              C       0.465751       7.156873       2.529158      -0.207843      26.432612 0.43420583E+03  0.10301893E+05                                 7.913899                            7.037956      -0.306757       1.886837                    0.998535      30.337798      90.363643       0.603470       0.427788      -1.047113       0.033500      -0.044644       0.078766       0.096537      -0.035332      -0.010168      -0.014205       0.045595      -0.061582      -0.044402      -0.007976       0.052378              8.443120       8.917783      -1.965926      -1.260765       8.590648       1.394089       7.820929           0.000010
           46              C       1.485170       6.196660       3.109949      -0.328672      29.958262 0.47263054E+03  0.11394650E+05                                 8.463390                            7.229611      -0.235414       1.913545                    0.996178      30.803909      90.938774       0.612615       0.414705      -1.060754      -0.049222       0.057772      -0.049888       0.090825      -0.015234       0.020007      -0.023259       0.009993      -0.055438      -0.035036      -0.005586       0.040622              9.319443      10.370627      -2.768141      -1.846462       9.058469       2.012180       8.529232           0.000009
           47              C       2.448642       5.629800       2.098170       0.652383      20.599796 0.24438121E+03  0.50241596E+04                                 6.986658                            5.579428      -0.000518       2.066821                    0.999810      21.561957      59.865528       0.623688       0.477686      -1.018202       0.010372      -0.009441      -0.012942       0.019084       0.052813       0.015448       0.012675      -0.076154      -0.172608      -0.062152      -0.033916       0.096068              7.764373       8.606903      -2.896176      -1.672509       5.897880       1.382520       8.788337           0.000008
           48              C       3.364158       2.284682      10.432923       0.597014      20.266497 0.25422464E+03  0.52974136E+04                                 6.919808                            5.740219      -0.016360       2.060270                    0.999501      22.307690      63.092040       0.604769       0.486038      -1.010157      -0.035406      -0.043603       0.046469       0.072898      -0.077233       0.028567      -0.012914       0.033530      -0.141193      -0.062082      -0.046416       0.108498              7.462513       6.011360       2.467208      -0.354681       7.650191       0.315383       8.725988           0.000011
           49              C       4.141620       3.048757       9.345721       0.050214      24.361066 0.37521115E+03  0.84980561E+04                                 7.392332                            6.479611      -0.028393       2.032192                    0.998835      25.788054      72.647389       0.644479       0.419617      -1.062698       0.051505       0.122959       0.000066       0.133310       0.019136       0.049803       0.045912       0.003414      -0.085353      -0.071977      -0.004985       0.076963              7.957423       8.362813       0.357339       0.779814       8.013736      -1.187660       7.495719           0.000007
           50              C       3.167249       3.619927       8.322008      -0.207843      26.432605 0.43420569E+03  0.10301889E+05                                 7.913897                            7.037955      -0.306756       1.886838                    0.998535      30.337789      90.363602       0.603470       0.427788      -1.047113      -0.033500       0.044644       0.078766       0.096537      -0.035332       0.010168       0.014205       0.045595      -0.061582      -0.044402      -0.007976       0.052378              8.443118       8.917781      -1.965925       1.260764       8.590646      -1.394088       7.820927           0.000010
           51              C       2.147830       4.580140       8.902799      -0.328672      29.958261 0.47263052E+03  0.11394649E+05                                 8.463389                            7.229610      -0.235414       1.913545                    0.996178      30.803908      90.938767       0.612615       0.414705      -1.060754       0.049222      -0.057772      -0.049888       0.090825      -0.015234      -0.020007       0.023259       0.009993      -0.055439      -0.035036      -0.005586       0.040622              9.319442      10.370627      -2.768141       1.846462       9.058468      -2.012181       8.529232           0.000009
           52              C       1.184358       5.147000       7.891020       0.652383      20.599795 0.24438119E+03  0.50241592E+04                                 6.986658                            5.579429      -0.000518       2.066821                    0.999810      21.561956      59.865527       0.623688       0.477686      -1.018202      -0.010372       0.009441      -0.012942       0.019084       0.052813      -0.015448      -0.012675      -0.076154      -0.172608      -0.062152      -0.033916       0.096069              7.764374       8.606903      -2.896176       1.672509       5.897880      -1.382520       8.788338           0.000008
           53              N       1.374001       1.293108       1.666835      -0.649383      32.724285 0.59526493E+03  0.14983360E+05                                 8.614313                            7.904347      -0.317204       1.894824                    0.995235      31.895183      91.740231       0.618236       0.393598      -1.090470      -0.073474       0.105515       0.052798       0.138995      -0.047659      -0.035593      -0.003734      -0.010161      -0.210814      -0.084592      -0.001462       0.086053              9.018887      10.312299      -1.756547      -1.409298       8.645222      -0.398905       8.099138           0.000010
           54              N       2.258999       9.483692       7.459685      -0.649383      32.724285 0.59526493E+03  0.14983360E+05                                 8.614312                            7.904347      -0.317204       1.894824                    0.995235      31.895183      91.740229       0.618236       0.393598      -1.090470       0.073474      -0.105515       0.052798       0.138995      -0.047659       0.035593       0.003734      -0.010161      -0.210814      -0.084592      -0.001462       0.086053              9.018886      10.312298      -1.756547       1.409298       8.645222       0.398906       8.099137           0.000010
           55              N       5.891999       6.681508       4.126015      -0.649383      32.724279 0.59526478E+03  0.14983355E+05                                 8.614311                            7.904346      -0.317204       1.894824                    0.995235      31.895178      91.740210       0.618236       0.393598      -1.090470       0.073474       0.105515      -0.052798       0.138995       0.047659      -0.035593       0.003734      -0.010161      -0.210814      -0.084592      -0.001462       0.086053              9.018885      10.312297       1.756546      -1.409298       8.645221       0.398905       8.099136           0.000010
           56              N       5.007001       4.095292       9.918865      -0.649383      32.724283 0.59526487E+03  0.14983357E+05                                 8.614312                            7.904347      -0.317205       1.894824                    0.995235      31.895182      91.740224       0.618236       0.393598      -1.090470      -0.073474      -0.105515      -0.052798       0.138995       0.047659       0.035593      -0.003734      -0.010161      -0.210814      -0.084592      -0.001462       0.086053              9.018886      10.312299       1.756547       1.409298       8.645222      -0.398905       8.099137           0.000010
           57              O       7.057466       2.722866      11.545845      -0.556953      32.375088 0.54769827E+03  0.13164763E+05                                 7.895250                            7.178369       0.628070       2.271787                    0.994972      26.908120      69.634152       0.722259       0.352810      -1.149414      -0.001979       0.013751       0.007403       0.015742       0.031571      -0.016229       0.041649      -0.006804       0.095084      -0.064974       0.008124       0.056849              8.225411       6.468182      -1.099369      -0.187416       6.706370       1.621310      11.501680           0.000008
           58              O       6.310521       4.065763       1.565344      -0.563357      35.081448 0.55811606E+03  0.13489610E+05                                 8.362381                            7.254138       0.572463       2.245884                    0.995087      27.222205      70.832289       0.716725       0.353572      -1.147849       0.012091      -0.022913      -0.021913       0.033932      -0.006038      -0.023509       0.020446       0.025666      -0.213171      -0.079076       0.023141       0.055936              8.958139       9.139826      -3.505740      -0.039728      11.244497       1.717535       6.490094           0.000012
           59              O       3.822643      10.362324       3.255582      -0.595264      29.602404 0.47006871E+03  0.10868963E+05                                 7.352849                            6.526949       1.030660       2.374443                    0.999374      27.266921      69.077456       0.779451       0.339852      -1.160885       0.013369      -0.005008       0.007563       0.016156       0.033185       0.012955      -0.014216       0.033542      -0.198430      -0.071530       0.001178       0.070352              7.777950      10.310056       2.739868       0.602015       6.785160      -0.288902       6.238634           0.000014
           60              O       4.971397       0.404777       4.924038      -0.577025      29.132806 0.48606592E+03  0.11354085E+05                                 7.309094                            6.703071       0.870790       2.320694                    0.998722      27.456465      70.333537       0.756424       0.346644      -1.153039       0.028482      -0.013036      -0.020556       0.037466      -0.033158       0.005558      -0.009880      -0.044576       0.132433      -0.062025       0.013666       0.048359              7.550357       5.989347       0.690217      -0.478069       5.488153      -0.414083      11.173571           0.000012
           61              O       3.841534       8.053934       5.752995      -0.556953      32.375075 0.54769797E+03  0.13164754E+05                                 7.895248                            7.178366       0.628070       2.271788                    0.994972      26.908114      69.634129       0.722259       0.352810      -1.149414       0.001979      -0.013752       0.007403       0.015742       0.031571       0.016229      -0.041649      -0.006803       0.095084      -0.064974       0.008124       0.056849              8.225408       6.468180      -1.099369       0.187416       6.706367      -1.621310      11.501677           0.000008
           62              O       4.588479       6.711037       7.358194      -0.563357      35.081449 0.55811610E+03  0.13489611E+05                                 8.362381                            7.254138       0.572464       2.245884                    0.995087      27.222207      70.832292       0.716726       0.353572      -1.147850      -0.012091       0.022913      -0.021913       0.033932      -0.006038       0.023509      -0.020446       0.025666      -0.213171      -0.079076       0.023141       0.055936              8.958139       9.139826      -3.505740       0.039727      11.244497      -1.717535       6.490094           0.000012
           63              O       7.076357       0.414476       9.048432      -0.595264      29.602396 0.47006855E+03  0.10868959E+05                                 7.352848                            6.526948       1.030660       2.374444                    0.999374      27.266918      69.077444       0.779451       0.339852      -1.160885      -0.013369       0.005008       0.007562       0.016156       0.033185      -0.012955       0.014216       0.033542      -0.198429      -0.071530       0.001178       0.070352              7.777948      10.310053       2.739867      -0.602016       6.785159       0.288902       6.238633           0.000014
           64              O       5.927603      10.372023      10.716888      -0.577025      29.132800 0.48606579E+03  0.11354081E+05                                 7.309093                            6.703070       0.870791       2.320695                    0.998722      27.456462      70.333525       0.756424       0.346644      -1.153039      -0.028482       0.013036      -0.020556       0.037466      -0.033158      -0.005558       0.009880      -0.044576       0.132433      -0.062025       0.013666       0.048359              7.550356       5.989346       0.690217       0.478069       5.488152       0.414083      11.173569           0.000012
           65              O       0.208534       8.111266       5.832705      -0.556953      32.375076 0.54769800E+03  0.13164755E+05                                 7.895248                            7.178367       0.628070       2.271788                    0.994972      26.908114      69.634131       0.722259       0.352810      -1.149414       0.001979       0.013751      -0.007403       0.015742      -0.031571      -0.016229      -0.041649      -0.006803       0.095084      -0.064974       0.008124       0.056849              8.225409       6.468180       1.099369      -0.187416       6.706368      -1.621310      11.501678           0.000008
           66              O       0.955479       9.454163       4.227506      -0.563357      35.081462 0.55811636E+03  0.13489619E+05                                 8.362383                            7.254140       0.572463       2.245883                    0.995087      27.222212      70.832313       0.716725       0.353572      -1.147849      -0.012091      -0.022913       0.021913       0.033932       0.006038      -0.023509      -0.020446       0.025666      -0.213171      -0.079076       0.023141       0.055936              8.958141       9.139828       3.505742      -0.039727      11.244500      -1.717535       6.490096           0.000012
           67              O       3.443357       4.973924       2.537268      -0.595264      29.602401 0.47006865E+03  0.10868962E+05                                 7.352849                            6.526949       1.030659       2.374443                    0.999374      27.266919      69.077451       0.779451       0.339852      -1.160885      -0.013369      -0.005008      -0.007562       0.016156      -0.033185       0.012955       0.014216       0.033543      -0.198429      -0.071530       0.001178       0.070352              7.777950      10.310055      -2.739868       0.602016       6.785160       0.288902       6.238634           0.000013
           68              O       2.294603       5.793177       0.868812      -0.577026      29.132818 0.48606620E+03  0.11354093E+05                                 7.309097                            6.703074       0.870789       2.320694                    0.998722      27.456470      70.333557       0.756424       0.346644      -1.153039      -0.028482      -0.013036       0.020556       0.037466       0.033158       0.005558       0.009880      -0.044575       0.132434      -0.062025       0.013666       0.048359              7.550360       5.989350      -0.690218      -0.478070       5.488155       0.414084      11.173574           0.000012
           69              O       3.424466       2.665534       0.039855      -0.556953      32.375086 0.54769821E+03  0.13164761E+05                                 7.895250                            7.178368       0.628070       2.271787                    0.994972      26.908119      69.634147       0.722259       0.352810      -1.149414      -0.001979      -0.013751      -0.007403       0.015742      -0.031571       0.016229       0.041649      -0.006803       0.095084      -0.064974       0.008124       0.056849              8.225410       6.468181       1.099369       0.187416       6.706369       1.621310      11.501680           0.000008
           70              O       2.677521       1.322637      10.020356      -0.563357      35.081461 0.55811633E+03  0.13489618E+05                                 8.362383                            7.254140       0.572462       2.245883                    0.995087      27.222211      70.832311       0.716725       0.353572      -1.147849       0.012091       0.022913       0.021913       0.033932       0.006038       0.023509       0.020446       0.025666      -0.213171      -0.079076       0.023141       0.055936              8.958141       9.139828       3.505742       0.039727      11.244500       1.717535       6.490096           0.000012
           71              O       0.189643       5.802876       8.330118      -0.595264      29.602412 0.47006888E+03  0.10868968E+05                                 7.352851                            6.526951       1.030659       2.374443                    0.999374      27.266924      69.077469       0.779451       0.339852      -1.160885       0.013369       0.005008      -0.007563       0.016156      -0.033185      -0.012955      -0.014216       0.033543      -0.198430      -0.071530       0.001178       0.070352              7.777952      10.310058      -2.739868      -0.602016       6.785162      -0.288902       6.238636           0.000013
           72              O       1.338397       4.983623       6.661662      -0.577026      29.132804 0.48606587E+03  0.11354084E+05                                 7.309094                            6.703071       0.870790       2.320694                    0.998722      27.456463      70.333531       0.756424       0.346644      -1.153039       0.028482       0.013036       0.020556       0.037466       0.033158      -0.005558      -0.009880      -0.044576       0.132433      -0.062025       0.013666       0.048359              7.550357       5.989347      -0.690217       0.478069       5.488153      -0.414083      11.173570           0.000012

******************************************************
Auxiliary information for the entire system
The total spin magnetic moment of the unit cell is   0.000595
The total net atomic charge of the unit cell is   -0.000001
Accuracy of reproducing the electrostatic potential in the unit cell:
  The inner radius (bohr) =    5.0000
  The outer radius (bohr) =   12.0000
  Valid grid points have density less than (e/(bohr^3)) =    0.0001
  The number of valid grid points were=         1800
  The rms potential error without charges in kcal/mol is=      4.81335
  The rms potential error with partial charges in kcal/mol is=      0.80585
  The RRMSE value at monopole order=      0.16742
  The rms potential error with partial charges and cloud penetration in kcal/mol is=      0.79215
  The RRMSE value at monopole order with cloud penetration is=      0.16457
  The rms potential error with partial charges and atomic dipoles in kcal/mol is=      0.39941
  The RRMSE value at dipole order=      0.08298
  The rms potential error with partial charges, atomic dipoles and cloud penetration in kcal/mol is=      0.38188
  The RRMSE value at dipole order with cloud penetration=      0.07934

******************************************************
The electron densities and ab initio electrostatic potential were computed in VASP using the PBE functional and
projector augmented wave method. See the main text of the journal article for a description of computational details.
The atomic charges, dipoles, and quadrupoles were computed with the DDEC6 method as described in
(a) T. A. Manz and N. Gabaldon Limas, RSC Adv. 6 (2016) 47771-47801 DOI: 10.1039/c6ra04656h
(b) N. Gabaldon Limas and T. A. Manz, RSC Adv. 8 (2018) 2678-2707 DOI: 10.1039/c7ra11829e.
For each atom in the material, the electron cloud parameters were fit to the spherically averaged atom-in-material
electron density using radial positions for which this density was between 10^-4 and 10^-2 electrons per cubic bohr.
The polarizabilities, dispersion coefficients, and quantum Drude oscillator (QDO) parameters were fit using the MCLF method.
The magnetic structure of the system was optimized in VASP from the default ferromagnetic initial guess using spin polarization.
The atomic spin moments (ASMs) were computed on this optimized magnetic structure using the DDEC6 partition as inputs
to the method of T. A. Manz and D. S. Sholl, J. Chem. Theory Comput. 7 (2011) 4146-4164 DOI: 10.1021/ct200539n.
The RMSE and RRMSE were computed using a uniform grid with Ewald summation.
