# Supplementary material for: A collection of forcefield precursors for metal–organic frameworks
Source: RSC Adv. 2019 Nov 13;9(63):36492–507. doi: 10.1039/c9ra07327b (PMC9075174; doi:10.1039/c9ra07327b)
Supplement: RA-009-C9RA07327B-s3597 [file RA-009-C9RA07327B-s3597.xyz]

  416
jmolscript: load "" {1 1 1} spacegroup "x,y,z" unitcell [{     22.386900     0.000000     0.000000 }, {      0.000000    22.386900     0.000000 }, {      0.000000     0.000000    22.386900 }]
Cu     7.556474     1.849606    16.657645     0.611095
Cu     7.387901    21.473291    15.789928     0.442212
Cu     3.636976    20.537294     5.464195     0.609257
Cu     3.805549     0.913609     4.596478     0.445604
Cu    14.830426    13.043056    16.922705     0.590362
Cu    14.998999    10.279841    17.790422     0.454906
Cu    18.749924     9.343844     5.729255     0.593351
Cu    18.581351    12.107059     6.596972     0.456306
Cu    16.657645     7.556474     1.849606     0.593180
Cu    15.789928     7.387901    21.473291     0.457363
Cu     5.464195     3.636976    20.537294     0.607478
Cu     4.596478     3.805549     0.913609     0.445612
Cu    16.922705    14.830426    13.043056     0.590973
Cu    17.790422    14.998999    10.279841     0.455382
Cu     5.729255    18.749924     9.343844     0.610948
Cu     6.596972    18.581351    12.107059     0.441443
Cu     1.849606    16.657645     7.556474     0.607625
Cu    21.473291    15.789928     7.387901     0.447343
Cu    20.537294     5.464195     3.636976     0.593276
Cu     0.913609     4.596478     3.805549     0.455635
Cu    13.043056    16.922705    14.830426     0.585705
Cu    10.279841    17.790422    14.998999     0.453545
Cu     9.343844     5.729255    18.749924     0.609365
Cu    12.107059     6.596972    18.581351     0.446840
H     13.987335     1.522309    13.190361     0.400337
H     10.515127     4.179634    16.543919     0.111913
H      9.977841    22.142883    13.653770     0.129359
H     12.113552     0.226108    12.861274     0.125042
H     12.203099     3.561756    15.066384     0.139468
H      2.055117     1.775281    12.066539     0.397081
H      5.301218    21.175769    12.664269     0.087270
H      4.629611     2.567777    16.346914     0.125841
H      2.914774     3.335648    14.976836     0.136492
H      3.593097     0.288791    12.393388     0.129043
H     19.593015    20.864591     1.996911     0.400184
H      0.678323    18.207266     5.350469     0.109551
H      1.215609     0.244017     2.460320     0.129067
H     21.466798    22.160792     1.667824     0.124817
H     21.377251    18.825144     3.872934     0.139044
H      9.138333    20.611619     0.873089     0.397009
H      5.892232     1.211131     1.470819     0.087759
H      6.563839    19.819123     5.153464     0.125664
H      8.278676    19.051252     3.783386     0.136327
H      7.600353    22.098109     1.199938     0.129011
H      8.399565    12.715759    20.389989     0.399586
H     11.871773    15.373084    17.036431     0.109730
H     12.409059    10.949433    19.926580     0.128632
H     10.273348    11.419558    20.719076     0.123968
H     10.183801    14.755206    18.513966     0.138703
H     20.331783    12.968731    21.513811     0.396751
H     17.085682     9.982319    20.916081     0.089195
H     17.757289    13.761227    17.233436     0.126364
H     19.472126    14.529098    18.603514     0.136033
H     18.793803    11.482241    21.186962     0.128875
H      2.793885     9.671141     9.196539     0.399422
H     21.708577     7.013816     5.842981     0.108752
H     21.171291    11.437467     8.733130     0.128365
H      0.920102    10.967342     9.525626     0.123663
H      1.009649     7.631694     7.320516     0.138563
H     13.248567     9.418169    10.320361     0.396712
H     16.494668    12.404581     9.722631     0.089076
H     15.823061     8.625673     6.039986     0.126625
H     14.108224     7.857802     7.410064     0.136092
H     14.786547    10.904659     9.993512     0.128786
H     13.190361    13.987335     1.522309     0.399709
H     16.543919    10.515127     4.179634     0.108722
H     13.653770     9.977841    22.142883     0.128329
H     12.861274    12.113552     0.226108     0.124003
H     15.066384    12.203099     3.561756     0.138567
H     12.066539     2.055117     1.775281     0.396566
H     12.664269     5.301218    21.175769     0.088178
H     16.346914     4.629611     2.567777     0.126642
H     14.976836     2.914774     3.335648     0.136141
H     12.393388     3.593097     0.288791     0.128397
H      1.996911    19.593015    20.864591     0.400047
H      5.350469     0.678323    18.207266     0.110320
H      2.460320     1.215609     0.244017     0.129347
H      1.667824    21.466798    22.160792     0.124700
H      3.872934    21.377251    18.825144     0.139152
H      0.873089     9.138333    20.611619     0.397223
H      1.470819     5.892232     1.211131     0.088886
H      5.153464     6.563839    19.819123     0.125898
H      3.783386     8.278676    19.051252     0.136269
H      1.199938     7.600353    22.098109     0.129425
H     20.389989     8.399565    12.715759     0.399780
H     17.036431    11.871773    15.373084     0.109429
H     19.926580    12.409059    10.949433     0.128448
H     20.719076    10.273348    11.419558     0.124195
H     18.513966    10.183801    14.755206     0.138700
H     21.513811    20.331783    12.968731     0.396521
H     20.916081    17.085682     9.982319     0.088040
H     17.233436    17.757289    13.761227     0.126323
H     18.603514    19.472126    14.529098     0.136094
H     21.186962    18.793803    11.482241     0.128388
H      9.196539     2.793885     9.671141     0.400010
H      5.842981    21.708577     7.013816     0.111891
H      8.733130    21.171291    11.437467     0.129420
H      9.525626     0.920102    10.967342     0.124642
H      7.320516     1.009649     7.631694     0.139438
H     10.320361    13.248567     9.418169     0.397247
H      9.722631    16.494668    12.404581     0.088500
H      6.039986    15.823061     8.625673     0.125813
H      7.410064    14.108224     7.857802     0.136434
H      9.993512    14.786547    10.904659     0.129516
H      1.522309    13.190361    13.987335     0.400252
H      4.179634    16.543919    10.515127     0.110316
H     22.142883    13.653770     9.977841     0.129487
H      0.226108    12.861274    12.113552     0.125021
H      3.561756    15.066384    12.203099     0.139090
H      1.775281    12.066539     2.055117     0.397170
H     21.175769    12.664269     5.301218     0.088969
H      2.567777    16.346914     4.629611     0.125865
H      3.335648    14.976836     2.914774     0.136240
H      0.288791    12.393388     3.593097     0.129418
H     20.864591     1.996911    19.593015     0.399463
H     18.207266     5.350469     0.678323     0.108740
H      0.244017     2.460320     1.215609     0.128167
H     22.160792     1.667824    21.466798     0.123618
H     18.825144     3.872934    21.377251     0.138673
H     20.611619     0.873089     9.138333     0.396635
H      1.211131     1.470819     5.892232     0.088101
H     19.819123     5.153464     6.563839     0.126668
H     19.051252     3.783386     8.278676     0.136208
H     22.098109     1.199938     7.600353     0.128415
H     12.715759    20.389989     8.399565     0.399511
H     15.373084    17.036431    11.871773     0.110206
H     10.949433    19.926580    12.409059     0.128260
H     11.419558    20.719076    10.273348     0.123715
H     14.755206    18.513966    10.183801     0.138940
H     12.968731    21.513811    20.331783     0.396624
H      9.982319    20.916081    17.085682     0.087661
H     13.761227    17.233436    17.757289     0.126458
H     14.529098    18.603514    19.472126     0.136267
H     11.482241    21.186962    18.793803     0.128377
H      9.671141     9.196539     2.793885     0.400162
H      7.013816     5.842981    21.708577     0.109512
H     11.437467     8.733130    21.171291     0.129288
H     10.967342     9.525626     0.920102     0.124870
H      7.631694     7.320516     1.009649     0.138944
H      9.418169    10.320361    13.248567     0.397121
H     12.404581     9.722631    16.494668     0.088822
H      8.625673     6.039986    15.823061     0.125602
H      7.857802     7.410064    14.108224     0.136197
H     10.904659     9.993512    14.786547     0.129410
C      9.984557     3.425196    16.322289     0.013254
C     10.472592     2.531958    15.330549    -0.033723
C      9.796507     1.334259    14.902959     0.298607
C     10.427818     0.530570    13.969426    -0.194831
C     11.692678     0.812644    13.479152    -0.207999
C     12.332943     1.965570    13.906742     0.313126
C     11.739690     2.778214    14.791025    -0.257521
C      5.587770    21.536198    13.494823     0.010494
C      4.904970     0.308939    13.994051    -0.011406
C      5.195999     0.958159    15.218615     0.289753
C      4.434845     2.099891    15.543225    -0.218631
C      3.407286     2.563300    14.728342    -0.184563
C      3.102824     1.893932    13.548552     0.327224
C      3.823683     0.763393    13.183645    -0.317836
C      1.208893    18.961704     5.128839     0.013845
C      0.720858    19.854942     4.137099    -0.033138
C      1.396943    21.052641     3.709509     0.299436
C      0.765632    21.856330     2.775976    -0.195328
C     21.887672    21.574256     2.285702    -0.208917
C     21.247407    20.421330     2.713292     0.313091
C     21.840660    19.608686     3.597575    -0.258145
C      5.605680     0.850702     2.301373     0.011067
C      6.288480    22.077961     2.800601    -0.011783
C      5.997451    21.428741     4.025165     0.290420
C      6.758605    20.287009     4.349775    -0.219058
C      7.786164    19.823600     3.534892    -0.184398
C      8.090626    20.492968     2.355102     0.326864
C      7.369767    21.623507     1.990195    -0.318017
C     12.402343    14.618646    17.258061     0.010268
C     11.914308    13.725408    18.249801    -0.031951
C     12.590393    12.527709    18.677391     0.298784
C     11.959082    11.724020    19.610924    -0.195695
C     10.694222    12.006094    20.101198    -0.211589
C     10.053957    13.159020    19.673608     0.312914
C     10.647210    13.971664    18.789325    -0.259390
C     16.799130    10.342748    20.085527     0.013296
C     17.481930    11.502389    19.586299    -0.013655
C     17.190901    12.151609    18.361735     0.291906
C     17.952055    13.293341    18.037125    -0.217992
C     18.979614    13.756750    18.852008    -0.184214
C     19.284076    13.087382    20.031798     0.325736
C     18.563217    11.956843    20.396705    -0.318298
C     21.178007     7.768254     6.064611     0.009571
C     21.666042     8.661492     7.056351    -0.031341
C     20.989957     9.859191     7.483941     0.298865
C     21.621268    10.662880     8.417474    -0.196082
C      0.499228    10.380806     8.907748    -0.212751
C      1.139493     9.227880     8.480158     0.312946
C      0.546240     8.415236     7.595875    -0.259713
C     16.781220    12.044152     8.892077     0.013101
C     16.098420    10.884511     8.392849    -0.013379
C     16.389449    10.235291     7.168285     0.291983
C     15.628295     9.093559     6.843675    -0.217241
C     14.600736     8.630150     7.658558    -0.184231
C     14.296274     9.299518     8.838348     0.325914
C     15.017133    10.430057     9.203255    -0.318547
C     16.322289     9.984557     3.425196     0.009730
C     15.330549    10.472592     2.531958    -0.031419
C     14.902959     9.796507     1.334259     0.298885
C     13.969426    10.427818     0.530570    -0.196246
C     13.479152    11.692678     0.812644    -0.212225
C     13.906742    12.332943     1.965570     0.313048
C     14.791025    11.739690     2.778214    -0.259661
C     13.494823     5.587770    21.536198     0.012370
C     13.994051     4.904970     0.308939    -0.013387
C     15.218615     5.195999     0.958159     0.292046
C     15.543225     4.434845     2.099891    -0.217198
C     14.728342     3.407286     2.563300    -0.184220
C     13.548552     3.102824     1.893932     0.325947
C     13.183645     3.823683     0.763393    -0.319027
C      5.128839     1.208893    18.961704     0.013471
C      4.137099     0.720858    19.854942    -0.033403
C      3.709509     1.396943    21.052641     0.298921
C      2.775976     0.765632    21.856330    -0.194650
C      2.285702    21.887672    21.574256    -0.208600
C      2.713292    21.247407    20.421330     0.313030
C      3.597575    21.840660    19.608686    -0.257993
C      2.301373     5.605680     0.850702     0.012280
C      2.800601     6.288480    22.077961    -0.012028
C      4.025165     5.997451    21.428741     0.290710
C      4.349775     6.758605    20.287009    -0.218384
C      3.534892     7.786164    19.823600    -0.184526
C      2.355102     8.090626    20.492968     0.326918
C      1.990195     7.369767    21.623507    -0.317399
C     17.258061    12.402343    14.618646     0.010442
C     18.249801    11.914308    13.725408    -0.031830
C     18.677391    12.590393    12.527709     0.298988
C     19.610924    11.959082    11.724020    -0.196188
C     20.101198    10.694222    12.006094    -0.211464
C     19.673608    10.053957    13.159020     0.312981
C     18.789325    10.647210    13.971664    -0.259396
C     20.085527    16.799130    10.342748     0.012238
C     19.586299    17.481930    11.502389    -0.013544
C     18.361735    17.190901    12.151609     0.291857
C     18.037125    17.952055    13.293341    -0.218114
C     18.852008    18.979614    13.756750    -0.184210
C     20.031798    19.284076    13.087382     0.325717
C     20.396705    18.563217    11.956843    -0.318977
C      6.064611    21.178007     7.768254     0.013085
C      7.056351    21.666042     8.661492    -0.033629
C      7.483941    20.989957     9.859191     0.298670
C      8.417474    21.621268    10.662880    -0.194561
C      8.907748     0.499228    10.380806    -0.208595
C      8.480158     1.139493     9.227880     0.313027
C      7.595875     0.546240     8.415236    -0.257582
C      8.892077    16.781220    12.044152     0.011365
C      8.392849    16.098420    10.884511    -0.011447
C      7.168285    16.389449    10.235291     0.289670
C      6.843675    15.628295     9.093559    -0.218721
C      7.658558    14.600736     8.630150    -0.184575
C      8.838348    14.296274     9.299518     0.327196
C      9.203255    15.017133    10.430057    -0.317233
C      3.425196    16.322289     9.984557     0.013621
C      2.531958    15.330549    10.472592    -0.033484
C      1.334259    14.902959     9.796507     0.298956
C      0.530570    13.969426    10.427818    -0.194399
C      0.812644    13.479152    11.692678    -0.207896
C      1.965570    13.906742    12.332943     0.313085
C      2.778214    14.791025    11.739690    -0.258094
C     21.536198    13.494823     5.587770     0.012000
C      0.308939    13.994051     4.904970    -0.011908
C      0.958159    15.218615     5.195999     0.290669
C      2.099891    15.543225     4.434845    -0.218399
C      2.563300    14.728342     3.407286    -0.184725
C      1.893932    13.548552     3.102824     0.326964
C      0.763393    13.183645     3.823683    -0.317395
C     18.961704     5.128839     1.208893     0.009603
C     19.854942     4.137099     0.720858    -0.031315
C     21.052641     3.709509     1.396943     0.298863
C     21.856330     2.775976     0.765632    -0.196523
C     21.574256     2.285702    21.887672    -0.213056
C     20.421330     2.713292    21.247407     0.312995
C     19.608686     3.597575    21.840660    -0.259538
C      0.850702     2.301373     5.605680     0.012637
C     22.077961     2.800601     6.288480    -0.013467
C     21.428741     4.025165     5.997451     0.292069
C     20.287009     4.349775     6.758605    -0.217166
C     19.823600     3.534892     7.786164    -0.184013
C     20.492968     2.355102     8.090626     0.325920
C     21.623507     1.990195     7.369767    -0.319031
C     14.618646    17.258061    12.402343     0.009595
C     13.725408    18.249801    11.914308    -0.031716
C     12.527709    18.677391    12.590393     0.298540
C     11.724020    19.610924    11.959082    -0.196433
C     12.006094    20.101198    10.694222    -0.212459
C     13.159020    19.673608    10.053957     0.312915
C     13.971664    18.789325    10.647210    -0.259096
C     10.342748    20.085527    16.799130     0.011928
C     11.502389    19.586299    17.481930    -0.013405
C     12.151609    18.361735    17.190901     0.291555
C     13.293341    18.037125    17.952055    -0.217559
C     13.756750    18.852008    18.979614    -0.184107
C     13.087382    20.031798    19.284076     0.325968
C     11.956843    20.396705    18.563217    -0.318995
C      7.768254     6.064611    21.178007     0.013844
C      8.661492     7.056351    21.666042    -0.033164
C      9.859191     7.483941    20.989957     0.299506
C     10.662880     8.417474    21.621268    -0.194822
C     10.380806     8.907748     0.499228    -0.208581
C      9.227880     8.480158     1.139493     0.313066
C      8.415236     7.595875     0.546240    -0.258346
C     12.044152     8.892077    16.781220     0.011553
C     10.884511     8.392849    16.098420    -0.011695
C     10.235291     7.168285    16.389449     0.290360
C      9.093559     6.843675    15.628295    -0.219159
C      8.630150     7.658558    14.600736    -0.184642
C      9.299518     8.838348    14.296274     0.326860
C     10.430057     9.203255    15.017133    -0.317505
C      7.380961     3.812489    18.574411     0.410501
C      3.812489    18.574411     7.380961     0.410500
C     15.005939    15.005939    15.005939     0.410291
C     18.574411     7.380961     3.812489     0.410738
C      8.200321    19.393771    14.186579     0.420656
C      2.993129     2.993129     2.993129     0.420632
C     14.186579     8.200321    19.393771     0.420577
C     19.393771    14.186579     8.200321     0.420583
N      8.484635     4.186350    17.927430    -0.352171
N      8.831632     3.266249    16.953599    -0.101702
N      7.132466    19.823600    13.514972    -0.338048
N      6.566078    20.951900    14.103747    -0.068927
N      2.708815    18.200550     6.733980    -0.353893
N      2.361818    19.120651     5.760149    -0.109284
N      4.060984     2.563300     2.321522    -0.338038
N      4.627372     1.435000     2.910297    -0.068450
N     13.902265    15.379800    15.652920    -0.348629
N     13.555268    14.459699    16.626751    -0.102913
N     15.254434     8.630150    20.065378    -0.338521
N     15.820822     9.758450    19.476603    -0.068864
N     19.678085     7.007100     4.459470    -0.352260
N     20.025082     7.927201     5.433301    -0.105598
N     18.325916    13.756750     8.871928    -0.338298
N     17.759528    12.628450     8.283153    -0.068798
N     17.927430     8.484635     4.186350    -0.352202
N     16.953599     8.831632     3.266249    -0.105836
N     13.514972     7.132466    19.823600    -0.338503
N     14.103747     6.566078    20.951900    -0.069170
N      6.733980     2.708815    18.200550    -0.351018
N      5.760149     2.361818    19.120651    -0.105368
N      2.321522     4.060984     2.563300    -0.338061
N      2.910297     4.627372     1.435000    -0.068219
N     15.652920    13.902265    15.379800    -0.350875
N     16.626751    13.555268    14.459699    -0.104409
N     20.065378    15.254434     8.630150    -0.338570
N     19.476603    15.820822     9.758450    -0.069279
N      4.459470    19.678085     7.007100    -0.352176
N      5.433301    20.025082     7.927201    -0.101605
N      8.871928    18.325916    13.756750    -0.338228
N      8.283153    17.759528    12.628450    -0.068325
N      4.186350    17.927430     8.484635    -0.351025
N      3.266249    16.953599     8.831632    -0.105466
N     19.823600    13.514972     7.132466    -0.338435
N     20.951900    14.103747     6.566078    -0.068051
N     18.200550     6.733980     2.708815    -0.352186
N     19.120651     5.760149     2.361818    -0.105775
N      2.563300     2.321522     4.060984    -0.337980
N      1.435000     2.910297     4.627372    -0.069375
N     15.379800    15.652920    13.902265    -0.350143
N     14.459699    16.626751    13.555268    -0.100394
N      8.630150    20.065378    15.254434    -0.338119
N      9.758450    19.476603    15.820822    -0.069839
N      7.007100     4.459470    19.678085    -0.353965
N      7.927201     5.433301    20.025082    -0.109333
N     13.756750     8.871928    18.325916    -0.338312
N     12.628450     8.283153    17.759528    -0.067896
O      8.574183     1.025320    15.296969    -0.511964
O     13.588848     2.243167    13.356025    -0.539247
O      6.145204     0.570866    16.031259    -0.494275
O      2.169291     2.343908    12.673224    -0.513492
O      2.619267    21.361580     4.103519    -0.516367
O     19.991502    20.143733     2.162575    -0.539580
O      5.048246    21.816034     4.837809    -0.495599
O      9.024159    20.042992     1.479774    -0.513929
O     13.812717    12.218770    18.283381    -0.515575
O      8.798052    13.436617    20.224325    -0.540314
O     16.241696    11.764316    17.549091    -0.496376
O     20.217609    13.537358    20.907126    -0.515336
O     19.767633    10.168130     7.089931    -0.517578
O      2.395398     8.950283     9.030875    -0.540509
O     17.338654    10.622584     6.355641    -0.495876
O     13.362741     8.849542     9.713676    -0.515231
O     15.296969     8.574183     1.025320    -0.517824
O     13.356025    13.588848     2.243167    -0.540480
O     16.031259     6.145204     0.570866    -0.496176
O     12.673224     2.169291     2.343908    -0.515141
O      4.103519     2.619267    21.361580    -0.512453
O      2.162575    19.991502    20.143733    -0.539439
O      4.837809     5.048246    21.816034    -0.496736
O      1.479774     9.024159    20.042992    -0.513978
O     18.283381    13.812717    12.218770    -0.517302
O     20.224325     8.798052    13.436617    -0.540361
O     17.549091    16.241696    11.764316    -0.495998
O     20.907126    20.217609    13.537358    -0.515309
O      7.089931    19.767633    10.168130    -0.511814
O      9.030875     2.395398     8.950283    -0.539231
O      6.355641    17.338654    10.622584    -0.494004
O      9.713676    13.362741     8.849542    -0.513588
O      1.025320    15.296969     8.574183    -0.512440
O      2.243167    13.356025    13.588848    -0.539634
O      0.570866    16.031259     6.145204    -0.496977
O      2.343908    12.673224     2.169291    -0.514127
O     21.361580     4.103519     2.619267    -0.517861
O     20.143733     2.162575    19.991502    -0.540273
O     21.816034     4.837809     5.048246    -0.495954
O     20.042992     1.479774     9.024159    -0.514923
O     12.218770    18.283381    13.812717    -0.514873
O     13.436617    20.224325     8.798052    -0.540018
O     11.764316    17.549091    16.241696    -0.494106
O     13.537358    20.907126    20.217609    -0.514760
O     10.168130     7.089931    19.767633    -0.516239
O      8.950283     9.030875     2.395398    -0.539808
O     10.622584     6.355641    17.338654    -0.495650
O      8.849542     9.713676    13.362741    -0.514254

The following XYZ coordinates are in angstroms. Other properties are in atomic units.
The sperically averaged electron density of each atom fit to a function of the form exp(a - br)
eigen_1, eigen_2 and eigen_3 are the three eigenvalues of traceless quadrupole moment tensor
  atom number  atomic symbol              X              Y              Z     net charge C6 coefficient C8 coefficient C10 coefficient fluctuating dipole atomic polarizability isotropic forcefield polarizability              a              b squared Pearson coefficient          <r^3>          <r^4>         wp_QDO          m_QDO          q_QDO       dipole_x       dipole_y       dipole_z         dipole            Qxy            Qxz            Qyz     Q(x^2-y^2)  Q(3z^2 - R^2)        eigen_1        eigen_2        eigen_3 static polarizability      alpha(xx)      alpha(xy)      alpha(xz)      alpha(yy)      alpha(yz)      alpha(zz) atomic spin moment
            1             Cu       7.556474       1.849606      16.657645       0.611095      89.048759 0.12820237E+04  0.37288020E+05                                17.514712                           12.569970       0.628564       2.055936                    0.997375      47.530147     125.937876       0.455648       0.462172      -1.098242      -0.058599      -0.044649      -0.085689       0.113005       0.030889      -0.013645       0.051848       0.001508       0.045986      -0.067511       0.009528       0.057983             25.344354      21.297469       1.254945      -5.399647      25.014511      16.099912      29.721081          -0.521311
            2             Cu       7.387901      21.473291      15.789928       0.442212      95.851385 0.16335607E+04  0.50789211E+05                                18.841736                           14.498317       0.465359       1.952107                    0.999061      52.798206     147.555064       0.408262       0.482538      -1.079849      -0.008353       0.100285      -0.013488       0.101532      -0.049115      -0.056695       0.019877      -0.018179      -0.157350      -0.084621      -0.010576       0.095197             25.524528      23.063932     -12.177926      -2.534760      35.056249      10.005754      18.453404           0.298079
            3             Cu       3.636976      20.537294       5.464195       0.609257      89.234536 0.12846316E+04  0.37384674E+05                                17.537297                           12.581835       0.633655       2.056734                    0.997365      47.580493     126.126349       0.455460       0.462105      -1.098229       0.057926       0.043510      -0.085824       0.112313       0.029981       0.012751      -0.053382       0.003923       0.047782      -0.068019       0.008805       0.059214             25.380472      21.330738       1.280598       5.386165      25.064448     -16.124523      29.746231           0.570006
            4             Cu       3.805549       0.913609       4.596478       0.445604      95.688432 0.16301775E+04  0.50657083E+05                                18.821168                           14.483202       0.464972       1.952294                    0.999068      52.750885     147.377187       0.408484       0.482531      -1.079867       0.006406      -0.101782      -0.013306       0.102848      -0.049538       0.053722      -0.021700      -0.016590      -0.155300      -0.081264      -0.013560       0.094824             25.495601      23.031631     -12.156765       2.528651      35.027043      -9.993301      18.428130           0.329246
            5             Cu      14.830426      13.043056      16.922705       0.590362      91.100267 0.13138166E+04  0.38470058E+05                                17.797154                           12.741954       0.612324       2.045834                    0.997440      48.027490     127.928666       0.451387       0.463413      -1.096861       0.059441      -0.041655       0.088553       0.114499      -0.030449      -0.014807      -0.054452       0.004434       0.047047      -0.070184       0.010468       0.059717             25.808798      21.674074      -1.278855      -5.512855      25.466125     -16.426087      30.286195           0.463068
            6             Cu      14.998999      10.279841      17.790422       0.454906      94.969585 0.16151429E+04  0.50068804E+05                                18.730597                           14.415764       0.466174       1.954532                    0.999046      52.533105     146.544145       0.409500       0.482498      -1.079993       0.003817       0.103189       0.009095       0.103660       0.049385      -0.048213      -0.023956      -0.018051      -0.139154      -0.073148      -0.018375       0.091523             25.375656      22.897781      12.089785      -2.529545      34.874758      -9.967208      18.354430           0.344000
            7             Cu      18.749924       9.343844       5.729255       0.593351      90.861314 0.13096965E+04  0.38315383E+05                                17.760213                           12.716592       0.619189       2.048379                    0.997416      47.974212     127.687233       0.452170       0.463022      -1.097205      -0.058832       0.041982       0.088242       0.114063      -0.030554       0.014148       0.054710       0.005553       0.047014      -0.070300       0.010408       0.059892             25.753392      21.627574      -1.279175       5.497993      25.411884      16.389028      30.220717           0.535090
            8             Cu      18.581351      12.107059       6.596972       0.456306      94.773191 0.16114180E+04  0.49922724E+05                                18.703997                           14.398113       0.467417       1.955299                    0.999041      52.484109     146.345534       0.409809       0.482430      -1.080070      -0.003500      -0.103099       0.008059       0.103473       0.049412       0.047835       0.023889      -0.017927      -0.135180      -0.071991      -0.018928       0.090918             25.335576      22.860216      12.064277       2.522500      34.819635       9.948272      18.326878           0.348451
            9             Cu      16.657645       7.556474       1.849606       0.593180      90.858628 0.13096425E+04  0.38313710E+05                                17.760502                           12.716817       0.619354       2.048402                    0.997420      47.972356     127.685406       0.452136       0.463058      -1.097176      -0.088170      -0.058771      -0.042089       0.114015      -0.014323       0.055031       0.030779       0.020362      -0.032051      -0.070808       0.010710       0.060098             25.753111      30.218080      -5.498415      16.388278      21.629583       1.278342      25.411669           0.537717
           10             Cu      15.789928       7.387901      21.473291       0.457363      94.642673 0.16088497E+04  0.49822019E+05                                18.685926                           14.385606       0.468398       1.955859                    0.999039      52.451615     146.211804       0.410042       0.482361      -1.080136      -0.007695      -0.003151       0.102998       0.103333      -0.047395       0.023731      -0.049305      -0.058164       0.093373      -0.071319      -0.019094       0.090413             25.309001      18.305622      -2.515437       9.930756      22.844610     -12.052477      34.776770           0.349261
           11             Cu       5.464195       3.636976      20.537294       0.607478      89.579801 0.12899527E+04  0.37582761E+05                                17.587731                           12.612620       0.628201       2.054418                    0.997355      47.653297     126.440653       0.454593       0.462454      -1.097892      -0.086754       0.059118       0.041915       0.113040       0.014505      -0.054115       0.029709       0.020993      -0.027935      -0.069118       0.009784       0.059333             25.465940      29.872802       5.437535     -16.178937      21.402422       1.262053      25.122597           0.575677
           12             Cu       4.596478       3.805549       0.913609       0.445612      95.922594 0.16342095E+04  0.50817780E+05                                18.857827                           14.505918       0.458450       1.950255                    0.999049      52.786571     147.566559       0.407929       0.482852      -1.079602      -0.013307       0.007219      -0.100963       0.102092       0.054212      -0.020419      -0.049143      -0.070018       0.107109      -0.082706      -0.011773       0.094479             25.555557      18.476302       2.551749     -10.035109      23.076542     -12.198222      35.113828           0.330190
           13             Cu      16.922705      14.830426      13.043056       0.590973      90.960038 0.13116214E+04  0.38388258E+05                                17.777707                           12.730043       0.613840       2.046574                    0.997444      47.995682     127.798829       0.451683       0.463322      -1.096958       0.087948       0.058902      -0.042644       0.114118      -0.014016      -0.054118      -0.030845       0.021558      -0.031081      -0.069880       0.010223       0.059656             25.775553      30.234595      -5.493940     -16.404465      21.648202      -1.284824      25.443862           0.462405
           14             Cu      17.790422      14.998999      10.279841       0.455382      94.786150 0.16118009E+04  0.49936894E+05                                18.703566                           14.398318       0.469330       1.955687                    0.999052      52.496724     146.377775       0.409876       0.482329      -1.080140       0.008649       0.003527       0.103163       0.103585      -0.047943      -0.024070       0.049421      -0.060073       0.094785      -0.072480      -0.018817       0.091297             25.333560      18.320299      -2.514408      -9.938229      22.868795      12.064173      34.811587           0.343575
           15             Cu       5.729255      18.749924       9.343844       0.610948      89.091499 0.12826600E+04  0.37311911E+05                                17.521500                           12.574020       0.627474       2.055563                    0.997371      47.537104     125.973739       0.455514       0.462241      -1.098179       0.085848      -0.058755       0.044490       0.113143       0.013763       0.051937      -0.031051       0.022437      -0.025354      -0.067750       0.009626       0.058124             25.356328      29.738834       5.402023      16.109079      21.304285      -1.256342      25.025866          -0.520812
           16             Cu       6.596972      18.581351      12.107059       0.441443      95.987775 0.16362243E+04  0.50894102E+05                                18.860658                           14.511237       0.464221       1.951519                    0.999062      52.830951     147.691437       0.408023       0.482611      -1.079779       0.013984      -0.008763      -0.100489       0.101835       0.057229       0.019993       0.049271      -0.069757       0.107271      -0.085345      -0.010385       0.095730             25.552422      18.476335       2.543507      10.025471      23.078732      12.190412      35.102198           0.298206
           17             Cu       1.849606      16.657645       7.556474       0.607625      89.519662 0.12891359E+04  0.37552143E+05                                17.578640                           12.607682       0.629662       2.054924                    0.997359      47.643280     126.392993       0.454744       0.462384      -1.097959      -0.041983      -0.086670      -0.059054       0.112967       0.053992       0.029616      -0.014450      -0.024381      -0.017397      -0.068936       0.009753       0.059183             25.449158      25.105378      16.165527       1.261921      29.850338      -5.432709      21.391758           0.575694
           18             Cu      21.473291      15.789928       7.387901       0.447343      95.661503 0.16290828E+04  0.50615953E+05                                18.822511                           14.481621       0.460121       1.951281                    0.999047      52.719722     147.292978       0.408356       0.482750      -1.079715       0.100794      -0.012281      -0.006567       0.101752       0.020408      -0.048968      -0.053184       0.086546       0.050357      -0.081012      -0.012452       0.093464             25.503290      35.036692      10.005955     -12.174954      18.435963      -2.544086      23.037215           0.331861
           19             Cu      20.537294       5.464195       3.636976       0.593276      90.892226 0.13100597E+04  0.38329302E+05                                17.765250                           12.719087       0.618502       2.048136                    0.997415      47.977774     127.709129       0.452079       0.463076      -1.097156       0.042029      -0.088261       0.058787       0.114072      -0.054968       0.030715       0.014260      -0.026199      -0.014861      -0.070665       0.010573       0.060092             25.762653      25.422614     -16.396676       1.278751      30.231173       5.500693      21.634174           0.536170
           20             Cu       0.913609       4.596478       3.805549       0.455635      94.886505 0.16136444E+04  0.50010415E+05                                18.719657                           14.408988       0.466432       1.954789                    0.999041      52.512505     146.466048       0.409603       0.482492      -1.080003      -0.103196      -0.008448       0.003657       0.103606      -0.023873      -0.049487       0.048130       0.077457       0.041568      -0.072621      -0.018680       0.091301             25.358652      34.850477      -9.957238     -12.074528      18.343457       2.521639      22.882023           0.347318
           21             Cu      13.043056      16.922705      14.830426       0.585705      91.457051 0.13196082E+04  0.38686713E+05                                17.849261                           12.775524       0.604000       2.042600                    0.997471      48.108895     128.272884       0.450449       0.463814      -1.096495      -0.042555       0.088382       0.059138       0.114541      -0.054255      -0.031308      -0.014699      -0.026213      -0.016949      -0.070597       0.010852       0.059745             25.891762      25.556570     -16.489249      -1.279355      30.383685      -5.530186      21.735032           0.322953
           22             Cu      10.279841      17.790422      14.998999       0.453545      94.968939 0.16154315E+04  0.50079397E+05                                18.729037                           14.416042       0.468343       1.955098                    0.999047      52.541359     146.563931       0.409544       0.482431      -1.080043       0.102739       0.008738       0.004818       0.103223      -0.023451       0.049209      -0.049923       0.078715       0.040885      -0.074646      -0.017203       0.091849             25.371339      34.867902      -9.964065      12.076891      18.354921      -2.519536      22.891193           0.334831
           23             Cu       9.343844       5.729255      18.749924       0.609365      89.195100 0.12841307E+04  0.37365864E+05                                17.531225                           12.578706       0.634554       2.057046                    0.997367      47.574599     126.097105       0.455561       0.462055      -1.098275       0.043416       0.085873      -0.057984       0.112344       0.053261      -0.029972       0.012731      -0.025946      -0.018127      -0.067916       0.008791       0.059126             25.369358      25.051762      16.115381      -1.281833      29.733684       5.382283      21.322627           0.570496
           24             Cu      12.107059       6.596972      18.581351       0.446840      95.527530 0.16269893E+04  0.50531405E+05                                18.799172                           14.467825       0.466295       1.953007                    0.999068      52.709915     147.206179       0.408767       0.482451      -1.079952      -0.101777       0.012787      -0.006087       0.102757       0.021786       0.049533       0.053151       0.084546       0.051303      -0.080178      -0.014115       0.094293             25.463261      34.982563       9.979885      12.142419      18.405354       2.528991      23.001866           0.331575
           25              H      13.987335       1.522309      13.190361       0.400337       0.565573 0.34908422E+01  0.27905520E+02                                 1.162834                            1.120218      -1.195712       2.488776                    0.999867       2.081408       5.290260       0.568381       1.348051      -0.698464       0.022571      -0.026266      -0.009167       0.035824      -0.010561      -0.013990       0.002618       0.001045      -0.055316      -0.024290       0.000881       0.023408              1.178238       1.286056      -0.205081      -0.136524       1.237449       0.112542       1.011210           0.000016
           26              H      10.515127       4.179634      16.543919       0.111913       1.195600 0.86602490E+01  0.88093420E+02                                 1.969502                            1.794981      -1.339155       2.242363                    0.992996       3.953681      11.859247       0.431591       1.395149      -0.682987       0.023492       0.033048       0.003525       0.040700       0.005055      -0.008635      -0.004307       0.011968      -0.010149      -0.008827      -0.005815       0.014642              2.146319       1.912901       0.441831      -0.015455       2.757724       0.484421       1.768333          -0.002314
           27              H       9.977841      22.142883      13.653770       0.129359       0.894369 0.62068705E+01  0.58001499E+02                                 1.618343                            1.519974      -0.986921       2.423224                    0.996692       3.507716      10.032946       0.469579       1.395825      -0.683978      -0.018065      -0.029094      -0.012118       0.036327       0.004782      -0.003373       0.011387       0.002224      -0.019219      -0.015824       0.005061       0.010763              1.707016       1.534734       0.287543       0.116207       2.021180       0.364880       1.565133           0.000038
           28              H      12.113552       0.226108      12.861274       0.125042       1.155365 0.82658371E+01  0.81412279E+02                                 1.785259                            1.652449      -1.105438       2.355171                    0.996828       3.472691       9.582626       0.501999       1.238798      -0.718235       0.012173      -0.023138      -0.021899       0.034104       0.003300      -0.006131       0.006982       0.009050      -0.014687      -0.012965       0.003382       0.009583              1.888743       1.711023      -0.283991      -0.328619       2.051568       0.576807       1.903638          -0.000216
           29              H      12.203099       3.561756      15.066384       0.139468       1.261942 0.93941891E+01  0.95482647E+02                                 1.921288                            1.790416      -0.879872       2.475818                    0.998867       3.339973       9.346257       0.470935       1.279616      -0.712817       0.017673       0.028740       0.006859       0.034429       0.007059      -0.007399       0.007979      -0.004571      -0.019755      -0.016195       0.005053       0.011142              1.998985       1.875205       0.416497       0.016520       2.426799       0.408364       1.694950          -0.000072
           30              H       2.055117       1.775281      12.066539       0.397081       0.539286 0.32675643E+01  0.25726264E+02                                 1.127395                            1.083102      -1.201678       2.483503                    0.999834       2.088353       5.290288       0.577840       1.346313      -0.697775      -0.007631      -0.019087      -0.027503       0.034336      -0.002098       0.015718       0.010799      -0.006532       0.025634      -0.020290      -0.001024       0.021314              1.150528       1.072502       0.030947       0.203613       1.065863       0.158687       1.313219          -0.000026
           31              H       5.301218      21.175769      12.664269       0.087270       1.596745 0.12932186E+02  0.14414179E+03                                 2.307096                            2.136713      -1.490642       2.151963                    0.991439       4.274395      13.039781       0.415085       1.323889      -0.698129      -0.007744      -0.005326      -0.031486       0.032859      -0.010874       0.003859      -0.007364       0.018253       0.019826      -0.018574       0.002603       0.015971              2.434559       2.151239      -0.118449       0.377468       2.221469       0.589100       2.930968           0.004296
           32              H       4.629611       2.567777      16.346914       0.125841       1.204401 0.87251173E+01  0.87476997E+02                                 1.863769                            1.719637      -1.283922       2.275640                    0.993877       3.598183      10.157789       0.480673       1.270965      -0.710616       0.001456       0.022568       0.033954       0.040796      -0.013618       0.004402       0.012100      -0.018782       0.008656      -0.021960       0.001813       0.020146              1.985960       1.637796       0.051356       0.306673       1.752639       0.502764       2.567444          -0.000095
           33              H       2.914774       3.335648      14.976836       0.136492       1.138262 0.80633807E+01  0.77590027E+02                                 1.676809                            1.568046      -0.763558       2.528032                    0.999791       3.060721       7.894807       0.556655       1.143488      -0.745386      -0.019074       0.031013       0.010864       0.037996      -0.012190       0.009360       0.010737      -0.004603       0.012289      -0.022058       0.008913       0.013144              1.722365       1.679192      -0.465074      -0.073510       1.988840       0.223056       1.499062           0.000212
           34              H       3.593097       0.288791      12.393388       0.129043       1.253882 0.94989011E+01  0.96252569E+02                                 1.853064                            1.752779      -1.094728       2.362212                    0.997214       3.408822       9.344860       0.498374       1.212864      -0.726649      -0.004900      -0.018680      -0.026891       0.033107      -0.007527       0.009010       0.007854      -0.000325       0.007736      -0.016350       0.006159       0.010190              1.909005       1.733129      -0.024730       0.320143       1.780538       0.394714       2.213347           0.000155
           35              H      19.593015      20.864591       1.996911       0.400184       0.566036 0.34948123E+01  0.27946449E+02                                 1.163637                            1.120981      -1.195651       2.488646                    0.999867       2.082910       5.295724       0.568067       1.348354      -0.698394      -0.022529       0.026290      -0.009162       0.035814      -0.010569       0.013993      -0.002620       0.001039      -0.055298      -0.024288       0.000873       0.023415              1.179082       1.287108      -0.205229       0.136715       1.238209      -0.112637       1.011927           0.000076
           36              H       0.678323      18.207266       5.350469       0.109551       1.208416 0.87717287E+01  0.89507843E+02                                 1.982161                            1.805318      -1.344761       2.237741                    0.992915       3.980099      11.954907       0.430801       1.393329      -0.683251      -0.022691      -0.033092       0.003324       0.040262       0.004814       0.009005       0.004268       0.011038      -0.010245      -0.009066      -0.005468       0.014534              2.161383       1.925400       0.446469       0.015816       2.779355      -0.489720       1.779394           0.003665
           37              H       1.215609       0.244017       2.460320       0.129067       0.895444 0.62161532E+01  0.58110919E+02                                 1.619670                            1.521112      -0.988012       2.422464                    0.996668       3.510961      10.044734       0.469394       1.395829      -0.683966       0.018055       0.029009      -0.012080       0.036241       0.004811       0.003375      -0.011343       0.002141      -0.019165      -0.015776       0.005012       0.010764              1.708569       1.535966       0.287865      -0.116348       2.023237      -0.365500       1.566504           0.000028
           38              H      21.466798      22.160792       1.667824       0.124817       1.156849 0.82789729E+01  0.81576027E+02                                 1.786853                            1.653784      -1.106870       2.354256                    0.996808       3.476067       9.594729       0.501773       1.238832      -0.718213      -0.012127       0.023145      -0.021859       0.034067       0.003333       0.006126      -0.007021       0.009042      -0.014842      -0.013025       0.003432       0.009593              1.890626       1.712577      -0.284417       0.329070       2.053833      -0.577723       1.905467           0.000113
           39              H      21.377251      18.825144       3.872934       0.139044       1.269603 0.94665344E+01  0.96419779E+02                                 1.930196                            1.798157      -0.887207       2.471899                    0.998805       3.351728       9.394424       0.469500       1.280842      -0.712520      -0.017590      -0.028653       0.006772       0.034297       0.007017       0.007428      -0.007804      -0.004500      -0.020073      -0.016119       0.005045       0.011074              2.008606       1.884025       0.419312      -0.016370       2.439347      -0.411352       1.702445           0.000350
           40              H       9.138333      20.611619       0.873089       0.397009       0.539482 0.32692466E+01  0.25743330E+02                                 1.127734                            1.083431      -1.201650       2.483440                    0.999833       2.089071       5.292841       0.577701       1.346438      -0.697745       0.007603       0.019093      -0.027502       0.034332      -0.002105      -0.015726      -0.010801      -0.006534       0.025653      -0.020302      -0.001020       0.021321              1.150879       1.072871       0.030942      -0.203720       1.066146      -0.158684       1.313620           0.000096
           41              H       5.892232       1.211131       1.470819       0.087759       1.590451 0.12869975E+02  0.14328172E+03                                 2.301844                            2.132242      -1.487438       2.154094                    0.991448       4.264973      13.005304       0.415304       1.324727      -0.697988       0.007776       0.005372      -0.031643       0.033024      -0.010845      -0.003866       0.007293       0.018084       0.019773      -0.018461       0.002563       0.015898              2.428703       2.146285      -0.117802      -0.376190       2.216356      -0.587131       2.923468           0.004510
           42              H       6.563839      19.819123       5.153464       0.125664       1.205171 0.87321095E+01  0.87562434E+02                                 1.864332                            1.720151      -1.283437       2.275674                    0.993888       3.599373      10.161204       0.480687       1.270706      -0.710670      -0.001611      -0.022592       0.033828       0.040710      -0.013617      -0.004428      -0.012081      -0.018752       0.008627      -0.021958       0.001844       0.020115              1.986521       1.638354       0.051376      -0.306840       1.753077      -0.502850       2.568134           0.000059
           43              H       8.278676      19.051252       3.783386       0.136327       1.139473 0.80741143E+01  0.77720177E+02                                 1.678068                            1.569141      -0.763928       2.527738                    0.999789       3.062491       7.901078       0.556425       1.143564      -0.745363       0.019039      -0.031025       0.010802       0.037970      -0.012179      -0.009371      -0.010727      -0.004604       0.012263      -0.022049       0.008919       0.013130              1.723691       1.680503      -0.465644       0.073586       1.990456      -0.223306       1.500115           0.000082
           44              H       7.600353      22.098109       1.199938       0.129011       1.254066 0.95008137E+01  0.96279283E+02                                 1.853468                            1.753129      -1.094428       2.362324                    0.997216       3.409200       9.347041       0.498237       1.213105      -0.726594       0.004895       0.018675      -0.026894       0.033106      -0.007541      -0.009014      -0.007869      -0.000312       0.007667      -0.016369       0.006185       0.010184              1.909427       1.733457      -0.024683      -0.320265       1.780937      -0.394901       2.213888           0.000288
           45              H       8.399565      12.715759      20.389989       0.399586       0.567902 0.35105475E+01  0.28107521E+02                                 1.166686                            1.123880      -1.195208       2.488219                    0.999867       2.088245       5.314904       0.566973       1.349262      -0.698185      -0.022445      -0.026303       0.009166       0.035772       0.010593      -0.014001      -0.002638       0.001109      -0.055284      -0.024284       0.000832       0.023451              1.182236       1.291045       0.205747      -0.137344       1.241107      -0.112967       1.014555           0.000162
           46              H      11.871773      15.373084      17.036431       0.109730       1.206786 0.87585362E+01  0.89338694E+02                                 1.980413                            1.804012      -1.343530       2.238441                    0.992931       3.977112      11.943230       0.430943       1.393409      -0.683248      -0.022818       0.033120      -0.003598       0.040380      -0.004880      -0.008868       0.003973       0.011435      -0.010078      -0.008747      -0.005727       0.014474              2.159245       1.923569      -0.445110      -0.016087       2.775912      -0.489011       1.778255           0.003037
           47              H      12.409059      10.949433      19.926580       0.128632       0.897020 0.62300538E+01  0.58275641E+02                                 1.621697                            1.522897      -0.989450       2.421441                    0.996629       3.515933      10.063226       0.469062       1.395984      -0.683921       0.018170      -0.028811       0.012218       0.036187      -0.004841      -0.003377      -0.011329       0.002024      -0.019138      -0.015756       0.004956       0.010800              1.710838       1.538002      -0.288365       0.116567       2.025809      -0.366216       1.568704           0.000051
           48              H      10.273348      11.419558      20.719076       0.123968       1.161739 0.83231736E+01  0.82122094E+02                                 1.791658                            1.657985      -1.109459       2.352140                    0.996767       3.486100       9.629401       0.501223       1.238522      -0.718247      -0.011911      -0.022945       0.021904       0.033884      -0.003500      -0.006180      -0.007165       0.009050      -0.015071      -0.013266       0.003601       0.009665              1.895988       1.717410       0.285385      -0.330302       2.059728      -0.579964       1.910828           0.000085
           49              H      10.183801      14.755206      18.513966       0.138703       1.271348 0.94836079E+01  0.96640901E+02                                 1.932090                            1.799856      -0.888461       2.470949                    0.998791       3.355745       9.409158       0.469230       1.280952      -0.712477      -0.017414       0.028625      -0.006820       0.034193      -0.006988      -0.007482      -0.007930      -0.004490      -0.019752      -0.016192       0.005160       0.011032              2.010628       1.885919      -0.419628       0.016234       2.441772      -0.411987       1.704191           0.000216
           50              H      20.331783      12.968731      21.513811       0.396751       0.540204 0.32755449E+01  0.25807349E+02                                 1.129023                            1.084690      -1.201614       2.483190                    0.999833       2.091664       5.302241       0.577148       1.346974      -0.697621       0.007480      -0.019134       0.027511       0.034335       0.002113       0.015728      -0.010812      -0.006550       0.025805      -0.020318      -0.001036       0.021354              1.152218       1.074285      -0.030905       0.204119       1.067178      -0.158628       1.315192           0.000089
           51              H      17.085682       9.982319      20.916081       0.089195       1.569542 0.12660766E+02  0.14036994E+03                                 2.282804                            2.115924      -1.475063       2.161851                    0.991517       4.229766      12.869373       0.416601       1.326086      -0.697841       0.008015      -0.005665       0.032172       0.033636       0.010381       0.004091       0.006885       0.017460       0.019563      -0.017723       0.002195       0.015527              2.407609       2.128142       0.115511       0.371558       2.197508      -0.580044       2.897176           0.004672
           52              H      17.757289      13.761227      17.233436       0.126364       1.202235 0.87076919E+01  0.87273767E+02                                 1.862920                            1.719012      -1.283703       2.276202                    0.993877       3.596227      10.156346       0.480219       1.272582      -0.710267      -0.001867       0.022485      -0.033980       0.040789       0.013672       0.004500      -0.012065      -0.018709       0.008554      -0.022024       0.001926       0.020098              1.984935       1.637210      -0.051354       0.306723       1.751498      -0.501941       2.566096          -0.000038
           53              H      19.472126      14.529098      18.603514       0.136033       1.142552 0.81022621E+01  0.78067773E+02                                 1.681934                            1.572561      -0.764857       2.527099                    0.999783       3.066579       7.918415       0.555393       1.144564      -0.745117       0.018924       0.030993      -0.010832       0.037895       0.012092       0.009346      -0.010741      -0.004649       0.012474      -0.021987       0.008821       0.013166              1.727674       1.684286       0.467232      -0.073817       1.995324      -0.224122       1.503411           0.000056
           54              H      18.793803      11.482241      21.186962       0.128875       1.253124 0.94908488E+01  0.96143448E+02                                 1.851732                            1.751558      -1.093642       2.362601                    0.997222       3.407953       9.338875       0.498788       1.212203      -0.726802       0.004822      -0.018655       0.026977       0.033151       0.007622       0.008990      -0.007944      -0.000419       0.007659      -0.016460       0.006291       0.010169              1.907613       1.731633       0.024504       0.319740       1.779291      -0.394544       2.211916           0.000242
           55              H       2.793885       9.671141       9.196539       0.399422       0.568546 0.35160408E+01  0.28164606E+02                                 1.167912                            1.125030      -1.195095       2.488099                    0.999867       2.089982       5.321856       0.566436       1.349912      -0.698048       0.022421       0.026311       0.009144       0.035758       0.010596       0.013993       0.002641       0.001124      -0.055285      -0.024277       0.000823       0.023454              1.183511       1.292608       0.206003       0.137622       1.242318       0.113122       1.015607           0.000119
           56              H      21.708577       7.013816       5.842981       0.108752       1.212892 0.88123931E+01  0.90024722E+02                                 1.986499                            1.809043      -1.347111       2.235851                    0.992883       3.990084      11.990775       0.430529       1.392629      -0.683353       0.022442      -0.033098      -0.003522       0.040144      -0.004755       0.009014      -0.003993       0.011019      -0.010220      -0.008923      -0.005496       0.014419              2.166447       1.929628      -0.447036       0.016495       2.786015       0.491441       1.783698           0.003409
           57              H      21.171291      11.437467       8.733130       0.128365       0.898017 0.62387141E+01  0.58377122E+02                                 1.622850                            1.523902      -0.990059       2.420908                    0.996613       3.518723      10.073093       0.468930       1.395887      -0.683930      -0.018164       0.028762       0.012171       0.036129      -0.004842       0.003384       0.011329       0.002033      -0.019125      -0.015759       0.004964       0.010795              1.712143       1.539057      -0.288664      -0.116666       2.027508       0.366671       1.569864           0.000041
           58              H       0.920102      10.967342       9.525626       0.123663       1.163588 0.83397773E+01  0.82327105E+02                                 1.793434                            1.659524      -1.110863       2.351134                    0.996747       3.489938       9.642484       0.501042       1.238351      -0.718270       0.011880       0.022911       0.021864       0.033824      -0.003553       0.006212       0.007216       0.009044      -0.015183      -0.013358       0.003658       0.009699              1.897992       1.719133       0.285752       0.330789       2.061998       0.580831       1.912844           0.000082
           59              H       1.009649       7.631694       7.320516       0.138563       1.274269 0.95113831E+01  0.97001739E+02                                 1.935480                            1.802812      -0.891442       2.469363                    0.998766       3.360434       9.428280       0.468686       1.281412      -0.712363       0.017363      -0.028574      -0.006810       0.034122      -0.006954       0.007498       0.007852      -0.004442      -0.019870      -0.016150       0.005169       0.010981              2.014265       1.889296      -0.420597      -0.016085       2.446419       0.413087       1.707081           0.000242
           60              H      13.248567       9.418169      10.320361       0.396712       0.540357 0.32768477E+01  0.25820954E+02                                 1.129377                            1.085019      -1.201606       2.483152                    0.999833       2.092124       5.304269       0.576953       1.347254      -0.697564      -0.007481       0.019135       0.027504       0.034331       0.002107      -0.015726       0.010810      -0.006541       0.025801      -0.020311      -0.001042       0.021353              1.152593       1.074642      -0.030906      -0.204238       1.067492       0.158680       1.315645           0.000056
           61              H      16.494668      12.404581       9.722631       0.089076       1.571388 0.12679419E+02  0.14062966E+03                                 2.284507                            2.117398      -1.476402       2.161045                    0.991510       4.233094      12.882270       0.416478       1.325979      -0.697849      -0.008001       0.005641       0.032123       0.033581       0.010417      -0.004087      -0.006903       0.017549       0.019586      -0.017788       0.002222       0.015565              2.409510       2.129788       0.115775      -0.371939       2.199248       0.580635       2.899494           0.004712
           62              H      15.823061       8.625673       6.039986       0.126625       1.200927 0.86960061E+01  0.87130039E+02                                 1.861881                            1.718102      -1.283678       2.276473                    0.993880       3.593991      10.149490       0.480230       1.272944      -0.710195       0.001884      -0.022497      -0.034043       0.040848       0.013647      -0.004471       0.012054      -0.018769       0.008598      -0.021997       0.001896       0.020101              1.983791       1.636309      -0.051383      -0.306547       1.750541       0.501593       2.564524          -0.000088
           63              H      14.108224       7.857802       7.410064       0.136092       1.141862 0.80960420E+01  0.77990970E+02                                 1.681083                            1.571821      -0.764771       2.527189                    0.999784       3.065601       7.914406       0.555610       1.144365      -0.745167      -0.018912      -0.030994      -0.010862       0.037898       0.012079      -0.009334       0.010751      -0.004648       0.012489      -0.021976       0.008799       0.013177              1.726762       1.683392       0.466848       0.073779       1.994215       0.223973       1.502679           0.000022
           64              H      14.786547      10.904659       9.993512       0.128786       1.254238 0.95016168E+01  0.96280894E+02                                 1.852858                            1.752568      -1.094596       2.362034                    0.997213       3.409765       9.345558       0.498632       1.212226      -0.726790      -0.004804       0.018649       0.026949       0.033123       0.007639      -0.008991       0.007943      -0.000417       0.007630      -0.016471       0.006311       0.010160              1.908820       1.732721       0.024570      -0.320076       1.780360       0.394865       2.213381           0.000239
           65              H      13.190361      13.987335       1.522309       0.399709       0.567499 0.35075277E+01  0.28077995E+02                                 1.166267                            1.123503      -1.195347       2.488298                    0.999867       2.087543       5.313040       0.566973       1.349518      -0.698134      -0.009119       0.022442      -0.026339       0.035785      -0.013982       0.002633      -0.010593      -0.028185       0.026013      -0.024273       0.000833       0.023440              1.181813       1.014253      -0.137279       0.112894       1.290558      -0.205614       1.240626           0.000122
           66              H      16.543919      10.515127       4.179634       0.108722       1.212729 0.88108593E+01  0.90004261E+02                                 1.986286                            1.808866      -1.346977       2.235953                    0.992885       3.989419      11.988076       0.430562       1.392599      -0.683363       0.003531       0.022470       0.033086       0.040150      -0.008997      -0.004003       0.004747      -0.010642      -0.011398      -0.008928      -0.005479       0.014407              2.166164       1.783419      -0.016471       0.491287       1.929423       0.447004       2.785648           0.003438
           67              H      13.653770       9.977841      22.142883       0.128329       0.898139 0.62397097E+01  0.58387841E+02                                 1.622884                            1.523935      -0.989935       2.420921                    0.996617       3.518789      10.072880       0.468974       1.395724      -0.683961      -0.012059      -0.018049      -0.028858       0.036110      -0.003371       0.011329       0.004825      -0.010601       0.006495      -0.015754       0.004968       0.010785              1.712151       1.569786       0.116579       0.366698       1.539021       0.288581       2.027647           0.000044
           68              H      12.861274      12.113552       0.226108       0.124003       1.161856 0.83242814E+01  0.82137438E+02                                 1.791869                            1.658149      -1.110866       2.351454                    0.996751       3.486970       9.632707       0.501164       1.238601      -0.718220      -0.021776       0.011998      -0.023068       0.033916      -0.006202       0.007178       0.003490      -0.012144      -0.005917      -0.013302       0.003613       0.009689              1.896285       1.911085      -0.330437       0.580127       1.717598      -0.285500       2.060173           0.000089
           69              H      15.066384      12.203099       3.561756       0.138567       1.274033 0.95090647E+01  0.96970232E+02                                 1.935110                            1.802497      -0.891229       2.469492                    0.998768       3.359803       9.425508       0.468773       1.281276      -0.712396       0.006835       0.017400       0.028556       0.034131      -0.007483       0.007850       0.006959      -0.007722       0.016606      -0.016141       0.005153       0.010988              2.013846       1.706710       0.016074       0.412900       1.888932       0.420488       2.445897           0.000279
           70              H      12.066539       2.055117       1.775281       0.396566       0.540777 0.32801985E+01  0.25854769E+02                                 1.130082                            1.085665      -1.201376       2.483097                    0.999833       2.093341       5.308656       0.576691       1.347480      -0.697513      -0.027464      -0.007515      -0.019137       0.034307       0.015739       0.010801      -0.002110       0.016132      -0.003075      -0.020316      -0.001029       0.021344              1.153341       1.316528       0.204483       0.158789       1.075360       0.030912       1.068136           0.000098
           71              H      12.664269       5.301218      21.175769       0.088178       1.584041 0.12805525E+02  0.14238051E+03                                 2.295836                            2.127083      -1.483868       2.156352                    0.991469       4.253948      12.961879       0.415767       1.324960      -0.697981      -0.031833      -0.007927      -0.005386       0.033244       0.004008      -0.007162      -0.010642       0.000907      -0.036991      -0.018253       0.002422       0.015831              2.422119       2.915230       0.374685       0.584863       2.140629      -0.117239       2.210497           0.004740
           72              H      16.346914       4.629611       2.567777       0.126642       1.200803 0.86946412E+01  0.87112340E+02                                 1.861713                            1.717933      -1.283583       2.276539                    0.993880       3.593654      10.148074       0.480271       1.272894      -0.710207       0.034046       0.001884       0.022493       0.040849       0.004469       0.012056      -0.013642       0.013679       0.023849      -0.021992       0.001892       0.020099              1.983627       2.564278       0.306478       0.501604       1.636154       0.051382       1.750450          -0.000117
           73              H      14.976836       2.914774       3.335648       0.136141       1.141392 0.80916704E+01  0.77937719E+02                                 1.680584                            1.571361      -0.764607       2.527310                    0.999785       3.064894       7.911812       0.555714       1.144314      -0.745181       0.010873      -0.018939       0.030990       0.037912       0.009339       0.010756      -0.012085       0.008551       0.000719      -0.021985       0.008807       0.013177              1.726273       1.502251      -0.073773       0.223915       1.682908      -0.466676       1.993660          -0.000026
           74              H      12.393388       3.593097       0.288791       0.128397       1.257962 0.95376942E+01  0.96741172E+02                                 1.856540                            1.755882      -1.097952       2.360014                    0.997176       3.416207       9.368779       0.498149       1.212212      -0.726769      -0.026823      -0.004832      -0.018627       0.033012       0.009011       0.007925      -0.007666       0.003940      -0.003211      -0.016489       0.006346       0.010143              1.912735       2.217995       0.321163       0.395829       1.736370      -0.024819       1.783840           0.000315
           75              H       1.996911      19.593015      20.864591       0.400047       0.566435 0.34978449E+01  0.27975892E+02                                 1.163997                            1.121314      -1.195493       2.488543                    0.999867       2.083744       5.297795       0.568116       1.347986      -0.698463      -0.009202      -0.022531       0.026251       0.035797       0.014000      -0.002626      -0.010572      -0.028185       0.026014      -0.024286       0.000859       0.023426              1.179447       1.012208       0.136767      -0.112681       1.287567      -0.205299       1.238566           0.000123
           76              H       5.350469       0.678323      18.207266       0.110320       1.201419 0.87093182E+01  0.88706114E+02                                 1.974580                            1.799014      -1.337928       2.241808                    0.992991       3.964104      11.893017       0.431540       1.393529      -0.683276       0.003562      -0.023259      -0.033014       0.040541       0.008673       0.004223       0.005023      -0.010780      -0.012764      -0.008713      -0.005841       0.014553              2.152425       1.772563       0.015431      -0.486490       1.918128       0.444220       2.766584           0.003074
           77              H       2.460320       1.215609       0.244017       0.129347       0.894309 0.62063818E+01  0.57997153E+02                                 1.618427                            1.520036      -0.987185       2.423136                    0.996683       3.508009      10.034573       0.469502       1.396048      -0.683935      -0.012277       0.018190       0.028950       0.036327       0.003381      -0.011351       0.004814      -0.010652       0.006376      -0.015787       0.005016       0.010771              1.707169       1.565454      -0.116318      -0.364956       1.534903       0.287580       2.021149           0.000020
           78              H       1.667824      21.466798      22.160792       0.124700       1.157110 0.82813186E+01  0.81602588E+02                                 1.786949                            1.653902      -1.105411       2.354869                    0.996825       3.475877       9.593512       0.501822       1.238658      -0.718259      -0.022011      -0.012015       0.022982       0.034015       0.006126      -0.007030       0.003369      -0.011855      -0.006278      -0.013027       0.003441       0.009586              1.890657       1.905596       0.329023      -0.577636       1.712762      -0.284336       2.053614           0.000145
           79              H       3.872934      21.377251      18.825144       0.139152       1.265386 0.94265139E+01  0.95899606E+02                                 1.925133                            1.793742      -0.883220       2.473906                    0.998839       3.345609       9.368292       0.470371       1.279971      -0.712722       0.006804      -0.017607      -0.028705       0.034355       0.007417      -0.007961       0.007060      -0.007608       0.016700      -0.016198       0.005070       0.011128              2.003191       1.698242      -0.016498      -0.409698       1.879105       0.417786       2.432227           0.000187
           80              H       0.873089       9.138333      20.611619       0.397223       0.538923 0.32647677E+01  0.25698149E+02                                 1.126792                            1.082564      -1.202022       2.483496                    0.999833       2.087395       5.286834       0.578056       1.346128      -0.697815      -0.027549       0.007567       0.019088       0.034359      -0.015700      -0.010806      -0.002099       0.016144      -0.003063      -0.020282      -0.001043       0.021325              1.149883       1.312462      -0.203398      -0.158550       1.071905       0.030940       1.065283           0.000096
           81              H       1.470819       5.892232       1.211131       0.088886       1.574214 0.12707113E+02  0.14101166E+03                                 2.286948                            2.119470      -1.477412       2.160312                    0.991507       4.237050      12.897117       0.416350       1.325681      -0.697898      -0.032067       0.007855       0.005652       0.033495      -0.004005       0.006942      -0.010530       0.001061      -0.036088      -0.017885       0.002309       0.015576              2.412166       2.903113      -0.372611      -0.581597       2.131972      -0.115865       2.201412           0.004453
           82              H       5.153464       6.563839      19.819123       0.125898       1.203548 0.87186429E+01  0.87400586E+02                                 1.863293                            1.719323      -1.283347       2.276003                    0.993878       3.597821      10.157891       0.480555       1.271444      -0.710511       0.034008      -0.001600      -0.022462       0.040788      -0.004465      -0.012070      -0.013659       0.013769       0.023776      -0.022025       0.001910       0.020115              1.985338       2.566610      -0.306647      -0.502239       1.637424       0.051281       1.751981           0.000045
           83              H       3.783386       8.278676      19.051252       0.136269       1.140059 0.80795943E+01  0.77786729E+02                                 1.678674                            1.569706      -0.764326       2.527498                    0.999787       3.063363       7.904231       0.556303       1.143611      -0.745350       0.010829       0.019026      -0.030993       0.037945      -0.009345      -0.010726      -0.012165       0.008497       0.000749      -0.022027       0.008883       0.013144              1.724270       1.500620       0.073581      -0.223358       1.681063      -0.465855       1.991126           0.000126
           84              H       1.199938       7.600353      22.098109       0.129425       1.248917 0.94504293E+01  0.95631079E+02                                 1.847780                            1.748012      -1.090377       2.364707                    0.997261       3.400553       9.313325       0.499218       1.212463      -0.726769      -0.027048       0.004845       0.018697       0.033236      -0.008963      -0.007916      -0.007517       0.004121      -0.003335      -0.016354       0.006155       0.010200              1.903399       2.206812      -0.318625      -0.393342       1.727887      -0.024332       1.775498           0.000226
           85              H      20.389989       8.399565      12.715759       0.399780       0.567433 0.35070363E+01  0.28073953E+02                                 1.166388                            1.123603      -1.195413       2.488366                    0.999867       2.087104       5.312454       0.566795       1.349947      -0.698057       0.009129      -0.022454      -0.026339       0.035795      -0.013991      -0.002631       0.010590      -0.028179       0.026063      -0.024285       0.000847       0.023438              1.181931       1.014309      -0.137294      -0.112929       1.290649       0.205691       1.240834           0.000067
           86              H      17.036431      11.871773      15.373084       0.109429       1.209509 0.87827730E+01  0.89650126E+02                                 1.983341                            1.806439      -1.346054       2.236918                    0.992900       3.983322      11.967168       0.430666       1.393306      -0.683243      -0.003486      -0.022624       0.033123       0.040263      -0.008989       0.004024      -0.004797      -0.010706      -0.011604      -0.008917      -0.005553       0.014471              2.162712       1.780826      -0.016249      -0.490196       1.926425      -0.446024       2.780884           0.003166
           87              H      19.926580      12.409059      10.949433       0.128448       0.897842 0.62371779E+01  0.58358592E+02                                 1.622584                            1.523675      -0.990120       2.420928                    0.996620       3.517991      10.070322       0.468988       1.395815      -0.683946       0.012046       0.018030      -0.028898       0.036129      -0.003362      -0.011333      -0.004825      -0.010596       0.006515      -0.015752       0.004957       0.010795              1.711807       1.569386       0.116537      -0.366573       1.538745      -0.288532       2.027289           0.000045
           88              H      20.719076      10.273348      11.419558       0.124195       1.160758 0.83145102E+01  0.82017905E+02                                 1.790905                            1.657313      -1.110356       2.351919                    0.996759       3.484845       9.625851       0.501222       1.238807      -0.718182       0.021772      -0.012037      -0.023113       0.033958      -0.006175      -0.007137      -0.003448      -0.012119      -0.005931      -0.013233       0.003571       0.009662              1.895193       1.909937      -0.330180      -0.579672       1.716618       0.285306       2.059024           0.000047
           89              H      18.513966      10.183801      14.755206       0.138700       1.272590 0.94955111E+01  0.96796462E+02                                 1.933641                            1.801214      -0.889673       2.470372                    0.998781       3.357519       9.417043       0.468945       1.281278      -0.712403      -0.006822      -0.017430       0.028599       0.034180      -0.007483      -0.007861      -0.006969      -0.007714       0.016670      -0.016157       0.005144       0.011013              2.012276       1.705435       0.016157      -0.412450       1.887415      -0.420079       2.443978           0.000259
           90              H      21.513811      20.331783      12.968731       0.396521       0.540868 0.32809866E+01  0.25862814E+02                                 1.130241                            1.085820      -1.201253       2.483098                    0.999833       2.093733       5.310026       0.576623       1.347543      -0.697497       0.027457       0.007514      -0.019143       0.034305       0.015751      -0.010803       0.002115       0.016130      -0.003049      -0.020332      -0.001018       0.021349              1.153503       1.316694       0.204529      -0.158777       1.075539      -0.030901       1.068277           0.000033
           91              H      20.916081      17.085682       9.982319       0.088040       1.585570 0.12821224E+02  0.14260391E+03                                 2.297506                            2.128516      -1.484812       2.155766                    0.991460       4.257293      12.975830       0.415574       1.325121      -0.697935       0.031741       0.007948      -0.005406       0.033165       0.003946       0.007222       0.010694       0.000854      -0.036880      -0.018290       0.002457       0.015833              2.423939       2.917367       0.375073      -0.585557       2.142211       0.117415       2.212241           0.004695
           92              H      17.233436      17.757289      13.761227       0.126323       1.202780 0.87119781E+01  0.87325141E+02                                 1.863278                            1.719270      -1.283937       2.276025                    0.993880       3.596602      10.157010       0.480265       1.272338      -0.710320      -0.033920      -0.001867       0.022531       0.040764       0.004481      -0.012069       0.013651       0.013583       0.023829      -0.021988       0.001889       0.020100              1.985360       2.566637       0.306780      -0.502219       1.637514      -0.051401       1.751928          -0.000054
           93              H      18.603514      19.472126      14.529098       0.136094       1.142026 0.80973920E+01  0.78008935E+02                                 1.681428                            1.572090      -0.764588       2.527274                    0.999785       3.065787       7.915704       0.555477       1.144567      -0.745118      -0.010838       0.018941       0.031003       0.037913       0.009360      -0.010749       0.012100       0.008531       0.000735      -0.022004       0.008839       0.013165              1.727193       1.502984      -0.073819      -0.224088       1.683801       0.467056       1.994792           0.000002
           94              H      21.186962      18.793803      11.482241       0.128388       1.259055 0.95487534E+01  0.96888592E+02                                 1.858216                            1.757377      -1.098234       2.359881                    0.997172       3.417867       9.377307       0.497698       1.212871      -0.726617       0.026797       0.004867      -0.018637       0.033001       0.009032      -0.007894       0.007656       0.003896      -0.003213      -0.016474       0.006335       0.010139              1.914499       2.220095       0.321620      -0.396374       1.737929       0.024878       1.785472           0.000245
           95              H       9.196539       2.793885       9.671141       0.400010       0.566596 0.34989213E+01  0.27986160E+02                                 1.164149                            1.121434      -1.195408       2.488544                    0.999867       2.083817       5.297833       0.568137       1.347858      -0.698492       0.009198       0.022551       0.026227       0.035791       0.014003       0.002627       0.010562      -0.028213       0.026013      -0.024296       0.000871       0.023425              1.179597       1.012286       0.136796       0.112728       1.287701       0.205404       1.238805           0.000066
           96              H       5.842981      21.708577       7.013816       0.111891       1.195789 0.86619822E+01  0.88116833E+02                                 1.969808                            1.795229      -1.339418       2.242205                    0.992993       3.954450      11.862547       0.431530       1.395255      -0.682964      -0.003509       0.023471      -0.033058       0.040695       0.008655      -0.004292      -0.005072      -0.011039      -0.012904      -0.008813      -0.005848       0.014661              2.146712       1.768680       0.015463       0.484606       1.913212      -0.441939       2.758243          -0.002334
           97              H       8.733130      21.171291      11.437467       0.129420       0.894075 0.62043749E+01  0.57973261E+02                                 1.618113                            1.519769      -0.986876       2.423328                    0.996691       3.507226      10.031634       0.469557       1.396010      -0.683945       0.012268      -0.018218       0.028975       0.036358       0.003388       0.011386      -0.004803      -0.010701       0.006295      -0.015830       0.005056       0.010774              1.706797       1.565082      -0.116305       0.364781       1.534599      -0.287575       2.020711           0.000033
           98              H       9.525626       0.920102      10.967342       0.124642       1.157332 0.82833213E+01  0.81625365E+02                                 1.787003                            1.653976      -1.105245       2.354897                    0.996826       3.475950       9.593166       0.501881       1.238469      -0.718303       0.022017       0.012024       0.022945       0.033997       0.006140       0.007031      -0.003374      -0.011827      -0.006302      -0.013030       0.003440       0.009590              1.890650       1.905624       0.329008       0.577594       1.712750       0.284286       2.053577          -0.000184
           99              H       7.320516       1.009649       7.631694       0.139438       1.262177 0.93963963E+01  0.95512089E+02                                 1.921628                            1.790700      -0.880089       2.475693                    0.998865       3.340504       9.348533       0.470862       1.279722      -0.712792      -0.006827       0.017633      -0.028768       0.034426       0.007417       0.007984      -0.007059      -0.007584       0.016732      -0.016211       0.005071       0.011140              1.999378       1.695300      -0.016548       0.408546       1.875555      -0.416620       2.427279          -0.000078
          100              H      10.320361      13.248567       9.418169       0.397247       0.538800 0.32635947E+01  0.25685796E+02                                 1.126488                            1.082264      -1.201937       2.483558                    0.999833       2.086873       5.284645       0.578239       1.345865      -0.697871       0.027550      -0.007590       0.019078       0.034359      -0.015701       0.010809       0.002097       0.016127      -0.003044      -0.020283      -0.001039       0.021321              1.149569       1.312096      -0.203300       0.158571       1.071567      -0.030949       1.065044          -0.000021
          101              H       9.722631      16.494668      12.404581       0.088500       1.579443 0.12759645E+02  0.14174093E+03                                 2.291601                            2.123485      -1.480471       2.158335                    0.991495       4.245996      12.931087       0.416062       1.325230      -0.697957       0.031911      -0.007785       0.005619       0.033324      -0.003958      -0.007015       0.010599       0.000990      -0.036148      -0.017976       0.002356       0.015620              2.417307       2.909427      -0.373691       0.583226       2.136455       0.116484       2.206038           0.004309
          102              H       6.039986      15.823061       8.625673       0.125813       1.204522 0.87265276E+01  0.87494906E+02                                 1.863893                            1.719780      -1.283932       2.275603                    0.993877       3.598542      10.159110       0.480650       1.270971      -0.710613      -0.033944       0.001463      -0.022573       0.040790      -0.004406       0.012096       0.013624       0.013723       0.023842      -0.021965       0.001821       0.020144              1.986061       2.567593      -0.306734       0.502695       1.637924      -0.051349       1.752666          -0.000106
          103              H       7.410064      14.108224       7.857802       0.136434       1.138631 0.80668255E+01  0.77631048E+02                                 1.677095                            1.568325      -0.763751       2.527890                    0.999790       3.061368       7.896738       0.556637       1.143407      -0.745403      -0.010845      -0.019047      -0.031019       0.037982      -0.009358       0.010731       0.012188       0.008460       0.000778      -0.022052       0.008909       0.013144              1.722621       1.499306       0.073493       0.223052       1.679464       0.465145       1.989093           0.000236
          104              H       9.993512      14.786547      10.904659       0.129516       1.249042 0.94519381E+01  0.95652640E+02                                 1.848118                            1.748327      -1.090538       2.364700                    0.997260       3.400602       9.314553       0.499084       1.212707      -0.726714       0.027058      -0.004848       0.018687       0.033240      -0.008973       0.007887       0.007499       0.004150      -0.003394      -0.016331       0.006118       0.010213              1.903749       2.207149      -0.318692       0.393388       1.728255       0.024397       1.775842           0.000133
          105              H       1.522309      13.190361      13.987335       0.400252       0.565948 0.34942060E+01  0.27940817E+02                                 1.163607                            1.120962      -1.195766       2.488654                    0.999867       2.082638       5.295223       0.568004       1.348542      -0.698359      -0.026290      -0.009179       0.022531       0.035820       0.002622      -0.010580      -0.013990       0.027109       0.029196      -0.024277       0.000856       0.023420              1.179045       1.238157       0.112619      -0.205190       1.011897      -0.136676       1.287081           0.000079
          106              H       4.179634      16.543919      10.515127       0.110316       1.201372 0.87090901E+01  0.88704417E+02                                 1.974636                            1.799072      -1.337943       2.241806                    0.992990       3.964281      11.894119       0.431497       1.393656      -0.683251       0.033011       0.003558       0.023267       0.040543      -0.004219       0.005023      -0.008680      -0.000956       0.022567      -0.008725      -0.005833       0.014558              2.152487       2.766692       0.486515       0.444184       1.772604      -0.015452       1.918167           0.003051
          107              H      22.142883      13.653770       9.977841       0.129487       0.893815 0.62019634E+01  0.57945508E+02                                 1.617868                            1.519527      -0.986900       2.423398                    0.996691       3.506580      10.029567       0.469566       1.396108      -0.683928      -0.029020      -0.012264      -0.018118       0.036343       0.011340       0.004803      -0.003358       0.008503       0.012747      -0.015758       0.004991       0.010767              1.706567       2.020467       0.364802       0.287385       1.564905       0.116258       1.534328           0.000023
          108              H       0.226108      12.861274      12.113552       0.125021       1.155667 0.82686059E+01  0.81450266E+02                                 1.785925                            1.652993      -1.105201       2.355272                    0.996831       3.473588       9.587230       0.501770       1.239199      -0.718143      -0.023098      -0.021968       0.012068       0.034085       0.006992       0.003324      -0.006095       0.002811       0.020959      -0.012969       0.003398       0.009571              1.889560       2.052483       0.577228      -0.284173       1.904464      -0.328749       1.711733           0.000127
          109              H       3.561756      15.066384      12.203099       0.139090       1.266060 0.94329305E+01  0.95982141E+02                                 1.925864                            1.794388      -0.883670       2.473625                    0.998835       3.346669       9.372399       0.470268       1.280021      -0.712708       0.028680       0.006816       0.017615       0.034341       0.007967       0.007057      -0.007419       0.012171       0.003083      -0.016206       0.005074       0.011132              2.003978       2.433294       0.409932       0.417993       1.698828       0.016480       1.879811           0.000164
          110              H       1.775281      12.066539       2.055117       0.397170       0.539023 0.32655046E+01  0.25705008E+02                                 1.126845                            1.082615      -1.202012       2.483436                    0.999833       2.087655       5.287338       0.578109       1.345950      -0.697849      -0.019113      -0.027525      -0.007570       0.034354       0.010808      -0.002089       0.015703      -0.009599      -0.022682      -0.020281      -0.001049       0.021330              1.149941       1.065339       0.158548       0.030945       1.312512       0.203410       1.071973           0.000113
          111              H      21.175769      12.664269       5.301218       0.088969       1.573278 0.12697843E+02  0.14088207E+03                                 2.286046                            2.118707      -1.476906       2.160633                    0.991510       4.235401      12.890570       0.416425       1.325693      -0.697902      -0.005695      -0.032045      -0.007893       0.033491      -0.006918      -0.010501       0.004021      -0.018512       0.016493      -0.017835       0.002277       0.015558              2.411185       2.200523       0.581199      -0.115786       2.901809       0.372423       2.131223           0.004524
          112              H       2.567777      16.346914       4.629611       0.125865       1.203923 0.87220040E+01  0.87443557E+02                                 1.863734                            1.719693      -1.283583       2.275852                    0.993875       3.598562      10.160846       0.480483       1.271502      -0.710496       0.022461       0.034000       0.001606       0.040781       0.012070      -0.013663       0.004474       0.005019      -0.032554      -0.022035       0.001916       0.020119              1.985836       1.752386       0.502429       0.051303       2.567315       0.306802       1.637807           0.000027
          113              H       3.335648      14.976836       2.914774       0.136240       1.140421 0.80829033E+01  0.77826988E+02                                 1.679040                            1.570035      -0.764534       2.527350                    0.999786       3.064009       7.906469       0.556238       1.143622      -0.745344       0.030988       0.010827      -0.019018       0.037936       0.010733      -0.012170       0.009363      -0.003868      -0.013128      -0.022047       0.008896       0.013152              1.724661       1.991605       0.223422      -0.466003       1.500932      -0.073576       1.681445           0.000128
          114              H       0.288791      12.393388       3.593097       0.129418       1.248710 0.94483151E+01  0.95603463E+02                                 1.847511                            1.747764      -1.090224       2.364780                    0.997263       3.400230       9.311859       0.499280       1.212391      -0.726787      -0.018729      -0.027018      -0.004857       0.033231       0.007922      -0.007511       0.008958      -0.003684      -0.004494      -0.016349       0.006163       0.010185              1.903125       1.775262       0.393275      -0.024306       2.206456       0.318553       1.727657           0.000258
          115              H      20.864591       1.996911      19.593015       0.399463       0.568380 0.35145180E+01  0.28148423E+02                                 1.167527                            1.124659      -1.195039       2.488151                    0.999867       2.089465       5.319586       0.566644       1.349607      -0.698111       0.026296      -0.009142      -0.022437       0.035755      -0.002638      -0.010583       0.013996       0.027092       0.029336      -0.024285       0.000839       0.023445              1.183114       1.241957      -0.113082      -0.205950       1.015270       0.137555       1.292116           0.000102
          116              H      18.207266       5.350469       0.678323       0.108740       1.212813 0.88114757E+01  0.90011295E+02                                 1.986293                            1.808864      -1.346974       2.235941                    0.992885       3.989409      11.987731       0.430589       1.392497      -0.683382      -0.033096       0.003536      -0.022449       0.040148       0.004002       0.004746       0.008998      -0.000412       0.021648      -0.008916      -0.005491       0.014407              2.166173       2.785644      -0.491295       0.447029       1.783446       0.016459       1.929431           0.003401
          117              H       0.244017       2.460320       1.215609       0.128167       0.898777 0.62453899E+01  0.58454405E+02                                 1.623611                            1.524591      -0.990339       2.420572                    0.996606       3.520604      10.079298       0.468889       1.395656      -0.683968       0.028775      -0.012068       0.018127       0.036087      -0.011342       0.004834       0.003395       0.008555       0.012694      -0.015784       0.004994       0.010790              1.712936       2.028562      -0.366894       0.288842       1.570493      -0.116666       1.539754           0.000033
          118              H      22.160792       1.667824      21.466798       0.123618       1.163653 0.83402565E+01  0.82330140E+02                                 1.793214                            1.659349      -1.111187       2.350926                    0.996743       3.489954       9.641328       0.501186       1.238020      -0.718343       0.022934      -0.021817      -0.011935       0.033829      -0.007223       0.003545       0.006238       0.003093       0.021133      -0.013373       0.003666       0.009707              1.897719       2.061670      -0.580654      -0.285696       1.912555       0.330777       1.718933           0.000081
          119              H      18.825144       3.872934      21.377251       0.138673       1.273192 0.95011235E+01  0.96867877E+02                                 1.934176                            1.801681      -0.890701       2.469813                    0.998773       3.358581       9.420679       0.468909       1.281186      -0.712417      -0.028584       0.006820      -0.017387       0.034145      -0.007841       0.006963       0.007480       0.012149       0.003268      -0.016132       0.005147       0.010985              2.012834       2.444530      -0.412595       0.420188       1.705958      -0.016081       1.888015           0.000239
          120              H      20.611619       0.873089       9.138333       0.396635       0.540658 0.32792685E+01  0.25845849E+02                                 1.129974                            1.085559      -1.201386       2.483163                    0.999833       2.092997       5.307784       0.576675       1.347601      -0.697491       0.019105      -0.027493       0.007508       0.034311      -0.010795      -0.002121      -0.015738      -0.009607      -0.022667      -0.020319      -0.001019       0.021338              1.153225       1.068034      -0.158797       0.030909       1.316416      -0.204456       1.075227           0.000046
          121              H       1.211131       1.470819       5.892232       0.088101       1.584982 0.12814939E+02  0.14251334E+03                                 2.296799                            2.127899      -1.484516       2.155974                    0.991464       4.255705      12.969099       0.415672       1.325003      -0.697966       0.005353      -0.031847       0.007899       0.033246       0.007190      -0.010673      -0.003992      -0.019017       0.017114      -0.018311       0.002455       0.015856              2.423169       2.211449      -0.585274      -0.117330       2.916623      -0.374895       2.141434           0.004670
          122              H      19.819123       5.153464       6.563839       0.126668       1.200545 0.86922855E+01  0.87082086E+02                                 1.861398                            1.717665      -1.283407       2.276651                    0.993883       3.593080      10.145779       0.480327       1.272842      -0.710221      -0.022499       0.034050      -0.001880       0.040856      -0.012055      -0.013638      -0.004461       0.005075      -0.032447      -0.021984       0.001887       0.020097              1.983274       1.750166      -0.501479       0.051368       2.563789      -0.306357       1.635868          -0.000109
          123              H      19.051252       3.783386       8.278676       0.136208       1.140788 0.80861810E+01  0.77870160E+02                                 1.679862                            1.570726      -0.764348       2.527488                    0.999786       3.063990       7.908244       0.555891       1.144165      -0.745220      -0.031005       0.010868       0.018939       0.037923      -0.010742      -0.012081      -0.009324      -0.003908      -0.013194      -0.021965       0.008798       0.013166              1.725501       1.992703      -0.223764      -0.466361       1.501639       0.073747       1.682160          -0.000034
          124              H      22.098109       1.199938       7.600353       0.128415       1.258203 0.95402079E+01  0.96774850E+02                                 1.856925                            1.756232      -1.098079       2.359964                    0.997175       3.416572       9.370747       0.498040       1.212375      -0.726731       0.018594      -0.026857       0.004816       0.033019      -0.007916      -0.007675      -0.009015      -0.003619      -0.004334      -0.016494       0.006338       0.010156              1.913132       1.784179      -0.395928      -0.024849       2.218512      -0.321277       1.736704           0.000251
          125              H      12.715759      20.389989       8.399565       0.399511       0.568109 0.35120545E+01  0.28122363E+02                                 1.166946                            1.124103      -1.195007       2.488243                    0.999867       2.088496       5.315656       0.566935       1.349217      -0.698196      -0.026275       0.009142      -0.022470       0.035761      -0.002635       0.010570      -0.014000       0.027111       0.029361      -0.024298       0.000858       0.023440              1.182496       1.241432      -0.113017       0.205858       1.014732      -0.137411       1.291326           0.000076
          126              H      15.373084      17.036431      11.871773       0.110206       1.205550 0.87482559E+01  0.89211713E+02                                 1.979469                            1.803273      -1.344833       2.238138                    0.992925       3.974931      11.936982       0.430896       1.393904      -0.683156       0.033119      -0.003539      -0.022889       0.040415       0.004023      -0.004897      -0.008876      -0.000659       0.022270      -0.008792      -0.005725       0.014516              2.158071       2.774197      -0.488563      -0.444631       1.777446      -0.016096       1.922571           0.002357
          127              H      10.949433      19.926580      12.409059       0.128260       0.898551 0.62435821E+01  0.58433311E+02                                 1.623354                            1.524391      -0.990421       2.420605                    0.996611       3.519913      10.076991       0.468910       1.395694      -0.683963      -0.028838       0.012051       0.018128       0.036131      -0.011374      -0.004821      -0.003381       0.008567       0.012734      -0.015810       0.005000       0.010809              1.712586       2.028127      -0.366699      -0.288826       1.570102       0.116614       1.539527           0.000043
          128              H      11.419558      20.719076      10.273348       0.123715       1.162849 0.83330785E+01  0.82239705E+02                                 1.792289                            1.658574      -1.110515       2.351383                    0.996752       3.488009       9.634091       0.501342       1.237929      -0.718372      -0.022938       0.021815      -0.011981       0.033846      -0.007195      -0.003512      -0.006226       0.003053       0.021080      -0.013320       0.003634       0.009686              1.896600       2.060369      -0.580117       0.285452       1.911435      -0.330524       1.717997           0.000025
          129              H      14.755206      18.513966      10.183801       0.138940       1.268713 0.94588617E+01  0.96321357E+02                                 1.929156                            1.797315      -0.886449       2.472155                    0.998810       3.351590       9.392811       0.469658       1.280680      -0.712548       0.028660      -0.006854      -0.017453       0.034249      -0.007922      -0.006988      -0.007461       0.012138       0.003147      -0.016174       0.005136       0.011038              2.007416       2.437563      -0.410944      -0.418655       1.701700       0.016230       1.882984           0.000161
          130              H      12.968731      21.513811      20.331783       0.396624       0.540616 0.32787416E+01  0.25839669E+02                                 1.129736                            1.085328      -1.201330       2.483189                    0.999833       2.092721       5.306212       0.576873       1.347243      -0.697564      -0.019107       0.027482       0.007535       0.034309      -0.010795       0.002119       0.015741      -0.009584      -0.022661      -0.020321      -0.001013       0.021334              1.152976       1.067844      -0.158794      -0.030909       1.316110       0.204378       1.074975           0.000070
          131              H       9.982319      20.916081      17.085682       0.087661       1.590847 0.12873413E+02  0.14332523E+03                                 2.301944                            2.132298      -1.487778       2.153862                    0.991453       4.265234      13.005054       0.415378       1.324443      -0.698047      -0.005333       0.031662       0.007936       0.033074       0.007289       0.010696       0.003981      -0.019052       0.017389      -0.018406       0.002476       0.015930              2.428864       2.216580      -0.587229       0.117935       2.923684       0.376131       2.146329           0.004630
          132              H      13.761227      17.233436      17.757289       0.126458       1.201655 0.87016782E+01  0.87194899E+02                                 1.862089                            1.718241      -1.283062       2.276614                    0.993886       3.594288      10.148444       0.480421       1.272320      -0.710333       0.022520      -0.033978      -0.001845       0.040805      -0.012077       0.013641       0.004457       0.005069      -0.032239      -0.021966       0.001876       0.020090              1.984044       1.750855      -0.501807      -0.051381       2.564830       0.306404       1.636447          -0.000052
          133              H      14.529098      18.603514      19.472126       0.136267       1.140076 0.80797042E+01  0.77789871E+02                                 1.678915                            1.569896      -0.764182       2.527605                    0.999787       3.063184       7.904479       0.556162       1.143872      -0.745290       0.031009      -0.010864       0.018978       0.037944      -0.010743       0.012105       0.009325      -0.003888      -0.013140      -0.021981       0.008821       0.013160              1.724525       1.991500      -0.223568       0.465937       1.500861      -0.073695       1.681214           0.000087
          134              H      11.482241      21.186962      18.793803       0.128377       1.258860 0.95465241E+01  0.96854382E+02                                 1.857492                            1.756753      -1.098731       2.359632                    0.997167       3.417472       9.373786       0.497995       1.212292      -0.726748      -0.018617       0.026817       0.004857       0.033005      -0.007895       0.007656       0.009038      -0.003585      -0.004328      -0.016482       0.006323       0.010158              1.913722       1.784740      -0.396036       0.024918       2.219121       0.321424       1.737306           0.000290
          135              H       9.671141       9.196539       2.793885       0.400162       0.566181 0.34960734E+01  0.27959415E+02                                 1.163876                            1.121213      -1.195714       2.488580                    0.999867       2.083370       5.297389       0.567978       1.348426      -0.698376       0.026304       0.009171       0.022509       0.035814       0.002623       0.010583       0.013991       0.027113       0.029195      -0.024279       0.000855       0.023424              1.179331       1.238429       0.112661       0.205260       1.012140       0.136753       1.287422           0.000128
          136              H       7.013816       5.842981      21.708577       0.109512       1.208590 0.87734429E+01  0.89531605E+02                                 1.982493                            1.805597      -1.345017       2.237588                    0.992911       3.980979      11.958796       0.430722       1.393487      -0.683217      -0.033095      -0.003308       0.022679       0.040256      -0.004257      -0.004825       0.009025      -0.000383       0.021665      -0.009072      -0.005478       0.014550              2.161809       2.779954       0.489928      -0.446540       1.779753       0.015844       1.925718           0.003684
          137              H      11.437467       8.733130      21.171291       0.129288       0.894568 0.62084585E+01  0.58021821E+02                                 1.618776                            1.520305      -0.987642       2.422869                    0.996677       3.508782      10.037470       0.469450       1.396075      -0.683927       0.028991       0.012201      -0.018102       0.036291       0.011327      -0.004819       0.003363       0.008505       0.012705      -0.015747       0.004978       0.010769              1.707631       2.021978       0.365228      -0.287643       1.565774      -0.116349       1.535140           0.000037
          138              H      10.967342       9.525626       0.920102       0.124870       1.156774 0.82783776E+01  0.81571580E+02                                 1.787070                            1.653953      -1.106451       2.354517                    0.996814       3.475984       9.595692       0.501626       1.239174      -0.718138       0.023115       0.021918       0.012060       0.034061       0.007013      -0.003344       0.006099       0.002873       0.021003      -0.013008       0.003426       0.009582              1.890901       2.054159       0.577903       0.284485       1.905765       0.329077       1.712781           0.000134
          139              H       7.631694       7.320516       1.009649       0.138944       1.270811 0.94779466E+01  0.96567597E+02                                 1.931569                            1.799348      -0.888056       2.471381                    0.998797       3.353733       9.402376       0.469290       1.280995      -0.712480      -0.028645      -0.006754       0.017558       0.034270       0.007813      -0.007009       0.007448       0.012295       0.003285      -0.016138       0.005068       0.011070              2.010111       2.441330       0.411871      -0.419740       1.703631      -0.016374       1.885373           0.000384
          140              H       9.418169      10.320361      13.248567       0.397121       0.539144 0.32665902E+01  0.25716386E+02                                 1.127132                            1.082888      -1.201885       2.483434                    0.999833       2.088136       5.289315       0.577946       1.346182      -0.697800       0.019115       0.027520      -0.007567       0.034351       0.010816       0.002093      -0.015712      -0.009591      -0.022673      -0.020293      -0.001044       0.021337              1.150243       1.065593       0.158553      -0.030938       1.312843      -0.203501       1.072293           0.000064
          141              H      12.404581       9.722631      16.494668       0.088822       1.575606 0.12721859E+02  0.14121919E+03                                 2.288330                            2.120709      -1.478566       2.159622                    0.991499       4.240058      12.909162       0.416217       1.325692      -0.697882       0.005651       0.031987      -0.007851       0.033417      -0.006949       0.010568      -0.004002      -0.018526       0.016589      -0.017908       0.002307       0.015602              2.413690       2.202898       0.581927       0.116154       2.904633      -0.372923       2.133538           0.004521
          142              H       8.625673       6.039986      15.823061       0.125602       1.205677 0.87370105E+01  0.87625660E+02                                 1.864973                            1.720728      -1.283758       2.275459                    0.993884       3.600548      10.166016       0.480557       1.270845      -0.710636      -0.022592      -0.033812       0.001626       0.040698       0.012076       0.013627      -0.004441       0.005075      -0.032457      -0.021973       0.001857       0.020116              1.987214       1.753579       0.503004      -0.051392       2.569124      -0.307085       1.638940           0.000083
          143              H       7.857802       7.410064      14.108224       0.136197       1.141173 0.80896797E+01  0.77912421E+02                                 1.680197                            1.571025      -0.764470       2.527358                    0.999786       3.064799       7.910814       0.555859       1.144106      -0.745228      -0.031014      -0.010787      -0.018999       0.037937       0.010737       0.012173      -0.009388      -0.003845      -0.013075      -0.022063       0.008920       0.013143              1.725914       1.993149       0.223703       0.466547       1.501919       0.073674       1.682673           0.000068
          144              H      10.904659       9.993512      14.786547       0.129410       1.249489 0.94562720E+01  0.95708379E+02                                 1.848612                            1.748764      -1.090675       2.364534                    0.997257       3.401543       9.317999       0.499002       1.212756      -0.726700       0.018711       0.027012      -0.004859       0.033217       0.007909       0.007513      -0.008977      -0.003688      -0.004448      -0.016354       0.006162       0.010192              1.904279       1.776354       0.393569       0.024387       2.207731      -0.318835       1.728751           0.000227
          145              C       9.984557       3.425196      16.322289       0.013254      41.372829 0.39789263E+03  0.92350104E+04                                10.769783                            6.865926      -0.150358       1.949844                    0.998895      28.347547      83.469899       0.593979       0.444287      -1.037415      -0.021169      -0.003322      -0.001663       0.021492      -0.012466       0.021470      -0.028721      -0.011480       0.021526      -0.027484      -0.017019       0.044504             15.152344      13.748747      -2.608915      -7.763089      15.145112       8.322777      16.563174          -0.000145
          146              C      10.472592       2.531958      15.330549      -0.033723      44.480391 0.45620764E+03  0.10798171E+05                                10.849936                            7.078533      -0.068156       1.965355                    0.999115      28.096894      79.660728       0.628294       0.411865      -1.072784       0.027580       0.036883      -0.001137       0.046068      -0.001004      -0.031294       0.022576       0.037333      -0.025858      -0.041656      -0.003518       0.045174             14.906007      13.661802      -1.164227      -6.031818      16.023543       8.418803      15.032677          -0.000709
          147              C       9.796507       1.334259      14.902959       0.298607      31.700619 0.34321962E+03  0.76553949E+04                                 9.008841                            6.414450      -0.107268       1.991108                    0.999627      25.286548      72.319630       0.610847       0.449550      -1.037293      -0.084149      -0.028596       0.010349       0.089476       0.003566       0.004599      -0.015673       0.038753      -0.034026      -0.028853       0.003155       0.025699             11.288070      11.849158       0.555714      -3.714873      11.905666       4.885427      10.109385          -0.001625
          148              C      10.427818       0.530570      13.969426      -0.194831      37.633168 0.48697295E+03  0.11799538E+05                                 9.814110                            7.413481       0.081377       1.992269                    0.999297      30.524993      89.621270       0.597276       0.423225      -1.057966       0.024068      -0.005751      -0.016757       0.029886       0.021497       0.004424      -0.001488       0.019317      -0.074849      -0.025982      -0.010199       0.036180             11.895166      12.638138      -0.160799      -4.103447      11.873432       4.949014      11.173929          -0.003208
          149              C      11.692678       0.812644      13.479152      -0.207999      34.704923 0.46254132E+03  0.11037055E+05                                 9.142455                            7.112640       0.165094       2.008133                    0.999780      30.522457      88.217504       0.625837       0.410150      -1.068926      -0.043485      -0.033435       0.003820       0.054986      -0.018739      -0.015376       0.002863       0.010014       0.017791      -0.024335      -0.002083       0.026418             10.536789      11.400342       1.380607      -2.476969      11.647111       3.814781       8.562915           0.000178
          150              C      12.332943       1.965570      13.906742       0.313126      30.638780 0.33926357E+03  0.74888504E+04                                 8.679032                            6.289686      -0.019923       2.014487                    0.999585      24.507073      68.038443       0.634565       0.437272      -1.052366       0.085633       0.047982      -0.043195       0.107243       0.040992      -0.045923      -0.003125       0.042676      -0.121963      -0.064855      -0.015939       0.080794             10.457239      11.983543       0.393100      -3.962497      10.300894       3.819013       9.087279           0.002162
          151              C      11.739690       2.778214      14.791025      -0.257521      39.347342 0.46753362E+03  0.11232353E+05                                10.032151                            7.214815       0.008384       1.957330                    0.999506      31.292451      91.981032       0.610632       0.417512      -1.059806      -0.039381       0.018632       0.018550       0.047351       0.040057       0.005788      -0.008614      -0.016983      -0.040299      -0.038218      -0.009600       0.047819             12.191649      13.320561      -0.778116      -5.512246      11.722779       5.003845      11.531608           0.000343
          152              C       5.587770      21.536198      13.494823       0.010494      37.010782 0.37401533E+03  0.85593796E+04                                 9.928783                            6.596839      -0.060714       1.976924                    0.999289      28.263861      83.013394       0.613394       0.436329      -1.040673       0.013684       0.017121       0.012732       0.025347       0.027951      -0.023468      -0.021366       0.022990       0.012175      -0.033282      -0.016558       0.049841             13.029125      14.265216      -8.468652       0.476406      15.496905       3.054060       9.325255           0.001225
          153              C       4.904970       0.308939      13.994051      -0.011406      43.113406 0.45338285E+03  0.10722554E+05                                10.670734                            7.098266      -0.089692       1.965352                    0.999172      27.841841      79.095439       0.621444       0.416745      -1.068843      -0.014408      -0.009113      -0.038738       0.042324      -0.038378       0.014528      -0.004431       0.013718      -0.041549      -0.034042      -0.015001       0.049043             14.069253      14.084786      -6.600536       2.244115      15.014973       4.470555      13.107999          -0.004476
          154              C       5.195999       0.958159      15.218615       0.289753      30.890728 0.34217953E+03  0.76381215E+04                                 8.891805                            6.417979      -0.112950       1.991587                    0.999534      25.456874      73.201085       0.607855       0.451413      -1.034632       0.066792      -0.030882       0.064223       0.097670      -0.013000       0.009105      -0.024284       0.030515      -0.012500      -0.033744       0.001594       0.032151             10.891452      10.999941      -3.176482       2.942454       9.880551       3.316039      11.793864           0.000059
          155              C       4.434845       2.099891      15.543225      -0.218631      40.034302 0.50788404E+03  0.12445109E+05                                10.187468                            7.545411      -0.084103       1.921225                    0.999425      31.701480      93.817020       0.594620       0.420371      -1.059003      -0.038374       0.025353      -0.008706       0.046810      -0.013850       0.013265       0.017529      -0.024573       0.087624      -0.038805       0.001060       0.037745             12.122024      12.780157      -4.271961       3.882188      10.551603       2.062006      13.034311          -0.004590
          156              C       3.407286       2.563300      14.728342      -0.184563      35.015990 0.43899519E+03  0.10332023E+05                                 9.210399                            6.953771       0.115248       2.004622                    0.999491      29.775530      85.273076       0.630040       0.413059      -1.067787       0.028648       0.007033       0.036507       0.046935      -0.040155       0.011617       0.002271      -0.008378      -0.008758      -0.041607      -0.001062       0.042669             10.647480      10.578929      -2.825547       4.056849       9.030818       1.850760      12.332694           0.001221
          157              C       3.102824       1.893932      13.548552       0.327224      30.600397 0.34365895E+03  0.76123698E+04                                 8.687221                            6.347585      -0.039579       2.008176                    0.999562      24.560442      68.365565       0.628917       0.439664      -1.050649      -0.063726       0.056590      -0.053548       0.100652      -0.050641       0.048289      -0.004914       0.020127      -0.017695      -0.064670      -0.011382       0.076052             10.484454      10.667283      -3.200972       4.512528       8.830511       1.202643      11.955568          -0.006216
          158              C       3.823683       0.763393      13.183645      -0.317836      41.048270 0.53292275E+03  0.13177726E+05                                10.191518                            7.619862       0.018483       1.937100                    0.999766      32.871071      96.782441       0.606274       0.408565      -1.069727       0.048239      -0.036998       0.000635       0.060796       0.006218       0.025877       0.020942      -0.002575       0.114153      -0.030522      -0.023927       0.054449             12.111449      14.073689      -5.824496       3.748655      11.822803       0.967468      10.437855          -0.001362
          159              C       1.208893      18.961704       5.128839       0.013845      41.414494 0.39802360E+03  0.92410636E+04                                10.781231                            6.869024      -0.157201       1.947351                    0.998874      28.382470      83.652968       0.593445       0.444542      -1.037013       0.021307       0.003503      -0.002251       0.021710      -0.012960      -0.021060       0.028916      -0.014010       0.021613      -0.027157      -0.017765       0.044923             15.173050      13.766837      -2.608702       7.772252      15.169057      -8.336074      16.583256          -0.001576
          160              C       0.720858      19.854942       4.137099      -0.033138      44.502529 0.45609836E+03  0.10795821E+05                                10.857872                            7.079720      -0.072114       1.964337                    0.999114      28.092134      79.669373       0.627920       0.412102      -1.072543      -0.027169      -0.036829      -0.000997       0.045777      -0.001233       0.031315      -0.021831       0.037719      -0.026462      -0.041038      -0.004174       0.045212             14.924277      13.676801      -1.170795       6.043675      16.041792      -8.433944      15.054237           0.005711
          161              C       1.396943      21.052641       3.709509       0.299436      31.687104 0.34295437E+03  0.76482996E+04                                 9.007415                            6.412427      -0.109614       1.990487                    0.999623      25.280610      72.306322       0.610854       0.449614      -1.037215       0.084370       0.028226       0.010534       0.089588       0.002917      -0.004635       0.015717       0.038911      -0.032476      -0.028752       0.003267       0.025485             11.288700      11.845359       0.552964       3.714355      11.909107      -4.890001      10.111634           0.000889
          162              C       0.765632      21.856330       2.775976      -0.195328      37.669537 0.48738931E+03  0.11812328E+05                                 9.819998                            7.416088       0.081382       1.991936                    0.999309      30.543406      89.690004       0.597230       0.423160      -1.057990      -0.023967       0.005658      -0.017074       0.029966       0.021528      -0.004612       0.001669       0.018994      -0.075124      -0.026191      -0.010002       0.036193             11.905105      12.646641      -0.163138       4.107537      11.885130      -4.956590      11.183544           0.007333
          163              C      21.887672      21.574256       2.285702      -0.208917      34.751904 0.46319157E+03  0.11056810E+05                                 9.150775                            7.117494       0.163872       2.007382                    0.999781      30.549804      88.322767       0.625622       0.410133      -1.068902       0.043543       0.033248       0.003829       0.054919      -0.018744       0.015523      -0.003244       0.010000       0.017148      -0.024163      -0.002562       0.026725             10.548555      11.410659       1.380553       2.480016      11.662474      -3.822070       8.572533          -0.001358
          164              C      21.247407      20.421330       2.713292       0.313091      30.659586 0.33939115E+03  0.74927725E+04                                 8.684305                            6.291425      -0.021355       2.013929                    0.999585      24.515385      68.078468       0.634359       0.437350      -1.052263      -0.085578      -0.047939      -0.043235       0.107196       0.041026       0.045969       0.003178       0.042969      -0.122098      -0.064881      -0.016069       0.080950             10.466134      11.991280       0.390274       3.967431      10.310925      -3.825707       9.096196           0.002520
          165              C      21.840660      19.608686       3.597575      -0.258145      39.413726 0.46821745E+03  0.11254186E+05                                10.045273                            7.220700       0.005393       1.956053                    0.999503      31.327432      92.140566       0.610235       0.417582      -1.059639       0.039360      -0.018640       0.018424       0.047288       0.039936      -0.005691       0.008820      -0.017062      -0.040878      -0.038107      -0.009722       0.047828             12.211599      13.340232      -0.781413       5.523123      11.743398      -5.016137      11.551168          -0.001941
          166              C       5.605680       0.850702       2.301373       0.011067      36.978218 0.37370652E+03  0.85501364E+04                                 9.922830                            6.594107      -0.058410       1.977963                    0.999288      28.242778      82.927915       0.613552       0.436327      -1.040724      -0.014022      -0.017195       0.012496       0.025464       0.028077       0.023428       0.021281       0.022883       0.012270      -0.033343      -0.016491       0.049834             13.019940      14.255201      -8.462106      -0.476017      15.487048      -3.051425       9.317572           0.000976
          167              C       6.288480      22.077961       2.800601      -0.011783      43.123496 0.45353816E+03  0.10727214E+05                                10.672414                            7.099661      -0.090122       1.965196                    0.999173      27.846558      79.114135       0.621356       0.416766      -1.068822       0.014142       0.008729      -0.039004       0.042397      -0.038354      -0.014739       0.004253       0.013551      -0.042689      -0.034056      -0.015132       0.049188             14.070750      14.088806      -6.599876      -2.247958      15.014787      -4.469033      13.108656           0.008243
          168              C       5.997451      21.428741       4.025165       0.290420      30.876473 0.34199317E+03  0.76332125E+04                                 8.890379                            6.417076      -0.114160       1.991338                    0.999530      25.451618      73.191482       0.607754       0.451532      -1.034524      -0.067146       0.030350       0.063935       0.097557      -0.012693      -0.008900       0.024308       0.030903      -0.012286      -0.033860       0.002008       0.031852             10.889309      11.000873      -3.174728      -2.943740       9.877398      -3.314270      11.789655           0.000284
          169              C       6.758605      20.287009       4.349775      -0.219058      40.047622 0.50805937E+03  0.12450518E+05                                10.189395                            7.546468      -0.083635       1.921283                    0.999426      31.708974      93.844321       0.594605       0.420343      -1.059017       0.037813      -0.025532      -0.008988       0.046503      -0.013734      -0.013747      -0.017596      -0.024696       0.086921      -0.038909       0.001181       0.037727             12.124123      12.786409      -4.273359      -3.884665      10.551848      -2.060402      13.034112           0.007831
          170              C       7.786164      19.823600       3.534892      -0.184398      35.024548 0.43907925E+03  0.10334713E+05                                 9.212219                            6.954606       0.114418       2.004280                    0.999491      29.780444      85.295929       0.629966       0.413079      -1.067751      -0.028845      -0.007222       0.036181       0.046832      -0.040128      -0.011652      -0.002230      -0.008338      -0.009630      -0.041463      -0.001330       0.042793             10.649760      10.582711      -2.826593      -4.058418       9.032381      -1.850818      12.334188          -0.001676
          171              C       8.090626      20.492968       2.355102       0.326864      30.611412 0.34377905E+03  0.76157795E+04                                 8.689205                            6.348634      -0.039690       2.008066                    0.999563      24.566655      68.388689       0.628867       0.439655      -1.050643       0.063647      -0.056785      -0.053633       0.100757      -0.050767      -0.048438       0.004782       0.020196      -0.017580      -0.064935      -0.011256       0.076191             10.487015      10.670687      -3.201559      -4.514725       8.831998      -1.202728      11.958359           0.006153
          172              C       7.369767      21.623507       1.990195      -0.318017      41.055131 0.53302505E+03  0.13180856E+05                                10.191963                            7.620093       0.018692       1.937073                    0.999766      32.876371      96.799468       0.606326       0.408511      -1.069764      -0.048537       0.036844       0.000535       0.060939       0.006222      -0.026105      -0.021135      -0.002454       0.114102      -0.030675      -0.024003       0.054677             12.111805      14.074573      -5.823616      -3.749887      11.822358      -0.967661      10.438483          -0.000443
          173              C      12.402343      14.618646      17.258061       0.010268      41.557085 0.39959680E+03  0.92862253E+04                                10.803160                            6.881458      -0.170430       1.942390                    0.998949      28.435901      83.834176       0.593087       0.444396      -1.037156       0.021792      -0.003773       0.002298       0.022235       0.011578       0.020506       0.027328      -0.012859       0.019667      -0.026507      -0.015867       0.042374             15.208059      13.800048       2.618288      -7.795550      15.199149      -8.357260      16.624981          -0.002179
          174              C      11.914308      13.725408      18.249801      -0.031951      44.482291 0.45581334E+03  0.10787951E+05                                10.856060                            7.078454      -0.073561       1.963951                    0.999114      28.085962      79.661276       0.627817       0.412212      -1.072415      -0.026638       0.037055       0.001125       0.045650       0.000977      -0.031368      -0.021695       0.038489      -0.026600      -0.041152      -0.004218       0.045370             14.921975      13.681072       1.171631      -6.047263      16.031827      -8.429287      15.053026           0.005473
          175              C      12.590393      12.527709      18.677391       0.298784      31.716589 0.34318870E+03  0.76550331E+04                                 9.013854                            6.414869      -0.109401       1.990459                    0.999623      25.291479      72.350725       0.610686       0.449649      -1.037168       0.084478      -0.027470      -0.010216       0.089418      -0.002405       0.004373       0.015488       0.039108      -0.030676      -0.028379       0.003165       0.025214             11.300262      11.863020      -0.548517      -3.727339      11.911232      -4.893983      10.126534           0.000382
          176              C      11.959082      11.724020      19.610924      -0.195695      37.736762 0.48820887E+03  0.11838286E+05                                 9.833364                            7.423231       0.078141       1.990378                    0.999317      30.581077      89.851637       0.596776       0.423264      -1.057825      -0.023416      -0.004720       0.018124       0.029984      -0.021939       0.004944       0.001524       0.018683      -0.074520      -0.026102      -0.010340       0.036442             11.925472      12.671585       0.164061      -4.118618      11.898764      -4.965969      11.206069           0.006149
          177              C      10.694222      12.006094      20.101198      -0.211589      34.882661 0.46513085E+03  0.11115858E+05                                 9.173738                            7.132211       0.160267       2.005179                    0.999781      30.631480      88.639781       0.624933       0.410114      -1.068804       0.044281      -0.032298      -0.003147       0.054899       0.018322      -0.016168      -0.004533       0.010392       0.016442      -0.023437      -0.004257       0.027694             10.578253      11.446604      -1.385626      -2.488457      11.691400      -3.834344       8.596755          -0.001257
          178              C      10.053957      13.159020      19.673608       0.312914      30.707853 0.33979390E+03  0.75048888E+04                                 8.695833                            6.296513      -0.025169       2.012409                    0.999586      24.539828      68.190669       0.633814       0.437538      -1.052009      -0.085215       0.048135       0.043611       0.107147      -0.041237      -0.046176       0.003153       0.044036      -0.122320      -0.065068      -0.016444       0.081513             10.483472      12.016636      -0.390844      -3.977310      10.323050      -3.831844       9.110731           0.003077
          179              C      10.647210      13.971664      18.789325      -0.259390      39.500438 0.46922482E+03  0.11285201E+05                                10.060939                            7.228938       0.003065       1.954867                    0.999501      31.368066      92.307642       0.609788       0.417637      -1.059535       0.039662       0.018878      -0.018136       0.047523      -0.040146       0.005460       0.007903      -0.017420      -0.040563      -0.037823      -0.010140       0.047963             12.234822      13.367385       0.786923      -5.538615      11.761479      -5.028217      11.575601          -0.001984
          180              C      16.799130      10.342748      20.085527       0.013296      36.852748 0.37245269E+03  0.85122808E+04                                 9.896871                            6.580841      -0.050579       1.981254                    0.999300      28.167528      82.598663       0.614622       0.436037      -1.041143      -0.014611       0.017128      -0.011925       0.025477      -0.028928      -0.023467       0.021113       0.022587       0.012386      -0.033903      -0.016389       0.050291             12.980774      14.211152       8.434949       0.471868      15.441077      -3.041062       9.290095           0.001666
          181              C      17.481930      11.502389      19.586299      -0.013655      43.205186 0.45457071E+03  0.10758107E+05                                10.685427                            7.108176      -0.092405       1.964073                    0.999172      27.880822      79.243880       0.620906       0.416818      -1.068754       0.013919      -0.008118       0.039383       0.042552       0.038732       0.014881       0.003730       0.013255      -0.043947      -0.034558      -0.015043       0.049601             14.087113      14.107826       6.604118       2.259099      15.024649      -4.469983      13.128864           0.006029
          182              C      17.190901      12.151609      18.361735       0.291906      30.850405 0.34166916E+03  0.76250308E+04                                 8.889534                            6.416841      -0.117257       1.990721                    0.999518      25.440775      73.182612       0.607299       0.451927      -1.034182      -0.066894      -0.029090      -0.063896       0.096973       0.011554       0.008430       0.023624       0.032255      -0.010128      -0.033478       0.002928       0.030549             10.887862      10.998879       3.168257       2.950417       9.869645      -3.312307      11.795062           0.000866
          183              C      17.952055      13.293341      18.037125      -0.217992      40.008791 0.50749909E+03  0.12434208E+05                                10.187346                            7.545379      -0.087146       1.920860                    0.999402      31.679825      93.769278       0.594244       0.420686      -1.058729       0.037201       0.024818       0.008619       0.045542       0.013916       0.014278      -0.017003      -0.024244       0.086562      -0.038992       0.001673       0.037320             12.120748      12.785087       4.269916       3.891024      10.542162      -2.054559      13.034995           0.005256
          184              C      18.979614      13.756750      18.852008      -0.184214      35.043816 0.43928236E+03  0.10341304E+05                                 9.216678                            6.956612       0.115191       2.004362                    0.999497      29.791059      85.350380       0.629784       0.413127      -1.067657      -0.028817       0.007451      -0.036012       0.046720       0.040089       0.011509      -0.002191      -0.008692      -0.009176      -0.041444      -0.001233       0.042677             10.655567      10.587541       2.827412       4.063463       9.034840      -1.851636      12.344321          -0.001046
          185              C      19.284076      13.087382      20.031798       0.325736      30.652445 0.34420809E+03  0.76281466E+04                                 8.697426                            6.352849      -0.040882       2.007417                    0.999564      24.589428      68.479139       0.628581       0.439691      -1.050555       0.063524       0.057091       0.053883       0.100985       0.051217       0.048793       0.004562       0.020289      -0.016725      -0.065651      -0.010973       0.076625             10.498084      10.682131       3.203443       4.524580       8.836725      -1.202568      11.975395           0.003354
          186              C      18.563217      11.956843      20.396705      -0.318298      41.078869 0.53336479E+03  0.13191244E+05                                10.194438                            7.621770       0.019103       1.936908                    0.999767      32.891545      96.848701       0.606354       0.408431      -1.069826      -0.049072      -0.036462      -0.000441       0.061137      -0.006079       0.026413      -0.021426      -0.002583       0.115699      -0.031198      -0.024161       0.055359             12.113373      14.075147       5.820757       3.754480      11.819753      -0.967311      10.445218          -0.000619
          187              C      21.178007       7.768254       6.064611       0.009571      41.640462 0.40020410E+03  0.93051015E+04                                10.819936                            6.887858      -0.174939       1.940528                    0.998942      28.473863      84.003902       0.592582       0.444547      -1.036930      -0.021647       0.003800       0.002477       0.022117       0.011904      -0.020246      -0.027343      -0.013971       0.019675      -0.026234      -0.016279       0.042513             15.238791      13.826727       2.627328       7.816333      15.227280       8.377733      16.662366          -0.002751
          188              C      21.666042       8.661492       7.056351      -0.031341      44.491480 0.45565202E+03  0.10783596E+05                                10.859654                            7.077988      -0.074993       1.963613                    0.999114      28.081043      79.655433       0.627709       0.412304      -1.072314       0.026494      -0.037033       0.000955       0.045544       0.001002       0.031228       0.021327       0.038701      -0.026655      -0.040785      -0.004451       0.045235             14.932905      13.688483       1.177983       6.055905      16.041792       8.439634      15.068441           0.006133
          189              C      20.989957       9.859191       7.483941       0.298865      31.722221 0.34319576E+03  0.76554773E+04                                 9.015568                            6.415234      -0.111492       1.989780                    0.999621      25.295320      72.370697       0.610606       0.449691      -1.037110      -0.084641       0.027402      -0.010452       0.089578      -0.002175      -0.004247      -0.015424       0.039190      -0.030401      -0.028281       0.003105       0.025176             11.304227      11.863535      -0.546298       3.728826      11.917003       4.899006      10.132143           0.000465
          190              C      21.621268      10.662880       8.417474      -0.196082      37.769931 0.48861126E+03  0.11850753E+05                                 9.838822                            7.425920       0.077799       1.989962                    0.999325      30.599894      89.923860       0.596699       0.423222      -1.057827       0.023525       0.004761       0.018060       0.030038      -0.022153      -0.005009      -0.001499       0.018638      -0.074626      -0.026163      -0.010490       0.036653             11.933836      12.679322       0.165183       4.122725      11.907457       4.971080      11.214728           0.006996
          191              C       0.499228      10.380806       8.907748      -0.212751      34.936830 0.46592991E+03  0.11140094E+05                                 9.182914                            7.138039       0.158976       2.004308                    0.999781      30.665191      88.767165       0.624697       0.410080      -1.068792      -0.044366       0.032207      -0.003317       0.054924       0.018190       0.016503       0.004978       0.010410       0.016032      -0.023213      -0.004898       0.028111             10.590150      11.458724      -1.386552       2.492434      11.704730       3.839985       8.606995          -0.001486
          192              C       1.139493       9.227880       8.480158       0.312946      30.723244 0.33988696E+03  0.75077786E+04                                 8.699722                            6.297810      -0.026432       2.011923                    0.999586      24.546325      68.222026       0.633656       0.437599      -1.051928       0.085189      -0.048107       0.043528       0.107080      -0.041300       0.046225      -0.003221       0.044293      -0.122387      -0.065086      -0.016594       0.081680             10.490107      12.024051      -0.389223       3.981952      10.328693       3.835555       9.117577           0.003294
          193              C       0.546240       8.415236       7.595875      -0.259713      39.534240 0.46952808E+03  0.11294886E+05                                10.067819                            7.231670       0.001606       1.954293                    0.999498      31.382684      92.375611       0.609591       0.417683      -1.059453      -0.039587      -0.018843      -0.018208       0.047473      -0.040026      -0.005398      -0.007896      -0.017504      -0.040595      -0.037689      -0.010175       0.047865             12.246481      13.379192       0.790806       5.547146      11.771454       5.035481      11.588797          -0.002348
          194              C      16.781220      12.044152       8.892077       0.013101      36.870963 0.37262560E+03  0.85175231E+04                                 9.901046                            6.582951      -0.051845       1.980770                    0.999297      28.176693      82.641377       0.614420       0.436114      -1.041060       0.014666      -0.017162      -0.011933       0.025535      -0.028889       0.023507      -0.021133       0.022684       0.012198      -0.033867      -0.016452       0.050319             12.987312      14.217967       8.439986      -0.472027      15.449790       3.042804       9.294178           0.001537
          195              C      16.098420      10.884511       8.392849      -0.013379      43.194499 0.45441426E+03  0.10753439E+05                                10.683774                            7.106863      -0.091840       1.964318                    0.999173      27.875708      79.224830       0.620977       0.416807      -1.068765      -0.013884       0.008091       0.039414       0.042563       0.038585      -0.014767      -0.003823       0.013300      -0.044032      -0.034324      -0.015143       0.049467             14.085493      14.105579       6.602822      -2.259210      15.022980       4.469769      13.127920           0.007244
          196              C      16.389449      10.235291       7.168285       0.291983      30.847154 0.34163371E+03  0.76240834E+04                                 8.889497                            6.416940      -0.117932       1.990604                    0.999515      25.437767      73.174509       0.607229       0.451988      -1.034141       0.066848       0.029049      -0.063943       0.096959       0.011432      -0.008295      -0.023672       0.032163      -0.009797      -0.033488       0.003128       0.030360             10.887982      10.997726       3.166812      -2.950992       9.869379       3.313371      11.796840           0.000941
          197              C      15.628295       9.093559       6.843675      -0.217241      39.974648 0.50701815E+03  0.12419387E+05                                10.182320                            7.542313      -0.087441       1.921061                    0.999397      31.659658      93.695833       0.594309       0.420743      -1.058701      -0.037133      -0.024803       0.008537       0.045463       0.013734      -0.014051       0.016736      -0.024250       0.086300      -0.038641       0.001602       0.037039             12.114400      12.777442       4.266063      -3.889497      10.536354       2.054127      13.029404           0.006483
          198              C      14.600736       8.630150       7.658558      -0.184231      35.031475 0.43912396E+03  0.10336356E+05                                 9.213916                            6.954923       0.116466       2.004835                    0.999499      29.784152      85.317812       0.629937       0.413075      -1.067720       0.028787      -0.007474      -0.036048       0.046733       0.039965      -0.011486       0.002226      -0.008622      -0.008996      -0.041353      -0.001162       0.042515             10.652197      10.583822       2.825614      -4.062252       9.031722       1.851560      12.341047          -0.001360
          199              C      14.296274       9.299518       8.838348       0.325914      30.649755 0.34416840E+03  0.76270502E+04                                 8.697042                            6.352536      -0.040947       2.007413                    0.999563      24.587887      68.473964       0.628588       0.439698      -1.050550      -0.063532      -0.057082       0.053858       0.100972       0.051167      -0.048738      -0.004615       0.020355      -0.016792      -0.065542      -0.011048       0.076590             10.497788      10.681933       3.203416      -4.524454       8.836485       1.202580      11.974945           0.004725
          200              C      15.017133      10.430057       9.203255      -0.318547      41.091353 0.53352653E+03  0.13196363E+05                                10.196547                            7.622893       0.018996       1.936801                    0.999767      32.898318      96.875594       0.606308       0.408427      -1.069819       0.049100       0.036457      -0.000462       0.061157      -0.006029      -0.026403       0.021454      -0.002573       0.115542      -0.031205      -0.024116       0.055321             12.116526      14.079237       5.822714      -3.756050      11.822566       0.967160      10.447775          -0.000572
          201              C      16.322289       9.984557       3.425196       0.009730      41.621909 0.40003583E+03  0.93000793E+04                                10.816279                            6.886078      -0.174490       1.940742                    0.998942      28.467375      83.975865       0.592710       0.444505      -1.036970      -0.002370      -0.021535      -0.003893       0.022012       0.020322      -0.027398      -0.011945       0.016676       0.011296      -0.026334      -0.016267       0.042601             15.232484      16.653545      -7.813152       8.372688      13.822710      -2.626312      15.221197          -0.002727
          202              C      15.330549      10.472592       2.531958      -0.031419      44.491456 0.45568259E+03  0.10784466E+05                                10.859542                            7.078237      -0.074961       1.963612                    0.999114      28.081708      79.657029       0.627698       0.412305      -1.072316      -0.000735       0.026620       0.036871       0.045482      -0.031244       0.021339      -0.001036      -0.032814      -0.044490      -0.040816      -0.004438       0.045254             14.931934      15.065674      -6.056013       8.437970      13.688802      -1.178522      16.041326           0.006172
          203              C      14.902959       9.796507       1.334259       0.298885      31.719835 0.34317540E+03  0.76548098E+04                                 9.014659                            6.414757      -0.111958       1.989608                    0.999620      25.294392      72.363955       0.610678       0.449651      -1.037147       0.010766      -0.084481      -0.027589       0.089521       0.004252      -0.015420       0.002087      -0.035114      -0.043336      -0.028306       0.003017       0.025289             11.302787      10.129395      -3.728646       4.897935      11.862851       0.545151      11.916114           0.000484
          204              C      13.969426      10.427818       0.530570      -0.196246      37.765343 0.48856211E+03  0.11848914E+05                                 9.836937                            7.424770       0.079318       1.990412                    0.999331      30.597745      89.906437       0.596856       0.423134      -1.057913      -0.017396       0.023979      -0.005324       0.030100       0.004924      -0.001456       0.021933      -0.046986       0.009995      -0.026356      -0.010203       0.036559             11.931315      11.210478      -4.122737       4.970066      12.676649      -0.167435      11.906818           0.007020
          205              C      13.479152      11.692678       0.812644      -0.212225      34.908128 0.46550141E+03  0.11127014E+05                                 9.177952                            7.134838       0.159771       2.004815                    0.999781      30.646442      88.694458       0.624842       0.410089      -1.068812       0.004013      -0.043920      -0.032802       0.054963      -0.016404       0.004653      -0.018373       0.002718      -0.022852      -0.023390      -0.004533       0.027923             10.583855       8.601293      -2.491691       3.837363      11.450655       1.383965      11.699618          -0.001479
          206              C      13.906742      12.332943       1.965570       0.313048      30.714192 0.33981859E+03  0.75057216E+04                                 8.697576                            6.296967      -0.026002       2.012104                    0.999586      24.542035      68.202594       0.633744       0.437569      -1.051969      -0.043211       0.085404       0.047872       0.107018      -0.046237      -0.003264       0.041209      -0.083293      -0.004655      -0.065122      -0.016453       0.081574             10.486668       9.114255      -3.980436       3.833997      12.018878       0.388605      10.326870           0.003374
          207              C      14.791025      11.739690       2.778214      -0.259661      39.526996 0.46947023E+03  0.11293049E+05                                10.066382                            7.231157       0.001740       1.954357                    0.999498      31.380193      92.363851       0.609627       0.417675      -1.059467       0.018500      -0.039392       0.018663       0.047353       0.005399      -0.007969       0.039983      -0.011678       0.046702      -0.037656      -0.010217       0.047873             12.243985      11.585124      -5.545897       5.033358      13.377118      -0.790630      11.769714          -0.002318
          208              C      13.494823       5.587770      21.536198       0.012370      36.946108 0.37329043E+03  0.85379274E+04                                 9.917173                            6.590310      -0.057268       1.978532                    0.999293      28.221265      82.841854       0.613768       0.436311      -1.040771       0.012203       0.014502       0.017105       0.025531      -0.023566      -0.021344       0.028653      -0.005458      -0.040743      -0.033841      -0.016527       0.050368             13.013185       9.311292       0.473781       3.049595      14.247562      -8.459484      15.480702           0.001295
          209              C      13.994051       4.904970       0.308939      -0.013387      43.220659 0.45454138E+03  0.10757691E+05                                10.689548                            7.108440      -0.092633       1.964021                    0.999173      27.881988      79.259090       0.620803       0.416876      -1.068672      -0.039218      -0.014017      -0.008195       0.042446       0.014741      -0.003932      -0.038477      -0.028921       0.002108      -0.034126      -0.015329       0.049455             14.096665      13.135976       2.258965       4.475138      14.116738      -6.610740      15.037281           0.007194
          210              C      15.218615       5.195999       0.958159       0.292046      30.847926 0.34160778E+03  0.76234224E+04                                 8.889983                            6.416831      -0.118530       1.990440                    0.999513      25.437250      73.174583       0.607210       0.452007      -1.034122       0.063939       0.066801      -0.029132       0.096950       0.008297      -0.023626      -0.011391      -0.021063      -0.043173      -0.033428       0.003113       0.030315             10.889525      11.799222       2.950812       3.315700      10.998031      -3.166550       9.871324           0.000781
          211              C      15.543225       4.434845       2.099891      -0.217198      39.972996 0.50698411E+03  0.12418300E+05                                10.182047                            7.542053      -0.087452       1.921068                    0.999398      31.658035      93.688954       0.594323       0.420742      -1.058705      -0.008491      -0.037167       0.024767       0.045463       0.014051       0.016755      -0.013685       0.055177      -0.006802      -0.038576       0.001558       0.037018             12.114616      13.029466       3.888486       2.055675      12.777002      -4.265978      10.537380           0.006384
          212              C      14.728342       3.407286       2.563300      -0.184220      35.027045 0.43905272E+03  0.10334134E+05                                 9.212876                            6.954142       0.116742       2.004958                    0.999499      29.781103      85.303444       0.630009       0.413049      -1.067750       0.036091       0.028669       0.007371       0.046678       0.011524       0.002268      -0.039964      -0.000325       0.017392      -0.041348      -0.001190       0.042538             10.651279      12.339152       4.060929       1.852283      10.582727      -2.825586       9.031958          -0.001571
          213              C      13.548552       3.102824       1.893932       0.325947      30.651537 0.34415556E+03  0.76267542E+04                                 8.697682                            6.352505      -0.041085       2.007373                    0.999563      24.587856      68.475574       0.628571       0.439710      -1.050535      -0.053700      -0.063675       0.056984       0.100923       0.048749      -0.004674      -0.051132      -0.018790      -0.022028      -0.065472      -0.011158       0.076629             10.499500      11.974834       4.524464       1.202722      10.684532      -3.205425       8.839133           0.004672
          214              C      13.183645       3.823683       0.763393      -0.319027      41.136681 0.53409397E+03  0.13214690E+05                                10.205272                            7.627561       0.017376       1.936061                    0.999767      32.921995      96.979768       0.606013       0.408493      -1.069713       0.000748       0.048882      -0.036656       0.061104       0.026542       0.021517       0.005993       0.058802      -0.053736      -0.031285      -0.024036       0.055321             12.129817      10.456030       3.760597       0.966993      14.097421      -5.832457      11.836002          -0.000523
          215              C       5.128839       1.208893      18.961704       0.013471      41.343435 0.39756688E+03  0.92255612E+04                                10.761747                            6.860829      -0.146683       1.950845                    0.998903      28.350171      83.469095       0.594496       0.443991      -1.037587      -0.002002       0.021386       0.003524       0.021767      -0.021602       0.028664      -0.012168       0.016909       0.006794      -0.027667      -0.016787       0.044453             15.138852      16.543977       7.754674      -8.307991      13.743728      -2.597191      15.128851          -0.002233
          216              C       4.137099       0.720858      19.854942      -0.033403      44.482184 0.45613687E+03  0.10796410E+05                                10.851925                            7.079018      -0.071171       1.964523                    0.999113      28.093421      79.658562       0.628116       0.411986      -1.072673      -0.001301      -0.027122      -0.037003       0.045897       0.031316      -0.022165      -0.001059      -0.031834      -0.043749      -0.041345      -0.003902       0.045247             14.910070      15.038376       6.036667      -8.418932      13.670181      -1.163440      16.021652           0.005672
          217              C       3.709509       1.396943      21.052641       0.298921      31.694687 0.34308096E+03  0.76518364E+04                                 9.009331                            6.414052      -0.107363       1.991235                    0.999626      25.282226      72.314547       0.610713       0.449676      -1.037178       0.010020       0.084460       0.028158       0.089592      -0.004636       0.015579       0.003380      -0.035623      -0.042099      -0.028667       0.003188       0.025479             11.290137      10.114244       3.718434      -4.885967      11.853001       0.555045      11.903168           0.001068
          218              C       2.775976       0.765632      21.856330      -0.194650      37.642455 0.48702593E+03  0.11801551E+05                                 9.817178                            7.414754       0.079747       1.991773                    0.999293      30.527091      89.640342       0.597099       0.423324      -1.057867      -0.017880      -0.023426       0.004972       0.029886      -0.004663       0.001640       0.021619      -0.046612       0.007974      -0.025840      -0.010307       0.036147             11.900841      11.182594       4.106334      -4.951975      12.645359      -0.160378      11.874568           0.006844
          219              C       2.285702      21.887672      21.574256      -0.208600      34.739478 0.46302199E+03  0.11051757E+05                                 9.148825                            7.116397       0.163983       2.007526                    0.999780      30.542927      88.299042       0.625643       0.410157      -1.068886       0.002915       0.044040       0.032683       0.054920       0.015401      -0.003285      -0.018550       0.003900      -0.024729      -0.024082      -0.002515       0.026597             10.545815       8.570966       2.478452      -3.819145      11.411843       1.382935      11.654636          -0.000920
          220              C       2.713292      21.247407      20.421330       0.313030      30.655354 0.33938562E+03  0.74925563E+04                                 8.683128                            6.291326      -0.020897       2.014099                    0.999585      24.514508      68.073711       0.634377       0.437343      -1.052276      -0.043607      -0.085378      -0.048207       0.107307       0.045887       0.003086       0.041076      -0.082388      -0.003985      -0.064754      -0.016159       0.080914             10.463909       9.093470       3.965498      -3.822328      11.992648       0.393601      10.305610           0.002272
          221              C       3.597575      21.840660      19.608686      -0.257993      39.387841 0.46798761E+03  0.11246533E+05                                10.039355                            7.218348       0.006828       1.956580                    0.999505      31.314305      92.073227       0.610449       0.417515      -1.059752       0.018203       0.039572      -0.018808       0.047445      -0.005702       0.008491       0.040133      -0.011605       0.045381      -0.038195      -0.009649       0.047844             12.202393      11.542144       5.517496      -5.009038      13.333169      -0.777249      11.731866          -0.001637
          222              C       2.301373       5.605680       0.850702       0.012280      36.869725 0.37273217E+03  0.85203704E+04                                 9.899614                            6.583345      -0.051595       1.980806                    0.999296      28.180907      82.649461       0.614493       0.436041      -1.041128       0.012174      -0.014233      -0.017237       0.025454       0.023482       0.021095       0.028379      -0.004814      -0.040196      -0.033499      -0.016426       0.049924             12.982904       9.295506      -0.473443      -3.042389      14.212584      -8.433560      15.440621           0.001093
          223              C       2.800601       6.288480      22.077961      -0.012028      43.102700 0.45350944E+03  0.10725845E+05                                10.667322                            7.098874      -0.089210       1.965486                    0.999172      27.842725      79.088184       0.621494       0.416700      -1.068916      -0.039176       0.014045       0.008737       0.042525      -0.014568       0.004237      -0.038476      -0.027770       0.000739      -0.034171      -0.014971       0.049143             14.059707      13.105418      -2.250496      -4.463122      14.077038      -6.589867      14.996665           0.008576
          224              C       4.025165       5.997451      21.428741       0.290710      30.864043 0.34187555E+03  0.76302681E+04                                 8.889173                            6.416821      -0.114779       1.991265                    0.999526      25.449450      73.194277       0.607619       0.451651      -1.034410       0.064306      -0.066688       0.030268       0.097461      -0.008591       0.024153      -0.012403      -0.021172      -0.041569      -0.033820       0.002447       0.031373             10.886803      11.789772      -2.944297      -3.311231      10.997661      -3.174132       9.872975           0.000770
          225              C       4.349775       6.758605      20.287009      -0.218384      40.022995 0.50770174E+03  0.12439751E+05                                10.186744                            7.544801      -0.084387       1.921341                    0.999419      31.692431      93.792428       0.594545       0.420454      -1.058931      -0.008457       0.038110      -0.024863       0.046282      -0.013686      -0.017094      -0.013942       0.056400      -0.007064      -0.039054       0.001378       0.037676             12.120267      13.031358      -3.886121      -2.055405      12.782984      -4.273369      10.546459           0.008098
          226              C       3.534892       7.786164      19.823600      -0.184526      35.028115 0.43915000E+03  0.10336815E+05                                 9.212747                            6.955074       0.114804       2.004349                    0.999493      29.783478      85.306998       0.629956       0.413068      -1.067756       0.036295      -0.028683      -0.007182       0.046815      -0.011514      -0.002107      -0.040192      -0.000050       0.017120      -0.041578      -0.001127       0.042705             10.649994      12.336203      -4.060190      -1.848734      10.582828      -2.826889       9.030951          -0.001578
          227              C       2.355102       8.090626      20.492968       0.326918      30.605616 0.34375959E+03  0.76151764E+04                                 8.687920                            6.348503      -0.039725       2.008073                    0.999562      24.564886      68.381111       0.628871       0.439662      -1.050648      -0.053762       0.063547      -0.056794       0.100768      -0.048308       0.004773      -0.050779      -0.018590      -0.021784      -0.064885      -0.011184       0.076070             10.484153      11.958662      -4.514979      -1.201764      10.666601      -3.198683       8.827197           0.006386
          228              C       1.990195       7.369767      21.623507      -0.317399      40.995619 0.53228195E+03  0.13156759E+05                                10.180347                            7.613944       0.020939       1.938059                    0.999767      32.845271      96.659724       0.606722       0.408422      -1.069915       0.000229      -0.048692       0.036579       0.060901      -0.025806      -0.020988       0.006268       0.058771      -0.053848      -0.030498      -0.024163       0.054661             12.094050      10.428913      -3.745065      -0.966865      14.050610      -5.810272      11.802626          -0.000378
          229              C      17.258061      12.402343      14.618646       0.010442      41.581575 0.39973451E+03  0.92910751E+04                                10.810067                            6.884196      -0.174522       1.941048                    0.998939      28.447096      83.899672       0.592715       0.444597      -1.036944       0.002390       0.021641      -0.003798       0.022101       0.020354       0.027508       0.011936       0.016549       0.010929      -0.026409      -0.016271       0.042680             15.220296      16.637345      -7.802604      -8.366222      13.809934       2.622832      15.213608          -0.002086
          230              C      18.249801      11.914308      13.725408      -0.031830      44.489586 0.45579283E+03  0.10787580E+05                                10.858405                            7.078803      -0.074060       1.963849                    0.999114      28.085031      79.664747       0.627720       0.412272      -1.072353       0.000865      -0.026721       0.036885       0.045555      -0.031370      -0.021576       0.001061      -0.032731      -0.044104      -0.041053      -0.004305       0.045359             14.927348      15.057412      -6.050487      -8.434263      13.684387       1.175143      16.040245           0.005573
          231              C      18.677391      12.590393      12.527709       0.298988      31.714871 0.34315228E+03  0.76539956E+04                                 9.013159                            6.414237      -0.111028       1.989896                    0.999622      25.291825      72.349968       0.610760       0.449608      -1.037194      -0.010681       0.084290      -0.027627       0.089342       0.004360       0.015589      -0.002111      -0.035109      -0.043084      -0.028459       0.003189       0.025270             11.299743      10.124195      -3.726135      -4.895295      11.860699      -0.546805      11.914336           0.000356
          232              C      19.610924      11.959082      11.724020      -0.196188      37.751705 0.48841637E+03  0.11844315E+05                                 9.834400                            7.423635       0.079595       1.990611                    0.999328      30.590576      89.876862       0.596914       0.423130      -1.057931       0.017254      -0.023988      -0.005420       0.030041       0.004866       0.001493      -0.021775      -0.047014       0.010149      -0.026374      -0.010040       0.036415             11.926997      11.204325      -4.119933      -4.967575      12.672200       0.166601      11.904468           0.006264
          233              C      20.101198      10.694222      12.006094      -0.211464      34.874073 0.46499290E+03  0.11111608E+05                                 9.172155                            7.131090       0.160663       2.005380                    0.999781      30.625271      88.614627       0.624998       0.410107      -1.068821      -0.004044       0.043749      -0.032933       0.054908      -0.016199      -0.004313       0.018524       0.002847      -0.022767      -0.023602      -0.004061       0.027662             10.576310       8.594062      -2.489217      -3.833803      11.442280      -1.383423      11.692586          -0.001372
          234              C      19.673608      10.053957      13.159020       0.312981      30.704685 0.33974916E+03  0.75036061E+04                                 8.695216                            6.296016      -0.025137       2.012436                    0.999586      24.537826      68.182352       0.633855       0.437527      -1.052023       0.043235      -0.085440       0.047863       0.107052      -0.046235       0.003225      -0.041168      -0.083226      -0.004206      -0.065170      -0.016309       0.081479             10.482694       9.109841      -3.977862      -3.832041      12.013967      -0.389035      10.324275           0.003148
          235              C      18.789325      10.647210      13.971664      -0.259396      39.505705 0.46926099E+03  0.11286513E+05                                10.062413                            7.229439       0.002764       1.954776                    0.999500      31.370429      92.322413       0.609726       0.417663      -1.059498      -0.018416       0.039451       0.018696       0.047382       0.005446       0.008097      -0.040029      -0.011797       0.046868      -0.037750      -0.010221       0.047971             12.237178      11.576949      -5.540622      -5.029729      13.369367       0.788847      11.765217          -0.002045
          236              C      20.085527      16.799130      10.342748       0.012238      36.952163 0.37334236E+03  0.85395179E+04                                 9.918059                            6.590617      -0.057130       1.978515                    0.999294      28.225651      82.860029       0.613767       0.436291      -1.040770      -0.012352      -0.014306       0.016979       0.025407      -0.023462       0.021307      -0.028651      -0.005533      -0.040384      -0.033766      -0.016490       0.050256             13.014661       9.311360       0.474273      -3.049877      14.249448       8.460578      15.483176           0.001508
          237              C      19.586299      17.481930      11.502389      -0.013544      43.232565 0.45466885E+03  0.10761566E+05                                10.691606                            7.109531      -0.093385       1.963725                    0.999173      27.886905      79.278732       0.620737       0.416887      -1.068654       0.039135       0.014090      -0.008240       0.042403       0.014949       0.003832       0.038603      -0.028947       0.002301      -0.034366      -0.015259       0.049625             14.099668      13.136053       2.258409      -4.476092      14.120487       6.613706      15.042466           0.005926
          238              C      18.361735      17.190901      12.151609       0.291857      30.854786 0.34168072E+03  0.76252409E+04                                 8.890158                            6.416696      -0.117194       1.990731                    0.999519      25.440121      73.176979       0.607350       0.451891      -1.034217      -0.063795      -0.066983      -0.029237       0.097012       0.008537       0.023662       0.011633      -0.021367      -0.042563      -0.033434       0.002758       0.030676             10.889728      11.796664       2.950279      -3.315068      10.999963       3.168048       9.872559           0.000705
          239              C      18.037125      17.952055      13.293341      -0.218114      40.014094 0.50756448E+03  0.12436145E+05                                10.187869                            7.545613      -0.087093       1.920809                    0.999404      31.683140      93.778748       0.594268       0.420658      -1.058752       0.008767       0.037141       0.025026       0.045636       0.014280      -0.017158       0.013792       0.055100      -0.006572      -0.038866       0.001596       0.037270             12.122007      13.036037       3.889790      -2.057587      12.785289       4.269459      10.544695           0.005152
          240              C      18.852008      18.979614      13.756750      -0.184210      35.041708 0.43923252E+03  0.10339756E+05                                 9.216194                            6.956094       0.115365       2.004449                    0.999497      29.788761      85.340075       0.629829       0.413112      -1.067675      -0.036020      -0.028802       0.007391       0.046707       0.011602      -0.002292       0.040067      -0.000517       0.017718      -0.041425      -0.001297       0.042722             10.655435      12.343130       4.062154      -1.853296      10.587002       2.827279       9.036173          -0.001259
          241              C      20.031798      19.284076      13.087382       0.325717      30.658701 0.34422199E+03  0.76286510E+04                                 8.698984                            6.353032      -0.041085       2.007330                    0.999564      24.591484      68.489245       0.628553       0.439698      -1.050534       0.053716       0.063679       0.057010       0.100948       0.048885       0.004623       0.051201      -0.018789      -0.021839      -0.065645      -0.011095       0.076740             10.501380      11.976149       4.524914      -1.203254      10.686400       3.206502       8.841592           0.003273
          242              C      20.396705      18.563217      11.956843      -0.318977      41.143747 0.53417261E+03  0.13217472E+05                                10.206951                            7.628377       0.016781       1.935859                    0.999767      32.926077      97.003247       0.605934       0.408521      -1.069667      -0.000837      -0.048808      -0.036761       0.061109       0.026667      -0.021527      -0.006033       0.058723      -0.053425      -0.031375      -0.023968       0.055344             12.132240      10.456955       3.760566      -0.967975      14.099910       5.834208      11.839856          -0.000665
          243              C       6.064611      21.178007       7.768254       0.013085      41.387303 0.39802290E+03  0.92389349E+04                                10.772722                            6.867352      -0.150758       1.949670                    0.998894      28.352825      83.493788       0.593869       0.444326      -1.037375       0.001829      -0.021284       0.003217       0.021603      -0.021405      -0.028644       0.012387       0.016640       0.006243      -0.027395      -0.016989       0.044384             15.157307      16.570686       7.765270       8.326753      13.751613       2.608926      15.149624          -0.000208
          244              C       7.056351      21.666042       8.661492      -0.033629      44.478177 0.45615586E+03  0.10796662E+05                                10.849716                            7.078129      -0.068088       1.965400                    0.999115      28.095291      79.655670       0.628311       0.411865      -1.072782       0.001408       0.027406      -0.037088       0.046136       0.031280       0.022573       0.000958      -0.031442      -0.043379      -0.041636      -0.003527       0.045163             14.906408      15.035404       6.031416       8.420079      13.660992       1.163278      16.022828          -0.000774
          245              C       7.483941      20.989957       9.859191       0.298670      31.699745 0.34319956E+03  0.76550023E+04                                 9.009529                            6.414795      -0.106952       1.991278                    0.999628      25.285823      72.322959       0.610741       0.449625      -1.037227      -0.009930      -0.084342       0.028363       0.089535      -0.004613      -0.015648      -0.003676      -0.035985      -0.041393      -0.028785       0.003224       0.025561             11.289256      10.112639       3.715074       4.886460      11.849351      -0.556875      11.905777          -0.001648
          246              C       8.417474      21.621268      10.662880      -0.194561      37.634777 0.48697604E+03  0.11800044E+05                                 9.815890                            7.414563       0.079525       1.991759                    0.999289      30.524946      89.633025       0.597084       0.423345      -1.057853       0.017603       0.023456       0.005027       0.029754      -0.004537      -0.001553      -0.021749      -0.046619       0.007572      -0.025717      -0.010554       0.036271             11.897639      11.179182       4.103364       4.950074      12.640705       0.158370      11.873029          -0.003213
          247              C       8.907748       0.499228      10.380806      -0.208595      34.736211 0.46301076E+03  0.11051349E+05                                 9.147855                            7.116134       0.164253       2.007583                    0.999781      30.543110      88.297124       0.625682       0.410136      -1.068907      -0.002913      -0.044039       0.032688       0.054922       0.015462       0.003244       0.018516       0.004027      -0.024911      -0.024125      -0.002488       0.026612             10.543662       8.569582       2.477618       3.817885      11.409189      -1.383250      11.652215           0.000211
          248              C       8.480158       1.139493       9.227880       0.313027      30.648269 0.33934538E+03  0.74912732E+04                                 8.681269                            6.290688      -0.020376       2.014297                    0.999585      24.511540      68.058553       0.634464       0.437306      -1.052322       0.043597       0.085364      -0.048278       0.107325       0.045888      -0.003070      -0.041101      -0.082356      -0.003760      -0.064790      -0.016113       0.080903             10.460707       9.090823       3.963562       3.820798      11.988538      -0.393993      10.302762           0.002130
          249              C       7.595875       0.546240       8.415236      -0.257582      39.353385 0.46758096E+03  0.11233849E+05                                10.033290                            7.215194       0.008321       1.957290                    0.999506      31.294647      91.990928       0.610610       0.417513      -1.059798      -0.018180      -0.039610      -0.018863       0.047490      -0.005780      -0.008522      -0.040120      -0.011498       0.045432      -0.038259      -0.009557       0.047816             12.193651      11.535010       5.512906       5.005775      13.321962       0.777788      11.723981           0.000314
          250              C       8.892077      16.781220      12.044152       0.011365      36.916830 0.37319003E+03  0.85339308E+04                                 9.908527                            6.587665      -0.053522       1.979873                    0.999294      28.206703      82.755180       0.614218       0.436078      -1.041048      -0.012283       0.013995      -0.017285       0.025407       0.023432      -0.021082      -0.028163      -0.004917      -0.039956      -0.033270      -0.016464       0.049734             12.996545       9.303273      -0.473901       3.045047      14.228719       8.444682      15.457644           0.000361
          251              C       8.392849      16.098420      10.884511      -0.011447      43.082829 0.45325330E+03  0.10718148E+05                                10.663935                            7.096613      -0.088874       1.965654                    0.999172      27.834981      79.057125       0.621634       0.416670      -1.068948       0.039010      -0.014195       0.008950       0.042467      -0.014519      -0.004293       0.038551      -0.027273       0.000018      -0.034325      -0.014739       0.049064             14.055693      13.098395      -2.244824       4.463548      14.071865       6.590799      14.996819          -0.004460
          252              C       7.168285      16.389449      10.235291       0.289670      30.888330 0.34219702E+03  0.76385499E+04                                 8.890952                            6.417996      -0.112349       1.991758                    0.999536      25.457174      73.200270       0.607879       0.451392      -1.034652      -0.064206       0.066882       0.030746       0.097678      -0.009126      -0.024337       0.013053      -0.021394      -0.039716      -0.033807       0.001585       0.032222             10.889124      11.790540      -2.942748       3.312867      10.999396       3.176530       9.877436          -0.000277
          253              C       6.843675      15.628295       9.093559      -0.218721      40.037252 0.50794508E+03  0.12447042E+05                                10.187993                            7.545928      -0.084125       1.921192                    0.999425      31.703979      93.827606       0.594589       0.420378      -1.058993       0.008795      -0.038279      -0.025431       0.046791      -0.013256       0.017506       0.013898       0.056207      -0.007017      -0.038863       0.001087       0.037776             12.121905      13.034256      -3.883620       2.059923      12.781256       4.272154      10.550203          -0.004549
          254              C       7.658558      14.600736       8.630150      -0.184575      35.019895 0.43906671E+03  0.10334228E+05                                 9.211272                            6.954534       0.114899       2.004475                    0.999490      29.778559      85.286617       0.629973       0.413082      -1.067761      -0.036430       0.028804      -0.007173       0.046992      -0.011583       0.002226       0.040172      -0.000073       0.016953      -0.041622      -0.001041       0.042663             10.648077      12.334309      -4.058383       1.849594      10.580016       2.825410       9.029904           0.000876
          255              C       8.838348      14.296274       9.299518       0.327196      30.596726 0.34366479E+03  0.76124500E+04                                 8.686205                            6.347598      -0.039466       2.008217                    0.999562      24.559655      68.360766       0.628929       0.439658      -1.050664       0.053746      -0.063532      -0.056717       0.100706      -0.048242      -0.004850       0.050674      -0.018678      -0.021518      -0.064717      -0.011268       0.075985             10.481967      11.955252      -4.512392       1.202331      10.663910       3.198291       8.826740          -0.006185
          256              C       9.203255      15.017133      10.430057      -0.317233      40.990475 0.53220455E+03  0.13154504E+05                                10.180309                            7.613916       0.020408       1.937991                    0.999766      32.841046      96.649320       0.606654       0.408478      -1.069867      -0.000231       0.048563       0.036673       0.060855      -0.025650       0.020867      -0.006240       0.058714      -0.053679      -0.030381      -0.024077       0.054459             12.094396      10.427358      -3.743004       0.967455      14.050810       5.811888      11.805019          -0.001640
          257              C       3.425196      16.322289       9.984557       0.013621      41.340173 0.39752357E+03  0.92243525E+04                                10.761485                            6.860586      -0.146514       1.950926                    0.998903      28.348391      83.464345       0.594487       0.444008      -1.037572      -0.003561      -0.001935      -0.021359       0.021740      -0.028717      -0.012207       0.021605      -0.004908      -0.028725      -0.027706      -0.016798       0.044504             15.138869      15.129398       8.308324      -2.598611      16.543398      -7.755139      13.743811          -0.002306
          258              C       2.531958      15.330549      10.472592      -0.033484      44.485609 0.45617719E+03  0.10797635E+05                                10.852593                            7.079394      -0.071105       1.964530                    0.999113      28.094834      79.664355       0.628089       0.411993      -1.072665       0.036901      -0.001200       0.027223       0.045872       0.022160      -0.001107      -0.031318      -0.005872       0.069650      -0.041333      -0.003923       0.045256             14.911279      16.023725       8.419754      -1.164813      15.038758      -6.037589      13.671353           0.005684
          259              C       1.334259      14.902959       9.796507       0.298956      31.691526 0.34305556E+03  0.76510288E+04                                 9.008533                            6.413688      -0.107093       1.991332                    0.999626      25.280046      72.304103       0.610757       0.449658      -1.037202      -0.028255       0.010189      -0.084422       0.089606      -0.015589       0.003342       0.004663      -0.003128       0.074689      -0.028703       0.003155       0.025548             11.289100      11.903209       4.885851       0.554184      10.112638      -3.717651      11.851452           0.001070
          260              C       0.530570      13.969426      10.427818      -0.194399      37.622084 0.48673753E+03  0.11792561E+05                                 9.813540                            7.412465       0.080564       1.992214                    0.999290      30.514458      89.589301       0.597216       0.423313      -1.057897      -0.005310      -0.017647       0.023681       0.030007      -0.001669       0.021360       0.004676       0.027354       0.065820      -0.025848      -0.010052       0.035900             11.896404      11.872139       4.950870      -0.161876      11.177824      -4.104021      12.639248           0.006864
          261              C       0.812644      13.479152      11.692678      -0.207896      34.706980 0.46252256E+03  0.11036718E+05                                 9.143752                            7.112976       0.164760       2.008118                    0.999779      30.520715      88.218720       0.625746       0.410205      -1.068868      -0.033084       0.003261      -0.043820       0.055004       0.002993      -0.018651      -0.015138      -0.014094       0.006405      -0.024152      -0.002122       0.026274             10.539808      11.649930       3.817420       1.381014       8.565801      -2.476386      11.403695          -0.000973
          262              C       1.965570      13.906742      12.332943       0.313085      30.650642 0.33933117E+03  0.74910047E+04                                 8.682230                            6.290796      -0.020432       2.014283                    0.999585      24.511839      68.063264       0.634411       0.437340      -1.052285       0.048038      -0.043423       0.085552       0.107296      -0.003102       0.040976      -0.045877       0.039323       0.125425      -0.064746      -0.016071       0.080817             10.462763      10.305560       3.822371       0.392467       9.092298      -3.965030      11.990429           0.002286
          263              C       2.778214      14.791025      11.739690      -0.258094      39.394200 0.46807298E+03  0.11249175E+05                                10.040466                            7.218997       0.006702       1.956487                    0.999506      31.318307      92.089473       0.610418       0.417514      -1.059746       0.018675       0.018397      -0.039498       0.047406      -0.008507       0.040097       0.005684       0.028623      -0.005093      -0.038132      -0.009725       0.047857             12.203889      11.734183       5.009855      -0.778183      11.542781      -5.518283      13.334703          -0.001704
          264              C      21.536198      13.494823       5.587770       0.012000      36.877947 0.37282359E+03  0.85228781E+04                                 9.900791                            6.584015      -0.051594       1.980763                    0.999296      28.183539      82.655888       0.614488       0.436023      -1.041151       0.017131       0.012176       0.014152       0.025338      -0.020981       0.028345      -0.023430      -0.017507       0.027483      -0.033387      -0.016414       0.049801             12.985049      15.443108       3.042158      -8.435878       9.295888       0.473598      14.216149           0.000846
          265              C       0.308939      13.994051       4.904970      -0.011908      43.097592 0.45344999E+03  0.10724018E+05                                10.666236                            7.098254      -0.089071       1.965541                    0.999172      27.840857      79.079643       0.621546       0.416682      -1.068935      -0.008799      -0.039151      -0.014111       0.042537      -0.004215      -0.038412       0.014573       0.014296       0.041334      -0.034117      -0.014974       0.049092             14.058343      14.995318       4.462644      -6.589214      13.103697       2.250231      14.076014           0.008617
          266              C       0.958159      15.218615       5.195999       0.290669      30.866451 0.34190768E+03  0.76311782E+04                                 8.889666                            6.417175      -0.115197       1.991113                    0.999525      25.450866      73.199705       0.607594       0.451659      -1.034404      -0.030292       0.064340       0.066675       0.097482      -0.024142      -0.012389       0.008620      -0.010204       0.052547      -0.033806       0.002426       0.031380             10.887478       9.873661       3.311499      -3.174263      11.790266       2.944707      10.998506           0.000653
          267              C       2.099891      15.543225       4.434845      -0.218399      40.028386 0.50776886E+03  0.12441943E+05                                10.187848                            7.545421      -0.084657       1.921225                    0.999419      31.695652      93.807372       0.594500       0.420467      -1.058911       0.024845      -0.008471      -0.038121       0.046284       0.017111      -0.013929       0.013751      -0.031666      -0.081142      -0.039089       0.001398       0.037690             12.121809      10.547551       2.055758      -4.273594      13.033095       3.887320      12.784783           0.008106
          268              C       2.563300      14.728342       3.407286      -0.184725      35.038996 0.43929939E+03  0.10341321E+05                                 9.214772                            6.956345       0.114532       2.004188                    0.999493      29.789575      85.331489       0.629880       0.413079      -1.067738       0.007139       0.036311       0.028690       0.046824       0.002176      -0.040242       0.011605       0.008696      -0.008515      -0.041664      -0.001120       0.042783             10.652611       9.033094       1.849255      -2.827500      12.339034       4.061757      10.585704          -0.001720
          269              C       1.893932      13.548552       3.102824       0.326964      30.606437 0.34375913E+03  0.76152242E+04                                 8.688288                            6.348643      -0.039821       2.008047                    0.999562      24.565140      68.383857       0.628838       0.439682      -1.050627       0.056727      -0.053721      -0.063634       0.100763      -0.004778      -0.050758       0.048364      -0.001529       0.038915      -0.064895      -0.011216       0.076111             10.484765       8.827673       1.202076      -3.198563      11.959260       4.515525      10.667364           0.006409
          270              C       0.763393      13.183645       3.823683      -0.317395      40.993059 0.53224229E+03  0.13155464E+05                                10.179814                            7.613601       0.021072       1.938122                    0.999767      32.843545      96.651832       0.606746       0.408415      -1.069925      -0.036722       0.000335       0.048579       0.060898       0.021040       0.006309       0.025802      -0.056094      -0.061077      -0.030464      -0.024134       0.054598             12.093637      11.802307       0.967077      -5.809875      10.428255       3.744852      14.050348          -0.000433
          271              C      18.961704       5.128839       1.208893       0.009603      41.627965 0.40009987E+03  0.93019447E+04                                10.817272                            6.886642      -0.174833       1.940605                    0.998941      28.469930      83.985228       0.592684       0.444506      -1.036968       0.003837      -0.002440       0.021598       0.022072       0.027323      -0.011914      -0.020280      -0.002837      -0.030743      -0.026248      -0.016267       0.042514             15.233749      15.222227      -8.373552      -2.625613      16.655721       7.813399      13.823299          -0.002793
          272              C      19.854942       4.137099       0.720858      -0.031315      44.488166 0.45563565E+03  0.10783058E+05                                10.858992                            7.077840      -0.074990       1.963620                    0.999114      28.080054      79.650761       0.627721       0.412302      -1.072321      -0.036983      -0.000854      -0.026516       0.045515      -0.021322      -0.000994       0.031241      -0.005913       0.071424      -0.040805      -0.004431       0.045236             14.931054      16.039798      -8.437619      -1.177616      15.065779       6.055336      13.687587           0.006061
          273              C      21.052641       3.709509       1.396943       0.298863      31.723008 0.34320146E+03  0.76556329E+04                                 9.015448                            6.415127      -0.112145       1.989541                    0.999620      25.296572      72.374317       0.610635       0.449669      -1.037123       0.027490       0.010596       0.084527       0.089514       0.015425       0.002123      -0.004217      -0.004240       0.074123      -0.028285       0.003074       0.025212             11.303716      11.916139      -4.898012       0.546014      10.130893       3.729294      11.864115           0.000430
          274              C      21.856330       2.775976       0.765632      -0.196523      37.788030 0.48888277E+03  0.11858910E+05                                 9.840872                            7.427229       0.078357       1.989900                    0.999334      30.612113      89.963891       0.596741       0.423136      -1.057887       0.004953      -0.017639      -0.023710       0.029964       0.001439       0.022228      -0.004923       0.028415       0.065587      -0.026351      -0.010487       0.036838             11.935948      11.909502      -4.970980      -0.165507      11.215310       4.124926      12.683032           0.006947
          275              C      21.574256       2.285702      21.887672      -0.213056      34.947340 0.46610632E+03  0.11145276E+05                                 9.184080                            7.138994       0.158906       2.004131                    0.999782      30.673164      88.791732       0.624712       0.410034      -1.068830       0.032351       0.003652       0.044169       0.054871      -0.004997      -0.018251       0.016716      -0.013023       0.007475      -0.023303      -0.005001       0.028304             10.591014      11.705348      -3.839180       1.386485       8.607264       2.494043      11.460431          -0.001490
          276              C      20.421330       2.713292      21.247407       0.312995      30.720064 0.33987612E+03  0.75073870E+04                                 8.698761                            6.297540      -0.026557       2.011886                    0.999586      24.545269      68.215661       0.633703       0.437575      -1.051955      -0.048058      -0.043408      -0.085209       0.107025       0.003258       0.041324       0.046253       0.039187       0.127458      -0.065132      -0.016563       0.081695             10.488300      10.326881      -3.833908       0.389622       9.115747       3.981477      12.022273           0.003297
          277              C      19.608686       3.597575      21.840660      -0.259538      39.520645 0.46937799E+03  0.11290181E+05                                10.065298                            7.230456       0.001912       1.954468                    0.999498      31.375682      92.345388       0.609660       0.417676      -1.059475      -0.018810       0.018280       0.039483       0.047401       0.007962       0.040016      -0.005423       0.029070      -0.006044      -0.037727      -0.010135       0.047862             12.242599      11.767298      -5.032652      -0.790189      11.584742       5.545511      13.375758          -0.002380
          278              C       0.850702       2.301373       5.605680       0.012637      36.938643 0.37320874E+03  0.85357221E+04                                 9.916218                            6.589792      -0.057347       1.978551                    0.999292      28.219024      82.837762       0.613755       0.436338      -1.040739      -0.017203       0.012202      -0.014580       0.025640       0.021449       0.028686       0.023614      -0.017803       0.028411      -0.033943      -0.016538       0.050482             13.011349      15.478699      -3.049785      -8.457354       9.311174      -0.473799      14.244175           0.001503
          279              C      22.077961       2.800601       6.288480      -0.013467      43.224357 0.45458669E+03  0.10759074E+05                                10.690289                            7.108864      -0.092673       1.964001                    0.999173      27.883469      79.265466       0.620773       0.416884      -1.068662       0.008125      -0.039253       0.013947       0.042442       0.003955      -0.038539      -0.014757       0.015499       0.042218      -0.034184      -0.015324       0.049508             14.097534      15.038133      -4.475401      -6.611070      13.137378      -2.259261      14.117091           0.007119
          280              C      21.428741       4.025165       5.997451       0.292069      30.847108 0.34159640E+03  0.76230893E+04                                 8.889763                            6.416657      -0.118151       1.990562                    0.999514      25.436706      73.172142       0.607229       0.451997      -1.034130       0.029101       0.063900      -0.066820       0.096928       0.023637      -0.011412      -0.008270      -0.011060       0.053165      -0.033442       0.003130       0.030312             10.889211       9.871017      -3.315562      -3.166531      11.799195      -2.950533      10.997420           0.000885
          281              C      20.287009       4.349775       6.758605      -0.217166      39.967769 0.50692073E+03  0.12416225E+05                                10.180903                            7.541409      -0.087144       1.921191                    0.999398      31.655250      93.675431       0.594375       0.420723      -1.058729      -0.024799      -0.008493       0.037144       0.045462      -0.016734      -0.013705      -0.014010      -0.031014      -0.079409      -0.038576       0.001567       0.037009             12.113013      10.536264      -2.055462      -4.265536      13.027940      -3.887286      12.774837           0.006310
          282              C      19.823600       3.534892       7.786164      -0.184013      35.016258 0.43891123E+03  0.10329831E+05                                 9.210823                            6.952934       0.117028       2.005118                    0.999499      29.775031      85.278272       0.630084       0.413039      -1.067771      -0.007448       0.036042      -0.028699       0.046671      -0.002177      -0.039915      -0.011447       0.008799      -0.008290      -0.041263      -0.001211       0.042474             10.648571       9.029560      -1.851609      -2.824801      12.336405      -4.059509      10.579748          -0.001459
          283              C      20.492968       2.355102       8.090626       0.325920      30.650786 0.34416408E+03  0.76269051E+04                                 8.697227                            6.352385      -0.040949       2.007407                    0.999563      24.587715      68.472521       0.628614       0.439683      -1.050563      -0.057080      -0.053757       0.063557       0.100933       0.004670      -0.051161      -0.048703      -0.001677       0.038996      -0.065477      -0.011117       0.076594             10.498715       8.838543      -1.202322      -3.205502      11.974049      -4.523816      10.683554           0.004610
          284              C      21.623507       1.990195       7.369767      -0.319031      41.139256 0.53413917E+03  0.13216158E+05                                10.205756                            7.627904       0.017277       1.936006                    0.999767      32.924008      96.988664       0.605994       0.408496      -1.069706       0.036500       0.000621      -0.049024       0.061122      -0.021464       0.005943      -0.026555      -0.056471      -0.061580      -0.031347      -0.024043       0.055390             12.130142      11.836193      -0.966769      -5.832679      10.456837      -3.760894      14.097395          -0.000555
          285              C      14.618646      17.258061      12.402343       0.009595      41.579126 0.39986097E+03  0.92938236E+04                                10.807308                            6.884203      -0.171769       1.941966                    0.998945      28.440617      83.852415       0.592913       0.444457      -1.037129      -0.003836       0.002367       0.021628       0.022093       0.027265       0.011474       0.020387      -0.003128      -0.028800      -0.026471      -0.015691       0.042161             15.213270      15.205329      -8.360578       2.620101      16.630152      -7.798281      13.804330          -0.001868
          286              C      13.725408      18.249801      11.914308      -0.031716      44.466219 0.45567912E+03  0.10783915E+05                                10.853287                            7.077379      -0.072569       1.964311                    0.999116      28.081272      79.643254       0.627873       0.412209      -1.072424       0.036982       0.000966      -0.026675       0.045609      -0.021863       0.000872      -0.031425      -0.005751       0.071069      -0.041390      -0.004016       0.045406             14.916161      16.027714      -8.425370       1.170747      15.045654      -6.043753      13.675115           0.004565
          287              C      12.527709      18.677391      12.590393       0.298540      31.724700 0.34328552E+03  0.76577308E+04                                 9.015127                            6.415630      -0.110782       1.989952                    0.999623      25.295918      72.365908       0.610671       0.449629      -1.037180      -0.027587      -0.010473       0.084091       0.089118       0.015460      -0.002268       0.004212      -0.003872       0.074003      -0.028295       0.003123       0.025172             11.301354      11.912408      -4.893569      -0.548047      10.126407      -3.728888      11.865247          -0.000010
          288              C      11.724020      19.610924      11.959082      -0.196433      37.775164 0.48878718E+03  0.11855939E+05                                 9.838678                            7.426706       0.078128       1.989913                    0.999330      30.607214      89.945191       0.596741       0.423159      -1.057879      -0.005001       0.017278      -0.023705       0.029757       0.001348      -0.022155       0.004812       0.028457       0.065603      -0.026297      -0.010479       0.036776             11.931045      11.904881      -4.966696       0.163403      11.209081      -4.122401      12.679172           0.004801
          289              C      12.006094      20.101198      10.694222      -0.212459      34.916977 0.46568574E+03  0.11132456E+05                                 9.178522                            7.135716       0.159943       2.004656                    0.999782      30.656363      88.725558       0.624877       0.410028      -1.068858      -0.032456      -0.003700       0.043970       0.054776      -0.004698       0.018368      -0.016599      -0.013175       0.007229      -0.023526      -0.004597       0.028123             10.582897      11.695790      -3.834170      -1.386772       8.599905      -2.491831      11.452998          -0.001169
          290              C      13.159020      19.673608      10.053957       0.312915      30.706123 0.33980290E+03  0.75050631E+04                                 8.695089                            6.296399      -0.025604       2.012253                    0.999586      24.540063      68.189013       0.633855       0.437511      -1.052036       0.048055       0.043389      -0.085243       0.107043       0.003194      -0.041323      -0.046234       0.039391       0.127117      -0.065192      -0.016418       0.081610             10.481540      10.320850      -3.829451      -0.391804       9.108526      -3.977020      12.015244           0.002937
          291              C      13.971664      18.789325      10.647210      -0.259096      39.474958 0.46893157E+03  0.11276007E+05                                10.056377                            7.226636       0.004029       1.955353                    0.999500      31.353377      92.245557       0.609910       0.417632      -1.059574       0.018829      -0.018270       0.039488       0.047409       0.007949      -0.040123       0.005526       0.029111      -0.005995      -0.037857      -0.010116       0.047973             12.227843      11.754381      -5.024086       0.786756      11.569002      -5.535762      13.360146          -0.001799
          292              C      10.342748      20.085527      16.799130       0.011928      36.977536 0.37357698E+03  0.85466726E+04                                 9.923018                            6.592882      -0.059274       1.977589                    0.999295      28.243030      82.933864       0.613603       0.436317      -1.040701       0.016996      -0.012467      -0.014256       0.025446       0.021464      -0.028652      -0.023490      -0.017508       0.028698      -0.033858      -0.016521       0.050378             13.021659      15.491375      -3.052480       8.464897       9.317730       0.474507      14.255871           0.000482
          293              C      11.502389      19.586299      17.481930      -0.013405      43.232642 0.45463095E+03  0.10760524E+05                                10.692018                            7.109377      -0.093297       1.963745                    0.999173      27.885937      79.277358       0.620721       0.416903      -1.068636      -0.008340       0.038951       0.014182       0.042284       0.003926       0.038565       0.014781       0.015279       0.042110      -0.034273      -0.015211       0.049483             14.100650      15.044787      -4.477913       6.614722      13.137578       2.256501      14.119586           0.004379
          294              C      12.151609      18.361735      17.190901       0.291555      30.856898 0.34171097E+03  0.76259255E+04                                 8.890385                            6.416893      -0.117079       1.990805                    0.999520      25.437957      73.165803       0.607366       0.451879      -1.034246      -0.029107      -0.063660      -0.066900       0.096827       0.023487       0.011534       0.008652      -0.010289       0.053492      -0.033229       0.002603       0.030626             10.890054       9.872599      -3.316122       3.167137      11.799007       2.950339      10.998557           0.000247
          295              C      13.293341      18.037125      17.952055      -0.217559      39.982693 0.50716416E+03  0.12423624E+05                                10.182603                            7.542778      -0.086735       1.921113                    0.999403      31.666284      93.712175       0.594376       0.420674      -1.058764       0.024991       0.008723       0.037061       0.045543      -0.017120       0.013780       0.013958      -0.031182      -0.078507      -0.038550       0.001390       0.037160             12.114843      10.538986      -2.057506       4.265773      13.029765       3.885824      12.775778           0.003729
          296              C      13.756750      18.852008      18.979614      -0.184107      35.018448 0.43896314E+03  0.10331332E+05                                 9.211224                            6.953474       0.116500       2.004951                    0.999497      29.776190      85.282037       0.630044       0.413054      -1.067764       0.007361      -0.036054      -0.028637       0.046628      -0.002227       0.040002       0.011456       0.008841      -0.008014      -0.041328      -0.001250       0.042578             10.648871       9.030456      -1.852108       2.824800      12.336465       4.058692      10.579691          -0.001244
          297              C      13.087382      20.031798      19.284076       0.325968      30.647103 0.34411852E+03  0.76256392E+04                                 8.696723                            6.352091      -0.041008       2.007423                    0.999563      24.585186      68.464216       0.628610       0.439700      -1.050553       0.056992       0.053658       0.063609       0.100864       0.004717       0.051082       0.048687      -0.001486       0.038991      -0.065378      -0.011169       0.076547             10.498095       8.839293      -1.202442       3.206028      11.972090       4.522368      10.682901           0.001818
          298              C      11.956843      20.396705      18.563217      -0.318995      41.144568 0.53419336E+03  0.13218105E+05                                10.207509                            7.628877       0.016610       1.935814                    0.999767      32.925773      97.002574       0.605873       0.408558      -1.069643      -0.036714      -0.000784      -0.048746       0.061031      -0.021417      -0.006004       0.026564      -0.056173      -0.061680      -0.031350      -0.023938       0.055288             12.132798      11.840375      -0.967101       5.835419      10.457165       3.760429      14.100855          -0.000938
          299              C       7.768254       6.064611      21.178007       0.013844      41.422743 0.39808312E+03  0.92429279E+04                                10.783163                            6.869824      -0.157336       1.947288                    0.998874      28.385049      83.666802       0.593365       0.444579      -1.036976       0.003452       0.002311      -0.021370       0.021770      -0.028925       0.012939      -0.021026      -0.003821      -0.031913      -0.027142      -0.017769       0.044911             15.177014      15.173083       8.339657       2.610001      16.588843       7.774446      13.769118          -0.001510
          300              C       8.661492       7.056351      21.666042      -0.033164      44.505197 0.45610785E+03  0.10796148E+05                                10.858462                            7.079824      -0.072095       1.964339                    0.999114      28.092751      79.672621       0.627908       0.412106      -1.072536      -0.036897       0.001132       0.027129       0.045811       0.021830       0.001239       0.031305      -0.005759       0.069764      -0.041011      -0.004203       0.045214             14.926116      16.043593       8.436089       1.171263      15.057233       6.044302      13.677522           0.005777
          301              C       9.859191       7.483941      20.989957       0.299506      31.683513 0.34291611E+03  0.76472446E+04                                 9.007119                            6.412302      -0.109003       1.990739                    0.999624      25.277894      72.297955       0.610826       0.449647      -1.037195       0.028114      -0.010351      -0.084515       0.089668      -0.015702      -0.002973      -0.004668      -0.003388       0.074454      -0.028734       0.003286       0.025448             11.288655      11.909323       4.890860      -0.553127      10.112696       3.713642      11.843946           0.000928
          302              C      10.662880       8.417474      21.621268      -0.194822      37.647811 0.48706591E+03  0.11802590E+05                                 9.817407                            7.414442       0.080739       1.992008                    0.999299      30.528888      89.641611       0.597195       0.423253      -1.057927       0.005418       0.017574       0.023733       0.030024      -0.001748      -0.021442      -0.004709       0.027578       0.065682      -0.025974      -0.010005       0.035979             11.902324      11.882201       4.956492       0.162952      11.182765       4.104995      12.642006           0.007385
          303              C      10.380806       8.907748       0.499228      -0.208581      34.739858 0.46299304E+03  0.11050977E+05                                 9.149397                            7.116410       0.163940       2.007579                    0.999780      30.540815      88.294767       0.625606       0.410184      -1.068860       0.033059      -0.003410      -0.043787       0.054971       0.003219       0.018664       0.015291      -0.013800       0.006524      -0.024062      -0.002441       0.026503             10.547439      11.661523       3.822961      -1.380355       8.572290       2.478210      11.408504          -0.001320
          304              C       9.227880       8.480158       1.139493       0.313066      30.662570 0.33940394E+03  0.74932006E+04                                 8.685169                            6.291685      -0.021226       2.013967                    0.999585      24.516329      68.083977       0.634318       0.437369      -1.052240      -0.048016       0.043404       0.085536       0.107266      -0.003145      -0.041000       0.045943       0.039395       0.125675      -0.064823      -0.016110       0.080933             10.467793      10.312713       3.827500      -0.389758       9.098052       3.967692      11.992613           0.002572
          305              C       8.415236       7.595875       0.546240      -0.258346      39.428480 0.46838636E+03  0.11259442E+05                                10.047883                            7.221995       0.005065       1.955852                    0.999504      31.335453      92.173861       0.610172       0.417582      -1.059623      -0.018704      -0.018305      -0.039496       0.047380      -0.008756      -0.039952      -0.005654       0.028943      -0.005114      -0.038071      -0.009763       0.047834             12.215593      11.747727       5.019138       0.782041      11.555464       5.524718      13.343587          -0.001862
          306              C      12.044152       8.892077      16.781220       0.011553      36.912308 0.37313441E+03  0.85322286E+04                                 9.908252                            6.587526      -0.052969       1.980180                    0.999292      28.199699      82.728980       0.614184       0.436125      -1.041034      -0.017260      -0.012113       0.014247       0.025449      -0.020943      -0.028218       0.023341      -0.017418       0.027580      -0.033262      -0.016371       0.049634             12.997078      15.459418       3.044112       8.446592       9.300625      -0.473805      14.231191           0.000959
          307              C      10.884511       8.392849      16.098420      -0.011695      43.094570 0.45336992E+03  0.10721738E+05                                10.666189                            7.097772      -0.089291       1.965516                    0.999173      27.838873      79.074679       0.621543       0.416699      -1.068915       0.008625       0.039219      -0.014013       0.042531      -0.004134       0.038414      -0.014724       0.014362       0.041365      -0.034207      -0.014929       0.049136             14.059303      15.000067       4.463024       6.592708      13.099196      -2.247732      14.078647           0.008298
          308              C      10.235291       7.168285      16.389449       0.290360      30.876012 0.34202447E+03  0.76340815E+04                                 8.890176                            6.417410      -0.114137       1.991324                    0.999531      25.452728      73.195360       0.607733       0.451537      -1.034522       0.030260      -0.063953       0.067214       0.097588      -0.024351       0.012716      -0.008925      -0.009465       0.052436      -0.033911       0.002009       0.031902             10.888176       9.875834       3.311910       3.175375      11.787194      -2.944015      11.001498           0.000316
          309              C       9.093559       6.843675      15.628295      -0.219159      40.057093 0.50818372E+03  0.12454561E+05                                10.191369                            7.547619      -0.084004       1.921119                    0.999426      31.714563      93.870380       0.594522       0.420369      -1.058981      -0.025575       0.009074      -0.037743       0.046486       0.017585       0.013755      -0.013803      -0.031130      -0.080685      -0.038984       0.001218       0.037766             12.126347      10.552412       2.058738       4.274572      13.036212      -3.887390      12.790418           0.007941
          310              C       8.630150       7.658558      14.600736      -0.184642      35.043278 0.43933038E+03  0.10342479E+05                                 9.216077                            6.956935       0.113702       2.003926                    0.999490      29.791773      85.346187       0.629791       0.413120      -1.067686      -0.007289      -0.036139       0.028995       0.046903       0.002281       0.040187      -0.011711       0.009008      -0.007890      -0.041572      -0.001273       0.042845             10.654465       9.035541       1.850828       2.828184      12.339743      -4.061514      10.588111          -0.001682
          311              C       9.299518       8.838348      14.296274       0.326860      30.611119 0.34378683E+03  0.76160471E+04                                 8.689254                            6.348868      -0.039752       2.008047                    0.999563      24.567148      68.392019       0.628827       0.439678      -1.050622      -0.056827       0.053774      -0.063565       0.100804      -0.004729       0.050776      -0.048463      -0.001454       0.039009      -0.064995      -0.011187       0.076182             10.486525       8.829930       1.202918       3.199590      11.959933      -4.515793      10.669712           0.006198
          312              C      10.430057       9.203255      15.017133      -0.317505      41.005734 0.53238782E+03  0.13160207E+05                                10.182428                            7.614853       0.020469       1.937896                    0.999766      32.849074      96.678219       0.606660       0.408438      -1.069890       0.036698      -0.000280       0.048722       0.060997       0.021126      -0.006273      -0.025908      -0.055995      -0.060836      -0.030523      -0.024114       0.054637             12.097952      11.808205       0.967579       5.813990      10.428899      -3.744889      14.056753          -0.000539
          313              C       7.380961       3.812489      18.574411       0.410501      35.827284 0.29647101E+03  0.64398592E+04                                10.008124                            6.025070      -0.199048       1.946111                    0.999148      25.292604      73.785202       0.614100       0.459170      -1.021425      -0.003295       0.002600      -0.002965       0.005139      -0.043916       0.044850      -0.045179       0.000368      -0.002355      -0.045811      -0.043485       0.089296             15.050534      15.047020       4.996743      -4.988172      15.055669       4.997470      15.048914           0.002520
          314              C       3.812489      18.574411       7.380961       0.410500      35.827447 0.29647113E+03  0.64398720E+04                                10.008208                            6.025093      -0.199010       1.946125                    0.999148      25.292660      73.785779       0.614094       0.459173      -1.021421       0.002956      -0.003288      -0.002633       0.005146      -0.044840      -0.045196       0.043900      -0.001311       0.000534      -0.045807      -0.043483       0.089291             15.050706      15.049132       4.987878       4.997395      15.047104      -4.997299      15.055881           0.002449
          315              C      15.005939      15.005939      15.005939       0.410291      35.883560 0.29673307E+03  0.64478902E+04                                10.025474                            6.031159      -0.203967       1.944596                    0.999158      25.305200      73.869563       0.613179       0.459692      -1.020990       0.002830       0.002978       0.002969       0.005069       0.044375       0.044018       0.044337       0.000324       0.000644      -0.044610      -0.043877       0.088487             15.091101      15.094844      -5.013355      -5.010487      15.090956      -5.005642      15.087503           0.005478
          316              C      18.574411       7.380961       3.812489       0.410738      35.872516 0.29648364E+03  0.64419292E+04                                10.026819                            6.030281      -0.209618       1.942966                    0.999161      25.306049      73.899409       0.612894       0.459945      -1.020720      -0.002822      -0.002834       0.002824       0.004896       0.044601      -0.044598      -0.044632      -0.000004       0.000030      -0.044629      -0.044592       0.089221             15.096034      15.096188      -5.012153       5.011699      15.096089       5.011406      15.095825           0.005932
          317              C       8.200321      19.393771      14.186579       0.420656      32.789803 0.29318352E+03  0.63735055E+04                                 9.590859                            6.072459      -0.174016       1.962007                    0.999542      25.253375      74.567221       0.597374       0.471651      -1.010972       0.003547       0.003467      -0.003866       0.006289       0.034860      -0.034959      -0.034679       0.000267       0.000035      -0.034924      -0.034742       0.069666             13.751813      13.757124      -4.375276       4.379458      13.746647       4.371783      13.751669           0.001379
          318              C       2.993129       2.993129       2.993129       0.420632      32.793358 0.29323548E+03  0.63749978E+04                                 9.592051                            6.073381      -0.174351       1.961910                    0.999546      25.255307      74.578122       0.597265       0.471711      -1.010927      -0.003694      -0.003721      -0.004057       0.006630       0.034954       0.034943       0.034713       0.000218      -0.000388      -0.034944      -0.034797       0.069741             13.753704      13.758918      -4.374638      -4.381323      13.748489      -4.372613      13.753704           0.002817
          319              C      14.186579       8.200321      19.393771       0.420577      32.806135 0.29336630E+03  0.63787846E+04                                 9.595326                            6.075428      -0.175556       1.961444                    0.999550      25.263601      74.616967       0.597040       0.471818      -1.010833      -0.004051       0.004137       0.003740       0.006893      -0.034851      -0.034861       0.034978      -0.000119       0.000060      -0.034945      -0.034848       0.069793             13.758334      13.753821       4.377458       4.373929      13.762060      -4.381790      13.759120           0.002787
          320              C      19.393771      14.186579       8.200321       0.420583      32.805004 0.29336329E+03  0.63785660E+04                                 9.594522                            6.075043      -0.175197       1.961545                    0.999548      25.262070      74.606327       0.597124       0.471763      -1.010884       0.003984      -0.003991       0.003745       0.006770      -0.034901       0.034755      -0.035050      -0.000368       0.000097      -0.034968      -0.034837       0.069805             13.757071      13.752703       4.378884      -4.373416      13.762417       4.379601      13.756094           0.002789
          321              N       8.484635       4.186350      17.927430      -0.352171      62.968343 0.61941636E+03  0.15697667E+05                                13.269714                            8.047865      -0.074016       1.955245                    0.999390      30.976551      88.488582       0.616373       0.392112      -1.094937      -0.017539      -0.112262      -0.075708       0.136536      -0.032406      -0.071740       0.036143       0.024679       0.114542      -0.061023      -0.046663       0.107685             20.325752      19.064886       3.014452      -9.204768      19.425265       8.013715      22.487103           0.034007
          322              N       8.831632       3.266249      16.953599      -0.101702      47.605279 0.47719626E+03  0.11303961E+05                                10.977132                            7.028190       0.031154       2.024912                    0.999693      27.371729      75.030693       0.666118       0.388169      -1.100230       0.051658       0.132943       0.064808       0.156660      -0.034778      -0.042939       0.040784       0.010517       0.087815      -0.050095      -0.034154       0.084249             15.651459      16.360063      -1.168736      -9.251266      12.522557       6.615534      18.071757          -0.047410
          323              N       7.132466      19.823600      13.514972      -0.338048      59.854628 0.62766089E+03  0.15996180E+05                                12.920491                            8.151364      -0.131517       1.940844                    0.998889      31.077470      89.700756       0.605408       0.396978      -1.089047       0.007662       0.098848       0.083176       0.129414      -0.089353      -0.018655       0.017954      -0.052203      -0.110805      -0.075118      -0.040714       0.115832             18.742973      19.025904      -9.568052       2.592437      21.906237       5.848779      15.296776           0.019790
          324              N       6.566078      20.951900      14.103747      -0.068927      43.856964 0.45094526E+03  0.10565502E+05                                10.531711                            6.918682       0.035653       2.045821                    0.999586      26.697198      73.538274       0.656728       0.398065      -1.089869      -0.000652      -0.074027      -0.123905       0.144336      -0.039951      -0.033997       0.008483      -0.033286      -0.168324      -0.070833      -0.005802       0.076635             14.486986      16.924561      -9.845076       1.496591      17.110823       2.223803       9.425574           0.042769
          325              N       2.708815      18.200550       6.733980      -0.353893      63.175778 0.62120737E+03  0.15757955E+05                                13.303591                            8.062754      -0.082391       1.951899                    0.999400      31.036732      88.767409       0.615292       0.392429      -1.094470       0.017289       0.115404      -0.079747       0.141339      -0.031824       0.073982      -0.034916       0.026683       0.115049      -0.062340      -0.046750       0.109090             20.388373      19.116462       3.027575       9.224957      19.496582      -8.049422      22.552075           0.046634
          326              N       2.361818      19.120651       5.760149      -0.109284      48.083918 0.48195405E+03  0.11450263E+05                                11.061346                            7.071479       0.013156       2.017473                    0.999684      27.520889      75.663691       0.662598       0.389086      -1.099078      -0.052470      -0.136382       0.067452       0.160944      -0.036970       0.044293      -0.039343       0.011464       0.091239      -0.052649      -0.033040       0.085689             15.787917      16.499277      -1.173266       9.333554      12.636257      -6.682255      18.228216           0.073562
          327              N       4.060984       2.563300       2.321522      -0.338038      59.830465 0.62741905E+03  0.15988167E+05                                12.916655                            8.149436      -0.130318       1.941333                    0.998887      31.070433      89.669598       0.605531       0.396943      -1.089092      -0.007912      -0.099229       0.082796       0.129476      -0.089348       0.018582      -0.017748      -0.051640      -0.110369      -0.075112      -0.040507       0.115619             18.737083      19.016727      -9.559368      -2.593898      21.898816      -5.849982      15.295708           0.023475
          328              N       4.627372       1.435000       2.910297      -0.068450      43.842625 0.45081415E+03  0.10561577E+05                                10.529824                            6.918009       0.034479       2.045547                    0.999583      26.691067      73.516479       0.656718       0.398103      -1.089852       0.000719       0.073796      -0.123744       0.144080      -0.040260       0.033984      -0.008784      -0.033455      -0.167198      -0.070538      -0.006331       0.076870             14.483851      16.918072      -9.841444      -1.494613      17.110002      -2.226115       9.423478           0.050293
          329              N      13.902265      15.379800      15.652920      -0.348629      62.866119 0.61774088E+03  0.15646586E+05                                13.259792                            8.037980      -0.076190       1.955152                    0.999380      30.938333      88.391556       0.616558       0.392210      -1.094730       0.017750      -0.112537       0.075805       0.136843       0.030512      -0.071878      -0.035909       0.024975       0.112535      -0.060205      -0.046576       0.106781             20.323842      19.064565      -3.029974      -9.191316      19.436380      -8.013200      22.470581           0.030736
          330              N      13.555268      14.459699      16.626751      -0.102913      47.756287 0.47843171E+03  0.11343784E+05                                11.008144                            7.042045       0.021863       2.021803                    0.999683      27.411006      75.243306       0.664598       0.388695      -1.099545      -0.052085       0.133336      -0.064127       0.156855       0.035981      -0.042494      -0.040019       0.010794       0.091555      -0.051831      -0.032520       0.084351             15.708446      16.420537       1.166640      -9.285339      12.568485      -6.641997      18.136316           0.060877
          331              N      15.254434       8.630150      20.065378      -0.338521      59.807767 0.62734176E+03  0.15984401E+05                                12.911729                            8.147936      -0.127687       1.942126                    0.998892      31.065798      89.627300       0.605748       0.396846      -1.089248      -0.007986       0.100304      -0.082023       0.129817       0.089436      -0.018116      -0.017218      -0.050318      -0.108950      -0.075208      -0.039878       0.115086             18.728672      18.996004       9.552850       2.583406      21.894988      -5.857251      15.295023           0.025452
          332              N      15.820822       9.758450      19.476603      -0.068864      43.869262 0.45117318E+03  0.10571679E+05                                10.533579                            6.920930       0.033053       2.044897                    0.999582      26.698428      73.533240       0.656581       0.398123      -1.089881       0.000659      -0.073290       0.123790       0.143861       0.040922      -0.033466      -0.009669      -0.033986      -0.165524      -0.069706      -0.007760       0.077466             14.488266      16.913394       9.845055       1.483438      17.124073      -2.237457       9.427332           0.052841
          333              N      19.678085       7.007100       4.459470      -0.352260      63.186299 0.62069371E+03  0.15742500E+05                                13.307318                            8.059447      -0.083216       1.952007                    0.999377      31.022894      88.736286       0.615383       0.392432      -1.094410      -0.018490       0.114001       0.076963       0.138785       0.032029       0.072516       0.035133       0.024657       0.115878      -0.061820      -0.046054       0.107874             20.409551      19.136461      -3.033695       9.237449      19.514636       8.058333      22.577555           0.044803
          334              N      20.025082       7.927201       5.433301      -0.105598      47.967062 0.48040091E+03  0.11404204E+05                                11.044011                            7.059040       0.015205       2.018811                    0.999682      27.476862      75.513337       0.663325       0.388972      -1.099154       0.052497      -0.135009      -0.065952       0.159164       0.037251       0.043194       0.038715       0.011330       0.093162      -0.053243      -0.031529       0.084772             15.769434      16.483648       1.173646       9.328553      12.613361       6.671250      18.211292           0.070062
          335              N      18.325916      13.756750       8.871928      -0.338298      59.819976 0.62742332E+03  0.15987451E+05                                12.914641                            8.149256      -0.128994       1.941722                    0.998889      31.067991      89.644625       0.605593       0.396923      -1.089164       0.008074      -0.100207      -0.081993       0.129728       0.089530       0.018188       0.017171      -0.050682      -0.108768      -0.075399      -0.039796       0.115195             18.733869      19.000800       9.557984      -2.583452      21.903813       5.857696      15.296995           0.025513
          336              N      17.759528      12.628450       8.283153      -0.068798      43.875330 0.45121526E+03  0.10572965E+05                                10.534800                            6.921383       0.032793       2.044775                    0.999582      26.699758      73.539179       0.656538       0.398138      -1.089865      -0.000598       0.073174       0.123840       0.143844       0.040835       0.033482       0.009598      -0.033895      -0.165797      -0.069781      -0.007612       0.077394             14.490544      16.915343       9.846604      -1.484444      17.127566       2.237534       9.428722           0.053576
          337              N      17.927430       8.484635       4.186350      -0.352202      63.172990 0.62058666E+03  0.15738924E+05                                13.304946                            8.058407      -0.083002       1.952106                    0.999377      31.020309      88.723120       0.615469       0.392398      -1.094446      -0.076980      -0.018469      -0.114026       0.138812      -0.072511       0.035133      -0.032009       0.045547      -0.094848      -0.061801      -0.046044       0.107846             20.404895      22.572137      -9.236114       8.055993      19.132493       3.031926      19.510054           0.044928
          338              N      16.953599       8.831632       3.266249      -0.105836      47.976381 0.48049952E+03  0.11407290E+05                                11.046090                            7.060263       0.014809       2.018625                    0.999682      27.479231      75.525785       0.663188       0.389027      -1.099099       0.065973       0.052401       0.134822       0.158982      -0.043201       0.038774      -0.037238       0.040817      -0.063327      -0.053180      -0.031599       0.084780             15.772502      18.213860      -9.330807       6.672491      16.487628      -1.174426      12.616016           0.070228
          339              N      13.514972       7.132466      19.823600      -0.338503      59.873992 0.62785426E+03  0.16002337E+05                                12.923487                            8.152771      -0.131165       1.940917                    0.998883      31.083447      89.721397       0.605339       0.396993      -1.089037       0.082210       0.007892       0.099673       0.129443      -0.018396       0.017687      -0.089571      -0.029084       0.131729      -0.075387      -0.040213       0.115600             18.749410      15.301380       2.587515       5.855648      19.026089      -9.573157      21.920760           0.023603
          340              N      14.103747       6.566078      20.951900      -0.069170      43.924579 0.45162712E+03  0.10585602E+05                                10.543966                            6.925171       0.031310       2.044092                    0.999583      26.714900      73.604242       0.656233       0.398210      -1.089757      -0.123787      -0.000677      -0.073324       0.143875      -0.033586       0.009442      -0.040809      -0.066407       0.134018      -0.070072      -0.007380       0.077452             14.507051       9.437429       1.491276       2.235700      16.940402      -9.860349      17.143323           0.053189
          341              N       6.733980       2.708815      18.200550      -0.351018      62.883834 0.61858495E+03  0.15670931E+05                                13.256322                            8.041055      -0.071041       1.956274                    0.999401      30.959042      88.415163       0.616812       0.391975      -1.095061      -0.077054       0.017636       0.113949       0.138682       0.072047      -0.036011      -0.030218       0.042070      -0.095270      -0.059675      -0.047160       0.106836             20.303108      22.444623       9.187767      -7.991670      19.055929       3.029070      19.408774          -0.025509
          342              N       5.760149       2.361818      19.120651      -0.105368      47.827371 0.47941531E+03  0.11372551E+05                                11.018379                            7.050065       0.019813       2.020735                    0.999683      27.437968      75.326861       0.664132       0.388782      -1.099522       0.065391      -0.051375      -0.134002       0.157708       0.042957      -0.039891      -0.036187       0.039201      -0.064109      -0.052084      -0.032594       0.084678             15.717381      18.144084       9.294669      -6.638190      16.437081      -1.164591      12.570977           0.059205
          343              N       2.321522       4.060984       2.563300      -0.338061      59.785295 0.62715051E+03  0.15978437E+05                                12.909308                            8.147283      -0.129070       1.941810                    0.998889      31.058214      89.604673       0.605701       0.396904      -1.089200       0.082360      -0.008121      -0.100026       0.129824       0.018324      -0.017192      -0.089444      -0.028962       0.130364      -0.075367      -0.039760       0.115126             18.723218      15.295725      -2.586286      -5.854895      18.991342      -9.546178      21.882589           0.025248
          344              N       2.910297       4.627372       1.435000      -0.068219      43.782681 0.45033370E+03  0.10546723E+05                                10.518052                            6.913173       0.037248       2.046668                    0.999585      26.673613      73.437989       0.657160       0.397971      -1.090024      -0.123818       0.000689       0.073648       0.144067       0.033962      -0.008910      -0.040328      -0.066077       0.133257      -0.070166      -0.006607       0.076772             14.462951       9.413984      -1.483766      -2.229998      16.885960      -9.824661      17.088910           0.051072
          345              N      15.652920      13.902265      15.379800      -0.350875      63.051864 0.61957550E+03  0.15706035E+05                                13.287253                            8.051339      -0.080540       1.953173                    0.999383      30.990605      88.602238       0.615829       0.392350      -1.094539       0.077359       0.017928      -0.113613       0.138613      -0.072874      -0.035343       0.031282       0.044583      -0.094627      -0.061528      -0.046321       0.107849             20.371798      22.530137      -9.215088      -8.041756      19.101818      -3.029804      19.483439           0.040173
          346              N      16.626751      13.555268      14.459699      -0.104409      47.859423 0.47944433E+03  0.11374806E+05                                11.025437                            7.050594       0.018482       2.020243                    0.999683      27.445057      75.381698       0.663981       0.388816      -1.099362      -0.065279      -0.052489       0.134436       0.158397      -0.043230      -0.039727       0.036452       0.040581      -0.061281      -0.052147      -0.032757       0.084904             15.736862      18.169177      -9.302718      -6.658146      16.447958       1.170724      12.593452           0.063211
          347              N      20.065378      15.254434       8.630150      -0.338570      59.846491 0.62755696E+03  0.15992179E+05                                12.917539                            8.149345      -0.128333       1.941824                    0.998893      31.076598      89.681810       0.605659       0.396847      -1.089184      -0.082485      -0.007660       0.099490       0.129463      -0.018360      -0.017738       0.089366      -0.029596       0.131946      -0.075018      -0.040510       0.115528             18.740276      15.293759       2.588808      -5.852990      19.018009       9.565223      21.909059           0.023585
          348              N      19.476603      15.820822       9.758450      -0.069279      43.925192 0.45162722E+03  0.10585594E+05                                10.543989                            6.925121       0.031159       2.044035                    0.999582      26.715140      73.604639       0.656244       0.398204      -1.089762       0.123670       0.000789      -0.073496       0.143863      -0.033555      -0.009508       0.040828      -0.066477       0.134296      -0.070110      -0.007424       0.077534             14.507203       9.436628       1.492704      -2.234698      16.941877       9.860260      17.143103           0.051975
          349              N       4.459470      19.678085       7.007100      -0.352176      62.974977 0.61945395E+03  0.15699003E+05                                13.271020                            8.048314      -0.074092       1.955222                    0.999390      30.977562      88.495238       0.616327       0.392132      -1.094913       0.075704      -0.017581       0.112241       0.136522       0.071726       0.036156       0.032385       0.045007      -0.094442      -0.060996      -0.046703       0.107699             20.328653      22.490674       9.204682       8.015510      19.066926      -3.016378      19.428360           0.033927
          350              N       5.433301      20.025082       7.927201      -0.101605      47.607272 0.47719814E+03  0.11304180E+05                                10.977911                            7.028501       0.031062       2.024894                    0.999693      27.371818      75.035079       0.666051       0.388202      -1.100191      -0.064700       0.051581      -0.132994       0.156633       0.042898       0.040763       0.034750       0.038758      -0.059953      -0.050130      -0.034094       0.084224             15.652947      18.074862       9.251629       6.616544      16.360383       1.167889      12.523596          -0.047400
          351              N       8.871928      18.325916      13.756750      -0.338228      59.817728 0.62747273E+03  0.15989031E+05                                12.914285                            8.149678      -0.129738       1.941479                    0.998890      31.067384      89.643890       0.605566       0.396933      -1.089157      -0.082729       0.008011      -0.099720       0.129816       0.018274       0.017307       0.089428      -0.028989       0.131875      -0.075310      -0.040039       0.115350             18.730912      15.298854      -2.588525       5.853838      19.001611       9.553018      21.892271           0.019445
          352              N       8.283153      17.759528      12.628450      -0.068325      43.790427 0.45037341E+03  0.10548041E+05                                10.519445                            6.913493       0.037575       2.046729                    0.999585      26.676679      73.451320       0.657133       0.397973      -1.090006       0.124043      -0.000447       0.073776       0.144326       0.033860       0.008709       0.040018      -0.066807       0.133680      -0.070403      -0.006167       0.076570             14.465012       9.413862      -1.487571       2.225746      16.892093       9.827184      17.089082           0.043769
          353              N       4.186350      17.927430       8.484635      -0.351025      62.889610 0.61862893E+03  0.15672483E+05                                13.257504                            8.041575      -0.071041       1.956269                    0.999401      30.960260      88.422811       0.616759       0.391997      -1.095034      -0.113920      -0.077094      -0.017600       0.138676       0.036009      -0.030203      -0.072089      -0.068554      -0.015508      -0.059729      -0.047108       0.106838             20.305323      19.411429       7.992884       3.028320      22.446992      -9.189515      19.057549          -0.025518
          354              N       3.266249      16.953599       8.831632      -0.105466      47.832158 0.47945969E+03  0.11373906E+05                                11.019317                            7.050513       0.019713       2.020692                    0.999683      27.439171      75.331993       0.664092       0.388795      -1.099509       0.133964       0.065406       0.051385       0.157686       0.039950      -0.036173      -0.043003      -0.051521      -0.026762      -0.052032      -0.032691       0.084723             15.718963      12.572622       6.639476      -1.165885      18.145651      -9.295984      16.438617           0.059197
          355              N      19.823600      13.514972       7.132466      -0.338435      59.794695 0.62730751E+03  0.15983293E+05                                12.910018                            8.148026      -0.128849       1.941805                    0.998892      31.062715      89.617421       0.605710       0.396877      -1.089228       0.100049       0.082371       0.008241       0.129857       0.017317      -0.089600      -0.018228       0.079610      -0.021297      -0.075419      -0.039857       0.115276             18.723838      21.878568       5.851544      -9.545532      15.296694       2.590710      18.996252           0.024715
          356              N      20.951900      14.103747       6.566078      -0.068051      43.774388 0.45024604E+03  0.10543921E+05                                10.516172                            6.912171       0.037517       2.046739                    0.999586      26.670667      73.421910       0.657270       0.397933      -1.090074      -0.073683      -0.123794      -0.000717       0.144064       0.008911      -0.040295      -0.033911       0.099538       0.032747      -0.070093      -0.006602       0.076695             14.460255      17.084031       2.227425      -9.823339       9.411536       1.484962      16.885199           0.051480
          357              N      18.200550       6.733980       2.708815      -0.352186      63.171288 0.62055625E+03  0.15738086E+05                                13.305234                            8.058554      -0.083335       1.952007                    0.999377      31.019107      88.721803       0.615419       0.392432      -1.094414       0.113927      -0.076912       0.018398       0.138685      -0.035102      -0.032016       0.072462      -0.070284      -0.020822      -0.061756      -0.046054       0.107811             20.405339      19.510700      -8.056498       3.032938      22.572702       9.235242      19.132615           0.044921
          358              N      19.120651       5.760149       2.361818      -0.105775      47.972844 0.48046707E+03  0.11406285E+05                                11.045316                            7.059862       0.014920       2.018681                    0.999682      27.478425      75.521874       0.663232       0.389009      -1.099116      -0.134919       0.065930      -0.052455       0.159064      -0.038712      -0.037245       0.043145      -0.052207      -0.029572      -0.053227      -0.031496       0.084723             15.771196      12.615016      -6.671743      -1.173394      18.212688       9.329461      16.485885           0.070008
          359              N       2.563300       2.321522       4.060984      -0.337980      59.856295 0.62759986E+03  0.15994366E+05                                12.921677                            8.151448      -0.131540       1.940911                    0.998880      31.076284      89.698982       0.605346       0.397025      -1.089006      -0.099648       0.082145      -0.007798       0.129377      -0.017503      -0.089465       0.018524       0.080352      -0.023001      -0.075464      -0.039989       0.115453             18.747085      21.922715      -5.857503      -9.572978      15.299051      -2.583606      19.019487           0.024176
          360              N       1.435000       2.910297       4.627372      -0.069375      43.934351 0.45173322E+03  0.10588965E+05                                10.546131                            6.926368       0.031096       2.044018                    0.999582      26.718315      73.622477       0.656106       0.398254      -1.089701       0.073293      -0.123762       0.000680       0.143837      -0.009447      -0.040853       0.033636       0.100276       0.032318      -0.070115      -0.007409       0.077523             14.510185      17.148832      -2.238076      -9.861904       9.440268      -1.490514      16.941455           0.052757
          361              N      15.379800      15.652920      13.902265      -0.350143      62.947440 0.61865791E+03  0.15675429E+05                                13.270940                            8.044146      -0.076765       1.954760                    0.999376      30.959464      88.464165       0.616306       0.392230      -1.094730      -0.112277       0.075282       0.017958       0.136367      -0.035857       0.031404      -0.071594      -0.069347      -0.020412      -0.060553      -0.046435       0.106988             20.341873      19.452803      -8.027775      -3.025424      22.498587      -9.200847      19.074230           0.038236
          362              N      14.459699      16.626751      13.555268      -0.100394      47.612743 0.47694778E+03  0.11298891E+05                                10.984078                            7.029310       0.026113       2.023617                    0.999687      27.366463      75.068601       0.665511       0.388495      -1.099777       0.132442      -0.063903      -0.051895       0.155941      -0.040463       0.035424      -0.042537      -0.050025      -0.030723      -0.051007      -0.033272       0.084278             15.669419      12.538031      -6.624348       1.165516      18.090875      -9.260211      16.379350           0.047276
          363              N       8.630150      20.065378      15.254434      -0.338119      59.862010 0.62762541E+03  0.15994889E+05                                12.920979                            8.150557      -0.129882       1.941313                    0.998892      31.078896      89.700847       0.605508       0.396922      -1.089096       0.099171      -0.082612      -0.007415       0.129286      -0.017736       0.089259      -0.018539       0.081242      -0.022989      -0.075094      -0.040493       0.115587             18.746088      21.923520      -5.855993       9.574385      15.293859       2.582811      19.020886           0.019891
          364              N       9.758450      19.476603      15.820822      -0.069839      43.960199 0.45197103E+03  0.10596053E+05                                10.550031                            6.928025       0.030925       2.043788                    0.999584      26.727675      73.656243       0.656044       0.398235      -1.089701      -0.073493       0.123841       0.000682       0.144008      -0.009331       0.040652      -0.033527       0.100900       0.032964      -0.070345      -0.007114       0.077458             14.516264      17.154357      -2.236649       9.866754       9.443146       1.493667      16.951289           0.050318
          365              N       7.007100       4.459470      19.678085      -0.353965      63.187480 0.62129978E+03  0.15761057E+05                                13.305525                            8.063546      -0.082458       1.951856                    0.999399      31.039450      88.780472       0.615233       0.392448      -1.094445       0.115397       0.079783      -0.017299       0.141355       0.034922       0.031805       0.074016      -0.070859      -0.017602      -0.062375      -0.046739       0.109114             20.392461      19.501046       8.051680      -3.028526      22.556848       9.226460      19.119489           0.046718
          366              N       7.927201       5.433301      20.025082      -0.109333      48.089433 0.48199637E+03  0.11451608E+05                                11.062450                            7.071953       0.012934       2.017393                    0.999683      27.522292      75.670575       0.662548       0.389104      -1.099056      -0.136401      -0.067416       0.052440       0.160935       0.039372       0.036942       0.044316      -0.051386      -0.028471      -0.052634      -0.033086       0.085720             15.790033      12.637993       6.683885       1.173626      18.231584       9.334800      16.500521           0.073671
          367              N      13.756750       8.871928      18.325916      -0.338312      59.815664 0.62745328E+03  0.15988565E+05                                12.914302                            8.149753      -0.129890       1.941477                    0.998887      31.067351      89.646686       0.605535       0.396953      -1.089133      -0.099959      -0.082415       0.008384       0.129824       0.017387       0.089616       0.018263       0.079978      -0.021503      -0.075402      -0.040020       0.115422             18.731305      21.888701       5.851822       9.550422      15.299345      -2.593732      19.005871           0.024775
          368              N      12.628450       8.283153      17.759528      -0.067896      43.792742 0.45037803E+03  0.10548170E+05                                10.520548                            6.914026       0.035915       2.046205                    0.999583      26.675141      73.447026       0.657037       0.398030      -1.089968       0.073590       0.123859      -0.000577       0.144072       0.008930       0.040305       0.033844       0.099689       0.033052      -0.070127      -0.006612       0.076739             14.467684      17.092949       2.226013       9.829583       9.413671      -1.488266      16.896432           0.051292
          369              O       8.574183       1.025320      15.296969      -0.511964      47.581778 0.66144249E+03  0.16865151E+05                                10.645384                            8.117207      -0.198589       1.958684                    0.998077      29.339064      81.280080       0.643066       0.373553      -1.119786       0.058150       0.029719      -0.049015       0.081652       0.009586      -0.040752       0.018842       0.091846      -0.102733      -0.062243      -0.015680       0.077923             12.667178      17.442295       1.139179      -5.451203      10.215863       2.516754      10.343376          -0.043908
          370              O      13.588848       2.243167      13.356025      -0.539247      21.567568 0.29490292E+03  0.61178653E+04                                 5.984451                            5.090936       0.558824       2.260783                    0.999074      25.088746      61.816818       0.895855       0.329570      -1.160407      -0.115687      -0.009242       0.037732       0.122036      -0.081142      -0.123156       0.034588       0.105451      -0.298446      -0.157857      -0.041326       0.199183              6.565254       9.391293       0.173188      -2.676863       5.266201       0.134917       5.038268           0.000923
          371              O       6.145204       0.570866      16.031259      -0.494275      50.220388 0.68685129E+03  0.17751471E+05                                11.238273                            8.358267      -0.611950       1.838790                    0.996472      29.449217      83.246383       0.621346       0.381418      -1.109410      -0.040987       0.020190      -0.083992       0.095615      -0.002823       0.018412       0.006883       0.057055      -0.085968      -0.035642      -0.011696       0.047338             13.950116      17.054162      -2.954807       3.703639      11.629996       2.709327      13.166190          -0.014720
          372              O       2.169291       2.343908      12.673224      -0.513492      21.755857 0.28377475E+03  0.58365195E+04                                 6.068882                            5.011621       0.572167       2.274188                    0.998995      24.675081      60.735007       0.897247       0.331905      -1.157199       0.090949      -0.026493       0.077512       0.122400       0.000873       0.124859       0.063244       0.001254       0.281674      -0.132428      -0.048021       0.180448              7.017738       7.772847      -1.561557       3.772543       5.237881      -0.712594       8.042486          -0.002881
          373              O       2.619267      21.361580       4.103519      -0.516367      47.769402 0.66450615E+03  0.16963444E+05                                10.671523                            8.135181      -0.198321       1.957826                    0.998072      29.407313      81.526941       0.642428       0.373479      -1.119802      -0.057970      -0.030644      -0.048184       0.081371       0.009970       0.040053      -0.016680       0.094355      -0.100871      -0.060184      -0.018270       0.078454             12.700564      17.482746       1.142064       5.462815      10.248927      -2.530592      10.370020           0.067952
          374              O      19.991502      20.143733       2.162575      -0.539580      21.601135 0.29543618E+03  0.61319504E+04                                 5.991821                            5.096393       0.556775       2.259846                    0.999072      25.102978      61.875495       0.895113       0.329681      -1.160262       0.115971       0.009385       0.037805       0.122338      -0.081332       0.123079      -0.034684       0.104982      -0.298406      -0.157832      -0.041331       0.199162              6.574242       9.405906       0.173195       2.682704       5.271511      -0.135257       5.045309           0.001401
          375              O       5.048246      21.816034       4.837809      -0.495599      50.313208 0.68826194E+03  0.17797629E+05                                11.252172                            8.366859      -0.611580       1.838376                    0.996494      29.481267      83.368489       0.621005       0.381419      -1.109373       0.040189      -0.020878      -0.084439       0.095817      -0.003322      -0.017588      -0.006657       0.058498      -0.084450      -0.034903      -0.012563       0.047466             13.969047      17.082460      -2.955137      -3.711436      11.645338      -2.713743      13.179345           0.053206
          376              O       9.024159      20.042992       1.479774      -0.513929      21.775625 0.28407621E+03  0.58443749E+04                                 6.072874                            5.014548       0.570885       2.273552                    0.998994      24.685400      60.772545       0.896898       0.331940      -1.157148      -0.091171       0.026575       0.077554       0.122609       0.000828      -0.124957      -0.063425       0.001113       0.281837      -0.132640      -0.047970       0.180610              7.022749       7.779178      -1.563160      -3.776141       5.241051       0.713668       8.048019           0.003052
          377              O      13.812717      12.218770      18.283381      -0.515575      47.756993 0.66377837E+03  0.16940227E+05                                10.668509                            8.128772      -0.193819       1.959377                    0.998087      29.395651      81.483512       0.642913       0.373300      -1.119937      -0.057029       0.032525       0.046989       0.080735      -0.009962      -0.040257      -0.015454       0.095982      -0.099973      -0.059272      -0.019961       0.079233             12.702510      17.488394      -1.133927      -5.475865      10.239380      -2.531229      10.379755           0.051602
          378              O       8.798052      13.436617      20.224325      -0.540314      21.693371 0.29689727E+03  0.61706990E+04                                 6.012423                            5.111612       0.550755       2.257205                    0.999066      25.141176      62.038845       0.892971       0.330020      -1.159809       0.116644      -0.009639      -0.037823       0.123001       0.081805      -0.122883      -0.034929       0.104251      -0.298690      -0.157814      -0.041448       0.199261              6.599447       9.448128      -0.176249      -2.696824       5.286885      -0.135239       5.063327           0.001674
          379              O      16.241696      11.764316      17.549091      -0.496376      50.383029 0.68927096E+03  0.17831812E+05                                11.264470                            8.373883      -0.613454       1.837521                    0.996491      29.504512      83.477037       0.620591       0.381500      -1.109217       0.039346       0.022895       0.083289       0.094917       0.005261       0.016795      -0.007029       0.060467      -0.081405      -0.034535      -0.013245       0.047779             13.987736      17.097102       2.954941       3.716817      11.658220      -2.723272      13.207887           0.047133
          380              O      20.217609      13.537358      20.907126      -0.515336      21.864805 0.28543739E+03  0.58799661E+04                                 6.091841                            5.028463       0.565338       2.270897                    0.998992      24.727156      60.933791       0.895058       0.332193      -1.156816      -0.092078      -0.026986      -0.077723       0.123481      -0.000911       0.125001      -0.063988       0.000459       0.283065      -0.133029      -0.048050       0.181079              7.046451       7.807248       1.570318       3.793229       5.255512       0.718891       8.076593           0.001721
          381              O      19.767633      10.168130       7.089931      -0.517578      47.862483 0.66549864E+03  0.16995347E+05                                10.683501                            8.139063      -0.194458       1.958595                    0.998092      29.433844      81.619817       0.642525       0.373278      -1.119938       0.057310      -0.032850       0.046885       0.081005      -0.010050       0.040080       0.014776       0.096339      -0.100400      -0.058739      -0.020615       0.079354             12.721740      17.510984      -1.134653       5.483857      10.257611       2.539328      10.396625           0.059954
          382              O       2.395398       8.950283       9.030875      -0.540509      21.722152 0.29734877E+03  0.61826962E+04                                 6.018868                            5.116285       0.549076       2.256469                    0.999065      25.152374      62.088292       0.892318       0.330122      -1.159670      -0.116788       0.009734      -0.037980       0.123194       0.081920       0.122754       0.035014       0.103987      -0.298799      -0.157762      -0.041461       0.199223              6.607431       9.461067      -0.176583       2.701953       5.291661       0.135372       5.069566           0.001683
          383              O      17.338654      10.622584       6.355641      -0.495876      50.371247 0.68910697E+03  0.17826275E+05                                11.263078                            8.373182      -0.614340       1.837291                    0.996496      29.499039      83.454940       0.620592       0.381527      -1.109212      -0.039424      -0.022880       0.083100       0.094781       0.005201      -0.016725       0.006781       0.060596      -0.081633      -0.034376      -0.013467       0.047843             13.986132      17.093285       2.952001      -3.716812      11.656413       2.724569      13.208699           0.052764
          384              O      13.362741       8.849542       9.713676      -0.515231      21.867983 0.28548627E+03  0.58812899E+04                                 6.092731                            5.029122       0.565199       2.270867                    0.998991      24.727355      60.938128       0.894929       0.332223      -1.156777       0.092061       0.027000      -0.077747       0.123486      -0.000966      -0.124933       0.063992       0.000519       0.283014      -0.132931      -0.048104       0.181035              7.047649       7.808732       1.570740      -3.794002       5.256321      -0.719015       8.077894           0.002284
          385              O      15.296969       8.574183       1.025320      -0.517824      47.866522 0.66557378E+03  0.16997711E+05                                10.684006                            8.139508      -0.194279       1.958575                    0.998095      29.435697      81.625490       0.642511       0.373277      -1.119941      -0.046649       0.057471       0.032877       0.080993      -0.040031       0.014864       0.009920      -0.098443      -0.094036      -0.058774      -0.020520       0.079294             12.722428      10.395681      -5.483962       2.539485      17.513565       1.133809      10.258038           0.060125
          386              O      13.356025      13.588848       2.243167      -0.540480      21.704234 0.29707175E+03  0.61752739E+04                                 6.014792                            5.113386       0.550183       2.256945                    0.999065      25.145465      62.055555       0.892738       0.330056      -1.159770       0.038157      -0.116595      -0.009825       0.123073      -0.122785       0.034962      -0.081838      -0.201442      -0.006878      -0.157753      -0.041457       0.199210              6.602394       5.066112      -2.699293       0.135112       9.452641       0.176258       5.288428           0.001788
          387              O      16.031259       6.145204       0.570866      -0.496176      50.383047 0.68930496E+03  0.17832600E+05                                11.264590                            8.374251      -0.614312       1.837201                    0.996501      29.503295      83.468624       0.620570       0.381515      -1.109226      -0.083077      -0.039408       0.022992       0.094781       0.016804       0.006836      -0.005104      -0.071189      -0.050221      -0.034445      -0.013477       0.047922             13.988704      13.212124       3.718339       2.726333      17.096074      -2.951076      11.657914           0.052523
          388              O      12.673224       2.169291       2.343908      -0.515141      21.868567 0.28548556E+03  0.58813166E+04                                 6.092963                            5.029128       0.565196       2.270880                    0.998991      24.726851      60.938630       0.894918       0.332225      -1.156767       0.077927       0.091802      -0.027042       0.123416       0.124934       0.064018       0.000927       0.140977      -0.142120      -0.132940      -0.048006       0.180946              7.048450       8.077838       3.794456      -0.719322       7.810157      -1.571602       5.257356           0.002315
          389              O       4.103519       2.619267      21.361580      -0.512453      47.646824 0.66230887E+03  0.16893802E+05                                10.656821                            8.123572      -0.199236       1.958378                    0.998066      29.354203      81.354072       0.642650       0.373650      -1.119645      -0.048650      -0.057732      -0.030564       0.081449       0.040404      -0.018140       0.009876      -0.097039      -0.089370      -0.061444      -0.016684       0.078128             12.684218      10.361197       5.463156      -2.522358      17.464843       1.138577      10.226616           0.062600
          390              O       2.162575      19.991502      20.143733      -0.539439      21.597573 0.29537275E+03  0.61303309E+04                                 5.991255                            5.095913       0.556912       2.259930                    0.999072      25.101075      61.870134       0.895133       0.329689      -1.160249       0.037499       0.116035       0.009247       0.122294       0.123108      -0.034671      -0.081345      -0.201708      -0.008638      -0.157798      -0.041423       0.199220              6.573821       5.044355       2.681640      -0.135119       9.405985       0.174083       5.271122           0.001228
          391              O       4.837809       5.048246      21.816034      -0.496736      50.440487 0.69023115E+03  0.17863613E+05                                11.274498                            8.381371      -0.615031       1.836796                    0.996504      29.521704      83.553336       0.620104       0.381651      -1.109061      -0.084367       0.040610      -0.020656       0.095883      -0.016827      -0.006861      -0.003672      -0.072595      -0.045563      -0.035222      -0.012451       0.047673             13.999761      13.214789      -3.712601      -2.725600      17.112717      -2.967478      11.671778           0.057527
          392              O       1.479774       9.024159      20.042992      -0.513978      21.772128 0.28403600E+03  0.58432724E+04                                 6.072085                            5.014155       0.571032       2.273612                    0.998994      24.684543      60.766684       0.896953       0.331935      -1.157166       0.077334      -0.091412       0.026568       0.122648      -0.124881      -0.063319       0.000922       0.140694      -0.143001      -0.132494      -0.048175       0.180669              7.021154       8.047887      -3.775309       0.713201       7.776400      -1.561780       5.239173           0.003239
          393              O      18.283381      13.812717      12.218770      -0.517302      47.817430 0.66483917E+03  0.16973845E+05                                10.675767                            8.134292      -0.193341       1.959089                    0.998093      29.421426      81.567071       0.642818       0.373211      -1.120019       0.046663      -0.057242       0.032515       0.080692      -0.040079      -0.014767      -0.009895      -0.098528      -0.094278      -0.058724      -0.020674       0.079398             12.710970      10.383375      -5.476566      -2.534883      17.499714      -1.134878      10.249822           0.052913
          394              O      20.224325       8.798052      13.436617      -0.540361      21.691836 0.29688125E+03  0.61702477E+04                                 6.012004                            5.111375       0.551185       2.257386                    0.999066      25.139922      62.034003       0.893022       0.330008      -1.159827      -0.038094       0.116510      -0.009756       0.122968      -0.122877      -0.034915       0.081757      -0.201513      -0.006899      -0.157843      -0.041378       0.199221              6.598710       5.063119      -2.696864      -0.135186       9.446180      -0.175714       5.286832           0.001604
          395              O      17.549091      16.241696      11.764316      -0.495998      50.330528 0.68845737E+03  0.17804531E+05                                11.255368                            8.367981      -0.612373       1.838074                    0.996487      29.487274      83.398744       0.620951       0.381413      -1.109341       0.083170       0.039199       0.022984       0.094773       0.017215      -0.006994       0.005025      -0.070619      -0.049971      -0.034515      -0.013270       0.047784             13.975623      13.194871       3.717147      -2.719173      17.084865       2.948863      11.647132           0.046069
          396              O      20.907126      20.217609      13.537358      -0.515309      21.877190 0.28561284E+03  0.58846437E+04                                 6.094744                            5.030407       0.564802       2.270673                    0.998992      24.730740      60.953531       0.894754       0.332246      -1.156739      -0.077984      -0.091837      -0.027046       0.123479       0.125025      -0.064104      -0.000866       0.141017      -0.141829      -0.133115      -0.047894       0.181009              7.050739       8.079932       3.795954       0.720027       7.813105       1.572650       5.259180           0.001459
          397              O       7.089931      19.767633      10.168130      -0.511814      47.584355 0.66146848E+03  0.16866322E+05                                10.646705                            8.118000      -0.198910       1.958651                    0.998074      29.337752      81.283074       0.642946       0.373611      -1.119720       0.049308       0.057950      -0.029838       0.081730       0.040807       0.018907      -0.009678      -0.097100      -0.086532      -0.062299      -0.015610       0.077910             12.668903      10.347177       5.452523       2.517553      17.442165      -1.139914      10.217366          -0.044057
          398              O       9.030875       2.395398       8.950283      -0.539231      21.578582 0.29506560E+03  0.61222285E+04                                 5.986923                            5.092599       0.557791       2.260340                    0.999073      25.093771      61.838954       0.895619       0.329603      -1.160350      -0.037502      -0.115885       0.009096       0.122141       0.123116       0.034635       0.081198      -0.201933      -0.008670      -0.157867      -0.041313       0.199180              6.568428       5.040285       2.678392       0.135179       9.396909      -0.173416       5.268090           0.001000
          399              O       6.355641      17.338654      10.622584      -0.494004      50.212338 0.68670333E+03  0.17747016E+05                                11.237911                            8.357921      -0.612145       1.838818                    0.996468      29.445783      83.240179       0.621286       0.381468      -1.109353       0.084019      -0.040949      -0.020227       0.095630      -0.018328       0.006869       0.002887      -0.071424      -0.042276      -0.035610      -0.011599       0.047210             13.948988      13.163868      -3.702316       2.707713      17.053467       2.956315      11.629629          -0.014562
          400              O       9.713676      13.362741       8.849542      -0.513588      21.749559 0.28369077E+03  0.58342546E+04                                 6.067269                            5.010620       0.572295       2.274227                    0.998995      24.674107      60.726211       0.897422       0.331871      -1.157250      -0.077287       0.091243       0.026414       0.122459      -0.124837       0.063199      -0.000906       0.140494      -0.142938      -0.132395      -0.048127       0.180522              7.015099       8.040666      -3.770828      -0.711767       7.769119       1.559897       5.235512          -0.002769
          401              O       1.025320      15.296969       8.574183      -0.512440      47.628278 0.66204828E+03  0.16885093E+05                                10.653371                            8.121480      -0.198020       1.958789                    0.998069      29.349931      81.330955       0.642807       0.373604      -1.119706       0.030578      -0.048550       0.057876       0.081497       0.018082       0.009776      -0.040383       0.003766       0.190059      -0.061319      -0.016744       0.078063             12.679478      10.222915       2.521361       1.136948      10.356867      -5.460578      17.458653           0.062802
          402              O       2.243167      13.356025      13.588848      -0.539634      21.601794 0.29545678E+03  0.61324966E+04                                 5.991979                            5.096635       0.556904       2.259890                    0.999072      25.103336      61.877366       0.895073       0.329689      -1.160252      -0.009449       0.037672      -0.116041       0.122368       0.034685      -0.081414      -0.123090       0.096454       0.306878      -0.157752      -0.041506       0.199258              6.574452       5.271772       0.135191       0.173885       5.044865      -2.681871       9.406720           0.001243
          403              O       0.570866      16.031259       6.145204      -0.496977      50.439356 0.69025964E+03  0.17863964E+05                                11.273185                            8.380718      -0.614366       1.836920                    0.996509      29.523081      83.547608       0.620240       0.381576      -1.109151       0.020776      -0.084348      -0.040687       0.095925       0.006866      -0.003677       0.016883       0.013407       0.131855      -0.035235      -0.012520       0.047756             13.997937      11.669902       2.724296      -2.967294      13.212312       3.713275      17.111596           0.057525
          404              O       2.343908      12.673224       2.169291      -0.514127      21.778179 0.28412944E+03  0.58456871E+04                                 6.073185                            5.014961       0.570369       2.273290                    0.998994      24.688611      60.779655       0.896885       0.331933      -1.157165      -0.026730       0.077503       0.091405       0.122785       0.063432       0.000998       0.124838      -0.141751      -0.139551      -0.132468      -0.048197       0.180665              7.022536       5.240197      -0.713344      -1.562085       8.049252       3.776205       7.778160           0.003328
          405              O      21.361580       4.103519       2.619267      -0.517861      47.882818 0.66580511E+03  0.17005386E+05                                10.686824                            8.141217      -0.195314       1.958229                    0.998091      29.439814      81.645698       0.642398       0.373304      -1.119902      -0.032822      -0.046725      -0.057333       0.080917      -0.014832       0.010038       0.040064       0.002199       0.194920      -0.058828      -0.020562       0.079390             12.726161      10.261127      -2.540114       1.135455      10.399109       5.485890      17.518246           0.059700
          406              O      20.143733       2.162575      19.991502      -0.540273      21.705767 0.29707789E+03  0.61755338E+04                                 6.015338                            5.113545       0.549983       2.256899                    0.999065      25.145053      62.058498       0.892682       0.330069      -1.159739       0.009604       0.037979       0.116610       0.123015      -0.034945      -0.081767       0.122806       0.097425       0.305497      -0.157819      -0.041334       0.199153              6.603312       5.288970      -0.135139       0.176333       5.066618       2.699926       9.454349           0.001664
          407              O      21.816034       4.837809       5.048246      -0.495954      50.383200 0.68926944E+03  0.17831893E+05                                11.265445                            8.374634      -0.614758       1.837139                    0.996496      29.501954      83.472078       0.620474       0.381570      -1.109159      -0.022839      -0.083117       0.039341       0.094751      -0.006814      -0.005145      -0.016744       0.010532       0.131762      -0.034410      -0.013450       0.047860             13.989890      11.659335      -2.727300      -2.951128      13.214006      -3.717728      17.096330           0.052353
          408              O      20.042992       1.479774       9.024159      -0.514923      21.857557 0.28531600E+03  0.58768962E+04                                 6.090703                            5.027458       0.566076       2.271298                    0.998992      24.721047      60.917677       0.895122       0.332202      -1.156798       0.026824       0.077713      -0.091835       0.123257      -0.063867       0.000832      -0.124998      -0.141608      -0.140487      -0.132991      -0.047947       0.180938              7.045619       5.255384       0.718910      -1.570857       8.074845      -3.792588       7.806629           0.002118
          409              O      12.218770      18.283381      13.812717      -0.514873      47.729473 0.66328748E+03  0.16924719E+05                                10.664639                            8.125860      -0.194670       1.959191                    0.998091      29.385009      81.449205       0.643011       0.373309      -1.119920       0.032602       0.046563      -0.057056       0.080538      -0.015841      -0.009764      -0.040486       0.003110       0.193681      -0.059797      -0.019418       0.079215             12.697517      10.235819      -2.529101      -1.134028      10.374372      -5.473376      17.482359           0.038202
          410              O      13.436617      20.224325       8.798052      -0.540018      21.677790 0.29663436E+03  0.61637956E+04                                 6.009131                            5.108967       0.551578       2.257622                    0.999067      25.133689      62.010703       0.893312       0.329971      -1.159866      -0.009445      -0.037973       0.116366       0.122769      -0.034882       0.081575      -0.122875       0.097431       0.306060      -0.157915      -0.041234       0.199149              6.595489       5.284570      -0.134915      -0.176105       5.060445      -2.694888       9.441452           0.001393
          411              O      11.764316      17.549091      16.241696      -0.494106      50.226289 0.68680295E+03  0.17751024E+05                                11.240478                            8.358189      -0.612293       1.838652                    0.996466      29.451370      83.271439       0.621286       0.381438      -1.109326       0.023113       0.082922       0.039157       0.094570      -0.007013       0.004736       0.017577       0.011650       0.129141      -0.034792      -0.012545       0.047336             13.955360      11.630528      -2.714762       2.942804      13.179419       3.711677      17.056131           0.037701
          412              O      13.537358      20.907126      20.217609      -0.514760      21.843858 0.28510344E+03  0.58713268E+04                                 6.087756                            5.025239       0.566786       2.271631                    0.998992      24.715211      60.893831       0.895427       0.332156      -1.156857      -0.026776      -0.077738      -0.091652       0.123126      -0.063805      -0.000822       0.124983      -0.141476      -0.140301      -0.132946      -0.047898       0.180844              7.041980       5.253391       0.718253       1.569963       8.070190       3.789861       7.802358           0.000908
          413              O      10.168130       7.089931      19.767633      -0.516239      47.751912 0.66425289E+03  0.16955170E+05                                10.668827                            8.133534      -0.197287       1.958229                    0.998074      29.402008      81.504856       0.642512       0.373471      -1.119822      -0.030765       0.048382       0.057953       0.081522       0.016672      -0.009953       0.040057       0.003083       0.191589      -0.060099      -0.018262       0.078360             12.696858      10.246062       2.530177      -1.141156      10.368491       5.461120      17.476021           0.068167
          414              O       8.950283       9.030875       2.395398      -0.539808      21.614198 0.29565333E+03  0.61376596E+04                                 5.994493                            5.098481       0.555876       2.259409                    0.999072      25.109787      61.900807       0.894862       0.329709      -1.160223       0.009503      -0.037749      -0.116184       0.122532       0.034736       0.081496       0.123033       0.096664       0.306463      -0.157761      -0.041458       0.199219              6.577351       5.273514       0.135521      -0.173269       5.047509       2.684161       9.411029           0.001542
          415              O      10.622584       6.355641      17.338654      -0.495650      50.308756 0.68822142E+03  0.17796024E+05                                11.251070                            8.366262      -0.611194       1.838468                    0.996498      29.480880      83.361561       0.621077       0.381387      -1.109415      -0.021015       0.084454      -0.040242       0.095883       0.006650       0.003390      -0.017550       0.012919       0.129918      -0.034865      -0.012572       0.047438             13.967034      11.643862       2.711401       2.956610      13.175590      -3.710773      17.081650           0.053549
          416              O       8.849542       9.713676      13.362741      -0.514254      21.789288 0.28429449E+03  0.58500276E+04                                 6.075714                            5.016802       0.569968       2.273103                    0.998994      24.692378      60.797082       0.896602       0.331984      -1.157102       0.026720      -0.077538       0.091459       0.122845       0.063538      -0.000973      -0.124894      -0.141679      -0.139555      -0.132575      -0.048149       0.180723              7.025860       5.242545      -0.714020       1.563349       8.052376      -3.778391       7.782659           0.003019

******************************************************
Auxiliary information for the entire system
The total spin magnetic moment of the unit cell is   11.264140
The total net atomic charge of the unit cell is   -0.000001
Accuracy of reproducing the electrostatic potential in the unit cell:
  The inner radius (bohr) =    5.0000
  The outer radius (bohr) =   12.0000
  Valid grid points have density less than (e/(bohr^3)) =    0.0001
  The number of valid grid points were=      1210096
  The rms potential error without charges in kcal/mol is=      5.40574
  The rms potential error with partial charges in kcal/mol is=      1.39393
  The RRMSE value at monopole order=      0.25786
  The rms potential error with partial charges and cloud penetration in kcal/mol is=      1.38792
  The RRMSE value at monopole order with cloud penetration is=      0.25675
  The rms potential error with partial charges and atomic dipoles in kcal/mol is=      0.40553
  The RRMSE value at dipole order=      0.07502
  The rms potential error with partial charges, atomic dipoles and cloud penetration in kcal/mol is=      0.40222
  The RRMSE value at dipole order with cloud penetration=      0.07441

******************************************************
The electron densities and ab initio electrostatic potential were computed in VASP using the PBE functional and
projector augmented wave method. See the main text of the journal article for a description of computational details.
The atomic charges, dipoles, and quadrupoles were computed with the DDEC6 method as described in
(a) T. A. Manz and N. Gabaldon Limas, RSC Adv. 6 (2016) 47771-47801 DOI: 10.1039/c6ra04656h
(b) N. Gabaldon Limas and T. A. Manz, RSC Adv. 8 (2018) 2678-2707 DOI: 10.1039/c7ra11829e.
For each atom in the material, the electron cloud parameters were fit to the spherically averaged atom-in-material
electron density using radial positions for which this density was between 10^-4 and 10^-2 electrons per cubic bohr.
The polarizabilities, dispersion coefficients, and quantum Drude oscillator (QDO) parameters were fit using the MCLF method.
The magnetic structure of the system was optimized in VASP from the default ferromagnetic initial guess using spin polarization.
The atomic spin moments (ASMs) were computed on this optimized magnetic structure using the DDEC6 partition as inputs
to the method of T. A. Manz and D. S. Sholl, J. Chem. Theory Comput. 7 (2011) 4146-4164 DOI: 10.1021/ct200539n.
The RMSE and RRMSE were computed using a uniform grid with Ewald summation.
