# Supplementary material for: A collection of forcefield precursors for metal–organic frameworks
Source: RSC Adv. 2019 Nov 13;9(63):36492–507. doi: 10.1039/c9ra07327b (PMC9075174; doi:10.1039/c9ra07327b)
Supplement: RA-009-C9RA07327B-s3598 [file RA-009-C9RA07327B-s3598.xyz]

   72
jmolscript: load "" {1 1 1} spacegroup "x,y,z" unitcell [{      6.754000     0.000000     0.000000 }, {      0.000000    11.937000     0.000000 }, {     -2.424677     0.000000    13.235742 }]
Pr    -1.479524     9.921199     9.992059     2.077002
Pr     4.596508     3.952699     9.861554     2.077002
Pr     5.808847     2.015801     3.243683     2.077001
Pr    -0.267185     7.984301     3.374188     2.077001
H      3.080203    11.202875    12.691753     0.139285
H      2.748265     9.597348     1.920506     0.137837
H      0.036781     5.234374     7.161860     0.139285
H      2.793396     3.628848     4.697365     0.137837
H      1.249120     0.734125     0.543989     0.139285
H      1.581058     2.339652    11.315236     0.137837
H      4.292542     6.702626     6.073882     0.139285
H      1.535927     8.308152     8.538377     0.137837
C      1.767723    10.715845    10.333144     0.624013
C      1.402261    10.504560    11.782458     0.128267
C      2.254724    10.800598    12.839993    -0.125758
C      4.261226    10.477105     0.884148     0.031024
C      5.152635    10.751656     2.079335     0.625881
C      3.019804     9.874286     1.076066    -0.139461
C      2.200194     9.701200    -0.031766     0.131104
C      0.783896     9.155679     0.052943     0.630262
C      1.349262     4.747345     9.520469     0.624014
C      1.714723     4.536060     8.071155     0.128268
C      0.862260     4.832098     7.013620    -0.125758
C      1.280435     4.508605     5.733723     0.031024
C      0.389026     4.783156     4.538536     0.625881
C      2.521858     3.905786     5.541805    -0.139461
C      3.341468     3.732700     6.649637     0.131104
C      4.757765     3.187179     6.564928     0.630262
C      2.561600     1.221155     2.902598     0.624014
C      2.927062     1.432440     1.453284     0.128267
C      2.074599     1.136402     0.395749    -0.125758
C      0.068097     1.459895    12.351594     0.031024
C     -0.823312     1.185344    11.156407     0.625882
C      1.309519     2.062714    12.159676    -0.139461
C      4.553806     2.235800     0.031766     0.131104
C      3.545427     2.781321    13.182799     0.630262
C      2.980061     7.189655     3.715273     0.624014
C      2.614600     7.400940     5.164587     0.128267
C      3.467063     7.104902     6.222122    -0.125758
C      3.048888     7.428395     7.502019     0.031024
C      3.940297     7.153844     8.697206     0.625882
C      1.807465     8.031214     7.693937    -0.139461
C      0.987855     8.204300     6.586105     0.131104
C     -0.428442     8.749821     6.670814     0.630262
N      0.168563    10.009175    11.969081    -0.403781
N      2.948422     4.040675     7.884532    -0.403781
N      4.160760     1.927825     1.266661    -0.403781
N      1.380901     7.896325     5.351210    -0.403781
O      0.801080    10.756431     9.519146    -0.646221
O      2.972727    10.829246    10.034016    -0.637007
O      5.076667     9.932778     3.032308    -0.650107
O      5.878431    11.768688     2.047569    -0.640930
O      0.307067     8.865610     1.170040    -0.663178
O     -2.248125     9.038696    12.183501    -0.618233
O      2.315905     4.787931    10.334467    -0.646221
O      0.144258     4.860746     9.819597    -0.637007
O      0.464994     3.964278     3.585563    -0.650107
O     -0.336770     5.800188     4.570302    -0.640930
O      5.234594     2.897110     5.447831    -0.663178
O     -1.388891     3.070196     7.670112    -0.618233
O      3.528243     1.180569     3.716596    -0.646221
O      1.356596     1.107754     3.201726    -0.637007
O     -0.747344     2.004222    10.203434    -0.650107
O     -1.549108     0.168312    11.188173    -0.640931
O      4.022256     3.071390    12.065702    -0.663178
O     -0.176552     2.898304     1.052241    -0.618233
O      2.013418     7.149069     2.901275    -0.646221
O      4.185065     7.076254     3.416145    -0.637007
O      3.864329     7.972722     9.650179    -0.650107
O      4.666093     6.136812     8.665440    -0.640931
O     -0.905271     9.039890     7.787911    -0.663178
O     -1.035786     8.866804     5.565630    -0.618233

The following XYZ coordinates are in angstroms. Other properties are in atomic units.
The sperically averaged electron density of each atom fit to a function of the form exp(a - br)
eigen_1, eigen_2 and eigen_3 are the three eigenvalues of traceless quadrupole moment tensor
  atom number  atomic symbol              X              Y              Z     net charge C6 coefficient C8 coefficient C10 coefficient fluctuating dipole atomic polarizability isotropic forcefield polarizability              a              b squared Pearson coefficient          <r^3>          <r^4>         wp_QDO          m_QDO          q_QDO       dipole_x       dipole_y       dipole_z         dipole            Qxy            Qxz            Qyz     Q(x^2-y^2)  Q(3z^2 - R^2)        eigen_1        eigen_2        eigen_3 static polarizability      alpha(xx)      alpha(xy)      alpha(xz)      alpha(yy)      alpha(yz)      alpha(zz) atomic spin moment
            1             Pr      -1.479524       9.921199       9.992059       2.077002     166.059215 0.39340538E+04  0.14297587E+06                                19.567921                           16.629835       2.630226       2.450586                    0.999507      88.325668     216.785311       0.639318       0.263613      -1.338579      -0.053947       0.005769      -0.034672       0.064387      -0.079861      -0.090766      -0.080263      -0.213426      -0.177400      -0.197656       0.022883       0.174773             22.309562      21.596431       2.793438       1.296713      21.474175       9.358451      23.858080           0.000055
            2             Pr       4.596508       3.952699       9.861554       2.077002     166.059272 0.39340556E+04  0.14297596E+06                                19.567926                           16.629840       2.630226       2.450586                    0.999507      88.325676     216.785348       0.639318       0.263613      -1.338579       0.053947       0.005769       0.034671       0.064387       0.079861      -0.090766       0.080263      -0.213425      -0.177400      -0.197656       0.022884       0.174773             22.309567      21.596437      -2.793440       1.296716      21.474175      -9.358453      23.858090           0.000059
            3             Pr       5.808847       2.015801       3.243683       2.077001     166.059602 0.39340647E+04  0.14297638E+06                                19.567957                           16.629864       2.630225       2.450585                    0.999507      88.325700     216.785497       0.639317       0.263613      -1.338579       0.053947      -0.005770       0.034672       0.064387      -0.079862      -0.090765      -0.080264      -0.213426      -0.177399      -0.197656       0.022883       0.174774             22.309604      21.596475       2.793444       1.296716      21.474215       9.358471      23.858122           0.000058
            4             Pr      -0.267185       7.984301       3.374188       2.077001     166.059490 0.39340619E+04  0.14297625E+06                                19.567946                           16.629856       2.630226       2.450586                    0.999507      88.325695     216.785456       0.639317       0.263613      -1.338579      -0.053947      -0.005769      -0.034671       0.064387       0.079862      -0.090766       0.080264      -0.213427      -0.177402      -0.197657       0.022883       0.174774             22.309591      21.596460      -2.793444       1.296718      21.474199      -9.358464      23.858114           0.000057
            5              H       3.080203      11.202875      12.691753       0.139285       0.840997 0.60231909E+01  0.56366311E+02                                 1.599293                            1.535763      -1.344590       2.264863                    0.993676       3.657048      10.778240       0.445718       1.468429      -0.669343       0.036566       0.016037      -0.004427       0.040173       0.010850       0.002869      -0.004935       0.010247      -0.010049      -0.013523      -0.000154       0.013677              1.633445       2.051963       0.268416      -0.102885       1.464207      -0.031232       1.384164          -0.000002
            6              H       2.748265       9.597348       1.920506       0.137837       1.010658 0.74982148E+01  0.73452089E+02                                 1.748508                            1.668363      -1.338698       2.261096                    0.994383       3.654015      10.697406       0.449165       1.392048      -0.684507      -0.004912      -0.011397       0.035436       0.037546      -0.000103      -0.002306       0.001643      -0.005393       0.048457      -0.010969      -0.005503       0.016472              1.775334       1.581708       0.145140      -0.181186       1.575513      -0.373975       2.168782           0.000002
            7              H       0.036781       5.234374       7.161860       0.139285       0.840997 0.60231895E+01  0.56366292E+02                                 1.599292                            1.535762      -1.344590       2.264863                    0.993676       3.657048      10.778238       0.445718       1.468429      -0.669343      -0.036566       0.016037       0.004427       0.040173      -0.010850       0.002869       0.004935       0.010247      -0.010049      -0.013523      -0.000154       0.013677              1.633444       2.051963      -0.268416      -0.102885       1.464206       0.031232       1.384164          -0.000002
            8              H       2.793396       3.628848       4.697365       0.137837       1.010657 0.74982077E+01  0.73452005E+02                                 1.748507                            1.668362      -1.338698       2.261096                    0.994383       3.654014      10.697404       0.449164       1.392049      -0.684507       0.004912      -0.011397      -0.035436       0.037546       0.000103      -0.002306      -0.001643      -0.005393       0.048457      -0.010969      -0.005503       0.016472              1.775334       1.581707      -0.145139      -0.181185       1.575513       0.373975       2.168782           0.000002
            9              H       1.249120       0.734125       0.543989       0.139285       0.840997 0.60231909E+01  0.56366311E+02                                 1.599293                            1.535763      -1.344590       2.264863                    0.993676       3.657048      10.778240       0.445718       1.468429      -0.669343      -0.036566      -0.016037       0.004427       0.040173       0.010850       0.002869      -0.004935       0.010247      -0.010049      -0.013523      -0.000154       0.013677              1.633445       2.051963       0.268416      -0.102885       1.464207      -0.031232       1.384164          -0.000002
           10              H       1.581058       2.339652      11.315236       0.137837       1.010658 0.74982098E+01  0.73452031E+02                                 1.748507                            1.668362      -1.338698       2.261096                    0.994383       3.654014      10.697404       0.449164       1.392049      -0.684507       0.004912       0.011397      -0.035436       0.037546      -0.000103      -0.002306       0.001643      -0.005393       0.048457      -0.010969      -0.005503       0.016472              1.775334       1.581707       0.145140      -0.181186       1.575513      -0.373975       2.168782           0.000002
           11              H       4.292542       6.702626       6.073882       0.139285       0.840997 0.60231895E+01  0.56366292E+02                                 1.599292                            1.535762      -1.344590       2.264863                    0.993676       3.657048      10.778238       0.445718       1.468429      -0.669343       0.036566      -0.016037      -0.004427       0.040173      -0.010850       0.002869       0.004935       0.010247      -0.010049      -0.013523      -0.000154       0.013677              1.633444       2.051963      -0.268416      -0.102885       1.464206       0.031232       1.384164          -0.000002
           12              H       1.535927       8.308152       8.538377       0.137837       1.010658 0.74982140E+01  0.73452076E+02                                 1.748507                            1.668362      -1.338698       2.261096                    0.994383       3.654015      10.697404       0.449165       1.392048      -0.684507      -0.004912       0.011397       0.035436       0.037546       0.000103      -0.002306      -0.001643      -0.005393       0.048457      -0.010969      -0.005503       0.016472              1.775334       1.581707      -0.145139      -0.181185       1.575513       0.373975       2.168782           0.000002
           13              C       1.767723      10.715845      10.333144       0.624013      21.956032 0.24452289E+03  0.50558475E+04                                 7.303882                            5.635752      -0.153366       2.022757                    0.998940      22.111382      62.695368       0.608158       0.487097      -1.007627       0.027348       0.024999      -0.097642       0.104436      -0.006291       0.011069       0.004607      -0.212370      -0.157311      -0.084123      -0.048566       0.132689              8.095315      10.492385       0.167335      -0.621505       4.243059       0.120774       9.550499           0.000004
           14              C       1.402261      10.504560      11.782458       0.128267      30.928648 0.40096761E+03  0.92561527E+04                                 8.766649                            6.849863      -0.217519       1.951644                    0.998971      26.419966      75.746769       0.604643       0.438819      -1.048294      -0.039476      -0.041381       0.063533       0.085482      -0.036570      -0.012419      -0.008558      -0.063602      -0.170324      -0.062075      -0.014828       0.076903              9.867140      10.687463       1.850109      -0.440689       5.386100       0.230634      13.527858           0.000001
           15              C       2.254724      10.800598      12.839993      -0.125758      31.122901 0.47418870E+03  0.11493163E+05                                 8.900826                            7.524462      -0.430918       1.848826                    0.997530      30.179449      90.653512       0.564400       0.447745      -1.035953       0.007488      -0.022304       0.012954       0.026858      -0.018920      -0.003169       0.009130      -0.057325      -0.168983      -0.057110      -0.006176       0.063287              9.609091      10.516352       1.737382       0.994150       5.922063       0.055231      12.388859          -0.000002
           16              C       4.261226      10.477105       0.884148       0.031024      32.394034 0.44473306E+03  0.10503983E+05                                 9.003312                            7.154634      -0.186553       1.959527                    0.998578      27.108636      77.841920       0.600821       0.431625      -1.055825      -0.022648      -0.019392      -0.039979       0.049872      -0.010156      -0.027931       0.001946      -0.059449      -0.080089      -0.050213       0.004755       0.045458             10.147921      11.806362       2.547053       2.210741       6.173022      -0.210774      12.464379           0.000003
           17              C       5.152635      10.751656       2.079335       0.625881      22.515738 0.25097360E+03  0.52411220E+04                                 7.451172                            5.712670      -0.375886       1.929968                    0.998459      22.951251      66.140730       0.601490       0.487620      -1.003896       0.035054       0.014961       0.055980       0.067723      -0.043395      -0.086123       0.024752       0.101290      -0.025509      -0.070481      -0.058602       0.129083              8.466317       7.053478       1.685663       2.066377       9.476870      -1.803441       8.868604           0.000007
           18              C       3.019804       9.874286       1.076066      -0.139461      31.573040 0.45449712E+03  0.10871879E+05                                 8.857519                            7.265079      -0.164768       1.930801                    0.998546      29.849871      88.335014       0.587966       0.435493      -1.045833       0.021178      -0.008330      -0.004344       0.023168      -0.046125      -0.021711       0.025076      -0.083300      -0.005514      -0.062983      -0.013116       0.076099              9.649076      12.062648       2.970286       1.583993       6.440856      -0.912191      10.443723          -0.000004
           19              C       2.200194       9.701200      -0.031766       0.131104      31.101862 0.38749098E+03  0.88524740E+04                                 8.769373                            6.701127      -0.124012       1.985121                    0.999088      26.036041      73.809831       0.616933       0.434576      -1.052796       0.071570       0.023466      -0.037626       0.084194      -0.045133      -0.022338       0.002750      -0.090516      -0.087607      -0.061523      -0.018153       0.079676             10.064073      13.808409       3.519270       0.308636       6.064888      -0.707486      10.318921           0.000001
           20              C       0.783896       9.155679       0.052943       0.630262      22.676630 0.24193664E+03  0.49855981E+04                                 7.451799                            5.589813      -0.199203       2.008640                    0.998721      21.979904      62.075721       0.613714       0.484311      -1.009781      -0.093658      -0.043088       0.014349       0.104088      -0.061728       0.000958       0.025557      -0.142365      -0.214539      -0.078910      -0.053802       0.132712              8.528727      10.214128       2.270851      -0.544470       5.148402      -0.895600      10.223650           0.000003
           21              C       1.349262       4.747345       9.520469       0.624014      21.956029 0.24452284E+03  0.50558464E+04                                 7.303881                            5.635751      -0.153366       2.022758                    0.998940      22.111383      62.695372       0.608158       0.487097      -1.007627      -0.027348       0.024998       0.097642       0.104436       0.006291       0.011069      -0.004607      -0.212370      -0.157311      -0.084123      -0.048566       0.132689              8.095313      10.492382      -0.167335      -0.621501       4.243059      -0.120774       9.550499           0.000004
           22              C       1.714723       4.536060       8.071155       0.128268      30.928665 0.40096787E+03  0.92561599E+04                                 8.766652                            6.849865      -0.217519       1.951644                    0.998971      26.419966      75.746770       0.604643       0.438819      -1.048294       0.039476      -0.041382      -0.063533       0.085482       0.036570      -0.012419       0.008557      -0.063602      -0.170324      -0.062075      -0.014828       0.076903              9.867144      10.687466      -1.850109      -0.440684       5.386101      -0.230635      13.527866           0.000001
           23              C       0.862260       4.832098       7.013620      -0.125758      31.122896 0.47418854E+03  0.11493158E+05                                 8.900825                            7.524461      -0.430918       1.848826                    0.997530      30.179450      90.653515       0.564400       0.447745      -1.035953      -0.007488      -0.022304      -0.012954       0.026858       0.018920      -0.003169      -0.009130      -0.057325      -0.168983      -0.057110      -0.006176       0.063287              9.609091      10.516353      -1.737379       0.994152       5.922061      -0.055231      12.388859          -0.000001
           24              C       1.280435       4.508605       5.733723       0.031024      32.394046 0.44473334E+03  0.10503991E+05                                 9.003314                            7.154636      -0.186553       1.959527                    0.998578      27.108636      77.841916       0.600821       0.431625      -1.055825       0.022648      -0.019392       0.039979       0.049872       0.010156      -0.027931      -0.001946      -0.059448      -0.080089      -0.050213       0.004755       0.045457             10.147923      11.806364      -2.547051       2.210741       6.173022       0.210774      12.464383           0.000003
           25              C       0.389026       4.783156       4.538536       0.625881      22.515739 0.25097361E+03  0.52411222E+04                                 7.451172                            5.712670      -0.375885       1.929968                    0.998459      22.951251      66.140728       0.601490       0.487620      -1.003896      -0.035054       0.014961      -0.055980       0.067723       0.043395      -0.086123      -0.024752       0.101290      -0.025510      -0.070481      -0.058602       0.129083              8.466317       7.053477      -1.685662       2.066376       9.476871       1.803442       8.868604           0.000007
           26              C       2.521858       3.905786       5.541805      -0.139461      31.573042 0.45449723E+03  0.10871881E+05                                 8.857519                            7.265080      -0.164768       1.930801                    0.998546      29.849867      88.334997       0.587965       0.435493      -1.045833      -0.021178      -0.008330       0.004344       0.023168       0.046125      -0.021711      -0.025076      -0.083300      -0.005513      -0.062983      -0.013116       0.076099              9.649076      12.062648      -2.970283       1.583998       6.440855       0.912190      10.443725          -0.000004
           27              C       3.341468       3.732700       6.649637       0.131104      31.101850 0.38749067E+03  0.88524653E+04                                 8.769372                            6.701124      -0.124013       1.985121                    0.999088      26.036035      73.809815       0.616933       0.434576      -1.052796      -0.071570       0.023466       0.037625       0.084194       0.045133      -0.022338      -0.002750      -0.090516      -0.087607      -0.061523      -0.018153       0.079676             10.064072      13.808409      -3.519271       0.308635       6.064887       0.707486      10.318918           0.000001
           28              C       4.757765       3.187179       6.564928       0.630262      22.676627 0.24193653E+03  0.49855955E+04                                 7.451798                            5.589811      -0.199203       2.008640                    0.998721      21.979903      62.075716       0.613715       0.484311      -1.009781       0.093658      -0.043088      -0.014349       0.104088       0.061728       0.000958      -0.025557      -0.142365      -0.214539      -0.078910      -0.053802       0.132712              8.528726      10.214129      -2.270853      -0.544471       5.148402       0.895600      10.223647           0.000003
           29              C       2.561600       1.221155       2.902598       0.624014      21.956035 0.24452292E+03  0.50558484E+04                                 7.303883                            5.635753      -0.153367       2.022757                    0.998940      22.111386      62.695387       0.608157       0.487097      -1.007627      -0.027348      -0.024998       0.097642       0.104436      -0.006291       0.011069       0.004607      -0.212370      -0.157311      -0.084123      -0.048566       0.132689              8.095316      10.492388       0.167335      -0.621505       4.243060       0.120774       9.550500           0.000004
           30              C       2.927062       1.432440       1.453284       0.128267      30.928652 0.40096766E+03  0.92561539E+04                                 8.766649                            6.849863      -0.217519       1.951644                    0.998971      26.419968      75.746774       0.604643       0.438819      -1.048294       0.039476       0.041381      -0.063533       0.085482      -0.036570      -0.012419      -0.008558      -0.063602      -0.170324      -0.062075      -0.014828       0.076903              9.867141      10.687464       1.850109      -0.440689       5.386100       0.230634      13.527859           0.000001
           31              C       2.074599       1.136402       0.395749      -0.125758      31.122902 0.47418872E+03  0.11493164E+05                                 8.900826                            7.524462      -0.430918       1.848826                    0.997530      30.179450      90.653517       0.564400       0.447745      -1.035953      -0.007488       0.022304      -0.012954       0.026858      -0.018920      -0.003169       0.009130      -0.057325      -0.168984      -0.057110      -0.006176       0.063287              9.609092      10.516353       1.737382       0.994151       5.922063       0.055231      12.388860          -0.000002
           32              C       0.068097       1.459895      12.351594       0.031024      32.394032 0.44473303E+03  0.10503982E+05                                 9.003312                            7.154634      -0.186553       1.959527                    0.998578      27.108635      77.841918       0.600821       0.431625      -1.055825       0.022648       0.019392       0.039979       0.049872      -0.010156      -0.027931       0.001946      -0.059449      -0.080089      -0.050213       0.004755       0.045457             10.147921      11.806362       2.547053       2.210741       6.173022      -0.210774      12.464379           0.000003
           33              C      -0.823312       1.185344      11.156407       0.625882      22.515735 0.25097357E+03  0.52411211E+04                                 7.451171                            5.712670      -0.375886       1.929967                    0.998459      22.951249      66.140722       0.601490       0.487620      -1.003896      -0.035054      -0.014961      -0.055980       0.067723      -0.043395      -0.086123       0.024752       0.101290      -0.025510      -0.070481      -0.058602       0.129083              8.466316       7.053477       1.685663       2.066377       9.476868      -1.803441       8.868603           0.000007
           34              C       1.309519       2.062714      12.159676      -0.139461      31.573037 0.45449708E+03  0.10871877E+05                                 8.857518                            7.265078      -0.164768       1.930801                    0.998546      29.849868      88.335003       0.587966       0.435493      -1.045833      -0.021178       0.008330       0.004344       0.023168      -0.046125      -0.021711       0.025076      -0.083301      -0.005513      -0.062983      -0.013116       0.076099              9.649075      12.062647       2.970286       1.583993       6.440856      -0.912191      10.443723          -0.000004
           35              C       4.553806       2.235800       0.031766       0.131104      31.101855 0.38749088E+03  0.88524711E+04                                 8.769372                            6.701126      -0.124012       1.985121                    0.999088      26.036037      73.809817       0.616933       0.434576      -1.052796      -0.071570      -0.023466       0.037626       0.084194      -0.045133      -0.022338       0.002750      -0.090516      -0.087607      -0.061523      -0.018153       0.079676             10.064071      13.808407       3.519269       0.308635       6.064887      -0.707486      10.318920           0.000001
           36              C       3.545427       2.781321      13.182799       0.630262      22.676628 0.24193662E+03  0.49855976E+04                                 7.451799                            5.589813      -0.199203       2.008640                    0.998721      21.979903      62.075719       0.613714       0.484311      -1.009781       0.093658       0.043088      -0.014349       0.104088      -0.061728       0.000958       0.025557      -0.142365      -0.214539      -0.078910      -0.053802       0.132712              8.528727      10.214128       2.270851      -0.544470       5.148402      -0.895600      10.223650           0.000003
           37              C       2.980061       7.189655       3.715273       0.624014      21.956029 0.24452285E+03  0.50558467E+04                                 7.303882                            5.635752      -0.153366       2.022757                    0.998940      22.111384      62.695381       0.608157       0.487097      -1.007627       0.027348      -0.024998      -0.097642       0.104436       0.006291       0.011069      -0.004607      -0.212370      -0.157311      -0.084123      -0.048566       0.132689              8.095314      10.492384      -0.167335      -0.621501       4.243060      -0.120774       9.550500           0.000004
           38              C       2.614600       7.400940       5.164587       0.128267      30.928670 0.40096794E+03  0.92561618E+04                                 8.766653                            6.849866      -0.217519       1.951644                    0.998971      26.419969      75.746778       0.604643       0.438819      -1.048294      -0.039476       0.041381       0.063533       0.085482       0.036570      -0.012419       0.008558      -0.063602      -0.170324      -0.062075      -0.014828       0.076903              9.867145      10.687467      -1.850109      -0.440684       5.386101      -0.230635      13.527867           0.000002
           39              C       3.467063       7.104902       6.222122      -0.125758      31.122894 0.47418850E+03  0.11493157E+05                                 8.900824                            7.524461      -0.430918       1.848826                    0.997530      30.179449      90.653511       0.564400       0.447745      -1.035953       0.007488       0.022304       0.012954       0.026858       0.018920      -0.003169      -0.009130      -0.057324      -0.168983      -0.057110      -0.006176       0.063287              9.609090      10.516353      -1.737379       0.994152       5.922060      -0.055231      12.388858          -0.000002
           40              C       3.048888       7.428395       7.502019       0.031024      32.394048 0.44473338E+03  0.10503992E+05                                 9.003314                            7.154636      -0.186553       1.959527                    0.998578      27.108637      77.841922       0.600821       0.431625      -1.055825      -0.022648       0.019392      -0.039979       0.049872       0.010156      -0.027931      -0.001946      -0.059448      -0.080089      -0.050213       0.004755       0.045458             10.147924      11.806365      -2.547051       2.210742       6.173023       0.210774      12.464384           0.000003
           41              C       3.940297       7.153844       8.697206       0.625882      22.515735 0.25097356E+03  0.52411208E+04                                 7.451171                            5.712670      -0.375885       1.929968                    0.998459      22.951248      66.140717       0.601490       0.487620      -1.003896       0.035054      -0.014961       0.055980       0.067723       0.043395      -0.086123      -0.024752       0.101290      -0.025510      -0.070481      -0.058602       0.129083              8.466316       7.053476      -1.685662       2.066376       9.476869       1.803441       8.868603           0.000007
           42              C       1.807465       8.031214       7.693937      -0.139461      31.573040 0.45449719E+03  0.10871880E+05                                 8.857519                            7.265079      -0.164768       1.930801                    0.998546      29.849867      88.334994       0.587966       0.435493      -1.045833       0.021178       0.008330      -0.004344       0.023168       0.046125      -0.021711      -0.025076      -0.083300      -0.005513      -0.062983      -0.013116       0.076099              9.649076      12.062648      -2.970283       1.583998       6.440855       0.912189      10.443724          -0.000004
           43              C       0.987855       8.204300       6.586105       0.131104      31.101855 0.38749075E+03  0.88524675E+04                                 8.769372                            6.701125      -0.124013       1.985121                    0.999088      26.036038      73.809824       0.616933       0.434576      -1.052796       0.071570      -0.023466      -0.037626       0.084194       0.045133      -0.022338      -0.002750      -0.090516      -0.087607      -0.061523      -0.018153       0.079676             10.064072      13.808410      -3.519271       0.308636       6.064888       0.707486      10.318919           0.000001
           44              C      -0.428442       8.749821       6.670814       0.630262      22.676622 0.24193649E+03  0.49855943E+04                                 7.451797                            5.589811      -0.199203       2.008640                    0.998721      21.979901      62.075712       0.613715       0.484311      -1.009781      -0.093658       0.043088       0.014349       0.104088       0.061728       0.000958      -0.025557      -0.142365      -0.214539      -0.078910      -0.053802       0.132712              8.528725      10.214129      -2.270853      -0.544471       5.148402       0.895600      10.223646           0.000003
           45              N       0.168563      10.009175      11.969081      -0.403781      42.064004 0.63712766E+03  0.16219877E+05                                 9.967373                            8.133078       0.045841       1.974320                    0.999445      31.660059      89.904683       0.617974       0.389327      -1.099652       0.128284       0.029859       0.170141       0.215166      -0.056255      -0.090089      -0.024639      -0.097792      -0.238784      -0.152568       0.036631       0.115937             10.970828      13.694835       3.097199      -2.793919       6.968918      -1.476570      12.248731          -0.000001
           46              N       2.948422       4.040675       7.884532      -0.403781      42.064026 0.63712812E+03  0.16219891E+05                                 9.967377                            8.133081       0.045841       1.974320                    0.999445      31.660059      89.904683       0.617974       0.389327      -1.099652      -0.128284       0.029859      -0.170141       0.215166       0.056255      -0.090089       0.024639      -0.097792      -0.238784      -0.152568       0.036631       0.115937             10.970833      13.694841      -3.097200      -2.793922       6.968920       1.476571      12.248737          -0.000001
           47              N       4.160760       1.927825       1.266661      -0.403781      42.064006 0.63712769E+03  0.16219878E+05                                 9.967374                            8.133079       0.045841       1.974320                    0.999445      31.660059      89.904687       0.617974       0.389327      -1.099652      -0.128284      -0.029859      -0.170141       0.215166      -0.056255      -0.090089      -0.024639      -0.097792      -0.238784      -0.152568       0.036631       0.115937             10.970829      13.694836       3.097200      -2.793919       6.968918      -1.476570      12.248732          -0.000001
           48              N       1.380901       7.896325       5.351210      -0.403781      42.064028 0.63712815E+03  0.16219892E+05                                 9.967377                            8.133082       0.045841       1.974320                    0.999445      31.660060      89.904688       0.617974       0.389327      -1.099652       0.128284      -0.029860       0.170141       0.215166       0.056255      -0.090089       0.024639      -0.097792      -0.238784      -0.152568       0.036631       0.115937             10.970833      13.694842      -3.097200      -2.793922       6.968920       1.476571      12.248737          -0.000001
           49              O       0.801080      10.756431       9.519146      -0.646221      35.547409 0.57683478E+03  0.14124394E+05                                 8.525266                            7.438460       0.407799       2.153915                    0.997497      29.095203      77.390182       0.695411       0.359705      -1.137513       0.089253       0.051409      -0.030295       0.107363      -0.018960       0.060772       0.012897      -0.058687      -0.155786      -0.096105       0.034808       0.061297              8.985858      10.738809       0.129407       3.246802       6.225840       1.019251       9.992926          -0.000009
           50              O       2.972727      10.829246      10.034016      -0.637007      40.446921 0.60185114E+03  0.14919175E+05                                 9.375337                            7.662971       0.248893       2.100489                    0.997493      29.339631      78.952438       0.675327       0.365878      -1.130787      -0.090013       0.037145       0.015072       0.098535      -0.003453       0.022507       0.017978      -0.049454      -0.289706      -0.102556       0.027635       0.074921             10.323060      17.039830       0.132237      -2.495254       6.632096       0.602502       7.297253          -0.000012
           51              O       5.076667       9.932778       3.032308      -0.650107      45.966414 0.66489627E+03  0.16889443E+05                                10.298535                            8.080552       0.080767       2.045887                    0.995913      29.726492      80.848108       0.654765       0.368264      -1.129498      -0.074360       0.075689       0.026029       0.109250      -0.036599      -0.078706      -0.042306       0.007500       0.050930      -0.106121       0.019774       0.086346             12.022260       7.432771      -1.209302       1.334838      14.041543      -7.769641      14.592465          -0.000005
           52              O       5.878431      11.768688       2.047569      -0.640930      44.338203 0.70469261E+03  0.18155721E+05                                10.048860                            8.354011       0.045479       2.037937                    0.995074      29.732845      81.342813       0.640134       0.371383      -1.127532       0.025490      -0.070441      -0.041338       0.085560       0.006080      -0.060093       0.010786       0.030540      -0.160525      -0.084104       0.013071       0.071033             11.207021      10.709833       4.612526       0.577916      16.102740       0.838474       6.808490          -0.000012
           53              O       0.307067       8.865610       1.170040      -0.663178      43.368207 0.64151505E+03  0.16132869E+05                                 9.803644                            7.897844       0.287571       2.111111                    0.997264      29.569408      79.736210       0.667974       0.364621      -1.133535       0.014403       0.031206      -0.100335       0.106058      -0.064507      -0.023722       0.006356      -0.116724       0.017659      -0.093650       0.006593       0.087057             11.017497       9.409764       1.066118      -4.155041       7.509580      -3.782032      16.133148          -0.000005
           54              O      -2.248125       9.038696      12.183501      -0.618233      39.070787 0.61511202E+03  0.15306420E+05                                 9.160772                            7.739926       0.146868       2.073476                    0.996706      29.054551      77.922343       0.673963       0.365217      -1.133130      -0.050132      -0.039871       0.065861       0.091873      -0.034427       0.059478       0.015175      -0.089571       0.045319      -0.097381       0.044487       0.052894             10.014977       9.450601       0.867593       3.388267       6.468585       1.450744      14.125746          -0.000009
           55              O       2.315905       4.787931      10.334467      -0.646221      35.547440 0.57683532E+03  0.14124410E+05                                 8.525272                            7.438464       0.407798       2.153914                    0.997497      29.095212      77.390222       0.695411       0.359705      -1.137513      -0.089253       0.051409       0.030295       0.107363       0.018960       0.060772      -0.012897      -0.058687      -0.155786      -0.096105       0.034808       0.061297              8.985865      10.738819      -0.129408       3.246805       6.225844      -1.019252       9.992932          -0.000009
           56              O       0.144258       4.860746       9.819597      -0.637007      40.446939 0.60185154E+03  0.14919187E+05                                 9.375340                            7.662974       0.248892       2.100489                    0.997493      29.339638      78.952466       0.675326       0.365878      -1.130787       0.090013       0.037145      -0.015072       0.098535       0.003453       0.022507      -0.017978      -0.049454      -0.289707      -0.102556       0.027635       0.074921             10.323063      17.039835      -0.132238      -2.495255       6.632098      -0.602502       7.297257          -0.000012
           57              O       0.464994       3.964278       3.585563      -0.650107      45.966412 0.66489613E+03  0.16889438E+05                                10.298534                            8.080551       0.080768       2.045887                    0.995913      29.726490      80.848100       0.654765       0.368264      -1.129498       0.074360       0.075689      -0.026029       0.109250       0.036599      -0.078706       0.042306       0.007499       0.050930      -0.106121       0.019775       0.086346             12.022260       7.432770       1.209302       1.334837      14.041544       7.769642      14.592465          -0.000005
           58              O      -0.336770       5.800188       4.570302      -0.640930      44.338197 0.70469255E+03  0.18155719E+05                                10.048859                            8.354010       0.045480       2.037938                    0.995074      29.732844      81.342809       0.640134       0.371383      -1.127532      -0.025491      -0.070441       0.041339       0.085560      -0.006080      -0.060093      -0.010786       0.030540      -0.160525      -0.084104       0.013071       0.071033             11.207020      10.709831      -4.612525       0.577915      16.102738      -0.838472       6.808490          -0.000012
           59              O       5.234594       2.897110       5.447831      -0.663178      43.368200 0.64151488E+03  0.16132864E+05                                 9.803643                            7.897843       0.287571       2.111111                    0.997264      29.569404      79.736195       0.667974       0.364621      -1.133535      -0.014404       0.031206       0.100334       0.106058       0.064507      -0.023722      -0.006356      -0.116724       0.017659      -0.093650       0.006593       0.087057             11.017497       9.409766      -1.066120      -4.155044       7.509580       3.782032      16.133145          -0.000005
           60              O      -1.388891       3.070196       7.670112      -0.618233      39.070794 0.61511217E+03  0.15306425E+05                                 9.160772                            7.739927       0.146867       2.073476                    0.996706      29.054556      77.922356       0.673963       0.365217      -1.133130       0.050132      -0.039871      -0.065861       0.091873       0.034427       0.059478      -0.015175      -0.089571       0.045319      -0.097381       0.044487       0.052894             10.014978       9.450604      -0.867594       3.388268       6.468586      -1.450744      14.125744          -0.000009
           61              O       3.528243       1.180569       3.716596      -0.646221      35.547436 0.57683531E+03  0.14124410E+05                                 8.525271                            7.438464       0.407798       2.153914                    0.997497      29.095211      77.390220       0.695411       0.359705      -1.137513      -0.089253      -0.051409       0.030295       0.107363      -0.018960       0.060772       0.012897      -0.058687      -0.155787      -0.096105       0.034808       0.061297              8.985864      10.738818       0.129408       3.246804       6.225843       1.019252       9.992932          -0.000009
           62              O       1.356596       1.107754       3.201726      -0.637007      40.446948 0.60185158E+03  0.14919188E+05                                 9.375342                            7.662974       0.248892       2.100488                    0.997493      29.339638      78.952468       0.675326       0.365878      -1.130787       0.090013      -0.037144      -0.015072       0.098535      -0.003453       0.022507       0.017978      -0.049454      -0.289707      -0.102556       0.027635       0.074921             10.323065      17.039842       0.132237      -2.495255       6.632098       0.602502       7.297256          -0.000012
           63              O      -0.747344       2.004222      10.203434      -0.650107      45.966424 0.66489644E+03  0.16889448E+05                                10.298536                            8.080553       0.080767       2.045887                    0.995913      29.726496      80.848122       0.654765       0.368264      -1.129498       0.074360      -0.075689      -0.026029       0.109250      -0.036599      -0.078706      -0.042306       0.007499       0.050930      -0.106121       0.019774       0.086346             12.022261       7.432772      -1.209302       1.334838      14.041544      -7.769642      14.592468          -0.000006
           64              O      -1.549108       0.168312      11.188173      -0.640931      44.338203 0.70469265E+03  0.18155723E+05                                10.048860                            8.354012       0.045479       2.037937                    0.995074      29.732845      81.342816       0.640134       0.371383      -1.127532      -0.025491       0.070441       0.041339       0.085560       0.006080      -0.060093       0.010786       0.030540      -0.160525      -0.084104       0.013071       0.071033             11.207021      10.709833       4.612526       0.577916      16.102740       0.838473       6.808491          -0.000012
           65              O       4.022256       3.071390      12.065702      -0.663178      43.368212 0.64151516E+03  0.16132873E+05                                 9.803645                            7.897845       0.287570       2.111111                    0.997264      29.569410      79.736219       0.667974       0.364621      -1.133535      -0.014404      -0.031206       0.100335       0.106058      -0.064507      -0.023722       0.006356      -0.116724       0.017659      -0.093650       0.006593       0.087057             11.017499       9.409765       1.066118      -4.155041       7.509581      -3.782032      16.133150          -0.000005
           66              O      -0.176552       2.898304       1.052241      -0.618233      39.070787 0.61511205E+03  0.15306421E+05                                 9.160771                            7.739926       0.146868       2.073476                    0.996706      29.054553      77.922346       0.673963       0.365217      -1.133130       0.050132       0.039871      -0.065862       0.091873      -0.034427       0.059478       0.015175      -0.089571       0.045319      -0.097381       0.044487       0.052894             10.014977       9.450600       0.867593       3.388267       6.468585       1.450743      14.125745          -0.000009
           67              O       2.013418       7.149069       2.901275      -0.646221      35.547438 0.57683529E+03  0.14124409E+05                                 8.525272                            7.438464       0.407798       2.153914                    0.997497      29.095211      77.390219       0.695411       0.359705      -1.137513       0.089253      -0.051409      -0.030295       0.107363       0.018960       0.060772      -0.012897      -0.058687      -0.155787      -0.096105       0.034808       0.061297              8.985865      10.738819      -0.129408       3.246804       6.225844      -1.019252       9.992931          -0.000009
           68              O       4.185065       7.076254       3.416145      -0.637007      40.446940 0.60185154E+03  0.14919187E+05                                 9.375341                            7.662974       0.248892       2.100488                    0.997493      29.339637      78.952464       0.675326       0.365878      -1.130787      -0.090013      -0.037145       0.015072       0.098535       0.003453       0.022507      -0.017978      -0.049454      -0.289706      -0.102556       0.027635       0.074921             10.323063      17.039836      -0.132238      -2.495255       6.632098      -0.602502       7.297257          -0.000012
           69              O       3.864329       7.972722       9.650179      -0.650107      45.966421 0.66489630E+03  0.16889444E+05                                10.298536                            8.080552       0.080768       2.045887                    0.995913      29.726493      80.848112       0.654765       0.368264      -1.129498      -0.074360      -0.075689       0.026029       0.109250       0.036599      -0.078706       0.042306       0.007500       0.050930      -0.106121       0.019774       0.086347             12.022262       7.432771       1.209302       1.334838      14.041546       7.769643      14.592468          -0.000005
           70              O       4.666093       6.136812       8.665440      -0.640931      44.338195 0.70469252E+03  0.18155718E+05                                10.048859                            8.354011       0.045479       2.037937                    0.995074      29.732843      81.342806       0.640134       0.371383      -1.127532       0.025491       0.070441      -0.041338       0.085560      -0.006080      -0.060093      -0.010786       0.030540      -0.160525      -0.084104       0.013071       0.071033             11.207020      10.709831      -4.612524       0.577915      16.102737      -0.838472       6.808490          -0.000012
           71              O      -0.905271       9.039890       7.787911      -0.663178      43.368212 0.64151513E+03  0.16132872E+05                                 9.803645                            7.897845       0.287571       2.111111                    0.997264      29.569410      79.736216       0.667974       0.364621      -1.133535       0.014404      -0.031206      -0.100335       0.106058       0.064507      -0.023722      -0.006356      -0.116725       0.017659      -0.093650       0.006593       0.087058             11.017499       9.409767      -1.066120      -4.155044       7.509581       3.782032      16.133148          -0.000005
           72              O      -1.035786       8.866804       5.565630      -0.618233      39.070791 0.61511212E+03  0.15306423E+05                                 9.160773                            7.739927       0.146867       2.073476                    0.996706      29.054552      77.922348       0.673963       0.365217      -1.133130      -0.050132       0.039871       0.065861       0.091873       0.034427       0.059478      -0.015175      -0.089571       0.045319      -0.097381       0.044487       0.052894             10.014978       9.450604      -0.867594       3.388268       6.468586      -1.450744      14.125744          -0.000009

******************************************************
Auxiliary information for the entire system
The total spin magnetic moment of the unit cell is   0.000074
The total net atomic charge of the unit cell is   -0.000002
Accuracy of reproducing the electrostatic potential in the unit cell:
  The inner radius (bohr) =    5.0000
  The outer radius (bohr) =   12.0000
  Valid grid points have density less than (e/(bohr^3)) =    0.0001
  The number of valid grid points were=        19344
  The rms potential error without charges in kcal/mol is=      4.86633
  The rms potential error with partial charges in kcal/mol is=      1.41157
  The RRMSE value at monopole order=      0.29007
  The rms potential error with partial charges and cloud penetration in kcal/mol is=      1.39727
  The RRMSE value at monopole order with cloud penetration is=      0.28713
  The rms potential error with partial charges and atomic dipoles in kcal/mol is=      0.96283
  The RRMSE value at dipole order=      0.19786
  The rms potential error with partial charges, atomic dipoles and cloud penetration in kcal/mol is=      0.93276
  The RRMSE value at dipole order with cloud penetration=      0.19168

******************************************************
The electron densities and ab initio electrostatic potential were computed in VASP using the PBE functional and
projector augmented wave method. See the main text of the journal article for a description of computational details.
The atomic charges, dipoles, and quadrupoles were computed with the DDEC6 method as described in
(a) T. A. Manz and N. Gabaldon Limas, RSC Adv. 6 (2016) 47771-47801 DOI: 10.1039/c6ra04656h
(b) N. Gabaldon Limas and T. A. Manz, RSC Adv. 8 (2018) 2678-2707 DOI: 10.1039/c7ra11829e.
For each atom in the material, the electron cloud parameters were fit to the spherically averaged atom-in-material
electron density using radial positions for which this density was between 10^-4 and 10^-2 electrons per cubic bohr.
The polarizabilities, dispersion coefficients, and quantum Drude oscillator (QDO) parameters were fit using the MCLF method.
The magnetic structure of the system was optimized in VASP from the default ferromagnetic initial guess using spin polarization.
The atomic spin moments (ASMs) were computed on this optimized magnetic structure using the DDEC6 partition as inputs
to the method of T. A. Manz and D. S. Sholl, J. Chem. Theory Comput. 7 (2011) 4146-4164 DOI: 10.1021/ct200539n.
The RMSE and RRMSE were computed using a uniform grid with Ewald summation.
