# Supplementary material for: A collection of forcefield precursors for metal–organic frameworks
Source: RSC Adv. 2019 Nov 13;9(63):36492–507. doi: 10.1039/c9ra07327b (PMC9075174; doi:10.1039/c9ra07327b)
Supplement: RA-009-C9RA07327B-s3599 [file RA-009-C9RA07327B-s3599.xyz]

   72
jmolscript: load "" {1 1 1} spacegroup "x,y,z" unitcell [{      6.751000     0.000000     0.000000 }, {      0.000000    11.916000     0.000000 }, {     -2.435483     0.000000    13.234775 }]
Nd     4.582241     9.896715     9.858981     2.071462
Nd    -1.484465     3.938715     9.993182     2.071463
Nd    -0.266724     2.019285     3.375794     2.071461
Nd     5.799982     7.977285     3.241593     2.071461
H      0.101994    11.212956     7.186483     0.141559
H      2.811708     9.628128     4.751284     0.142150
H      2.995782     5.254956    12.665680     0.141559
H      2.721551     3.670128     1.866103     0.142150
H      4.213523     0.703044     6.048292     0.141559
H      1.503809     2.287872     8.483491     0.142150
H      1.319735     6.661044     0.569095     0.141559
H      1.593966     8.245872    11.368672     0.142150
C      1.337227    10.680311     9.517127     0.624646
C      1.708010    10.480122     8.074536     0.133136
C      0.851342    10.770872     7.010460    -0.134714
C      1.273014    10.457482     5.742569     0.044945
C      0.392448    10.730358     4.536881     0.627839
C      2.512143     9.848574     5.542724    -0.151399
C      3.329830     9.672217     6.642534     0.135954
C      4.744545     9.132422     6.567095     0.632026
C      1.760549     4.722311    10.335036     0.624646
C      1.389766     4.522122    11.777626     0.133136
C      2.246434     4.812872    12.841702    -0.134714
C      4.260244     4.499482     0.874819     0.044945
C      5.140810     4.772358     2.080507     0.627839
C      3.021116     3.890574     1.074664    -0.151399
C      2.203428     3.714217    -0.025146     0.135954
C      0.788713     3.174422     0.050292     0.632026
C      2.978290     1.235689     3.717648     0.624646
C      2.607507     1.435878     5.160239     0.133136
C      3.464175     1.145128     6.224315    -0.134714
C      3.042503     1.458518     7.492206     0.044945
C      3.923069     1.185642     8.697894     0.627839
C      1.803374     2.067426     7.692051    -0.151399
C      0.985687     2.243783     6.592241     0.135954
C     -0.429028     2.783578     6.667680     0.632027
C      2.554968     7.193689     2.899739     0.624646
C      2.925751     7.393878     1.457149     0.133136
C      2.069083     7.103128     0.393073    -0.134714
C      0.055273     7.416518    12.359956     0.044945
C     -0.825293     7.143642    11.154268     0.627839
C      1.294401     8.025426    12.160111    -0.151399
C      4.547572     8.201783     0.025146     0.135954
C      3.526804     8.741578    13.184483     0.632026
N      2.937764     9.983225     7.885279    -0.408946
N      0.160011     4.025225    11.966884    -0.408946
N      1.377753     1.932775     5.349496    -0.408946
N      4.155506     7.890775     1.267891    -0.408946
O      2.300142    10.736316    10.337683    -0.647797
O      0.136916    10.801854     9.821527    -0.634571
O      0.457762     9.915304     3.583977    -0.647567
O     -0.335809    11.756326     4.572615    -0.647224
O      5.227622     8.854780     5.446110    -0.667167
O     -1.400262     9.015646     7.664258    -0.614331
O      0.797634     4.778316     9.514480    -0.647796
O      2.960859     4.843854    10.030636    -0.634571
O      5.075497     3.957304     3.033410    -0.647567
O      5.869068     5.798326     2.044773    -0.647224
O      0.305637     2.896780     1.171278    -0.667167
O     -2.252963     3.057646    12.187904    -0.614331
O      2.015375     1.179684     2.897092    -0.647797
O      4.178601     1.114146     3.413248    -0.634571
O      3.857755     2.000696     9.650798    -0.647567
O      4.651326     0.159674     8.662160    -0.647224
O     -0.912105     3.061220     7.788665    -0.667167
O     -1.035221     2.900354     5.570517    -0.614331
O      3.517883     7.137684     3.720295    -0.647796
O      1.354658     7.072146     3.204139    -0.634571
O     -0.759980     7.958696    10.201365    -0.647567
O     -1.553551     6.117674    11.190002    -0.647224
O      4.009880     9.019220    12.063497    -0.667167
O     -0.182520     8.858354     1.046871    -0.614331

The following XYZ coordinates are in angstroms. Other properties are in atomic units.
The sperically averaged electron density of each atom fit to a function of the form exp(a - br)
eigen_1, eigen_2 and eigen_3 are the three eigenvalues of traceless quadrupole moment tensor
  atom number  atomic symbol              X              Y              Z     net charge C6 coefficient C8 coefficient C10 coefficient fluctuating dipole atomic polarizability isotropic forcefield polarizability              a              b squared Pearson coefficient          <r^3>          <r^4>         wp_QDO          m_QDO          q_QDO       dipole_x       dipole_y       dipole_z         dipole            Qxy            Qxz            Qyz     Q(x^2-y^2)  Q(3z^2 - R^2)        eigen_1        eigen_2        eigen_3 static polarizability      alpha(xx)      alpha(xy)      alpha(xz)      alpha(yy)      alpha(yz)      alpha(zz) atomic spin moment
            1             Nd       4.582241       9.896715       9.858981       2.071462     156.684107 0.36598003E+04  0.13052131E+06                                18.851152                           16.057810       2.607310       2.458964                    0.999560      85.823797     208.113049       0.650033       0.264208      -1.338912       0.052598       0.005621       0.040751       0.066774       0.084021      -0.086151       0.082745      -0.221403      -0.168147      -0.197711       0.017481       0.180230             21.464033      20.766922      -2.723834       1.289622      20.679913      -8.950933      22.945264           0.000044
            2             Nd      -1.484465       3.938715       9.993182       2.071463     156.683974 0.36597977E+04  0.13052119E+06                                18.851141                           16.057803       2.607309       2.458964                    0.999560      85.823785     208.112996       0.650033       0.264208      -1.338912      -0.052598       0.005621      -0.040751       0.066774      -0.084020      -0.086151      -0.082745      -0.221403      -0.168149      -0.197711       0.017481       0.180230             21.464017      20.766903       2.723834       1.289623      20.679898       8.950922      22.945248           0.000043
            3             Nd      -0.266724       2.019285       3.375794       2.071461     156.684330 0.36598067E+04  0.13052160E+06                                18.851174                           16.057827       2.607309       2.458964                    0.999560      85.823814     208.113156       0.650033       0.264208      -1.338912      -0.052598      -0.005621      -0.040751       0.066774       0.084021      -0.086150       0.082745      -0.221404      -0.168148      -0.197711       0.017480       0.180231             21.464058      20.766946      -2.723838       1.289625      20.679939      -8.950945      22.945289           0.000023
            4             Nd       5.799982       7.977285       3.241593       2.071461     156.684296 0.36598067E+04  0.13052160E+06                                18.851171                           16.057827       2.607309       2.458964                    0.999560      85.823813     208.113154       0.650033       0.264208      -1.338912       0.052598      -0.005621       0.040751       0.066774      -0.084021      -0.086151      -0.082745      -0.221404      -0.168149      -0.197711       0.017481       0.180231             21.464053      20.766939       2.723839       1.289626      20.679933       8.950940      22.945286           0.000047
            5              H       0.101994      11.212956       7.186483       0.141559       0.764802 0.53426182E+01  0.48489221E+02                                 1.500072                            1.447213      -1.186345       2.347006                    0.996528       3.472658      10.057759       0.459064       1.470084      -0.669592      -0.032034       0.019187       0.007425       0.038071      -0.010374       0.001846       0.005516       0.005107      -0.007229      -0.012502       0.000325       0.012177              1.526515       1.855095      -0.262585      -0.103036       1.405614       0.040680       1.318835          -0.000001
            6              H       2.811708       9.628128       4.751284       0.142150       0.865021 0.61569647E+01  0.57456987E+02                                 1.584440                            1.520564      -1.156047       2.360142                    0.997334       3.406276       9.757160       0.466075       1.408231      -0.682017       0.008240      -0.008491      -0.031961       0.034081       0.001148      -0.002615      -0.003716      -0.003598       0.039415      -0.008825      -0.005398       0.014223              1.603598       1.464402      -0.125519      -0.172205       1.411720       0.283280       1.934672           0.000002
            7              H       2.995782       5.254956      12.665680       0.141559       0.764803 0.53426224E+01  0.48489263E+02                                 1.500072                            1.447213      -1.186345       2.347006                    0.996528       3.472659      10.057759       0.459064       1.470082      -0.669592       0.032034       0.019187      -0.007425       0.038071       0.010374       0.001846      -0.005516       0.005107      -0.007229      -0.012502       0.000325       0.012177              1.526515       1.855095       0.262584      -0.103035       1.405614      -0.040679       1.318835          -0.000001
            8              H       2.721551       3.670128       1.866103       0.142150       0.865021 0.61569615E+01  0.57456946E+02                                 1.584439                            1.520563      -1.156047       2.360142                    0.997334       3.406276       9.757157       0.466076       1.408230      -0.682017      -0.008240      -0.008491       0.031961       0.034081      -0.001148      -0.002615       0.003716      -0.003598       0.039415      -0.008825      -0.005398       0.014223              1.603597       1.464402       0.125519      -0.172205       1.411720      -0.283280       1.934670           0.000002
            9              H       4.213523       0.703044       6.048292       0.141559       0.764803 0.53426227E+01  0.48489268E+02                                 1.500072                            1.447213      -1.186345       2.347006                    0.996528       3.472659      10.057760       0.459064       1.470083      -0.669592       0.032034      -0.019187      -0.007425       0.038071      -0.010374       0.001846       0.005516       0.005107      -0.007229      -0.012502       0.000325       0.012177              1.526515       1.855095      -0.262585      -0.103036       1.405614       0.040680       1.318835          -0.000001
           10              H       1.503809       2.287872       8.483491       0.142150       0.865021 0.61569652E+01  0.57456992E+02                                 1.584440                            1.520564      -1.156047       2.360142                    0.997334       3.406276       9.757159       0.466075       1.408231      -0.682017      -0.008240       0.008491       0.031961       0.034081       0.001148      -0.002615      -0.003716      -0.003598       0.039415      -0.008825      -0.005398       0.014223              1.603598       1.464402      -0.125519      -0.172205       1.411720       0.283280       1.934672           0.000002
           11              H       1.319735       6.661044       0.569095       0.141559       0.764802 0.53426171E+01  0.48489209E+02                                 1.500072                            1.447213      -1.186345       2.347006                    0.996528       3.472658      10.057759       0.459064       1.470084      -0.669592      -0.032034      -0.019187       0.007425       0.038071       0.010374       0.001846      -0.005516       0.005107      -0.007229      -0.012502       0.000325       0.012177              1.526515       1.855095       0.262584      -0.103035       1.405614      -0.040679       1.318835          -0.000001
           12              H       1.593966       8.245872      11.368672       0.142150       0.865021 0.61569609E+01  0.57456941E+02                                 1.584440                            1.520563      -1.156047       2.360142                    0.997334       3.406276       9.757158       0.466075       1.408231      -0.682017       0.008240       0.008491      -0.031961       0.034081      -0.001148      -0.002615       0.003716      -0.003598       0.039415      -0.008825      -0.005398       0.014223              1.603597       1.464402       0.125519      -0.172205       1.411720      -0.283280       1.934670           0.000002
           13              C       1.337227      10.680311       9.517127       0.624646      21.853310 0.24284186E+03  0.50112237E+04                                 7.278266                            5.612269      -0.125274       2.032426                    0.998902      22.036034      62.370928       0.610241       0.486390      -1.008237      -0.027525       0.025755       0.097519       0.104551       0.006346       0.011003      -0.006955      -0.215298      -0.152493      -0.086009      -0.047482       0.133491              8.072333      10.415166      -0.149770      -0.689836       4.214780      -0.099811       9.587052           0.000006
           14              C       1.708010      10.480122       8.074536       0.133136      30.641965 0.39705383E+03  0.91407091E+04                                 8.709910                            6.813781      -0.212515       1.956004                    0.998941      26.251254      75.088916       0.606761       0.438489      -1.048795       0.035380      -0.039063      -0.063150       0.082253       0.034852      -0.009493       0.009155      -0.066852      -0.174906      -0.062003      -0.015602       0.077605              9.798299      10.562951      -1.826505      -0.493402       5.349290      -0.241005      13.482656           0.000002
           15              C       0.851342      10.770872       7.010460      -0.134714      30.174798 0.45812686E+03  0.11026954E+05                                 8.774709                            7.444102      -0.468997       1.839017                    0.997359      30.122130      90.658966       0.561004       0.453597      -1.030878      -0.013747      -0.028871      -0.011564       0.034004       0.019869      -0.000334      -0.010669      -0.048657      -0.174086      -0.059081      -0.002211       0.061292              9.448203      10.052938      -1.716277       0.850298       5.924196       0.031573      12.367475           0.000000
           16              C       1.273014      10.457482       5.742569       0.044945      31.914547 0.43358493E+03  0.10173488E+05                                 8.911215                            7.063008      -0.174270       1.968512                    0.998534      26.753260      76.509974       0.605026       0.431456      -1.056178       0.023470      -0.019633       0.043448       0.053142       0.003944      -0.031461      -0.000290      -0.051820      -0.081450      -0.052118       0.012188       0.039930             10.048853      11.625168      -2.491969       2.154868       6.088876       0.229746      12.432514           0.000003
           17              C       0.392448      10.730358       4.536881       0.627839      22.591265 0.25212673E+03  0.52680384E+04                                 7.464958                            5.721803      -0.363223       1.934552                    0.998567      22.894403      65.863812       0.602002       0.486943      -1.004855      -0.037284       0.015599      -0.058504       0.071106       0.039597      -0.088827      -0.023333       0.106762      -0.031338      -0.071972      -0.059140       0.131112              8.488555       7.018623      -1.616049       2.106242       9.471724       1.842988       8.975318           0.000008
           18              C       2.512143       9.848574       5.542724      -0.151399      30.611379 0.43911033E+03  0.10436015E+05                                 8.755056                            7.205599      -0.228085       1.912780                    0.998306      29.849345      88.663916       0.581229       0.443402      -1.038918      -0.024385      -0.011179       0.000406       0.026828       0.048019      -0.022516      -0.023687      -0.088570      -0.000665      -0.067274      -0.010417       0.077690              9.524865      12.089552      -2.982704       1.516259       6.338061       0.758010      10.146983          -0.000003
           19              C       3.329830       9.672217       6.642534       0.135954      30.755699 0.38285152E+03  0.87174843E+04                                 8.700900                            6.656832      -0.096306       1.996936                    0.999140      25.837590      73.051803       0.619740       0.434046      -1.053443      -0.071006       0.022782       0.037122       0.083300       0.046636      -0.024116      -0.002323      -0.088803      -0.069605      -0.064100      -0.013288       0.077388              9.979043      13.696674      -3.508703       0.377894       6.022707       0.653645      10.217748           0.000002
           20              C       4.744545       9.132422       6.567095       0.632026      22.518890 0.23958314E+03  0.49248961E+04                                 7.417846                            5.561401      -0.200204       2.009517                    0.998684      21.904954      61.781287       0.615491       0.484109      -1.009917       0.093929      -0.041832      -0.014046       0.103777       0.061903       0.001147      -0.024550      -0.145162      -0.213561      -0.078521      -0.054977       0.133497              8.490810      10.206841      -2.268243      -0.506812       5.108376       0.837465      10.157213           0.000004
           21              C       1.760549       4.722311      10.335036       0.624646      21.853296 0.24284158E+03  0.50112167E+04                                 7.278262                            5.612265      -0.125274       2.032426                    0.998902      22.036035      62.370928       0.610241       0.486390      -1.008237       0.027525       0.025755      -0.097519       0.104551      -0.006346       0.011003       0.006955      -0.215298      -0.152493      -0.086009      -0.047482       0.133491              8.072328      10.415160       0.149771      -0.689837       4.214778       0.099811       9.587047           0.000006
           22              C       1.389766       4.522122      11.777626       0.133136      30.641983 0.39705405E+03  0.91407155E+04                                 8.709913                            6.813783      -0.212516       1.956004                    0.998941      26.251257      75.088927       0.606761       0.438489      -1.048795      -0.035380      -0.039063       0.063150       0.082253      -0.034852      -0.009493      -0.009155      -0.066852      -0.174906      -0.062003      -0.015602       0.077605              9.798302      10.562953       1.826503      -0.493408       5.349290       0.241004      13.482664           0.000001
           23              C       2.246434       4.812872      12.841702      -0.134714      30.174811 0.45812727E+03  0.11026966E+05                                 8.774712                            7.444105      -0.468997       1.839017                    0.997359      30.122134      90.658980       0.561004       0.453597      -1.030878       0.013747      -0.028871       0.011564       0.034004      -0.019869      -0.000334       0.010669      -0.048657      -0.174086      -0.059081      -0.002211       0.061292              9.448205      10.052942       1.716277       0.850298       5.924198      -0.031571      12.367476           0.000000
           24              C       4.260244       4.499482       0.874819       0.044945      31.914556 0.43358510E+03  0.10173493E+05                                 8.911217                            7.063010      -0.174270       1.968512                    0.998534      26.753261      76.509978       0.605026       0.431456      -1.056178      -0.023470      -0.019633      -0.043448       0.053141      -0.003944      -0.031461       0.000290      -0.051820      -0.081450      -0.052118       0.012188       0.039930             10.048854      11.625175       2.491972       2.154865       6.088879      -0.229746      12.432509           0.000003
           25              C       5.140810       4.772358       2.080507       0.627839      22.591260 0.25212665E+03  0.52680362E+04                                 7.464957                            5.721802      -0.363222       1.934552                    0.998567      22.894400      65.863798       0.602002       0.486943      -1.004855       0.037284       0.015599       0.058504       0.071106      -0.039597      -0.088827       0.023333       0.106762      -0.031337      -0.071972      -0.059140       0.131112              8.488553       7.018624       1.616048       2.106243       9.471722      -1.842988       8.975313           0.000008
           26              C       3.021116       3.890574       1.074664      -0.151399      30.611352 0.43910972E+03  0.10435997E+05                                 8.755050                            7.205594      -0.228084       1.912780                    0.998306      29.849340      88.663888       0.581229       0.443402      -1.038918       0.024385      -0.011179      -0.000406       0.026828      -0.048019      -0.022516       0.023687      -0.088571      -0.000665      -0.067274      -0.010417       0.077691              9.524859      12.089549       2.982705       1.516258       6.338058      -0.758009      10.146970          -0.000003
           27              C       2.203428       3.714217      -0.025146       0.135954      30.755699 0.38285156E+03  0.87174852E+04                                 8.700901                            6.656832      -0.096305       1.996937                    0.999140      25.837586      73.051787       0.619740       0.434046      -1.053443       0.071006       0.022782      -0.037122       0.083300      -0.046636      -0.024116       0.002323      -0.088803      -0.069606      -0.064100      -0.013288       0.077388              9.979043      13.696678       3.508704       0.377900       6.022707      -0.653643      10.217746           0.000002
           28              C       0.788713       3.174422       0.050292       0.632026      22.518900 0.23958327E+03  0.49248993E+04                                 7.417848                            5.561403      -0.200204       2.009517                    0.998684      21.904956      61.781295       0.615491       0.484109      -1.009917      -0.093929      -0.041832       0.014046       0.103777      -0.061903       0.001147       0.024550      -0.145162      -0.213561      -0.078521      -0.054977       0.133497              8.490813      10.206840       2.268242      -0.506806       5.108377      -0.837464      10.157220           0.000004
           29              C       2.978290       1.235689       3.717648       0.624646      21.853311 0.24284187E+03  0.50112239E+04                                 7.278266                            5.612269      -0.125274       2.032426                    0.998902      22.036034      62.370926       0.610241       0.486390      -1.008237       0.027525      -0.025755      -0.097519       0.104551       0.006346       0.011003      -0.006955      -0.215298      -0.152493      -0.086009      -0.047482       0.133490              8.072332      10.415166      -0.149770      -0.689836       4.214780      -0.099811       9.587051           0.000006
           30              C       2.607507       1.435878       5.160239       0.133136      30.641967 0.39705387E+03  0.91407101E+04                                 8.709910                            6.813781      -0.212515       1.956004                    0.998941      26.251255      75.088917       0.606761       0.438489      -1.048795      -0.035380       0.039063       0.063150       0.082253       0.034851      -0.009493       0.009155      -0.066852      -0.174906      -0.062003      -0.015602       0.077605              9.798299      10.562951      -1.826505      -0.493402       5.349290      -0.241005      13.482655           0.000002
           31              C       3.464175       1.145128       6.224315      -0.134714      30.174797 0.45812683E+03  0.11026953E+05                                 8.774709                            7.444101      -0.468997       1.839017                    0.997359      30.122130      90.658965       0.561004       0.453597      -1.030878       0.013747       0.028871       0.011564       0.034004       0.019869      -0.000334      -0.010669      -0.048657      -0.174086      -0.059081      -0.002211       0.061292              9.448203      10.052938      -1.716277       0.850298       5.924196       0.031573      12.367475           0.000000
           32              C       3.042503       1.458518       7.492206       0.044945      31.914544 0.43358489E+03  0.10173486E+05                                 8.911215                            7.063008      -0.174270       1.968512                    0.998534      26.753258      76.509964       0.605026       0.431456      -1.056178      -0.023470       0.019633      -0.043448       0.053142       0.003944      -0.031461      -0.000290      -0.051820      -0.081450      -0.052118       0.012188       0.039930             10.048851      11.625166      -2.491969       2.154867       6.088876       0.229746      12.432512           0.000003
           33              C       3.923069       1.185642       8.697894       0.627839      22.591261 0.25212669E+03  0.52680373E+04                                 7.464958                            5.721802      -0.363223       1.934552                    0.998567      22.894401      65.863806       0.602002       0.486943      -1.004855       0.037284      -0.015599       0.058504       0.071106       0.039597      -0.088827      -0.023333       0.106762      -0.031338      -0.071972      -0.059140       0.131112              8.488554       7.018622      -1.616049       2.106241       9.471722       1.842988       8.975317           0.000008
           34              C       1.803374       2.067426       7.692051      -0.151399      30.611374 0.43911023E+03  0.10436012E+05                                 8.755054                            7.205598      -0.228085       1.912780                    0.998306      29.849341      88.663894       0.581229       0.443402      -1.038918       0.024385       0.011179      -0.000406       0.026828       0.048019      -0.022516      -0.023687      -0.088570      -0.000665      -0.067274      -0.010417       0.077691              9.524863      12.089549      -2.982704       1.516259       6.338060       0.758010      10.146981          -0.000003
           35              C       0.985687       2.243783       6.592241       0.135954      30.755692 0.38285143E+03  0.87174818E+04                                 8.700899                            6.656831      -0.096305       1.996937                    0.999140      25.837586      73.051788       0.619740       0.434046      -1.053443       0.071006      -0.022782      -0.037122       0.083300       0.046636      -0.024116      -0.002323      -0.088803      -0.069606      -0.064100      -0.013288       0.077388              9.979041      13.696672      -3.508703       0.377894       6.022706       0.653645      10.217747           0.000002
           36              C      -0.429028       2.783578       6.667680       0.632027      22.518887 0.23958311E+03  0.49248954E+04                                 7.417846                            5.561401      -0.200204       2.009517                    0.998684      21.904952      61.781282       0.615491       0.484109      -1.009917      -0.093929       0.041831       0.014046       0.103777       0.061903       0.001147      -0.024550      -0.145162      -0.213561      -0.078521      -0.054977       0.133497              8.490810      10.206840      -2.268242      -0.506812       5.108376       0.837465      10.157212           0.000004
           37              C       2.554968       7.193689       2.899739       0.624646      21.853300 0.24284162E+03  0.50112177E+04                                 7.278263                            5.612266      -0.125274       2.032426                    0.998902      22.036038      62.370941       0.610241       0.486390      -1.008237      -0.027525      -0.025755       0.097519       0.104551      -0.006346       0.011003       0.006955      -0.215298      -0.152493      -0.086009      -0.047482       0.133491              8.072329      10.415162       0.149771      -0.689837       4.214778       0.099811       9.587048           0.000006
           38              C       2.925751       7.393878       1.457149       0.133136      30.641984 0.39705406E+03  0.91407157E+04                                 8.709913                            6.813783      -0.212515       1.956004                    0.998941      26.251257      75.088925       0.606761       0.438488      -1.048795       0.035380       0.039063      -0.063150       0.082253      -0.034851      -0.009492      -0.009155      -0.066852      -0.174906      -0.062003      -0.015602       0.077605              9.798302      10.562953       1.826503      -0.493409       5.349290       0.241004      13.482663           0.000001
           39              C       2.069083       7.103128       0.393073      -0.134714      30.174809 0.45812725E+03  0.11026966E+05                                 8.774712                            7.444105      -0.468997       1.839017                    0.997359      30.122132      90.658975       0.561004       0.453597      -1.030878      -0.013747       0.028871      -0.011564       0.034004      -0.019869      -0.000334       0.010669      -0.048657      -0.174086      -0.059081      -0.002211       0.061292              9.448205      10.052942       1.716277       0.850297       5.924198      -0.031571      12.367476           0.000000
           40              C       0.055273       7.416518      12.359956       0.044945      31.914554 0.43358507E+03  0.10173492E+05                                 8.911217                            7.063010      -0.174270       1.968512                    0.998534      26.753260      76.509975       0.605026       0.431456      -1.056178       0.023470       0.019633       0.043448       0.053141      -0.003944      -0.031461       0.000290      -0.051820      -0.081450      -0.052118       0.012188       0.039930             10.048854      11.625175       2.491972       2.154865       6.088879      -0.229746      12.432509           0.000003
           41              C      -0.825293       7.143642      11.154268       0.627839      22.591261 0.25212667E+03  0.52680368E+04                                 7.464957                            5.721802      -0.363223       1.934552                    0.998567      22.894401      65.863803       0.602002       0.486943      -1.004855      -0.037284      -0.015599      -0.058504       0.071106      -0.039597      -0.088827       0.023333       0.106762      -0.031338      -0.071972      -0.059140       0.131112              8.488553       7.018624       1.616048       2.106243       9.471722      -1.842989       8.975314           0.000008
           42              C       1.294401       8.025426      12.160111      -0.151399      30.611356 0.43910980E+03  0.10435999E+05                                 8.755051                            7.205594      -0.228085       1.912780                    0.998306      29.849343      88.663899       0.581229       0.443402      -1.038918      -0.024385       0.011179       0.000406       0.026828      -0.048019      -0.022516       0.023687      -0.088571      -0.000665      -0.067274      -0.010417       0.077691              9.524860      12.089550       2.982705       1.516259       6.338059      -0.758009      10.146971          -0.000003
           43              C       4.547572       8.201783       0.025146       0.135954      30.755703 0.38285161E+03  0.87174868E+04                                 8.700901                            6.656833      -0.096305       1.996937                    0.999140      25.837588      73.051795       0.619740       0.434046      -1.053443      -0.071006      -0.022782       0.037122       0.083300      -0.046636      -0.024116       0.002323      -0.088803      -0.069605      -0.064100      -0.013288       0.077388              9.979045      13.696679       3.508704       0.377900       6.022707      -0.653643      10.217747           0.000002
           44              C       3.526804       8.741578      13.184483       0.632026      22.518899 0.23958325E+03  0.49248991E+04                                 7.417849                            5.561403      -0.200204       2.009517                    0.998684      21.904956      61.781300       0.615491       0.484109      -1.009917       0.093929       0.041832      -0.014046       0.103777      -0.061903       0.001147       0.024550      -0.145162      -0.213561      -0.078521      -0.054977       0.133497              8.490813      10.206841       2.268242      -0.506806       5.108377      -0.837464      10.157221           0.000004
           45              N       2.937764       9.983225       7.885279      -0.408946      42.218646 0.64321929E+03  0.16405441E+05                                 9.972393                            8.160100       0.070386       1.979791                    0.999476      31.757228      90.111613       0.618606       0.388207      -1.101015      -0.128185       0.031529      -0.173004       0.217614       0.057014      -0.092686       0.026520      -0.098658      -0.240099      -0.156077       0.039155       0.116922             10.959191      13.663793      -3.092119      -2.801479       6.978278       1.478258      12.235502           0.000000
           46              N       0.160011       4.025225      11.966884      -0.408946      42.218682 0.64322007E+03  0.16405465E+05                                 9.972398                            8.160105       0.070385       1.979790                    0.999476      31.757235      90.111639       0.618606       0.388207      -1.101015       0.128185       0.031529       0.173004       0.217614      -0.057014      -0.092686      -0.026520      -0.098658      -0.240099      -0.156077       0.039155       0.116922             10.959197      13.663803       3.092120      -2.801484       6.978281      -1.478260      12.235507           0.000000
           47              N       1.377753       1.932775       5.349496      -0.408946      42.218636 0.64321909E+03  0.16405434E+05                                 9.972391                            8.160099       0.070386       1.979791                    0.999476      31.757223      90.111592       0.618606       0.388207      -1.101015       0.128185      -0.031529       0.173004       0.217614       0.057014      -0.092686       0.026520      -0.098658      -0.240099      -0.156077       0.039155       0.116922             10.959189      13.663791      -3.092118      -2.801478       6.978276       1.478257      12.235499           0.000000
           48              N       4.155506       7.890775       1.267891      -0.408946      42.218671 0.64321986E+03  0.16405458E+05                                 9.972396                            8.160104       0.070386       1.979791                    0.999476      31.757230      90.111618       0.618606       0.388207      -1.101015      -0.128185      -0.031529      -0.173004       0.217614      -0.057014      -0.092686      -0.026520      -0.098658      -0.240100      -0.156077       0.039155       0.116922             10.959195      13.663801       3.092120      -2.801483       6.978280      -1.478260      12.235505           0.000000
           49              O       2.300142      10.736316      10.337683      -0.647797      35.436002 0.57697034E+03  0.14124571E+05                                 8.499533                            7.431891       0.432975       2.160854                    0.997503      29.119881      77.376123       0.696960       0.358985      -1.138402      -0.092231       0.051850       0.032168       0.110589       0.021911       0.063383      -0.012294      -0.062431      -0.151341      -0.098727       0.034480       0.064247              8.949899      10.657231      -0.091020       3.235037       6.193869      -0.970186       9.998598          -0.000008
           50              O       0.136916      10.801854       9.821527      -0.634571      40.016224 0.59423979E+03  0.14680351E+05                                 9.301598                            7.606676       0.271347       2.108805                    0.997560      29.235053      78.478438       0.679003       0.365140      -1.131616       0.091512       0.038182      -0.013573       0.100082       0.003064       0.021924      -0.018640      -0.052942      -0.283770      -0.100659       0.024846       0.075813             10.241219      16.879351      -0.134511      -2.517005       6.578234      -0.589493       7.266070          -0.000010
           51              O       0.457762       9.915304       3.583977      -0.647567      45.861213 0.66060271E+03  0.16753975E+05                                10.285836                            8.055809       0.083123       2.047494                    0.995886      29.673544      80.652391       0.655570       0.368391      -1.129350       0.076065       0.076213      -0.027244       0.111070       0.036776      -0.077914       0.040215       0.013994       0.049836      -0.103980       0.017531       0.086449             12.020001       7.418838       1.246827       1.358369      14.022940       7.773574      14.618224          -0.000004
           52              O      -0.335809      11.756326       4.572615      -0.647224      44.407965 0.71143753E+03  0.18361241E+05                                10.040984                            8.377864       0.082646       2.047977                    0.995095      29.813443      81.460454       0.641475       0.369965      -1.129346      -0.027093      -0.069870       0.045559       0.087701      -0.008069      -0.061888      -0.008102       0.032395      -0.160182      -0.084888       0.011510       0.073378             11.180095      10.638494      -4.529678       0.575582      16.101156      -0.831060       6.800634          -0.000010
           53              O       5.227622       8.854780       5.446110      -0.667167      43.353050 0.64301778E+03  0.16173436E+05                                 9.791185                            7.896426       0.318773       2.120106                    0.997327      29.598542      79.713949       0.669665       0.363638      -1.134769      -0.015711       0.033126       0.103112       0.109436       0.063154      -0.023185      -0.006973      -0.115370       0.018125      -0.092056       0.006358       0.085698             10.999877       9.453132      -1.045012      -4.194239       7.452753       3.697885      16.093746          -0.000004
           54              O      -1.400262       9.015646       7.664258      -0.614331      38.790953 0.60705792E+03  0.15057677E+05                                 9.116050                            7.688665       0.152950       2.076671                    0.996634      28.958854      77.564370       0.676200       0.365177      -1.133058       0.050590      -0.039274      -0.068141       0.093515       0.034025       0.059598      -0.015785      -0.094928       0.034625      -0.098607       0.044944       0.053664              9.970839       9.434239      -0.893102       3.404090       6.426300      -1.447961      14.051979          -0.000008
           55              O       0.797634       4.778316       9.514480      -0.647796      35.436001 0.57697027E+03  0.14124569E+05                                 8.499533                            7.431891       0.432975       2.160854                    0.997503      29.119877      77.376114       0.696960       0.358985      -1.138402       0.092231       0.051850      -0.032169       0.110589      -0.021911       0.063384       0.012294      -0.062430      -0.151341      -0.098727       0.034480       0.064247              8.949899      10.657232       0.091019       3.235038       6.193868       0.970185       9.998598          -0.000008
           56              O       2.960859       4.843854      10.030636      -0.634571      40.016189 0.59423894E+03  0.14680325E+05                                 9.301592                            7.606670       0.271348       2.108805                    0.997560      29.235046      78.478409       0.679004       0.365140      -1.131616      -0.091512       0.038182       0.013573       0.100082      -0.003064       0.021924       0.018639      -0.052942      -0.283770      -0.100659       0.024846       0.075813             10.241212      16.879340       0.134513      -2.517006       6.578229       0.589492       7.266067          -0.000010
           57              O       5.075497       3.957304       3.033410      -0.647567      45.861173 0.66060193E+03  0.16753950E+05                                10.285829                            8.055804       0.083124       2.047494                    0.995886      29.673541      80.652373       0.655571       0.368391      -1.129350      -0.076065       0.076214       0.027245       0.111070      -0.036776      -0.077914      -0.040215       0.013994       0.049836      -0.103980       0.017531       0.086449             12.019991       7.418833      -1.246829       1.358371      14.022934      -7.773566      14.618207          -0.000004
           58              O       5.869068       5.798326       2.044773      -0.647224      44.407974 0.71143773E+03  0.18361247E+05                                10.040985                            8.377865       0.082647       2.047978                    0.995095      29.813440      81.460443       0.641475       0.369965      -1.129346       0.027093      -0.069870      -0.045559       0.087701       0.008069      -0.061888       0.008102       0.032395      -0.160182      -0.084888       0.011510       0.073378             11.180097      10.638499       4.529681       0.575580      16.101158       0.831059       6.800633          -0.000010
           59              O       0.305637       2.896780       1.171278      -0.667167      43.353053 0.64301787E+03  0.16173439E+05                                 9.791186                            7.896426       0.318774       2.120106                    0.997327      29.598539      79.713936       0.669665       0.363638      -1.134769       0.015711       0.033126      -0.103112       0.109436      -0.063154      -0.023184       0.006973      -0.115370       0.018126      -0.092056       0.006358       0.085698             10.999878       9.453128       1.045011      -4.194235       7.452754      -3.697888      16.093752          -0.000004
           60              O      -2.252963       3.057646      12.187904      -0.614331      38.790986 0.60705846E+03  0.15057694E+05                                 9.116056                            7.688669       0.152949       2.076670                    0.996634      28.958864      77.564411       0.676200       0.365177      -1.133058      -0.050591      -0.039274       0.068141       0.093515      -0.034025       0.059599       0.015785      -0.094928       0.034625      -0.098607       0.044944       0.053664              9.970847       9.434246       0.893102       3.404094       6.426305       1.447963      14.051988          -0.000008
           61              O       2.015375       1.179684       2.897092      -0.647797      35.435995 0.57697018E+03  0.14124567E+05                                 8.499532                            7.431891       0.432976       2.160855                    0.997503      29.119876      77.376109       0.696960       0.358985      -1.138402       0.092232      -0.051850      -0.032168       0.110589       0.021911       0.063383      -0.012294      -0.062431      -0.151341      -0.098727       0.034480       0.064247              8.949898      10.657230      -0.091020       3.235036       6.193868      -0.970185       9.998596          -0.000008
           62              O       4.178601       1.114146       3.413248      -0.634571      40.016224 0.59423979E+03  0.14680351E+05                                 9.301597                            7.606676       0.271347       2.108804                    0.997560      29.235053      78.478437       0.679003       0.365140      -1.131616      -0.091512      -0.038182       0.013573       0.100082       0.003064       0.021924      -0.018640      -0.052941      -0.283770      -0.100659       0.024846       0.075813             10.241218      16.879351      -0.134511      -2.517005       6.578234      -0.589493       7.266070          -0.000010
           63              O       3.857755       2.000696       9.650798      -0.647567      45.861220 0.66060285E+03  0.16753979E+05                                10.285837                            8.055810       0.083122       2.047493                    0.995886      29.673547      80.652402       0.655570       0.368391      -1.129350      -0.076065      -0.076213       0.027244       0.111070       0.036776      -0.077914       0.040215       0.013994       0.049836      -0.103980       0.017531       0.086449             12.020002       7.418838       1.246827       1.358369      14.022941       7.773574      14.618226          -0.000004
           64              O       4.651326       0.159674       8.662160      -0.647224      44.407965 0.71143756E+03  0.18361242E+05                                10.040984                            8.377864       0.082646       2.047977                    0.995095      29.813443      81.460456       0.641475       0.369965      -1.129346       0.027093       0.069870      -0.045559       0.087701      -0.008069      -0.061888      -0.008102       0.032395      -0.160182      -0.084888       0.011510       0.073378             11.180095      10.638494      -4.529678       0.575582      16.101156      -0.831059       6.800634          -0.000010
           65              O      -0.912105       3.061220       7.788665      -0.667167      43.353048 0.64301779E+03  0.16173437E+05                                 9.791185                            7.896426       0.318773       2.120106                    0.997327      29.598543      79.713952       0.669665       0.363638      -1.134769       0.015711      -0.033126      -0.103112       0.109436       0.063154      -0.023184      -0.006973      -0.115370       0.018126      -0.092056       0.006358       0.085698             10.999877       9.453132      -1.045012      -4.194238       7.452753       3.697885      16.093745          -0.000004
           66              O      -1.035221       2.900354       5.570517      -0.614331      38.790945 0.60705777E+03  0.15057672E+05                                 9.116048                            7.688664       0.152951       2.076671                    0.996634      28.958852      77.564359       0.676200       0.365177      -1.133058      -0.050590       0.039274       0.068141       0.093515       0.034025       0.059598      -0.015785      -0.094928       0.034625      -0.098607       0.044944       0.053664              9.970837       9.434236      -0.893101       3.404089       6.426299      -1.447961      14.051976          -0.000008
           67              O       3.517883       7.137684       3.720295      -0.647796      35.435993 0.57697009E+03  0.14124564E+05                                 8.499532                            7.431890       0.432975       2.160854                    0.997503      29.119872      77.376098       0.696960       0.358985      -1.138402      -0.092231      -0.051850       0.032169       0.110589      -0.021911       0.063384       0.012294      -0.062431      -0.151341      -0.098727       0.034480       0.064247              8.949898      10.657232       0.091020       3.235037       6.193867       0.970185       9.998596          -0.000008
           68              O       1.354658       7.072146       3.204139      -0.634571      40.016215 0.59423939E+03  0.14680339E+05                                 9.301597                            7.606674       0.271347       2.108804                    0.997560      29.235052      78.478439       0.679003       0.365140      -1.131616       0.091512      -0.038182      -0.013573       0.100082      -0.003064       0.021923       0.018640      -0.052942      -0.283771      -0.100660       0.024846       0.075813             10.241218      16.879351       0.134513      -2.517007       6.578232       0.589492       7.266071          -0.000010
           69              O      -0.759980       7.958696      10.201365      -0.647567      45.861163 0.66060177E+03  0.16753945E+05                                10.285827                            8.055803       0.083124       2.047494                    0.995886      29.673538      80.652361       0.655571       0.368391      -1.129350       0.076064      -0.076214      -0.027245       0.111070      -0.036776      -0.077914      -0.040215       0.013994       0.049836      -0.103979       0.017530       0.086449             12.019989       7.418832      -1.246829       1.358371      14.022931      -7.773565      14.618205          -0.000004
           70              O      -1.553551       6.117674      11.190002      -0.647224      44.407970 0.71143768E+03  0.18361245E+05                                10.040984                            8.377864       0.082647       2.047978                    0.995095      29.813440      81.460439       0.641475       0.369965      -1.129346      -0.027093       0.069870       0.045559       0.087701       0.008069      -0.061888       0.008102       0.032395      -0.160181      -0.084888       0.011510       0.073378             11.180095      10.638498       4.529680       0.575580      16.101155       0.831058       6.800632          -0.000010
           71              O       4.009880       9.019220      12.063497      -0.667167      43.353070 0.64301817E+03  0.16173449E+05                                 9.791189                            7.896429       0.318773       2.120106                    0.997327      29.598544      79.713959       0.669664       0.363638      -1.134769      -0.015711      -0.033126       0.103112       0.109436      -0.063154      -0.023184       0.006973      -0.115370       0.018126      -0.092056       0.006358       0.085698             10.999882       9.453132       1.045012      -4.194236       7.452756      -3.697889      16.093757          -0.000004
           72              O      -0.182520       8.858354       1.046871      -0.614331      38.790982 0.60705837E+03  0.15057691E+05                                 9.116055                            7.688668       0.152949       2.076670                    0.996634      28.958861      77.564402       0.676200       0.365177      -1.133058       0.050590       0.039274      -0.068141       0.093515      -0.034025       0.059598       0.015785      -0.094927       0.034626      -0.098607       0.044944       0.053664              9.970846       9.434246       0.893102       3.404094       6.426304       1.447963      14.051988          -0.000008

******************************************************
Auxiliary information for the entire system
The total spin magnetic moment of the unit cell is   0.000074
The total net atomic charge of the unit cell is   0.000006
Accuracy of reproducing the electrostatic potential in the unit cell:
  The inner radius (bohr) =    5.0000
  The outer radius (bohr) =   12.0000
  Valid grid points have density less than (e/(bohr^3)) =    0.0001
  The number of valid grid points were=        19156
  The rms potential error without charges in kcal/mol is=      4.85326
  The rms potential error with partial charges in kcal/mol is=      1.41015
  The RRMSE value at monopole order=      0.29056
  The rms potential error with partial charges and cloud penetration in kcal/mol is=      1.39675
  The RRMSE value at monopole order with cloud penetration is=      0.28780
  The rms potential error with partial charges and atomic dipoles in kcal/mol is=      0.97167
  The RRMSE value at dipole order=      0.20021
  The rms potential error with partial charges, atomic dipoles and cloud penetration in kcal/mol is=      0.94249
  The RRMSE value at dipole order with cloud penetration=      0.19420

******************************************************
The electron densities and ab initio electrostatic potential were computed in VASP using the PBE functional and
projector augmented wave method. See the main text of the journal article for a description of computational details.
The atomic charges, dipoles, and quadrupoles were computed with the DDEC6 method as described in
(a) T. A. Manz and N. Gabaldon Limas, RSC Adv. 6 (2016) 47771-47801 DOI: 10.1039/c6ra04656h
(b) N. Gabaldon Limas and T. A. Manz, RSC Adv. 8 (2018) 2678-2707 DOI: 10.1039/c7ra11829e.
For each atom in the material, the electron cloud parameters were fit to the spherically averaged atom-in-material
electron density using radial positions for which this density was between 10^-4 and 10^-2 electrons per cubic bohr.
The polarizabilities, dispersion coefficients, and quantum Drude oscillator (QDO) parameters were fit using the MCLF method.
The magnetic structure of the system was optimized in VASP from the default ferromagnetic initial guess using spin polarization.
The atomic spin moments (ASMs) were computed on this optimized magnetic structure using the DDEC6 partition as inputs
to the method of T. A. Manz and D. S. Sholl, J. Chem. Theory Comput. 7 (2011) 4146-4164 DOI: 10.1021/ct200539n.
The RMSE and RRMSE were computed using a uniform grid with Ewald summation.
