# Supplementary material for: A collection of forcefield precursors for metal–organic frameworks
Source: RSC Adv. 2019 Nov 13;9(63):36492–507. doi: 10.1039/c9ra07327b (PMC9075174; doi:10.1039/c9ra07327b)
Supplement: RA-009-C9RA07327B-s3600 [file RA-009-C9RA07327B-s3600.xyz]

  112
jmolscript: load "" {1 1 1} spacegroup "x,y,z" unitcell [{     13.690800     0.000000     0.000000 }, {      3.383142    13.266211     0.000000 }, {      6.369818     4.949259    14.183608 }]
Gd     3.819783     6.018769    -0.030353     2.047867
Gd    13.482832    13.526821     7.122157     2.047867
Gd    13.254159     7.247442     0.030353     2.047867
Gd     9.960928     4.688649     7.061451     2.047867
H      5.885277     7.376838     8.005228     0.143085
H      2.522967     2.443255     2.143143     0.147557
H      8.962072     8.167575    10.541257     0.137870
H     19.022710     9.910503    11.141224     0.136019
H     18.026293    16.810235    13.270184     0.143084
H     17.267916    13.899872     4.948661     0.147557
H     16.499770    14.024259    10.734155     0.137870
H     12.324805     4.706325    10.134188     0.136019
H     17.558483    10.838632     6.178380     0.143084
H     20.920793    15.772215    12.040465     0.147556
H     14.481688    10.047895     3.642351     0.137870
H      4.421050     8.304967     3.042384     0.136019
H      5.417467     1.405235     0.913424     0.143084
H      6.175844     4.315598     9.234947     0.147557
H      6.943990     4.191211     3.449453     0.137870
H     11.118955    13.509145     4.049420     0.136019
H     12.889816     4.317729     3.545902     0.126159
H     10.553944    13.897741    10.637706     0.126159
C     14.572245     3.548926     2.686234    -0.012155
C      6.234045     7.813984     8.773271    -0.112026
C     14.843318     4.693311     1.734372     0.681920
C      7.793131     9.932756    12.181308     0.677453
C      1.752490     2.458817     2.699850    -0.127255
C      8.059528     8.299870    10.275598    -0.089896
C      7.241956     9.173034    11.003218    -0.026604
C      7.558213     7.621865     9.164029     0.000536
C      8.413682     6.658793     8.379108     0.588754
C     19.596072     9.341174    10.640685    -0.133513
C     19.128543     8.656018     9.530675     0.085978
C     13.219030     2.497498     4.405570    -0.012155
C     17.516519    16.580307    12.502141    -0.112026
C     12.043151     2.517621     5.357432     0.681920
C     15.078190    15.593143     9.094104     0.677453
C     17.443230    14.650300     4.391954    -0.127255
C     16.594606    14.931504    10.999814    -0.089896
C     15.950552    15.939489    10.272194    -0.026604
C     17.375465    15.249730    12.111383     0.000536
C     18.097273    14.182806    12.896304     0.588754
C     12.734794     4.010058    10.634727    -0.133513
C     13.514232     4.293778    11.744737     0.085978
C      8.871515    14.666544    11.497374    -0.012155
C     17.209715    10.401486     5.410337    -0.112026
C      8.600442    13.522159    12.449236     0.681920
C     15.650629     8.282714     2.002300     0.677453
C     21.691270    15.756653    11.483758    -0.127255
C     15.384232     9.915600     3.908010    -0.089896
C     16.201804     9.042436     3.180390    -0.026604
C     15.885547    10.593605     5.019579     0.000536
C     15.030078    11.556677     5.804500     0.588754
C      3.847688     8.874296     3.542923    -0.133513
C      4.315217     9.559452     4.652933     0.085978
C     10.224730    15.717972     9.778038    -0.012155
C      5.927241     1.635163     1.681467    -0.112026
C     11.400609    15.697849     8.826176     0.681920
C      8.365570     2.622327     5.089504     0.677453
C      6.000530     3.565170     9.791654    -0.127255
C      6.849154     3.283966     3.183794    -0.089895
C      7.493208     2.275981     3.911414    -0.026604
C      6.068295     2.965740     2.072225     0.000536
C      5.346487     4.032664     1.287304     0.588754
C     10.708966    14.205412     3.548881    -0.133513
C      9.929528    13.921692     2.438871     0.085978
C     13.472817     3.567392     3.545902    -0.099208
C     15.157089     1.399693     3.545902     0.074238
C      9.970943    14.648078    10.637706    -0.099208
C      8.286671    16.815777    10.637706     0.074238
N     17.712905     8.808766     9.141903     0.531759
N     13.716040     5.703259    12.133509     0.531759
N      5.730855     9.406704     5.041705     0.531759
N      9.727720    12.512211     2.050099     0.531759
N      5.752072    13.504182     3.545902     0.525824
N     17.691688     4.711288    10.637706     0.525824
O     13.914909     5.520353     1.544737    -0.703604
O      2.297988     4.719981     1.207451    -0.637766
O      9.010863     9.765163    12.461009    -0.633042
O     20.689667    10.692123    12.801415    -0.717092
O      7.952121     6.180600     7.309806    -0.609103
O      9.561199     6.339418     8.824899    -0.667360
O      6.837824    13.606997     2.974870    -0.334945
O     17.377062     8.403575     8.033170    -0.342590
O     16.944603     9.337260     9.941716    -0.345352
O     11.471177     3.621608     5.547067    -0.703604
O     15.117393    14.680477     5.884353    -0.637766
O     14.939671    14.371763     8.814403    -0.633042
O     11.155502     3.284212     8.473997    -0.717092
O     18.674693    14.511887    13.965606    -0.609103
O     18.123180    12.991956    12.450513    -0.667360
O      5.384146    12.477509     4.116934    -0.334946
O     14.191655     5.928560    13.242242    -0.342591
O     13.393792     6.578330    11.333696    -0.345352
O      9.528851    12.695117    12.638871    -0.703604
O     21.145772    13.495489    12.976157    -0.637766
O     14.432897     8.450307     1.722599    -0.633042
O      2.754093     7.523347     1.382193    -0.717092
O     15.491639    12.034870     6.873802    -0.609103
O     13.882561    11.876052     5.358709    -0.667360
O     16.605936     4.608473    11.208738    -0.334946
O      6.066698     9.811895     6.150438    -0.342591
O      6.499157     8.878210     4.241892    -0.345352
O     11.972583    14.593862     8.636541    -0.703604
O      8.326367     3.534993     8.299255    -0.637766
O      8.504089     3.843707     5.369205    -0.633042
O     12.288258    14.931258     5.709611    -0.717091
O      4.769067     3.703583     0.218002    -0.609103
O      5.320580     5.223514     1.733095    -0.667360
O     18.059614     5.737961    10.066674    -0.334946
O      9.252105    12.286910     0.941366    -0.342591
O     10.049968    11.637140     2.849912    -0.345352

The following XYZ coordinates are in angstroms. Other properties are in atomic units.
The sperically averaged electron density of each atom fit to a function of the form exp(a - br)
eigen_1, eigen_2 and eigen_3 are the three eigenvalues of traceless quadrupole moment tensor
  atom number  atomic symbol              X              Y              Z     net charge C6 coefficient C8 coefficient C10 coefficient fluctuating dipole atomic polarizability isotropic forcefield polarizability              a              b squared Pearson coefficient          <r^3>          <r^4>         wp_QDO          m_QDO          q_QDO       dipole_x       dipole_y       dipole_z         dipole            Qxy            Qxz            Qyz     Q(x^2-y^2)  Q(3z^2 - R^2)        eigen_1        eigen_2        eigen_3 static polarizability      alpha(xx)      alpha(xy)      alpha(xz)      alpha(yy)      alpha(yz)      alpha(zz) atomic spin moment
            1             Gd       3.819783       6.018769      -0.030353       2.047867     130.532074 0.28451790E+04  0.95953238E+05                                17.505908                           14.715572       1.689699       2.267583                    0.997855      78.177442     188.643179       0.636327       0.285414      -1.304087       0.008135       0.009774      -0.007246       0.014637       0.119836      -0.161830       0.028112       0.052958       0.118108      -0.213035       0.010780       0.202255             20.824618      17.393248      -4.145392       3.248403      24.328521      -5.163162      20.752086          -0.000003
            2             Gd      13.482832      13.526821       7.122157       2.047867     130.532105 0.28451792E+04  0.95953245E+05                                17.505911                           14.715572       1.689700       2.267583                    0.997855      78.177437     188.643158       0.636327       0.285414      -1.304087      -0.011482      -0.005468       0.007246       0.014637       0.117881      -0.012749      -0.163758       0.068287       0.118108      -0.213035       0.010780       0.202255             20.824624      21.919830      -5.299763      -4.200329      19.801952       4.423540      20.752092          -0.000003
            3             Gd      13.254159       7.247442       0.030353       2.047867     130.532053 0.28451785E+04  0.95953214E+05                                17.505906                           14.715571       1.689699       2.267583                    0.997855      78.177439     188.643164       0.636327       0.285414      -1.304087      -0.008135      -0.009774       0.007246       0.014637       0.119836      -0.161830       0.028112       0.052958       0.118108      -0.213035       0.010780       0.202255             20.824615      17.393245      -4.145392       3.248402      24.328518      -5.163162      20.752083          -0.000003
            4             Gd       9.960928       4.688649       7.061451       2.047867     130.532013 0.28451768E+04  0.95953141E+05                                17.505901                           14.715564       1.689702       2.267584                    0.997855      78.177426     188.643098       0.636327       0.285414      -1.304087       0.011482       0.005468      -0.007246       0.014637       0.117881      -0.012749      -0.163758       0.068287       0.118108      -0.213035       0.010780       0.202255             20.824612      21.919816      -5.299759      -4.200325      19.801940       4.423537      20.752079          -0.000003
            5              H       5.885277       7.376838       8.005228       0.143085       1.297757 0.10089901E+02  0.10518416E+03                                 1.988379                            1.877011      -1.400240       2.234471                    0.993004       3.654017      10.610901       0.448709       1.309418      -0.703456      -0.010886      -0.022871      -0.037934       0.045613       0.008200       0.006673       0.013100      -0.008690       0.034466      -0.015096      -0.007629       0.022725              2.041419       1.873199       0.036750       0.297718       1.920700       0.318532       2.330358          -0.000001
            6              H       2.522967       2.443255       2.143143       0.147557       1.088004 0.80035876E+01  0.78668178E+02                                 1.751535                            1.656267      -1.312663       2.275923                    0.995167       3.478775       9.779844       0.484825       1.285308      -0.707381       0.033251       0.004807      -0.028804       0.044254       0.003970      -0.010952       0.004196       0.014294       0.020902      -0.014444      -0.001961       0.016405              1.787870       2.110127      -0.026162      -0.465121       1.557015      -0.126085       1.696469          -0.000002
            7              H       8.962072       8.167575      10.541257       0.137870       1.118224 0.82689532E+01  0.81060263E+02                                 1.718265                            1.635355      -1.108001       2.369455                    0.996977       3.314222       8.981764       0.515162       1.212844      -0.725525       0.042263      -0.008700       0.012777       0.045001      -0.004268       0.005661      -0.001210       0.020460      -0.012339      -0.009030      -0.005873       0.014903              1.741290       2.122048      -0.130053       0.244429       1.508420       0.116183       1.593404           0.000000
            8              H      19.022710       9.910503      11.141224       0.136019       1.220387 0.92628127E+01  0.94219576E+02                                 1.870742                            1.766247      -1.415711       2.215293                    0.994044       3.644056      10.344970       0.476779       1.262964      -0.712095      -0.021867       0.026618       0.021189       0.040444      -0.009190      -0.008529       0.001016      -0.010441      -0.001375      -0.014089       0.000980       0.013109              1.908453       1.868961      -0.293006      -0.142048       1.973122       0.443864       1.883276          -0.000000
            9              H      18.026293      16.810235      13.270184       0.143084       1.297758 0.10089907E+02  0.10518423E+03                                 1.988380                            1.877012      -1.400240       2.234471                    0.993004       3.654018      10.610906       0.448708       1.309418      -0.703456       0.024852       0.004896       0.037934       0.045613       0.005118       0.014343       0.003229       0.015482       0.034466      -0.015096      -0.007629       0.022725              2.041420       1.935401       0.020888       0.382223       1.858500       0.209772       2.330359          -0.000001
           10              H      17.267916      13.899872       4.948661       0.147557       1.088004 0.80035911E+01  0.78668220E+02                                 1.751535                            1.656267      -1.312663       2.275923                    0.995167       3.478776       9.779847       0.484825       1.285307      -0.707381      -0.012875      -0.031032       0.028804       0.044254       0.006908       0.001359      -0.011649      -0.008746       0.020902      -0.014444      -0.001961       0.016405              1.787870       1.578261       0.109474      -0.237112       2.088880      -0.419539       1.696469          -0.000002
           11              H      16.499770      14.024259      10.734155       0.137870       1.118224 0.82689504E+01  0.81060222E+02                                 1.718264                            1.635355      -1.108001       2.369455                    0.996977       3.314222       8.981761       0.515162       1.212843      -0.725525      -0.002014      -0.043102      -0.012777       0.045001       0.001152       0.000227       0.005785      -0.022050      -0.012338      -0.009030      -0.005873       0.014903              1.741289       1.483608       0.032761       0.172980       2.146857       0.208138       1.593403           0.000000
           12              H      12.324805       4.706325      10.134188       0.136019       1.220387 0.92628083E+01  0.94219517E+02                                 1.870742                            1.766246      -1.415711       2.215293                    0.994044       3.644056      10.344968       0.476779       1.262964      -0.712095      -0.020389       0.027767      -0.021189       0.040444      -0.010568      -0.001124      -0.008516       0.000364      -0.001375      -0.014089       0.000980       0.013109              1.908452       1.826442      -0.282163       0.394998       2.015639      -0.247326       1.883276          -0.000000
           13              H      17.558483      10.838632       6.178380       0.143084       1.297757 0.10089898E+02  0.10518411E+03                                 1.988379                            1.877011      -1.400240       2.234471                    0.993004       3.654017      10.610901       0.448709       1.309418      -0.703456       0.010886       0.022871       0.037934       0.045613       0.008200       0.006673       0.013100      -0.008690       0.034466      -0.015096      -0.007629       0.022725              2.041419       1.873199       0.036750       0.297718       1.920700       0.318532       2.330358          -0.000001
           14              H      20.920793      15.772215      12.040465       0.147556       1.088004 0.80035906E+01  0.78668218E+02                                 1.751536                            1.656267      -1.312663       2.275923                    0.995166       3.478776       9.779849       0.484824       1.285308      -0.707381      -0.033252      -0.004807       0.028804       0.044254       0.003970      -0.010952       0.004196       0.014294       0.020902      -0.014444      -0.001961       0.016405              1.787871       2.110128      -0.026162      -0.465121       1.557016      -0.126086       1.696470          -0.000002
           15              H      14.481688      10.047895       3.642351       0.137870       1.118224 0.82689515E+01  0.81060235E+02                                 1.718264                            1.635355      -1.108001       2.369455                    0.996977       3.314222       8.981761       0.515162       1.212843      -0.725525      -0.042263       0.008700      -0.012777       0.045001      -0.004268       0.005661      -0.001210       0.020460      -0.012339      -0.009030      -0.005873       0.014903              1.741290       2.122047      -0.130053       0.244428       1.508419       0.116183       1.593403           0.000000
           16              H       4.421050       8.304967       3.042384       0.136019       1.220387 0.92628132E+01  0.94219577E+02                                 1.870742                            1.766246      -1.415711       2.215293                    0.994044       3.644056      10.344968       0.476779       1.262964      -0.712095       0.021867      -0.026618      -0.021189       0.040444      -0.009190      -0.008529       0.001016      -0.010441      -0.001375      -0.014089       0.000980       0.013109              1.908453       1.868961      -0.293006      -0.142048       1.973122       0.443864       1.883276          -0.000000
           17              H       5.417467       1.405235       0.913424       0.143084       1.297758 0.10089906E+02  0.10518421E+03                                 1.988379                            1.877011      -1.400240       2.234471                    0.993004       3.654018      10.610902       0.448709       1.309417      -0.703456      -0.024852      -0.004896      -0.037934       0.045613       0.005118       0.014343       0.003229       0.015482       0.034466      -0.015096      -0.007629       0.022725              2.041419       1.935400       0.020888       0.382223       1.858500       0.209772       2.330358          -0.000001
           18              H       6.175844       4.315598       9.234947       0.147557       1.088004 0.80035878E+01  0.78668182E+02                                 1.751535                            1.656267      -1.312663       2.275923                    0.995167       3.478775       9.779845       0.484824       1.285308      -0.707381       0.012875       0.031032      -0.028804       0.044254       0.006908       0.001359      -0.011649      -0.008746       0.020902      -0.014444      -0.001961       0.016405              1.787870       1.578261       0.109474      -0.237112       2.088881      -0.419539       1.696469          -0.000002
           19              H       6.943990       4.191211       3.449453       0.137870       1.118224 0.82689518E+01  0.81060242E+02                                 1.718264                            1.635355      -1.108001       2.369454                    0.996977       3.314222       8.981762       0.515162       1.212844      -0.725525       0.002014       0.043102       0.012777       0.045001       0.001152       0.000227       0.005785      -0.022050      -0.012338      -0.009030      -0.005873       0.014903              1.741290       1.483608       0.032761       0.172981       2.146858       0.208138       1.593403           0.000000
           20              H      11.118955      13.509145       4.049420       0.136019       1.220387 0.92628064E+01  0.94219498E+02                                 1.870742                            1.766246      -1.415711       2.215293                    0.994044       3.644056      10.344970       0.476779       1.262964      -0.712095       0.020389      -0.027767       0.021189       0.040444      -0.010568      -0.001124      -0.008516       0.000364      -0.001375      -0.014089       0.000980       0.013109              1.908453       1.826443      -0.282163       0.394998       2.015639      -0.247326       1.883276          -0.000000
           21              H      12.889816       4.317729       3.545902       0.126159       1.243503 0.96226113E+01  0.98006432E+02                                 1.841563                            1.761658      -1.285550       2.275025                    0.994981       3.527003       9.753419       0.497236       1.209432      -0.725796      -0.024730       0.031829      -0.000000       0.040307      -0.006524       0.000036       0.000028      -0.003328      -0.035571      -0.011857      -0.000804       0.012662              1.851390       1.880500      -0.344211      -0.157465       2.056062      -0.122348       1.617607          -0.000000
           22              H      10.553944      13.897741      10.637706       0.126159       1.243504 0.96226131E+01  0.98006459E+02                                 1.841563                            1.761659      -1.285550       2.275025                    0.994981       3.527003       9.753421       0.497236       1.209433      -0.725796       0.024730      -0.031829       0.000000       0.040307      -0.006524       0.000036       0.000028      -0.003328      -0.035571      -0.011857      -0.000804       0.012662              1.851390       1.880501      -0.344211      -0.157465       2.056062      -0.122348       1.617607          -0.000000
           23              C      14.572245       3.548926       2.686234      -0.012155      37.360524 0.41606852E+03  0.95583014E+04                                 9.563759                            6.677488       0.151238       2.061005                    0.999202      26.375717      72.043556       0.663434       0.401877      -1.086802      -0.003136      -0.037071       0.029401       0.047419      -0.007013       0.008296       0.015098       0.027607      -0.031323      -0.027185       0.005595       0.021590             12.108465      10.212274       0.424760      -4.327220      14.170782      -6.287482      11.942340          -0.000001
           24              C       6.234045       7.813984       8.773271      -0.112026      34.419282 0.46531009E+03  0.11218461E+05                                 9.440117                            7.394757      -0.366618       1.859412                    0.998654      30.330375      90.698652       0.576473       0.440693      -1.040660       0.021378      -0.001063       0.002711       0.021576       0.035797      -0.016508      -0.024396      -0.080206       0.043867      -0.061726      -0.001697       0.063423             10.583813      13.087659      -3.152339       0.699927       9.306959       2.684846       9.356819          -0.000003
           25              C      14.843318       4.693311       1.734372       0.681920      21.862013 0.23181545E+03  0.47187516E+04                                 7.319427                            5.468452      -0.204141       2.011098                    0.998857      21.353900      59.628017       0.622019       0.483746      -1.011684       0.012508       0.057127      -0.043471       0.072868       0.015432       0.037748       0.106706      -0.022417       0.114228      -0.096342      -0.037274       0.133616              8.741024       7.895493       0.101694      -1.689749      10.200523      -4.452630       8.127056          -0.000001
           26              C       7.793131       9.932756      12.181308       0.677453      22.411575 0.23502968E+03  0.47996733E+04                                 7.436718                            5.495632      -0.214569       2.003448                    0.999051      21.511788      60.124985       0.622405       0.481886      -1.012871       0.020425       0.036770       0.060156       0.073403       0.006059      -0.038464      -0.102521      -0.085346      -0.032287      -0.100318      -0.029759       0.130077              9.011445       8.148825       0.203753       2.384646       8.229051       4.486759      10.656459          -0.000000
           27              C       1.752490       2.458817       2.699850      -0.127255      33.530396 0.43885521E+03  0.10349779E+05                                 9.053305                            7.027887      -0.023581       1.965004                    0.999481      29.435739      84.971026       0.615371       0.422046      -1.059812      -0.014016       0.019220       0.000581       0.023795       0.039943       0.020245       0.039684       0.036571       0.107361      -0.067583      -0.004280       0.071863             10.202444       9.212159      -1.432034      -2.221388      13.108916      -4.047759       8.286258          -0.000005
           28              C       8.059528       8.299870      10.275598      -0.089896      34.236292 0.42415452E+03  0.99147299E+04                                 9.222836                            6.923602      -0.038720       1.967060                    0.999412      28.852847      82.823942       0.618270       0.423810      -1.059082      -0.015892      -0.000189      -0.001923       0.016009       0.003501      -0.000898      -0.044173      -0.003538      -0.033371      -0.047068       0.003566       0.043502             10.932581       9.127637      -1.192384       0.801566      11.107171       6.485933      12.562935          -0.000000
           29              C       7.241956       9.173034      11.003218      -0.026604      38.346043 0.42448404E+03  0.98044467E+04                                 9.735887                            6.743869       0.136201       2.052002                    0.999234      26.670153      73.139211       0.660019       0.401780      -1.086438      -0.022233      -0.022959      -0.039588       0.050878      -0.013029      -0.004529      -0.009723       0.011693      -0.031864      -0.020480       0.000806       0.019675             12.483872      11.013083       0.488511       3.496163      11.389337       7.455934      15.049197          -0.000001
           30              C       7.558213       7.621865       9.164029       0.000536      37.856299 0.42333233E+03  0.98155599E+04                                 9.796665                            6.856537       0.130507       2.062909                    0.999181      26.546052      74.026206       0.634327       0.416447      -1.071877      -0.022449       0.023744       0.014746       0.035849       0.004683       0.018863      -0.011075       0.011277       0.014401      -0.023185      -0.000503       0.023688             12.243054      12.540957      -3.746245      -0.302666      12.484989       6.116119      11.703218          -0.000002
           31              C       8.413682       6.658793       8.379108       0.588754      24.865941 0.26909265E+03  0.56675010E+04                                 7.881719                            5.821736      -0.080398       2.019963                    0.999597      22.809586      64.116465       0.615718       0.472318      -1.020999       0.020359      -0.026893      -0.005286       0.034142       0.078471       0.015135      -0.080986      -0.050560      -0.032088      -0.116783      -0.000274       0.117056              9.495569       9.828960      -3.851984      -0.790725       9.972653       3.794836       8.685093          -0.000001
           32              C      19.596072       9.341174      10.640685      -0.133513      34.825988 0.44659987E+03  0.10603766E+05                                 9.333429                            7.112405      -0.059462       1.950060                    0.999474      29.915748      87.324058       0.607322       0.424762      -1.055601       0.021771       0.000837       0.001039       0.021812       0.005531      -0.033585      -0.045568      -0.092069       0.001043      -0.066698      -0.011571       0.078269             10.771176      11.684263       0.548564       3.906817       8.776110       4.546592      11.853156          -0.000002
           33              C      19.128543       8.656018       9.530675       0.085978      35.788520 0.42135417E+03  0.98038149E+04                                 9.571812                            6.968263      -0.132536       1.973835                    0.999412      26.564043      75.343175       0.609151       0.432149      -1.057071      -0.004334       0.001597      -0.000180       0.004622      -0.004794       0.010367      -0.008224       0.027307      -0.036768      -0.019319      -0.005080       0.024399             11.361569      14.003665      -1.300447       3.031829       9.051192       3.729265      11.029850          -0.000002
           34              C      13.219030       2.497498       4.405570      -0.012155      37.360537 0.41606851E+03  0.95583013E+04                                 9.563762                            6.677488       0.151238       2.061005                    0.999202      26.375721      72.043573       0.663434       0.401877      -1.086802       0.036696      -0.006122      -0.029401       0.047419       0.000454       0.016680       0.004308      -0.030952      -0.031323      -0.027185       0.005595       0.021590             12.108470      14.132485      -0.574965      -7.161800      10.250576      -2.639318      11.942349          -0.000001
           35              C      17.516519      16.580307      12.502141      -0.112026      34.419301 0.46531025E+03  0.11218466E+05                                 9.440120                            7.394758      -0.366618       1.859412                    0.998654      30.330376      90.698658       0.576473       0.440693      -1.040660      -0.004252      -0.020978      -0.002711       0.021576       0.012220      -0.027719      -0.009968       0.104697       0.043867      -0.061726      -0.001697       0.063423             10.583817       8.028189      -1.862081       2.774543      14.366439       0.014762       9.356823          -0.000003
           36              C      12.043151       2.517621       5.357432       0.681920      21.861997 0.23181517E+03  0.47187447E+04                                 7.319423                            5.468448      -0.204142       2.011098                    0.998857      21.353900      59.628021       0.622019       0.483746      -1.011684      -0.058446       0.001997       0.043471       0.072868       0.008180       0.112725       0.010209       0.034460       0.114228      -0.096342      -0.037274       0.133616              8.741020      10.108466      -0.462659      -4.732096       7.987540      -0.537054       8.127055          -0.000001
           37              C      15.078190      15.593143       9.094104       0.677453      22.411571 0.23502963E+03  0.47996720E+04                                 7.436717                            5.495632      -0.214569       2.003448                    0.999051      21.511789      60.124988       0.622405       0.481886      -1.012871      -0.040677      -0.010705      -0.060156       0.073403      -0.015117      -0.108846      -0.011937       0.080726      -0.032287      -0.100318      -0.029759       0.130077              9.011444       8.321727       0.159660       4.936882       8.056147       1.201966      10.656457          -0.000000
           38              C      17.443230      14.650300       4.391954      -0.127255      33.530412 0.43885548E+03  0.10349787E+05                                 9.053308                            7.027889      -0.023581       1.965004                    0.999481      29.435743      84.971045       0.615370       0.422046      -1.059812      -0.015160       0.018331      -0.000581       0.023795       0.043822       0.043456       0.009810       0.006152       0.107361      -0.067583      -0.004280       0.071863             10.202448      12.185183      -2.190214      -4.471160      10.135901      -1.152250       8.286261          -0.000005
           39              C      16.594606      14.931504      10.999814      -0.089896      34.236290 0.42415463E+03  0.99147329E+04                                 9.222836                            6.923603      -0.038720       1.967060                    0.999412      28.852849      82.823950       0.618270       0.423810      -1.059082       0.004110       0.015352       0.001923       0.016009       0.002226      -0.043025       0.010046       0.006459      -0.033371      -0.047068       0.003566       0.043502             10.932580      10.415268      -1.520754       6.482862       9.819538      -0.826037      12.562935          -0.000001
           40              C      15.950552      15.939489      10.272194      -0.026604      38.346060 0.42448432E+03  0.98044547E+04                                 9.735891                            6.743871       0.136201       2.052002                    0.999234      26.670154      73.139217       0.660019       0.401780      -1.086438       0.027741       0.015870       0.039588       0.050878      -0.008638      -0.010540      -0.001986      -0.022744      -0.031864      -0.020480       0.000806       0.019675             12.483877      11.600312       0.338759       8.088649      10.802114       1.545297      15.049205          -0.000001
           41              C      17.375465      15.249730      12.111383       0.000536      37.856307 0.42333240E+03  0.98155620E+04                                 9.796666                            6.856538       0.130506       2.062909                    0.999181      26.546052      74.026205       0.634327       0.416447      -1.071877      -0.017460       0.027620      -0.014746       0.035849       0.006811      -0.006070       0.021014      -0.005414       0.014401      -0.023185      -0.000503       0.023688             12.243056      10.694351      -3.275330       5.851648      14.331602      -1.804641      11.703215          -0.000002
           42              C      18.097273      14.182806      12.896304       0.588754      24.865960 0.26909286E+03  0.56675065E+04                                 7.881722                            5.821738      -0.080395       2.019964                    0.999597      22.809597      64.116504       0.615718       0.472318      -1.020999       0.021028      -0.026373       0.005287       0.034142       0.056781      -0.074735       0.034678       0.119543      -0.032090      -0.116783      -0.000274       0.117057              9.495573       8.119188      -3.415960       3.481752      11.682436      -1.703947       8.685095          -0.000001
           43              C      12.734794       4.010058      10.634727      -0.133513      34.826008 0.44660015E+03  0.10603775E+05                                 9.333435                            7.112409      -0.059463       1.950060                    0.999474      29.915755      87.324104       0.607321       0.424762      -1.055601      -0.006191      -0.020889      -0.001039       0.021812      -0.017190      -0.052454      -0.021283       0.086123       0.001043      -0.066698      -0.011570       0.078269             10.771184       9.216405       1.177921       5.371013      11.243977       2.662147      11.853171          -0.000002
           44              C      13.514232       4.293778      11.744737       0.085978      35.788520 0.42135401E+03  0.98038108E+04                                 9.571812                            6.968262      -0.132536       1.973834                    0.999412      26.564046      75.343189       0.609151       0.432149      -1.057071      -0.000476       0.004594       0.000180       0.004622       0.002330      -0.005407       0.012078      -0.028563      -0.036768      -0.019319      -0.005080       0.024399             11.361570       8.730830       0.044225       4.362807      14.324026       2.016261      11.029853          -0.000002
           45              C       8.871515      14.666544      11.497374      -0.012155      37.360523 0.41606852E+03  0.95583013E+04                                 9.563759                            6.677488       0.151238       2.061005                    0.999202      26.375717      72.043555       0.663434       0.401877      -1.086802       0.003136       0.037071      -0.029401       0.047419      -0.007013       0.008296       0.015098       0.027607      -0.031323      -0.027185       0.005595       0.021590             12.108465      10.212274       0.424760      -4.327219      14.170781      -6.287481      11.942339          -0.000001
           46              C      17.209715      10.401486       5.410337      -0.112026      34.419283 0.46531010E+03  0.11218461E+05                                 9.440117                            7.394757      -0.366618       1.859412                    0.998654      30.330375      90.698651       0.576473       0.440693      -1.040660      -0.021378       0.001063      -0.002711       0.021576       0.035797      -0.016508      -0.024396      -0.080206       0.043867      -0.061726      -0.001697       0.063423             10.583812      13.087659      -3.152339       0.699927       9.306959       2.684845       9.356819          -0.000003
           47              C       8.600442      13.522159      12.449236       0.681920      21.862012 0.23181544E+03  0.47187515E+04                                 7.319428                            5.468452      -0.204142       2.011098                    0.998857      21.353900      59.628020       0.622019       0.483746      -1.011684      -0.012508      -0.057127       0.043471       0.072868       0.015432       0.037748       0.106706      -0.022417       0.114228      -0.096342      -0.037274       0.133616              8.741024       7.895493       0.101694      -1.689749      10.200523      -4.452630       8.127056          -0.000001
           48              C      15.650629       8.282714       2.002300       0.677453      22.411576 0.23502969E+03  0.47996735E+04                                 7.436719                            5.495633      -0.214569       2.003448                    0.999051      21.511788      60.124985       0.622405       0.481886      -1.012871      -0.020425      -0.036770      -0.060156       0.073403       0.006059      -0.038464      -0.102521      -0.085346      -0.032287      -0.100318      -0.029759       0.130077              9.011445       8.148825       0.203753       2.384646       8.229052       4.486759      10.656459          -0.000000
           49              C      21.691270      15.756653      11.483758      -0.127255      33.530401 0.43885528E+03  0.10349781E+05                                 9.053305                            7.027887      -0.023581       1.965004                    0.999481      29.435742      84.971039       0.615371       0.422046      -1.059812       0.014016      -0.019220      -0.000581       0.023795       0.039943       0.020245       0.039684       0.036571       0.107361      -0.067583      -0.004280       0.071863             10.202445       9.212160      -1.432035      -2.221388      13.108917      -4.047759       8.286259          -0.000005
           50              C      15.384232       9.915600       3.908010      -0.089896      34.236293 0.42415454E+03  0.99147303E+04                                 9.222836                            6.923602      -0.038720       1.967060                    0.999412      28.852847      82.823942       0.618270       0.423810      -1.059082       0.015892       0.000189       0.001923       0.016009       0.003501      -0.000898      -0.044173      -0.003538      -0.033371      -0.047068       0.003566       0.043502             10.932581       9.127637      -1.192384       0.801566      11.107172       6.485933      12.562935          -0.000001
           51              C      16.201804       9.042436       3.180390      -0.026604      38.346042 0.42448403E+03  0.98044464E+04                                 9.735887                            6.743869       0.136201       2.052002                    0.999234      26.670153      73.139209       0.660019       0.401780      -1.086438       0.022233       0.022959       0.039588       0.050878      -0.013029      -0.004529      -0.009723       0.011693      -0.031864      -0.020480       0.000806       0.019675             12.483872      11.013083       0.488511       3.496163      11.389336       7.455933      15.049197          -0.000001
           52              C      15.885547      10.593605       5.019579       0.000536      37.856297 0.42333230E+03  0.98155590E+04                                 9.796665                            6.856537       0.130507       2.062909                    0.999181      26.546051      74.026202       0.634327       0.416447      -1.071877       0.022449      -0.023744      -0.014746       0.035849       0.004683       0.018863      -0.011075       0.011277       0.014401      -0.023185      -0.000503       0.023688             12.243054      12.540957      -3.746246      -0.302666      12.484988       6.116118      11.703217          -0.000002
           53              C      15.030078      11.556677       5.804500       0.588754      24.865942 0.26909267E+03  0.56675014E+04                                 7.881719                            5.821736      -0.080398       2.019963                    0.999597      22.809587      64.116467       0.615718       0.472318      -1.020999      -0.020359       0.026893       0.005286       0.034142       0.078470       0.015135      -0.080986      -0.050560      -0.032088      -0.116783      -0.000274       0.117056              9.495569       9.828961      -3.851984      -0.790725       9.972653       3.794836       8.685093          -0.000001
           54              C       3.847688       8.874296       3.542923      -0.133513      34.825988 0.44659986E+03  0.10603765E+05                                 9.333429                            7.112405      -0.059462       1.950060                    0.999474      29.915748      87.324056       0.607322       0.424762      -1.055601      -0.021771      -0.000837      -0.001039       0.021812       0.005531      -0.033585      -0.045568      -0.092069       0.001043      -0.066698      -0.011571       0.078269             10.771176      11.684262       0.548565       3.906817       8.776110       4.546592      11.853156          -0.000002
           55              C       4.315217       9.559452       4.652933       0.085978      35.788524 0.42135422E+03  0.98038164E+04                                 9.571813                            6.968263      -0.132536       1.973834                    0.999412      26.564045      75.343182       0.609151       0.432149      -1.057071       0.004334      -0.001597       0.000180       0.004622      -0.004794       0.010367      -0.008224       0.027307      -0.036768      -0.019319      -0.005080       0.024399             11.361570      14.003667      -1.300447       3.031830       9.051192       3.729265      11.029851          -0.000002
           56              C      10.224730      15.717972       9.778038      -0.012155      37.360526 0.41606839E+03  0.95582978E+04                                 9.563759                            6.677487       0.151238       2.061005                    0.999202      26.375717      72.043554       0.663434       0.401877      -1.086802      -0.036696       0.006122       0.029401       0.047419       0.000454       0.016680       0.004308      -0.030952      -0.031323      -0.027185       0.005595       0.021590             12.108467      14.132481      -0.574965      -7.161798      10.250574      -2.639317      11.942346          -0.000001
           57              C       5.927241       1.635163       1.681467      -0.112026      34.419300 0.46531022E+03  0.11218465E+05                                 9.440121                            7.394758      -0.366618       1.859412                    0.998654      30.330375      90.698657       0.576472       0.440694      -1.040660       0.004252       0.020978       0.002711       0.021576       0.012220      -0.027719      -0.009968       0.104697       0.043867      -0.061726      -0.001697       0.063423             10.583818       8.028190      -1.862082       2.774543      14.366440       0.014761       9.356823          -0.000003
           58              C      11.400609      15.697849       8.826176       0.681920      21.861997 0.23181518E+03  0.47187448E+04                                 7.319423                            5.468448      -0.204142       2.011098                    0.998857      21.353900      59.628016       0.622019       0.483746      -1.011684       0.058446      -0.001997      -0.043471       0.072868       0.008180       0.112725       0.010209       0.034460       0.114228      -0.096342      -0.037274       0.133616              8.741019      10.108464      -0.462659      -4.732095       7.987539      -0.537054       8.127053          -0.000001
           59              C       8.365570       2.622327       5.089504       0.677453      22.411569 0.23502962E+03  0.47996716E+04                                 7.436717                            5.495632      -0.214569       2.003448                    0.999051      21.511788      60.124986       0.622405       0.481886      -1.012871       0.040677       0.010705       0.060156       0.073403      -0.015117      -0.108846      -0.011937       0.080726      -0.032287      -0.100318      -0.029759       0.130077              9.011443       8.321727       0.159660       4.936882       8.056147       1.201966      10.656457          -0.000000
           60              C       6.000530       3.565170       9.791654      -0.127255      33.530406 0.43885541E+03  0.10349784E+05                                 9.053306                            7.027888      -0.023581       1.965004                    0.999481      29.435741      84.971029       0.615371       0.422046      -1.059812       0.015160      -0.018331       0.000581       0.023795       0.043822       0.043457       0.009810       0.006152       0.107361      -0.067583      -0.004280       0.071863             10.202446      12.185180      -2.190213      -4.471159      10.135899      -1.152250       8.286260          -0.000005
           61              C       6.849154       3.283966       3.183794      -0.089895      34.236288 0.42415461E+03  0.99147323E+04                                 9.222835                            6.923603      -0.038720       1.967060                    0.999412      28.852849      82.823948       0.618270       0.423810      -1.059082      -0.004110      -0.015352      -0.001923       0.016009       0.002226      -0.043025       0.010046       0.006459      -0.033371      -0.047068       0.003566       0.043502             10.932579      10.415267      -1.520754       6.482861       9.819537      -0.826036      12.562933          -0.000001
           62              C       7.493208       2.275981       3.911414      -0.026604      38.346060 0.42448433E+03  0.98044549E+04                                 9.735891                            6.743871       0.136201       2.052002                    0.999234      26.670154      73.139218       0.660019       0.401780      -1.086438      -0.027741      -0.015870      -0.039588       0.050878      -0.008638      -0.010540      -0.001986      -0.022744      -0.031864      -0.020480       0.000806       0.019675             12.483878      11.600313       0.338759       8.088649      10.802115       1.545297      15.049205          -0.000001
           63              C       6.068295       2.965740       2.072225       0.000536      37.856307 0.42333241E+03  0.98155623E+04                                 9.796667                            6.856538       0.130506       2.062909                    0.999181      26.546052      74.026207       0.634327       0.416447      -1.071877       0.017460      -0.027620       0.014746       0.035849       0.006811      -0.006070       0.021014      -0.005414       0.014401      -0.023185      -0.000503       0.023688             12.243057      10.694352      -3.275330       5.851648      14.331603      -1.804641      11.703216          -0.000002
           64              C       5.346487       4.032664       1.287304       0.588754      24.865960 0.26909286E+03  0.56675066E+04                                 7.881723                            5.821738      -0.080395       2.019964                    0.999597      22.809597      64.116505       0.615718       0.472318      -1.020999      -0.021028       0.026373      -0.005287       0.034142       0.056781      -0.074735       0.034678       0.119543      -0.032090      -0.116783      -0.000274       0.117057              9.495573       8.119188      -3.415960       3.481752      11.682437      -1.703947       8.685095          -0.000001
           65              C      10.708966      14.205412       3.548881      -0.133513      34.826014 0.44660024E+03  0.10603778E+05                                 9.333437                            7.112411      -0.059463       1.950060                    0.999474      29.915757      87.324119       0.607321       0.424762      -1.055601       0.006191       0.020889       0.001039       0.021812      -0.017190      -0.052454      -0.021283       0.086122       0.001043      -0.066698      -0.011570       0.078268             10.771187       9.216407       1.177921       5.371015      11.243980       2.662148      11.853173          -0.000002
           66              C       9.929528      13.921692       2.438871       0.085978      35.788520 0.42135401E+03  0.98038108E+04                                 9.571813                            6.968262      -0.132536       1.973834                    0.999412      26.564046      75.343195       0.609151       0.432149      -1.057071       0.000476      -0.004594      -0.000180       0.004622       0.002330      -0.005407       0.012078      -0.028563      -0.036768      -0.019319      -0.005080       0.024399             11.361571       8.730830       0.044225       4.362808      14.324028       2.016261      11.029854          -0.000002
           67              C      13.472817       3.567392       3.545902      -0.099208      35.116953 0.43337409E+03  0.10199519E+05                                 9.408767                            7.013528      -0.088009       1.945213                    0.999383      29.370383      84.996121       0.611432       0.425639      -1.056421       0.010811      -0.013914       0.000000       0.017620       0.002679       0.038099       0.029602       0.001366      -0.028096      -0.049933       0.001918       0.048015             11.227527      11.203610       1.339713      -5.791269      10.520301      -4.499733      11.958671          -0.000003
           68              C      15.157089       1.399693       3.545902       0.074238      34.240307 0.39990168E+03  0.91253836E+04                                 9.074708                            6.642459       0.059041       2.027878                    0.999345      26.075013      71.726609       0.648743       0.413748      -1.075486       0.001545      -0.001988       0.000000       0.002517      -0.024361       0.001680       0.001305      -0.012425      -0.054567      -0.019500      -0.014735       0.034235             10.654057      11.250123      -2.567744      -3.377020      12.559772      -2.623896       8.152276          -0.000003
           69              C       9.970943      14.648078      10.637706      -0.099208      35.116945 0.43337398E+03  0.10199515E+05                                 9.408765                            7.013526      -0.088008       1.945213                    0.999383      29.370380      84.996103       0.611432       0.425639      -1.056421      -0.010811       0.013914      -0.000000       0.017620       0.002679       0.038099       0.029602       0.001366      -0.028096      -0.049933       0.001918       0.048015             11.227524      11.203607       1.339711      -5.791266      10.520298      -4.499730      11.958666          -0.000003
           70              C       8.286671      16.815777      10.637706       0.074238      34.240308 0.39990170E+03  0.91253841E+04                                 9.074708                            6.642459       0.059041       2.027878                    0.999345      26.075014      71.726609       0.648743       0.413748      -1.075486      -0.001545       0.001988      -0.000000       0.002517      -0.024361       0.001680       0.001305      -0.012425      -0.054567      -0.019500      -0.014735       0.034235             10.654056      11.250122      -2.567743      -3.377020      12.559772      -2.623896       8.152276          -0.000003
           71              N      17.712905       8.808766       9.141903       0.531759      20.532682 0.22930314E+03  0.45416334E+04                                 6.362723                            5.001658      -0.019535       2.116108                    0.999254      20.110431      51.109707       0.755883       0.409119      -1.081276      -0.056383       0.005672      -0.017086       0.059188       0.017605      -0.008073      -0.033925      -0.093175      -0.064370      -0.039636      -0.033693       0.073329              7.048999       8.812211      -1.086130       1.203691       4.634464       1.042464       7.700321           0.000000
           72              N      13.716040       5.703259      12.133509       0.531759      20.532676 0.22930303E+03  0.45416309E+04                                 6.362722                            5.001657      -0.019534       2.116108                    0.999254      20.110430      51.109706       0.755883       0.409119      -1.081275       0.008437       0.056036       0.017086       0.059188      -0.006856      -0.034867       0.000561       0.098658      -0.064370      -0.039636      -0.033693       0.073329              7.048998       4.369429       0.046866       1.307578       9.077243       0.908759       7.700322           0.000000
           73              N       5.730855       9.406704       5.041705       0.531759      20.532682 0.22930314E+03  0.45416336E+04                                 6.362724                            5.001659      -0.019535       2.116108                    0.999254      20.110432      51.109713       0.755883       0.409119      -1.081275       0.056383      -0.005672       0.017086       0.059188       0.017605      -0.008073      -0.033925      -0.093175      -0.064370      -0.039636      -0.033693       0.073329              7.048999       8.812212      -1.086130       1.203691       4.634464       1.042464       7.700322          -0.000000
           74              N       9.727720      12.512211       2.050099       0.531759      20.532680 0.22930309E+03  0.45416323E+04                                 6.362724                            5.001658      -0.019535       2.116108                    0.999254      20.110432      51.109715       0.755883       0.409119      -1.081275      -0.008437      -0.056036      -0.017086       0.059187      -0.006856      -0.034867       0.000561       0.098658      -0.064370      -0.039636      -0.033693       0.073329              7.049000       4.369430       0.046866       1.307579       9.077245       0.908760       7.700323          -0.000000
           75              N       5.752072      13.504182       3.545902       0.525824      21.077566 0.21561915E+03  0.41834826E+04                                 6.337638                            4.755366       0.151485       2.169298                    0.999497      19.718251      48.759279       0.802682       0.393289      -1.097720       0.038031      -0.048947       0.000000       0.061985       0.014102       0.037576       0.029196       0.007193       0.148804      -0.039354      -0.036535       0.075889              7.223903       8.353157      -0.658600      -1.919329       8.689077      -1.491294       4.629474          -0.000001
           76              N      17.691688       4.711288      10.637706       0.525824      21.077564 0.21561913E+03  0.41834820E+04                                 6.337637                            4.755365       0.151486       2.169298                    0.999497      19.718250      48.759274       0.802682       0.393289      -1.097720      -0.038031       0.048947       0.000000       0.061985       0.014102       0.037576       0.029196       0.007193       0.148804      -0.039354      -0.036535       0.075889              7.223902       8.353156      -0.658600      -1.919328       8.689076      -1.491294       4.629474          -0.000001
           77              O      13.914909       5.520353       1.544737      -0.703604      38.673974 0.60161971E+03  0.14864161E+05                                 9.008739                            7.524141       0.363593       2.118148                    0.998637      29.939415      79.593347       0.702530       0.352877      -1.144734       0.057569      -0.053345       0.065160       0.102009      -0.021927       0.047267       0.066950      -0.027025       0.044506      -0.091037       0.009059       0.081978             10.258224       8.285720      -3.031967       1.336983      13.503977      -4.375559       8.984974          -0.000001
           78              O       2.297988       4.719981       1.207451      -0.637766      40.420566 0.65042633E+03  0.16389227E+05                                 9.377085                            7.954669       0.155261       2.078262                    0.996763      29.114139      78.207229       0.666298       0.364819      -1.135058      -0.041817      -0.055322       0.035537       0.077924       0.008739       0.012030       0.087553       0.048427       0.032808      -0.099254       0.015361       0.083893             10.371377      12.993520       1.802824      -3.898704       8.608037      -2.526305       9.512575          -0.000002
           79              O       9.010863       9.765163      12.461009      -0.633042      34.196473 0.53061176E+03  0.12697936E+05                                 8.291997                            7.072968       0.415400       2.165670                    0.998011      28.345822      74.037882       0.723922       0.353556      -1.144779      -0.041162      -0.064162      -0.041167       0.086636      -0.008591      -0.002319      -0.075733       0.003932      -0.106331      -0.090220       0.019497       0.070723              9.172452      11.329018       0.206625       3.974640       6.640741       1.063010       9.547599          -0.000000
           80              O      20.689667      10.692123      12.801415      -0.717092      45.298037 0.72491526E+03  0.18790297E+05                                10.117272                            8.382246       0.161683       2.047005                    0.997841      30.923982      84.578420       0.650122       0.363467      -1.134769       0.045628      -0.061842      -0.080359       0.111194      -0.011281      -0.050009      -0.075041      -0.092833      -0.012259      -0.099450      -0.005126       0.104576             11.579395       8.097870      -2.565944      -1.573686      14.191582       5.704723      12.448735          -0.000001
           81              O       7.952121       6.180600       7.309806      -0.609103      33.242150 0.51082708E+03  0.12115971E+05                                 8.146660                            6.943046       0.662622       2.246203                    0.998599      28.180781      73.419429       0.729734       0.353881      -1.143847      -0.092941       0.026269       0.024023       0.099525       0.065041       0.039772      -0.002242      -0.077143       0.110609      -0.103261       0.033538       0.069724              9.072443       6.755119      -0.937123       0.603400       9.546717       3.457799      10.915494          -0.000002
           82              O       9.561199       6.339418       8.824899      -0.667360      33.327543 0.50986972E+03  0.12075418E+05                                 8.058109                            6.845977       0.674006       2.227889                    0.999147      28.983768      75.207717       0.750275       0.344701      -1.152549      -0.044472       0.049920       0.096459       0.117363       0.003770       0.045530      -0.058052       0.029376      -0.131891      -0.094446       0.026425       0.068021              8.940366      12.045558      -3.368291       0.953633       8.384334       0.733897       6.391208           0.000000
           83              O       6.837824      13.606997       2.974870      -0.334945      26.259294 0.35550666E+03  0.76754806E+04                                 6.953559                            5.806289       0.934962       2.400373                    0.999124      24.153545      59.377799       0.797751       0.355616      -1.146323      -0.037532      -0.015544       0.017292       0.044151       0.053821      -0.033518       0.046188       0.235217       0.197449      -0.173743       0.062499       0.111245              7.707114      12.480276       0.305934      -3.280976       5.125742      -0.380638       5.515326          -0.000005
           84              O      17.377062       8.403575       8.033170      -0.342590      24.509541 0.35551493E+03  0.77151193E+04                                 6.709070                            5.866595       0.736982       2.328461                    0.997976      24.689851      61.878707       0.777456       0.363033      -1.134597       0.014759       0.018759       0.042816       0.049020       0.057380       0.042231       0.006025      -0.234292       0.322770      -0.189580       0.071091       0.118489              7.239461       6.103418       0.164532       2.556106       5.220550       0.325906      10.394416          -0.000002
           85              O      16.944603       9.337260       9.941716      -0.345352      23.341768 0.33990460E+03  0.72896528E+04                                 6.424226                            5.691389       0.758899       2.327455                    0.998941      24.685600      61.383312       0.799182       0.357364      -1.139751       0.024790      -0.019589      -0.034913       0.047087      -0.024229      -0.149630       0.001952      -0.150579      -0.026445      -0.193794       0.073666       0.120128              6.669578       7.765775      -1.654192      -1.877491       5.816651       1.191593       6.426306          -0.000001
           86              O      11.471177       3.621608       5.547067      -0.703604      38.674126 0.60162245E+03  0.14864248E+05                                 9.008772                            7.524166       0.363593       2.118147                    0.998637      29.939439      79.593515       0.702527       0.352878      -1.144733       0.037465      -0.068966      -0.065160       0.102009      -0.025720       0.076555       0.029257       0.002723       0.044506      -0.091037       0.009059       0.081978             10.258265      11.733396      -3.911196      -3.909500      10.056389       2.376778       8.985010          -0.000001
           87              O      15.117393      14.680477       5.884353      -0.637766      40.420574 0.65042634E+03  0.16389228E+05                                 9.377087                            7.954669       0.155261       2.078263                    0.996763      29.114142      78.207246       0.666298       0.364819      -1.135058       0.063940       0.026850      -0.035537       0.077924       0.019267       0.087811      -0.009979      -0.034142       0.032808      -0.099254       0.015361       0.083893             10.371379       9.739191       2.632740      -3.411370      11.862369      -3.153520       9.512578          -0.000002
           88              O      14.939671      14.371763       8.814403      -0.633042      34.196462 0.53061139E+03  0.12697925E+05                                 8.291995                            7.072965       0.415400       2.165670                    0.998011      28.345821      74.037875       0.723923       0.353556      -1.144779       0.072344       0.024031       0.041167       0.086636      -0.006601      -0.073958       0.016467      -0.011681      -0.106331      -0.090220       0.019497       0.070723              9.172450       7.025975       1.303985       2.012220      10.943778       3.588694       9.547597          -0.000000
           89              O      11.155502       3.284212       8.473997      -0.717092      45.298052 0.72491572E+03  0.18790311E+05                                10.117274                            8.382248       0.161683       2.047004                    0.997841      30.923984      84.578425       0.650122       0.363467      -1.134769       0.048649      -0.059495       0.080359       0.111194      -0.032132      -0.085071      -0.029915       0.070690      -0.012259      -0.099450      -0.005126       0.104575             11.579397      12.590663      -3.711693       5.138929       9.698793      -2.934580      12.448737          -0.000001
           90              O      18.674693      14.511887      13.965606      -0.609103      33.242148 0.51082711E+03  0.12115972E+05                                 8.146659                            6.943046       0.662622       2.246203                    0.998599      28.180779      73.419419       0.729734       0.353881      -1.143847      -0.002487       0.096550      -0.024023       0.099525       0.038627       0.007656       0.039093       0.130017       0.110609      -0.103261       0.033538       0.069724              9.072442       8.927469      -1.491113       3.499669       7.374366      -0.269770      10.915492          -0.000002
           91              O      18.123180      12.991956      12.450513      -0.667360      33.327541 0.50986956E+03  0.12075413E+05                                 8.058108                            6.845976       0.674005       2.227889                    0.999147      28.983769      75.207718       0.750275       0.344701      -1.152549      -0.037382       0.055429      -0.096459       0.117363       0.010344      -0.045000       0.058463      -0.022177      -0.131892      -0.094446       0.026425       0.068021              8.940366       6.994846      -2.080263       0.946790      13.435047       0.742704       6.391206           0.000000
           92              O       5.384146      12.477509       4.116934      -0.334946      26.259298 0.35550658E+03  0.76754784E+04                                 6.953560                            5.806288       0.934962       2.400373                    0.999124      24.153545      59.377801       0.797751       0.355616      -1.146323       0.024337       0.032526      -0.017292       0.044151       0.103570       0.036474      -0.043892      -0.154941       0.197449      -0.173743       0.062499       0.111245              7.707116       5.721344       2.029591      -1.179596      11.884676      -3.085167       5.515326          -0.000005
           93              O      14.191655       5.928560      13.242242      -0.342591      24.509575 0.35551551E+03  0.77151352E+04                                 6.709078                            5.866601       0.736981       2.328460                    0.997976      24.689858      61.878747       0.777455       0.363033      -1.134597      -0.021824      -0.009666      -0.042816       0.049020      -0.005728       0.016274       0.039432       0.260636       0.322770      -0.189580       0.071091       0.118489              7.239471       5.353260       0.355838       0.947439       5.970721       2.396305      10.394431          -0.000002
           94              O      13.393792       6.578330      11.333696      -0.345352      23.341759 0.33990440E+03  0.72896475E+04                                 6.424224                            5.691387       0.758899       2.327456                    0.998941      24.685597      61.383301       0.799182       0.357364      -1.139751       0.012856      -0.028861       0.034913       0.047087      -0.057326      -0.035083      -0.145472       0.108983      -0.026445      -0.193794       0.073666       0.120128              6.669575       5.143486      -0.985457       0.690690       8.438934      -2.113720       6.426306          -0.000001
           95              O       9.528851      12.695117      12.638871      -0.703604      38.673977 0.60161977E+03  0.14864162E+05                                 9.008740                            7.524142       0.363593       2.118148                    0.998637      29.939415      79.593350       0.702530       0.352877      -1.144734      -0.057569       0.053345      -0.065161       0.102009      -0.021927       0.047267       0.066950      -0.027025       0.044506      -0.091037       0.009059       0.081978             10.258225       8.285721      -3.031967       1.336984      13.503978      -4.375559       8.984975          -0.000001
           96              O      21.145772      13.495489      12.976157      -0.637766      40.420568 0.65042637E+03  0.16389228E+05                                 9.377086                            7.954669       0.155261       2.078262                    0.996763      29.114139      78.207231       0.666298       0.364819      -1.135058       0.041817       0.055322      -0.035537       0.077924       0.008739       0.012030       0.087553       0.048427       0.032808      -0.099254       0.015361       0.083893             10.371377      12.993520       1.802824      -3.898704       8.608037      -2.526305       9.512575          -0.000002
           97              O      14.432897       8.450307       1.722599      -0.633042      34.196464 0.53061158E+03  0.12697930E+05                                 8.291995                            7.072966       0.415400       2.165670                    0.998011      28.345821      74.037872       0.723923       0.353556      -1.144779       0.041162       0.064162       0.041167       0.086636      -0.008591      -0.002319      -0.075733       0.003932      -0.106331      -0.090220       0.019497       0.070723              9.172450      11.329015       0.206624       3.974638       6.640739       1.063009       9.547595          -0.000000
           98              O       2.754093       7.523347       1.382193      -0.717092      45.298036 0.72491524E+03  0.18790296E+05                                10.117272                            8.382246       0.161683       2.047005                    0.997841      30.923982      84.578419       0.650122       0.363467      -1.134769      -0.045628       0.061842       0.080359       0.111194      -0.011281      -0.050009      -0.075041      -0.092833      -0.012259      -0.099450      -0.005126       0.104576             11.579395       8.097869      -2.565944      -1.573686      14.191581       5.704723      12.448734          -0.000001
           99              O      15.491639      12.034870       6.873802      -0.609103      33.242144 0.51082696E+03  0.12115968E+05                                 8.146659                            6.943045       0.662622       2.246203                    0.998599      28.180778      73.419418       0.729734       0.353881      -1.143847       0.092941      -0.026269      -0.024023       0.099525       0.065041       0.039772      -0.002242      -0.077143       0.110609      -0.103261       0.033538       0.069724              9.072442       6.755118      -0.937123       0.603400       9.546716       3.457798      10.915492          -0.000002
          100              O      13.882561      11.876052       5.358709      -0.667360      33.327549 0.50986984E+03  0.12075421E+05                                 8.058110                            6.845978       0.674006       2.227889                    0.999147      28.983770      75.207725       0.750274       0.344701      -1.152549       0.044472      -0.049919      -0.096459       0.117363       0.003770       0.045530      -0.058052       0.029376      -0.131891      -0.094446       0.026425       0.068021              8.940368      12.045560      -3.368292       0.953633       8.384335       0.733898       6.391209           0.000000
          101              O      16.605936       4.608473      11.208738      -0.334946      26.259300 0.35550676E+03  0.76754833E+04                                 6.953560                            5.806290       0.934962       2.400373                    0.999124      24.153545      59.377803       0.797751       0.355616      -1.146323       0.037532       0.015545      -0.017292       0.044151       0.053821      -0.033518       0.046188       0.235217       0.197449      -0.173743       0.062499       0.111245              7.707116      12.480279       0.305934      -3.280977       5.125743      -0.380638       5.515327          -0.000005
          102              O       6.066698       9.811895       6.150438      -0.342591      24.509563 0.35551533E+03  0.77151303E+04                                 6.709075                            5.866599       0.736982       2.328460                    0.997976      24.689855      61.878733       0.777455       0.363033      -1.134597      -0.014759      -0.018759      -0.042816       0.049019       0.057380       0.042231       0.006025      -0.234292       0.322771      -0.189580       0.071091       0.118489              7.239467       6.103423       0.164532       2.556109       5.220554       0.325906      10.394425          -0.000003
          103              O       6.499157       8.878210       4.241892      -0.345352      23.341764 0.33990451E+03  0.72896502E+04                                 6.424224                            5.691388       0.758898       2.327455                    0.998941      24.685600      61.383308       0.799182       0.357364      -1.139751      -0.024790       0.019589       0.034913       0.047087      -0.024229      -0.149630       0.001952      -0.150579      -0.026445      -0.193794       0.073666       0.120128              6.669576       7.765773      -1.654192      -1.877491       5.816650       1.191593       6.426305          -0.000001
          104              O      11.972583      14.593862       8.636541      -0.703604      38.674127 0.60162247E+03  0.14864249E+05                                 9.008773                            7.524167       0.363593       2.118148                    0.998637      29.939438      79.593513       0.702527       0.352878      -1.144733      -0.037465       0.068966       0.065160       0.102009      -0.025720       0.076555       0.029257       0.002723       0.044506      -0.091037       0.009059       0.081978             10.258265      11.733396      -3.911196      -3.909500      10.056390       2.376778       8.985011          -0.000001
          105              O       8.326367       3.534993       8.299255      -0.637766      40.420572 0.65042631E+03  0.16389227E+05                                 9.377087                            7.954669       0.155261       2.078262                    0.996763      29.114142      78.207245       0.666298       0.364819      -1.135058      -0.063940      -0.026850       0.035537       0.077924       0.019267       0.087811      -0.009979      -0.034142       0.032808      -0.099254       0.015361       0.083893             10.371379       9.739190       2.632739      -3.411369      11.862369      -3.153520       9.512577          -0.000002
          106              O       8.504089       3.843707       5.369205      -0.633042      34.196463 0.53061141E+03  0.12697926E+05                                 8.291995                            7.072965       0.415400       2.165670                    0.998011      28.345823      74.037879       0.723923       0.353556      -1.144779      -0.072344      -0.024031      -0.041167       0.086636      -0.006601      -0.073958       0.016467      -0.011681      -0.106331      -0.090220       0.019497       0.070723              9.172450       7.025975       1.303985       2.012220      10.943778       3.588694       9.547597          -0.000000
          107              O      12.288258      14.931258       5.709611      -0.717091      45.298049 0.72491564E+03  0.18790309E+05                                10.117274                            8.382248       0.161683       2.047005                    0.997841      30.923981      84.578418       0.650122       0.363467      -1.134769      -0.048649       0.059495      -0.080359       0.111194      -0.032132      -0.085071      -0.029915       0.070690      -0.012259      -0.099450      -0.005126       0.104575             11.579397      12.590663      -3.711693       5.138929       9.698792      -2.934580      12.448736          -0.000001
          108              O       4.769067       3.703583       0.218002      -0.609103      33.242147 0.51082708E+03  0.12115971E+05                                 8.146659                            6.943045       0.662622       2.246203                    0.998599      28.180778      73.419416       0.729734       0.353881      -1.143847       0.002487      -0.096550       0.024023       0.099525       0.038626       0.007656       0.039093       0.130017       0.110609      -0.103261       0.033538       0.069724              9.072442       8.927469      -1.491113       3.499669       7.374366      -0.269771      10.915492          -0.000002
          109              O       5.320580       5.223514       1.733095      -0.667360      33.327539 0.50986951E+03  0.12075412E+05                                 8.058108                            6.845976       0.674006       2.227889                    0.999147      28.983768      75.207714       0.750275       0.344701      -1.152549       0.037382      -0.055429       0.096459       0.117363       0.010344      -0.045000       0.058463      -0.022177      -0.131892      -0.094446       0.026425       0.068020              8.940366       6.994846      -2.080263       0.946790      13.435046       0.742704       6.391206           0.000000
          110              O      18.059614       5.737961      10.066674      -0.334946      26.259290 0.35550646E+03  0.76754752E+04                                 6.953558                            5.806287       0.934962       2.400373                    0.999124      24.153544      59.377794       0.797751       0.355616      -1.146323      -0.024337      -0.032526       0.017292       0.044151       0.103570       0.036474      -0.043892      -0.154941       0.197449      -0.173743       0.062499       0.111245              7.707114       5.721343       2.029590      -1.179596      11.884673      -3.085166       5.515325          -0.000005
          111              O       9.252105      12.286910       0.941366      -0.342591      24.509557 0.35551518E+03  0.77151262E+04                                 6.709073                            5.866598       0.736981       2.328460                    0.997976      24.689855      61.878727       0.777455       0.363033      -1.134597       0.021824       0.009666       0.042816       0.049020      -0.005728       0.016274       0.039432       0.260636       0.322771      -0.189580       0.071091       0.118489              7.239466       5.353256       0.355838       0.947439       5.970717       2.396303      10.394424          -0.000002
          112              O      10.049968      11.637140       2.849912      -0.345352      23.341764 0.33990451E+03  0.72896503E+04                                 6.424225                            5.691388       0.758899       2.327456                    0.998941      24.685599      61.383310       0.799182       0.357364      -1.139751      -0.012856       0.028862      -0.034913       0.047087      -0.057326      -0.035083      -0.145472       0.108983      -0.026445      -0.193794       0.073666       0.120128              6.669577       5.143487      -0.985457       0.690690       8.438936      -2.113721       6.426307          -0.000001

******************************************************
Auxiliary information for the entire system
The total spin magnetic moment of the unit cell is   -0.000175
The total net atomic charge of the unit cell is   -0.000002
Accuracy of reproducing the electrostatic potential in the unit cell:
  The inner radius (bohr) =    5.0000
  The outer radius (bohr) =   12.0000
  Valid grid points have density less than (e/(bohr^3)) =    0.0001
  The number of valid grid points were=       202186
  The rms potential error without charges in kcal/mol is=      9.57886
  The rms potential error with partial charges in kcal/mol is=      2.76938
  The RRMSE value at monopole order=      0.28911
  The rms potential error with partial charges and cloud penetration in kcal/mol is=      2.75959
  The RRMSE value at monopole order with cloud penetration is=      0.28809
  The rms potential error with partial charges and atomic dipoles in kcal/mol is=      1.09788
  The RRMSE value at dipole order=      0.11462
  The rms potential error with partial charges, atomic dipoles and cloud penetration in kcal/mol is=      1.08382
  The RRMSE value at dipole order with cloud penetration=      0.11315

******************************************************
The electron densities and ab initio electrostatic potential were computed in VASP using the PBE functional and
projector augmented wave method. See the main text of the journal article for a description of computational details.
The atomic charges, dipoles, and quadrupoles were computed with the DDEC6 method as described in
(a) T. A. Manz and N. Gabaldon Limas, RSC Adv. 6 (2016) 47771-47801 DOI: 10.1039/c6ra04656h
(b) N. Gabaldon Limas and T. A. Manz, RSC Adv. 8 (2018) 2678-2707 DOI: 10.1039/c7ra11829e.
For each atom in the material, the electron cloud parameters were fit to the spherically averaged atom-in-material
electron density using radial positions for which this density was between 10^-4 and 10^-2 electrons per cubic bohr.
The polarizabilities, dispersion coefficients, and quantum Drude oscillator (QDO) parameters were fit using the MCLF method.
The magnetic structure of the system was optimized in VASP from the default ferromagnetic initial guess using spin polarization.
The atomic spin moments (ASMs) were computed on this optimized magnetic structure using the DDEC6 partition as inputs
to the method of T. A. Manz and D. S. Sholl, J. Chem. Theory Comput. 7 (2011) 4146-4164 DOI: 10.1021/ct200539n.
The RMSE and RRMSE were computed using a uniform grid with Ewald summation.
