# Supplementary material for: A collection of forcefield precursors for metal–organic frameworks
Source: RSC Adv. 2019 Nov 13;9(63):36492–507. doi: 10.1039/c9ra07327b (PMC9075174; doi:10.1039/c9ra07327b)
Supplement: RA-009-C9RA07327B-s3601 [file RA-009-C9RA07327B-s3601.xyz]

  190
jmolscript: load "" {1 1 1} spacegroup "x,y,z" unitcell [{     15.277000     0.000000     0.000000 }, {     -7.638500    13.230270     0.000000 }, {      0.000000     0.000000    15.776000 }]
Dy     0.000000     8.820092    11.832000     1.845139
Dy     7.638500     4.410178    11.832000     1.845139
Dy     7.638500     4.410178     3.944000     1.845140
Dy     0.000000     8.820092     3.944000     1.845140
Mn     7.638500     0.000000     0.000000     1.158254
Mn     3.819250     6.615135     0.000000     1.159163
Mn    -3.819250     6.615135     0.000000     1.159219
Mn     7.638500     0.000000     7.888000     1.158198
Mn    -3.819250     6.615135     7.888000     1.160660
Mn     3.819250     6.615135     7.888000     1.159137
H      3.649675    12.486729    13.321254     0.127105
H      1.350487     3.826194    13.321254     0.127166
H     -5.000162    10.147617    13.321254     0.127114
H      3.988825     0.743541    13.321254     0.127108
H      6.288013     9.404076    13.321254     0.127160
H     12.638662     3.082653    13.321254     0.127137
H     11.288175     0.743541    10.342746     0.127108
H      8.988987     9.404076    10.342746     0.127154
H      2.638338     3.082653    10.342746     0.127027
H     -3.649675    12.486729    10.342746     0.127111
H     -1.350487     3.826194    10.342746     0.127148
H      5.000162    10.147617    10.342746     0.127051
H      3.988825     0.743541     2.454746     0.127108
H      6.288013     9.404076     2.454746     0.127160
H     12.638662     3.082653     2.454746     0.127137
H      3.649675    12.486729     2.454746     0.127104
H      1.350487     3.826194     2.454746     0.127164
H     -5.000162    10.147617     2.454746     0.127111
H     -3.649675    12.486729     5.433254     0.127111
H     -1.350487     3.826194     5.433254     0.127148
H      5.000162    10.147617     5.433254     0.127053
H     11.288175     0.743541     5.433254     0.127107
H      8.988987     9.404076     5.433254     0.127152
H      2.638338     3.082653     5.433254     0.127027
H      5.345804    11.906581    11.832000     0.098524
H      0.000000     2.647377    11.832000     0.098579
H     -5.345804    11.906581    11.832000     0.099085
H      2.292696     1.323689    11.832000     0.099047
H      7.638500    10.582893    11.832000     0.098573
H     12.984304     1.323689    11.832000     0.098551
H      2.292696     1.323689     3.944000     0.099053
H      7.638500    10.582893     3.944000     0.098579
H     12.984304     1.323689     3.944000     0.098557
H      5.345804    11.906581     3.944000     0.098518
H      0.000000     2.647377     3.944000     0.098573
H     -5.345804    11.906581     3.944000     0.099079
C      1.138824    11.410446    13.551111     0.613137
C      2.328902    11.095566    12.664500     0.130992
C      3.527994    11.795183    12.711670    -0.137436
C      1.673825     6.538796    13.551111     0.613173
C      0.806091     5.665599    12.664500     0.131057
C      0.812431     4.277346    12.711670    -0.137390
C     -2.812648     8.511297    13.551111     0.613213
C     -3.134993     9.699376    12.664500     0.130966
C     -4.340425    10.388011    12.711670    -0.137315
C      6.499676     1.819824    13.551111     0.613132
C      5.309598     2.134704    12.664500     0.131004
C      4.110506     1.435087    12.711670    -0.137409
C      5.964675     6.691474    13.551111     0.613173
C      6.832409     7.564671    12.664500     0.131058
C      6.826069     8.952924    12.711670    -0.137393
C     10.451148     4.718973    13.551111     0.613211
C     10.773493     3.530894    12.664500     0.131002
C     11.978925     2.842259    12.711670    -0.137489
C      8.777324     1.819824    10.112889     0.613138
C      9.967402     2.134704    10.999500     0.130980
C     11.166494     1.435087    10.952330    -0.137409
C      9.312325     6.691474    10.112889     0.613308
C      8.444591     7.564671    10.999500     0.130997
C      8.450931     8.952924    10.952330    -0.137439
C      4.825852     4.718973    10.112889     0.613226
C      4.503507     3.530894    10.999500     0.130952
C      3.298075     2.842259    10.952330    -0.137301
C     -1.138824    11.410446    10.112889     0.613133
C     -2.328902    11.095566    10.999500     0.130992
C     -3.527994    11.795183    10.952330    -0.137381
C     -1.673825     6.538796    10.112889     0.613308
C     -0.806091     5.665599    10.999500     0.130998
C     -0.812431     4.277346    10.952330    -0.137441
C      2.812648     8.511297    10.112889     0.613224
C      3.134993     9.699376    10.999500     0.130987
C      4.340425    10.388011    10.952330    -0.137474
C      6.499676     1.819824     2.224889     0.613133
C      5.309598     2.134704     3.111500     0.131004
C      4.110506     1.435087     3.064330    -0.137409
C      5.964675     6.691474     2.224889     0.613174
C      6.832409     7.564671     3.111500     0.131058
C      6.826069     8.952924     3.064330    -0.137392
C     10.451148     4.718973     2.224889     0.613211
C     10.773493     3.530894     3.111500     0.131002
C     11.978925     2.842259     3.064330    -0.137488
C      1.138824    11.410446     2.224889     0.613138
C      2.328902    11.095566     3.111500     0.130992
C      3.527994    11.795183     3.064330    -0.137436
C      1.673825     6.538796     2.224889     0.613173
C      0.806091     5.665599     3.111500     0.131057
C      0.812431     4.277346     3.064330    -0.137389
C     -2.812648     8.511297     2.224889     0.613213
C     -3.134993     9.699376     3.111500     0.130966
C     -4.340425    10.388011     3.064330    -0.137315
C     -1.138824    11.410446     5.663111     0.613133
C     -2.328902    11.095566     4.776500     0.130992
C     -3.527994    11.795183     4.823670    -0.137382
C     -1.673825     6.538796     5.663111     0.613308
C     -0.806091     5.665599     4.776500     0.130998
C     -0.812431     4.277346     4.823670    -0.137441
C      2.812648     8.511297     5.663111     0.613225
C      3.134993     9.699376     4.776500     0.130987
C      4.340425    10.388011     4.823670    -0.137474
C      8.777324     1.819824     5.663111     0.613138
C      9.967402     2.134704     4.776500     0.130980
C     11.166494     1.435087     4.823670    -0.137408
C      9.312325     6.691474     5.663111     0.613307
C      8.444591     7.564671     4.776500     0.130997
C      8.450931     8.952924     4.823670    -0.137437
C      4.825852     4.718973     5.663111     0.613227
C      4.503507     3.530894     4.776500     0.130952
C      3.298075     2.842259     4.823670    -0.137300
C      4.539866    11.441273    11.832000    -0.048682
C      0.000000     3.577994    11.832000    -0.048562
C     -4.539942    11.441405    11.832000    -0.049351
C      3.098558     1.788865    11.832000    -0.049373
C      7.638500     9.652276    11.832000    -0.048560
C     12.178366     1.788997    11.832000    -0.048656
C      3.098558     1.788865     3.944000    -0.049375
C      7.638500     9.652276     3.944000    -0.048562
C     12.178366     1.788997     3.944000    -0.048659
C      4.539866    11.441273     3.944000    -0.048680
C      0.000000     3.577994     3.944000    -0.048560
C     -4.539942    11.441405     3.944000    -0.049349
N      2.138398    10.054873    11.832000    -0.335787
N      0.000000     6.351059    11.832000    -0.335856
N     -2.138398    10.054873    11.832000    -0.335782
N      5.500102     3.175397    11.832000    -0.335777
N      7.638500     6.879211    11.832000    -0.335856
N      9.776898     3.175397    11.832000    -0.335793
N      5.500102     3.175397     3.944000    -0.335777
N      7.638500     6.879211     3.944000    -0.335856
N      9.776898     3.175397     3.944000    -0.335793
N      2.138398    10.054873     3.944000    -0.335788
N      0.000000     6.351059     3.944000    -0.335856
N     -2.138398    10.054873     3.944000    -0.335782
O      1.251034    12.379299    14.297000    -0.573690
O      0.195775    10.602606    13.480908    -0.614512
O      2.456771     5.957194    14.297000    -0.573748
O      1.445739     7.759421    13.480908    -0.614410
O     -3.707804     8.124047    14.297000    -0.573804
O     -1.641514     8.098513    13.480908    -0.614492
O      6.387466     0.850971    14.297000    -0.573692
O      7.442725     2.627664    13.480908    -0.614511
O      5.181729     7.273076    14.297000    -0.573748
O      6.192761     5.470849    13.480908    -0.614410
O     11.346304     5.106223    14.297000    -0.573798
O      9.280014     5.131757    13.480908    -0.614493
O      8.889534     0.850971     9.367000    -0.573677
O      7.834275     2.627664    10.183092    -0.614492
O     10.095271     7.273076     9.367000    -0.573886
O      9.084239     5.470849    10.183092    -0.614369
O      3.930696     5.106223     9.367000    -0.573779
O      5.996986     5.131757    10.183092    -0.614541
O     -1.251034    12.379299     9.367000    -0.573679
O     -0.195775    10.602606    10.183092    -0.614491
O     -2.456771     5.957194     9.367000    -0.573885
O     -1.445739     7.759421    10.183092    -0.614370
O      3.707804     8.124047     9.367000    -0.573773
O      1.641514     8.098513    10.183092    -0.614542
O      6.387466     0.850971     1.479000    -0.573692
O      7.442725     2.627664     2.295092    -0.614511
O      5.181729     7.273076     1.479000    -0.573748
O      6.192761     5.470849     2.295092    -0.614410
O     11.346304     5.106223     1.479000    -0.573798
O      9.280014     5.131757     2.295092    -0.614493
O      1.251034    12.379299     1.479000    -0.573690
O      0.195775    10.602606     2.295092    -0.614512
O      2.456771     5.957194     1.479000    -0.573748
O      1.445739     7.759421     2.295092    -0.614410
O     -3.707804     8.124047     1.479000    -0.573804
O     -1.641514     8.098513     2.295092    -0.614492
O     -1.251034    12.379299     6.409000    -0.573679
O     -0.195775    10.602606     5.592908    -0.614491
O     -2.456771     5.957194     6.409000    -0.573885
O     -1.445739     7.759421     5.592908    -0.614370
O      3.707804     8.124047     6.409000    -0.573773
O      1.641514     8.098513     5.592908    -0.614542
O      8.889534     0.850971     6.409000    -0.573677
O      7.834275     2.627664     5.592908    -0.614492
O     10.095271     7.273076     6.409000    -0.573886
O      9.084239     5.470849     5.592908    -0.614369
O      3.930696     5.106223     6.409000    -0.573779
O      5.996986     5.131757     5.592908    -0.614541

The following XYZ coordinates are in angstroms. Other properties are in atomic units.
The sperically averaged electron density of each atom fit to a function of the form exp(a - br)
eigen_1, eigen_2 and eigen_3 are the three eigenvalues of traceless quadrupole moment tensor
  atom number  atomic symbol              X              Y              Z     net charge C6 coefficient C8 coefficient C10 coefficient fluctuating dipole atomic polarizability isotropic forcefield polarizability              a              b squared Pearson coefficient          <r^3>          <r^4>         wp_QDO          m_QDO          q_QDO       dipole_x       dipole_y       dipole_z         dipole            Qxy            Qxz            Qyz     Q(x^2-y^2)  Q(3z^2 - R^2)        eigen_1        eigen_2        eigen_3 static polarizability      alpha(xx)      alpha(xy)      alpha(xz)      alpha(yy)      alpha(yz)      alpha(zz) atomic spin moment
            1             Dy       0.000000       8.820092      11.832000       1.845139     168.691733 0.40667656E+04  0.14810149E+06                                20.792055                           17.992389       2.755028       2.546212                    0.999559      78.728576     189.518969       0.563425       0.298511      -1.305751       0.000007      -0.000139       0.000003       0.000140       0.000006       0.000023       0.000017      -0.000169       0.729407      -0.121652      -0.121483       0.243136             23.055947      26.146181       0.000037      -0.000468      26.148770       0.000132      16.872890           0.001026
            2             Dy       7.638500       4.410178      11.832000       1.845139     168.691738 0.40667656E+04  0.14810148E+06                                20.792054                           17.992388       2.755028       2.546212                    0.999559      78.728575     189.518962       0.563425       0.298511      -1.305751      -0.000006       0.000139       0.000003       0.000139       0.000005      -0.000023      -0.000017      -0.000169       0.729407      -0.121652      -0.121483       0.243136             23.055947      26.146182      -0.000000       0.000468      26.148771      -0.000166      16.872889           0.001026
            3             Dy       7.638500       4.410178       3.944000       1.845140     168.691742 0.40667659E+04  0.14810149E+06                                20.792046                           17.992382       2.755029       2.546212                    0.999559      78.728554     189.518868       0.563425       0.298510      -1.305751      -0.000006       0.000139      -0.000003       0.000139       0.000005       0.000023       0.000017      -0.000169       0.729407      -0.121652      -0.121483       0.243136             23.055938      26.146170       0.000000      -0.000468      26.148759       0.000167      16.872883           0.001026
            4             Dy       0.000000       8.820092       3.944000       1.845140     168.691746 0.40667658E+04  0.14810148E+06                                20.792045                           17.992380       2.755030       2.546212                    0.999559      78.728551     189.518854       0.563425       0.298510      -1.305751       0.000007      -0.000139      -0.000003       0.000139       0.000006      -0.000023      -0.000017      -0.000169       0.729407      -0.121652      -0.121483       0.243136             23.055937      26.146170       0.000037       0.000468      26.148759      -0.000132      16.872882           0.001027
            5             Mn       7.638500       0.000000       0.000000       1.158254     154.984336 0.29295099E+04  0.10358562E+06                                22.631352                           17.217244       0.031047       1.855749                    0.998784      48.603843     136.863909       0.456497       0.379458      -1.166814      -0.000002       0.000000       0.000000       0.000002       0.173281      -0.000000      -0.000000       0.076644      -0.412293      -0.137431      -0.108752       0.246183             28.770443      17.241805      -9.925350      -0.000000      27.302134       0.000001      41.767389           4.789169
            6             Mn       3.819250       6.615135       0.000000       1.159163     154.857490 0.29267201E+04  0.10346005E+06                                22.617831                           17.207709       0.031809       1.856137                    0.998779      48.587683     136.790754       0.456687       0.379399      -1.166885       0.000000      -0.000000       0.000000       0.000000      -0.053727       0.000000       0.000000      -0.339374      -0.413417      -0.137806      -0.109087       0.246892             28.752427      33.362158       0.606695       0.000001      11.155136      -0.000000      41.739988           4.789985
            7             Mn      -3.819250       6.615135       0.000000       1.159219     154.886317 0.29272085E+04  0.10348205E+06                                22.620721                           17.209253       0.031711       1.856081                    0.998779      48.591048     136.805170       0.456660       0.379404      -1.166877      -0.000000       0.000002      -0.000000       0.000002      -0.120075      -0.000000      -0.000000       0.262560      -0.413366      -0.137789      -0.109017       0.246806             28.756941      16.183644       9.314318      -0.000001      28.340112      -0.000001      41.747068           4.790117
            8             Mn       7.638500       0.000000       7.888000       1.158198     154.963438 0.29290940E+04  0.10356691E+06                                22.629238                           17.215919       0.031145       1.855818                    0.998782      48.601051     136.851974       0.456520       0.379453      -1.166821      -0.000002      -0.000000       0.000000       0.000002      -0.173646      -0.000000      -0.000000       0.076656      -0.412908      -0.137636      -0.109008       0.246644             28.767496      17.240269       9.924268       0.000000      27.299366      -0.000000      41.762852           4.788396
            9             Mn      -3.819250       6.615135       7.888000       1.160660     154.731731 0.29237221E+04  0.10332486E+06                                22.603726                           17.196925       0.032724       1.856551                    0.998774      48.572185     136.715999       0.456920       0.379312      -1.166983       0.000000       0.000000       0.000000       0.000000       0.053860      -0.000000       0.000000      -0.340068      -0.414232      -0.138077      -0.109322       0.247399             28.734797      33.341921      -0.607409       0.000000      11.148566       0.000000      41.713906           4.790613
           10             Mn       3.819250       6.615135       7.888000       1.159137     154.890377 0.29273514E+04  0.10348844E+06                                22.621201                           17.209759       0.031619       1.856047                    0.998779      48.591731     136.808313       0.456650       0.379408      -1.166873      -0.000000      -0.000002      -0.000000       0.000002       0.120074      -0.000000       0.000000       0.262594      -0.413442      -0.137814      -0.109016       0.246830             28.757425      16.184081      -9.314510      -0.000000      28.340477       0.000000      41.747717           4.789990
           11              H       3.649675      12.486729      13.321254       0.127105       1.180090 0.87596337E+01  0.86916271E+02                                 1.763306                            1.669788      -1.126268       2.350653                    0.996904       3.374241       9.130922       0.517158       1.193625      -0.730109       0.005643       0.025693       0.026017       0.036998       0.006479       0.003063       0.013332       0.002114       0.001789      -0.014275      -0.001674       0.015949              1.795930       1.491979       0.090818       0.001984       2.094774       0.442462       1.801036          -0.000112
           12              H       1.350487       3.826194      13.321254       0.127166       1.179675 0.87557234E+01  0.86867350E+02                                 1.762873                            1.669401      -1.125954       2.350851                    0.996908       3.373520       9.128293       0.517227       1.193605      -0.730116       0.019436      -0.017747       0.026017       0.037008      -0.002319       0.010017      -0.009322      -0.012279       0.001792      -0.014279      -0.001672       0.015951              1.795478       1.864943      -0.306306       0.382041       1.720908      -0.222868       1.800584          -0.000118
           13              H      -5.000162      10.147617      13.321254       0.127114       1.180051 0.87592043E+01  0.86910100E+02                                 1.763186                            1.669679      -1.125990       2.350758                    0.996907       3.374171       9.130342       0.517211       1.193528      -0.730131      -0.025073      -0.007943       0.026019       0.036996      -0.004163      -0.013078      -0.004021       0.010151       0.001781      -0.014286      -0.001660       0.015946              1.795804       2.022597       0.215586      -0.384140       1.563919      -0.219480       1.800896          -0.000123
           14              H       3.988825       0.743541      13.321254       0.127108       1.180013 0.87588858E+01  0.86906901E+02                                 1.763223                            1.669709      -1.126089       2.350731                    0.996907       3.374140       9.130514       0.517174       1.193614      -0.730111      -0.005648      -0.025689       0.026007       0.036989       0.006481      -0.003063      -0.013331       0.002112       0.001771      -0.014275      -0.001675       0.015950              1.795846       1.491913       0.090815      -0.001987       2.094669      -0.442442       1.800955          -0.000112
           15              H       6.288013       9.404076      13.321254       0.127160       1.179767 0.87565872E+01  0.86878039E+02                                 1.762959                            1.669478      -1.126086       2.350783                    0.996906       3.373655       9.128762       0.517217       1.193598      -0.730117      -0.019433       0.017744       0.026019       0.037007      -0.002314      -0.010017       0.009324      -0.012277       0.001803      -0.014281      -0.001670       0.015951              1.795566       1.865035      -0.306335      -0.382068       1.720994       0.222882       1.800671          -0.000118
           16              H      12.638662       3.082653      13.321254       0.127137       1.179961 0.87584230E+01  0.86900763E+02                                 1.763129                            1.669633      -1.126054       2.350753                    0.996906       3.374044       9.130036       0.517203       1.193569      -0.730122       0.025069       0.007946       0.026021       0.036996      -0.004161       0.013076       0.004017       0.010151       0.001786      -0.014280      -0.001664       0.015944              1.795744       2.022493       0.215574       0.384106       1.563886       0.219478       1.800851          -0.000123
           17              H      11.288175       0.743541      10.342746       0.127108       1.180199 0.87607904E+01  0.86932344E+02                                 1.763577                            1.670028      -1.126294       2.350659                    0.996904       3.374427       9.132259       0.517050       1.193810      -0.730066       0.005644      -0.025707      -0.026011       0.037003      -0.006476      -0.003061       0.013337       0.002119       0.001782      -0.014281      -0.001670       0.015950              1.796212       1.492188      -0.090845      -0.001987       2.095136       0.442571       1.801312          -0.000147
           18              H       8.988987       9.404076      10.342746       0.127154       1.179868 0.87576739E+01  0.86892843E+02                                 1.763173                            1.669671      -1.125808       2.350893                    0.996909       3.373919       9.130143       0.517138       1.193725      -0.730086       0.019424       0.017745      -0.026013       0.036998       0.002313      -0.010023      -0.009307      -0.012281       0.001784      -0.014285      -0.001654       0.015939              1.795789       1.865276       0.306384      -0.382138       1.721206      -0.222921       1.800887          -0.000145
           19              H       2.638338       3.082653      10.342746       0.127027       1.180304 0.87616832E+01  0.86942526E+02                                 1.763606                            1.670051      -1.126110       2.350693                    0.996906       3.374598       9.132485       0.517081       1.193722      -0.730087      -0.025074       0.007946      -0.026020       0.036998       0.004158       0.013076      -0.004028       0.010156       0.001786      -0.014286      -0.001659       0.015945              1.796243       2.023130      -0.215672       0.384292       1.564270      -0.219566       1.801329          -0.000146
           20              H      -3.649675      12.486729      10.342746       0.127111       1.180121 0.87600413E+01  0.86922960E+02                                 1.763494                            1.669949      -1.126115       2.350737                    0.996906       3.374326       9.131851       0.517066       1.193800      -0.730069      -0.005649       0.025702      -0.026001       0.036994      -0.006478       0.003061      -0.013337       0.002117       0.001765      -0.014281      -0.001670       0.015951              1.796128       1.492122      -0.090842       0.001990       2.095032      -0.442552       1.801231          -0.000147
           21              H      -1.350487       3.826194      10.342746       0.127148       1.179961 0.87585397E+01  0.86903552E+02                                 1.763258                            1.669748      -1.125939       2.350825                    0.996907       3.374055       9.130612       0.517129       1.193717      -0.730088      -0.019422      -0.017743      -0.026015       0.036997       0.002308       0.010024       0.009309      -0.012279       0.001795      -0.014286      -0.001652       0.015938              1.795878       1.865367       0.306413       0.382165       1.721292       0.222935       1.800974          -0.000145
           22              H       5.000162      10.147617      10.342746       0.127051       1.180213 0.87608965E+01  0.86933121E+02                                 1.763549                            1.670005      -1.126172       2.350689                    0.996905       3.374470       9.132176       0.517072       1.193763      -0.730078       0.025069      -0.007950      -0.026022       0.036998       0.004157      -0.013073       0.004024       0.010156       0.001790      -0.014281      -0.001662       0.015943              1.796182       2.023026      -0.215659      -0.384257       1.564236       0.219564       1.801284          -0.000146
           23              H       3.988825       0.743541       2.454746       0.127108       1.180014 0.87588896E+01  0.86906946E+02                                 1.763224                            1.669709      -1.126089       2.350731                    0.996907       3.374141       9.130516       0.517174       1.193614      -0.730111      -0.005648      -0.025689      -0.026007       0.036989       0.006481       0.003063       0.013331       0.002112       0.001771      -0.014275      -0.001675       0.015950              1.795846       1.491913       0.090815       0.001987       2.094670       0.442442       1.800955          -0.000112
           24              H       6.288013       9.404076       2.454746       0.127160       1.179768 0.87565942E+01  0.86878128E+02                                 1.762959                            1.669479      -1.126086       2.350783                    0.996906       3.373656       9.128766       0.517217       1.193598      -0.730117      -0.019433       0.017744      -0.026019       0.037007      -0.002314       0.010017      -0.009324      -0.012277       0.001803      -0.014281      -0.001670       0.015951              1.795568       1.865036      -0.306335       0.382068       1.720995      -0.222882       1.800672          -0.000118
           25              H      12.638662       3.082653       2.454746       0.127137       1.179963 0.87584408E+01  0.86900982E+02                                 1.763131                            1.669635      -1.126055       2.350753                    0.996906       3.374047       9.130046       0.517203       1.193569      -0.730122       0.025069       0.007946      -0.026021       0.036996      -0.004161      -0.013076      -0.004017       0.010151       0.001786      -0.014280      -0.001664       0.015944              1.795746       2.022496       0.215574      -0.384107       1.563888      -0.219478       1.800853          -0.000123
           26              H       3.649675      12.486729       2.454746       0.127104       1.180094 0.87596631E+01  0.86916642E+02                                 1.763310                            1.669791      -1.126271       2.350652                    0.996904       3.374245       9.130939       0.517157       1.193626      -0.730109       0.005643       0.025693      -0.026017       0.036998       0.006479      -0.003063      -0.013332       0.002114       0.001789      -0.014275      -0.001674       0.015949              1.795934       1.491982       0.090819      -0.001984       2.094779      -0.442463       1.801040          -0.000112
           27              H       1.350487       3.826194       2.454746       0.127164       1.179679 0.87557583E+01  0.86867788E+02                                 1.762878                            1.669405      -1.125958       2.350849                    0.996908       3.373525       9.128313       0.517226       1.193606      -0.730115       0.019436      -0.017747      -0.026018       0.037008      -0.002319      -0.010017       0.009322      -0.012279       0.001792      -0.014279      -0.001672       0.015951              1.795483       1.864948      -0.306307      -0.382043       1.720912       0.222869       1.800588          -0.000118
           28              H      -5.000162      10.147617       2.454746       0.127111       1.180057 0.87592557E+01  0.86910742E+02                                 1.763192                            1.669684      -1.125996       2.350755                    0.996907       3.374179       9.130372       0.517210       1.193529      -0.730131      -0.025073      -0.007943      -0.026019       0.036996      -0.004163       0.013078       0.004021       0.010151       0.001781      -0.014286      -0.001661       0.015946              1.795811       2.022605       0.215588       0.384143       1.563925       0.219481       1.800903          -0.000123
           29              H      -3.649675      12.486729       5.433254       0.127111       1.180121 0.87600359E+01  0.86922893E+02                                 1.763493                            1.669948      -1.126115       2.350737                    0.996906       3.374325       9.131848       0.517066       1.193800      -0.730068      -0.005649       0.025702       0.026001       0.036994      -0.006478      -0.003061       0.013337       0.002117       0.001765      -0.014281      -0.001670       0.015951              1.796128       1.492122      -0.090842      -0.001990       2.095031       0.442551       1.801230          -0.000147
           30              H      -1.350487       3.826194       5.433254       0.127148       1.179961 0.87585447E+01  0.86903610E+02                                 1.763258                            1.669748      -1.125940       2.350825                    0.996907       3.374056       9.130614       0.517129       1.193716      -0.730088      -0.019422      -0.017743       0.026015       0.036997       0.002308      -0.010024      -0.009309      -0.012279       0.001795      -0.014286      -0.001652       0.015938              1.795878       1.865367       0.306413      -0.382165       1.721292      -0.222935       1.800974          -0.000145
           31              H       5.000162      10.147617       5.433254       0.127053       1.180211 0.87608725E+01  0.86932822E+02                                 1.763546                            1.670002      -1.126170       2.350690                    0.996905       3.374466       9.132161       0.517073       1.193763      -0.730078       0.025069      -0.007950       0.026022       0.036998       0.004157       0.013073      -0.004024       0.010156       0.001790      -0.014280      -0.001662       0.015943              1.796179       2.023022      -0.215658       0.384256       1.564234      -0.219563       1.801281          -0.000146
           32              H      11.288175       0.743541       5.433254       0.127107       1.180200 0.87608042E+01  0.86932515E+02                                 1.763578                            1.670029      -1.126295       2.350658                    0.996904       3.374429       9.132266       0.517050       1.193810      -0.730066       0.005644      -0.025707       0.026011       0.037003      -0.006476       0.003061      -0.013337       0.002119       0.001782      -0.014281      -0.001670       0.015950              1.796214       1.492189      -0.090845       0.001987       2.095139      -0.442572       1.801314          -0.000147
           33              H       8.988987       9.404076       5.433254       0.127152       1.179872 0.87577042E+01  0.86893218E+02                                 1.763177                            1.669674      -1.125810       2.350892                    0.996909       3.373924       9.130160       0.517138       1.193725      -0.730086       0.019424       0.017745       0.026013       0.036998       0.002313       0.010024       0.009307      -0.012281       0.001784      -0.014285      -0.001654       0.015939              1.795793       1.865280       0.306385       0.382140       1.721210       0.222922       1.800891          -0.000145
           34              H       2.638338       3.082653       5.433254       0.127027       1.180304 0.87616777E+01  0.86942456E+02                                 1.763605                            1.670050      -1.126109       2.350693                    0.996906       3.374597       9.132481       0.517081       1.193722      -0.730087      -0.025074       0.007946       0.026020       0.036998       0.004158      -0.013076       0.004029       0.010156       0.001786      -0.014286      -0.001659       0.015945              1.796242       2.023130      -0.215672      -0.384291       1.564269       0.219566       1.801329          -0.000146
           35              H       5.345804      11.906581      11.832000       0.098524       1.080744 0.75875560E+01  0.72172247E+02                                 1.619569                            1.518354      -0.725449       2.524938                    0.999781       3.242772       8.415813       0.565148       1.139397      -0.743338       0.030700       0.017730      -0.000002       0.035452       0.007289      -0.004319       0.007488       0.008418      -0.003015      -0.013769       0.004849       0.008920              1.661773       2.035911       0.291297      -0.009542       1.699558       0.016529       1.249849           0.000022
           36              H       0.000000       2.647377      11.832000       0.098579       1.080525 0.75855923E+01  0.72148894E+02                                 1.619362                            1.518166      -0.725369       2.525022                    0.999781       3.242341       8.414420       0.565179       1.139410      -0.743336       0.000006      -0.035468      -0.000001       0.035468      -0.000001       0.008639      -0.000004      -0.016846      -0.003011      -0.013768       0.004843       0.008925              1.661558       1.531174       0.000004       0.019079       2.203791      -0.000005       1.249710           0.000021
           37              H      -5.345804      11.906581      11.832000       0.099085       1.079121 0.75738290E+01  0.72012007E+02                                 1.618224                            1.517203      -0.725451       2.525218                    0.999783       3.240336       8.408879       0.565215       1.139733      -0.743253      -0.030509       0.017623       0.000003       0.035233      -0.007314      -0.004320      -0.007475       0.008468      -0.002962      -0.013782       0.004838       0.008945              1.660346       2.033958      -0.290773      -0.009550       1.698045      -0.016507       1.249035           0.000021
           38              H       2.292696       1.323689      11.832000       0.099047       1.079231 0.75747811E+01  0.72023230E+02                                 1.618323                            1.517290      -0.725479       2.525183                    0.999783       3.240532       8.409479       0.565204       1.139720      -0.743257      -0.030505      -0.017616      -0.000001       0.035226       0.007312       0.004316      -0.007478       0.008464      -0.002965      -0.013782       0.004839       0.008943              1.660451       2.034098       0.290806       0.009548       1.698155      -0.016511       1.249099           0.000022
           39              H       7.638500      10.582893      11.832000       0.098573       1.080533 0.75856610E+01  0.72149725E+02                                 1.619372                            1.518175      -0.725374       2.525019                    0.999781       3.242353       8.414467       0.565176       1.139414      -0.743336      -0.000003       0.035468      -0.000001       0.035468       0.000001      -0.008639       0.000004      -0.016846      -0.003011      -0.013768       0.004843       0.008925              1.661569       1.531184      -0.000012      -0.019080       2.203808       0.000002       1.249717           0.000021
           40              H      12.984304       1.323689      11.832000       0.098551       1.080649 0.75867384E+01  0.72162654E+02                                 1.619491                            1.518286      -0.725431       2.524967                    0.999781       3.242599       8.415307       0.565152       1.139418      -0.743334       0.030704      -0.017737       0.000004       0.035460      -0.007291       0.004323       0.007485       0.008422      -0.003012      -0.013770       0.004848       0.008922              1.661691       2.035803      -0.291272       0.009544       1.699471       0.016525       1.249799           0.000021
           41              H       2.292696       1.323689       3.944000       0.099053       1.079224 0.75747151E+01  0.72022430E+02                                 1.618313                            1.517281      -0.725474       2.525186                    0.999783       3.240521       8.409434       0.565207       1.139716      -0.743257      -0.030505      -0.017616       0.000001       0.035226       0.007312      -0.004316       0.007478       0.008464      -0.002965      -0.013782       0.004839       0.008943              1.660439       2.034082       0.290802      -0.009548       1.698144       0.016511       1.249092           0.000022
           42              H       7.638500      10.582893       3.944000       0.098579       1.080525 0.75855925E+01  0.72148899E+02                                 1.619362                            1.518166      -0.725369       2.525022                    0.999781       3.242341       8.414421       0.565178       1.139411      -0.743336      -0.000003       0.035468       0.000001       0.035468       0.000001       0.008639      -0.000004      -0.016846      -0.003011      -0.013768       0.004843       0.008925              1.661558       1.531175      -0.000012       0.019079       2.203791      -0.000002       1.249710           0.000021
           43              H      12.984304       1.323689       3.944000       0.098557       1.080641 0.75866694E+01  0.72161818E+02                                 1.619481                            1.518276      -0.725426       2.524970                    0.999781       3.242587       8.415259       0.565156       1.139414      -0.743335       0.030704      -0.017737      -0.000004       0.035459      -0.007291      -0.004323      -0.007485       0.008422      -0.003012      -0.013770       0.004848       0.008922              1.661680       2.035787      -0.291268      -0.009544       1.699459      -0.016525       1.249792           0.000021
           44              H       5.345804      11.906581       3.944000       0.098518       1.080752 0.75876249E+01  0.72173083E+02                                 1.619580                            1.518363      -0.725454       2.524935                    0.999781       3.242784       8.415861       0.565145       1.139401      -0.743338       0.030700       0.017730       0.000002       0.035452       0.007290       0.004319      -0.007488       0.008418      -0.003015      -0.013769       0.004849       0.008920              1.661784       2.035927       0.291300       0.009542       1.699570      -0.016530       1.249856           0.000022
           45              H       0.000000       2.647377       3.944000       0.098573       1.080533 0.75856609E+01  0.72149725E+02                                 1.619372                            1.518175      -0.725374       2.525019                    0.999781       3.242353       8.414467       0.565176       1.139414      -0.743336       0.000006      -0.035468       0.000001       0.035468      -0.000001      -0.008639       0.000004      -0.016846      -0.003011      -0.013768       0.004843       0.008925              1.661569       1.531184       0.000004      -0.019080       2.203808       0.000005       1.249717           0.000021
           46              H      -5.345804      11.906581       3.944000       0.099079       1.079129 0.75738991E+01  0.72012859E+02                                 1.618235                            1.517213      -0.725457       2.525215                    0.999783       3.240348       8.408928       0.565211       1.139737      -0.743253      -0.030509       0.017623      -0.000003       0.035233      -0.007314       0.004320       0.007475       0.008468      -0.002962      -0.013782       0.004838       0.008945              1.660358       2.033975      -0.290777       0.009550       1.698057       0.016507       1.249042           0.000021
           47              C       1.138824      11.410446      13.551111       0.613137      22.229053 0.23455071E+03  0.47788126E+04                                 7.265739                            5.437728       0.041404       2.082512                    0.999434      21.738356      60.331018       0.635907       0.472748      -1.019570      -0.060095       0.019324       0.058970       0.086384      -0.038541       0.058686      -0.087225      -0.037686       0.081629      -0.077138      -0.056222       0.133360              8.398312       7.928697       0.240426      -1.941068       9.027733       3.829751       8.238506           0.006134
           48              C       2.328902      11.095566      12.664500       0.130992      31.588961 0.38865893E+03  0.88709404E+04                                 8.841310                            6.707424       0.002823       2.029912                    0.999318      25.790263      72.679739       0.618203       0.434084      -1.054863       0.036897      -0.045176      -0.052649       0.078576      -0.023186       0.028836      -0.038468      -0.071199       0.083974      -0.060708      -0.013689       0.074397             10.184649      11.870612       0.401059      -3.408836       9.434347       3.619171       9.248989           0.001238
           49              C       3.527994      11.795183      12.711670      -0.137436      29.784207 0.41889681E+03  0.97645370E+04                                 8.333894                            6.845220       0.099898       2.010119                    0.999652      29.068900      83.416859       0.626416       0.419468      -1.061465       0.004149      -0.015648      -0.015410       0.022351      -0.008077       0.021651      -0.003355      -0.036619       0.049017      -0.036346       0.008689       0.027657              8.946995      10.495564       0.942257      -2.175589       8.963200       2.418239       7.382222           0.000688
           50              C       1.673825       6.538796      13.551111       0.613173      22.228012 0.23454344E+03  0.47786263E+04                                 7.265543                            5.437673       0.041367       2.082512                    0.999434      21.737779      60.329133       0.635905       0.472753      -1.019567       0.046815       0.042335       0.058985       0.086389       0.002910      -0.104908      -0.007236       0.085594       0.081578      -0.077181      -0.056198       0.133379              8.397972       8.544438      -0.596268       4.286894       8.411408      -0.234020       8.238070           0.006109
           51              C       0.806091       5.665599      12.664500       0.131057      31.588710 0.38867972E+03  0.88715121E+04                                 8.841306                            6.707636       0.002918       2.029950                    0.999318      25.789815      72.678302       0.618190       0.434089      -1.054863      -0.057621      -0.009327      -0.052646       0.078605      -0.019277      -0.047682      -0.005741       0.075785       0.083829      -0.060715      -0.013631       0.074345             10.184453       9.695757       0.854258       4.838168      11.609235       1.142460       9.248366           0.001232
           52              C       0.812431       4.277346      12.711670      -0.137390      29.781526 0.41885586E+03  0.97632768E+04                                 8.333301                            6.844837       0.100157       2.010230                    0.999652      29.066653      83.407236       0.626444       0.419462      -1.061476      -0.015611       0.004189      -0.015415       0.022336      -0.011809      -0.013730      -0.017078       0.032288       0.048972      -0.036336       0.008687       0.027649              8.946298       8.529546       0.192540       3.181580      10.927798       0.675092       7.381549           0.000673
           53              C      -2.812648       8.511297      13.551111       0.613213      22.228202 0.23454114E+03  0.47785839E+04                                 7.265611                            5.437657       0.041169       2.082437                    0.999433      21.738127      60.330790       0.635902       0.472755      -1.019563       0.013289      -0.061665       0.059032       0.086394       0.035625       0.046169       0.094486      -0.047838       0.081576      -0.077186      -0.056206       0.133392              8.398126       8.961115       0.355656      -2.346114       7.995052      -3.595657       8.238212           0.006108
           54              C      -3.134993       9.699376      12.664500       0.130966      31.590951 0.38869790E+03  0.88719919E+04                                 8.841512                            6.707640       0.002981       2.029951                    0.999318      25.790667      72.679930       0.618214       0.434069      -1.054879       0.020755       0.054594      -0.052607       0.078605       0.042363       0.018860       0.044121      -0.004573       0.083954      -0.060628      -0.013649       0.074277             10.184880      10.390632      -1.255223      -1.429839      10.914870      -4.762068       9.249138           0.001231
           55              C      -4.340425      10.388011      12.711670      -0.137315      29.780074 0.41884433E+03  0.97629569E+04                                 8.332995                            6.844672       0.100009       2.010179                    0.999652      29.066552      83.407176       0.626460       0.419454      -1.061480       0.011478       0.011556      -0.015378       0.022400       0.019896      -0.007935       0.020396       0.004374       0.048902      -0.036330       0.008733       0.027597              8.945924      10.161204      -1.134419      -1.006416       9.295373      -3.092599       7.381194           0.000677
           56              C       6.499676       1.819824      13.551111       0.613132      22.229252 0.23455291E+03  0.47788678E+04                                 7.265770                            5.437745       0.041397       2.082507                    0.999434      21.738482      60.331400       0.635907       0.472746      -1.019570       0.060098      -0.019323       0.058970       0.086387      -0.038543      -0.058686       0.087225      -0.037690       0.081638      -0.077136      -0.056226       0.133362              8.398354       7.928709       0.240428       1.941059       9.027801      -3.829792       8.238552           0.006134
           57              C       5.309598       2.134704      12.664500       0.131004      31.588885 0.38865488E+03  0.88708142E+04                                 8.841278                            6.707383       0.002806       2.029909                    0.999318      25.789972      72.678493       0.618206       0.434084      -1.054864      -0.036916       0.045171      -0.052650       0.078583      -0.023178      -0.028830       0.038460      -0.071160       0.083924      -0.060679      -0.013694       0.074373             10.184623      11.870585       0.401119       3.408787       9.434340      -3.619164       9.248943           0.001238
           58              C       4.110506       1.435087      12.711670      -0.137409      29.780201 0.41882785E+03  0.97625217E+04                                 8.333105                            6.844607       0.099789       2.010128                    0.999651      29.066658      83.408513       0.626451       0.419462      -1.061469      -0.004128       0.015698      -0.015359       0.022347      -0.008118      -0.021724       0.003363      -0.036702       0.048782      -0.036416       0.008743       0.027674              8.946099      10.494743       0.942497       2.175231       8.962178      -2.417751       7.381376           0.000688
           59              C       5.964675       6.691474      13.551111       0.613173      22.227961 0.23454300E+03  0.47786142E+04                                 7.265528                            5.437665       0.041370       2.082513                    0.999434      21.737752      60.329008       0.635906       0.472752      -1.019567      -0.046815      -0.042334       0.058985       0.086389       0.002910       0.104908       0.007236       0.085594       0.081578      -0.077182      -0.056198       0.133379              8.397951       8.544408      -0.596281      -4.286876       8.411398       0.234022       8.238047           0.006109
           60              C       6.832409       7.564671      12.664500       0.131058      31.588618 0.38867826E+03  0.88714702E+04                                 8.841287                            6.707622       0.002935       2.029956                    0.999318      25.789767      72.678123       0.618191       0.434088      -1.054863       0.057621       0.009327      -0.052646       0.078605      -0.019278       0.047684       0.005741       0.075787       0.083830      -0.060716      -0.013631       0.074347             10.184427       9.695712       0.854198      -4.838142      11.609237      -1.142425       9.248333           0.001232
           61              C       6.826069       8.952924      12.711670      -0.137393      29.781827 0.41886068E+03  0.97634306E+04                                 8.333384                            6.844896       0.100113       2.010214                    0.999652      29.066944      83.408617       0.626438       0.419465      -1.061473       0.015613      -0.004192      -0.015414       0.022337      -0.011800       0.013735       0.017079       0.032297       0.048998      -0.036338       0.008677       0.027661              8.946388       8.529628       0.192478      -3.181627      10.927901      -0.675079       7.381634           0.000673
           62              C      10.451148       4.718973      13.551111       0.613211      22.228089 0.23453892E+03  0.47785223E+04                                 7.265568                            5.437618       0.041221       2.082457                    0.999433      21.737952      60.330002       0.635907       0.472752      -1.019565      -0.013286       0.061666       0.059034       0.086396       0.035621      -0.046170      -0.094487      -0.047834       0.081565      -0.077190      -0.056200       0.133390              8.398086       8.961052       0.355602       2.346052       7.995042       3.595654       8.238165           0.006108
           63              C      10.773493       3.530894      12.664500       0.131002      31.590307 0.38868488E+03  0.88716367E+04                                 8.841459                            6.707570       0.002908       2.029935                    0.999318      25.790297      72.679082       0.618210       0.434074      -1.054874      -0.020740      -0.054594      -0.052601       0.078598       0.042372      -0.018860      -0.044138      -0.004559       0.083971      -0.060646      -0.013649       0.074295             10.184846      10.390604      -1.255325       1.429706      10.914873       4.762074       9.249062           0.001231
           64              C      11.978925       2.842259      12.711670      -0.137489      29.785282 0.41892260E+03  0.97652607E+04                                 8.333990                            6.845361       0.100053       2.010147                    0.999652      29.069849      83.419325       0.626420       0.419460      -1.061473      -0.011488      -0.011509      -0.015358       0.022368       0.019892       0.007939      -0.020409       0.004340       0.048969      -0.036339       0.008715       0.027625              8.947062      10.162217      -1.134629       1.006347       9.296674       3.093326       7.382296           0.000677
           65              C       8.777324       1.819824      10.112889       0.613138      22.228916 0.23455023E+03  0.47787889E+04                                 7.265638                            5.437679       0.041442       2.082523                    0.999433      21.738224      60.330101       0.635919       0.472740      -1.019576      -0.060106      -0.019377      -0.058936       0.086381       0.038522      -0.058689      -0.087218      -0.037700       0.081637      -0.077143      -0.056206       0.133349              8.398164       7.928596      -0.240447       1.941017       9.027574       3.829634       8.238321           0.006100
           66              C       9.967402       2.134704      10.999500       0.130980      31.590082 0.38867649E+03  0.88714516E+04                                 8.841509                            6.707571       0.002784       2.029891                    0.999318      25.790999      72.682541       0.618196       0.434084      -1.054862       0.036857       0.045129       0.052700       0.078564       0.023180      -0.028820      -0.038455      -0.071191       0.083935      -0.060691      -0.013681       0.074372             10.184858      11.870868      -0.401202       3.408785       9.434618       3.619236       9.249087           0.001221
           67              C      11.166494       1.435087      10.952330      -0.137409      29.784479 0.41890130E+03  0.97647137E+04                                 8.334045                            6.845302       0.099823       2.010100                    0.999652      29.069139      83.419133       0.626403       0.419474      -1.061457       0.004132       0.015595       0.015468       0.022350       0.008074      -0.021650      -0.003330      -0.036586       0.048952      -0.036327       0.008699       0.027629              8.947170      10.495620      -0.942352       2.175486       8.963542       2.418415       7.382348           0.000644
           68              C       9.312325       6.691474      10.112889       0.613308      22.227264 0.23453393E+03  0.47784275E+04                                 7.265617                            5.437729       0.040932       2.082376                    0.999433      21.737644      60.330513       0.635867       0.472782      -1.019542       0.046824      -0.042277      -0.059003       0.086378      -0.002855       0.104951      -0.007304       0.085604       0.081536      -0.077251      -0.056171       0.133422              8.398052       8.544508       0.596252      -4.286885       8.411545      -0.234010       8.238102           0.006084
           69              C       8.444591       7.564671      10.999500       0.130997      31.589499 0.38868892E+03  0.88717519E+04                                 8.841315                            6.707604       0.003174       2.030026                    0.999319      25.790288      72.679149       0.618208       0.434074      -1.054874      -0.057644       0.009318       0.052625       0.078607       0.019254       0.047627      -0.005729       0.075766       0.083797      -0.060675      -0.013607       0.074282             10.184492       9.695756      -0.854215      -4.838174      11.609372       1.142394       9.248350           0.001222
           70              C       8.450931       8.952924      10.952330      -0.137439      29.783868 0.41889401E+03  0.97644321E+04                                 8.333795                            6.845172       0.100267       2.010243                    0.999653      29.068362      83.414495       0.626423       0.419465      -1.061469      -0.015664      -0.004184       0.015403       0.022363       0.011816       0.013697      -0.017076       0.032273       0.048925      -0.036321       0.008712       0.027608              8.946868       8.530114      -0.192514      -3.181849      10.928505       0.675079       7.381986           0.000640
           71              C       4.825852       4.718973      10.112889       0.613226      22.227863 0.23453730E+03  0.47785017E+04                                 7.265660                            5.437705       0.041080       2.082418                    0.999433      21.737894      60.330767       0.635881       0.472771      -1.019551       0.013288       0.061687      -0.059011       0.086395      -0.035620      -0.046163       0.094491      -0.047836       0.081598      -0.077189      -0.056204       0.133393              8.398172       8.961215      -0.355622       2.346113       7.995086      -3.595647       8.238214           0.006098
           72              C       4.503507       3.530894      10.999500       0.130952      31.590544 0.38869161E+03  0.88718108E+04                                 8.841457                            6.707597       0.003033       2.029974                    0.999318      25.790374      72.678907       0.618214       0.434070      -1.054879       0.020741      -0.054568       0.052641       0.078606      -0.042360      -0.018861       0.044123      -0.004581       0.083988      -0.060629      -0.013652       0.074281             10.184810      10.390778       1.255291       1.429887      10.914680      -4.761900       9.248973           0.001224
           73              C       3.298075       2.842259      10.952330      -0.137301      29.779708 0.41883286E+03  0.97626742E+04                                 8.333053                            6.844638       0.100009       2.010190                    0.999652      29.066331      83.407913       0.626450       0.419461      -1.061470       0.011474      -0.011537       0.015399       0.022402      -0.019899       0.007940       0.020384       0.004372       0.048943      -0.036332       0.008738       0.027594              8.946032      10.161426       1.134318       1.006643       9.295362      -3.092644       7.381306           0.000647
           74              C      -1.138824      11.410446      10.112889       0.613133      22.229116 0.23455244E+03  0.47788445E+04                                 7.265669                            5.437696       0.041435       2.082517                    0.999433      21.738351      60.330486       0.635919       0.472739      -1.019577       0.060110       0.019377      -0.058936       0.086384       0.038524       0.058689       0.087218      -0.037704       0.081646      -0.077141      -0.056210       0.133351              8.398205       7.928608      -0.240449      -1.941008       9.027642      -3.829676       8.238366           0.006100
           75              C      -2.328902      11.095566      10.999500       0.130992      31.589996 0.38867235E+03  0.88713226E+04                                 8.841475                            6.707528       0.002768       2.029888                    0.999318      25.790704      72.681277       0.618200       0.434083      -1.054864      -0.036876      -0.045124       0.052701       0.078571       0.023173       0.028814       0.038447      -0.071152       0.083885      -0.060662      -0.013686       0.074348             10.184827      11.870836      -0.401260      -3.408735       9.434607      -3.619229       9.249040           0.001221
           76              C      -3.527994      11.795183      10.952330      -0.137381      29.780462 0.41883217E+03  0.97626944E+04                                 8.333255                            6.844690       0.099710       2.010108                    0.999651      29.066893      83.410800       0.626437       0.419468      -1.061461      -0.004112      -0.015645       0.015418       0.022347       0.008116       0.021723       0.003338      -0.036668       0.048717      -0.036397       0.008752       0.027646              8.946273      10.494792      -0.942591      -2.175125       8.962523      -2.417930       7.381503           0.000644
           77              C      -1.673825       6.538796      10.112889       0.613308      22.227216 0.23453353E+03  0.47784163E+04                                 7.265602                            5.437722       0.040935       2.082377                    0.999433      21.737619      60.330393       0.635868       0.472781      -1.019543      -0.046824       0.042277      -0.059003       0.086378      -0.002855      -0.104951       0.007304       0.085603       0.081536      -0.077251      -0.056171       0.133422              8.398030       8.544478       0.596265       4.286867       8.411535       0.234012       8.238078           0.006083
           78              C      -0.806091       5.665599      10.999500       0.130998      31.589395 0.38868735E+03  0.88717065E+04                                 8.841293                            6.707589       0.003192       2.030033                    0.999319      25.790235      72.678950       0.618209       0.434074      -1.054874       0.057644      -0.009318       0.052625       0.078607       0.019255      -0.047628       0.005729       0.075768       0.083798      -0.060676      -0.013607       0.074283             10.184463       9.695707      -0.854155       4.838146      11.609367      -1.142359       9.248314           0.001222
           79              C      -0.812431       4.277346      10.952330      -0.137441      29.784157 0.41889865E+03  0.97645813E+04                                 8.333878                            6.845231       0.100218       2.010226                    0.999653      29.068649      83.415884       0.626416       0.419468      -1.061466       0.015666       0.004186       0.015402       0.022365       0.011807      -0.013702       0.017077       0.032281       0.048951      -0.036323       0.008702       0.027620              8.946958       8.530198      -0.192448       3.181897      10.928602      -0.675062       7.382072           0.000640
           80              C       2.812648       8.511297      10.112889       0.613224      22.227749 0.23453507E+03  0.47784401E+04                                 7.265617                            5.437666       0.041132       2.082438                    0.999433      21.737719      60.329976       0.635886       0.472768      -1.019553      -0.013286      -0.061689      -0.059012       0.086397      -0.035615       0.046164      -0.094492      -0.047832       0.081587      -0.077193      -0.056198       0.133391              8.398131       8.961152      -0.355569      -2.346051       7.995075       3.595643       8.238166           0.006098
           81              C       3.134993       9.699376      10.999500       0.130987      31.589890 0.38867849E+03  0.88714527E+04                                 8.841404                            6.707526       0.002961       2.029959                    0.999318      25.790000      72.678045       0.618211       0.434076      -1.054873      -0.020726       0.054569       0.052636       0.078599      -0.042369       0.018861      -0.044139      -0.004567       0.084004      -0.060647      -0.013652       0.074299             10.184774      10.390746       1.255392      -1.429753      10.914680       4.761905       9.248895           0.001224
           82              C       4.340425      10.388011      10.952330      -0.137474      29.784908 0.41891105E+03  0.97649761E+04                                 8.334049                            6.845328       0.100049       2.010157                    0.999652      29.069627      83.420081       0.626410       0.419467      -1.061463      -0.011484       0.011491       0.015379       0.022370      -0.019896      -0.007944      -0.020397       0.004338       0.049010      -0.036341       0.008719       0.027622              8.947170      10.162439       1.134523      -1.006578       9.296661       3.093370       7.382410           0.000647
           83              C       6.499676       1.819824       2.224889       0.613133      22.229246 0.23455284E+03  0.47788659E+04                                 7.265769                            5.437745       0.041397       2.082507                    0.999434      21.738478      60.331388       0.635907       0.472746      -1.019570       0.060098      -0.019323      -0.058970       0.086387      -0.038543       0.058686      -0.087225      -0.037690       0.081638      -0.077136      -0.056226       0.133362              8.398352       7.928708       0.240428      -1.941059       9.027799       3.829792       8.238550           0.006134
           84              C       5.309598       2.134704       3.111500       0.131004      31.588881 0.38865484E+03  0.88708130E+04                                 8.841277                            6.707382       0.002806       2.029909                    0.999318      25.789970      72.678485       0.618206       0.434084      -1.054864      -0.036916       0.045171       0.052650       0.078583      -0.023178       0.028830      -0.038460      -0.071160       0.083924      -0.060679      -0.013694       0.074373             10.184621      11.870583       0.401118      -3.408787       9.434339       3.619164       9.248942           0.001238
           85              C       4.110506       1.435087       3.064330      -0.137409      29.780188 0.41882764E+03  0.97625158E+04                                 8.333104                            6.844606       0.099787       2.010128                    0.999651      29.066652      83.408502       0.626451       0.419462      -1.061469      -0.004129       0.015698       0.015360       0.022347      -0.008119       0.021724      -0.003363      -0.036701       0.048782      -0.036416       0.008742       0.027674              8.946097      10.494737       0.942497      -2.175229       8.962178       2.417752       7.381375           0.000688
           86              C       5.964675       6.691474       2.224889       0.613174      22.227958 0.23454296E+03  0.47786133E+04                                 7.265526                            5.437665       0.041370       2.082513                    0.999434      21.737750      60.328999       0.635906       0.472752      -1.019567      -0.046815      -0.042334      -0.058985       0.086389       0.002910      -0.104908      -0.007236       0.085594       0.081578      -0.077182      -0.056198       0.133379              8.397950       8.544407      -0.596281       4.286875       8.411397      -0.234022       8.238045           0.006109
           87              C       6.832409       7.564671       3.111500       0.131058      31.588615 0.38867825E+03  0.88714698E+04                                 8.841286                            6.707621       0.002935       2.029956                    0.999318      25.789766      72.678118       0.618191       0.434088      -1.054863       0.057621       0.009327       0.052646       0.078605      -0.019278      -0.047684      -0.005741       0.075787       0.083830      -0.060716      -0.013631       0.074347             10.184426       9.695711       0.854198       4.838142      11.609235       1.142424       9.248332           0.001232
           88              C       6.826069       8.952924       3.064330      -0.137392      29.781811 0.41886040E+03  0.97634227E+04                                 8.333382                            6.844894       0.100111       2.010214                    0.999652      29.066936      83.408598       0.626438       0.419465      -1.061473       0.015613      -0.004192       0.015414       0.022337      -0.011800      -0.013735      -0.017079       0.032297       0.048998      -0.036338       0.008677       0.027661              8.946385       8.529627       0.192476       3.181627      10.927895       0.675076       7.381633           0.000673
           89              C      10.451148       4.718973       2.224889       0.613211      22.228085 0.23453888E+03  0.47785213E+04                                 7.265567                            5.437618       0.041221       2.082457                    0.999433      21.737950      60.329994       0.635907       0.472752      -1.019565      -0.013286       0.061666      -0.059034       0.086396       0.035621       0.046170       0.094487      -0.047834       0.081565      -0.077190      -0.056200       0.133390              8.398085       8.961051       0.355602      -2.346052       7.995041      -3.595653       8.238164           0.006108
           90              C      10.773493       3.530894       3.111500       0.131002      31.590305 0.38868488E+03  0.88716365E+04                                 8.841459                            6.707570       0.002909       2.029936                    0.999318      25.790296      72.679078       0.618210       0.434074      -1.054874      -0.020740      -0.054594       0.052601       0.078598       0.042372       0.018860       0.044138      -0.004559       0.083970      -0.060646      -0.013649       0.074295             10.184845      10.390603      -1.255325      -1.429706      10.914872      -4.762073       9.249061           0.001231
           91              C      11.978925       2.842259       3.064330      -0.137488      29.785261 0.41892221E+03  0.97652495E+04                                 8.333986                            6.845358       0.100051       2.010147                    0.999652      29.069839      83.419295       0.626420       0.419460      -1.061473      -0.011488      -0.011510       0.015358       0.022368       0.019892      -0.007939       0.020409       0.004340       0.048969      -0.036339       0.008715       0.027625              8.947058      10.162212      -1.134625      -1.006350       9.296668      -3.093324       7.382294           0.000677
           92              C       1.138824      11.410446       2.224889       0.613138      22.229045 0.23455062E+03  0.47788103E+04                                 7.265737                            5.437727       0.041404       2.082512                    0.999434      21.738351      60.331002       0.635907       0.472748      -1.019570      -0.060095       0.019324      -0.058970       0.086384      -0.038541      -0.058686       0.087225      -0.037686       0.081629      -0.077138      -0.056222       0.133360              8.398310       7.928695       0.240426       1.941067       9.027731      -3.829749       8.238504           0.006134
           93              C       2.328902      11.095566       3.111500       0.130992      31.588972 0.38865908E+03  0.88709447E+04                                 8.841312                            6.707425       0.002823       2.029912                    0.999318      25.790268      72.679755       0.618203       0.434084      -1.054863       0.036897      -0.045176       0.052649       0.078576      -0.023186      -0.028836       0.038468      -0.071199       0.083974      -0.060708      -0.013689       0.074397             10.184652      11.870615       0.401061       3.408836       9.434351      -3.619172       9.248990           0.001238
           94              C       3.527994      11.795183       3.064330      -0.137436      29.784184 0.41889634E+03  0.97645227E+04                                 8.333888                            6.845213       0.099901       2.010120                    0.999652      29.068887      83.416790       0.626416       0.419468      -1.061465       0.004149      -0.015648       0.015410       0.022351      -0.008077      -0.021650       0.003355      -0.036619       0.049017      -0.036346       0.008690       0.027656              8.946988      10.495556       0.942257       2.175587       8.963193      -2.418238       7.382216           0.000688
           95              C       1.673825       6.538796       2.224889       0.613173      22.228010 0.23454342E+03  0.47786258E+04                                 7.265542                            5.437673       0.041367       2.082512                    0.999434      21.737778      60.329130       0.635905       0.472753      -1.019567       0.046815       0.042335      -0.058985       0.086389       0.002910       0.104907       0.007236       0.085594       0.081578      -0.077181      -0.056198       0.133379              8.397972       8.544438      -0.596268      -4.286893       8.411408       0.234020       8.238070           0.006109
           96              C       0.806091       5.665599       3.111500       0.131057      31.588725 0.38867992E+03  0.88715176E+04                                 8.841308                            6.707637       0.002918       2.029950                    0.999318      25.789822      72.678322       0.618190       0.434089      -1.054863      -0.057621      -0.009327       0.052646       0.078605      -0.019277       0.047682       0.005741       0.075785       0.083829      -0.060715      -0.013631       0.074345             10.184456       9.695759       0.854257      -4.838169      11.609240      -1.142459       9.248367           0.001232
           97              C       0.812431       4.277346       3.064330      -0.137389      29.781503 0.41885538E+03  0.97632624E+04                                 8.333295                            6.844831       0.100160       2.010231                    0.999652      29.066640      83.407173       0.626444       0.419462      -1.061476      -0.015611       0.004189       0.015415       0.022335      -0.011809       0.013730       0.017078       0.032288       0.048972      -0.036336       0.008688       0.027649              8.946292       8.529539       0.192540      -3.181579      10.927791      -0.675091       7.381544           0.000673
           98              C      -2.812648       8.511297       2.224889       0.613213      22.228201 0.23454114E+03  0.47785838E+04                                 7.265610                            5.437657       0.041169       2.082437                    0.999433      21.738127      60.330790       0.635902       0.472755      -1.019563       0.013289      -0.061665      -0.059032       0.086394       0.035625      -0.046169      -0.094486      -0.047838       0.081576      -0.077186      -0.056206       0.133392              8.398126       8.961114       0.355655       2.346113       7.995052       3.595657       8.238211           0.006108
           99              C      -3.134993       9.699376       3.111500       0.130966      31.590964 0.38869808E+03  0.88719970E+04                                 8.841513                            6.707641       0.002981       2.029951                    0.999318      25.790673      72.679946       0.618214       0.434069      -1.054879       0.020755       0.054594       0.052607       0.078605       0.042363      -0.018860      -0.044121      -0.004573       0.083954      -0.060628      -0.013649       0.074277             10.184883      10.390637      -1.255224       1.429841      10.914872       4.762068       9.249139           0.001231
          100              C      -4.340425      10.388011       3.064330      -0.137315      29.780043 0.41884366E+03  0.97629371E+04                                 8.332986                            6.844664       0.100012       2.010180                    0.999652      29.066535      83.407094       0.626461       0.419453      -1.061480       0.011478       0.011555       0.015378       0.022400       0.019896       0.007935      -0.020396       0.004375       0.048902      -0.036330       0.008734       0.027596              8.945915      10.161195      -1.134418       1.006417       9.295363       3.092596       7.381188           0.000677
          101              C      -1.138824      11.410446       5.663111       0.613133      22.229116 0.23455244E+03  0.47788444E+04                                 7.265669                            5.437697       0.041435       2.082517                    0.999433      21.738351      60.330488       0.635919       0.472739      -1.019577       0.060110       0.019377       0.058936       0.086384       0.038524      -0.058689      -0.087218      -0.037704       0.081646      -0.077141      -0.056210       0.133351              8.398206       7.928609      -0.240449       1.941009       9.027642       3.829676       8.238367           0.006100
          102              C      -2.328902      11.095566       4.776500       0.130992      31.590000 0.38867236E+03  0.88713231E+04                                 8.841477                            6.707529       0.002768       2.029888                    0.999318      25.790705      72.681286       0.618200       0.434083      -1.054864      -0.036876      -0.045124      -0.052701       0.078571       0.023173      -0.028814      -0.038447      -0.071152       0.083885      -0.060662      -0.013686       0.074348             10.184830      11.870839      -0.401260       3.408736       9.434609       3.619229       9.249041           0.001221
          103              C      -3.527994      11.795183       4.823670      -0.137382      29.780480 0.41883247E+03  0.97627027E+04                                 8.333258                            6.844692       0.099711       2.010109                    0.999651      29.066902      83.410823       0.626437       0.419468      -1.061461      -0.004112      -0.015645      -0.015418       0.022347       0.008116      -0.021723      -0.003338      -0.036669       0.048716      -0.036397       0.008752       0.027646              8.946276      10.494800      -0.942592       2.175128       8.962524       2.417928       7.381505           0.000644
          104              C      -1.673825       6.538796       5.663111       0.613308      22.227216 0.23453352E+03  0.47784163E+04                                 7.265602                            5.437721       0.040935       2.082377                    0.999433      21.737619      60.330391       0.635868       0.472781      -1.019543      -0.046824       0.042277       0.059003       0.086378      -0.002855       0.104951      -0.007304       0.085603       0.081536      -0.077251      -0.056171       0.133422              8.398030       8.544478       0.596265      -4.286867       8.411535      -0.234012       8.238078           0.006084
          105              C      -0.806091       5.665599       4.776500       0.130998      31.589406 0.38868747E+03  0.88717102E+04                                 8.841295                            6.707590       0.003191       2.030033                    0.999319      25.790240      72.678969       0.618209       0.434074      -1.054874       0.057644      -0.009318      -0.052625       0.078607       0.019255       0.047628      -0.005729       0.075768       0.083798      -0.060676      -0.013607       0.074284             10.184466       9.695710      -0.854155      -4.838147      11.609371       1.142359       9.248316           0.001222
          106              C      -0.812431       4.277346       4.823670      -0.137441      29.784159 0.41889864E+03  0.97645805E+04                                 8.333877                            6.845230       0.100221       2.010226                    0.999653      29.068648      83.415869       0.626416       0.419468      -1.061466       0.015666       0.004187      -0.015402       0.022364       0.011807       0.013702      -0.017077       0.032281       0.048951      -0.036323       0.008702       0.027620              8.946957       8.530196      -0.192450      -3.181896      10.928605       0.675064       7.382071           0.000640
          107              C       2.812648       8.511297       5.663111       0.613225      22.227742 0.23453497E+03  0.47784375E+04                                 7.265616                            5.437665       0.041132       2.082438                    0.999433      21.737714      60.329959       0.635886       0.472768      -1.019553      -0.013286      -0.061689       0.059012       0.086397      -0.035615      -0.046164       0.094492      -0.047832       0.081587      -0.077193      -0.056198       0.133391              8.398130       8.961150      -0.355568       2.346051       7.995074      -3.595642       8.238165           0.006098
          108              C       3.134993       9.699376       4.776500       0.130987      31.589899 0.38867858E+03  0.88714553E+04                                 8.841405                            6.707527       0.002960       2.029958                    0.999318      25.790004      72.678062       0.618210       0.434076      -1.054873      -0.020726       0.054569      -0.052636       0.078599      -0.042369      -0.018861       0.044139      -0.004567       0.084004      -0.060647      -0.013652       0.074299             10.184776      10.390748       1.255393       1.429753      10.914683      -4.761907       9.248897           0.001224
          109              C       4.340425      10.388011       4.823670      -0.137474      29.784929 0.41891144E+03  0.97649873E+04                                 8.334053                            6.845331       0.100050       2.010157                    0.999652      29.069636      83.420107       0.626410       0.419467      -1.061463      -0.011484       0.011491      -0.015379       0.022370      -0.019896       0.007944       0.020397       0.004338       0.049010      -0.036342       0.008719       0.027622              8.947174      10.162443       1.134528       1.006574       9.296668      -3.093372       7.382412           0.000647
          110              C       8.777324       1.819824       5.663111       0.613138      22.228915 0.23455023E+03  0.47787890E+04                                 7.265638                            5.437679       0.041442       2.082523                    0.999433      21.738224      60.330102       0.635919       0.472740      -1.019576      -0.060106      -0.019377       0.058936       0.086381       0.038522       0.058689       0.087218      -0.037700       0.081637      -0.077143      -0.056206       0.133349              8.398164       7.928596      -0.240447      -1.941017       9.027574      -3.829634       8.238321           0.006100
          111              C       9.967402       2.134704       4.776500       0.130980      31.590078 0.38867646E+03  0.88714506E+04                                 8.841508                            6.707570       0.002785       2.029891                    0.999318      25.790997      72.682532       0.618196       0.434084      -1.054862       0.036857       0.045129      -0.052700       0.078564       0.023181       0.028820       0.038455      -0.071191       0.083935      -0.060691      -0.013681       0.074372             10.184856      11.870866      -0.401202      -3.408784       9.434617      -3.619236       9.249086           0.001221
          112              C      11.166494       1.435087       4.823670      -0.137408      29.784458 0.41890091E+03  0.97647027E+04                                 8.334041                            6.845298       0.099821       2.010100                    0.999652      29.069129      83.419102       0.626403       0.419474      -1.061457       0.004133       0.015595      -0.015469       0.022351       0.008074       0.021650       0.003330      -0.036586       0.048952      -0.036327       0.008699       0.027628              8.947165      10.495610      -0.942351      -2.175483       8.963540      -2.418416       7.382345           0.000644
          113              C       9.312325       6.691474       5.663111       0.613307      22.227268 0.23453398E+03  0.47784288E+04                                 7.265618                            5.437730       0.040931       2.082376                    0.999433      21.737647      60.330523       0.635867       0.472782      -1.019542       0.046824      -0.042277       0.059003       0.086378      -0.002855      -0.104951       0.007304       0.085604       0.081536      -0.077251      -0.056171       0.133422              8.398052       8.544509       0.596252       4.286885       8.411545       0.234010       8.238102           0.006083
          114              C       8.444591       7.564671       4.776500       0.130997      31.589495 0.38868890E+03  0.88717510E+04                                 8.841313                            6.707604       0.003175       2.030027                    0.999319      25.790286      72.679138       0.618208       0.434074      -1.054874      -0.057644       0.009318      -0.052625       0.078607       0.019254      -0.047627       0.005729       0.075766       0.083797      -0.060675      -0.013607       0.074282             10.184490       9.695754      -0.854214       4.838173      11.609370      -1.142393       9.248348           0.001222
          115              C       8.450931       8.952924       4.823670      -0.137437      29.783833 0.41889335E+03  0.97644130E+04                                 8.333789                            6.845166       0.100266       2.010243                    0.999653      29.068344      83.414434       0.626423       0.419465      -1.061469      -0.015664      -0.004183      -0.015403       0.022363       0.011816      -0.013697       0.017076       0.032273       0.048925      -0.036321       0.008712       0.027608              8.946861       8.530109      -0.192511       3.181848      10.928492      -0.675075       7.381982           0.000640
          116              C       4.825852       4.718973       5.663111       0.613227      22.227857 0.23453722E+03  0.47784997E+04                                 7.265659                            5.437704       0.041080       2.082418                    0.999433      21.737890      60.330753       0.635881       0.472771      -1.019551       0.013288       0.061687       0.059011       0.086395      -0.035620       0.046163      -0.094491      -0.047836       0.081598      -0.077189      -0.056204       0.133393              8.398170       8.961213      -0.355621      -2.346112       7.995084       3.595646       8.238212           0.006098
          117              C       4.503507       3.530894       4.776500       0.130952      31.590546 0.38869167E+03  0.88718124E+04                                 8.841457                            6.707597       0.003033       2.029974                    0.999318      25.790376      72.678911       0.618214       0.434070      -1.054879       0.020741      -0.054568      -0.052641       0.078606      -0.042360       0.018861      -0.044123      -0.004581       0.083988      -0.060629      -0.013652       0.074281             10.184810      10.390777       1.255290      -1.429887      10.914679       4.761900       9.248973           0.001224
          118              C       3.298075       2.842259       4.823670      -0.137300      29.779701 0.41883277E+03  0.97626720E+04                                 8.333053                            6.844638       0.100007       2.010189                    0.999652      29.066329      83.407915       0.626450       0.419461      -1.061469       0.011474      -0.011537      -0.015399       0.022403      -0.019899      -0.007940      -0.020384       0.004372       0.048943      -0.036332       0.008738       0.027594              8.946031      10.161425       1.134315      -1.006644       9.295360       3.092643       7.381307           0.000647
          119              C       4.539866      11.441273      11.832000      -0.048682      28.862566 0.39602521E+03  0.90786113E+04                                 8.151807                            6.641767       0.235754       2.063911                    0.999806      27.784879      78.387513       0.639637       0.417711      -1.065402      -0.022453      -0.012942      -0.000032       0.025916       0.007506       0.007600      -0.013150       0.008667      -0.013203      -0.020657       0.009789       0.010868              8.866167       9.918251       0.259121      -1.681418       9.619091       2.912301       7.061159           0.000127
          120              C       0.000000       3.577994      11.832000      -0.048562      28.858910 0.39596540E+03  0.90768840E+04                                 8.151225                            6.641365       0.235639       2.063928                    0.999806      27.781951      78.377334       0.639643       0.417723      -1.065395       0.000017       0.025901      -0.000024       0.025901      -0.000008      -0.015198      -0.000010      -0.017276      -0.013151      -0.020648       0.009818       0.010830              8.865497       9.468693      -0.000030       3.362404      10.067238      -0.000042       7.060561           0.000118
          121              C      -4.539942      11.441405      11.832000      -0.049351      28.880008 0.39637401E+03  0.90887088E+04                                 8.155531                            6.645114       0.234979       2.063507                    0.999804      27.796600      78.432512       0.639408       0.417764      -1.065356       0.022942      -0.013039      -0.000002       0.026389      -0.007185       0.007584       0.013162       0.008377      -0.012933      -0.020454       0.009982       0.010472              8.870121       9.922621      -0.258369      -1.682422       9.623681      -2.913326       7.064061           0.000122
          122              C       3.098558       1.788865      11.832000      -0.049373      28.880377 0.39637781E+03  0.90887995E+04                                 8.155492                            6.645055       0.235165       2.063556                    0.999804      27.796949      78.432993       0.639425       0.417753      -1.065366       0.022932       0.013069       0.000029       0.026395       0.007196      -0.007584       0.013167       0.008371      -0.012921      -0.020463       0.009985       0.010478              8.870095       9.922585       0.258397       1.682432       9.623651      -2.913340       7.064051           0.000127
          123              C       7.638500       9.652276      11.832000      -0.048560      28.858846 0.39596415E+03  0.90768479E+04                                 8.151210                            6.641352       0.235641       2.063930                    0.999806      27.781916      78.377195       0.639644       0.417723      -1.065396      -0.000014      -0.025901      -0.000024       0.025901       0.000001       0.015198       0.000010      -0.017277      -0.013152      -0.020648       0.009817       0.010830              8.865482       9.468669      -0.000080      -3.362395      10.067231       0.000023       7.060545           0.000118
          124              C      12.178366       1.788997      11.832000      -0.048656      28.862062 0.39601880E+03  0.90784453E+04                                 8.151815                            6.641798       0.235572       2.063865                    0.999806      27.784455      78.386738       0.639622       0.417721      -1.065393      -0.022463       0.012912       0.000059       0.025910      -0.007496      -0.007599      -0.013144       0.008675      -0.013217      -0.020648       0.009785       0.010863              8.866160       9.918262      -0.259109       1.681398       9.619079       2.912271       7.061138           0.000122
          125              C       3.098558       1.788865       3.944000      -0.049375      28.880447 0.39637916E+03  0.90888385E+04                                 8.155508                            6.645070       0.235162       2.063554                    0.999804      27.796988      78.433147       0.639424       0.417753      -1.065365       0.022932       0.013069      -0.000029       0.026395       0.007195       0.007584      -0.013168       0.008370      -0.012920      -0.020463       0.009986       0.010477              8.870112       9.922598       0.258389      -1.682437       9.623673       2.913349       7.064066           0.000127
          126              C       7.638500       9.652276       3.944000      -0.048562      28.858917 0.39596551E+03  0.90768869E+04                                 8.151225                            6.641366       0.235640       2.063929                    0.999806      27.781954      78.377341       0.639643       0.417723      -1.065396      -0.000014      -0.025901       0.000024       0.025901       0.000001      -0.015198      -0.000010      -0.017276      -0.013151      -0.020648       0.009818       0.010830              8.865498       9.468695      -0.000080       3.362405      10.067238      -0.000023       7.060562           0.000118
          127              C      12.178366       1.788997       3.944000      -0.048659      28.862134 0.39602017E+03  0.90784850E+04                                 8.151831                            6.641813       0.235570       2.063864                    0.999806      27.784494      78.386889       0.639621       0.417722      -1.065393      -0.022463       0.012912      -0.000059       0.025910      -0.007495       0.007600       0.013144       0.008674      -0.013216      -0.020649       0.009786       0.010863              8.866177       9.918275      -0.259101      -1.681403       9.619102      -2.912280       7.061155           0.000122
          128              C       4.539866      11.441273       3.944000      -0.048680      28.862503 0.39602398E+03  0.90785758E+04                                 8.151792                            6.641754       0.235755       2.063912                    0.999806      27.784844      78.387376       0.639638       0.417710      -1.065402      -0.022453      -0.012942       0.000032       0.025916       0.007506      -0.007600       0.013150       0.008667      -0.013204      -0.020657       0.009789       0.010868              8.866152       9.918240       0.259129       1.681413       9.619071      -2.912293       7.061144           0.000127
          129              C       0.000000       3.577994       3.944000      -0.048560      28.858853 0.39596426E+03  0.90768510E+04                                 8.151211                            6.641353       0.235642       2.063930                    0.999806      27.781919      78.377204       0.639644       0.417723      -1.065396       0.000017       0.025901       0.000024       0.025901      -0.000008       0.015198       0.000010      -0.017277      -0.013152      -0.020648       0.009817       0.010830              8.865483       9.468671      -0.000030      -3.362396      10.067232       0.000042       7.060547           0.000118
          130              C      -4.539942      11.441405       3.944000      -0.049349      28.879946 0.39637277E+03  0.90886731E+04                                 8.155516                            6.645100       0.234981       2.063508                    0.999804      27.796565      78.432370       0.639409       0.417764      -1.065356       0.022942      -0.013039       0.000002       0.026388      -0.007185      -0.007583      -0.013161       0.008378      -0.012934      -0.020454       0.009981       0.010473              8.870105       9.922609      -0.258376       1.682417       9.623661       2.913319       7.064046           0.000122
          131              N       2.138398      10.054873      11.832000      -0.335787      43.983600 0.62547570E+03  0.15859807E+05                                10.413772                            8.163651      -0.153875       1.938989                    0.998869      30.400934      86.332415       0.604545       0.399567      -1.091858       0.160304       0.092677      -0.000006       0.185166      -0.082600       0.015659      -0.027141      -0.095319       0.205609      -0.129631       0.033261       0.096371             11.979959      11.336802      -1.006387      -3.336761      12.499282       5.780083      12.103792           0.001325
          132              N       0.000000       6.351059      11.832000      -0.335856      43.987275 0.62558555E+03  0.15863308E+05                                10.414510                            8.164476      -0.154224       1.938876                    0.998870      30.402305      86.338578       0.604502       0.399578      -1.091849       0.000016      -0.185099      -0.000008       0.185099       0.000004      -0.031309       0.000008       0.190800       0.205134      -0.129589       0.033281       0.096308             11.980599      13.080220       0.000079       6.673449      10.757905       0.000072      12.103674           0.001315
          133              N      -2.138398      10.054873      11.832000      -0.335782      43.984627 0.62549219E+03  0.15860359E+05                                10.413967                            8.163803      -0.154071       1.938922                    0.998869      30.401425      86.334686       0.604534       0.399571      -1.091853      -0.160278       0.092712       0.000061       0.185161       0.082585       0.015647       0.027133      -0.095330       0.205542      -0.129610       0.033265       0.096346             11.980188      11.336871       1.006385      -3.336753      12.499638      -5.780264      12.104056           0.001324
          134              N       5.500102       3.175397      11.832000      -0.335777      43.983210 0.62546678E+03  0.15859519E+05                                10.413695                            8.163593      -0.153923       1.938977                    0.998869      30.400696      86.331464       0.604548       0.399567      -1.091858      -0.160310      -0.092673      -0.000012       0.185169      -0.082596      -0.015661       0.027142      -0.095315       0.205604      -0.129627       0.033258       0.096369             11.979886      11.336633      -1.006420       3.336743      12.499237      -5.780104      12.103787           0.001325
          135              N       7.638500       6.879211      11.832000      -0.335856      43.987283 0.62558565E+03  0.15863311E+05                                10.414511                            8.164476      -0.154224       1.938876                    0.998870      30.402308      86.338588       0.604502       0.399578      -1.091849      -0.000016       0.185099      -0.000008       0.185099       0.000003       0.031309      -0.000008       0.190800       0.205134      -0.129589       0.033281       0.096308             11.980601      13.080221       0.000027      -6.673449      10.757906      -0.000035      12.103675           0.001315
          136              N       9.776898       3.175397      11.832000      -0.335793      43.985036 0.62550135E+03  0.15860656E+05                                10.414047                            8.163863      -0.154023       1.938933                    0.998869      30.401670      86.335668       0.604531       0.399571      -1.091852       0.160273      -0.092716       0.000055       0.185158       0.082589      -0.015646      -0.027133      -0.095334       0.205547      -0.129615       0.033268       0.096347             11.980266      11.337045       1.006352       3.336772      12.499688       5.780246      12.104066           0.001323
          137              N       5.500102       3.175397       3.944000      -0.335777      43.983203 0.62546671E+03  0.15859516E+05                                10.413694                            8.163592      -0.153923       1.938977                    0.998869      30.400694      86.331453       0.604548       0.399567      -1.091858      -0.160310      -0.092673       0.000012       0.185169      -0.082596       0.015661      -0.027142      -0.095315       0.205604      -0.129627       0.033257       0.096369             11.979884      11.336631      -1.006420      -3.336743      12.499235       5.780103      12.103785           0.001325
          138              N       7.638500       6.879211       3.944000      -0.335856      43.987283 0.62558566E+03  0.15863311E+05                                10.414511                            8.164476      -0.154224       1.938876                    0.998870      30.402308      86.338587       0.604502       0.399578      -1.091849      -0.000016       0.185099       0.000008       0.185099       0.000003      -0.031309       0.000008       0.190800       0.205134      -0.129589       0.033281       0.096308             11.980600      13.080221       0.000027       6.673449      10.757906       0.000035      12.103675           0.001315
          139              N       9.776898       3.175397       3.944000      -0.335793      43.985029 0.62550125E+03  0.15860653E+05                                10.414047                            8.163863      -0.154023       1.938933                    0.998869      30.401667      86.335658       0.604531       0.399571      -1.091852       0.160273      -0.092716      -0.000055       0.185158       0.082589       0.015646       0.027133      -0.095334       0.205547      -0.129615       0.033268       0.096347             11.980265      11.337043       1.006352      -3.336772      12.499687      -5.780245      12.104065           0.001323
          140              N       2.138398      10.054873       3.944000      -0.335788      43.983612 0.62547586E+03  0.15859813E+05                                10.413774                            8.163653      -0.153875       1.938989                    0.998869      30.400939      86.332437       0.604545       0.399567      -1.091858       0.160304       0.092677       0.000006       0.185166      -0.082600      -0.015659       0.027141      -0.095319       0.205609      -0.129631       0.033261       0.096371             11.979962      11.336805      -1.006387       3.336761      12.499286      -5.780085      12.103795           0.001325
          141              N       0.000000       6.351059       3.944000      -0.335856      43.987291 0.62558575E+03  0.15863314E+05                                10.414513                            8.164477      -0.154224       1.938876                    0.998870      30.402311      86.338601       0.604502       0.399578      -1.091849       0.000016      -0.185099       0.000008       0.185099       0.000004       0.031309      -0.000008       0.190800       0.205134      -0.129589       0.033281       0.096308             11.980603      13.080223       0.000079      -6.673451      10.757908      -0.000072      12.103677           0.001315
          142              N      -2.138398      10.054873       3.944000      -0.335782      43.984638 0.62549233E+03  0.15860363E+05                                10.413969                            8.163804      -0.154071       1.938922                    0.998869      30.401429      86.334702       0.604534       0.399571      -1.091853      -0.160278       0.092712      -0.000061       0.185161       0.082585      -0.015647      -0.027133      -0.095330       0.205542      -0.129611       0.033265       0.096346             11.980191      11.336874       1.006385       3.336754      12.499641       5.780266      12.104059           0.001323
          143              O       1.251034      12.379299      14.297000      -0.573690      36.488138 0.48624957E+03  0.11366185E+05                                 8.620394                            6.706903       0.606374       2.248273                    0.998791      27.020729      69.375361       0.755326       0.346909      -1.152136      -0.002319      -0.041171      -0.026315       0.048918      -0.023696       0.043244      -0.006107      -0.087226       0.072375      -0.078056       0.023606       0.054450             10.205822       6.179724      -1.617605      -1.904206      11.986446       6.192466      12.451294           0.037226
          144              O       0.195775      10.602606      13.480908      -0.614512      37.069008 0.59495017E+03  0.14675665E+05                                 8.782601                            7.592450       0.287854       2.119013                    0.998297      28.792037      76.774802       0.683399       0.363341      -1.135070       0.015839       0.019127       0.047260       0.053387       0.029598       0.070267      -0.068725      -0.047965      -0.075309      -0.121306       0.037243       0.084063              9.312157      10.514347       3.676159       0.681559      10.420072       1.911369       7.002053           0.006773
          145              O       2.456771       5.957194      14.297000      -0.573748      36.485675 0.48622203E+03  0.11365332E+05                                 8.619881                            6.706603       0.606822       2.248411                    0.998791      27.020937      69.374299       0.755365       0.346898      -1.152150      -0.034570       0.022490      -0.026433       0.048986      -0.025946      -0.026930      -0.034392       0.084556       0.072291      -0.078029       0.023594       0.054435             10.205090      11.934859      -1.705547       6.314333       6.230181      -1.447096      12.450232           0.037255
          146              O       1.445739       7.759421      13.480908      -0.614410      37.065634 0.59488876E+03  0.14673805E+05                                 8.782202                            7.592173       0.288207       2.119157                    0.998301      28.790307      76.769844       0.683394       0.363352      -1.135059       0.008609      -0.023180       0.047246       0.053325      -0.035558      -0.094702      -0.026477      -0.027301      -0.075337      -0.121349       0.037244       0.084105              9.311675       7.259718      -1.797145       1.314479      13.673512      -1.545760       7.001795           0.006767
          147              O      -3.707804       8.124047      14.297000      -0.573804      36.493041 0.48632905E+03  0.11368518E+05                                 8.621189                            6.707461       0.606493       2.248269                    0.998791      27.023035      69.382946       0.755292       0.346910      -1.152134       0.036787       0.018727      -0.026397       0.048998       0.049602      -0.016313       0.040528       0.002595       0.072268      -0.078038       0.023575       0.054462             10.206851       9.134779       3.323618      -4.411257       9.033221      -4.745913      12.452552           0.037225
          148              O      -1.641514       8.098513      13.480908      -0.614492      37.071780 0.59500119E+03  0.14677303E+05                                 8.783208                            7.592921       0.288201       2.119117                    0.998300      28.792615      76.778436       0.683355       0.363355      -1.135054      -0.024389       0.004247       0.047266       0.053357       0.005971       0.024408       0.095273       0.075251      -0.075308      -0.121367       0.037247       0.084120              9.312823      13.628349      -1.879007      -1.996496       7.307494      -0.365378       7.002627           0.006756
          149              O       6.387466       0.850971      14.297000      -0.573692      36.488447 0.48625399E+03  0.11366317E+05                                 8.620445                            6.706937       0.606360       2.248266                    0.998791      27.020856      69.375837       0.755323       0.346910      -1.152135       0.002323       0.041170      -0.026313       0.048916      -0.023696      -0.043249       0.006108      -0.087236       0.072384      -0.078064       0.023609       0.054455             10.205886       6.179752      -1.617600       1.904202      11.986538      -6.192514      12.451368           0.037226
          150              O       7.442725       2.627664      13.480908      -0.614511      37.069079 0.59495088E+03  0.14675689E+05                                 8.782616                            7.592458       0.287844       2.119010                    0.998297      28.792046      76.774868       0.683398       0.363341      -1.135069      -0.015838      -0.019128       0.047260       0.053388       0.029598      -0.070267       0.068725      -0.047966      -0.075305      -0.121306       0.037243       0.084063              9.312179      10.514356       3.676165      -0.681580      10.420104      -1.911397       7.002076           0.006773
          151              O       5.181729       7.273076      14.297000      -0.573748      36.485660 0.48622206E+03  0.11365333E+05                                 8.619879                            6.706604       0.606827       2.248413                    0.998791      27.020922      69.374252       0.755365       0.346898      -1.152150       0.034570      -0.022490      -0.026433       0.048986      -0.025945       0.026930       0.034392       0.084556       0.072290      -0.078028       0.023593       0.054436             10.205088      11.934850      -1.705548      -6.314332       6.230182       1.447090      12.450231           0.037255
          152              O       6.192761       5.470849      13.480908      -0.614410      37.065661 0.59488897E+03  0.14673811E+05                                 8.782206                            7.592174       0.288206       2.119156                    0.998301      28.790318      76.769877       0.683394       0.363352      -1.135059      -0.008608       0.023180       0.047246       0.053325      -0.035559       0.094702       0.026477      -0.027301      -0.075337      -0.121349       0.037244       0.084105              9.311682       7.259724      -1.797164      -1.314483      13.673518       1.545761       7.001803           0.006767
          153              O      11.346304       5.106223      14.297000      -0.573798      36.492297 0.48631680E+03  0.11368151E+05                                 8.621050                            6.707359       0.606537       2.248287                    0.998791      27.022782      69.381863       0.755302       0.346909      -1.152136      -0.036787      -0.018729      -0.026400       0.049000       0.049598       0.016311      -0.040524       0.002588       0.072261      -0.078031       0.023572       0.054459             10.206684       9.134600       3.323544       4.411154       9.033101       4.745843      12.452352           0.037224
          154              O       9.280014       5.131757      13.480908      -0.614493      37.071806 0.59500073E+03  0.14677286E+05                                 8.783206                            7.592913       0.288205       2.119117                    0.998300      28.792632      76.778417       0.683356       0.363355      -1.135055       0.024389      -0.004248       0.047265       0.053356       0.005972      -0.024408      -0.095274       0.075253      -0.075310      -0.121368       0.037248       0.084120              9.312831      13.628352      -1.879047       1.996463       7.307521       0.365384       7.002619           0.006757
          155              O       8.889534       0.850971       9.367000      -0.573677      36.484765 0.48619931E+03  0.11364679E+05                                 8.619766                            6.706483       0.606709       2.248403                    0.998791      27.019734      69.371049       0.755365       0.346902      -1.152146      -0.002285       0.041144       0.026388       0.048932       0.023654      -0.043230      -0.006100      -0.087235       0.072351      -0.078036       0.023620       0.054416             10.205005       6.179301       1.617432       1.903992      11.985511       6.191866      12.450205           0.037177
          156              O       7.834275       2.627664      10.183092      -0.614492      37.068748 0.59494656E+03  0.14675580E+05                                 8.782666                            7.592518       0.287732       2.118983                    0.998297      28.791620      76.774148       0.683382       0.363350      -1.135061       0.015779      -0.019136      -0.047209       0.053328      -0.029601      -0.070251      -0.068730      -0.047969      -0.075336      -0.121300       0.037238       0.084062              9.312211      10.514470      -3.676149      -0.681505      10.420085       1.911307       7.002078           0.006733
          157              O      10.095271       7.273076       9.367000      -0.573886      36.493616 0.48634934E+03  0.11369066E+05                                 8.621127                            6.707473       0.606833       2.248343                    0.998792      27.024527      69.386114       0.755316       0.346897      -1.152149      -0.034691      -0.022378       0.026547       0.049082       0.025915       0.026972      -0.034389       0.084506       0.072248      -0.077999       0.023536       0.054463             10.206717      11.936841       1.705738      -6.315598       6.230972      -1.447240      12.452338           0.037282
          158              O       9.084239       5.470849      10.183092      -0.614369      37.068509 0.59494564E+03  0.14675596E+05                                 8.782704                            7.592568       0.287793       2.118999                    0.998302      28.791511      76.774709       0.683371       0.363355      -1.135053       0.008493       0.023169      -0.047149       0.053216       0.035585       0.094766      -0.026503      -0.027308      -0.075377      -0.121433       0.037268       0.084164              9.312224       7.260128       1.797321      -1.314558      13.674389      -1.545934       7.002156           0.006737
          159              O       3.930696       5.106223       9.367000      -0.573779      36.490389 0.48628939E+03  0.11367342E+05                                 8.620738                            6.707161       0.606575       2.248318                    0.998791      27.021996      69.379194       0.755315       0.346908      -1.152138       0.036771      -0.018730       0.026397       0.048987      -0.049588       0.016320       0.040538       0.002602       0.072298      -0.078038       0.023575       0.054463             10.206261       9.134348      -3.323382       4.410968       9.032693      -4.745541      12.451743           0.037216
          160              O       5.996986       5.131757      10.183092      -0.614541      37.073686 0.59503958E+03  0.14678488E+05                                 8.783494                            7.593151       0.288299       2.119135                    0.998300      28.793417      76.781222       0.683347       0.363354      -1.135055      -0.024433      -0.004230      -0.047228       0.053342      -0.005981      -0.024398       0.095277       0.075248      -0.075338      -0.121370       0.037249       0.084120              9.313143      13.628857       1.879094       1.996573       7.307734      -0.365405       7.002839           0.006730
          161              O      -1.251034      12.379299       9.367000      -0.573679      36.485080 0.48620380E+03  0.11364813E+05                                 8.619819                            6.706519       0.606695       2.248395                    0.998791      27.019862      69.371530       0.755362       0.346902      -1.152145       0.002288      -0.041143       0.026385       0.048930       0.023653       0.043235       0.006101      -0.087246       0.072358      -0.078044       0.023623       0.054420             10.205071       6.179329       1.617427      -1.903988      11.985604      -6.191916      12.450281           0.037177
          162              O      -0.195775      10.602606      10.183092      -0.614491      37.068825 0.59494740E+03  0.14675608E+05                                 8.782682                            7.592527       0.287721       2.118980                    0.998297      28.791632      76.774225       0.683381       0.363350      -1.135061      -0.015778       0.019136      -0.047210       0.053329      -0.029601       0.070251       0.068730      -0.047970      -0.075332      -0.121300       0.037238       0.084063              9.312233      10.514479      -3.676155       0.681526      10.420118      -1.911335       7.002102           0.006732
          163              O      -2.456771       5.957194       9.367000      -0.573885      36.493609 0.48634950E+03  0.11369070E+05                                 8.621126                            6.707474       0.606838       2.248345                    0.998792      27.024515      69.386077       0.755316       0.346897      -1.152149       0.034691       0.022378       0.026547       0.049082       0.025914      -0.026973       0.034389       0.084505       0.072248      -0.077998       0.023535       0.054463             10.206715      11.936834       1.705740       6.315598       6.230974       1.447236      12.452338           0.037282
          164              O      -1.445739       7.759421      10.183092      -0.614370      37.068535 0.59494584E+03  0.14675602E+05                                 8.782708                            7.592569       0.287792       2.118998                    0.998302      28.791521      76.774740       0.683371       0.363355      -1.135053      -0.008493      -0.023169      -0.047149       0.053217       0.035586      -0.094766       0.026503      -0.027307      -0.075376      -0.121433       0.037268       0.084165              9.312231       7.260133       1.797339       1.314562      13.674395       1.545935       7.002165           0.006736
          165              O       3.707804       8.124047       9.367000      -0.573773      36.489651 0.48627722E+03  0.11366978E+05                                 8.620600                            6.707059       0.606619       2.248336                    0.998791      27.021744      69.378117       0.755324       0.346906      -1.152140      -0.036771       0.018732       0.026400       0.048989      -0.049585      -0.016319      -0.040534       0.002595       0.072291      -0.078030       0.023571       0.054459             10.206096       9.134170      -3.323308      -4.410866       9.032574       4.745472      12.451544           0.037216
          166              O       1.641514       8.098513      10.183092      -0.614542      37.073706 0.59503901E+03  0.14678468E+05                                 8.783492                            7.593143       0.288303       2.119135                    0.998300      28.793430      76.781193       0.683348       0.363353      -1.135056       0.024433       0.004230      -0.047227       0.053341      -0.005981       0.024397      -0.095278       0.075250      -0.075340      -0.121371       0.037250       0.084121              9.313150      13.628859       1.879134      -1.996540       7.307760       0.365411       7.002831           0.006730
          167              O       6.387466       0.850971       1.479000      -0.573692      36.488444 0.48625394E+03  0.11366315E+05                                 8.620445                            6.706937       0.606361       2.248266                    0.998791      27.020854      69.375831       0.755323       0.346910      -1.152135       0.002323       0.041170       0.026313       0.048916      -0.023696       0.043249      -0.006108      -0.087236       0.072383      -0.078064       0.023609       0.054455             10.205886       6.179752      -1.617600      -1.904201      11.986538       6.192514      12.451368           0.037226
          168              O       7.442725       2.627664       2.295092      -0.614511      37.069094 0.59495119E+03  0.14675699E+05                                 8.782619                            7.592460       0.287844       2.119010                    0.998297      28.792052      76.774892       0.683398       0.363341      -1.135069      -0.015838      -0.019128      -0.047260       0.053388       0.029598       0.070267      -0.068725      -0.047966      -0.075305      -0.121306       0.037243       0.084063              9.312181      10.514358       3.676165       0.681580      10.420107       1.911398       7.002078           0.006773
          169              O       5.181729       7.273076       1.479000      -0.573748      36.485663 0.48622211E+03  0.11365334E+05                                 8.619879                            6.706604       0.606827       2.248413                    0.998791      27.020924      69.374256       0.755365       0.346898      -1.152150       0.034571      -0.022490       0.026433       0.048986      -0.025945      -0.026930      -0.034392       0.084556       0.072290      -0.078028       0.023593       0.054436             10.205088      11.934850      -1.705548       6.314332       6.230183      -1.447091      12.450231           0.037255
          170              O       6.192761       5.470849       2.295092      -0.614410      37.065663 0.59488903E+03  0.14673813E+05                                 8.782206                            7.592175       0.288206       2.119156                    0.998301      28.790318      76.769880       0.683394       0.363352      -1.135059      -0.008608       0.023180      -0.047246       0.053325      -0.035559      -0.094702      -0.026477      -0.027301      -0.075337      -0.121349       0.037243       0.084105              9.311683       7.259725      -1.797164       1.314483      13.673519      -1.545761       7.001804           0.006767
          171              O      11.346304       5.106223       1.479000      -0.573798      36.492304 0.48631692E+03  0.11368154E+05                                 8.621051                            6.707360       0.606537       2.248287                    0.998791      27.022784      69.381872       0.755302       0.346909      -1.152136      -0.036787      -0.018729       0.026400       0.049000       0.049598      -0.016311       0.040524       0.002588       0.072261      -0.078031       0.023572       0.054459             10.206686       9.134602       3.323545      -4.411155       9.033103      -4.745844      12.452354           0.037224
          172              O       9.280014       5.131757       2.295092      -0.614493      37.071805 0.59500072E+03  0.14677286E+05                                 8.783206                            7.592913       0.288205       2.119117                    0.998300      28.792631      76.778415       0.683356       0.363355      -1.135055       0.024389      -0.004248      -0.047265       0.053356       0.005972       0.024408       0.095274       0.075253      -0.075310      -0.121368       0.037248       0.084120              9.312831      13.628352      -1.879047      -1.996463       7.307521      -0.365384       7.002619           0.006757
          173              O       1.251034      12.379299       1.479000      -0.573690      36.488136 0.48624957E+03  0.11366185E+05                                 8.620393                            6.706903       0.606374       2.248273                    0.998791      27.020729      69.375360       0.755326       0.346909      -1.152136      -0.002319      -0.041171       0.026316       0.048918      -0.023696      -0.043244       0.006107      -0.087225       0.072376      -0.078056       0.023606       0.054450             10.205821       6.179724      -1.617605       1.904206      11.986445      -6.192465      12.451293           0.037226
          174              O       0.195775      10.602606       2.295092      -0.614512      37.069011 0.59495024E+03  0.14675667E+05                                 8.782601                            7.592450       0.287855       2.119013                    0.998297      28.792039      76.774806       0.683399       0.363341      -1.135070       0.015839       0.019127      -0.047260       0.053387       0.029597      -0.070267       0.068725      -0.047965      -0.075309      -0.121306       0.037243       0.084063              9.312158      10.514348       3.676160      -0.681559      10.420072      -1.911369       7.002053           0.006773
          175              O       2.456771       5.957194       1.479000      -0.573748      36.485670 0.48622197E+03  0.11365330E+05                                 8.619879                            6.706602       0.606822       2.248411                    0.998791      27.020937      69.374294       0.755365       0.346898      -1.152150      -0.034570       0.022490       0.026433       0.048986      -0.025946       0.026930       0.034392       0.084556       0.072291      -0.078029       0.023594       0.054435             10.205088      11.934856      -1.705546      -6.314331       6.230180       1.447095      12.450229           0.037255
          176              O       1.445739       7.759421       2.295092      -0.614410      37.065639 0.59488885E+03  0.14673807E+05                                 8.782203                            7.592174       0.288207       2.119157                    0.998301      28.790308      76.769850       0.683394       0.363352      -1.135059       0.008609      -0.023180      -0.047246       0.053325      -0.035558       0.094702       0.026477      -0.027301      -0.075337      -0.121349       0.037244       0.084105              9.311676       7.259719      -1.797145      -1.314479      13.673514       1.545760       7.001795           0.006767
          177              O      -3.707804       8.124047       1.479000      -0.573804      36.493034 0.48632896E+03  0.11368515E+05                                 8.621188                            6.707461       0.606494       2.248269                    0.998791      27.023033      69.382937       0.755292       0.346910      -1.152134       0.036787       0.018727       0.026397       0.048998       0.049602       0.016313      -0.040528       0.002595       0.072268      -0.078038       0.023575       0.054462             10.206848       9.134777       3.323617       4.411255       9.033219       4.745912      12.452549           0.037225
          178              O      -1.641514       8.098513       2.295092      -0.614492      37.071791 0.59500141E+03  0.14677310E+05                                 8.783210                            7.592922       0.288201       2.119116                    0.998300      28.792620      76.778453       0.683355       0.363355      -1.135054      -0.024389       0.004247      -0.047266       0.053357       0.005971      -0.024408      -0.095273       0.075251      -0.075308      -0.121367       0.037247       0.084120              9.312825      13.628352      -1.879008       1.996496       7.307496       0.365378       7.002628           0.006756
          179              O      -1.251034      12.379299       6.409000      -0.573679      36.485076 0.48620374E+03  0.11364811E+05                                 8.619818                            6.706518       0.606695       2.248395                    0.998791      27.019861      69.371525       0.755362       0.346902      -1.152145       0.002288      -0.041143      -0.026385       0.048930       0.023653      -0.043235      -0.006101      -0.087246       0.072358      -0.078044       0.023623       0.054420             10.205070       6.179328       1.617427       1.903988      11.985603       6.191915      12.450280           0.037177
          180              O      -0.195775      10.602606       5.592908      -0.614491      37.068829 0.59494747E+03  0.14675610E+05                                 8.782683                            7.592528       0.287721       2.118980                    0.998297      28.791632      76.774229       0.683381       0.363350      -1.135061      -0.015778       0.019136       0.047210       0.053329      -0.029601      -0.070251      -0.068730      -0.047969      -0.075332      -0.121300       0.037238       0.084063              9.312234      10.514481      -3.676155      -0.681526      10.420119       1.911336       7.002103           0.006733
          181              O      -2.456771       5.957194       6.409000      -0.573885      36.493608 0.48634947E+03  0.11369070E+05                                 8.621126                            6.707475       0.606838       2.248345                    0.998792      27.024514      69.386075       0.755316       0.346897      -1.152149       0.034691       0.022378      -0.026547       0.049082       0.025914       0.026973      -0.034389       0.084505       0.072248      -0.077998       0.023535       0.054463             10.206716      11.936834       1.705740      -6.315598       6.230974      -1.447235      12.452339           0.037282
          182              O      -1.445739       7.759421       5.592908      -0.614370      37.068536 0.59494586E+03  0.14675603E+05                                 8.782708                            7.592570       0.287792       2.118998                    0.998302      28.791521      76.774741       0.683370       0.363355      -1.135053      -0.008493      -0.023169       0.047149       0.053217       0.035586       0.094766      -0.026503      -0.027307      -0.075376      -0.121433       0.037268       0.084165              9.312232       7.260134       1.797339      -1.314562      13.674396      -1.545935       7.002166           0.006736
          183              O       3.707804       8.124047       6.409000      -0.573773      36.489657 0.48627731E+03  0.11366980E+05                                 8.620601                            6.707060       0.606619       2.248336                    0.998791      27.021746      69.378125       0.755324       0.346906      -1.152140      -0.036771       0.018732      -0.026400       0.048989      -0.049585       0.016319       0.040534       0.002595       0.072291      -0.078030       0.023571       0.054459             10.206098       9.134172      -3.323309       4.410867       9.032576      -4.745473      12.451547           0.037216
          184              O       1.641514       8.098513       5.592908      -0.614542      37.073720 0.59503927E+03  0.14678476E+05                                 8.783494                            7.593144       0.288302       2.119135                    0.998300      28.793435      76.781212       0.683348       0.363353      -1.135056       0.024433       0.004230       0.047227       0.053341      -0.005981      -0.024397       0.095278       0.075250      -0.075340      -0.121371       0.037250       0.084121              9.313153      13.628863       1.879134       1.996541       7.307763      -0.365412       7.002833           0.006730
          185              O       8.889534       0.850971       6.409000      -0.573677      36.484762 0.48619927E+03  0.11364677E+05                                 8.619765                            6.706483       0.606709       2.248403                    0.998791      27.019733      69.371045       0.755365       0.346902      -1.152146      -0.002285       0.041144      -0.026388       0.048932       0.023654       0.043230       0.006100      -0.087235       0.072351      -0.078036       0.023620       0.054416             10.205005       6.179300       1.617431      -1.903992      11.985510      -6.191866      12.450204           0.037177
          186              O       7.834275       2.627664       5.592908      -0.614492      37.068745 0.59494651E+03  0.14675579E+05                                 8.782665                            7.592518       0.287733       2.118983                    0.998297      28.791619      76.774144       0.683382       0.363350      -1.135061       0.015779      -0.019136       0.047209       0.053328      -0.029601       0.070251       0.068730      -0.047969      -0.075336      -0.121300       0.037238       0.084062              9.312210      10.514469      -3.676149       0.681505      10.420084      -1.911307       7.002077           0.006732
          187              O      10.095271       7.273076       6.409000      -0.573886      36.493616 0.48634935E+03  0.11369066E+05                                 8.621126                            6.707473       0.606833       2.248343                    0.998792      27.024528      69.386115       0.755316       0.346897      -1.152149      -0.034691      -0.022378      -0.026547       0.049082       0.025915      -0.026972       0.034389       0.084506       0.072248      -0.077999       0.023536       0.054463             10.206716      11.936840       1.705739       6.315597       6.230971       1.447240      12.452337           0.037282
          188              O       9.084239       5.470849       5.592908      -0.614369      37.068512 0.59494572E+03  0.14675598E+05                                 8.782704                            7.592568       0.287794       2.118999                    0.998302      28.791513      76.774716       0.683371       0.363355      -1.135053       0.008493       0.023169       0.047149       0.053216       0.035585      -0.094766       0.026503      -0.027308      -0.075377      -0.121433       0.037268       0.084164              9.312225       7.260128       1.797321       1.314558      13.674390       1.545935       7.002157           0.006736
          189              O       3.930696       5.106223       6.409000      -0.573779      36.490398 0.48628953E+03  0.11367347E+05                                 8.620740                            6.707162       0.606575       2.248317                    0.998791      27.021999      69.379206       0.755315       0.346908      -1.152138       0.036771      -0.018730      -0.026397       0.048987      -0.049588      -0.016320      -0.040538       0.002602       0.072298      -0.078038       0.023575       0.054463             10.206263       9.134350      -3.323382      -4.410969       9.032694       4.745543      12.451745           0.037216
          190              O       5.996986       5.131757       5.592908      -0.614541      37.073689 0.59503963E+03  0.14678490E+05                                 8.783495                            7.593151       0.288299       2.119135                    0.998300      28.793418      76.781225       0.683347       0.363354      -1.135055      -0.024433      -0.004230       0.047228       0.053342      -0.005981       0.024398      -0.095277       0.075248      -0.075338      -0.121370       0.037249       0.084120              9.313143      13.628858       1.879094      -1.996574       7.307734       0.365405       7.002839           0.006730

******************************************************
Auxiliary information for the entire system
The total spin magnetic moment of the unit cell is   30.004170
The total net atomic charge of the unit cell is   -0.000000
Accuracy of reproducing the electrostatic potential in the unit cell:
  The inner radius (bohr) =    5.0000
  The outer radius (bohr) =   12.0000
  Valid grid points have density less than (e/(bohr^3)) =    0.0001
  The number of valid grid points were=        71436
  The rms potential error without charges in kcal/mol is=     12.49760
  The rms potential error with partial charges in kcal/mol is=      0.71230
  The RRMSE value at monopole order=      0.05700
  The rms potential error with partial charges and cloud penetration in kcal/mol is=      0.68609
  The RRMSE value at monopole order with cloud penetration is=      0.05490
  The rms potential error with partial charges and atomic dipoles in kcal/mol is=      1.59520
  The RRMSE value at dipole order=      0.12764
  The rms potential error with partial charges, atomic dipoles and cloud penetration in kcal/mol is=      1.54479
  The RRMSE value at dipole order with cloud penetration=      0.12361

******************************************************
The electron densities and ab initio electrostatic potential were computed in VASP using the PBE functional and
projector augmented wave method. See the main text of the journal article for a description of computational details.
The atomic charges, dipoles, and quadrupoles were computed with the DDEC6 method as described in
(a) T. A. Manz and N. Gabaldon Limas, RSC Adv. 6 (2016) 47771-47801 DOI: 10.1039/c6ra04656h
(b) N. Gabaldon Limas and T. A. Manz, RSC Adv. 8 (2018) 2678-2707 DOI: 10.1039/c7ra11829e.
For each atom in the material, the electron cloud parameters were fit to the spherically averaged atom-in-material
electron density using radial positions for which this density was between 10^-4 and 10^-2 electrons per cubic bohr.
The polarizabilities, dispersion coefficients, and quantum Drude oscillator (QDO) parameters were fit using the MCLF method.
The magnetic structure of the system was optimized in VASP from the default ferromagnetic initial guess using spin polarization.
The atomic spin moments (ASMs) were computed on this optimized magnetic structure using the DDEC6 partition as inputs
to the method of T. A. Manz and D. S. Sholl, J. Chem. Theory Comput. 7 (2011) 4146-4164 DOI: 10.1021/ct200539n.
The RMSE and RRMSE were computed using a uniform grid with Ewald summation.
