# Supplementary material for: A collection of forcefield precursors for metal–organic frameworks
Source: RSC Adv. 2019 Nov 13;9(63):36492–507. doi: 10.1039/c9ra07327b (PMC9075174; doi:10.1039/c9ra07327b)
Supplement: RA-009-C9RA07327B-s3602 [file RA-009-C9RA07327B-s3602.xyz]

  192
jmolscript: load "" {1 1 1} spacegroup "x,y,z" unitcell [{     10.430700     0.000000     0.000000 }, {      0.000000    19.622800     0.000000 }, {      0.000000     0.000000    12.786700 }]
Ag     1.485853     9.120481     8.605705     0.262785
Ag     8.944847     0.690919     8.605705     0.262785
Ag     6.701203     0.690919    10.574345     0.262785
Ag     3.729497     9.120481    10.574345     0.262785
Ag     2.607675     6.547343     3.196675     0.263432
Ag     7.823025     3.264057     3.196675     0.263432
Ag     0.000000    14.717100    10.607591     0.255884
Ag     5.215350    14.717100     8.572459     0.255884
Ag     8.944847    10.502319     4.180995     0.262785
Ag     1.485853    18.931881     4.180995     0.262785
Ag     3.729497    18.931881     2.212355     0.262785
Ag     6.701203    10.502319     2.212355     0.262785
Ag     7.823025    13.075457     9.590025     0.263432
Ag     2.607675    16.358743     9.590025     0.263432
Ag     0.000000     4.905700     2.179109     0.255883
Ag     5.215350     4.905700     4.214241     0.255883
H      2.265548     5.890765     8.283224     0.107902
H      2.603503     4.805624     6.090305     0.110866
H      1.995393     9.051998     4.273315     0.167179
H      2.635838     9.756456     5.558378     0.169684
H      1.052458     9.548454     5.466314     0.149115
H     10.310747    12.020927    12.513065     0.114658
H      0.428702     9.750569    11.710060     0.109527
H      1.074362    13.474977     8.251258     0.160354
H      0.635230    12.103343     7.554382     0.173425
H      2.142466    12.299571     8.056900     0.169399
H      8.165152     3.920635     8.283224     0.107902
H      7.827197     5.005776     6.090305     0.110866
H      8.435307     0.759402     4.273315     0.167179
H      7.794862     0.054944     5.558378     0.169684
H      9.378242     0.262946     5.466314     0.149115
H      0.119953    17.413273    12.513065     0.114658
H     10.001998     0.060831    11.710060     0.109527
H      9.356338    15.959223     8.251258     0.160354
H      9.795470    17.330857     7.554382     0.173425
H      8.288234    17.134629     8.056900     0.169399
H      7.480898     3.920635    10.896826     0.107901
H      7.818853     5.005776     0.303045     0.110866
H      7.210743     0.759402     2.120035     0.167180
H      7.851188     0.054944     0.834972     0.169684
H      6.267808     0.262946     0.927036     0.149115
H      5.095397    17.413273     6.666985     0.114658
H      5.644052     0.060831     7.469990     0.109526
H      6.289712    15.959223    10.928792     0.160354
H      5.850580    17.330857    11.625668     0.173425
H      7.357816    17.134629    11.123150     0.169399
H      2.949802     5.890765    10.896826     0.107901
H      2.611847     4.805624     0.303045     0.110866
H      3.219957     9.051998     2.120035     0.167180
H      2.579512     9.756456     0.834972     0.169684
H      4.162892     9.548454     0.927036     0.149115
H      5.335303    12.020927     6.666985     0.114658
H      4.786648     9.750569     7.469990     0.109526
H      4.140988    13.474977    10.928792     0.160354
H      4.580120    12.103343    11.625668     0.173425
H      3.072884    12.299571    11.123150     0.169399
H      8.165152    13.732035     4.503476     0.107903
H      7.827197    14.817176     6.696395     0.110866
H      8.435307    10.570802     8.513385     0.167179
H      7.794862     9.866344     7.228322     0.169684
H      9.378242    10.074346     7.320386     0.149115
H      0.119953     7.601873     0.273635     0.114658
H     10.001998     9.872231     1.076640     0.109527
H      9.356338     6.147823     4.535442     0.160354
H      9.795470     7.519457     5.232318     0.173425
H      8.288234     7.323229     4.729800     0.169399
H      2.265548    15.702165     4.503476     0.107902
H      2.603503    14.617024     6.696395     0.110866
H      1.995393    18.863398     8.513385     0.167179
H      2.635838    19.567856     7.228322     0.169684
H      1.052458    19.359854     7.320386     0.149115
H     10.310747     2.209527     0.273635     0.114658
H      0.428702    19.561969     1.076640     0.109527
H      1.074362     3.663577     4.535442     0.160354
H      0.635230     2.291943     5.232318     0.173425
H      2.142466     2.488171     4.729800     0.169399
H      2.949802    15.702165     1.889874     0.107901
H      2.611847    14.617024    12.483655     0.110866
H      3.219957    18.863398    10.666665     0.167180
H      2.579512    19.567856    11.951728     0.169684
H      4.162892    19.359854    11.859664     0.149115
H      5.335303     2.209527     6.119715     0.114659
H      4.786648    19.561969     5.316710     0.109527
H      4.140988     3.663577     1.857908     0.160354
H      4.580120     2.291943     1.161032     0.173425
H      3.072884     2.488171     1.663550     0.169399
H      7.480898    13.732035     1.889874     0.107901
H      7.818853    14.817176    12.483655     0.110866
H      7.210743    10.570802    10.666665     0.167180
H      7.851188     9.866344    11.951728     0.169685
H      6.267808    10.074346    11.859664     0.149115
H      5.095397     7.601873     6.119715     0.114659
H      5.644052     9.872231     5.316710     0.109527
H      6.289712     6.147823     1.857908     0.160354
H      5.850580     7.519457     1.161032     0.173425
H      7.357816     7.323229     1.663550     0.169399
C      2.062149     7.834403     5.904898     0.366852
C      2.238428     6.323840     7.438023    -0.088774
C      2.426181     5.727110     6.232238    -0.092499
C      1.924464     9.160904     5.243826    -0.560279
C      0.831327    11.943613     9.580179     0.376487
C      0.190882    11.797424    11.643569    -0.083748
C      0.488157    10.550787    11.199871    -0.092432
C      1.202660    12.502863     8.246143    -0.550283
C      8.368551     1.976997     5.904898     0.366852
C      8.192272     3.487560     7.438023    -0.088774
C      8.004519     4.084290     6.232238    -0.092499
C      8.506236     0.650496     5.243826    -0.560279
C      9.599373    17.490587     9.580179     0.376487
C     10.239818    17.636776    11.643569    -0.083748
C      9.942543    18.883413    11.199871    -0.092432
C      9.228040    16.931337     8.246143    -0.550283
C      7.277499     1.976997     0.488452     0.366852
C      7.453778     3.487560    11.742027    -0.088773
C      7.641531     4.084290     0.161112    -0.092499
C      7.139814     0.650496     1.149524    -0.560280
C      6.046677    17.490587     9.599871     0.376487
C      5.406232    17.636776     7.536481    -0.083748
C      5.703507    18.883413     7.980179    -0.092432
C      6.418010    16.931337    10.933907    -0.550283
C      3.153201     7.834403     0.488452     0.366852
C      2.976922     6.323840    11.742027    -0.088774
C      2.789169     5.727110     0.161112    -0.092499
C      3.290886     9.160904     1.149524    -0.560280
C      4.384023    11.943613     9.599871     0.376487
C      5.024468    11.797424     7.536481    -0.083748
C      4.727193    10.550787     7.980179    -0.092432
C      4.012690    12.502863    10.933907    -0.550283
C      8.368551    11.788397     6.881802     0.366852
C      8.192272    13.298960     5.348677    -0.088774
C      8.004519    13.895690     6.554462    -0.092499
C      8.506236    10.461896     7.542874    -0.560280
C      9.599373     7.679187     3.206521     0.376487
C     10.239818     7.825376     1.143131    -0.083748
C      9.942543     9.072013     1.586829    -0.092432
C      9.228040     7.119937     4.540557    -0.550283
C      2.062149    17.645803     6.881802     0.366852
C      2.238428    16.135240     5.348677    -0.088774
C      2.426181    15.538510     6.554462    -0.092499
C      1.924464    18.972304     7.542874    -0.560279
C      0.831327     2.132213     3.206521     0.376487
C      0.190882     1.986024     1.143131    -0.083748
C      0.488157     0.739387     1.586829    -0.092432
C      1.202660     2.691463     4.540557    -0.550283
C      3.153201    17.645803    12.298248     0.366852
C      2.976922    16.135240     1.044673    -0.088773
C      2.789169    15.538510    12.625588    -0.092499
C      3.290886    18.972304    11.637176    -0.560280
C      4.384023     2.132213     3.186829     0.376487
C      5.024468     1.986024     5.250219    -0.083748
C      4.727193     0.739387     4.806521    -0.092432
C      4.012690     2.691463     1.852793    -0.550283
C      7.277499    11.788397    12.298248     0.366852
C      7.453778    13.298960     1.044673    -0.088774
C      7.641531    13.895690    12.625588    -0.092499
C      7.139814    10.461896    11.637176    -0.560280
C      6.046677     7.679187     3.186829     0.376487
C      5.406232     7.825376     5.250219    -0.083748
C      5.703507     9.072013     4.806521    -0.092432
C      6.418010     7.119937     1.852793    -0.550283
N      2.314572     6.686077     5.252776    -0.297652
N      2.002694     7.661918     7.229984    -0.310122
N      0.892868    10.641052     9.886676    -0.309760
N      0.416185    12.688299    10.610276    -0.312342
N      8.116128     3.125323     5.252776    -0.297652
N      8.428006     2.149482     7.229984    -0.310122
N      9.537832    18.793148     9.886676    -0.309760
N     10.014515    16.745901    10.610276    -0.312342
N      7.529922     3.125323     1.140574    -0.297652
N      7.218044     2.149482    11.950066    -0.310122
N      6.108218    18.793148     9.293374    -0.309760
N      5.631535    16.745901     8.569774    -0.312342
N      2.900778     6.686077     1.140574    -0.297652
N      3.212656     7.661918    11.950066    -0.310122
N      4.322482    10.641052     9.293374    -0.309760
N      4.799165    12.688299     8.569774    -0.312342
N      8.116128    12.936723     7.533924    -0.297652
N      8.428006    11.960882     5.556716    -0.310122
N      9.537832     8.981748     2.900024    -0.309760
N     10.014515     6.934501     2.176424    -0.312342
N      2.314572    16.497477     7.533924    -0.297652
N      2.002694    17.473318     5.556716    -0.310122
N      0.892868     0.829652     2.900024    -0.309760
N      0.416185     2.876899     2.176424    -0.312342
N      2.900778    16.497477    11.646126    -0.297652
N      3.212656    17.473318     0.836634    -0.310122
N      4.322482     0.829652     3.493326    -0.309760
N      4.799165     2.876899     4.216926    -0.312342
N      7.529922    12.936723    11.646126    -0.297652
N      7.218044    11.960882     0.836634    -0.310122
N      6.108218     8.981748     3.493326    -0.309760
N      5.631535     6.934501     4.216926    -0.312342

The following XYZ coordinates are in angstroms. Other properties are in atomic units.
The sperically averaged electron density of each atom fit to a function of the form exp(a - br)
eigen_1, eigen_2 and eigen_3 are the three eigenvalues of traceless quadrupole moment tensor
  atom number  atomic symbol              X              Y              Z     net charge C6 coefficient C8 coefficient C10 coefficient fluctuating dipole atomic polarizability isotropic forcefield polarizability              a              b squared Pearson coefficient          <r^3>          <r^4>         wp_QDO          m_QDO          q_QDO       dipole_x       dipole_y       dipole_z         dipole            Qxy            Qxz            Qyz     Q(x^2-y^2)  Q(3z^2 - R^2)        eigen_1        eigen_2        eigen_3 static polarizability      alpha(xx)      alpha(xy)      alpha(xz)      alpha(yy)      alpha(yz)      alpha(zz) atomic spin moment
            1             Ag       1.485853       9.120481       8.605705       0.262785     229.873564 0.51225670E+04  0.20273338E+06                                29.490501                           23.480579       1.195590       2.021443                    0.999156      89.346970     243.677923       0.383449       0.403609      -1.180436       0.006842       0.030266      -0.024688       0.039653      -0.013396      -0.057843      -0.010344      -0.160948       0.118836      -0.122516       0.056017       0.066500             35.506607      23.927554      -7.942426      -4.513368      39.856908      23.864919      42.735360           0.000001
            2             Ag       8.944847       0.690919       8.605705       0.262785     229.873544 0.51225664E+04  0.20273335E+06                                29.490499                           23.480577       1.195590       2.021443                    0.999156      89.346967     243.677908       0.383449       0.403609      -1.180436      -0.006842      -0.030266      -0.024688       0.039653      -0.013396       0.057843       0.010344      -0.160948       0.118836      -0.122516       0.056017       0.066499             35.506605      23.927552      -7.942426       4.513368      39.856906     -23.864918      42.735358           0.000001
            3             Ag       6.701203       0.690919      10.574345       0.262785     229.873557 0.51225669E+04  0.20273338E+06                                29.490501                           23.480579       1.195590       2.021443                    0.999156      89.346970     243.677921       0.383449       0.403609      -1.180436       0.006842      -0.030266       0.024688       0.039653       0.013396       0.057843      -0.010344      -0.160948       0.118836      -0.122516       0.056017       0.066500             35.506606      23.927553       7.942426       4.513367      39.856906      23.864918      42.735359           0.000001
            4             Ag       3.729497       9.120481      10.574345       0.262785     229.873547 0.51225666E+04  0.20273336E+06                                29.490500                           23.480578       1.195590       2.021443                    0.999156      89.346968     243.677913       0.383449       0.403609      -1.180436      -0.006842       0.030266       0.024688       0.039653       0.013396      -0.057843       0.010344      -0.160948       0.118836      -0.122516       0.056017       0.066500             35.506605      23.927552       7.942426      -4.513367      39.856906     -23.864918      42.735358           0.000001
            5             Ag       2.607675       6.547343       3.196675       0.263432     209.711836 0.58896623E+04  0.24020301E+06                                27.677374                           25.040514       1.402205       2.077517                    0.999104      89.229475     243.169726       0.376176       0.399234      -1.189395      -0.000000       0.057088       0.000000       0.057088      -0.000000      -0.010642      -0.000000      -0.110207       0.128960      -0.077537       0.033610       0.043926             29.883736      28.442075      -0.000000      -1.793247      17.899450       0.000000      43.309683          -0.000001
            6             Ag       7.823025       3.264057       3.196675       0.263432     209.711836 0.58896622E+04  0.24020301E+06                                27.677374                           25.040514       1.402205       2.077517                    0.999104      89.229475     243.169725       0.376176       0.399234      -1.189395       0.000000      -0.057088       0.000000       0.057088       0.000000       0.010642       0.000000      -0.110207       0.128960      -0.077537       0.033610       0.043926             29.883736      28.442074      -0.000000       1.793247      17.899450      -0.000000      43.309684          -0.000001
            7             Ag       0.000000      14.717100      10.607591       0.255884     241.644579 0.56926274E+04  0.23105560E+06                                30.498641                           24.808270       1.188374       2.012943                    0.999330      90.361874     248.658643       0.372212       0.405426      -1.180443      -0.000000      -0.000000       0.060975       0.060975      -0.023656      -0.000000       0.000000      -0.146426       0.126731      -0.098062       0.042244       0.055818             36.084426      27.705104      -0.304955      -0.000000      64.654182      -0.000000      15.893992          -0.000002
            8             Ag       5.215350      14.717100       8.572459       0.255884     241.644580 0.56926273E+04  0.23105560E+06                                30.498641                           24.808270       1.188374       2.012943                    0.999330      90.361874     248.658642       0.372212       0.405426      -1.180443       0.000000      -0.000000      -0.060975       0.060975       0.023656      -0.000000      -0.000000      -0.146426       0.126731      -0.098062       0.042244       0.055818             36.084426      27.705105       0.304955      -0.000000      64.654182      -0.000000      15.893992          -0.000002
            9             Ag       8.944847      10.502319       4.180995       0.262785     229.873553 0.51225665E+04  0.20273336E+06                                29.490500                           23.480578       1.195590       2.021443                    0.999156      89.346968     243.677912       0.383449       0.403609      -1.180436      -0.006842      -0.030266       0.024688       0.039653      -0.013396      -0.057843      -0.010344      -0.160948       0.118836      -0.122516       0.056017       0.066500             35.506606      23.927553      -7.942426      -4.513368      39.856907      23.864919      42.735359           0.000001
           10             Ag       1.485853      18.931881       4.180995       0.262785     229.873589 0.51225675E+04  0.20273341E+06                                29.490504                           23.480581       1.195590       2.021443                    0.999156      89.346971     243.677932       0.383449       0.403609      -1.180435       0.006842       0.030266       0.024688       0.039653      -0.013396       0.057843       0.010344      -0.160948       0.118836      -0.122516       0.056017       0.066500             35.506611      23.927556      -7.942427       4.513368      39.856913     -23.864922      42.735365           0.000001
           11             Ag       3.729497      18.931881       2.212355       0.262785     229.873561 0.51225670E+04  0.20273338E+06                                29.490501                           23.480579       1.195590       2.021443                    0.999156      89.346971     243.677925       0.383449       0.403609      -1.180436      -0.006842       0.030266      -0.024688       0.039653       0.013396       0.057843      -0.010344      -0.160948       0.118836      -0.122516       0.056017       0.066500             35.506607      23.927553       7.942426       4.513367      39.856906      23.864918      42.735360           0.000001
           12             Ag       6.701203      10.502319       2.212355       0.262785     229.873568 0.51225672E+04  0.20273339E+06                                29.490502                           23.480580       1.195590       2.021443                    0.999156      89.346971     243.677928       0.383449       0.403609      -1.180435       0.006842      -0.030266      -0.024688       0.039653       0.013396      -0.057843       0.010344      -0.160948       0.118836      -0.122516       0.056017       0.066500             35.506608      23.927554       7.942426      -4.513367      39.856908     -23.864919      42.735361           0.000001
           13             Ag       7.823025      13.075457       9.590025       0.263432     209.711871 0.58896636E+04  0.24020308E+06                                27.677379                           25.040518       1.402204       2.077517                    0.999104      89.229482     243.169759       0.376176       0.399234      -1.189395       0.000000      -0.057088       0.000000       0.057088      -0.000000      -0.010642       0.000000      -0.110207       0.128960      -0.077537       0.033610       0.043926             29.883741      28.442079       0.000000      -1.793247      17.899453       0.000000      43.309690          -0.000002
           14             Ag       2.607675      16.358743       9.590025       0.263432     209.711879 0.58896639E+04  0.24020309E+06                                27.677379                           25.040519       1.402204       2.077517                    0.999104      89.229484     243.169766       0.376176       0.399234      -1.189395       0.000000       0.057088       0.000000       0.057088       0.000000       0.010642      -0.000000      -0.110207       0.128960      -0.077537       0.033610       0.043926             29.883742      28.442080      -0.000000       1.793247      17.899453      -0.000000      43.309691          -0.000001
           15             Ag       0.000000       4.905700       2.179109       0.255883     241.644627 0.56926288E+04  0.23105567E+06                                30.498645                           24.808274       1.188373       2.012942                    0.999330      90.361881     248.658676       0.372212       0.405426      -1.180443       0.000000      -0.000000      -0.060975       0.060975      -0.023656      -0.000000      -0.000000      -0.146426       0.126732      -0.098062       0.042244       0.055818             36.084432      27.705109      -0.304955      -0.000000      64.654192      -0.000000      15.893995          -0.000002
           16             Ag       5.215350       4.905700       4.214241       0.255883     241.644621 0.56926287E+04  0.23105566E+06                                30.498645                           24.808273       1.188373       2.012942                    0.999330      90.361881     248.658673       0.372212       0.405426      -1.180443      -0.000000      -0.000000       0.060975       0.060975       0.023656       0.000000      -0.000000      -0.146426       0.126732      -0.098062       0.042244       0.055818             36.084431      27.705108       0.304955       0.000000      64.654189      -0.000000      15.893994          -0.000002
           17              H       2.265548       5.890765       8.283224       0.107902       1.334045 0.95561735E+01  0.97688371E+02                                 1.979944                            1.794864      -0.971330       2.412483                    0.997705       3.578110      10.089687       0.473955       1.264184      -0.713934       0.002059      -0.027430       0.038416       0.047249      -0.009395      -0.000356      -0.006979      -0.052169       0.030101      -0.032799       0.007116       0.025683              2.048205       1.506385      -0.009306       0.050736       1.786724      -0.462859       2.851505           0.000001
           18              H       2.603503       4.805624       6.090305       0.110866       1.251797 0.88998951E+01  0.90168699E+02                                 1.952380                            1.770028      -1.164353       2.322397                    0.995429       3.719267      10.746583       0.457961       1.320099      -0.700039       0.004985      -0.048147       0.001359       0.048424      -0.005280      -0.000343      -0.010741      -0.048764       0.027567      -0.029602       0.002802       0.026800              2.046476       1.592903      -0.185784      -0.039840       2.931504       0.375535       1.615022           0.000000
           19              H       1.995393       9.051998       4.273315       0.167179       0.997169 0.74334669E+01  0.72787395E+02                                 1.757403                            1.673821      -1.290279       2.285544                    0.995159       3.627466      10.678337       0.442571       1.413377      -0.680717       0.000121      -0.000702      -0.017051       0.017066       0.002635       0.000695      -0.004387      -0.012697       0.010035      -0.008764       0.000168       0.008596              1.793116       1.504993      -0.015652      -0.087478       1.410403       0.149876       2.463954           0.000000
           20              H       2.635838       9.756456       5.558378       0.169684       1.071809 0.80748585E+01  0.79883976E+02                                 1.779015                            1.695301      -1.173996       2.338026                    0.997261       3.473600       9.934051       0.463865       1.334719      -0.697766       0.011778       0.008808       0.003717       0.015170       0.001453       0.003807      -0.005989      -0.004755      -0.007183      -0.008347       0.000985       0.007362              1.814662       2.060118       0.431370       0.259553       1.789922       0.283199       1.593946           0.000000
           21              H       1.052458       9.548454       5.466314       0.149115       1.157675 0.88481643E+01  0.90394864E+02                                 1.913714                            1.800961      -1.478864       2.165669                    0.995639       4.006164      12.001694       0.436143       1.374633      -0.686237      -0.009556       0.002430       0.003835       0.010579       0.003579      -0.006443      -0.000304      -0.001878      -0.010854      -0.008512       0.000974       0.007538              1.970825       2.548350      -0.460566      -0.197253       1.748047       0.184522       1.616078           0.000001
           22              H      10.310747      12.020927      12.513065       0.114658       1.320959 0.99776768E+01  0.10383625E+03                                 2.019610                            1.875535      -1.168205       2.329346                    0.994273       3.709391      10.800634       0.445179       1.322063      -0.701008      -0.019911       0.007941       0.041741       0.046923      -0.000717      -0.010861      -0.003920      -0.023740       0.039487      -0.021949       0.004392       0.017558              2.069747       1.912402      -0.096553      -0.483684       1.703654       0.121245       2.593186           0.000001
           23              H       0.428702       9.750569      11.710060       0.109527       1.168094 0.80704919E+01  0.80335970E+02                                 1.911874                            1.718197      -1.210505       2.306088                    0.993722       3.778872      11.066611       0.448558       1.371757      -0.688643      -0.005244      -0.038516       0.027511       0.047622      -0.001909      -0.009112      -0.007246      -0.033266       0.031322      -0.024636       0.005808       0.018828              2.031846       1.573414       0.044581      -0.100779       2.386112      -0.793951       2.136012           0.000001
           24              H       1.074362      13.474977       8.251258       0.160354       1.047249 0.79821596E+01  0.80057350E+02                                 1.845429                            1.754876      -1.539597       2.156004                    0.993070       3.963409      12.048798       0.422106       1.446784      -0.672584      -0.002475       0.013471      -0.002114       0.013858      -0.001528       0.000369      -0.004546      -0.003571       0.006888      -0.004060      -0.002203       0.006263              1.892978       1.558018      -0.080193      -0.025904       2.625342      -0.098892       1.495573          -0.000000
           25              H       0.635230      12.103343       7.554382       0.173425       0.949948 0.70052022E+01  0.67382088E+02                                 1.690323                            1.616478      -1.105948       2.379436                    0.997080       3.446754       9.958622       0.455231       1.398783      -0.684529      -0.012254      -0.004959      -0.011698       0.017652       0.005767       0.002181      -0.002166       0.001348       0.012982      -0.008693       0.003619       0.005074              1.722095       1.845338       0.262576       0.431699       1.535838       0.274584       1.785108           0.000000
           26              H       2.142466      12.299571       8.056900       0.169399       1.025589 0.76202296E+01  0.75411766E+02                                 1.815972                            1.711951      -1.447036       2.210147                    0.993324       3.789168      11.376094       0.429130       1.442267      -0.674307       0.017192      -0.003323      -0.000633       0.017521      -0.003293       0.000853      -0.004803       0.006978       0.006095      -0.007694       0.001499       0.006195              1.874594       2.635150      -0.212372      -0.166675       1.522540       0.013989       1.466092          -0.000000
           27              H       8.165152       3.920635       8.283224       0.107902       1.334045 0.95561749E+01  0.97688396E+02                                 1.979945                            1.794865      -0.971330       2.412483                    0.997705       3.578110      10.089690       0.473954       1.264185      -0.713933      -0.002059       0.027430       0.038416       0.047249      -0.009395       0.000356       0.006979      -0.052169       0.030101      -0.032799       0.007116       0.025683              2.048206       1.506386      -0.009306      -0.050736       1.786725       0.462860       2.851507           0.000001
           28              H       7.827197       5.005776       6.090305       0.110866       1.251797 0.88998951E+01  0.90168699E+02                                 1.952380                            1.770028      -1.164353       2.322397                    0.995429       3.719267      10.746583       0.457961       1.320099      -0.700039      -0.004985       0.048147       0.001359       0.048424      -0.005280       0.000343       0.010741      -0.048764       0.027567      -0.029602       0.002802       0.026800              2.046476       1.592903      -0.185784       0.039840       2.931504      -0.375535       1.615022           0.000000
           29              H       8.435307       0.759402       4.273315       0.167179       0.997169 0.74334661E+01  0.72787388E+02                                 1.757404                            1.673821      -1.290279       2.285544                    0.995159       3.627466      10.678338       0.442571       1.413377      -0.680717      -0.000121       0.000702      -0.017051       0.017066       0.002635      -0.000695       0.004387      -0.012697       0.010035      -0.008764       0.000168       0.008596              1.793117       1.504993      -0.015652       0.087478       1.410403      -0.149876       2.463954           0.000000
           30              H       7.794862       0.054944       5.558378       0.169684       1.071809 0.80748581E+01  0.79883973E+02                                 1.779015                            1.695301      -1.173997       2.338026                    0.997261       3.473600       9.934052       0.463865       1.334719      -0.697766      -0.011778      -0.008808       0.003717       0.015170       0.001453      -0.003807       0.005989      -0.004755      -0.007183      -0.008347       0.000985       0.007362              1.814662       2.060118       0.431370      -0.259553       1.789922      -0.283199       1.593946           0.000000
           31              H       9.378242       0.262946       5.466314       0.149115       1.157675 0.88481631E+01  0.90394855E+02                                 1.913714                            1.800961      -1.478865       2.165669                    0.995639       4.006164      12.001697       0.436143       1.374633      -0.686237       0.009556      -0.002430       0.003835       0.010579       0.003579       0.006443       0.000304      -0.001878      -0.010854      -0.008512       0.000974       0.007538              1.970825       2.548351      -0.460566       0.197253       1.748047      -0.184522       1.616078           0.000001
           32              H       0.119953      17.413273      12.513065       0.114658       1.320960 0.99776818E+01  0.10383630E+03                                 2.019610                            1.875535      -1.168205       2.329346                    0.994273       3.709392      10.800635       0.445179       1.322062      -0.701008       0.019911      -0.007941       0.041741       0.046923      -0.000717       0.010861       0.003920      -0.023740       0.039487      -0.021949       0.004392       0.017558              2.069747       1.912402      -0.096553       0.483684       1.703653      -0.121245       2.593186           0.000001
           33              H      10.001998       0.060831      11.710060       0.109527       1.168094 0.80704912E+01  0.80335963E+02                                 1.911874                            1.718197      -1.210505       2.306088                    0.993722       3.778872      11.066612       0.448558       1.371757      -0.688643       0.005244       0.038516       0.027511       0.047622      -0.001909       0.009112       0.007246      -0.033266       0.031322      -0.024636       0.005808       0.018828              2.031846       1.573414       0.044581       0.100779       2.386113       0.793951       2.136012           0.000001
           34              H       9.356338      15.959223       8.251258       0.160354       1.047249 0.79821587E+01  0.80057341E+02                                 1.845429                            1.754876      -1.539597       2.156004                    0.993070       3.963409      12.048799       0.422106       1.446784      -0.672584       0.002475      -0.013471      -0.002114       0.013858      -0.001528      -0.000369       0.004546      -0.003571       0.006888      -0.004060      -0.002203       0.006263              1.892978       1.558018      -0.080193       0.025904       2.625343       0.098892       1.495573          -0.000000
           35              H       9.795470      17.330857       7.554382       0.173425       0.949948 0.70052078E+01  0.67382150E+02                                 1.690323                            1.616479      -1.105949       2.379435                    0.997080       3.446755       9.958623       0.455231       1.398782      -0.684529       0.012254       0.004959      -0.011698       0.017652       0.005767      -0.002181       0.002166       0.001348       0.012982      -0.008693       0.003619       0.005074              1.722095       1.845339       0.262576      -0.431699       1.535838      -0.274584       1.785108           0.000000
           36              H       8.288234      17.134629       8.056900       0.169399       1.025589 0.76202297E+01  0.75411766E+02                                 1.815972                            1.711951      -1.447036       2.210147                    0.993324       3.789168      11.376094       0.429130       1.442267      -0.674307      -0.017192       0.003323      -0.000633       0.017521      -0.003293      -0.000853       0.004803       0.006978       0.006095      -0.007694       0.001499       0.006195              1.874594       2.635150      -0.212372       0.166675       1.522540      -0.013989       1.466092          -0.000000
           37              H       7.480898       3.920635      10.896826       0.107901       1.334048 0.95561996E+01  0.97688705E+02                                 1.979947                            1.794867      -0.971332       2.412482                    0.997705       3.578114      10.089702       0.473954       1.264185      -0.713934       0.002059       0.027430      -0.038416       0.047249       0.009395       0.000356      -0.006979      -0.052169       0.030101      -0.032799       0.007116       0.025683              2.048209       1.506387       0.009306      -0.050736       1.786727      -0.462861       2.851511           0.000001
           38              H       7.818853       5.005776       0.303045       0.110866       1.251797 0.88998946E+01  0.90168695E+02                                 1.952380                            1.770028      -1.164354       2.322397                    0.995429       3.719267      10.746584       0.457961       1.320099      -0.700038       0.004985       0.048147      -0.001359       0.048424       0.005280       0.000343      -0.010741      -0.048764       0.027567      -0.029602       0.002802       0.026800              2.046476       1.592903       0.185784       0.039840       2.931504       0.375536       1.615022           0.000000
           39              H       7.210743       0.759402       2.120035       0.167180       0.997169 0.74334641E+01  0.72787360E+02                                 1.757403                            1.673821      -1.290278       2.285544                    0.995159       3.627465      10.678333       0.442572       1.413377      -0.680717       0.000121       0.000702       0.017051       0.017066      -0.002635      -0.000695      -0.004387      -0.012697       0.010035      -0.008764       0.000168       0.008596              1.793116       1.504993       0.015652       0.087478       1.410402       0.149876       2.463953           0.000000
           40              H       7.851188       0.054944       0.834972       0.169684       1.071808 0.80748531E+01  0.79883908E+02                                 1.779014                            1.695300      -1.173996       2.338026                    0.997261       3.473599       9.934047       0.463865       1.334719      -0.697766       0.011778      -0.008808      -0.003717       0.015170      -0.001453      -0.003807      -0.005989      -0.004755      -0.007183      -0.008347       0.000985       0.007362              1.814661       2.060117      -0.431370      -0.259552       1.789921       0.283199       1.593945           0.000000
           41              H       6.267808       0.262946       0.927036       0.149115       1.157674 0.88481584E+01  0.90394792E+02                                 1.913714                            1.800961      -1.478865       2.165669                    0.995639       4.006163      12.001692       0.436143       1.374633      -0.686237      -0.009556      -0.002430      -0.003835       0.010579      -0.003579       0.006443      -0.000304      -0.001878      -0.010854      -0.008512       0.000974       0.007538              1.970825       2.548350       0.460566       0.197253       1.748047       0.184522       1.616077           0.000001
           42              H       5.095397      17.413273       6.666985       0.114658       1.320959 0.99776755E+01  0.10383623E+03                                 2.019610                            1.875534      -1.168205       2.329346                    0.994273       3.709391      10.800633       0.445179       1.322062      -0.701008      -0.019911      -0.007941      -0.041741       0.046923       0.000717       0.010861      -0.003920      -0.023740       0.039487      -0.021949       0.004392       0.017558              2.069747       1.912402       0.096553       0.483684       1.703653       0.121245       2.593186           0.000001
           43              H       5.644052       0.060831       7.469990       0.109526       1.168094 0.80704909E+01  0.80335958E+02                                 1.911874                            1.718197      -1.210505       2.306088                    0.993722       3.778872      11.066611       0.448558       1.371757      -0.688643      -0.005244       0.038516      -0.027511       0.047622       0.001909       0.009112      -0.007246      -0.033266       0.031322      -0.024636       0.005808       0.018828              2.031846       1.573414      -0.044581       0.100779       2.386113      -0.793952       2.136012           0.000001
           44              H       6.289712      15.959223      10.928792       0.160354       1.047248 0.79821551E+01  0.80057298E+02                                 1.845428                            1.754876      -1.539597       2.156004                    0.993070       3.963408      12.048796       0.422106       1.446784      -0.672584      -0.002475      -0.013471       0.002114       0.013858       0.001528      -0.000369      -0.004546      -0.003571       0.006888      -0.004060      -0.002203       0.006263              1.892978       1.558018       0.080193       0.025904       2.625342      -0.098892       1.495573          -0.000000
           45              H       5.850580      17.330857      11.625668       0.173425       0.949948 0.70052035E+01  0.67382103E+02                                 1.690323                            1.616479      -1.105949       2.379435                    0.997080       3.446754       9.958622       0.455231       1.398783      -0.684529      -0.012254       0.004959       0.011698       0.017652      -0.005767      -0.002181      -0.002166       0.001348       0.012982      -0.008693       0.003619       0.005074              1.722095       1.845339      -0.262576      -0.431699       1.535838       0.274584       1.785108           0.000000
           46              H       7.357816      17.134629      11.123150       0.169399       1.025589 0.76202296E+01  0.75411766E+02                                 1.815972                            1.711951      -1.447036       2.210147                    0.993324       3.789168      11.376094       0.429130       1.442267      -0.674307       0.017192       0.003323       0.000633       0.017521       0.003293      -0.000853      -0.004803       0.006978       0.006095      -0.007694       0.001499       0.006195              1.874594       2.635150       0.212372       0.166675       1.522540       0.013989       1.466092          -0.000000
           47              H       2.949802       5.890765      10.896826       0.107901       1.334048 0.95562011E+01  0.97688725E+02                                 1.979947                            1.794867      -0.971332       2.412482                    0.997705       3.578114      10.089703       0.473954       1.264185      -0.713934      -0.002059      -0.027430      -0.038416       0.047249       0.009395      -0.000356       0.006979      -0.052169       0.030101      -0.032799       0.007116       0.025683              2.048209       1.506388       0.009306       0.050736       1.786728       0.462861       2.851512           0.000001
           48              H       2.611847       4.805624       0.303045       0.110866       1.251797 0.88998951E+01  0.90168699E+02                                 1.952380                            1.770028      -1.164354       2.322397                    0.995429       3.719267      10.746583       0.457961       1.320099      -0.700039      -0.004985      -0.048147      -0.001359       0.048424       0.005280      -0.000343       0.010741      -0.048764       0.027567      -0.029602       0.002802       0.026800              2.046476       1.592903       0.185783      -0.039840       2.931504      -0.375535       1.615022           0.000000
           49              H       3.219957       9.051998       2.120035       0.167180       0.997169 0.74334634E+01  0.72787353E+02                                 1.757403                            1.673821      -1.290278       2.285544                    0.995159       3.627465      10.678334       0.442571       1.413377      -0.680717      -0.000121      -0.000702       0.017051       0.017066      -0.002635       0.000695       0.004387      -0.012697       0.010035      -0.008764       0.000168       0.008596              1.793116       1.504993       0.015652      -0.087478       1.410402      -0.149876       2.463953           0.000000
           50              H       2.579512       9.756456       0.834972       0.169684       1.071808 0.80748541E+01  0.79883922E+02                                 1.779014                            1.695300      -1.173996       2.338026                    0.997261       3.473599       9.934048       0.463865       1.334719      -0.697766      -0.011778       0.008808      -0.003717       0.015170      -0.001453       0.003807       0.005989      -0.004755      -0.007183      -0.008347       0.000985       0.007362              1.814662       2.060117      -0.431370       0.259552       1.789922      -0.283199       1.593946           0.000000
           51              H       4.162892       9.548454       0.927036       0.149115       1.157674 0.88481589E+01  0.90394801E+02                                 1.913714                            1.800961      -1.478865       2.165669                    0.995639       4.006163      12.001693       0.436143       1.374633      -0.686237       0.009556       0.002430      -0.003835       0.010579      -0.003579      -0.006443       0.000304      -0.001878      -0.010854      -0.008512       0.000974       0.007538              1.970825       2.548350       0.460566      -0.197253       1.748047      -0.184522       1.616078           0.000001
           52              H       5.335303      12.020927       6.666985       0.114658       1.320959 0.99776708E+01  0.10383617E+03                                 2.019610                            1.875534      -1.168205       2.329346                    0.994273       3.709390      10.800631       0.445179       1.322063      -0.701008       0.019911       0.007941      -0.041741       0.046923       0.000717      -0.010861       0.003920      -0.023740       0.039487      -0.021949       0.004392       0.017558              2.069747       1.912402       0.096553      -0.483684       1.703653      -0.121245       2.593186           0.000001
           53              H       4.786648       9.750569       7.469990       0.109526       1.168094 0.80704909E+01  0.80335957E+02                                 1.911874                            1.718197      -1.210505       2.306088                    0.993722       3.778872      11.066611       0.448558       1.371757      -0.688643       0.005244      -0.038516      -0.027511       0.047622       0.001909      -0.009112       0.007246      -0.033266       0.031322      -0.024636       0.005808       0.018828              2.031846       1.573414      -0.044581      -0.100779       2.386113       0.793952       2.136012           0.000001
           54              H       4.140988      13.474977      10.928792       0.160354       1.047249 0.79821596E+01  0.80057350E+02                                 1.845429                            1.754876      -1.539597       2.156004                    0.993070       3.963409      12.048798       0.422106       1.446784      -0.672584       0.002475       0.013471       0.002114       0.013858       0.001528       0.000369       0.004546      -0.003571       0.006888      -0.004060      -0.002203       0.006263              1.892978       1.558018       0.080193      -0.025904       2.625342       0.098892       1.495573          -0.000000
           55              H       4.580120      12.103343      11.625668       0.173425       0.949948 0.70052028E+01  0.67382094E+02                                 1.690323                            1.616478      -1.105948       2.379436                    0.997080       3.446754       9.958621       0.455231       1.398783      -0.684529       0.012254      -0.004959       0.011698       0.017652      -0.005767       0.002181       0.002166       0.001348       0.012982      -0.008693       0.003619       0.005074              1.722095       1.845338      -0.262576       0.431699       1.535838      -0.274584       1.785108           0.000000
           56              H       3.072884      12.299571      11.123150       0.169399       1.025589 0.76202296E+01  0.75411766E+02                                 1.815972                            1.711951      -1.447036       2.210147                    0.993324       3.789168      11.376094       0.429130       1.442267      -0.674307      -0.017192      -0.003323       0.000633       0.017521       0.003293       0.000853       0.004803       0.006978       0.006095      -0.007694       0.001499       0.006195              1.874594       2.635150       0.212372      -0.166675       1.522540      -0.013989       1.466092          -0.000000
           57              H       8.165152      13.732035       4.503476       0.107903       1.334045 0.95561751E+01  0.97688398E+02                                 1.979944                            1.794865      -0.971330       2.412483                    0.997705       3.578110      10.089690       0.473954       1.264185      -0.713934      -0.002059       0.027430      -0.038416       0.047249      -0.009395      -0.000356      -0.006979      -0.052169       0.030101      -0.032799       0.007116       0.025683              2.048206       1.506386      -0.009306       0.050736       1.786725      -0.462860       2.851506           0.000001
           58              H       7.827197      14.817176       6.696395       0.110866       1.251797 0.88998937E+01  0.90168682E+02                                 1.952380                            1.770028      -1.164353       2.322397                    0.995429       3.719267      10.746583       0.457961       1.320099      -0.700039      -0.004985       0.048147      -0.001359       0.048424      -0.005280      -0.000343      -0.010741      -0.048764       0.027567      -0.029602       0.002802       0.026800              2.046476       1.592902      -0.185783      -0.039840       2.931504       0.375535       1.615022           0.000000
           59              H       8.435307      10.570802       8.513385       0.167179       0.997169 0.74334669E+01  0.72787394E+02                                 1.757403                            1.673821      -1.290279       2.285544                    0.995159       3.627466      10.678337       0.442571       1.413377      -0.680717      -0.000121       0.000702       0.017051       0.017066       0.002635       0.000695      -0.004387      -0.012697       0.010035      -0.008764       0.000168       0.008596              1.793116       1.504993      -0.015652      -0.087478       1.410403       0.149876       2.463954           0.000000
           60              H       7.794862       9.866344       7.228322       0.169684       1.071808 0.80748537E+01  0.79883919E+02                                 1.779015                            1.695301      -1.173996       2.338026                    0.997261       3.473599       9.934049       0.463865       1.334719      -0.697766      -0.011778      -0.008808      -0.003717       0.015170       0.001453       0.003807      -0.005989      -0.004755      -0.007183      -0.008347       0.000985       0.007362              1.814662       2.060117       0.431370       0.259553       1.789922       0.283199       1.593946           0.000000
           61              H       9.378242      10.074346       7.320386       0.149115       1.157675 0.88481634E+01  0.90394855E+02                                 1.913714                            1.800961      -1.478864       2.165669                    0.995639       4.006164      12.001695       0.436143       1.374633      -0.686237       0.009556      -0.002430      -0.003835       0.010579       0.003579      -0.006443      -0.000304      -0.001878      -0.010854      -0.008512       0.000974       0.007538              1.970825       2.548350      -0.460566      -0.197253       1.748047       0.184522       1.616078           0.000001
           62              H       0.119953       7.601873       0.273635       0.114658       1.320959 0.99776757E+01  0.10383623E+03                                 2.019609                            1.875534      -1.168205       2.329346                    0.994273       3.709391      10.800632       0.445179       1.322062      -0.701008       0.019911      -0.007941      -0.041741       0.046923      -0.000717      -0.010861      -0.003920      -0.023740       0.039487      -0.021949       0.004392       0.017558              2.069747       1.912402      -0.096553      -0.483684       1.703653       0.121245       2.593185           0.000001
           63              H      10.001998       9.872231       1.076640       0.109527       1.168094 0.80704919E+01  0.80335970E+02                                 1.911874                            1.718197      -1.210505       2.306088                    0.993722       3.778872      11.066611       0.448558       1.371757      -0.688643       0.005244       0.038516      -0.027511       0.047622      -0.001909      -0.009112      -0.007246      -0.033266       0.031322      -0.024636       0.005808       0.018828              2.031846       1.573414       0.044581      -0.100779       2.386112      -0.793951       2.136012           0.000001
           64              H       9.356338       6.147823       4.535442       0.160354       1.047248 0.79821551E+01  0.80057298E+02                                 1.845428                            1.754876      -1.539597       2.156004                    0.993070       3.963408      12.048796       0.422106       1.446784      -0.672584       0.002475      -0.013471       0.002114       0.013858      -0.001528       0.000369      -0.004546      -0.003571       0.006888      -0.004060      -0.002203       0.006263              1.892978       1.558018      -0.080193      -0.025904       2.625342      -0.098892       1.495573          -0.000000
           65              H       9.795470       7.519457       5.232318       0.173425       0.949948 0.70052028E+01  0.67382093E+02                                 1.690323                            1.616478      -1.105948       2.379436                    0.997080       3.446754       9.958621       0.455231       1.398783      -0.684529       0.012254       0.004959       0.011698       0.017652       0.005767       0.002181      -0.002166       0.001348       0.012982      -0.008693       0.003619       0.005074              1.722095       1.845338       0.262576       0.431699       1.535838       0.274584       1.785108           0.000000
           66              H       8.288234       7.323229       4.729800       0.169399       1.025588 0.76202246E+01  0.75411709E+02                                 1.815972                            1.711951      -1.447036       2.210147                    0.993324       3.789167      11.376093       0.429130       1.442268      -0.674307      -0.017192       0.003323       0.000633       0.017521      -0.003293       0.000853      -0.004803       0.006978       0.006095      -0.007694       0.001499       0.006195              1.874594       2.635150      -0.212372      -0.166675       1.522540       0.013989       1.466092          -0.000000
           67              H       2.265548      15.702165       4.503476       0.107902       1.334045 0.95561764E+01  0.97688415E+02                                 1.979945                            1.794865      -0.971330       2.412483                    0.997705       3.578110      10.089690       0.473954       1.264185      -0.713933       0.002059      -0.027430      -0.038416       0.047249      -0.009395       0.000356       0.006979      -0.052169       0.030101      -0.032799       0.007116       0.025683              2.048206       1.506386      -0.009306      -0.050736       1.786725       0.462860       2.851507           0.000001
           68              H       2.603503      14.617024       6.696395       0.110866       1.251797 0.88998946E+01  0.90168689E+02                                 1.952379                            1.770027      -1.164353       2.322398                    0.995429       3.719267      10.746581       0.457961       1.320099      -0.700039       0.004985      -0.048147      -0.001359       0.048424      -0.005280       0.000343       0.010741      -0.048764       0.027567      -0.029602       0.002802       0.026800              2.046476       1.592902      -0.185783       0.039840       2.931503      -0.375535       1.615022           0.000000
           69              H       1.995393      18.863398       8.513385       0.167179       0.997169 0.74334676E+01  0.72787401E+02                                 1.757403                            1.673821      -1.290279       2.285544                    0.995159       3.627466      10.678336       0.442571       1.413377      -0.680717       0.000121      -0.000702       0.017051       0.017066       0.002635      -0.000695       0.004387      -0.012697       0.010035      -0.008764       0.000168       0.008596              1.793116       1.504993      -0.015652       0.087478       1.410403      -0.149876       2.463954           0.000000
           70              H       2.635838      19.567856       7.228322       0.169684       1.071808 0.80748493E+01  0.79883866E+02                                 1.779014                            1.695300      -1.173996       2.338026                    0.997261       3.473598       9.934046       0.463865       1.334720      -0.697766       0.011778       0.008808      -0.003717       0.015170       0.001453      -0.003807       0.005989      -0.004755      -0.007183      -0.008347       0.000985       0.007362              1.814661       2.060117       0.431370      -0.259552       1.789922      -0.283199       1.593945           0.000000
           71              H       1.052458      19.359854       7.320386       0.149115       1.157675 0.88481642E+01  0.90394863E+02                                 1.913714                            1.800961      -1.478864       2.165669                    0.995639       4.006164      12.001694       0.436143       1.374633      -0.686237      -0.009556       0.002431      -0.003835       0.010579       0.003579       0.006443       0.000304      -0.001878      -0.010854      -0.008512       0.000974       0.007538              1.970825       2.548350      -0.460566       0.197253       1.748047      -0.184522       1.616078           0.000001
           72              H      10.310747       2.209527       0.273635       0.114658       1.320959 0.99776757E+01  0.10383623E+03                                 2.019609                            1.875534      -1.168205       2.329346                    0.994273       3.709391      10.800632       0.445179       1.322062      -0.701008      -0.019911       0.007942      -0.041741       0.046923      -0.000717       0.010861       0.003920      -0.023740       0.039487      -0.021949       0.004392       0.017558              2.069747       1.912402      -0.096553       0.483684       1.703653      -0.121245       2.593185           0.000001
           73              H       0.428702      19.561969       1.076640       0.109527       1.168094 0.80704919E+01  0.80335970E+02                                 1.911874                            1.718197      -1.210505       2.306088                    0.993722       3.778872      11.066611       0.448558       1.371757      -0.688643      -0.005244      -0.038516      -0.027511       0.047622      -0.001909       0.009112       0.007246      -0.033266       0.031322      -0.024636       0.005808       0.018828              2.031846       1.573414       0.044581       0.100779       2.386112       0.793951       2.136012           0.000001
           74              H       1.074362       3.663577       4.535442       0.160354       1.047249 0.79821596E+01  0.80057351E+02                                 1.845429                            1.754876      -1.539597       2.156004                    0.993070       3.963409      12.048798       0.422106       1.446784      -0.672584      -0.002475       0.013471       0.002114       0.013858      -0.001528      -0.000369       0.004546      -0.003571       0.006888      -0.004060      -0.002203       0.006263              1.892978       1.558018      -0.080193       0.025904       2.625342       0.098892       1.495573          -0.000000
           75              H       0.635230       2.291943       5.232318       0.173425       0.949948 0.70052078E+01  0.67382150E+02                                 1.690323                            1.616479      -1.105949       2.379435                    0.997080       3.446755       9.958623       0.455231       1.398782      -0.684529      -0.012254      -0.004959       0.011698       0.017652       0.005767      -0.002181       0.002166       0.001348       0.012982      -0.008693       0.003619       0.005074              1.722095       1.845339       0.262576      -0.431699       1.535838      -0.274584       1.785108           0.000000
           76              H       2.142466       2.488171       4.729800       0.169399       1.025589 0.76202305E+01  0.75411774E+02                                 1.815972                            1.711951      -1.447036       2.210147                    0.993324       3.789168      11.376093       0.429130       1.442267      -0.674307       0.017192      -0.003323       0.000633       0.017521      -0.003293      -0.000853       0.004803       0.006978       0.006095      -0.007694       0.001499       0.006195              1.874594       2.635150      -0.212372       0.166675       1.522540      -0.013989       1.466092          -0.000000
           77              H       2.949802      15.702165       1.889874       0.107901       1.334048 0.95561952E+01  0.97688654E+02                                 1.979947                            1.794867      -0.971332       2.412482                    0.997705       3.578113      10.089701       0.473954       1.264185      -0.713933      -0.002059      -0.027430       0.038416       0.047249       0.009395       0.000356      -0.006979      -0.052169       0.030101      -0.032799       0.007116       0.025683              2.048209       1.506387       0.009306      -0.050736       1.786727      -0.462861       2.851511           0.000001
           78              H       2.611847      14.617024      12.483655       0.110866       1.251797 0.88998900E+01  0.90168639E+02                                 1.952380                            1.770028      -1.164353       2.322397                    0.995429       3.719266      10.746581       0.457961       1.320100      -0.700038      -0.004985      -0.048147       0.001359       0.048424       0.005280       0.000343      -0.010741      -0.048764       0.027567      -0.029602       0.002802       0.026800              2.046476       1.592902       0.185783       0.039840       2.931504       0.375535       1.615022           0.000000
           79              H       3.219957      18.863398      10.666665       0.167180       0.997169 0.74334634E+01  0.72787353E+02                                 1.757403                            1.673821      -1.290278       2.285544                    0.995159       3.627465      10.678334       0.442571       1.413377      -0.680717      -0.000121      -0.000702      -0.017051       0.017066      -0.002635      -0.000695      -0.004387      -0.012697       0.010035      -0.008764       0.000168       0.008596              1.793116       1.504993       0.015652       0.087478       1.410402       0.149876       2.463953           0.000000
           80              H       2.579512      19.567856      11.951728       0.169684       1.071808 0.80748531E+01  0.79883908E+02                                 1.779014                            1.695300      -1.173996       2.338026                    0.997261       3.473599       9.934047       0.463865       1.334719      -0.697766      -0.011778       0.008808       0.003717       0.015170      -0.001453      -0.003807      -0.005989      -0.004755      -0.007183      -0.008347       0.000985       0.007362              1.814661       2.060117      -0.431370      -0.259552       1.789921       0.283199       1.593945           0.000001
           81              H       4.162892      19.359854      11.859664       0.149115       1.157675 0.88481642E+01  0.90394863E+02                                 1.913714                            1.800961      -1.478864       2.165669                    0.995639       4.006164      12.001694       0.436143       1.374633      -0.686237       0.009556       0.002430       0.003835       0.010579      -0.003579       0.006443      -0.000304      -0.001878      -0.010854      -0.008512       0.000974       0.007538              1.970825       2.548350       0.460566       0.197253       1.748047       0.184522       1.616078           0.000001
           82              H       5.335303       2.209527       6.119715       0.114659       1.320959 0.99776711E+01  0.10383617E+03                                 2.019609                            1.875534      -1.168205       2.329346                    0.994273       3.709390      10.800631       0.445179       1.322063      -0.701008       0.019911       0.007941       0.041741       0.046923       0.000717       0.010861      -0.003920      -0.023740       0.039487      -0.021949       0.004392       0.017558              2.069747       1.912401       0.096553       0.483684       1.703653       0.121245       2.593185           0.000001
           83              H       4.786648      19.561969       5.316710       0.109527       1.168094 0.80704879E+01  0.80335924E+02                                 1.911874                            1.718197      -1.210505       2.306088                    0.993722       3.778871      11.066609       0.448558       1.371757      -0.688643       0.005244      -0.038516       0.027511       0.047622       0.001909       0.009112      -0.007246      -0.033266       0.031322      -0.024636       0.005808       0.018828              2.031846       1.573414      -0.044581       0.100779       2.386112      -0.793951       2.136012           0.000001
           84              H       4.140988       3.663577       1.857908       0.160354       1.047249 0.79821605E+01  0.80057360E+02                                 1.845429                            1.754876      -1.539597       2.156004                    0.993070       3.963409      12.048797       0.422106       1.446783      -0.672584       0.002475       0.013471      -0.002114       0.013858       0.001528      -0.000369      -0.004546      -0.003571       0.006888      -0.004060      -0.002203       0.006263              1.892978       1.558018       0.080193       0.025904       2.625342      -0.098892       1.495573          -0.000000
           85              H       4.580120       2.291943       1.161032       0.173425       0.949948 0.70052078E+01  0.67382150E+02                                 1.690323                            1.616479      -1.105948       2.379436                    0.997080       3.446755       9.958623       0.455231       1.398782      -0.684529       0.012254      -0.004959      -0.011698       0.017652      -0.005767      -0.002181      -0.002166       0.001348       0.012982      -0.008693       0.003619       0.005074              1.722095       1.845338      -0.262576      -0.431699       1.535838       0.274584       1.785108           0.000000
           86              H       3.072884       2.488171       1.663550       0.169399       1.025588 0.76202263E+01  0.75411726E+02                                 1.815972                            1.711951      -1.447036       2.210147                    0.993324       3.789167      11.376091       0.429130       1.442268      -0.674307      -0.017192      -0.003323      -0.000633       0.017521       0.003293      -0.000853      -0.004803       0.006978       0.006095      -0.007694       0.001499       0.006195              1.874594       2.635150       0.212372       0.166675       1.522540       0.013989       1.466092          -0.000000
           87              H       7.480898      13.732035       1.889874       0.107901       1.334048 0.95561996E+01  0.97688707E+02                                 1.979947                            1.794867      -0.971332       2.412482                    0.997705       3.578114      10.089703       0.473954       1.264185      -0.713934       0.002059       0.027430       0.038416       0.047249       0.009395      -0.000356       0.006979      -0.052169       0.030101      -0.032799       0.007116       0.025683              2.048209       1.506388       0.009306       0.050736       1.786727       0.462861       2.851511           0.000001
           88              H       7.818853      14.817176      12.483655       0.110866       1.251797 0.88998946E+01  0.90168689E+02                                 1.952379                            1.770027      -1.164353       2.322397                    0.995429       3.719267      10.746581       0.457961       1.320099      -0.700039       0.004985       0.048147       0.001359       0.048424       0.005280      -0.000343       0.010741      -0.048764       0.027567      -0.029602       0.002802       0.026800              2.046476       1.592902       0.185783      -0.039840       2.931503      -0.375535       1.615022           0.000000
           89              H       7.210743      10.570802      10.666665       0.167180       0.997169 0.74334634E+01  0.72787353E+02                                 1.757403                            1.673821      -1.290278       2.285544                    0.995159       3.627465      10.678334       0.442571       1.413377      -0.680717       0.000121       0.000702      -0.017051       0.017066      -0.002635       0.000695       0.004387      -0.012697       0.010035      -0.008764       0.000168       0.008596              1.793116       1.504993       0.015652      -0.087478       1.410402      -0.149876       2.463953           0.000000
           90              H       7.851188       9.866344      11.951728       0.169685       1.071808 0.80748499E+01  0.79883873E+02                                 1.779014                            1.695300      -1.173996       2.338026                    0.997261       3.473598       9.934046       0.463865       1.334719      -0.697766       0.011778      -0.008808       0.003717       0.015170      -0.001453       0.003807       0.005989      -0.004755      -0.007183      -0.008347       0.000985       0.007362              1.814661       2.060117      -0.431370       0.259552       1.789921      -0.283199       1.593945           0.000000
           91              H       6.267808      10.074346      11.859664       0.149115       1.157675 0.88481633E+01  0.90394854E+02                                 1.913714                            1.800961      -1.478865       2.165669                    0.995639       4.006164      12.001695       0.436143       1.374633      -0.686237      -0.009556      -0.002430       0.003835       0.010579      -0.003579      -0.006443       0.000304      -0.001878      -0.010854      -0.008512       0.000974       0.007538              1.970825       2.548350       0.460566      -0.197253       1.748047      -0.184522       1.616078           0.000001
           92              H       5.095397       7.601873       6.119715       0.114659       1.320959 0.99776714E+01  0.10383617E+03                                 2.019609                            1.875534      -1.168204       2.329346                    0.994273       3.709390      10.800630       0.445179       1.322062      -0.701008      -0.019911      -0.007941       0.041741       0.046923       0.000717      -0.010861       0.003920      -0.023740       0.039487      -0.021949       0.004392       0.017558              2.069746       1.912401       0.096553      -0.483684       1.703653      -0.121245       2.593185           0.000001
           93              H       5.644052       9.872231       5.316710       0.109527       1.168094 0.80704879E+01  0.80335924E+02                                 1.911874                            1.718197      -1.210505       2.306088                    0.993722       3.778871      11.066609       0.448558       1.371757      -0.688643      -0.005244       0.038516       0.027511       0.047622       0.001909      -0.009112       0.007246      -0.033266       0.031322      -0.024636       0.005808       0.018828              2.031846       1.573414      -0.044581      -0.100779       2.386112       0.793951       2.136012           0.000001
           94              H       6.289712       6.147823       1.857908       0.160354       1.047249 0.79821600E+01  0.80057357E+02                                 1.845429                            1.754876      -1.539598       2.156004                    0.993070       3.963409      12.048799       0.422106       1.446784      -0.672584      -0.002475      -0.013471      -0.002114       0.013858       0.001528       0.000369       0.004546      -0.003571       0.006888      -0.004060      -0.002203       0.006263              1.892978       1.558018       0.080193      -0.025904       2.625343       0.098892       1.495574          -0.000000
           95              H       5.850580       7.519457       1.161032       0.173425       0.949948 0.70052022E+01  0.67382088E+02                                 1.690323                            1.616478      -1.105948       2.379436                    0.997080       3.446754       9.958622       0.455231       1.398783      -0.684529      -0.012254       0.004959      -0.011698       0.017652      -0.005767       0.002181       0.002166       0.001348       0.012982      -0.008693       0.003619       0.005074              1.722095       1.845338      -0.262576       0.431699       1.535838      -0.274584       1.785108           0.000000
           96              H       7.357816       7.323229       1.663550       0.169399       1.025588 0.76202255E+01  0.75411717E+02                                 1.815972                            1.711951      -1.447036       2.210147                    0.993324       3.789167      11.376092       0.429130       1.442268      -0.674307       0.017192       0.003323      -0.000633       0.017521       0.003293       0.000853       0.004803       0.006978       0.006095      -0.007694       0.001499       0.006195              1.874594       2.635150       0.212372      -0.166675       1.522540      -0.013989       1.466092          -0.000000
           97              C       2.062149       7.834403       5.904898       0.366852      25.354844 0.33012238E+03  0.73476543E+04                                 8.036604                            6.452010      -0.194056       1.968115                    0.999578      25.089068      73.481492       0.581950       0.472875      -1.016498       0.006269       0.016261      -0.008698       0.019478      -0.003408       0.009915      -0.036577      -0.039996      -0.061486      -0.041318      -0.009047       0.050365              8.755010       4.875968      -1.448034      -0.190690      11.529172      -0.491023       9.859890          -0.000000
           98              C       2.238428       6.323840       7.438023      -0.088774      32.062496 0.42759289E+03  0.10071564E+05                                 8.789720                            6.889257       0.132350       1.993742                    0.999856      30.414220      89.257821       0.624733       0.416242      -1.057921      -0.020709       0.073286       0.004036       0.076263      -0.017084       0.001779      -0.033383      -0.121585       0.046520      -0.071002      -0.003289       0.074291              9.633890       4.866154      -0.918765      -0.440702      10.342650      -0.087167      13.692866          -0.000000
           99              C       2.426181       5.727110       6.232238      -0.092499      32.386250 0.43900682E+03  0.10418270E+05                                 8.919438                            7.020351       0.146963       2.000799                    0.999859      30.525434      90.190235       0.613062       0.420996      -1.053956      -0.015991       0.039956      -0.064278       0.077356      -0.005349       0.002098      -0.035043      -0.116352       0.000222      -0.058463      -0.016397       0.074860              9.921019       5.323950      -1.474728      -0.796000      14.034808       2.218392      10.404298          -0.000001
          100              C       1.924464       9.160904       5.243826      -0.560279      30.156447 0.50969072E+03  0.12548373E+05                                 8.262756                            7.315339      -0.165616       1.885749                    0.997975      34.706463     104.246445       0.631876       0.393725      -1.072373       0.006319      -0.024759       0.005543       0.026147       0.005419      -0.004206      -0.024491      -0.071541       0.019870      -0.039637      -0.008128       0.047765              8.541740       8.382662      -0.695958       0.277237       8.999275       0.010830       8.243284           0.000000
          101              C       0.831327      11.943613       9.580179       0.376487      24.451851 0.32065151E+03  0.71137441E+04                                 8.058274                            6.520845      -0.293564       1.939138                    0.999375      25.258886      74.838460       0.555182       0.497285      -0.999747       0.009120       0.004868      -0.016801       0.019727       0.016206      -0.010399      -0.027067       0.031101       0.086737      -0.043621      -0.001535       0.045156              8.857435       5.810394      -0.200943      -2.362789       9.398120      -1.805599      11.363790          -0.000001
          102              C       0.190882      11.797424      11.643569      -0.083748      30.072592 0.43146232E+03  0.10213447E+05                                 8.525761                            6.986626       0.072167       1.983753                    0.999499      30.421492      90.302970       0.609892       0.424252      -1.050023      -0.012674       0.067295      -0.053979       0.087195       0.007682      -0.030543      -0.010914      -0.037444       0.084684      -0.045667       0.000584       0.045083              9.269048       6.810440      -0.802264      -3.073679       9.667986      -0.782719      11.328719          -0.000001
          103              C       0.488157      10.550787      11.199871      -0.092432      32.386613 0.44365331E+03  0.10555841E+05                                 8.945691                            7.060178       0.201256       2.021234                    0.999590      30.474696      90.144558       0.610996       0.421327      -1.053793       0.012984      -0.015207      -0.081117       0.083546       0.001358      -0.026549      -0.026455      -0.041441       0.077979      -0.045279      -0.005734       0.051012             10.071383       6.261843      -0.576271      -2.118624      12.137113      -3.445794      11.815192           0.000002
          104              C       1.202660      12.502863       8.246143      -0.550283      29.912187 0.49985691E+03  0.12207180E+05                                 8.135750                            7.155612      -0.052003       1.935915                    0.996899      33.641549      99.589179       0.652916       0.384131      -1.082481      -0.009619      -0.007739       0.029805       0.032260       0.004770       0.000156      -0.022940      -0.006957       0.094778      -0.025380      -0.016061       0.041441              8.556953       8.735896       0.438853      -0.473529       8.234551      -1.072145       8.700413          -0.000001
          105              C       8.368551       1.976997       5.904898       0.366852      25.354845 0.33012239E+03  0.73476547E+04                                 8.036604                            6.452010      -0.194057       1.968115                    0.999578      25.089069      73.481496       0.581950       0.472875      -1.016498      -0.006269      -0.016261      -0.008698       0.019478      -0.003408      -0.009915       0.036577      -0.039996      -0.061486      -0.041318      -0.009047       0.050365              8.755010       4.875968      -1.448035       0.190690      11.529172       0.491023       9.859891          -0.000000
          106              C       8.192272       3.487560       7.438023      -0.088774      32.062500 0.42759297E+03  0.10071567E+05                                 8.789722                            6.889257       0.132349       1.993742                    0.999856      30.414223      89.257838       0.624732       0.416242      -1.057921       0.020709      -0.073286       0.004036       0.076263      -0.017084      -0.001779       0.033383      -0.121586       0.046520      -0.071002      -0.003289       0.074291              9.633891       4.866155      -0.918766       0.440702      10.342651       0.087167      13.692868          -0.000000
          107              C       8.004519       4.084290       6.232238      -0.092499      32.386251 0.43900684E+03  0.10418271E+05                                 8.919438                            7.020351       0.146963       2.000799                    0.999859      30.525435      90.190239       0.613062       0.420996      -1.053956       0.015991      -0.039956      -0.064278       0.077356      -0.005349      -0.002098       0.035043      -0.116351       0.000222      -0.058463      -0.016397       0.074860              9.921019       5.323950      -1.474728       0.796000      14.034808      -2.218392      10.404299          -0.000001
          108              C       8.506236       0.650496       5.243826      -0.560279      30.156448 0.50969076E+03  0.12548374E+05                                 8.262756                            7.315339      -0.165616       1.885749                    0.997975      34.706464     104.246452       0.631876       0.393725      -1.072373      -0.006319       0.024759       0.005543       0.026147       0.005419       0.004206       0.024491      -0.071541       0.019870      -0.039637      -0.008128       0.047765              8.541741       8.382662      -0.695958      -0.277237       8.999275      -0.010830       8.243285           0.000001
          109              C       9.599373      17.490587       9.580179       0.376487      24.451851 0.32065150E+03  0.71137440E+04                                 8.058274                            6.520845      -0.293564       1.939138                    0.999375      25.258886      74.838461       0.555182       0.497285      -0.999747      -0.009120      -0.004868      -0.016801       0.019727       0.016206       0.010399       0.027067       0.031101       0.086737      -0.043621      -0.001535       0.045156              8.857435       5.810394      -0.200943       2.362789       9.398120       1.805599      11.363791          -0.000001
          110              C      10.239818      17.636776      11.643569      -0.083748      30.072593 0.43146233E+03  0.10213447E+05                                 8.525761                            6.986626       0.072167       1.983753                    0.999499      30.421493      90.302974       0.609892       0.424252      -1.050023       0.012674      -0.067295      -0.053979       0.087195       0.007682       0.030543       0.010914      -0.037444       0.084684      -0.045667       0.000584       0.045083              9.269049       6.810440      -0.802264       3.073679       9.667986       0.782719      11.328719          -0.000001
          111              C       9.942543      18.883413      11.199871      -0.092432      32.386613 0.44365331E+03  0.10555841E+05                                 8.945691                            7.060178       0.201256       2.021234                    0.999590      30.474696      90.144560       0.610996       0.421327      -1.053793      -0.012984       0.015207      -0.081117       0.083546       0.001358       0.026549       0.026455      -0.041441       0.077979      -0.045279      -0.005734       0.051012             10.071383       6.261843      -0.576271       2.118624      12.137114       3.445795      11.815193           0.000002
          112              C       9.228040      16.931337       8.246143      -0.550283      29.912183 0.49985683E+03  0.12207178E+05                                 8.135750                            7.155612      -0.052003       1.935915                    0.996899      33.641547      99.589174       0.652916       0.384131      -1.082481       0.009619       0.007739       0.029805       0.032260       0.004770      -0.000156       0.022940      -0.006957       0.094778      -0.025380      -0.016061       0.041440              8.556953       8.735895       0.438853       0.473529       8.234551       1.072145       8.700413          -0.000001
          113              C       7.277499       1.976997       0.488452       0.366852      25.354847 0.33012241E+03  0.73476554E+04                                 8.036604                            6.452010      -0.194057       1.968115                    0.999578      25.089070      73.481498       0.581950       0.472875      -1.016498       0.006269      -0.016262       0.008698       0.019478       0.003409      -0.009915      -0.036577      -0.039996      -0.061486      -0.041318      -0.009047       0.050365              8.755010       4.875968       1.448035       0.190690      11.529172      -0.491023       9.859891          -0.000001
          114              C       7.453778       3.487560      11.742027      -0.088773      32.062480 0.42759257E+03  0.10071555E+05                                 8.789717                            6.889253       0.132350       1.993742                    0.999856      30.414211      89.257788       0.624733       0.416242      -1.057921      -0.020709      -0.073286      -0.004036       0.076263       0.017084      -0.001779      -0.033383      -0.121586       0.046521      -0.071002      -0.003289       0.074291              9.633887       4.866152       0.918765       0.440702      10.342645      -0.087169      13.692863          -0.000000
          115              C       7.641531       4.084290       0.161112      -0.092499      32.386254 0.43900688E+03  0.10418272E+05                                 8.919438                            7.020351       0.146963       2.000800                    0.999859      30.525436      90.190237       0.613062       0.420996      -1.053956      -0.015991      -0.039956       0.064278       0.077356       0.005349      -0.002098      -0.035043      -0.116352       0.000222      -0.058463      -0.016397       0.074860              9.921019       5.323950       1.474728       0.796000      14.034807       2.218392      10.404299          -0.000001
          116              C       7.139814       0.650496       1.149524      -0.560280      30.156450 0.50969081E+03  0.12548375E+05                                 8.262757                            7.315340      -0.165616       1.885749                    0.997975      34.706464     104.246450       0.631876       0.393725      -1.072373       0.006319       0.024759      -0.005543       0.026146      -0.005419       0.004206      -0.024492      -0.071541       0.019870      -0.039637      -0.008128       0.047765              8.541741       8.382663       0.695958      -0.277237       8.999276       0.010830       8.243285           0.000001
          117              C       6.046677      17.490587       9.599871       0.376487      24.451852 0.32065152E+03  0.71137444E+04                                 8.058274                            6.520845      -0.293564       1.939138                    0.999375      25.258886      74.838459       0.555182       0.497285      -0.999747       0.009120      -0.004868       0.016801       0.019727      -0.016206       0.010399      -0.027067       0.031101       0.086737      -0.043621      -0.001535       0.045156              8.857435       5.810394       0.200943       2.362789       9.398120      -1.805599      11.363790          -0.000001
          118              C       5.406232      17.636776       7.536481      -0.083748      30.072594 0.43146236E+03  0.10213448E+05                                 8.525761                            6.986627       0.072167       1.983753                    0.999499      30.421493      90.302975       0.609892       0.424252      -1.050023      -0.012674      -0.067295       0.053979       0.087195      -0.007682       0.030543      -0.010914      -0.037444       0.084684      -0.045667       0.000584       0.045083              9.269049       6.810440       0.802264       3.073679       9.667987      -0.782720      11.328719          -0.000001
          119              C       5.703507      18.883413       7.980179      -0.092432      32.386610 0.44365326E+03  0.10555840E+05                                 8.945691                            7.060178       0.201257       2.021234                    0.999590      30.474694      90.144552       0.610996       0.421327      -1.053793       0.012984       0.015207       0.081117       0.083546      -0.001358       0.026549      -0.026455      -0.041441       0.077979      -0.045279      -0.005734       0.051012             10.071382       6.261842       0.576270       2.118624      12.137113      -3.445794      11.815192           0.000002
          120              C       6.418010      16.931337      10.933907      -0.550283      29.912185 0.49985687E+03  0.12207179E+05                                 8.135750                            7.155612      -0.052003       1.935915                    0.996899      33.641547      99.589172       0.652916       0.384131      -1.082481      -0.009619       0.007739      -0.029805       0.032260      -0.004770      -0.000156      -0.022940      -0.006957       0.094778      -0.025380      -0.016061       0.041441              8.556953       8.735895      -0.438853       0.473529       8.234551      -1.072145       8.700413          -0.000001
          121              C       3.153201       7.834403       0.488452       0.366852      25.354846 0.33012240E+03  0.73476549E+04                                 8.036604                            6.452010      -0.194057       1.968115                    0.999578      25.089069      73.481494       0.581950       0.472875      -1.016498      -0.006269       0.016262       0.008698       0.019478       0.003408       0.009915       0.036577      -0.039996      -0.061486      -0.041318      -0.009047       0.050365              8.755010       4.875968       1.448034      -0.190690      11.529172       0.491023       9.859891          -0.000001
          122              C       2.976922       6.323840      11.742027      -0.088774      32.062483 0.42759261E+03  0.10071556E+05                                 8.789718                            6.889254       0.132350       1.993742                    0.999856      30.414213      89.257797       0.624733       0.416242      -1.057921       0.020709       0.073287      -0.004036       0.076263       0.017084       0.001779       0.033383      -0.121586       0.046521      -0.071002      -0.003289       0.074291              9.633888       4.866152       0.918765      -0.440702      10.342646       0.087169      13.692864          -0.000000
          123              C       2.789169       5.727110       0.161112      -0.092499      32.386254 0.43900688E+03  0.10418272E+05                                 8.919438                            7.020351       0.146963       2.000800                    0.999859      30.525436      90.190239       0.613062       0.420996      -1.053956       0.015991       0.039956       0.064278       0.077356       0.005349       0.002098       0.035043      -0.116352       0.000222      -0.058463      -0.016397       0.074860              9.921019       5.323950       1.474728      -0.796000      14.034807      -2.218392      10.404300          -0.000001
          124              C       3.290886       9.160904       1.149524      -0.560280      30.156451 0.50969083E+03  0.12548376E+05                                 8.262757                            7.315340      -0.165616       1.885749                    0.997975      34.706465     104.246452       0.631876       0.393725      -1.072373      -0.006319      -0.024759      -0.005543       0.026147      -0.005419      -0.004206       0.024492      -0.071541       0.019870      -0.039637      -0.008128       0.047765              8.541741       8.382662       0.695958       0.277237       8.999276      -0.010830       8.243285           0.000000
          125              C       4.384023      11.943613       9.599871       0.376487      24.451851 0.32065150E+03  0.71137440E+04                                 8.058274                            6.520845      -0.293564       1.939138                    0.999375      25.258886      74.838461       0.555182       0.497285      -0.999747      -0.009120       0.004868       0.016801       0.019727      -0.016206      -0.010399       0.027066       0.031101       0.086737      -0.043621      -0.001535       0.045156              8.857435       5.810394       0.200943      -2.362789       9.398120       1.805599      11.363790          -0.000001
          126              C       5.024468      11.797424       7.536481      -0.083748      30.072594 0.43146237E+03  0.10213448E+05                                 8.525761                            6.986626       0.072167       1.983753                    0.999499      30.421493      90.302972       0.609892       0.424251      -1.050023       0.012674       0.067295       0.053979       0.087195      -0.007682      -0.030543       0.010914      -0.037444       0.084684      -0.045667       0.000584       0.045083              9.269048       6.810440       0.802264      -3.073679       9.667986       0.782719      11.328719          -0.000001
          127              C       4.727193      10.550787       7.980179      -0.092432      32.386615 0.44365333E+03  0.10555842E+05                                 8.945691                            7.060178       0.201256       2.021234                    0.999590      30.474697      90.144562       0.610996       0.421327      -1.053793      -0.012984      -0.015207       0.081117       0.083546      -0.001358      -0.026549       0.026455      -0.041441       0.077979      -0.045279      -0.005734       0.051012             10.071383       6.261843       0.576270      -2.118624      12.137114       3.445795      11.815193           0.000002
          128              C       4.012690      12.502863      10.933907      -0.550283      29.912185 0.49985688E+03  0.12207179E+05                                 8.135750                            7.155612      -0.052003       1.935915                    0.996899      33.641548      99.589174       0.652916       0.384131      -1.082481       0.009619      -0.007739      -0.029805       0.032260      -0.004770       0.000156       0.022940      -0.006957       0.094778      -0.025380      -0.016061       0.041441              8.556953       8.735895      -0.438853      -0.473529       8.234551       1.072145       8.700413          -0.000001
          129              C       8.368551      11.788397       6.881802       0.366852      25.354844 0.33012237E+03  0.73476542E+04                                 8.036603                            6.452010      -0.194056       1.968115                    0.999578      25.089068      73.481492       0.581950       0.472875      -1.016498      -0.006269      -0.016261       0.008698       0.019478      -0.003408       0.009915      -0.036577      -0.039996      -0.061486      -0.041318      -0.009047       0.050365              8.755010       4.875968      -1.448034      -0.190690      11.529171      -0.491023       9.859890          -0.000001
          130              C       8.192272      13.298960       5.348677      -0.088774      32.062501 0.42759298E+03  0.10071567E+05                                 8.789722                            6.889257       0.132349       1.993742                    0.999856      30.414224      89.257841       0.624732       0.416242      -1.057921       0.020709      -0.073287      -0.004036       0.076263      -0.017084       0.001779      -0.033383      -0.121586       0.046520      -0.071002      -0.003289       0.074291              9.633892       4.866155      -0.918766      -0.440702      10.342652      -0.087167      13.692868          -0.000000
          131              C       8.004519      13.895690       6.554462      -0.092499      32.386257 0.43900694E+03  0.10418274E+05                                 8.919439                            7.020352       0.146963       2.000799                    0.999859      30.525439      90.190254       0.613062       0.420996      -1.053956       0.015991      -0.039956       0.064278       0.077356      -0.005349       0.002098      -0.035043      -0.116351       0.000222      -0.058463      -0.016397       0.074860              9.921020       5.323951      -1.474728      -0.796000      14.034810       2.218392      10.404300          -0.000001
          132              C       8.506236      10.461896       7.542874      -0.560280      30.156447 0.50969074E+03  0.12548373E+05                                 8.262756                            7.315339      -0.165616       1.885749                    0.997975      34.706463     104.246445       0.631876       0.393725      -1.072373      -0.006319       0.024759      -0.005543       0.026147       0.005419      -0.004206      -0.024491      -0.071541       0.019870      -0.039637      -0.008128       0.047765              8.541740       8.382662      -0.695958       0.277237       8.999275       0.010830       8.243285           0.000001
          133              C       9.599373       7.679187       3.206521       0.376487      24.451854 0.32065154E+03  0.71137450E+04                                 8.058274                            6.520845      -0.293564       1.939138                    0.999375      25.258887      74.838461       0.555182       0.497285      -0.999747      -0.009120      -0.004868       0.016801       0.019727       0.016206      -0.010399      -0.027067       0.031101       0.086737      -0.043621      -0.001535       0.045156              8.857435       5.810394      -0.200943      -2.362789       9.398120      -1.805599      11.363790          -0.000001
          134              C      10.239818       7.825376       1.143131      -0.083748      30.072594 0.43146235E+03  0.10213447E+05                                 8.525761                            6.986627       0.072167       1.983753                    0.999499      30.421493      90.302973       0.609892       0.424252      -1.050023       0.012674      -0.067295       0.053979       0.087195       0.007682      -0.030543      -0.010914      -0.037443       0.084684      -0.045667       0.000584       0.045083              9.269049       6.810440      -0.802264      -3.073679       9.667987      -0.782719      11.328719          -0.000001
          135              C       9.942543       9.072013       1.586829      -0.092432      32.386615 0.44365333E+03  0.10555842E+05                                 8.945691                            7.060178       0.201256       2.021234                    0.999590      30.474697      90.144561       0.610996       0.421327      -1.053793      -0.012984       0.015207       0.081117       0.083546       0.001358      -0.026549      -0.026455      -0.041441       0.077979      -0.045279      -0.005734       0.051012             10.071383       6.261843      -0.576270      -2.118624      12.137113      -3.445795      11.815192           0.000001
          136              C       9.228040       7.119937       4.540557      -0.550283      29.912186 0.49985689E+03  0.12207180E+05                                 8.135750                            7.155612      -0.052003       1.935915                    0.996899      33.641547      99.589172       0.652916       0.384131      -1.082481       0.009619       0.007739      -0.029805       0.032260       0.004770       0.000156      -0.022940      -0.006957       0.094778      -0.025380      -0.016061       0.041441              8.556953       8.735895       0.438853      -0.473529       8.234551      -1.072145       8.700413          -0.000001
          137              C       2.062149      17.645803       6.881802       0.366852      25.354844 0.33012237E+03  0.73476541E+04                                 8.036604                            6.452010      -0.194057       1.968115                    0.999578      25.089068      73.481493       0.581950       0.472875      -1.016498       0.006269       0.016261       0.008698       0.019478      -0.003408      -0.009915       0.036577      -0.039996      -0.061486      -0.041318      -0.009047       0.050365              8.755010       4.875968      -1.448034       0.190690      11.529171       0.491023       9.859891          -0.000001
          138              C       2.238428      16.135240       5.348677      -0.088774      32.062498 0.42759293E+03  0.10071566E+05                                 8.789722                            6.889257       0.132349       1.993742                    0.999856      30.414222      89.257836       0.624732       0.416242      -1.057921      -0.020709       0.073287      -0.004036       0.076263      -0.017084      -0.001779       0.033383      -0.121586       0.046520      -0.071002      -0.003289       0.074291              9.633891       4.866155      -0.918766       0.440702      10.342651       0.087167      13.692868          -0.000000
          139              C       2.426181      15.538510       6.554462      -0.092499      32.386256 0.43900692E+03  0.10418273E+05                                 8.919439                            7.020352       0.146963       2.000799                    0.999859      30.525438      90.190250       0.613062       0.420996      -1.053956      -0.015991       0.039956       0.064278       0.077356      -0.005349      -0.002098       0.035043      -0.116351       0.000222      -0.058463      -0.016397       0.074860              9.921020       5.323951      -1.474728       0.796000      14.034809      -2.218392      10.404300          -0.000001
          140              C       1.924464      18.972304       7.542874      -0.560279      30.156445 0.50969070E+03  0.12548372E+05                                 8.262756                            7.315339      -0.165616       1.885749                    0.997975      34.706461     104.246434       0.631876       0.393725      -1.072373       0.006319      -0.024759      -0.005543       0.026147       0.005419       0.004206       0.024492      -0.071541       0.019870      -0.039637      -0.008128       0.047765              8.541740       8.382661      -0.695958      -0.277237       8.999274      -0.010830       8.243284           0.000001
          141              C       0.831327       2.132213       3.206521       0.376487      24.451852 0.32065151E+03  0.71137442E+04                                 8.058274                            6.520845      -0.293564       1.939138                    0.999375      25.258886      74.838459       0.555182       0.497285      -0.999747       0.009120       0.004868       0.016801       0.019727       0.016206       0.010399       0.027067       0.031101       0.086737      -0.043621      -0.001535       0.045156              8.857435       5.810394      -0.200943       2.362789       9.398120       1.805599      11.363790          -0.000001
          142              C       0.190882       1.986024       1.143131      -0.083748      30.072595 0.43146238E+03  0.10213448E+05                                 8.525761                            6.986627       0.072167       1.983753                    0.999499      30.421494      90.302976       0.609892       0.424252      -1.050023      -0.012674       0.067295       0.053979       0.087195       0.007682       0.030543       0.010914      -0.037444       0.084684      -0.045667       0.000584       0.045083              9.269049       6.810440      -0.802264       3.073679       9.667987       0.782720      11.328719          -0.000001
          143              C       0.488157       0.739387       1.586829      -0.092432      32.386613 0.44365330E+03  0.10555841E+05                                 8.945691                            7.060178       0.201256       2.021234                    0.999590      30.474696      90.144560       0.610996       0.421327      -1.053793       0.012984      -0.015207       0.081117       0.083546       0.001358       0.026549       0.026455      -0.041441       0.077979      -0.045279      -0.005734       0.051012             10.071383       6.261843      -0.576271       2.118624      12.137113       3.445795      11.815193           0.000002
          144              C       1.202660       2.691463       4.540557      -0.550283      29.912185 0.49985685E+03  0.12207178E+05                                 8.135750                            7.155612      -0.052003       1.935915                    0.996899      33.641548      99.589175       0.652916       0.384131      -1.082481      -0.009619      -0.007739      -0.029805       0.032260       0.004770      -0.000156       0.022940      -0.006957       0.094778      -0.025380      -0.016061       0.041441              8.556953       8.735895       0.438853       0.473529       8.234551       1.072145       8.700413          -0.000001
          145              C       3.153201      17.645803      12.298248       0.366852      25.354844 0.33012236E+03  0.73476541E+04                                 8.036604                            6.452010      -0.194057       1.968115                    0.999578      25.089068      73.481493       0.581950       0.472875      -1.016498      -0.006269       0.016262      -0.008698       0.019478       0.003408      -0.009915      -0.036577      -0.039996      -0.061486      -0.041318      -0.009047       0.050365              8.755010       4.875968       1.448035       0.190690      11.529172      -0.491023       9.859891          -0.000000
          146              C       2.976922      16.135240       1.044673      -0.088773      32.062480 0.42759258E+03  0.10071555E+05                                 8.789717                            6.889253       0.132350       1.993742                    0.999856      30.414211      89.257788       0.624733       0.416242      -1.057921       0.020709       0.073286       0.004036       0.076263       0.017084      -0.001779      -0.033383      -0.121586       0.046521      -0.071002      -0.003289       0.074291              9.633887       4.866152       0.918765       0.440702      10.342645      -0.087169      13.692863          -0.000000
          147              C       2.789169      15.538510      12.625588      -0.092499      32.386258 0.43900698E+03  0.10418275E+05                                 8.919439                            7.020351       0.146963       2.000799                    0.999859      30.525439      90.190249       0.613062       0.420996      -1.053956       0.015991       0.039956      -0.064278       0.077356       0.005349      -0.002098      -0.035043      -0.116352       0.000222      -0.058463      -0.016397       0.074860              9.921020       5.323950       1.474728       0.796000      14.034808       2.218392      10.404301          -0.000001
          148              C       3.290886      18.972304      11.637176      -0.560280      30.156450 0.50969082E+03  0.12548376E+05                                 8.262757                            7.315340      -0.165616       1.885749                    0.997975      34.706465     104.246454       0.631876       0.393725      -1.072373      -0.006319      -0.024759       0.005543       0.026147      -0.005419       0.004206      -0.024491      -0.071541       0.019870      -0.039637      -0.008128       0.047765              8.541741       8.382663       0.695958      -0.277237       8.999276       0.010830       8.243285           0.000001
          149              C       4.384023       2.132213       3.186829       0.376487      24.451852 0.32065151E+03  0.71137442E+04                                 8.058274                            6.520845      -0.293564       1.939138                    0.999375      25.258886      74.838460       0.555182       0.497285      -0.999747      -0.009120       0.004868      -0.016801       0.019727      -0.016206       0.010399      -0.027067       0.031101       0.086737      -0.043621      -0.001535       0.045156              8.857435       5.810394       0.200943       2.362789       9.398120      -1.805599      11.363790          -0.000001
          150              C       5.024468       1.986024       5.250219      -0.083748      30.072595 0.43146240E+03  0.10213449E+05                                 8.525761                            6.986627       0.072167       1.983753                    0.999499      30.421494      90.302976       0.609892       0.424252      -1.050023       0.012674       0.067295      -0.053979       0.087195      -0.007682       0.030543      -0.010914      -0.037444       0.084684      -0.045667       0.000584       0.045083              9.269049       6.810440       0.802264       3.073679       9.667987      -0.782720      11.328719          -0.000001
          151              C       4.727193       0.739387       4.806521      -0.092432      32.386615 0.44365335E+03  0.10555842E+05                                 8.945691                            7.060179       0.201256       2.021234                    0.999590      30.474697      90.144561       0.610996       0.421327      -1.053793      -0.012984      -0.015207      -0.081117       0.083546      -0.001358       0.026549      -0.026455      -0.041441       0.077979      -0.045279      -0.005734       0.051012             10.071383       6.261843       0.576270       2.118624      12.137113      -3.445795      11.815192           0.000002
          152              C       4.012690       2.691463       1.852793      -0.550283      29.912185 0.49985686E+03  0.12207179E+05                                 8.135750                            7.155612      -0.052003       1.935915                    0.996899      33.641548      99.589174       0.652916       0.384131      -1.082481       0.009618      -0.007739       0.029805       0.032260      -0.004770      -0.000156      -0.022940      -0.006957       0.094778      -0.025380      -0.016061       0.041440              8.556953       8.735895      -0.438853       0.473529       8.234551      -1.072145       8.700413          -0.000001
          153              C       7.277499      11.788397      12.298248       0.366852      25.354844 0.33012237E+03  0.73476542E+04                                 8.036604                            6.452010      -0.194057       1.968115                    0.999578      25.089068      73.481492       0.581950       0.472875      -1.016498       0.006269      -0.016262      -0.008698       0.019478       0.003408       0.009915       0.036577      -0.039996      -0.061486      -0.041318      -0.009047       0.050365              8.755010       4.875968       1.448035      -0.190690      11.529171       0.491023       9.859891          -0.000001
          154              C       7.453778      13.298960       1.044673      -0.088774      32.062485 0.42759266E+03  0.10071557E+05                                 8.789718                            6.889254       0.132349       1.993742                    0.999856      30.414215      89.257803       0.624733       0.416242      -1.057921      -0.020709      -0.073286       0.004036       0.076263       0.017084       0.001779       0.033383      -0.121586       0.046520      -0.071002      -0.003289       0.074291              9.633888       4.866153       0.918765      -0.440702      10.342646       0.087169      13.692865          -0.000000
          155              C       7.641531      13.895690      12.625588      -0.092499      32.386257 0.43900693E+03  0.10418274E+05                                 8.919438                            7.020351       0.146963       2.000800                    0.999859      30.525438      90.190244       0.613062       0.420996      -1.053956      -0.015991      -0.039956      -0.064279       0.077356       0.005349       0.002098       0.035043      -0.116352       0.000222      -0.058463      -0.016397       0.074860              9.921019       5.323950       1.474728      -0.796000      14.034807      -2.218392      10.404300          -0.000001
          156              C       7.139814      10.461896      11.637176      -0.560280      30.156451 0.50969084E+03  0.12548376E+05                                 8.262757                            7.315340      -0.165616       1.885749                    0.997975      34.706465     104.246453       0.631876       0.393725      -1.072373       0.006319       0.024759       0.005543       0.026147      -0.005419      -0.004206       0.024491      -0.071541       0.019870      -0.039637      -0.008128       0.047765              8.541741       8.382663       0.695958       0.277237       8.999276      -0.010830       8.243285           0.000001
          157              C       6.046677       7.679187       3.186829       0.376487      24.451853 0.32065154E+03  0.71137450E+04                                 8.058274                            6.520845      -0.293564       1.939138                    0.999375      25.258887      74.838462       0.555182       0.497285      -0.999747       0.009120      -0.004868      -0.016801       0.019727      -0.016206      -0.010399       0.027067       0.031101       0.086737      -0.043621      -0.001535       0.045156              8.857435       5.810394       0.200943      -2.362789       9.398120       1.805599      11.363791          -0.000001
          158              C       5.406232       7.825376       5.250219      -0.083748      30.072594 0.43146237E+03  0.10213448E+05                                 8.525762                            6.986627       0.072167       1.983753                    0.999499      30.421493      90.302975       0.609892       0.424252      -1.050023      -0.012674      -0.067295      -0.053979       0.087195      -0.007682      -0.030543       0.010914      -0.037444       0.084684      -0.045667       0.000584       0.045083              9.269049       6.810441       0.802264      -3.073679       9.667987       0.782720      11.328719          -0.000001
          159              C       5.703507       9.072013       4.806521      -0.092432      32.386613 0.44365332E+03  0.10555842E+05                                 8.945691                            7.060178       0.201256       2.021234                    0.999590      30.474696      90.144558       0.610996       0.421327      -1.053793       0.012984       0.015207      -0.081117       0.083546      -0.001358      -0.026549       0.026455      -0.041441       0.077979      -0.045279      -0.005734       0.051012             10.071383       6.261843       0.576270      -2.118624      12.137113       3.445795      11.815192           0.000002
          160              C       6.418010       7.119937       1.852793      -0.550283      29.912186 0.49985689E+03  0.12207180E+05                                 8.135750                            7.155612      -0.052003       1.935915                    0.996899      33.641548      99.589175       0.652916       0.384131      -1.082481      -0.009619       0.007739       0.029805       0.032260      -0.004770       0.000156       0.022940      -0.006957       0.094778      -0.025380      -0.016061       0.041440              8.556953       8.735895      -0.438853      -0.473529       8.234551       1.072145       8.700413          -0.000001
          161              N       2.314572       6.686077       5.252776      -0.297652      38.292346 0.59746947E+03  0.15033342E+05                                 9.481652                            7.913933      -0.170683       1.945344                    0.998170      30.099263      86.194652       0.619250       0.393098      -1.092226       0.007853      -0.041574       0.073182       0.084532      -0.008346      -0.008540      -0.030812      -0.078010       0.023371      -0.046911      -0.008301       0.055212             10.385180       6.321217      -1.300791      -1.034856      11.402920       1.337776      13.431404          -0.000001
          162              N       2.002694       7.661918       7.229984      -0.310122      42.012586 0.59406039E+03  0.14926515E+05                                10.125002                            7.884425      -0.143766       1.945798                    0.998904      30.377687      86.936781       0.621209       0.392411      -1.092680       0.011306      -0.082676      -0.008728       0.083900      -0.017118      -0.009164      -0.022284      -0.115248       0.030848      -0.067289       0.004021       0.063268             11.721772       6.034624      -1.839905      -1.249542      13.853653       3.879936      15.277041          -0.000001
          163              N       0.892868      10.641052       9.886676      -0.309760      39.951995 0.60424014E+03  0.15260351E+05                                 9.799587                            7.969942      -0.235931       1.919739                    0.998037      30.449054      87.616370       0.615204       0.394214      -1.090467      -0.026054       0.010367       0.076594       0.081565       0.001258      -0.038750      -0.019505      -0.044126       0.123769      -0.058461      -0.003687       0.062149             10.973153       7.374411      -1.772385      -2.587187      12.887710       0.843980      12.657339          -0.000001
          164              N       0.416185      12.688299      10.610276      -0.312342      40.085584 0.61248964E+03  0.15510101E+05                                 9.758075                            7.979682      -0.155164       1.939682                    0.999136      30.580625      87.906538       0.620421       0.389856      -1.094287      -0.018499      -0.065370       0.054758       0.087258      -0.005561      -0.038338      -0.015615      -0.051915       0.119353      -0.062238       0.004657       0.057582             10.924592       7.486752      -1.369662      -2.095237      15.049085      -0.634063      10.237938          -0.000002
          165              N       8.116128       3.125323       5.252776      -0.297652      38.292346 0.59746947E+03  0.15033342E+05                                 9.481652                            7.913933      -0.170683       1.945344                    0.998170      30.099263      86.194651       0.619250       0.393098      -1.092226      -0.007853       0.041574       0.073182       0.084532      -0.008346       0.008540       0.030812      -0.078011       0.023371      -0.046911      -0.008301       0.055212             10.385180       6.321217      -1.300791       1.034856      11.402920      -1.337776      13.431404          -0.000001
          166              N       8.428006       2.149482       7.229984      -0.310122      42.012586 0.59406039E+03  0.14926515E+05                                10.125003                            7.884426      -0.143766       1.945798                    0.998904      30.377687      86.936784       0.621209       0.392411      -1.092680      -0.011306       0.082676      -0.008728       0.083900      -0.017118       0.009164       0.022284      -0.115248       0.030848      -0.067289       0.004021       0.063268             11.721773       6.034624      -1.839905       1.249542      13.853654      -3.879936      15.277041          -0.000001
          167              N       9.537832      18.793148       9.886676      -0.309760      39.951997 0.60424017E+03  0.15260352E+05                                 9.799588                            7.969942      -0.235931       1.919739                    0.998037      30.449055      87.616375       0.615204       0.394214      -1.090467       0.026054      -0.010367       0.076594       0.081565       0.001258       0.038750       0.019505      -0.044126       0.123769      -0.058461      -0.003687       0.062149             10.973154       7.374411      -1.772385       2.587187      12.887711      -0.843980      12.657340          -0.000001
          168              N      10.014515      16.745901      10.610276      -0.312342      40.085584 0.61248965E+03  0.15510101E+05                                 9.758074                            7.979682      -0.155164       1.939682                    0.999136      30.580625      87.906536       0.620421       0.389856      -1.094287       0.018499       0.065370       0.054758       0.087258      -0.005561       0.038338       0.015615      -0.051915       0.119353      -0.062238       0.004657       0.057582             10.924592       7.486752      -1.369662       2.095236      15.049085       0.634063      10.237938          -0.000002
          169              N       7.529922       3.125323       1.140574      -0.297652      38.292352 0.59746958E+03  0.15033345E+05                                 9.481653                            7.913934      -0.170684       1.945344                    0.998170      30.099266      86.194662       0.619250       0.393098      -1.092226       0.007853       0.041574      -0.073182       0.084532       0.008346       0.008540      -0.030812      -0.078011       0.023371      -0.046911      -0.008301       0.055212             10.385181       6.321217       1.300791       1.034856      11.402921       1.337776      13.431405          -0.000001
          170              N       7.218044       2.149482      11.950066      -0.310122      42.012589 0.59406045E+03  0.14926517E+05                                10.125003                            7.884426      -0.143765       1.945798                    0.998904      30.377688      86.936785       0.621209       0.392411      -1.092680       0.011306       0.082676       0.008728       0.083900       0.017118       0.009164      -0.022284      -0.115248       0.030848      -0.067289       0.004021       0.063268             11.721773       6.034624       1.839905       1.249542      13.853654       3.879936      15.277041          -0.000001
          171              N       6.108218      18.793148       9.293374      -0.309760      39.951994 0.60424011E+03  0.15260350E+05                                 9.799587                            7.969941      -0.235931       1.919739                    0.998037      30.449053      87.616366       0.615204       0.394214      -1.090468      -0.026054      -0.010367      -0.076594       0.081565      -0.001258       0.038750      -0.019505      -0.044126       0.123769      -0.058461      -0.003687       0.062149             10.973153       7.374411       1.772385       2.587187      12.887710       0.843980      12.657339          -0.000001
          172              N       5.631535      16.745901       8.569774      -0.312342      40.085584 0.61248964E+03  0.15510101E+05                                 9.758075                            7.979682      -0.155164       1.939682                    0.999136      30.580625      87.906538       0.620421       0.389856      -1.094287      -0.018499       0.065370      -0.054758       0.087258       0.005561       0.038338      -0.015615      -0.051915       0.119353      -0.062238       0.004657       0.057582             10.924592       7.486752       1.369662       2.095236      15.049085      -0.634063      10.237938          -0.000001
          173              N       2.900778       6.686077       1.140574      -0.297652      38.292348 0.59746951E+03  0.15033343E+05                                 9.481653                            7.913933      -0.170683       1.945344                    0.998170      30.099264      86.194655       0.619250       0.393098      -1.092226      -0.007853      -0.041574      -0.073182       0.084532       0.008346      -0.008540       0.030812      -0.078011       0.023371      -0.046911      -0.008301       0.055212             10.385181       6.321217       1.300791      -1.034856      11.402920      -1.337776      13.431405          -0.000001
          174              N       3.212656       7.661918      11.950066      -0.310122      42.012589 0.59406045E+03  0.14926517E+05                                10.125003                            7.884426      -0.143765       1.945798                    0.998904      30.377688      86.936784       0.621209       0.392411      -1.092680      -0.011306      -0.082676       0.008728       0.083900       0.017119      -0.009164       0.022284      -0.115248       0.030848      -0.067289       0.004021       0.063268             11.721773       6.034624       1.839905      -1.249542      13.853654      -3.879936      15.277041          -0.000001
          175              N       4.322482      10.641052       9.293374      -0.309760      39.951997 0.60424018E+03  0.15260352E+05                                 9.799588                            7.969942      -0.235931       1.919739                    0.998037      30.449055      87.616374       0.615204       0.394214      -1.090467       0.026054       0.010367      -0.076594       0.081565      -0.001258      -0.038750       0.019505      -0.044126       0.123769      -0.058461      -0.003687       0.062149             10.973154       7.374411       1.772385      -2.587187      12.887711      -0.843980      12.657339          -0.000001
          176              N       4.799165      12.688299       8.569774      -0.312342      40.085586 0.61248968E+03  0.15510102E+05                                 9.758075                            7.979682      -0.155164       1.939682                    0.999136      30.580626      87.906539       0.620421       0.389856      -1.094287       0.018499      -0.065370      -0.054758       0.087258       0.005561      -0.038338       0.015615      -0.051915       0.119353      -0.062238       0.004657       0.057582             10.924592       7.486752       1.369662      -2.095236      15.049085       0.634063      10.237938          -0.000001
          177              N       8.116128      12.936723       7.533924      -0.297652      38.292345 0.59746946E+03  0.15033341E+05                                 9.481652                            7.913933      -0.170684       1.945344                    0.998170      30.099263      86.194653       0.619250       0.393098      -1.092226      -0.007853       0.041574      -0.073182       0.084532      -0.008346      -0.008540      -0.030812      -0.078011       0.023371      -0.046911      -0.008301       0.055212             10.385180       6.321217      -1.300791      -1.034856      11.402920       1.337776      13.431404          -0.000001
          178              N       8.428006      11.960882       5.556716      -0.310122      42.012588 0.59406042E+03  0.14926516E+05                                10.125003                            7.884426      -0.143766       1.945798                    0.998904      30.377688      86.936788       0.621209       0.392411      -1.092680      -0.011306       0.082676       0.008728       0.083900      -0.017118      -0.009164      -0.022284      -0.115248       0.030848      -0.067289       0.004021       0.063268             11.721774       6.034624      -1.839905      -1.249543      13.853655       3.879937      15.277042          -0.000001
          179              N       9.537832       8.981748       2.900024      -0.309760      39.951997 0.60424017E+03  0.15260352E+05                                 9.799588                            7.969942      -0.235931       1.919739                    0.998037      30.449055      87.616377       0.615204       0.394214      -1.090467       0.026054      -0.010367      -0.076594       0.081565       0.001258      -0.038750      -0.019505      -0.044126       0.123769      -0.058461      -0.003687       0.062149             10.973154       7.374412      -1.772385      -2.587187      12.887711       0.843981      12.657340          -0.000001
          180              N      10.014515       6.934501       2.176424      -0.312342      40.085582 0.61248960E+03  0.15510099E+05                                 9.758074                            7.979682      -0.155164       1.939682                    0.999136      30.580624      87.906533       0.620421       0.389856      -1.094287       0.018499       0.065370      -0.054758       0.087258      -0.005561      -0.038338      -0.015615      -0.051915       0.119353      -0.062238       0.004657       0.057582             10.924591       7.486751      -1.369661      -2.095236      15.049084      -0.634063      10.237938          -0.000002
          181              N       2.314572      16.497477       7.533924      -0.297652      38.292345 0.59746946E+03  0.15033341E+05                                 9.481652                            7.913933      -0.170684       1.945344                    0.998170      30.099263      86.194653       0.619250       0.393098      -1.092226       0.007853      -0.041574      -0.073182       0.084532      -0.008346       0.008540       0.030812      -0.078010       0.023371      -0.046911      -0.008301       0.055212             10.385180       6.321217      -1.300791       1.034856      11.402920      -1.337776      13.431404          -0.000001
          182              N       2.002694      17.473318       5.556716      -0.310122      42.012590 0.59406046E+03  0.14926517E+05                                10.125004                            7.884426      -0.143766       1.945798                    0.998904      30.377689      86.936794       0.621209       0.392411      -1.092680       0.011306      -0.082676       0.008728       0.083900      -0.017118       0.009164       0.022284      -0.115248       0.030848      -0.067289       0.004021       0.063268             11.721774       6.034625      -1.839905       1.249543      13.853655      -3.879937      15.277043          -0.000001
          183              N       0.892868       0.829652       2.900024      -0.309760      39.951999 0.60424020E+03  0.15260353E+05                                 9.799588                            7.969942      -0.235931       1.919739                    0.998037      30.449056      87.616380       0.615204       0.394214      -1.090467      -0.026054       0.010367      -0.076594       0.081565       0.001258       0.038750       0.019505      -0.044126       0.123769      -0.058461      -0.003687       0.062149             10.973154       7.374412      -1.772385       2.587187      12.887711      -0.843981      12.657340          -0.000001
          184              N       0.416185       2.876899       2.176424      -0.312342      40.085580 0.61248956E+03  0.15510098E+05                                 9.758074                            7.979682      -0.155164       1.939682                    0.999136      30.580623      87.906531       0.620421       0.389856      -1.094287      -0.018499      -0.065370      -0.054758       0.087258      -0.005561       0.038338       0.015615      -0.051915       0.119353      -0.062238       0.004657       0.057582             10.924591       7.486751      -1.369661       2.095236      15.049084       0.634063      10.237938          -0.000001
          185              N       2.900778      16.497477      11.646126      -0.297652      38.292346 0.59746946E+03  0.15033341E+05                                 9.481652                            7.913933      -0.170684       1.945344                    0.998170      30.099263      86.194652       0.619250       0.393098      -1.092226      -0.007853      -0.041574       0.073182       0.084532       0.008346       0.008540      -0.030812      -0.078011       0.023371      -0.046911      -0.008301       0.055212             10.385180       6.321217       1.300791       1.034856      11.402920       1.337776      13.431404          -0.000001
          186              N       3.212656      17.473318       0.836634      -0.310122      42.012589 0.59406045E+03  0.14926517E+05                                10.125003                            7.884426      -0.143765       1.945798                    0.998904      30.377688      86.936783       0.621209       0.392411      -1.092680      -0.011306      -0.082676      -0.008728       0.083900       0.017118       0.009164      -0.022284      -0.115248       0.030848      -0.067289       0.004021       0.063268             11.721773       6.034624       1.839905       1.249542      13.853654       3.879936      15.277041          -0.000001
          187              N       4.322482       0.829652       3.493326      -0.309760      39.951993 0.60424010E+03  0.15260350E+05                                 9.799587                            7.969942      -0.235931       1.919739                    0.998037      30.449053      87.616368       0.615204       0.394214      -1.090467       0.026054       0.010367       0.076594       0.081565      -0.001258       0.038750      -0.019505      -0.044126       0.123769      -0.058461      -0.003687       0.062149             10.973153       7.374411       1.772385       2.587187      12.887710       0.843980      12.657339          -0.000001
          188              N       4.799165       2.876899       4.216926      -0.312342      40.085581 0.61248960E+03  0.15510099E+05                                 9.758074                            7.979682      -0.155164       1.939682                    0.999136      30.580624      87.906534       0.620421       0.389856      -1.094287       0.018499      -0.065370       0.054758       0.087258       0.005561       0.038338      -0.015615      -0.051915       0.119353      -0.062238       0.004657       0.057582             10.924591       7.486751       1.369661       2.095236      15.049084      -0.634063      10.237938          -0.000002
          189              N       7.529922      12.936723      11.646126      -0.297652      38.292346 0.59746946E+03  0.15033341E+05                                 9.481653                            7.913933      -0.170684       1.945344                    0.998170      30.099263      86.194653       0.619250       0.393098      -1.092226       0.007853       0.041574       0.073182       0.084532       0.008346      -0.008540       0.030812      -0.078011       0.023371      -0.046911      -0.008301       0.055212             10.385180       6.321217       1.300791      -1.034856      11.402920      -1.337776      13.431404          -0.000001
          190              N       7.218044      11.960882       0.836634      -0.310122      42.012587 0.59406041E+03  0.14926516E+05                                10.125002                            7.884425      -0.143765       1.945798                    0.998904      30.377687      86.936781       0.621209       0.392411      -1.092680       0.011306       0.082676      -0.008728       0.083900       0.017118      -0.009164       0.022284      -0.115248       0.030848      -0.067289       0.004021       0.063268             11.721773       6.034624       1.839905      -1.249542      13.853654      -3.879935      15.277040          -0.000001
          191              N       6.108218       8.981748       3.493326      -0.309760      39.951993 0.60424010E+03  0.15260350E+05                                 9.799587                            7.969942      -0.235931       1.919739                    0.998037      30.449053      87.616368       0.615204       0.394214      -1.090467      -0.026054      -0.010367       0.076594       0.081565      -0.001258      -0.038750       0.019505      -0.044126       0.123769      -0.058461      -0.003687       0.062149             10.973153       7.374411       1.772385      -2.587187      12.887710      -0.843980      12.657339          -0.000001
          192              N       5.631535       6.934501       4.216926      -0.312342      40.085581 0.61248960E+03  0.15510099E+05                                 9.758074                            7.979682      -0.155164       1.939682                    0.999136      30.580624      87.906532       0.620421       0.389856      -1.094287      -0.018499       0.065370       0.054758       0.087258       0.005561      -0.038338       0.015615      -0.051915       0.119353      -0.062238       0.004657       0.057582             10.924591       7.486751       1.369661      -2.095236      15.049084       0.634063      10.237937          -0.000002

******************************************************
Auxiliary information for the entire system
The total spin magnetic moment of the unit cell is   -0.000034
The total net atomic charge of the unit cell is   -0.000003
Accuracy of reproducing the electrostatic potential in the unit cell:
  The inner radius (bohr) =    5.0000
  The outer radius (bohr) =   12.0000
  Valid grid points have density less than (e/(bohr^3)) =    0.0001
  The number of valid grid points were=        32384
  The rms potential error without charges in kcal/mol is=      1.53599
  The rms potential error with partial charges in kcal/mol is=      0.53694
  The RRMSE value at monopole order=      0.34957
  The rms potential error with partial charges and cloud penetration in kcal/mol is=      0.55589
  The RRMSE value at monopole order with cloud penetration is=      0.36191
  The rms potential error with partial charges and atomic dipoles in kcal/mol is=      0.68989
  The RRMSE value at dipole order=      0.44915
  The rms potential error with partial charges, atomic dipoles and cloud penetration in kcal/mol is=      0.69994
  The RRMSE value at dipole order with cloud penetration=      0.45569

******************************************************
The electron densities and ab initio electrostatic potential were computed in VASP using the PBE functional and
projector augmented wave method. See the main text of the journal article for a description of computational details.
The atomic charges, dipoles, and quadrupoles were computed with the DDEC6 method as described in
(a) T. A. Manz and N. Gabaldon Limas, RSC Adv. 6 (2016) 47771-47801 DOI: 10.1039/c6ra04656h
(b) N. Gabaldon Limas and T. A. Manz, RSC Adv. 8 (2018) 2678-2707 DOI: 10.1039/c7ra11829e.
For each atom in the material, the electron cloud parameters were fit to the spherically averaged atom-in-material
electron density using radial positions for which this density was between 10^-4 and 10^-2 electrons per cubic bohr.
The polarizabilities, dispersion coefficients, and quantum Drude oscillator (QDO) parameters were fit using the MCLF method.
The magnetic structure of the system was optimized in VASP from the default ferromagnetic initial guess using spin polarization.
The atomic spin moments (ASMs) were computed on this optimized magnetic structure using the DDEC6 partition as inputs
to the method of T. A. Manz and D. S. Sholl, J. Chem. Theory Comput. 7 (2011) 4146-4164 DOI: 10.1021/ct200539n.
The RMSE and RRMSE were computed using a uniform grid with Ewald summation.
