# Supplementary material for: A collection of forcefield precursors for metal–organic frameworks
Source: RSC Adv. 2019 Nov 13;9(63):36492–507. doi: 10.1039/c9ra07327b (PMC9075174; doi:10.1039/c9ra07327b)
Supplement: RA-009-C9RA07327B-s3603 [file RA-009-C9RA07327B-s3603.xyz]

  192
jmolscript: load "" {1 1 1} spacegroup "x,y,z" unitcell [{     11.113700     0.000000     0.000000 }, {     -2.601330    12.413976     0.000000 }, {      0.000000     0.000000    19.726000 }]
Ag     5.435967     8.123954     0.938958     0.251733
Ag     7.866010     3.042914     3.295228     0.263750
Ag     7.360336    10.428236     0.589413     0.251593
Ag     3.411929     9.486512    15.092560     0.259957
Ag     8.633253     4.290022    10.801958     0.251733
Ag     6.203210     9.371062    13.158228     0.263750
Ag     6.708884     1.985740    10.452413     0.251593
Ag    -0.456409     2.927464     5.229560     0.259957
Ag     3.076403     4.290022    18.787042     0.251733
Ag     0.646360     9.371062    16.430772     0.263750
Ag     1.152034     1.985740    19.136587     0.251593
Ag     5.100441     2.927464     4.633440     0.259957
Ag    -0.120883     8.123954     8.924042     0.251733
Ag     2.309160     3.042914     6.567772     0.263750
Ag     1.803486    10.428236     9.273587     0.251593
Ag     8.968779     9.486512    14.496440     0.259957
H      5.974947     7.747562     4.211501     0.111345
H      6.940958     5.699256     5.185965     0.112157
H      6.689079     5.707946     0.063123     0.159235
H      7.961354     4.892348     0.589807     0.165700
H      6.502256     4.239373     0.670684     0.168666
H      8.832784     0.304142     5.043938     0.106923
H      7.140690    10.702089     3.953090     0.112048
H      8.148431     1.957684     0.741698     0.164114
H      9.393252     1.145810     0.149918     0.153915
H      7.928740     0.502766     0.114411     0.162253
H      3.392267     7.640802    10.338397     0.113190
H      3.904238     7.244796    12.731160     0.114144
H      1.444758    11.625689    11.721189     0.162776
H      2.434253    11.788312    12.967872     0.166778
H      1.031861    11.039749    13.153297     0.163676
H      3.695297    10.925540     0.288000     0.114282
H      2.961733    11.525135    17.721838     0.111820
H      5.073486     7.620940    16.342991     0.162815
H      4.774235     6.879825    17.729729     0.157227
H      6.150261     7.669354    17.526551     0.166311
H      8.094273     4.666414    14.074501     0.111345
H      7.128262     6.714720    15.048965     0.112157
H      7.380141     6.706030     9.926123     0.159235
H      6.107866     7.521628    10.452807     0.165701
H      7.566964     8.174603    10.533684     0.168666
H      5.236436    12.109834    14.906938     0.106923
H      6.928530     1.711887    13.816090     0.112048
H      5.920789    10.456292    10.604698     0.164114
H      4.675968    11.268166    10.012918     0.153915
H      6.140480    11.911210     9.977411     0.162253
H     -0.436747     4.773174     0.475397     0.113190
H     -0.948718     5.169180     2.868160     0.114144
H      1.510762     0.788287     1.858189     0.162776
H      0.521267     0.625664     3.104872     0.166778
H      1.923659     1.374227     3.290297     0.163676
H     10.373923     1.488436    10.151000     0.114282
H     -0.006213     0.888841     7.858838     0.111820
H      8.995734     4.793036     6.479991     0.162815
H      9.294985     5.534151     7.866729     0.157226
H      7.918959     4.744622     7.663551     0.166311
H      2.537423     4.666414    15.514499     0.111345
H      1.571412     6.714720    14.540035     0.112157
H      1.823291     6.706030    19.662877     0.159235
H      0.551016     7.521628    19.136193     0.165701
H      2.010114     8.174603    19.055316     0.168666
H     -0.320414    12.109834    14.682062     0.106923
H      1.371680     1.711887    15.772910     0.112048
H      0.363939    10.456292    18.984302     0.164114
H     -0.880882    11.268166    19.576082     0.153915
H      0.583630    11.911210    19.611589     0.162253
H      5.120103     4.773174     9.387603     0.113190
H      4.608132     5.169180     6.994840     0.114145
H      7.067612     0.788287     8.004811     0.162776
H      6.078117     0.625664     6.758128     0.166778
H      7.480509     1.374227     6.572703     0.163675
H      4.817073     1.488436    19.438000     0.114283
H      5.550637     0.888841     2.004162     0.111821
H      3.438884     4.793036     3.383009     0.162815
H      3.738135     5.534151     1.996271     0.157226
H      2.362109     4.744622     2.199449     0.166311
H      0.418097     7.747562     5.651499     0.111345
H      1.384108     5.699256     4.677035     0.112157
H      1.132229     5.707946     9.799877     0.159235
H      2.404504     4.892348     9.273193     0.165701
H      0.945406     4.239373     9.192316     0.168666
H      3.275934     0.304142     4.819062     0.106923
H      1.583840    10.702089     5.909910     0.112048
H      2.591581     1.957684     9.121302     0.164114
H      3.836402     1.145810     9.713082     0.153915
H      2.371890     0.502766     9.748589     0.162253
H      8.949117     7.640802    19.250603     0.113191
H      9.461088     7.244796    16.857840     0.114145
H      7.001608    11.625689    17.867811     0.162776
H      7.991103    11.788312    16.621128     0.166778
H      6.588711    11.039749    16.435703     0.163675
H     -1.861553    10.925540     9.575000     0.114283
H      8.518583    11.525135    11.867162     0.111821
H     -0.483364     7.620940    13.246009     0.162815
H     -0.782615     6.879825    11.859271     0.157226
H      0.593411     7.669354    12.062449     0.166311
C      6.821805     5.663256     2.100819     0.379390
C      6.291513     6.995275     3.722296    -0.093270
C      6.825892     5.871811     4.258843    -0.082342
C      7.009568     5.074833     0.737752    -0.552833
C      8.778821     0.455593     1.968655     0.373444
C      8.897743     0.163864     4.106953    -0.099455
C      6.793738    11.466790     3.507283    -0.084257
C      8.542772     1.067602     0.629259    -0.553614
C      2.429231     9.897663    12.192641     0.391092
C      3.174095     8.220535    11.058396    -0.093458
C      3.456341     8.003290    12.374120    -0.097425
C      1.779597    11.199889    12.537846    -0.547170
C      4.558636     8.905786    17.844140     0.382096
C      3.865701    10.425257    19.224960    -0.095843
C      3.464466    10.754227    17.960523    -0.088658
C      5.193821     7.661906    17.315483    -0.548310
C      7.247415     6.750720    11.963819     0.379390
C      7.777707     5.418701    13.585296    -0.093270
C      7.243328     6.542165    14.121843    -0.082343
C      7.059652     7.339143    10.600752    -0.552834
C      5.290399    11.958383    11.831655     0.373444
C      5.171477    12.250112    13.969953    -0.099455
C      7.275482     0.947186    13.370283    -0.084257
C      5.526448    11.346374    10.492259    -0.553614
C      0.526289     2.516313     2.329641     0.391092
C     -0.218575     4.193441     1.195396    -0.093458
C     -0.500821     4.410686     2.511120    -0.097425
C      1.175923     1.214087     2.674846    -0.547170
C      9.510584     3.508190     7.981140     0.382096
C     10.203519     1.988719     9.361960    -0.095843
C     10.604754     1.659749     8.097523    -0.088658
C      8.875399     4.752070     7.452483    -0.548310
C      1.690565     6.750720    17.625181     0.379390
C      2.220857     5.418701    16.003704    -0.093270
C      1.686478     6.542165    15.467157    -0.082343
C      1.502802     7.339143    18.988248    -0.552834
C     -0.266451    11.958383    17.757345     0.373444
C     -0.385373    12.250112    15.619047    -0.099455
C      1.718632     0.947186    16.218717    -0.084257
C     -0.030402    11.346374    19.096741    -0.553614
C      6.083139     2.516313     7.533359     0.391092
C      5.338275     4.193441     8.667604    -0.093458
C      5.056029     4.410686     7.351880    -0.097426
C      6.732773     1.214087     7.188154    -0.547170
C      3.953734     3.508190     1.881860     0.382096
C      4.646669     1.988719     0.501040    -0.095843
C      5.047904     1.659749     1.765477    -0.088658
C      3.318549     4.752070     2.410517    -0.548310
C      1.264955     5.663256     7.762181     0.379390
C      0.734663     6.995275     6.140704    -0.093270
C      1.269042     5.871811     5.604157    -0.082342
C      1.452718     5.074833     9.125248    -0.552834
C      3.221971     0.455593     7.894345     0.373444
C      3.340893     0.163864     5.756047    -0.099455
C      1.236888    11.466790     6.355717    -0.084257
C      2.985922     1.067602     9.233741    -0.553614
C      7.986081     9.897663    17.396359     0.391092
C      8.730945     8.220535    18.530604    -0.093458
C      9.013191     8.003290    17.214880    -0.097425
C      7.336447    11.199889    17.051154    -0.547170
C     -0.998214     8.905786    11.744860     0.382096
C     -1.691149    10.425257    10.364040    -0.095843
C     -2.092384    10.754227    11.628477    -0.088658
C     -0.363029     7.661906    12.273517    -0.548310
N      6.282412     6.863687     2.345421    -0.307462
N      7.175754     5.018970     3.229146    -0.315527
N      8.502101     1.060154     3.130516    -0.300823
N      6.710051    11.638102     2.134353    -0.311825
N      2.519711     9.423449    10.955820    -0.303123
N      2.978193     9.075858    13.098064    -0.316343
N      3.902011     9.795868    17.102442    -0.301737
N      4.561490     9.242205    19.150001    -0.308956
N      7.786808     5.550289    12.208421    -0.307462
N      6.893466     7.395006    13.092146    -0.315527
N      5.567119    11.353822    12.993516    -0.300823
N      7.359169     0.775873    11.997353    -0.311825
N      0.435809     2.990527     1.092820    -0.303123
N     -0.022673     3.338118     3.235064    -0.316343
N     10.167209     2.618108     7.239442    -0.301737
N      9.507730     3.171771     9.287001    -0.308956
N      2.229958     5.550289    17.380579    -0.307462
N      1.336616     7.395006    16.496854    -0.315527
N      0.010269    11.353822    16.595484    -0.300823
N      1.802319     0.775873    17.591647    -0.311825
N      5.992659     2.990527     8.770180    -0.303123
N      5.534177     3.338118     6.627936    -0.316343
N      4.610359     2.618108     2.623558    -0.301737
N      3.950880     3.171771     0.575999    -0.308956
N      0.725562     6.863687     7.517579    -0.307462
N      1.618904     5.018970     6.633854    -0.315527
N      2.945251     1.060154     6.732484    -0.300823
N      1.153201    11.638102     7.728647    -0.311825
N      8.076561     9.423449    18.633180    -0.303123
N      8.535043     9.075858    16.490936    -0.316343
N     -1.654839     9.795868    12.486558    -0.301737
N     -0.995360     9.242205    10.438999    -0.308956

The following XYZ coordinates are in angstroms. Other properties are in atomic units.
The sperically averaged electron density of each atom fit to a function of the form exp(a - br)
eigen_1, eigen_2 and eigen_3 are the three eigenvalues of traceless quadrupole moment tensor
  atom number  atomic symbol              X              Y              Z     net charge C6 coefficient C8 coefficient C10 coefficient fluctuating dipole atomic polarizability isotropic forcefield polarizability              a              b squared Pearson coefficient          <r^3>          <r^4>         wp_QDO          m_QDO          q_QDO       dipole_x       dipole_y       dipole_z         dipole            Qxy            Qxz            Qyz     Q(x^2-y^2)  Q(3z^2 - R^2)        eigen_1        eigen_2        eigen_3 static polarizability      alpha(xx)      alpha(xy)      alpha(xz)      alpha(yy)      alpha(yz)      alpha(zz) atomic spin moment
            1             Ag       5.435967       8.123954       0.938958       0.251733     238.886885 0.52427847E+04  0.20880231E+06                                30.299559                           23.808554       1.196103       2.015468                    0.999519      90.128005     246.986372       0.379313       0.405448      -1.178506      -0.010817      -0.003989      -0.006176       0.013079      -0.086393       0.000654       0.011122      -0.082637       0.260951      -0.139443       0.050063       0.089380             37.059122      25.253922      -6.812106      11.565006      44.001388     -24.449117      41.922056           0.000000
            2             Ag       7.866010       3.042914       3.295228       0.263750     225.063968 0.60480757E+04  0.24864889E+06                                29.212190                           25.509686       1.167453       2.009588                    0.999114      89.997808     247.361522       0.369243       0.403482      -1.184615       0.029542       0.012601      -0.053445       0.062353      -0.051254       0.002357       0.009063      -0.081023       0.080137      -0.079037       0.025171       0.053866             32.796945      38.859818     -13.871427      -1.187407      40.981426       1.234468      18.549590           0.000001
            3             Ag       7.360336      10.428236       0.589413       0.251593     228.936045 0.52550559E+04  0.20932736E+06                                29.473835                           23.806738       1.229305       2.024866                    0.999521      90.006889     246.345000       0.380193       0.404440      -1.179724      -0.020191       0.019194      -0.022628       0.035890      -0.087525       0.011565       0.010586      -0.051796       0.176153      -0.121982       0.059181       0.062800             35.253845      24.517698      -3.007487     -10.580785      37.123326      21.028038      44.120509           0.000001
            4             Ag       3.411929       9.486512      15.092560       0.259957     239.147895 0.58465621E+04  0.23862768E+06                                30.304132                           25.083537       1.176753       2.010516                    0.999314      90.153567     247.879250       0.371858       0.403560      -1.183113      -0.003860      -0.008746      -0.005253       0.010908      -0.026201       0.037630      -0.007333      -0.212573       0.142656      -0.140347       0.050781       0.089566             35.655034      28.126410       2.745754       1.366070      16.764500      -1.223711      62.074191           0.000001
            5             Ag       8.633253       4.290022      10.801958       0.251733     238.886891 0.52427848E+04  0.20880232E+06                                30.299560                           23.808555       1.196103       2.015468                    0.999519      90.128005     246.986373       0.379313       0.405448      -1.178506       0.010817       0.003989      -0.006176       0.013079      -0.086393      -0.000654      -0.011122      -0.082637       0.260951      -0.139443       0.050063       0.089380             37.059123      25.253923      -6.812107     -11.565006      44.001389      24.449119      41.922058           0.000000
            6             Ag       6.203210       9.371062      13.158228       0.263750     225.063993 0.60480764E+04  0.24864893E+06                                29.212192                           25.509688       1.167453       2.009588                    0.999114      89.997812     247.361540       0.369243       0.403482      -1.184615      -0.029542      -0.012601      -0.053445       0.062353      -0.051254      -0.002357      -0.009063      -0.081023       0.080138      -0.079037       0.025171       0.053866             32.796948      38.859823     -13.871429       1.187407      40.981429      -1.234467      18.549592           0.000001
            7             Ag       6.708884       1.985740      10.452413       0.251593     228.936018 0.52550569E+04  0.20932741E+06                                29.473833                           23.806740       1.229305       2.024866                    0.999521      90.006889     246.345003       0.380193       0.404440      -1.179724       0.020191      -0.019194      -0.022628       0.035890      -0.087525      -0.011565      -0.010586      -0.051796       0.176153      -0.121982       0.059182       0.062800             35.253840      24.517698      -3.007484      10.580780      37.123327     -21.028032      44.120494           0.000001
            8             Ag      -0.456409       2.927464       5.229560       0.259957     239.147910 0.58465626E+04  0.23862771E+06                                30.304134                           25.083538       1.176753       2.010516                    0.999314      90.153569     247.879261       0.371858       0.403560      -1.183113       0.003860       0.008746      -0.005253       0.010908      -0.026201      -0.037630       0.007333      -0.212573       0.142656      -0.140347       0.050781       0.089566             35.655035      28.126411       2.745754      -1.366069      16.764501       1.223712      62.074194           0.000001
            9             Ag       3.076403       4.290022      18.787042       0.251733     238.886896 0.52427851E+04  0.20880233E+06                                30.299560                           23.808556       1.196103       2.015468                    0.999519      90.128005     246.986377       0.379313       0.405448      -1.178506       0.010817       0.003989       0.006176       0.013079      -0.086393       0.000654       0.011122      -0.082637       0.260951      -0.139443       0.050063       0.089380             37.059124      25.253923      -6.812106      11.565006      44.001389     -24.449119      41.922059           0.000000
           10             Ag       0.646360       9.371062      16.430772       0.263750     225.063989 0.60480763E+04  0.24864893E+06                                29.212192                           25.509688       1.167453       2.009588                    0.999114      89.997811     247.361537       0.369243       0.403482      -1.184615      -0.029542      -0.012601       0.053445       0.062353      -0.051254       0.002357       0.009063      -0.081023       0.080137      -0.079037       0.025171       0.053866             32.796948      38.859822     -13.871429      -1.187407      40.981429       1.234467      18.549592           0.000001
           11             Ag       1.152034       1.985740      19.136587       0.251593     228.936028 0.52550571E+04  0.20932742E+06                                29.473835                           23.806741       1.229305       2.024866                    0.999521      90.006889     246.345006       0.380193       0.404440      -1.179724       0.020191      -0.019194       0.022628       0.035890      -0.087525       0.011565       0.010586      -0.051796       0.176153      -0.121982       0.059181       0.062800             35.253842      24.517699      -3.007485     -10.580781      37.123329      21.028033      44.120497           0.000001
           12             Ag       5.100441       2.927464       4.633440       0.259957     239.147920 0.58465629E+04  0.23862772E+06                                30.304134                           25.083539       1.176753       2.010516                    0.999314      90.153572     247.879270       0.371858       0.403560      -1.183113       0.003860       0.008746       0.005253       0.010908      -0.026201       0.037630      -0.007332      -0.212573       0.142656      -0.140347       0.050781       0.089566             35.655036      28.126412       2.745754       1.366069      16.764501      -1.223712      62.074195           0.000001
           13             Ag      -0.120883       8.123954       8.924042       0.251733     238.886929 0.52427859E+04  0.20880238E+06                                30.299564                           23.808558       1.196102       2.015468                    0.999519      90.128007     246.986393       0.379313       0.405448      -1.178506      -0.010818      -0.003989       0.006176       0.013079      -0.086393      -0.000654      -0.011122      -0.082637       0.260951      -0.139443       0.050063       0.089380             37.059128      25.253926      -6.812107     -11.565007      44.001396      24.449121      41.922061           0.000000
           14             Ag       2.309160       3.042914       6.567772       0.263750     225.063992 0.60480766E+04  0.24864894E+06                                29.212193                           25.509689       1.167453       2.009588                    0.999114      89.997812     247.361544       0.369243       0.403482      -1.184615       0.029542       0.012601       0.053445       0.062353      -0.051254      -0.002357      -0.009063      -0.081023       0.080137      -0.079037       0.025171       0.053866             32.796949      38.859824     -13.871429       1.187407      40.981430      -1.234468      18.549592           0.000001
           15             Ag       1.803486      10.428236       9.273587       0.251593     228.936072 0.52550567E+04  0.20932740E+06                                29.473837                           23.806740       1.229305       2.024866                    0.999521      90.006892     246.345017       0.380193       0.404440      -1.179724      -0.020191       0.019194       0.022628       0.035890      -0.087525      -0.011565      -0.010586      -0.051796       0.176153      -0.121982       0.059181       0.062800             35.253848      24.517701      -3.007487      10.580785      37.123331     -21.028040      44.120513           0.000001
           16             Ag       8.968779       9.486512      14.496440       0.259957     239.147912 0.58465627E+04  0.23862771E+06                                30.304134                           25.083538       1.176753       2.010516                    0.999314      90.153570     247.879263       0.371858       0.403560      -1.183113      -0.003860      -0.008746       0.005253       0.010908      -0.026201      -0.037630       0.007333      -0.212573       0.142656      -0.140347       0.050781       0.089566             35.655035      28.126411       2.745754      -1.366069      16.764501       1.223712      62.074194           0.000001
           17              H       5.974947       7.747562       4.211501       0.111345       1.390097 0.10221207E+02  0.10552018E+03                                 1.986809                            1.822727      -0.978529       2.408785                    0.997885       3.504183       9.706229       0.486744       1.218912      -0.725517      -0.013868       0.033046       0.029274       0.046274      -0.014373      -0.000326       0.005794      -0.028257       0.069168      -0.031752       0.006797       0.024955              2.034920       1.653653      -0.325188      -0.185988       2.569276       0.475215       1.881831           0.000000
           18              H       6.940958       5.699256       5.185965       0.112157       1.192218 0.83512618E+01  0.83470712E+02                                 1.906514                            1.725841      -1.166643       2.326316                    0.994676       3.702789      10.708461       0.458188       1.337460      -0.696120       0.003042      -0.003737       0.047951       0.048192      -0.013918       0.000654       0.008298      -0.023204       0.051426      -0.027085       0.005311       0.021775              2.005103       1.566183      -0.051960       0.237134       1.576141      -0.380682       2.872985           0.000000
           19              H       6.689079       5.707946       0.063123       0.159235       1.127798 0.83538581E+01  0.83651348E+02                                 1.855153                            1.732111      -1.310768       2.262399                    0.996312       3.684477      10.727322       0.454177       1.346776      -0.693682      -0.004084       0.008039      -0.010478       0.013824      -0.003211      -0.000308       0.003510      -0.006055       0.026267      -0.008866      -0.001083       0.009949              1.927274       1.610376      -0.229410       0.245158       2.071160      -0.641166       2.100286           0.000000
           20              H       7.961354       4.892348       0.589807       0.165700       1.007138 0.73438227E+01  0.70471755E+02                                 1.659934                            1.578972      -1.064642       2.381990                    0.998754       3.329147       9.172701       0.501366       1.273087      -0.710839       0.014905      -0.000415      -0.001265       0.014964       0.004821      -0.000266       0.006380       0.007458       0.008303      -0.010205       0.002745       0.007460              1.695541       2.314245      -0.197640      -0.111925       1.421781      -0.032533       1.350598           0.000001
           21              H       6.502256       4.239373       0.670684       0.168666       1.082001 0.82611630E+01  0.83052393E+02                                 1.848083                            1.756912      -1.465571       2.199996                    0.993381       3.789713      11.302555       0.434816       1.401167      -0.682221      -0.010881      -0.013898       0.001095       0.017685       0.005656      -0.007283       0.001361      -0.001453       0.017517      -0.011161       0.001157       0.010004              1.886333       1.885029       0.528059       0.009765       2.328175       0.004926       1.445795           0.000001
           22              H       8.832784       0.304142       5.043938       0.106923       1.272013 0.89832510E+01  0.90942545E+02                                 1.946769                            1.757063      -1.184531       2.308777                    0.995749       3.723980      10.647400       0.469462       1.288761      -0.706448      -0.001686      -0.003490       0.047584       0.047742      -0.015388       0.002891      -0.012255      -0.022281       0.057134      -0.028725       0.001223       0.027502              2.050045       1.590519      -0.051968      -0.228418       1.586042       0.342944       2.973575          -0.000000
           23              H       7.140690      10.702089       3.953090       0.112048       1.345354 0.98047440E+01  0.10032302E+03                                 1.955621                            1.793431      -0.934730       2.431609                    0.998336       3.477502       9.636330       0.486606       1.230167      -0.722773       0.016759      -0.034687       0.027748       0.047476      -0.014440       0.002024      -0.003838      -0.023793       0.062740      -0.029167       0.006911       0.022256              2.006432       1.655459      -0.337492       0.184106       2.562727      -0.445391       1.801112          -0.000000
           24              H       8.148431       1.957684       0.741698       0.164114       1.055597 0.78915758E+01  0.78069260E+02                                 1.787702                            1.694021      -1.347496       2.249963                    0.995466       3.661694      10.669389       0.454030       1.363657      -0.690076      -0.003552       0.014278      -0.000077       0.014714      -0.001741       0.002399      -0.005328      -0.009958       0.023989      -0.009423      -0.001870       0.011294              1.831550       1.705187      -0.424666      -0.062034       2.350661       0.167845       1.438802           0.000000
           25              H       9.393252       1.145810       0.149918       0.153915       1.197536 0.94030259E+01  0.96984581E+02                                 1.916695                            1.826132      -1.467360       2.170687                    0.996121       3.925331      11.599244       0.446522       1.329928      -0.695862       0.008575       0.003562      -0.003317       0.009860      -0.002755       0.005525      -0.004860       0.001212       0.017673      -0.005815      -0.005015       0.010830              1.953574       2.458738       0.094730      -0.477432       1.579133       0.052756       1.822851           0.000000
           26              H       7.928740       0.502766       0.114411       0.162253       1.072733 0.78907985E+01  0.77748786E+02                                 1.784917                            1.677130      -1.182897       2.322913                    0.997704       3.564637      10.231523       0.465039       1.336731      -0.696298      -0.010250      -0.006755      -0.005943       0.013638       0.004078       0.000974      -0.007328       0.004918       0.005535      -0.009892       0.002398       0.007494              1.844069       1.904958       0.396002       0.359262       1.873417       0.443382       1.753831           0.000000
           27              H       3.392267       7.640802      10.338397       0.113190       1.144095 0.80170136E+01  0.78336170E+02                                 1.775348                            1.634136      -0.784789       2.501635                    0.999458       3.401718       9.340061       0.501836       1.249093      -0.716973       0.012458      -0.031974      -0.031843       0.046814      -0.018262       0.001547       0.005862      -0.030053       0.033713      -0.029645       0.009196       0.020448              1.840842       1.568684      -0.136501      -0.146605       1.907424       0.607458       2.046418           0.000001
           28              H       3.904238       7.244796      12.731160       0.114144       1.283907 0.96139327E+01  0.98676949E+02                                 1.947595                            1.815184      -1.081497       2.365822                    0.996554       3.605394      10.271947       0.464323       1.285203      -0.709196       0.024144      -0.043239       0.012611       0.051103      -0.019647      -0.000465       0.004159      -0.034818       0.018387      -0.029361       0.005290       0.024071              1.986407       1.997571      -0.472142       0.204465       2.195729      -0.339041       1.765920           0.000000
           29              H       1.444758      11.625689      11.721189       0.162776       1.026261 0.77128163E+01  0.76119725E+02                                 1.779771                            1.694676      -1.275442       2.284314                    0.995990       3.679644      10.826844       0.444458       1.396341      -0.683706      -0.006793       0.005735      -0.009326       0.012884      -0.006614       0.001520       0.002689      -0.008676      -0.006131      -0.008056      -0.001125       0.009182              1.822544       1.620194      -0.154308       0.324844       1.651262      -0.424887       2.196174          -0.000000
           30              H       2.434253      11.788312      12.967872       0.166778       1.121195 0.86784274E+01  0.88319390E+02                                 1.892370                            1.801004      -1.432435       2.208399                    0.994381       3.836451      11.508059       0.429410       1.401585      -0.682242       0.012671       0.007909       0.003147       0.015264      -0.004095      -0.000838       0.001474       0.004838      -0.025750      -0.008792      -0.000376       0.009168              1.925214       2.205718       0.519729       0.288621       1.890233       0.243452       1.679691          -0.000000
           31              H       1.031861      11.039749      13.153297       0.163676       0.964642 0.70295745E+01  0.68184839E+02                                 1.745939                            1.645913      -1.330679       2.262716                    0.993878       3.726120      11.079116       0.436950       1.445160      -0.673896      -0.012703      -0.003349       0.008395       0.015590      -0.002244      -0.004883      -0.000109      -0.004464      -0.007231      -0.006890       0.001825       0.005065              1.803160       2.119119       0.117805      -0.549164       1.411182      -0.045092       1.879179           0.000000
           32              H       3.695297      10.925540       0.288000       0.114282       1.192370 0.84126345E+01  0.83284932E+02                                 1.835534                            1.682392      -0.788897       2.501306                    0.999298       3.437215       9.532047       0.490363       1.261693      -0.714428      -0.010218       0.027592       0.038023       0.048078      -0.018152       0.002099       0.007356      -0.022756       0.031117      -0.027395       0.007756       0.019639              1.909890       1.569611      -0.094136      -0.113198       1.956680       0.631469       2.203377           0.000001
           33              H       2.961733      11.525135      17.721838       0.111820       1.248266 0.91074528E+01  0.92244564E+02                                 1.912377                            1.766057      -1.007372       2.399908                    0.997131       3.570978      10.114528       0.470889       1.284232      -0.709158      -0.026299       0.039503      -0.008721       0.048251      -0.020735      -0.000961       0.001843      -0.024342       0.024746      -0.028168       0.007890       0.020278              1.967969       2.053317      -0.573818       0.137441       2.256883      -0.142786       1.593706           0.000000
           34              H       5.073486       7.620940      16.342991       0.162815       1.053260 0.80712039E+01  0.80777735E+02                                 1.826019                            1.745604      -1.338357       2.252217                    0.995170       3.793540      11.336836       0.432283       1.415743      -0.679569      -0.001260      -0.001260      -0.012792       0.012916      -0.003019      -0.002162       0.003216      -0.000414      -0.001835      -0.003374      -0.002303       0.005677              1.862342       1.588425      -0.004207       0.060818       1.462531       0.063393       2.536069           0.000000
           35              H       4.774235       6.879825      17.729729       0.157227       1.151784 0.89380076E+01  0.91549235E+02                                 1.917053                            1.818524      -1.422373       2.201313                    0.995690       3.916104      11.749420       0.430986       1.387486      -0.684601      -0.008443      -0.007738       0.002197       0.011661      -0.003916      -0.004748       0.003108       0.004030      -0.006160      -0.005121      -0.003364       0.008485              1.966130       1.890011       0.464139      -0.211802       2.275027      -0.422808       1.733351           0.000000
           36              H       6.150261       7.669354      17.526551       0.166311       1.069751 0.79552616E+01  0.79541063E+02                                 1.861553                            1.743252      -1.493493       2.182234                    0.993087       3.866525      11.650138       0.427634       1.432509      -0.675773       0.015826       0.004749       0.001274       0.016572       0.002939      -0.001422       0.004851      -0.001652      -0.013552      -0.007631       0.001265       0.006366              1.926650       2.756302       0.092227       0.183410       1.482086      -0.001546       1.541561           0.000000
           37              H       8.094273       4.666414      14.074501       0.111345       1.390098 0.10221216E+02  0.10552029E+03                                 1.986809                            1.822727      -0.978530       2.408784                    0.997885       3.504185       9.706233       0.486744       1.218911      -0.725517       0.013868      -0.033046       0.029274       0.046274      -0.014373       0.000326      -0.005794      -0.028257       0.069168      -0.031752       0.006797       0.024955              2.034920       1.653653      -0.325188       0.185988       2.569276      -0.475215       1.881831           0.000000
           38              H       7.128262       6.714720      15.048965       0.112157       1.192218 0.83512613E+01  0.83470707E+02                                 1.906514                            1.725841      -1.166643       2.326316                    0.994676       3.702789      10.708462       0.458188       1.337460      -0.696120      -0.003042       0.003737       0.047951       0.048192      -0.013918      -0.000654      -0.008298      -0.023204       0.051426      -0.027085       0.005311       0.021775              2.005103       1.566183      -0.051960      -0.237134       1.576141       0.380682       2.872985           0.000000
           39              H       7.380141       6.706030       9.926123       0.159235       1.127798 0.83538574E+01  0.83651342E+02                                 1.855153                            1.732111      -1.310769       2.262399                    0.996312       3.684477      10.727323       0.454177       1.346776      -0.693682       0.004084      -0.008039      -0.010478       0.013824      -0.003211       0.000308      -0.003510      -0.006055       0.026267      -0.008866      -0.001083       0.009949              1.927274       1.610376      -0.229409      -0.245158       2.071160       0.641166       2.100286           0.000000
           40              H       6.107866       7.521628      10.452807       0.165701       1.007138 0.73438185E+01  0.70471702E+02                                 1.659933                            1.578971      -1.064641       2.381991                    0.998754       3.329146       9.172696       0.501367       1.273086      -0.710839      -0.014905       0.000415      -0.001265       0.014964       0.004821       0.000266      -0.006380       0.007458       0.008303      -0.010205       0.002745       0.007460              1.695540       2.314243      -0.197639       0.111925       1.421780       0.032533       1.350597           0.000001
           41              H       7.566964       8.174603      10.533684       0.168666       1.082001 0.82611607E+01  0.83052371E+02                                 1.848083                            1.756912      -1.465571       2.199995                    0.993381       3.789713      11.302558       0.434815       1.401168      -0.682221       0.010881       0.013898       0.001095       0.017685       0.005656       0.007283      -0.001361      -0.001453       0.017517      -0.011161       0.001157       0.010004              1.886333       1.885030       0.528059      -0.009765       2.328175      -0.004926       1.445795           0.000001
           42              H       5.236436      12.109834      14.906938       0.106923       1.272013 0.89832474E+01  0.90942503E+02                                 1.946769                            1.757063      -1.184531       2.308778                    0.995749       3.723979      10.647398       0.469461       1.288762      -0.706448       0.001686       0.003490       0.047584       0.047742      -0.015388      -0.002891       0.012255      -0.022281       0.057134      -0.028725       0.001223       0.027502              2.050045       1.590519      -0.051968       0.228418       1.586041      -0.342944       2.973575          -0.000000
           43              H       6.928530       1.711887      13.816090       0.112048       1.345354 0.98047458E+01  0.10032305E+03                                 1.955622                            1.793431      -0.934730       2.431609                    0.998336       3.477502       9.636331       0.486606       1.230167      -0.722773      -0.016759       0.034687       0.027748       0.047476      -0.014440      -0.002024       0.003838      -0.023793       0.062740      -0.029167       0.006911       0.022256              2.006433       1.655459      -0.337492      -0.184106       2.562728       0.445391       1.801112          -0.000000
           44              H       5.920789      10.456292      10.604698       0.164114       1.055597 0.78915758E+01  0.78069260E+02                                 1.787702                            1.694021      -1.347495       2.249963                    0.995466       3.661694      10.669389       0.454030       1.363657      -0.690076       0.003552      -0.014278      -0.000077       0.014714      -0.001741      -0.002399       0.005328      -0.009958       0.023989      -0.009423      -0.001870       0.011294              1.831550       1.705187      -0.424666       0.062034       2.350661      -0.167845       1.438802           0.000000
           45              H       4.675968      11.268166      10.012918       0.153915       1.197535 0.94030210E+01  0.96984525E+02                                 1.916695                            1.826133      -1.467360       2.170687                    0.996121       3.925330      11.599243       0.446522       1.329929      -0.695862      -0.008575      -0.003562      -0.003317       0.009860      -0.002755      -0.005525       0.004860       0.001212       0.017673      -0.005815      -0.005015       0.010830              1.953574       2.458738       0.094730       0.477432       1.579133      -0.052756       1.822851           0.000000
           46              H       6.140480      11.911210       9.977411       0.162253       1.072733 0.78907979E+01  0.77748781E+02                                 1.784917                            1.677130      -1.182897       2.322913                    0.997704       3.564637      10.231524       0.465039       1.336731      -0.696297       0.010250       0.006755      -0.005943       0.013638       0.004078      -0.000974       0.007328       0.004918       0.005535      -0.009892       0.002398       0.007494              1.844069       1.904958       0.396002      -0.359262       1.873417      -0.443382       1.753832           0.000000
           47              H      -0.436747       4.773174       0.475397       0.113190       1.144095 0.80170095E+01  0.78336120E+02                                 1.775347                            1.634135      -0.784789       2.501635                    0.999458       3.401717       9.340057       0.501836       1.249093      -0.716973      -0.012458       0.031974      -0.031843       0.046814      -0.018262      -0.001547      -0.005862      -0.030053       0.033713      -0.029645       0.009196       0.020448              1.840841       1.568683      -0.136501       0.146604       1.907423      -0.607458       2.046417           0.000001
           48              H      -0.948718       5.169180       2.868160       0.114144       1.283906 0.96139282E+01  0.98676896E+02                                 1.947595                            1.815184      -1.081497       2.365822                    0.996554       3.605393      10.271945       0.464322       1.285203      -0.709195      -0.024144       0.043239       0.012611       0.051103      -0.019647       0.000465      -0.004159      -0.034818       0.018387      -0.029361       0.005290       0.024071              1.986407       1.997571      -0.472142      -0.204465       2.195729       0.339041       1.765920           0.000000
           49              H       1.510762       0.788287       1.858189       0.162776       1.026261 0.77128116E+01  0.76119672E+02                                 1.779771                            1.694676      -1.275442       2.284314                    0.995990       3.679643      10.826843       0.444457       1.396342      -0.683706       0.006793      -0.005735      -0.009326       0.012884      -0.006614      -0.001520      -0.002689      -0.008676      -0.006131      -0.008056      -0.001125       0.009182              1.822544       1.620194      -0.154308      -0.324844       1.651262       0.424887       2.196174          -0.000000
           50              H       0.521267       0.625664       3.104872       0.166778       1.121196 0.86784322E+01  0.88319445E+02                                 1.892370                            1.801004      -1.432435       2.208398                    0.994381       3.836452      11.508060       0.429410       1.401584      -0.682242      -0.012671      -0.007909       0.003147       0.015264      -0.004095       0.000838      -0.001474       0.004838      -0.025750      -0.008792      -0.000376       0.009168              1.925214       2.205718       0.519729      -0.288621       1.890233      -0.243452       1.679691          -0.000000
           51              H       1.923659       1.374227       3.290297       0.163676       0.964642 0.70295745E+01  0.68184838E+02                                 1.745939                            1.645913      -1.330679       2.262716                    0.993878       3.726120      11.079116       0.436950       1.445160      -0.673896       0.012703       0.003349       0.008395       0.015590      -0.002244       0.004883       0.000109      -0.004464      -0.007231      -0.006890       0.001825       0.005065              1.803160       2.119119       0.117805       0.549164       1.411182       0.045092       1.879179           0.000000
           52              H      10.373923       1.488436      10.151000       0.114282       1.192370 0.84126347E+01  0.83284931E+02                                 1.835534                            1.682392      -0.788897       2.501306                    0.999298       3.437215       9.532046       0.490363       1.261693      -0.714428       0.010218      -0.027592       0.038023       0.048078      -0.018152      -0.002099      -0.007356      -0.022756       0.031117      -0.027395       0.007756       0.019639              1.909889       1.569611      -0.094136       0.113198       1.956680      -0.631469       2.203377           0.000001
           53              H      -0.006213       0.888841       7.858838       0.111820       1.248265 0.91074514E+01  0.92244546E+02                                 1.912377                            1.766056      -1.007372       2.399909                    0.997131       3.570978      10.114528       0.470889       1.284232      -0.709158       0.026299      -0.039503      -0.008721       0.048251      -0.020735       0.000961      -0.001843      -0.024342       0.024746      -0.028168       0.007890       0.020278              1.967968       2.053317      -0.573818      -0.137441       2.256883       0.142786       1.593705           0.000000
           54              H       8.995734       4.793036       6.479991       0.162815       1.053261 0.80712087E+01  0.80777793E+02                                 1.826019                            1.745604      -1.338358       2.252217                    0.995170       3.793541      11.336839       0.432283       1.415742      -0.679569       0.001260       0.001260      -0.012792       0.012916      -0.003019       0.002162      -0.003216      -0.000414      -0.001835      -0.003374      -0.002303       0.005677              1.862342       1.588425      -0.004207      -0.060818       1.462531      -0.063393       2.536070           0.000000
           55              H       9.294985       5.534151       7.866729       0.157226       1.151785 0.89380178E+01  0.91549357E+02                                 1.917054                            1.818525      -1.422373       2.201312                    0.995690       3.916106      11.749424       0.430986       1.387486      -0.684601       0.008443       0.007738       0.002197       0.011661      -0.003916       0.004748      -0.003108       0.004030      -0.006160      -0.005121      -0.003364       0.008485              1.966131       1.890012       0.464140       0.211803       2.275028       0.422808       1.733352           0.000000
           56              H       7.918959       4.744622       7.663551       0.166311       1.069751 0.79552613E+01  0.79541063E+02                                 1.861553                            1.743253      -1.493494       2.182234                    0.993087       3.866525      11.650140       0.427633       1.432509      -0.675773      -0.015826      -0.004749       0.001274       0.016572       0.002939       0.001422      -0.004851      -0.001652      -0.013552      -0.007631       0.001265       0.006366              1.926650       2.756303       0.092227      -0.183410       1.482086       0.001546       1.541561           0.000000
           57              H       2.537423       4.666414      15.514499       0.111345       1.390098 0.10221218E+02  0.10552033E+03                                 1.986810                            1.822728      -0.978530       2.408784                    0.997885       3.504185       9.706235       0.486744       1.218912      -0.725517       0.013868      -0.033046      -0.029274       0.046274      -0.014373      -0.000326       0.005794      -0.028257       0.069168      -0.031752       0.006797       0.024955              2.034921       1.653653      -0.325188      -0.185988       2.569277       0.475216       1.881832           0.000000
           58              H       1.571412       6.714720      14.540035       0.112157       1.192218 0.83512612E+01  0.83470707E+02                                 1.906514                            1.725841      -1.166643       2.326316                    0.994676       3.702789      10.708462       0.458188       1.337460      -0.696120      -0.003042       0.003737      -0.047951       0.048192      -0.013918       0.000654       0.008298      -0.023204       0.051426      -0.027085       0.005311       0.021775              2.005103       1.566183      -0.051960       0.237134       1.576141      -0.380682       2.872985           0.000000
           59              H       1.823291       6.706030      19.662877       0.159235       1.127798 0.83538588E+01  0.83651359E+02                                 1.855153                            1.732111      -1.310769       2.262399                    0.996312       3.684477      10.727323       0.454177       1.346776      -0.693682       0.004084      -0.008039       0.010478       0.013824      -0.003211      -0.000308       0.003510      -0.006055       0.026267      -0.008866      -0.001083       0.009949              1.927274       1.610376      -0.229410       0.245158       2.071160      -0.641166       2.100287           0.000000
           60              H       0.551016       7.521628      19.136193       0.165701       1.007138 0.73438190E+01  0.70471712E+02                                 1.659934                            1.578972      -1.064641       2.381991                    0.998754       3.329146       9.172698       0.501366       1.273087      -0.710839      -0.014905       0.000415       0.001265       0.014964       0.004821      -0.000266       0.006380       0.007458       0.008303      -0.010205       0.002745       0.007460              1.695541       2.314244      -0.197640      -0.111925       1.421781      -0.032533       1.350598           0.000001
           61              H       2.010114       8.174603      19.055316       0.168666       1.082001 0.82611628E+01  0.83052396E+02                                 1.848083                            1.756912      -1.465572       2.199995                    0.993381       3.789713      11.302557       0.434816       1.401168      -0.682221       0.010881       0.013898      -0.001095       0.017685       0.005656      -0.007283       0.001361      -0.001453       0.017517      -0.011161       0.001157       0.010004              1.886333       1.885030       0.528059       0.009765       2.328175       0.004926       1.445795           0.000001
           62              H      -0.320414      12.109834      14.682062       0.106923       1.272014 0.89832520E+01  0.90942559E+02                                 1.946769                            1.757063      -1.184531       2.308777                    0.995749       3.723980      10.647401       0.469461       1.288761      -0.706448       0.001686       0.003490      -0.047584       0.047742      -0.015388       0.002891      -0.012255      -0.022281       0.057134      -0.028725       0.001223       0.027502              2.050045       1.590519      -0.051968      -0.228418       1.586042       0.342944       2.973575          -0.000000
           63              H       1.371680       1.711887      15.772910       0.112048       1.345354 0.98047440E+01  0.10032302E+03                                 1.955621                            1.793431      -0.934730       2.431609                    0.998336       3.477502       9.636330       0.486606       1.230167      -0.722773      -0.016759       0.034687      -0.027748       0.047476      -0.014440       0.002024      -0.003838      -0.023793       0.062740      -0.029167       0.006911       0.022256              2.006433       1.655459      -0.337492       0.184106       2.562727      -0.445391       1.801112          -0.000000
           64              H       0.363939      10.456292      18.984302       0.164114       1.055596 0.78915711E+01  0.78069207E+02                                 1.787702                            1.694021      -1.347495       2.249963                    0.995466       3.661693      10.669388       0.454030       1.363658      -0.690075       0.003552      -0.014278       0.000077       0.014714      -0.001741       0.002399      -0.005328      -0.009958       0.023989      -0.009423      -0.001870       0.011294              1.831550       1.705187      -0.424666      -0.062034       2.350661       0.167845       1.438802           0.000000
           65              H      -0.880882      11.268166      19.576082       0.153915       1.197535 0.94030209E+01  0.96984519E+02                                 1.916695                            1.826132      -1.467360       2.170687                    0.996121       3.925330      11.599241       0.446522       1.329928      -0.695862      -0.008575      -0.003562       0.003317       0.009860      -0.002755       0.005525      -0.004860       0.001212       0.017673      -0.005815      -0.005015       0.010830              1.953573       2.458737       0.094730      -0.477432       1.579133       0.052756       1.822850           0.000000
           66              H       0.583630      11.911210      19.611589       0.162253       1.072733 0.78907983E+01  0.77748780E+02                                 1.784917                            1.677130      -1.182897       2.322913                    0.997704       3.564637      10.231521       0.465039       1.336730      -0.696298       0.010250       0.006755       0.005943       0.013638       0.004078       0.000974      -0.007328       0.004918       0.005535      -0.009892       0.002398       0.007494              1.844068       1.904957       0.396002       0.359262       1.873416       0.443382       1.753831           0.000000
           67              H       5.120103       4.773174       9.387603       0.113190       1.144095 0.80170084E+01  0.78336104E+02                                 1.775347                            1.634135      -0.784789       2.501635                    0.999458       3.401717       9.340056       0.501836       1.249093      -0.716973      -0.012458       0.031974       0.031843       0.046814      -0.018262       0.001547       0.005862      -0.030053       0.033713      -0.029645       0.009196       0.020448              1.840841       1.568683      -0.136501      -0.146604       1.907423       0.607457       2.046417           0.000001
           68              H       4.608132       5.169180       6.994840       0.114145       1.283905 0.96139211E+01  0.98676804E+02                                 1.947594                            1.815183      -1.081496       2.365822                    0.996554       3.605392      10.271941       0.464323       1.285203      -0.709195      -0.024144       0.043239      -0.012611       0.051103      -0.019647      -0.000465       0.004159      -0.034818       0.018387      -0.029361       0.005290       0.024071              1.986405       1.997570      -0.472142       0.204465       2.195727      -0.339040       1.765919           0.000000
           69              H       7.067612       0.788287       8.004811       0.162776       1.026261 0.77128110E+01  0.76119663E+02                                 1.779770                            1.694676      -1.275442       2.284314                    0.995990       3.679643      10.826842       0.444457       1.396342      -0.683706       0.006793      -0.005735       0.009326       0.012884      -0.006614       0.001520       0.002689      -0.008676      -0.006131      -0.008056      -0.001125       0.009182              1.822543       1.620194      -0.154308       0.324844       1.651262      -0.424887       2.196174          -0.000000
           70              H       6.078117       0.625664       6.758128       0.166778       1.121196 0.86784336E+01  0.88319464E+02                                 1.892370                            1.801004      -1.432435       2.208398                    0.994381       3.836452      11.508060       0.429410       1.401584      -0.682242      -0.012671      -0.007909      -0.003147       0.015264      -0.004095      -0.000838       0.001474       0.004838      -0.025750      -0.008792      -0.000376       0.009168              1.925214       2.205718       0.519729       0.288621       1.890234       0.243452       1.679691          -0.000000
           71              H       7.480509       1.374227       6.572703       0.163675       0.964642 0.70295723E+01  0.68184814E+02                                 1.745939                            1.645913      -1.330679       2.262716                    0.993878       3.726120      11.079117       0.436949       1.445161      -0.673896       0.012703       0.003349      -0.008395       0.015590      -0.002244      -0.004883      -0.000109      -0.004464      -0.007231      -0.006890       0.001825       0.005065              1.803160       2.119119       0.117805      -0.549164       1.411183      -0.045092       1.879180           0.000000
           72              H       4.817073       1.488436      19.438000       0.114283       1.192369 0.84126240E+01  0.83284798E+02                                 1.835532                            1.682391      -0.788896       2.501306                    0.999298       3.437213       9.532039       0.490364       1.261693      -0.714428       0.010218      -0.027592      -0.038023       0.048078      -0.018152       0.002099       0.007356      -0.022756       0.031117      -0.027395       0.007756       0.019638              1.909888       1.569610      -0.094135      -0.113198       1.956678       0.631468       2.203375           0.000001
           73              H       5.550637       0.888841       2.004162       0.111821       1.248265 0.91074473E+01  0.92244496E+02                                 1.912376                            1.766056      -1.007372       2.399909                    0.997131       3.570977      10.114525       0.470889       1.284232      -0.709158       0.026299      -0.039503       0.008721       0.048251      -0.020735      -0.000961       0.001843      -0.024342       0.024746      -0.028168       0.007890       0.020278              1.967968       2.053316      -0.573818       0.137441       2.256882      -0.142786       1.593705           0.000000
           74              H       3.438884       4.793036       3.383009       0.162815       1.053261 0.80712094E+01  0.80777800E+02                                 1.826019                            1.745604      -1.338358       2.252217                    0.995170       3.793541      11.336838       0.432283       1.415742      -0.679569       0.001259       0.001260       0.012792       0.012916      -0.003019      -0.002162       0.003216      -0.000414      -0.001835      -0.003374      -0.002303       0.005677              1.862342       1.588425      -0.004207       0.060818       1.462531       0.063393       2.536069           0.000000
           75              H       3.738135       5.534151       1.996271       0.157226       1.151785 0.89380128E+01  0.91549296E+02                                 1.917053                            1.818525      -1.422373       2.201312                    0.995690       3.916105      11.749421       0.430986       1.387486      -0.684601       0.008443       0.007738      -0.002197       0.011661      -0.003916      -0.004748       0.003108       0.004030      -0.006160      -0.005121      -0.003364       0.008485              1.966130       1.890012       0.464139      -0.211803       2.275027      -0.422808       1.733351           0.000000
           76              H       2.362109       4.744622       2.199449       0.166311       1.069750 0.79552557E+01  0.79540996E+02                                 1.861553                            1.743252      -1.493493       2.182234                    0.993087       3.866524      11.650138       0.427633       1.432510      -0.675772      -0.015826      -0.004749      -0.001274       0.016572       0.002939      -0.001422       0.004851      -0.001652      -0.013552      -0.007631       0.001265       0.006366              1.926650       2.756303       0.092227       0.183410       1.482086      -0.001546       1.541561           0.000000
           77              H       0.418097       7.747562       5.651499       0.111345       1.390097 0.10221210E+02  0.10552022E+03                                 1.986809                            1.822727      -0.978529       2.408784                    0.997885       3.504184       9.706230       0.486744       1.218912      -0.725517      -0.013868       0.033046      -0.029274       0.046274      -0.014373       0.000326      -0.005794      -0.028257       0.069168      -0.031752       0.006797       0.024955              2.034919       1.653652      -0.325187       0.185987       2.569275      -0.475215       1.881831           0.000000
           78              H       1.384108       5.699256       4.677035       0.112157       1.192218 0.83512630E+01  0.83470722E+02                                 1.906513                            1.725841      -1.166643       2.326316                    0.994676       3.702789      10.708459       0.458188       1.337459      -0.696120       0.003042      -0.003737      -0.047951       0.048192      -0.013918      -0.000654      -0.008298      -0.023204       0.051426      -0.027085       0.005311       0.021775              2.005102       1.566182      -0.051960      -0.237134       1.576141       0.380682       2.872984           0.000000
           79              H       1.132229       5.707946       9.799877       0.159235       1.127798 0.83538580E+01  0.83651347E+02                                 1.855153                            1.732111      -1.310769       2.262399                    0.996312       3.684477      10.727322       0.454177       1.346776      -0.693682      -0.004084       0.008039       0.010478       0.013824      -0.003211       0.000308      -0.003510      -0.006055       0.026267      -0.008866      -0.001083       0.009949              1.927274       1.610376      -0.229409      -0.245158       2.071160       0.641166       2.100286           0.000000
           80              H       2.404504       4.892348       9.273193       0.165701       1.007137 0.73438139E+01  0.70471649E+02                                 1.659933                            1.578971      -1.064641       2.381991                    0.998754       3.329145       9.172694       0.501367       1.273087      -0.710839       0.014905      -0.000415       0.001265       0.014964       0.004821       0.000266      -0.006380       0.007458       0.008303      -0.010205       0.002745       0.007460              1.695540       2.314243      -0.197639       0.111925       1.421780       0.032533       1.350597           0.000001
           81              H       0.945406       4.239373       9.192316       0.168666       1.082001 0.82611614E+01  0.83052378E+02                                 1.848083                            1.756912      -1.465572       2.199995                    0.993381       3.789713      11.302557       0.434816       1.401168      -0.682221      -0.010881      -0.013898      -0.001095       0.017685       0.005656       0.007283      -0.001361      -0.001453       0.017517      -0.011161       0.001157       0.010004              1.886333       1.885029       0.528059      -0.009765       2.328175      -0.004926       1.445795           0.000001
           82              H       3.275934       0.304142       4.819062       0.106923       1.272013 0.89832479E+01  0.90942506E+02                                 1.946769                            1.757063      -1.184531       2.308778                    0.995749       3.723979      10.647397       0.469462       1.288761      -0.706448      -0.001686      -0.003490      -0.047584       0.047742      -0.015388      -0.002891       0.012255      -0.022281       0.057134      -0.028725       0.001223       0.027502              2.050045       1.590519      -0.051968       0.228418       1.586041      -0.342944       2.973574          -0.000000
           83              H       1.583840      10.702089       5.909910       0.112048       1.345354 0.98047455E+01  0.10032304E+03                                 1.955621                            1.793431      -0.934730       2.431609                    0.998336       3.477502       9.636330       0.486606       1.230167      -0.722773       0.016759      -0.034687      -0.027748       0.047476      -0.014440      -0.002024       0.003838      -0.023793       0.062741      -0.029167       0.006911       0.022256              2.006433       1.655459      -0.337492      -0.184106       2.562727       0.445391       1.801112          -0.000000
           84              H       2.591581       1.957684       9.121302       0.164114       1.055597 0.78915758E+01  0.78069259E+02                                 1.787702                            1.694021      -1.347496       2.249963                    0.995466       3.661694      10.669389       0.454030       1.363657      -0.690076      -0.003552       0.014278       0.000077       0.014714      -0.001741      -0.002399       0.005328      -0.009958       0.023989      -0.009423      -0.001870       0.011294              1.831550       1.705187      -0.424666       0.062034       2.350661      -0.167845       1.438802           0.000000
           85              H       3.836402       1.145810       9.713082       0.153915       1.197536 0.94030258E+01  0.96984581E+02                                 1.916695                            1.826132      -1.467360       2.170687                    0.996121       3.925331      11.599244       0.446522       1.329928      -0.695862       0.008575       0.003562       0.003317       0.009860      -0.002755      -0.005525       0.004860       0.001212       0.017673      -0.005815      -0.005015       0.010830              1.953574       2.458738       0.094730       0.477432       1.579133      -0.052756       1.822851           0.000000
           86              H       2.371890       0.502766       9.748589       0.162253       1.072733 0.78907921E+01  0.77748711E+02                                 1.784917                            1.677130      -1.182897       2.322913                    0.997704       3.564636      10.231521       0.465039       1.336731      -0.696297      -0.010250      -0.006755       0.005944       0.013638       0.004078      -0.000974       0.007328       0.004918       0.005535      -0.009892       0.002398       0.007494              1.844068       1.904957       0.396002      -0.359262       1.873416      -0.443382       1.753831           0.000000
           87              H       8.949117       7.640802      19.250603       0.113191       1.144094 0.80170046E+01  0.78336058E+02                                 1.775346                            1.634135      -0.784788       2.501635                    0.999458       3.401716       9.340053       0.501836       1.249093      -0.716973       0.012458      -0.031974       0.031843       0.046814      -0.018262      -0.001547      -0.005862      -0.030053       0.033713      -0.029645       0.009196       0.020448              1.840840       1.568682      -0.136501       0.146604       1.907422      -0.607457       2.046416           0.000001
           88              H       9.461088       7.244796      16.857840       0.114145       1.283905 0.96139213E+01  0.98676803E+02                                 1.947594                            1.815183      -1.081496       2.365822                    0.996554       3.605392      10.271940       0.464323       1.285203      -0.709196       0.024144      -0.043239      -0.012611       0.051103      -0.019647       0.000465      -0.004159      -0.034818       0.018387      -0.029361       0.005290       0.024071              1.986405       1.997570      -0.472142      -0.204464       2.195727       0.339040       1.765919           0.000000
           89              H       7.001608      11.625689      17.867811       0.162776       1.026261 0.77128116E+01  0.76119672E+02                                 1.779771                            1.694676      -1.275442       2.284314                    0.995990       3.679643      10.826843       0.444457       1.396342      -0.683706      -0.006793       0.005735       0.009326       0.012884      -0.006614      -0.001520      -0.002689      -0.008676      -0.006131      -0.008056      -0.001125       0.009182              1.822544       1.620194      -0.154308      -0.324844       1.651262       0.424887       2.196174          -0.000000
           90              H       7.991103      11.788312      16.621128       0.166778       1.121196 0.86784329E+01  0.88319457E+02                                 1.892371                            1.801004      -1.432435       2.208398                    0.994381       3.836452      11.508061       0.429410       1.401584      -0.682242       0.012671       0.007909      -0.003147       0.015264      -0.004095       0.000838      -0.001474       0.004838      -0.025750      -0.008792      -0.000376       0.009168              1.925214       2.205718       0.519729      -0.288621       1.890234      -0.243452       1.679691          -0.000000
           91              H       6.588711      11.039749      16.435703       0.163675       0.964642 0.70295724E+01  0.68184815E+02                                 1.745939                            1.645913      -1.330679       2.262716                    0.993878       3.726120      11.079117       0.436949       1.445161      -0.673896      -0.012703      -0.003349      -0.008395       0.015590      -0.002244       0.004883       0.000109      -0.004464      -0.007231      -0.006890       0.001825       0.005065              1.803160       2.119119       0.117805       0.549164       1.411183       0.045092       1.879180           0.000000
           92              H      -1.861553      10.925540       9.575000       0.114283       1.192369 0.84126282E+01  0.83284850E+02                                 1.835532                            1.682391      -0.788896       2.501306                    0.999298       3.437214       9.532042       0.490364       1.261692      -0.714428      -0.010218       0.027592      -0.038023       0.048078      -0.018152      -0.002099      -0.007356      -0.022756       0.031117      -0.027395       0.007756       0.019639              1.909888       1.569610      -0.094135       0.113198       1.956679      -0.631468       2.203375           0.000001
           93              H       8.518583      11.525135      11.867162       0.111821       1.248265 0.91074463E+01  0.92244478E+02                                 1.912376                            1.766055      -1.007372       2.399909                    0.997131       3.570977      10.114523       0.470890       1.284232      -0.709158      -0.026299       0.039503       0.008721       0.048251      -0.020735       0.000961      -0.001843      -0.024342       0.024746      -0.028168       0.007890       0.020278              1.967967       2.053316      -0.573817      -0.137441       2.256881       0.142786       1.593705           0.000000
           94              H      -0.483364       7.620940      13.246009       0.162815       1.053261 0.80712103E+01  0.80777808E+02                                 1.826019                            1.745604      -1.338357       2.252217                    0.995170       3.793541      11.336837       0.432283       1.415742      -0.679569      -0.001260      -0.001260       0.012792       0.012916      -0.003019       0.002162      -0.003216      -0.000414      -0.001835      -0.003374      -0.002303       0.005677              1.862342       1.588425      -0.004207      -0.060818       1.462531      -0.063393       2.536069           0.000000
           95              H      -0.782615       6.879825      11.859271       0.157226       1.151785 0.89380128E+01  0.91549300E+02                                 1.917054                            1.818525      -1.422373       2.201312                    0.995690       3.916105      11.749423       0.430986       1.387487      -0.684601      -0.008443      -0.007738      -0.002197       0.011661      -0.003916       0.004748      -0.003108       0.004030      -0.006160      -0.005121      -0.003364       0.008485              1.966131       1.890012       0.464140       0.211803       2.275028       0.422808       1.733352           0.000000
           96              H       0.593411       7.669354      12.062449       0.166311       1.069751 0.79552613E+01  0.79541063E+02                                 1.861553                            1.743253      -1.493493       2.182234                    0.993087       3.866525      11.650140       0.427633       1.432509      -0.675773       0.015826       0.004749      -0.001274       0.016572       0.002939       0.001422      -0.004851      -0.001652      -0.013552      -0.007631       0.001265       0.006366              1.926650       2.756303       0.092227      -0.183410       1.482086       0.001546       1.541561           0.000000
           97              C       6.821805       5.663256       2.100819       0.379390      24.978805 0.32418734E+03  0.71676547E+04                                 7.929204                            6.376909      -0.066441       2.016873                    0.999672      24.559721      71.195988       0.588938       0.470387      -1.020005       0.001508      -0.009774      -0.013075       0.016394       0.018349      -0.011977       0.032917       0.026079       0.083125      -0.051641       0.008230       0.043411              8.636881       5.294818      -1.987564       0.150480       8.903965       0.378956      11.711861           0.000000
           98              C       6.291513       6.995275       3.722296      -0.093270      31.238769 0.42245673E+03  0.99070910E+04                                 8.593861                            6.824389       0.183379       2.011439                    0.999848      30.200085      88.043591       0.631780       0.413406      -1.061172      -0.009544       0.006719      -0.082644       0.083464      -0.030663      -0.009641       0.027389      -0.052753       0.173621      -0.069444      -0.002348       0.071792              9.363018       5.709688      -2.665393       0.241665      11.836907       0.150013      10.542459          -0.000001
           99              C       6.825892       5.871811       4.258843      -0.082342      32.135137 0.43628727E+03  0.10327343E+05                                 8.858317                            6.987371       0.161410       2.007126                    0.999823      30.307713      89.141575       0.616600       0.419649      -1.055854       0.026387      -0.061615      -0.046120       0.081361      -0.026120      -0.009787       0.025339      -0.027926       0.176530      -0.059241      -0.010126       0.069367              9.877125       5.899671      -2.038448       1.253936       9.642850      -2.168176      14.088856          -0.000000
          100              C       7.009568       5.074833       0.737752      -0.552833      29.408222 0.48768964E+03  0.11837156E+05                                 8.047803                            7.095773      -0.007184       1.943257                    0.997760      33.792120      99.735663       0.651801       0.387157      -1.080335      -0.003334       0.013336       0.028126       0.031306       0.001675      -0.011695       0.022706      -0.001068       0.123005      -0.030812      -0.019296       0.050109              8.350033       7.739271      -0.100381      -0.165648       8.240845      -0.353046       9.069984           0.000000
          101              C       8.778821       0.455593       1.968655       0.373444      25.044174 0.32832506E+03  0.72920095E+04                                 7.972465                            6.433992      -0.110960       2.001674                    0.999576      24.794905      72.358097       0.583277       0.472812      -1.017323       0.001557       0.011530      -0.015895       0.019698       0.018088       0.013342      -0.035581       0.014316       0.065036      -0.049756       0.007042       0.042714              8.679988       5.274856      -1.876982       0.320548       8.826695      -0.139190      11.938413          -0.000000
          102              C       8.897743       0.163864       4.106953      -0.099455      32.807620 0.44886740E+03  0.10706516E+05                                 8.976619                            7.090010       0.066580       1.969155                    0.999856      30.895711      91.374718       0.611461       0.419959      -1.055106      -0.033507       0.055163      -0.041429       0.076695      -0.030010       0.010096      -0.033971      -0.024812       0.176431      -0.062932      -0.012512       0.075444              9.980536       5.924686      -1.890230      -1.006485       9.603730       2.103574      14.413191          -0.000002
          103              C       6.793738      11.466790       3.507283      -0.084257      31.056918 0.42330370E+03  0.99319651E+04                                 8.565115                            6.836491       0.160601       2.005336                    0.999845      30.127141      87.854253       0.630489       0.414043      -1.060759       0.004571      -0.008454      -0.079274       0.079854      -0.035852       0.015812      -0.028505      -0.038934       0.166467      -0.068549      -0.004608       0.073157              9.304533       5.725219      -2.519363       0.093321      11.795438      -0.067442      10.392941          -0.000002
          104              C       8.542772       1.067602       0.629259      -0.553614      29.551949 0.49347696E+03  0.12040742E+05                                 8.123860                            7.175010      -0.114852       1.906504                    0.997674      34.238407     102.084980       0.641668       0.391210      -1.075044       0.006009      -0.004296       0.028095       0.029050       0.002300       0.022713      -0.034257      -0.033842       0.108697      -0.045881      -0.014299       0.060180              8.430558       8.114313      -0.253034       0.263016       8.080510       0.363603       9.096851          -0.000001
          105              C       2.429231       9.897663      12.192641       0.391092      23.383714 0.31118465E+03  0.68478631E+04                                 7.794150                            6.405627      -0.241211       1.965026                    0.999297      24.738716      72.849720       0.562902       0.494466      -1.001802      -0.005951       0.017003       0.006858       0.019276      -0.013394      -0.010792       0.014955      -0.015644      -0.122737      -0.045134       0.005010       0.040125              8.442781       6.563982      -3.010425       0.550482      10.018268       0.545954       8.746094          -0.000001
          106              C       3.174095       8.220535      11.058396      -0.093458      30.549812 0.43446408E+03  0.10249482E+05                                 8.474341                            6.937707       0.285517       2.046121                    0.999816      30.090507      87.682415       0.624955       0.415441      -1.060990      -0.032408       0.069293      -0.022880       0.079845      -0.046610      -0.003477       0.016481      -0.080663       0.013682      -0.064122       0.000206       0.063916              9.176110       6.797622      -2.319787       0.395051       9.607413       2.172231      11.123294           0.000002
          107              C       3.456341       8.003290      12.374120      -0.097425      29.854654 0.44220050E+03  0.10503189E+05                                 8.362299                            6.999229       0.109720       1.983983                    0.999883      30.706341      90.485130       0.620714       0.415444      -1.058457      -0.018105       0.045470       0.058257       0.076086      -0.047479      -0.009017       0.009339      -0.078270      -0.020244      -0.058499      -0.008458       0.066957              8.903847       7.616191      -2.985864       1.424673       9.229212      -0.627735       9.866138          -0.000002
          108              C       1.779597      11.199889      12.537846      -0.547170      29.205608 0.49100157E+03  0.11940364E+05                                 7.999575                            7.088952      -0.037367       1.941106                    0.996688      33.559867      99.216589       0.656234       0.383807      -1.082446       0.009478      -0.029498      -0.009922       0.032533      -0.030421       0.000768       0.009350      -0.023078      -0.069185      -0.028501      -0.016349       0.044849              8.326994       8.789023      -0.496372      -0.280162       8.525027       0.168658       7.666932          -0.000001
          109              C       4.558636       8.905786      17.844140       0.382096      23.982784 0.31691408E+03  0.70037399E+04                                 7.934330                            6.464219      -0.246895       1.962292                    0.999097      24.856650      73.281922       0.560526       0.494449      -1.002108       0.010166      -0.015705      -0.008169       0.020414      -0.008291      -0.015721       0.025926      -0.024147      -0.095634      -0.044568       0.002128       0.042440              8.655869       7.049962      -3.282520       0.149822       9.912718       1.359099       9.004926          -0.000000
          110              C       3.865701      10.425257      19.224960      -0.095843      30.932393 0.43396279E+03  0.10241513E+05                                 8.570966                            6.942563       0.313681       2.055810                    0.999805      30.164743      88.106561       0.623126       0.416503      -1.059608       0.042471      -0.063309       0.016108       0.077919      -0.048845      -0.007771       0.024140      -0.046929       0.042551      -0.061839       0.001553       0.060286              9.380918       6.879471      -2.335775       0.589325      10.029253       2.695095      11.234030           0.000001
          111              C       3.464466      10.754227      17.960523      -0.088658      30.071977 0.42571861E+03  0.10009864E+05                                 8.410056                            6.870708       0.229640       2.029513                    0.999804      30.138184      88.181745       0.626454       0.415826      -1.058877       0.017417      -0.044913      -0.063138       0.079416      -0.051033      -0.010256       0.009892      -0.043212       0.008921      -0.057068      -0.000418       0.057487              9.099510       8.101282      -3.642168       1.116720       9.921083       0.437623       9.276164          -0.000001
          112              C       5.193821       7.661906      17.315483      -0.548310      29.401653 0.48937520E+03  0.11906470E+05                                 8.047240                            7.071920      -0.094772       1.922121                    0.996485      33.764381     100.271350       0.656903       0.383234      -1.081438      -0.017690       0.028651       0.003482       0.033852      -0.016102      -0.009972       0.027043      -0.018406      -0.044579      -0.030424      -0.010208       0.040631              8.441403       9.006235      -0.346069      -0.543630       8.502409       0.433970       7.815564           0.000000
          113              C       7.247415       6.750720      11.963819       0.379390      24.978804 0.32418733E+03  0.71676544E+04                                 7.929204                            6.376909      -0.066441       2.016873                    0.999672      24.559721      71.195990       0.588938       0.470387      -1.020005      -0.001508       0.009774      -0.013075       0.016394       0.018349       0.011977      -0.032917       0.026079       0.083125      -0.051641       0.008230       0.043411              8.636881       5.294818      -1.987564      -0.150480       8.903965      -0.378956      11.711861           0.000000
          114              C       7.777707       5.418701      13.585296      -0.093270      31.238772 0.42245675E+03  0.99070917E+04                                 8.593862                            6.824389       0.183379       2.011439                    0.999848      30.200087      88.043601       0.631780       0.413406      -1.061172       0.009544      -0.006719      -0.082644       0.083464      -0.030663       0.009641      -0.027389      -0.052753       0.173621      -0.069444      -0.002348       0.071792              9.363019       5.709688      -2.665393      -0.241665      11.836908      -0.150013      10.542460          -0.000001
          115              C       7.243328       6.542165      14.121843      -0.082343      32.135140 0.43628732E+03  0.10327344E+05                                 8.858317                            6.987372       0.161409       2.007126                    0.999823      30.307715      89.141584       0.616600       0.419649      -1.055854      -0.026387       0.061615      -0.046120       0.081361      -0.026120       0.009787      -0.025339      -0.027926       0.176530      -0.059241      -0.010126       0.069367              9.877127       5.899671      -2.038448      -1.253936       9.642851       2.168177      14.088857          -0.000000
          116              C       7.059652       7.339143      10.600752      -0.552834      29.408227 0.48768977E+03  0.11837160E+05                                 8.047805                            7.095775      -0.007184       1.943257                    0.997760      33.792123      99.735682       0.651801       0.387157      -1.080335       0.003334      -0.013336       0.028126       0.031306       0.001675       0.011695      -0.022706      -0.001068       0.123005      -0.030812      -0.019296       0.050109              8.350035       7.739272      -0.100380       0.165648       8.240847       0.353047       9.069987           0.000000
          117              C       5.290399      11.958383      11.831655       0.373444      25.044164 0.32832484E+03  0.72920036E+04                                 7.972463                            6.433990      -0.110960       2.001674                    0.999576      24.794905      72.358097       0.583277       0.472812      -1.017323      -0.001557      -0.011530      -0.015895       0.019698       0.018088      -0.013342       0.035581       0.014316       0.065036      -0.049756       0.007042       0.042714              8.679986       5.274855      -1.876983      -0.320549       8.826693       0.139192      11.938409          -0.000000
          118              C       5.171477      12.250112      13.969953      -0.099455      32.807616 0.44886741E+03  0.10706517E+05                                 8.976618                            7.090010       0.066580       1.969155                    0.999856      30.895711      91.374718       0.611461       0.419959      -1.055106       0.033507      -0.055163      -0.041429       0.076695      -0.030010      -0.010096       0.033971      -0.024812       0.176431      -0.062932      -0.012512       0.075444              9.980535       5.924686      -1.890230       1.006485       9.603728      -2.103572      14.413190          -0.000002
          119              C       7.275482       0.947186      13.370283      -0.084257      31.056917 0.42330370E+03  0.99319651E+04                                 8.565114                            6.836491       0.160601       2.005336                    0.999845      30.127139      87.854246       0.630489       0.414043      -1.060759      -0.004571       0.008454      -0.079274       0.079854      -0.035852      -0.015812       0.028505      -0.038934       0.166467      -0.068549      -0.004608       0.073157              9.304532       5.725219      -2.519363      -0.093322      11.795440       0.067447      10.392938          -0.000002
          120              C       5.526448      11.346374      10.492259      -0.553614      29.551950 0.49347697E+03  0.12040742E+05                                 8.123860                            7.175010      -0.114852       1.906504                    0.997674      34.238406     102.084979       0.641668       0.391210      -1.075044      -0.006009       0.004296       0.028095       0.029050       0.002300      -0.022713       0.034257      -0.033842       0.108697      -0.045881      -0.014299       0.060180              8.430559       8.114313      -0.253035      -0.263017       8.080511      -0.363603       9.096852          -0.000001
          121              C       0.526289       2.516313       2.329641       0.391092      23.383712 0.31118462E+03  0.68478623E+04                                 7.794150                            6.405627      -0.241211       1.965026                    0.999297      24.738715      72.849718       0.562902       0.494466      -1.001802       0.005952      -0.017003       0.006858       0.019276      -0.013394       0.010792      -0.014955      -0.015644      -0.122737      -0.045134       0.005010       0.040125              8.442781       6.563981      -3.010425      -0.550482      10.018268      -0.545954       8.746093          -0.000000
          122              C      -0.218575       4.193441       1.195396      -0.093458      30.549812 0.43446410E+03  0.10249482E+05                                 8.474340                            6.937707       0.285517       2.046121                    0.999816      30.090507      87.682413       0.624955       0.415441      -1.060990       0.032408      -0.069293      -0.022880       0.079845      -0.046610       0.003477      -0.016481      -0.080664       0.013682      -0.064122       0.000206       0.063916              9.176110       6.797622      -2.319787      -0.395051       9.607413      -2.172231      11.123294           0.000002
          123              C      -0.500821       4.410686       2.511120      -0.097425      29.854653 0.44220049E+03  0.10503188E+05                                 8.362299                            6.999229       0.109720       1.983983                    0.999883      30.706340      90.485128       0.620714       0.415444      -1.058457       0.018105      -0.045470       0.058257       0.076086      -0.047479       0.009017      -0.009339      -0.078270      -0.020244      -0.058499      -0.008458       0.066957              8.903847       7.616191      -2.985864      -1.424673       9.229212       0.627735       9.866137          -0.000001
          124              C       1.175923       1.214087       2.674846      -0.547170      29.205610 0.49100163E+03  0.11940366E+05                                 7.999575                            7.088952      -0.037367       1.941106                    0.996688      33.559869      99.216595       0.656234       0.383807      -1.082446      -0.009478       0.029498      -0.009922       0.032533      -0.030421      -0.000768      -0.009350      -0.023078      -0.069185      -0.028500      -0.016349       0.044849              8.326994       8.789023      -0.496372       0.280162       8.525027      -0.168658       7.666932          -0.000001
          125              C       9.510584       3.508190       7.981140       0.382096      23.982782 0.31691405E+03  0.70037392E+04                                 7.934330                            6.464219      -0.246895       1.962292                    0.999097      24.856649      73.281920       0.560526       0.494449      -1.002108      -0.010166       0.015705      -0.008169       0.020414      -0.008291       0.015721      -0.025926      -0.024147      -0.095634      -0.044568       0.002128       0.042440              8.655869       7.049962      -3.282520      -0.149822       9.912719      -1.359099       9.004926          -0.000000
          126              C      10.203519       1.988719       9.361960      -0.095843      30.932391 0.43396276E+03  0.10241512E+05                                 8.570966                            6.942563       0.313681       2.055810                    0.999805      30.164742      88.106555       0.623126       0.416503      -1.059608      -0.042472       0.063309       0.016108       0.077919      -0.048845       0.007771      -0.024140      -0.046929       0.042551      -0.061839       0.001553       0.060286              9.380917       6.879470      -2.335775      -0.589324      10.029253      -2.695095      11.234029           0.000001
          127              C      10.604754       1.659749       8.097523      -0.088658      30.071980 0.42571867E+03  0.10009865E+05                                 8.410057                            6.870709       0.229640       2.029513                    0.999804      30.138186      88.181755       0.626454       0.415826      -1.058877      -0.017418       0.044913      -0.063138       0.079416      -0.051033       0.010256      -0.009892      -0.043212       0.008921      -0.057068      -0.000418       0.057487              9.099511       8.101283      -3.642168      -1.116720       9.921084      -0.437623       9.276165          -0.000001
          128              C       8.875399       4.752070       7.452483      -0.548310      29.401651 0.48937513E+03  0.11906468E+05                                 8.047239                            7.071919      -0.094772       1.922121                    0.996485      33.764381     100.271348       0.656903       0.383234      -1.081438       0.017690      -0.028651       0.003482       0.033852      -0.016102       0.009972      -0.027043      -0.018406      -0.044579      -0.030424      -0.010208       0.040631              8.441402       9.006235      -0.346068       0.543630       8.502409      -0.433970       7.815563           0.000000
          129              C       1.690565       6.750720      17.625181       0.379390      24.978805 0.32418734E+03  0.71676547E+04                                 7.929204                            6.376909      -0.066441       2.016873                    0.999672      24.559721      71.195988       0.588938       0.470387      -1.020005      -0.001508       0.009774       0.013075       0.016394       0.018349      -0.011977       0.032917       0.026079       0.083125      -0.051641       0.008230       0.043411              8.636881       5.294818      -1.987564       0.150480       8.903965       0.378956      11.711861           0.000000
          130              C       2.220857       5.418701      16.003704      -0.093270      31.238767 0.42245667E+03  0.99070891E+04                                 8.593861                            6.824388       0.183379       2.011439                    0.999848      30.200084      88.043587       0.631780       0.413406      -1.061172       0.009544      -0.006719       0.082644       0.083464      -0.030663      -0.009641       0.027389      -0.052753       0.173621      -0.069444      -0.002348       0.071792              9.363017       5.709687      -2.665393       0.241665      11.836907       0.150014      10.542458          -0.000001
          131              C       1.686478       6.542165      15.467157      -0.082343      32.135140 0.43628732E+03  0.10327345E+05                                 8.858317                            6.987372       0.161410       2.007126                    0.999823      30.307715      89.141581       0.616600       0.419649      -1.055854      -0.026387       0.061615       0.046120       0.081361      -0.026120      -0.009787       0.025339      -0.027926       0.176529      -0.059241      -0.010126       0.069367              9.877126       5.899671      -2.038448       1.253936       9.642851      -2.168176      14.088857          -0.000000
          132              C       1.502802       7.339143      18.988248      -0.552834      29.408226 0.48768974E+03  0.11837159E+05                                 8.047804                            7.095774      -0.007184       1.943257                    0.997760      33.792123      99.735677       0.651801       0.387157      -1.080335       0.003334      -0.013336      -0.028126       0.031306       0.001675      -0.011695       0.022706      -0.001068       0.123005      -0.030812      -0.019296       0.050108              8.350035       7.739272      -0.100380      -0.165648       8.240847      -0.353047       9.069985           0.000000
          133              C      -0.266451      11.958383      17.757345       0.373444      25.044164 0.32832483E+03  0.72920034E+04                                 7.972463                            6.433990      -0.110960       2.001674                    0.999576      24.794905      72.358098       0.583277       0.472812      -1.017323      -0.001557      -0.011530       0.015895       0.019698       0.018088       0.013342      -0.035581       0.014316       0.065036      -0.049756       0.007042       0.042714              8.679986       5.274855      -1.876983       0.320549       8.826693      -0.139192      11.938409          -0.000000
          134              C      -0.385373      12.250112      15.619047      -0.099455      32.807613 0.44886734E+03  0.10706515E+05                                 8.976618                            7.090010       0.066580       1.969155                    0.999856      30.895709      91.374713       0.611461       0.419959      -1.055106       0.033507      -0.055163       0.041429       0.076695      -0.030010       0.010096      -0.033971      -0.024812       0.176431      -0.062932      -0.012512       0.075444              9.980535       5.924686      -1.890230      -1.006485       9.603728       2.103572      14.413190          -0.000002
          135              C       1.718632       0.947186      16.218717      -0.084257      31.056919 0.42330374E+03  0.99319661E+04                                 8.565115                            6.836492       0.160601       2.005336                    0.999845      30.127140      87.854250       0.630489       0.414043      -1.060759      -0.004571       0.008454       0.079274       0.079854      -0.035852       0.015812      -0.028505      -0.038934       0.166467      -0.068549      -0.004608       0.073157              9.304533       5.725220      -2.519363       0.093322      11.795440      -0.067447      10.392939          -0.000002
          136              C      -0.030402      11.346374      19.096741      -0.553614      29.551953 0.49347704E+03  0.12040745E+05                                 8.123861                            7.175011      -0.114852       1.906504                    0.997674      34.238408     102.084986       0.641668       0.391210      -1.075044      -0.006009       0.004296      -0.028095       0.029050       0.002300       0.022713      -0.034257      -0.033842       0.108697      -0.045881      -0.014299       0.060181              8.430559       8.114314      -0.253035       0.263017       8.080511       0.363602       9.096853          -0.000001
          137              C       6.083139       2.516313       7.533359       0.391092      23.383714 0.31118465E+03  0.68478632E+04                                 7.794150                            6.405627      -0.241212       1.965026                    0.999297      24.738716      72.849719       0.562902       0.494466      -1.001802       0.005952      -0.017003      -0.006858       0.019276      -0.013394      -0.010792       0.014955      -0.015644      -0.122737      -0.045134       0.005010       0.040125              8.442781       6.563981      -3.010425       0.550482      10.018268       0.545954       8.746093          -0.000001
          138              C       5.338275       4.193441       8.667604      -0.093458      30.549815 0.43446415E+03  0.10249484E+05                                 8.474341                            6.937708       0.285517       2.046121                    0.999816      30.090509      87.682421       0.624955       0.415441      -1.060990       0.032408      -0.069293       0.022880       0.079845      -0.046610      -0.003477       0.016481      -0.080664       0.013682      -0.064122       0.000206       0.063916              9.176110       6.797623      -2.319787       0.395051       9.607414       2.172231      11.123294           0.000002
          139              C       5.056029       4.410686       7.351880      -0.097426      29.854660 0.44220063E+03  0.10503193E+05                                 8.362300                            6.999230       0.109720       1.983983                    0.999883      30.706345      90.485145       0.620714       0.415444      -1.058457       0.018105      -0.045470      -0.058257       0.076086      -0.047479      -0.009017       0.009339      -0.078270      -0.020244      -0.058499      -0.008458       0.066957              8.903848       7.616192      -2.985864       1.424673       9.229213      -0.627734       9.866139          -0.000001
          140              C       6.732773       1.214087       7.188154      -0.547170      29.205608 0.49100158E+03  0.11940364E+05                                 7.999575                            7.088952      -0.037367       1.941106                    0.996688      33.559867      99.216589       0.656234       0.383807      -1.082446      -0.009478       0.029498       0.009922       0.032533      -0.030421       0.000768       0.009350      -0.023078      -0.069185      -0.028500      -0.016349       0.044849              8.326994       8.789023      -0.496372      -0.280162       8.525027       0.168659       7.666932          -0.000001
          141              C       3.953734       3.508190       1.881860       0.382096      23.982783 0.31691406E+03  0.70037394E+04                                 7.934330                            6.464219      -0.246895       1.962292                    0.999097      24.856649      73.281918       0.560526       0.494449      -1.002108      -0.010166       0.015705       0.008169       0.020414      -0.008291      -0.015721       0.025926      -0.024147      -0.095634      -0.044568       0.002128       0.042440              8.655868       7.049962      -3.282520       0.149822       9.912718       1.359099       9.004926          -0.000000
          142              C       4.646669       1.988719       0.501040      -0.095843      30.932394 0.43396284E+03  0.10241514E+05                                 8.570966                            6.942564       0.313681       2.055810                    0.999805      30.164743      88.106561       0.623126       0.416503      -1.059608      -0.042471       0.063309      -0.016108       0.077919      -0.048845      -0.007771       0.024140      -0.046929       0.042551      -0.061839       0.001553       0.060286              9.380918       6.879471      -2.335775       0.589325      10.029254       2.695095      11.234029           0.000001
          143              C       5.047904       1.659749       1.765477      -0.088658      30.071980 0.42571868E+03  0.10009866E+05                                 8.410057                            6.870709       0.229640       2.029513                    0.999804      30.138186      88.181755       0.626453       0.415826      -1.058877      -0.017418       0.044913       0.063138       0.079416      -0.051033      -0.010256       0.009892      -0.043212       0.008921      -0.057068      -0.000418       0.057487              9.099511       8.101283      -3.642168       1.116720       9.921084       0.437623       9.276165          -0.000001
          144              C       3.318549       4.752070       2.410517      -0.548310      29.401652 0.48937518E+03  0.11906469E+05                                 8.047239                            7.071919      -0.094772       1.922121                    0.996485      33.764381     100.271349       0.656903       0.383234      -1.081438       0.017690      -0.028651      -0.003482       0.033852      -0.016102      -0.009972       0.027043      -0.018406      -0.044579      -0.030424      -0.010208       0.040631              8.441403       9.006235      -0.346069      -0.543630       8.502409       0.433970       7.815564           0.000000
          145              C       1.264955       5.663256       7.762181       0.379390      24.978804 0.32418733E+03  0.71676544E+04                                 7.929204                            6.376909      -0.066441       2.016873                    0.999672      24.559721      71.195990       0.588938       0.470387      -1.020005       0.001508      -0.009774       0.013075       0.016394       0.018349       0.011977      -0.032917       0.026080       0.083125      -0.051641       0.008230       0.043411              8.636881       5.294818      -1.987564      -0.150480       8.903965      -0.378956      11.711861           0.000000
          146              C       0.734663       6.995275       6.140704      -0.093270      31.238772 0.42245678E+03  0.99070923E+04                                 8.593862                            6.824389       0.183379       2.011439                    0.999848      30.200087      88.043598       0.631780       0.413406      -1.061172      -0.009544       0.006719       0.082644       0.083464      -0.030663       0.009641      -0.027389      -0.052753       0.173621      -0.069444      -0.002348       0.071792              9.363018       5.709688      -2.665393      -0.241665      11.836907      -0.150013      10.542459          -0.000001
          147              C       1.269042       5.871811       5.604157      -0.082342      32.135134 0.43628721E+03  0.10327341E+05                                 8.858316                            6.987371       0.161410       2.007127                    0.999823      30.307711      89.141564       0.616600       0.419649      -1.055854       0.026387      -0.061615       0.046120       0.081361      -0.026120       0.009787      -0.025339      -0.027926       0.176529      -0.059241      -0.010126       0.069367              9.877124       5.899670      -2.038448      -1.253936       9.642849       2.168176      14.088854          -0.000001
          148              C       1.452718       5.074833       9.125248      -0.552834      29.408230 0.48768983E+03  0.11837162E+05                                 8.047805                            7.095775      -0.007184       1.943257                    0.997760      33.792125      99.735687       0.651801       0.387157      -1.080335      -0.003334       0.013336      -0.028126       0.031306       0.001675       0.011695      -0.022706      -0.001068       0.123005      -0.030812      -0.019296       0.050109              8.350035       7.739272      -0.100380       0.165648       8.240848       0.353047       9.069987           0.000000
          149              C       3.221971       0.455593       7.894345       0.373444      25.044175 0.32832507E+03  0.72920101E+04                                 7.972465                            6.433992      -0.110960       2.001674                    0.999576      24.794906      72.358101       0.583277       0.472812      -1.017323       0.001557       0.011530       0.015895       0.019698       0.018088      -0.013342       0.035581       0.014316       0.065036      -0.049756       0.007042       0.042714              8.679988       5.274856      -1.876982      -0.320548       8.826695       0.139190      11.938413          -0.000000
          150              C       3.340893       0.163864       5.756047      -0.099455      32.807619 0.44886740E+03  0.10706516E+05                                 8.976618                            7.090010       0.066580       1.969155                    0.999856      30.895710      91.374711       0.611461       0.419959      -1.055106      -0.033507       0.055163       0.041429       0.076695      -0.030010      -0.010096       0.033971      -0.024812       0.176431      -0.062932      -0.012512       0.075444              9.980535       5.924686      -1.890230       1.006485       9.603730      -2.103573      14.413190          -0.000002
          151              C       1.236888      11.466790       6.355717      -0.084257      31.056913 0.42330362E+03  0.99319627E+04                                 8.565114                            6.836491       0.160601       2.005336                    0.999845      30.127138      87.854241       0.630489       0.414043      -1.060759       0.004571      -0.008454       0.079274       0.079854      -0.035852      -0.015812       0.028505      -0.038934       0.166467      -0.068549      -0.004608       0.073157              9.304532       5.725219      -2.519362      -0.093321      11.795437       0.067442      10.392940          -0.000002
          152              C       2.985922       1.067602       9.233741      -0.553614      29.551951 0.49347701E+03  0.12040744E+05                                 8.123860                            7.175011      -0.114852       1.906504                    0.997674      34.238408     102.084985       0.641668       0.391210      -1.075044       0.006009      -0.004296      -0.028095       0.029050       0.002300      -0.022713       0.034257      -0.033842       0.108697      -0.045881      -0.014299       0.060180              8.430559       8.114313      -0.253035      -0.263016       8.080511      -0.363603       9.096852          -0.000001
          153              C       7.986081       9.897663      17.396359       0.391092      23.383714 0.31118466E+03  0.68478633E+04                                 7.794150                            6.405627      -0.241211       1.965026                    0.999297      24.738716      72.849719       0.562902       0.494466      -1.001802      -0.005951       0.017003      -0.006858       0.019276      -0.013394       0.010792      -0.014955      -0.015644      -0.122737      -0.045134       0.005010       0.040125              8.442781       6.563981      -3.010425      -0.550482      10.018268      -0.545954       8.746094          -0.000000
          154              C       8.730945       8.220535      18.530604      -0.093458      30.549817 0.43446419E+03  0.10249485E+05                                 8.474342                            6.937708       0.285517       2.046120                    0.999816      30.090510      87.682428       0.624955       0.415441      -1.060990      -0.032408       0.069293       0.022880       0.079845      -0.046610       0.003477      -0.016481      -0.080663       0.013682      -0.064122       0.000206       0.063916              9.176111       6.797623      -2.319787      -0.395051       9.607415      -2.172230      11.123295           0.000002
          155              C       9.013191       8.003290      17.214880      -0.097425      29.854658 0.44220059E+03  0.10503192E+05                                 8.362300                            6.999230       0.109719       1.983983                    0.999883      30.706343      90.485140       0.620714       0.415444      -1.058457      -0.018105       0.045470      -0.058257       0.076086      -0.047479       0.009017      -0.009339      -0.078270      -0.020244      -0.058499      -0.008458       0.066957              8.903848       7.616192      -2.985864      -1.424673       9.229213       0.627734       9.866139          -0.000002
          156              C       7.336447      11.199889      17.051154      -0.547170      29.205608 0.49100158E+03  0.11940364E+05                                 7.999574                            7.088951      -0.037367       1.941106                    0.996688      33.559867      99.216588       0.656234       0.383807      -1.082446       0.009478      -0.029498       0.009922       0.032533      -0.030421      -0.000768      -0.009350      -0.023078      -0.069185      -0.028500      -0.016349       0.044849              8.326993       8.789022      -0.496372       0.280162       8.525026      -0.168658       7.666932          -0.000001
          157              C      -0.998214       8.905786      11.744860       0.382096      23.982782 0.31691406E+03  0.70037393E+04                                 7.934330                            6.464219      -0.246895       1.962292                    0.999097      24.856649      73.281920       0.560526       0.494449      -1.002108       0.010166      -0.015705       0.008169       0.020414      -0.008291       0.015721      -0.025926      -0.024147      -0.095634      -0.044568       0.002128       0.042440              8.655869       7.049962      -3.282520      -0.149822       9.912718      -1.359099       9.004926          -0.000000
          158              C      -1.691149      10.425257      10.364040      -0.095843      30.932395 0.43396284E+03  0.10241515E+05                                 8.570967                            6.942564       0.313681       2.055810                    0.999805      30.164744      88.106567       0.623126       0.416503      -1.059608       0.042471      -0.063309      -0.016108       0.077919      -0.048845       0.007771      -0.024140      -0.046929       0.042550      -0.061839       0.001553       0.060286              9.380919       6.879472      -2.335775      -0.589325      10.029254      -2.695095      11.234030           0.000001
          159              C      -2.092384      10.754227      11.628477      -0.088658      30.071982 0.42571871E+03  0.10009867E+05                                 8.410057                            6.870710       0.229639       2.029513                    0.999804      30.138187      88.181758       0.626453       0.415826      -1.058877       0.017417      -0.044913       0.063138       0.079416      -0.051033       0.010256      -0.009892      -0.043212       0.008921      -0.057068      -0.000418       0.057487              9.099511       8.101283      -3.642168      -1.116720       9.921084      -0.437623       9.276165          -0.000001
          160              C      -0.363029       7.661906      12.273517      -0.548310      29.401650 0.48937512E+03  0.11906468E+05                                 8.047239                            7.071919      -0.094772       1.922121                    0.996485      33.764380     100.271344       0.656903       0.383234      -1.081438      -0.017690       0.028651      -0.003482       0.033852      -0.016102       0.009972      -0.027043      -0.018406      -0.044579      -0.030424      -0.010208       0.040631              8.441402       9.006235      -0.346068       0.543630       8.502408      -0.433970       7.815563           0.000000
          161              N       6.282412       6.863687       2.345421      -0.307462      41.172910 0.58597573E+03  0.14645758E+05                                 9.933912                            7.794060      -0.036005       1.981319                    0.999315      30.074244      85.321204       0.630369       0.388758      -1.097277       0.002128      -0.012530       0.089446       0.090344      -0.037308       0.003078       0.023116      -0.037811       0.144036      -0.067767       0.009847       0.057920             11.468058       6.965432      -3.231544       1.805979      13.733020      -3.544166      13.705722          -0.000001
          162              N       7.175754       5.018970       3.229146      -0.315527      39.080458 0.60520851E+03  0.15257797E+05                                 9.577661                            7.936288      -0.113216       1.958122                    0.998753      30.290169      86.467329       0.622527       0.390266      -1.095588      -0.034671       0.061250       0.045781       0.083961      -0.012585      -0.002420       0.025616      -0.051251       0.131589      -0.050623      -0.006281       0.056904             10.571036       7.573307      -3.439740       0.716478      12.552620      -1.178931      11.587180          -0.000000
          163              N       8.502101       1.060154       3.130516      -0.300823      38.442493 0.59318757E+03  0.14897096E+05                                 9.506218                            7.881469      -0.147826       1.948950                    0.998812      30.193839      86.350854       0.621073       0.392693      -1.092631       0.040567      -0.065555       0.042448       0.088005      -0.004891       0.003609      -0.029596      -0.064408       0.112521      -0.051352      -0.006376       0.057728             10.468848       7.279585      -3.149418      -0.487501      12.371265       1.507341      11.755694          -0.000001
          164              N       6.710051      11.638102       2.134353      -0.311825      41.607942 0.60555385E+03  0.15265009E+05                                10.024790                            7.940581      -0.108668       1.957201                    0.999048      30.316995      86.471715       0.622270       0.390466      -1.095712      -0.002369       0.012427       0.081698       0.082671      -0.037684       0.004974      -0.023653      -0.046994       0.162422      -0.071902       0.006332       0.065570             11.510016       6.693846      -2.635747      -1.124962      13.417105       3.861584      14.419097          -0.000001
          165              N       2.519711       9.423449      10.955820      -0.303123      38.275091 0.59352852E+03  0.14918056E+05                                 9.514117                            7.901423      -0.186347       1.939946                    0.998165      30.158825      86.480630       0.617782       0.394458      -1.090656       0.044949      -0.068424       0.026454       0.086035      -0.043599      -0.003149       0.012584      -0.043874      -0.020021      -0.045878      -0.008765       0.054643             10.502282       7.998354      -2.553392       2.118950      10.403856      -1.165244      13.104635          -0.000000
          166              N       2.978193       9.075858      13.098064      -0.316343      39.423851 0.61858289E+03  0.15722832E+05                                 9.710789                            8.074961      -0.243404       1.914040                    0.998294      30.750563      88.921657       0.609620       0.395289      -1.089147       0.034156      -0.051806      -0.059651       0.086074      -0.038731       0.013468       0.017438      -0.079315      -0.014624      -0.059739      -0.000123       0.059862             10.784395       7.980675      -2.063933       1.771972       9.210912      -0.223870      15.161598          -0.000001
          167              N       3.902011       9.795868      17.102442      -0.301737      38.431795 0.58612416E+03  0.14677382E+05                                 9.486978                            7.814457      -0.120890       1.957646                    0.998764      30.104940      86.005084       0.626048       0.390696      -1.093898      -0.028273       0.046023       0.072384       0.090316      -0.034506       0.013693       0.027706      -0.060970      -0.018430      -0.055459      -0.000495       0.055954             10.536848       8.279481      -2.415175       1.675225       9.211033       0.604354      14.120029          -0.000001
          168              N       4.561490       9.242205      19.150001      -0.308956      39.962939 0.61284374E+03  0.15522993E+05                                 9.783963                            8.020327      -0.195071       1.930489                    0.998578      30.518002      87.768699       0.614348       0.393610      -1.091550      -0.039737       0.072032      -0.015919       0.083792      -0.051387      -0.004353       0.019464      -0.063968       0.033196      -0.066488       0.004300       0.062187             10.903805       8.655233      -3.122752       2.385946      11.075996      -0.957434      12.980185          -0.000001
          169              N       7.786808       5.550289      12.208421      -0.307462      41.172913 0.58597577E+03  0.14645760E+05                                 9.933912                            7.794060      -0.036005       1.981319                    0.999315      30.074245      85.321211       0.630369       0.388758      -1.097277      -0.002128       0.012530       0.089446       0.090344      -0.037308      -0.003078      -0.023116      -0.037811       0.144036      -0.067767       0.009847       0.057920             11.468059       6.965433      -3.231545      -1.805979      13.733022       3.544166      13.705724          -0.000001
          170              N       6.893466       7.395006      13.092146      -0.315527      39.080457 0.60520847E+03  0.15257796E+05                                 9.577661                            7.936288      -0.113215       1.958122                    0.998753      30.290168      86.467328       0.622527       0.390266      -1.095588       0.034671      -0.061250       0.045781       0.083961      -0.012585       0.002420      -0.025616      -0.051251       0.131589      -0.050623      -0.006281       0.056904             10.571036       7.573307      -3.439740      -0.716478      12.552620       1.178931      11.587181          -0.000000
          171              N       5.567119      11.353822      12.993516      -0.300823      38.442493 0.59318754E+03  0.14897095E+05                                 9.506218                            7.881468      -0.147825       1.948950                    0.998812      30.193838      86.350849       0.621074       0.392693      -1.092631      -0.040567       0.065554       0.042448       0.088005      -0.004891      -0.003609       0.029596      -0.064408       0.112521      -0.051352      -0.006376       0.057728             10.468848       7.279585      -3.149419       0.487502      12.371265      -1.507342      11.755694          -0.000001
          172              N       7.359169       0.775873      11.997353      -0.311825      41.607921 0.60555352E+03  0.15264999E+05                                10.024787                            7.940579      -0.108668       1.957201                    0.999048      30.316994      86.471713       0.622270       0.390466      -1.095712       0.002369      -0.012427       0.081698       0.082671      -0.037684      -0.004974       0.023653      -0.046994       0.162423      -0.071903       0.006332       0.065571             11.510011       6.693846      -2.635748       1.124960      13.417101      -3.861574      14.419087          -0.000001
          173              N       0.435809       2.990527       1.092820      -0.303123      38.275090 0.59352852E+03  0.14918056E+05                                 9.514116                            7.901423      -0.186347       1.939946                    0.998165      30.158825      86.480629       0.617782       0.394458      -1.090656      -0.044949       0.068424       0.026454       0.086035      -0.043599       0.003149      -0.012584      -0.043874      -0.020021      -0.045878      -0.008765       0.054643             10.502281       7.998354      -2.553392      -2.118950      10.403855       1.165243      13.104634          -0.000000
          174              N      -0.022673       3.338118       3.235064      -0.316343      39.423852 0.61858292E+03  0.15722833E+05                                 9.710790                            8.074961      -0.243404       1.914040                    0.998294      30.750564      88.921661       0.609620       0.395289      -1.089147      -0.034156       0.051806      -0.059651       0.086074      -0.038731      -0.013468      -0.017438      -0.079315      -0.014624      -0.059739      -0.000123       0.059862             10.784395       7.980676      -2.063933      -1.771972       9.210912       0.223870      15.161598          -0.000001
          175              N      10.167209       2.618108       7.239442      -0.301737      38.431792 0.58612412E+03  0.14677381E+05                                 9.486978                            7.814456      -0.120890       1.957646                    0.998764      30.104939      86.005082       0.626048       0.390696      -1.093898       0.028273      -0.046023       0.072384       0.090316      -0.034506      -0.013693      -0.027706      -0.060970      -0.018429      -0.055459      -0.000495       0.055954             10.536848       8.279481      -2.415175      -1.675225       9.211033      -0.604353      14.120029          -0.000001
          176              N       9.507730       3.171771       9.287001      -0.308956      39.962941 0.61284379E+03  0.15522995E+05                                 9.783963                            8.020327      -0.195071       1.930489                    0.998578      30.518003      87.768699       0.614348       0.393610      -1.091550       0.039737      -0.072032      -0.015919       0.083792      -0.051387       0.004353      -0.019464      -0.063968       0.033196      -0.066488       0.004300       0.062187             10.903804       8.655233      -3.122752      -2.385946      11.075996       0.957435      12.980184          -0.000001
          177              N       2.229958       5.550289      17.380579      -0.307462      41.172909 0.58597570E+03  0.14645758E+05                                 9.933911                            7.794060      -0.036005       1.981319                    0.999315      30.074243      85.321201       0.630369       0.388758      -1.097277      -0.002128       0.012530      -0.089446       0.090344      -0.037308       0.003078       0.023116      -0.037811       0.144036      -0.067767       0.009847       0.057920             11.468058       6.965432      -3.231544       1.805979      13.733020      -3.544165      13.705722          -0.000001
          178              N       1.336616       7.395006      16.496854      -0.315527      39.080457 0.60520848E+03  0.15257796E+05                                 9.577661                            7.936287      -0.113215       1.958122                    0.998753      30.290168      86.467324       0.622527       0.390266      -1.095589       0.034671      -0.061250      -0.045781       0.083961      -0.012585      -0.002420       0.025616      -0.051251       0.131589      -0.050623      -0.006281       0.056904             10.571035       7.573307      -3.439740       0.716478      12.552619      -1.178931      11.587180          -0.000000
          179              N       0.010269      11.353822      16.595484      -0.300823      38.442493 0.59318755E+03  0.14897096E+05                                 9.506219                            7.881469      -0.147825       1.948950                    0.998812      30.193838      86.350852       0.621073       0.392693      -1.092630      -0.040567       0.065554      -0.042448       0.088005      -0.004891       0.003609      -0.029596      -0.064408       0.112521      -0.051352      -0.006376       0.057728             10.468849       7.279585      -3.149419      -0.487502      12.371266       1.507342      11.755694          -0.000001
          180              N       1.802319       0.775873      17.591647      -0.311825      41.607925 0.60555358E+03  0.15265001E+05                                10.024788                            7.940580      -0.108668       1.957201                    0.999048      30.316996      86.471722       0.622270       0.390466      -1.095712       0.002369      -0.012427      -0.081698       0.082671      -0.037684       0.004974      -0.023653      -0.046994       0.162422      -0.071902       0.006332       0.065571             11.510012       6.693846      -2.635749      -1.124960      13.417102       3.861575      14.419088          -0.000001
          181              N       5.992659       2.990527       8.770180      -0.303123      38.275087 0.59352847E+03  0.14918055E+05                                 9.514116                            7.901423      -0.186347       1.939946                    0.998165      30.158824      86.480628       0.617782       0.394458      -1.090656      -0.044949       0.068424      -0.026454       0.086035      -0.043599      -0.003149       0.012584      -0.043874      -0.020021      -0.045878      -0.008765       0.054643             10.502281       7.998354      -2.553392       2.118950      10.403855      -1.165243      13.104634          -0.000000
          182              N       5.534177       3.338118       6.627936      -0.316343      39.423850 0.61858287E+03  0.15722832E+05                                 9.710789                            8.074960      -0.243404       1.914040                    0.998294      30.750563      88.921657       0.609620       0.395289      -1.089147      -0.034156       0.051806       0.059651       0.086074      -0.038731       0.013468       0.017438      -0.079315      -0.014624      -0.059739      -0.000123       0.059862             10.784395       7.980675      -2.063932       1.771972       9.210912      -0.223870      15.161597          -0.000001
          183              N       4.610359       2.618108       2.623558      -0.301737      38.431794 0.58612416E+03  0.14677382E+05                                 9.486978                            7.814456      -0.120890       1.957646                    0.998764      30.104940      86.005083       0.626048       0.390696      -1.093898       0.028273      -0.046023      -0.072384       0.090316      -0.034506       0.013693       0.027706      -0.060970      -0.018430      -0.055459      -0.000495       0.055954             10.536847       8.279481      -2.415175       1.675225       9.211033       0.604353      14.120028          -0.000001
          184              N       3.950880       3.171771       0.575999      -0.308956      39.962936 0.61284370E+03  0.15522992E+05                                 9.783962                            8.020327      -0.195071       1.930489                    0.998578      30.518001      87.768695       0.614348       0.393610      -1.091550       0.039737      -0.072032       0.015919       0.083792      -0.051387      -0.004353       0.019464      -0.063968       0.033196      -0.066488       0.004300       0.062187             10.903804       8.655233      -3.122752       2.385946      11.075995      -0.957435      12.980184          -0.000001
          185              N       0.725562       6.863687       7.517579      -0.307462      41.172910 0.58597573E+03  0.14645759E+05                                 9.933912                            7.794060      -0.036005       1.981319                    0.999315      30.074244      85.321207       0.630369       0.388758      -1.097277       0.002128      -0.012530      -0.089446       0.090344      -0.037308      -0.003078      -0.023116      -0.037811       0.144036      -0.067767       0.009847       0.057920             11.468059       6.965433      -3.231544      -1.805979      13.733021       3.544166      13.705722          -0.000001
          186              N       1.618904       5.018970       6.633854      -0.315527      39.080459 0.60520851E+03  0.15257797E+05                                 9.577662                            7.936288      -0.113215       1.958122                    0.998753      30.290169      86.467331       0.622527       0.390266      -1.095588      -0.034671       0.061249      -0.045781       0.083961      -0.012585       0.002420      -0.025616      -0.051251       0.131589      -0.050623      -0.006281       0.056904             10.571036       7.573307      -3.439741      -0.716479      12.552621       1.178932      11.587181          -0.000000
          187              N       2.945251       1.060154       6.732484      -0.300823      38.442491 0.59318754E+03  0.14897095E+05                                 9.506218                            7.881468      -0.147826       1.948950                    0.998812      30.193838      86.350851       0.621073       0.392693      -1.092631       0.040567      -0.065554      -0.042448       0.088005      -0.004891      -0.003609       0.029596      -0.064408       0.112521      -0.051352      -0.006376       0.057728             10.468848       7.279585      -3.149418       0.487501      12.371265      -1.507341      11.755694          -0.000001
          188              N       1.153201      11.638102       7.728647      -0.311825      41.607944 0.60555389E+03  0.15265010E+05                                10.024791                            7.940582      -0.108668       1.957201                    0.999048      30.316996      86.471722       0.622270       0.390466      -1.095712      -0.002369       0.012427      -0.081697       0.082671      -0.037684      -0.004974       0.023653      -0.046994       0.162423      -0.071903       0.006332       0.065571             11.510017       6.693847      -2.635747       1.124962      13.417106      -3.861584      14.419098          -0.000001
          189              N       8.076561       9.423449      18.633180      -0.303123      38.275091 0.59352851E+03  0.14918056E+05                                 9.514117                            7.901423      -0.186347       1.939946                    0.998165      30.158825      86.480630       0.617782       0.394458      -1.090656       0.044949      -0.068424      -0.026454       0.086035      -0.043599       0.003149      -0.012584      -0.043874      -0.020021      -0.045878      -0.008765       0.054643             10.502281       7.998354      -2.553392      -2.118950      10.403855       1.165244      13.104635          -0.000000
          190              N       8.535043       9.075858      16.490936      -0.316343      39.423849 0.61858285E+03  0.15722831E+05                                 9.710789                            8.074960      -0.243404       1.914040                    0.998294      30.750562      88.921652       0.609620       0.395288      -1.089147       0.034156      -0.051806       0.059651       0.086074      -0.038731      -0.013468      -0.017438      -0.079315      -0.014624      -0.059739      -0.000123       0.059862             10.784394       7.980675      -2.063932      -1.771972       9.210911       0.223870      15.161597          -0.000001
          191              N      -1.654839       9.795868      12.486558      -0.301737      38.431790 0.58612408E+03  0.14677380E+05                                 9.486977                            7.814456      -0.120890       1.957646                    0.998764      30.104938      86.005077       0.626048       0.390696      -1.093898      -0.028273       0.046023      -0.072384       0.090316      -0.034506      -0.013693      -0.027706      -0.060970      -0.018429      -0.055459      -0.000495       0.055954             10.536847       8.279480      -2.415175      -1.675225       9.211032      -0.604353      14.120028          -0.000001
          192              N      -0.995360       9.242205      10.438999      -0.308956      39.962938 0.61284373E+03  0.15522993E+05                                 9.783963                            8.020327      -0.195071       1.930489                    0.998578      30.518002      87.768699       0.614348       0.393610      -1.091550      -0.039737       0.072032       0.015919       0.083792      -0.051387       0.004353      -0.019464      -0.063968       0.033196      -0.066488       0.004300       0.062187             10.903804       8.655233      -3.122752      -2.385946      11.075995       0.957435      12.980184          -0.000001

******************************************************
Auxiliary information for the entire system
The total spin magnetic moment of the unit cell is   -0.000013
The total net atomic charge of the unit cell is   -0.000005
Accuracy of reproducing the electrostatic potential in the unit cell:
  The inner radius (bohr) =    5.0000
  The outer radius (bohr) =   12.0000
  Valid grid points have density less than (e/(bohr^3)) =    0.0001
  The number of valid grid points were=        41064
  The rms potential error without charges in kcal/mol is=      1.92751
  The rms potential error with partial charges in kcal/mol is=      0.54257
  The RRMSE value at monopole order=      0.28149
  The rms potential error with partial charges and cloud penetration in kcal/mol is=      0.55257
  The RRMSE value at monopole order with cloud penetration is=      0.28668
  The rms potential error with partial charges and atomic dipoles in kcal/mol is=      0.70839
  The RRMSE value at dipole order=      0.36752
  The rms potential error with partial charges, atomic dipoles and cloud penetration in kcal/mol is=      0.71887
  The RRMSE value at dipole order with cloud penetration=      0.37295

******************************************************
The electron densities and ab initio electrostatic potential were computed in VASP using the PBE functional and
projector augmented wave method. See the main text of the journal article for a description of computational details.
The atomic charges, dipoles, and quadrupoles were computed with the DDEC6 method as described in
(a) T. A. Manz and N. Gabaldon Limas, RSC Adv. 6 (2016) 47771-47801 DOI: 10.1039/c6ra04656h
(b) N. Gabaldon Limas and T. A. Manz, RSC Adv. 8 (2018) 2678-2707 DOI: 10.1039/c7ra11829e.
For each atom in the material, the electron cloud parameters were fit to the spherically averaged atom-in-material
electron density using radial positions for which this density was between 10^-4 and 10^-2 electrons per cubic bohr.
The polarizabilities, dispersion coefficients, and quantum Drude oscillator (QDO) parameters were fit using the MCLF method.
The magnetic structure of the system was optimized in VASP from the default ferromagnetic initial guess using spin polarization.
The atomic spin moments (ASMs) were computed on this optimized magnetic structure using the DDEC6 partition as inputs
to the method of T. A. Manz and D. S. Sholl, J. Chem. Theory Comput. 7 (2011) 4146-4164 DOI: 10.1021/ct200539n.
The RMSE and RRMSE were computed using a uniform grid with Ewald summation.
