# Supplementary material for: A collection of forcefield precursors for metal–organic frameworks
Source: RSC Adv. 2019 Nov 13;9(63):36492–507. doi: 10.1039/c9ra07327b (PMC9075174; doi:10.1039/c9ra07327b)
Supplement: RA-009-C9RA07327B-s3604 [file RA-009-C9RA07327B-s3604.xyz]

  232
jmolscript: load "" {1 1 1} spacegroup "x,y,z" unitcell [{     10.350300     0.000000     0.000000 }, {      0.000000    10.350300     0.000000 }, {      0.000000     0.000000    52.557000 }]
Cd     6.640235     9.732180    51.316129     1.080185
Cd     8.846091     7.835902     8.996182     1.030282
Cd     3.710065     0.618120    25.037629     1.080153
Cd     1.504209     2.514398    35.274682     1.030253
Cd     0.618120     6.640235    11.898379     1.080170
Cd     2.514398     8.846091    22.135432     1.030284
Cd     9.732180     3.710065    38.176879     1.080206
Cd     7.835902     1.504209    48.413932     1.030295
Cd     3.710065     9.732180     1.240871     1.080137
Cd     1.504209     7.835902    43.560818     1.030295
Cd     6.640235     0.618120    27.519371     1.080132
Cd     8.846091     2.514398    17.282318     1.030332
Cd     9.732180     6.640235    40.658621     1.080160
Cd     7.835902     8.846091    30.421568     1.030254
Cd     0.618120     3.710065    14.380121     1.080153
Cd     2.514398     1.504209     4.143068     1.030359
H      6.873634     9.109299     4.567203     0.133659
H      0.528900     9.034777     4.872034     0.134862
H      9.136210     9.786209     1.319181     0.133916
H      6.281597     5.391471    50.896199     0.135500
H      3.476666     1.241001    30.845703     0.133745
H      9.821400     1.315523    31.150534     0.134956
H      1.214090     0.564091    27.597681     0.133812
H      4.068703     4.958829    24.617699     0.135423
H      1.241001     6.873634    17.706453     0.133658
H      1.315523     0.528900    18.011284     0.134844
H      0.564091     9.136210    14.458431     0.133886
H      4.958829     6.281597    11.478449     0.135468
H      9.109299     3.476666    43.984953     0.133691
H      9.034777     9.821400    44.289784     0.134927
H      9.786209     1.214090    40.736931     0.133850
H      5.391471     4.068703    37.756949     0.135493
H      3.476666     9.109299    47.989797     0.133689
H      9.821400     9.034777    47.684966     0.134926
H      1.214090     9.786209    51.237819     0.133903
H      4.068703     5.391471     1.660801     0.135475
H      6.873634     1.241001    21.711297     0.133659
H      0.528900     1.315523    21.406466     0.134845
H      9.136210     0.564091    24.959319     0.133907
H      6.281597     4.958829    27.939301     0.135498
H      9.109299     6.873634    34.850547     0.133681
H      9.034777     0.528900    34.545716     0.134974
H      9.786209     9.136210    38.098569     0.133877
H      5.391471     6.281597    41.078551     0.135493
H      1.241001     3.476666     8.572047     0.133672
H      1.315523     9.821400     8.267216     0.134884
H      0.564091     1.214090    11.820069     0.133864
H      4.958829     4.068703    14.800051     0.135445
H      5.175150     1.905490     0.000000     0.114923
H      5.175150     8.444810    26.278500     0.114896
H      8.444810     5.175150    13.139250     0.114919
H      1.905490     5.175150    39.417750     0.114905
C      6.539320     9.825540     2.075476     0.607399
C      7.815512     9.520206     2.840706    -0.019996
C      7.713044     9.194171     4.173551    -0.103093
C      8.877452     8.984060     4.955600    -0.013210
C     10.109138     9.123789     4.360129    -0.118018
C     10.220921     9.398072     2.995223    -0.030551
C      9.068933     9.599903     2.229468    -0.096504
C      8.776019     8.625940     6.416159     0.582851
C      1.220300     9.517101     2.396074     0.555414
C      6.563125     2.797686    50.461552     0.600514
C      5.862410     3.541873    51.566301    -0.011939
C      5.841709     4.921568    51.569454    -0.106848
C      3.810980     0.524760    28.353976     0.607345
C      2.534788     0.830094    29.119206    -0.020151
C      2.637256     1.156129    30.452051    -0.102840
C      1.472848     1.366240    31.234100    -0.012735
C      0.241162     1.226511    30.638629    -0.117808
C      0.129379     0.952228    29.273723    -0.030649
C      1.281367     0.750397    28.507968    -0.096747
C      1.574281     1.724360    32.694659     0.582700
C      9.130000     0.833199    28.674574     0.555268
C      3.787175     7.552614    24.183052     0.600600
C      4.487890     6.808427    25.287801    -0.012029
C      4.508591     5.428732    25.290954    -0.106937
C      0.524760     6.539320    15.214726     0.607347
C      0.830094     7.815512    15.979956    -0.019995
C      1.156129     7.713044    17.312801    -0.103096
C      1.366240     8.877452    18.094850    -0.013286
C      1.226511    10.109138    17.499379    -0.117956
C      0.952228    10.220921    16.134473    -0.030706
C      0.750397     9.068933    15.368718    -0.096539
C      1.724360     8.776019    19.555409     0.582723
C      0.833199     1.220300    15.535324     0.555279
C      7.552614     6.563125    11.043802     0.600567
C      6.808427     5.862410    12.148551    -0.011996
C      5.428732     5.841709    12.151704    -0.106901
C      9.825540     3.810980    41.493226     0.607371
C      9.520206     2.534788    42.258456    -0.020058
C      9.194171     2.637256    43.591301    -0.102961
C      8.984060     1.472848    44.373350    -0.012944
C      9.123789     0.241162    43.777879    -0.117855
C      9.398072     0.129379    42.412973    -0.030565
C      9.599903     1.281367    41.647218    -0.096628
C      8.625940     1.574281    45.833909     0.582984
C      9.517101     9.130000    41.813824     0.555336
C      2.797686     3.787175    37.322302     0.600494
C      3.541873     4.487890    38.427051    -0.011933
C      4.921568     4.508591    38.430204    -0.106861
C      3.810980     9.825540    50.481524     0.607362
C      2.534788     9.520206    49.716294    -0.020044
C      2.637256     9.194171    48.383449    -0.102956
C      1.472848     8.984060    47.601400    -0.012944
C      0.241162     9.123789    48.196871    -0.117864
C      0.129379     9.398072    49.561777    -0.030561
C      1.281367     9.599903    50.327532    -0.096585
C      1.574281     8.625940    46.140841     0.582973
C      9.130000     9.517101    50.160926     0.555331
C      3.787175     2.797686     2.095448     0.600561
C      4.487890     3.541873     0.990699    -0.011966
C      4.508591     4.921568     0.987546    -0.106871
C      6.539320     0.524760    24.203024     0.607335
C      7.815512     0.830094    23.437794    -0.019987
C      7.713044     1.156129    22.104949    -0.103090
C      8.877452     1.366240    21.322900    -0.013277
C     10.109138     1.226511    21.918371    -0.117959
C     10.220921     0.952228    23.283277    -0.030685
C      9.068933     0.750397    24.049032    -0.096508
C      8.776019     1.724360    19.862341     0.582723
C      1.220300     0.833199    23.882426     0.555267
C      6.563125     7.552614    28.373948     0.600528
C      5.862410     6.808427    27.269199    -0.011951
C      5.841709     5.428732    27.266046    -0.106830
C      9.825540     6.539320    37.342274     0.607338
C      9.520206     7.815512    36.577044    -0.020048
C      9.194171     7.713044    35.244199    -0.102914
C      8.984060     8.877452    34.462150    -0.012930
C      9.123789    10.109138    35.057621    -0.117725
C      9.398072    10.220921    36.422527    -0.030570
C      9.599903     9.068933    37.188282    -0.096609
C      8.625940     8.776019    33.001591     0.582936
C      9.517101     1.220300    37.021676     0.555218
C      2.797686     6.563125    41.513198     0.600520
C      3.541873     5.862410    40.408449    -0.011946
C      4.921568     5.841709    40.405296    -0.106853
C      0.524760     3.810980    11.063774     0.607353
C      0.830094     2.534788    10.298544    -0.020017
C      1.156129     2.637256     8.965699    -0.103043
C      1.366240     1.472848     8.183650    -0.013160
C      1.226511     0.241162     8.779121    -0.117861
C      0.952228     0.129379    10.144027    -0.030686
C      0.750397     1.281367    10.909782    -0.096590
C      1.724360     1.574281     6.723091     0.582744
C      0.833199     9.130000    10.743176     0.555276
C      7.552614     3.787175    15.234698     0.600597
C      6.808427     4.487890    14.129949    -0.012018
C      5.428732     4.508591    14.126796    -0.106922
C      5.175150     2.835982     0.000000    -0.101071
C      5.175150     5.605722     0.000000    -0.001624
C      5.175150     7.131357     0.000000     0.611187
C      5.175150     7.514318    26.278500    -0.101161
C      5.175150     4.744578    26.278500    -0.001705
C      5.175150     3.218943    26.278500     0.611224
C      7.514318     5.175150    13.139250    -0.101180
C      4.744578     5.175150    13.139250    -0.001732
C      3.218943     5.175150    13.139250     0.611249
C      2.835982     5.175150    39.417750    -0.101092
C      5.605722     5.175150    39.417750    -0.001635
C      7.131357     5.175150    39.417750     0.611225
O      6.629367    10.312004     0.928682    -0.590655
O      5.471169     9.607148     2.650975    -0.511104
O      7.679923     8.449985     6.942780    -0.525070
O      9.816225     8.462405     7.041587    -0.504875
O      1.364170     9.445684     1.137859    -0.476009
O      2.224279     9.679601     3.163406    -0.554722
O      6.812567     1.568070    50.623954    -0.595008
O      6.919176     3.406284    49.441421    -0.511302
O      6.119097     7.680958    51.952594    -0.537808
O      3.720933     0.038296    27.207182    -0.590428
O      4.879131     0.743152    28.929475    -0.510670
O      2.670377     1.900315    33.221280    -0.526509
O      0.534075     1.887895    33.320087    -0.506293
O      8.986130     0.904616    27.416359    -0.475144
O      8.126021     0.670699    29.441906    -0.554129
O      3.537733     8.782230    24.345454    -0.595105
O      3.431124     6.944016    23.162921    -0.511601
O      4.231203     2.669342    25.674094    -0.538040
O      0.038296     6.629367    14.067932    -0.590584
O      0.743152     5.471169    15.790225    -0.511105
O      1.900315     7.679923    20.082030    -0.524449
O      1.887895     9.816225    20.180837    -0.504612
O      0.904616     1.364170    14.277109    -0.475057
O      0.670699     2.224279    16.302656    -0.554493
O      8.782230     6.812567    11.206204    -0.595134
O      6.944016     6.919176    10.023671    -0.511459
O      2.669342     6.119097    12.534844    -0.538110
O     10.312004     3.720933    40.346432    -0.590459
O      9.607148     4.879131    42.068725    -0.510754
O      8.449985     2.670377    46.360530    -0.525890
O      8.462405     0.534075    46.459337    -0.505664
O      9.445684     8.986130    40.555609    -0.475538
O      9.679601     8.126021    42.581156    -0.554265
O      1.568070     3.537733    37.484704    -0.595103
O      3.406284     3.431124    36.302171    -0.511226
O      7.680958     4.231203    38.813344    -0.537825
O      3.720933    10.312004    51.628318    -0.590339
O      4.879131     9.607148    49.906025    -0.510808
O      2.670377     8.449985    45.614220    -0.525895
O      0.534075     8.462405    45.515413    -0.505684
O      8.986130     9.445684    51.419141    -0.475458
O      8.126021     9.679601    49.393594    -0.554262
O      3.537733     1.568070     1.933046    -0.594989
O      3.431124     3.406284     3.115579    -0.511558
O      4.231203     7.680958     0.604406    -0.537841
O      6.629367     0.038296    25.349818    -0.590447
O      5.471169     0.743152    23.627525    -0.511089
O      7.679923     1.900315    19.335720    -0.524451
O      9.816225     1.887895    19.236913    -0.504618
O      1.364170     0.904616    25.140641    -0.474946
O      2.224279     0.670699    23.115094    -0.554483
O      6.812567     8.782230    28.211546    -0.595142
O      6.919176     6.944016    29.394079    -0.511333
O      6.119097     2.669342    26.882905    -0.537928
O     10.312004     6.629367    38.489068    -0.590351
O      9.607148     5.471169    36.766775    -0.510703
O      8.449985     7.679923    32.474970    -0.525747
O      8.462405     9.816225    32.376163    -0.505643
O      9.445684     1.364170    38.279891    -0.474875
O      9.679601     2.224279    36.254344    -0.554035
O      1.568070     6.812567    41.350796    -0.595041
O      3.406284     6.919176    42.533329    -0.511316
O      7.680958     6.119097    40.022155    -0.537824
O      0.038296     3.720933    12.210568    -0.590613
O      0.743152     4.879131    10.488275    -0.510956
O      1.900315     2.670377     6.196470    -0.524561
O      1.887895     0.534075     6.097663    -0.505024
O      0.904616     8.986130    12.001391    -0.475011
O      0.670699     8.126021     9.975844    -0.554351
O      8.782230     3.537733    15.072296    -0.595134
O      6.944016     3.431124    16.254829    -0.511614
O      2.669342     4.231203    13.743656    -0.538140

The following XYZ coordinates are in angstroms. Other properties are in atomic units.
The sperically averaged electron density of each atom fit to a function of the form exp(a - br)
eigen_1, eigen_2 and eigen_3 are the three eigenvalues of traceless quadrupole moment tensor
  atom number  atomic symbol              X              Y              Z     net charge C6 coefficient C8 coefficient C10 coefficient fluctuating dipole atomic polarizability isotropic forcefield polarizability              a              b squared Pearson coefficient          <r^3>          <r^4>         wp_QDO          m_QDO          q_QDO       dipole_x       dipole_y       dipole_z         dipole            Qxy            Qxz            Qyz     Q(x^2-y^2)  Q(3z^2 - R^2)        eigen_1        eigen_2        eigen_3 static polarizability      alpha(xx)      alpha(xy)      alpha(xz)      alpha(yy)      alpha(yz)      alpha(zz) atomic spin moment
            1             Cd       6.640235       9.732180      51.316129       1.080185     183.726286 0.41849462E+04  0.15717234E+06                                24.317512                           19.981522       0.625498       1.937198                    0.999261      74.239027     196.052991       0.455849       0.357766      -1.218807       0.027026       0.016896       0.000176       0.031873      -0.012770       0.027063       0.048909      -0.171142      -0.032487      -0.094188      -0.016502       0.110690             29.951597      35.855345       4.504614      -4.432338      28.870694      -6.022804      25.128753           0.024794
            2             Cd       8.846091       7.835902       8.996182       1.030282     135.724683 0.31474274E+04  0.11052809E+06                                20.205505                           17.372769       0.984288       2.047095                    0.998804      73.399810     189.939073       0.485038       0.359595      -1.212319       0.031980      -0.027036       0.006727       0.042414      -0.093740      -0.025874       0.124777      -0.233492      -0.309111      -0.153275      -0.093651       0.246926             24.131506      16.276965       3.521379      -1.007842      18.545293     -10.550823      37.572261          -0.003148
            3             Cd       3.710065       0.618120      25.037629       1.080153     183.717125 0.41846618E+04  0.15715899E+06                                24.316827                           19.980921       0.625245       1.937154                    0.999260      74.236004     196.043312       0.455854       0.357768      -1.218804      -0.026993      -0.016914       0.000159       0.031855      -0.012800      -0.027042      -0.048898      -0.170990      -0.032751      -0.094096      -0.016547       0.110643             29.950757      35.852606       4.504645       4.431059      28.871914       6.022871      25.127751          -0.028409
            4             Cd       1.504209       2.514398      35.274682       1.030253     135.768019 0.31482979E+04  0.11056705E+06                                20.210956                           17.376000       0.983146       2.046805                    0.998802      73.398598     189.947336       0.484955       0.359629      -1.212282      -0.031857       0.027041       0.006596       0.042303      -0.093583       0.025722      -0.124420      -0.232779      -0.308170      -0.152862      -0.093379       0.246240             24.139745      16.279764       3.521897       1.008052      18.550211      10.557051      37.589259          -0.000675
            5             Cd       0.618120       6.640235      11.898379       1.080170     183.710606 0.41846127E+04  0.15715655E+06                                24.316184                           19.980823       0.625212       1.937144                    0.999260      74.235734     196.041684       0.455854       0.357769      -1.218805      -0.016913       0.026969       0.000168       0.031834       0.012789      -0.048894       0.027024       0.170981      -0.032697      -0.094081      -0.016550       0.110631             29.949120      28.869799      -4.504212       6.022428      35.849697      -4.431594      25.127864          -0.028419
            6             Cd       2.514398       8.846091      22.135432       1.030284     135.746441 0.31480252E+04  0.11055476E+06                                20.208279                           17.374966       0.984158       2.047071                    0.998803      73.399971     189.946785       0.484982       0.359618      -1.212295       0.026973       0.031991       0.006734       0.042383       0.093844      -0.124765      -0.025854       0.233555      -0.309135      -0.153286      -0.093708       0.246994             24.134872      18.548279      -3.522808      10.552743      16.279894      -1.008863      37.576444          -0.004197
            7             Cd       9.732180       3.710065      38.176879       1.080206     183.712171 0.41846406E+04  0.15715777E+06                                24.316257                           19.980783       0.625473       1.937199                    0.999261      74.237293     196.045558       0.455859       0.357765      -1.218809       0.016924      -0.027002       0.000160       0.031868       0.012772       0.048889      -0.027092       0.171086      -0.032651      -0.094170      -0.016498       0.110668             29.949385      28.869622      -4.504246      -6.023020      35.849705       4.431685      25.128827           0.026736
            8             Cd       7.835902       1.504209      48.413932       1.030295     135.760934 0.31481853E+04  0.11056186E+06                                20.209968                           17.375554       0.984531       2.047198                    0.998803      73.398649     189.945005       0.484968       0.359624      -1.212289      -0.027002      -0.031943       0.006641       0.042350       0.093692       0.124695       0.025859       0.233373      -0.308859      -0.153161      -0.093616       0.246778             24.137871      18.549580      -3.522326     -10.555408      16.279943       1.008015      37.584091          -0.001532
            9             Cd       3.710065       9.732180       1.240871       1.080137     183.725879 0.41849670E+04  0.15717331E+06                                24.317456                           19.981583       0.625491       1.937207                    0.999261      74.238371     196.051328       0.455848       0.357766      -1.218807      -0.027048       0.016876      -0.000124       0.031881       0.012773       0.027057      -0.048919      -0.171120      -0.032519      -0.094174      -0.016516       0.110690             29.951399      35.856807      -4.503935      -4.431911      28.869661       6.021897      25.127731           0.023548
           10             Cd       1.504209       7.835902      43.560818       1.030295     135.758017 0.31480988E+04  0.11055799E+06                                20.209592                           17.375221       0.984480       2.047181                    0.998803      73.398639     189.943858       0.484977       0.359620      -1.212293      -0.031940      -0.026993      -0.006644       0.042343       0.093692      -0.025860      -0.124679      -0.233333      -0.308838      -0.153148      -0.093605       0.246753             24.137555      16.279529      -3.522197      -1.008029      18.549231      10.555317      37.583904          -0.001526
           11             Cd       6.640235       0.618120      27.519371       1.080132     183.719515 0.41847657E+04  0.15716380E+06                                24.316956                           19.981101       0.625410       1.937177                    0.999261      74.238001     196.048890       0.455854       0.357766      -1.218807       0.027010      -0.016909      -0.000144       0.031866       0.012778      -0.027059       0.048922      -0.171075      -0.032635      -0.094149      -0.016535       0.110684             29.950826      35.852846      -4.504695       4.432359      28.871707      -6.023157      25.127925          -0.026528
           12             Cd       8.846091       2.514398      17.282318       1.030332     135.730671 0.31476107E+04  0.11053632E+06                                20.206409                           17.373552       0.984163       2.047076                    0.998803      73.398671     189.938702       0.485014       0.359606      -1.212307       0.031998       0.026994      -0.006736       0.042402       0.093844       0.025855       0.124753      -0.233537      -0.309138      -0.153280      -0.093702       0.246982             24.132391      16.278283      -3.522156       1.008447      18.546373     -10.551321      37.572517          -0.003983
           13             Cd       9.732180       6.640235      40.658621       1.080160     183.719004 0.41847762E+04  0.15716418E+06                                24.316829                           19.981069       0.625566       1.937225                    0.999261      74.237985     196.048405       0.455857       0.357764      -1.218810       0.016899       0.027043      -0.000141       0.031889      -0.012771      -0.048909      -0.027082       0.171109      -0.032598      -0.094179      -0.016507       0.110686             29.950539      28.869751       4.504232       6.022634      35.853716       4.432164      25.128149           0.025208
           14             Cd       7.835902       8.846091      30.421568       1.030254     135.763638 0.31482661E+04  0.11056554E+06                                20.210428                           17.375938       0.984292       2.047137                    0.998803      73.398320     189.945620       0.484955       0.359630      -1.212282      -0.027041       0.031921      -0.006611       0.042354      -0.093662      -0.124641       0.025822       0.233236      -0.308945      -0.153159      -0.093524       0.246683             24.138481      18.550072       3.522354      10.555738      16.280157       1.008029      37.585214           0.001975
           15             Cd       0.618120       3.710065      14.380121       1.080153     183.712510 0.41845981E+04  0.15715598E+06                                24.316460                           19.980846       0.625098       1.937120                    0.999260      74.234995     196.040200       0.455852       0.357771      -1.218802      -0.016914      -0.026971      -0.000171       0.031837      -0.012792       0.048892       0.027017       0.170959      -0.032712      -0.094067      -0.016555       0.110622             29.949853      28.870430       4.504522      -6.022545      35.851478      -4.431482      25.127652          -0.028476
           16             Cd       2.514398       1.504209       4.143068       1.030359     135.711189 0.31471131E+04  0.11051434E+06                                20.204327                           17.372077       0.984256       2.047128                    0.998803      73.395424     189.925633       0.485040       0.359602      -1.212312       0.026954      -0.032000      -0.006714       0.042375      -0.093868       0.124722      -0.025839       0.233532      -0.309021      -0.153237      -0.093721       0.246958             24.129444      18.544078       3.521792     -10.549279      16.276832      -1.008119      37.567421          -0.002646
           17              H       6.873634       9.109299       4.567203       0.133659       1.143437 0.84702277E+01  0.83475849E+02                                 1.736807                            1.649386      -1.178284       2.335661                    0.996317       3.352444       9.088798       0.516012       1.204427      -0.727296      -0.037790      -0.006493       0.018002       0.042359       0.002446      -0.009792      -0.000627       0.013299      -0.011895      -0.009396      -0.004897       0.014293              1.764381       2.184924       0.036268      -0.179826       1.359385      -0.092421       1.748834           0.000361
           18              H       0.528900       9.034777       4.872034       0.134862       1.189599 0.88024938E+01  0.88369003E+02                                 1.841906                            1.725049      -1.372076       2.246176                    0.993734       3.539741       9.970322       0.481264       1.267735      -0.711702       0.035662      -0.008463       0.023589       0.043587      -0.008804       0.008094      -0.001637       0.018504      -0.005660      -0.012115      -0.005073       0.017188              1.903710       2.192512       0.040302       0.353670       1.468342      -0.034346       2.050275           0.000147
           19              H       9.136210       9.786209       1.319181       0.133916       1.122353 0.80973043E+01  0.80240355E+02                                 1.816993                            1.687179      -1.398966       2.231499                    0.993345       3.652119      10.486912       0.468857       1.318297      -0.699242       0.002467       0.005681      -0.039353       0.039838       0.003242      -0.000599      -0.005492      -0.005584       0.013961      -0.006962      -0.001878       0.008840              1.884338       1.705754      -0.013114       0.002601       1.389752      -0.171780       2.557509           0.000213
           20              H       6.281597       5.391471      50.896199       0.135500       1.109886 0.81705985E+01  0.79782841E+02                                 1.703466                            1.620617      -1.180765       2.338181                    0.996474       3.296428       8.889091       0.520370       1.205419      -0.727313       0.018817       0.020789      -0.029837       0.040946       0.002406      -0.007602      -0.011198       0.002032       0.010346      -0.012066      -0.003440       0.015506              1.726582       1.525402       0.170013      -0.304971       1.892156      -0.236456       1.762190           0.000214
           21              H       3.476666       1.241001      30.845703       0.133745       1.142208 0.84593228E+01  0.83347234E+02                                 1.736183                            1.648830      -1.176416       2.336728                    0.996339       3.350660       9.084839       0.515826       1.205168      -0.727134       0.037784       0.006497       0.018080       0.042387       0.002436       0.009791       0.000629       0.013328      -0.011728      -0.009355      -0.004936       0.014291              1.763729       2.184011       0.036253       0.179755       1.358971       0.092372       1.748205          -0.000268
           22              H       9.821400       1.315523      31.150534       0.134956       1.188705 0.87945996E+01  0.88274281E+02                                 1.841435                            1.724637      -1.371126       2.246768                    0.993748       3.538526       9.967624       0.481147       1.268267      -0.711593      -0.035656       0.008463       0.023657       0.043619      -0.008793      -0.008079       0.001649       0.018521      -0.005585      -0.012117      -0.005056       0.017174              1.903208       2.191872       0.040285      -0.353544       1.468026       0.034332       2.049726          -0.000102
           23              H       1.214090       0.564091      27.597681       0.133812       1.122671 0.81001942E+01  0.80275230E+02                                 1.817233                            1.687400      -1.398908       2.231446                    0.993340       3.652746      10.488726       0.468865       1.318172      -0.699267      -0.002462      -0.005686      -0.039340       0.039825       0.003233       0.000610       0.005493      -0.005527       0.013972      -0.006941      -0.001894       0.008835              1.884591       1.706010      -0.013120      -0.002624       1.389920       0.171801       2.557843          -0.000082
           24              H       4.068703       4.958829      24.617699       0.135423       1.110140 0.81729086E+01  0.79810493E+02                                 1.703659                            1.620792      -1.180892       2.338073                    0.996471       3.296918       8.890498       0.520371       1.205340      -0.727330      -0.018819      -0.020786      -0.029826       0.040937       0.002403       0.007608       0.011186       0.002018       0.010359      -0.012055      -0.003446       0.015501              1.726785       1.525563       0.170034       0.305017       1.892404       0.236484       1.762389           0.000042
           25              H       1.241001       6.873634      17.706453       0.133658       1.143249 0.84686569E+01  0.83458221E+02                                 1.736798                            1.649381      -1.177773       2.335926                    0.996323       3.352205       9.088646       0.515933       1.204644      -0.727248       0.006488      -0.037798       0.017994       0.042363      -0.002443       0.000622      -0.009788      -0.013317      -0.011859      -0.009384      -0.004909       0.014293              1.764369       1.359380      -0.036265       0.092419       2.184909      -0.179814       1.748819          -0.000253
           26              H       1.315523       0.528900      18.011284       0.134844       1.189472 0.88013007E+01  0.88353900E+02                                 1.841776                            1.724935      -1.371810       2.246297                    0.993736       3.539531       9.969506       0.481280       1.267739      -0.711703       0.008466       0.035675       0.023594       0.043601       0.008801       0.001643       0.008095      -0.018532      -0.005656      -0.012120      -0.005077       0.017197              1.903570       1.468251      -0.040295       0.034338       2.192355       0.353638       2.050104          -0.000063
           27              H       0.564091       9.136210      14.458431       0.133886       1.122287 0.80965425E+01  0.80228727E+02                                 1.816725                            1.686951      -1.398656       2.231635                    0.993347       3.651692      10.484484       0.468964       1.318064      -0.699292      -0.005684       0.002461      -0.039347       0.039832      -0.003237       0.005492      -0.000612       0.005562       0.013936      -0.006945      -0.001891       0.008835              1.884045       1.389581       0.013111       0.171745       1.705485       0.002605       2.557069           0.000012
           28              H       4.958829       6.281597      11.478449       0.135468       1.109843 0.81697023E+01  0.79767353E+02                                 1.702987                            1.620182      -1.180776       2.338151                    0.996473       3.296099       8.886173       0.520637       1.204904      -0.727433      -0.020790       0.018813      -0.029833       0.040941      -0.002404       0.011191      -0.007601      -0.002027       0.010364      -0.012059      -0.003443       0.015502              1.726090       1.891560      -0.169953       0.236376       1.525003      -0.304848       1.761706           0.000136
           29              H       9.109299       3.476666      43.984953       0.133691       1.143642 0.84727443E+01  0.83512961E+02                                 1.737571                            1.650073      -1.178464       2.335606                    0.996316       3.353114       9.093457       0.515659       1.205073      -0.727145      -0.006485       0.037792       0.018005       0.042362      -0.002437      -0.000609       0.009777      -0.013318      -0.011976      -0.009401      -0.004887       0.014288              1.765171       1.359889      -0.036285      -0.092494       2.185988       0.179917       1.749635           0.000173
           30              H       9.034777       9.821400      44.289784       0.134927       1.189509 0.88019653E+01  0.88366360E+02                                 1.842173                            1.725278      -1.372123       2.246202                    0.993736       3.539882       9.972340       0.481093       1.268147      -0.711612      -0.008453      -0.035666       0.023601       0.043595       0.008801      -0.001626      -0.008088      -0.018515      -0.005730      -0.012109      -0.005081       0.017190              1.903995       1.468526      -0.040325      -0.034341       2.192874      -0.353758       2.050584           0.000028
           31              H       9.786209       1.214090      40.736931       0.133850       1.122509 0.80986307E+01  0.80255739E+02                                 1.817059                            1.687239      -1.398905       2.231484                    0.993343       3.652331      10.487221       0.468888       1.318174      -0.699268       0.005687      -0.002467      -0.039344       0.039829      -0.003236      -0.005492       0.000606       0.005559       0.013956      -0.006949      -0.001887       0.008836              1.884410       1.389799       0.013115      -0.171788       1.705824      -0.002605       2.557607           0.000166
           32              H       5.391471       4.068703      37.756949       0.135493       1.109719 0.81689444E+01  0.79761883E+02                                 1.703237                            1.620408      -1.180533       2.338303                    0.996477       3.296083       8.887613       0.520430       1.205353      -0.727330       0.020787      -0.018819      -0.029842       0.040949      -0.002408      -0.011195       0.007604      -0.002028       0.010354      -0.012062      -0.003445       0.015507              1.726347       1.891867      -0.169982      -0.236415       1.525212       0.304914       1.761963           0.000211
           33              H       3.476666       9.109299      47.989797       0.133689       1.143645 0.84727953E+01  0.83513707E+02                                 1.737585                            1.650087      -1.178466       2.335605                    0.996316       3.353133       9.093564       0.515652       1.205086      -0.727142       0.037791      -0.006485      -0.018010       0.042362      -0.002436      -0.009781       0.000611       0.013313      -0.011956      -0.009400      -0.004888       0.014288              1.765186       2.186008      -0.036285      -0.179916       1.359900       0.092495       1.749650           0.000207
           34              H       9.821400       9.034777      47.684966       0.134926       1.189525 0.88021405E+01  0.88368745E+02                                 1.842205                            1.725307      -1.372130       2.246197                    0.993736       3.539933       9.972588       0.481083       1.268165      -0.711608      -0.035664      -0.008454      -0.023603       0.043595       0.008802       0.008088       0.001628       0.018511      -0.005720      -0.012109      -0.005079       0.017188              1.904029       2.192913      -0.040327       0.353762       1.468551       0.034343       2.050624           0.000034
           35              H       1.214090       9.786209      51.237819       0.133903       1.122332 0.80971398E+01  0.80238730E+02                                 1.817014                            1.687196      -1.398846       2.231551                    0.993345       3.652163      10.487215       0.468838       1.318351      -0.699232      -0.002463       0.005682       0.039357       0.039841      -0.003240      -0.000597       0.005494      -0.005561       0.013970      -0.006958      -0.001880       0.008839              1.884363       1.705777       0.013114       0.002605       1.389770       0.171778       2.557543           0.000204
           36              H       4.068703       5.391471       1.660801       0.135475       1.109891 0.81703421E+01  0.79776919E+02                                 1.703204                            1.620379      -1.180833       2.338131                    0.996473       3.296275       8.887472       0.520529       1.205102      -0.727387      -0.018820       0.020786       0.029835       0.040944      -0.002404      -0.007604       0.011194       0.002034       0.010363      -0.012064      -0.003441       0.015505              1.726314       1.525184      -0.169982      -0.304905       1.891831       0.236416       1.761927           0.000322
           37              H       6.873634       1.241001      21.711297       0.133659       1.143290 0.84691073E+01  0.83464372E+02                                 1.736894                            1.649468      -1.177770       2.335925                    0.996323       3.352307       9.089230       0.515895       1.204706      -0.727234      -0.037796       0.006488      -0.017997       0.042362      -0.002442       0.009790      -0.000622       0.013315      -0.011848      -0.009383      -0.004910       0.014293              1.764470       2.185041      -0.036267       0.179823       1.359447      -0.092427       1.748921          -0.000300
           38              H       0.528900       1.315523      21.406466       0.134845       1.189471 0.88013506E+01  0.88355096E+02                                 1.841827                            1.724981      -1.371782       2.246312                    0.993737       3.539581       9.969896       0.481253       1.267799      -0.711690       0.035673       0.008467      -0.023595       0.043600       0.008800      -0.008094      -0.001644       0.018531      -0.005650      -0.012120      -0.005076       0.017195              1.903625       2.192418      -0.040299      -0.353646       1.468290      -0.034341       2.050168          -0.000087
           39              H       9.136210       0.564091      24.959319       0.133907       1.122193 0.80958412E+01  0.80221706E+02                                 1.816787                            1.687006      -1.398629       2.231662                    0.993348       3.651733      10.485308       0.468893       1.318264      -0.699251       0.002463      -0.005684       0.039350       0.039835      -0.003236       0.000612      -0.005492      -0.005560       0.013933      -0.006943      -0.001891       0.008834              1.884113       1.705551       0.013112      -0.002602       1.389624      -0.171749       2.557164          -0.000085
           40              H       6.281597       4.958829      27.939301       0.135498       1.109765 0.81694903E+01  0.79769587E+02                                 1.703378                            1.620537      -1.180601       2.338271                    0.996476       3.296243       8.888556       0.520367       1.205464      -0.727304       0.018812      -0.020792       0.029843       0.040949      -0.002408       0.007601      -0.011199       0.002024       0.010347      -0.012065      -0.003443       0.015508              1.726493       1.525330      -0.169999       0.304947       1.892045      -0.236435       1.762102          -0.000054
           41              H       9.109299       6.873634      34.850547       0.133681       1.143373 0.84702514E+01  0.83482549E+02                                 1.737359                            1.649883      -1.178063       2.335838                    0.996320       3.352610       9.091880       0.515662       1.205150      -0.727131      -0.006478      -0.037799      -0.018017       0.042371       0.002432       0.000600       0.009778      -0.013320      -0.011964      -0.009400      -0.004886       0.014286              1.764950       1.359745       0.036282       0.092476       2.185685       0.179902       1.749419           0.000400
           42              H       9.034777       0.528900      34.545716       0.134974       1.188801 0.87953191E+01  0.88281891E+02                                 1.841391                            1.724592      -1.371561       2.246539                    0.993745       3.538565       9.967233       0.481209       1.268097      -0.711628      -0.008440       0.035684      -0.023628       0.043622      -0.008800       0.001627      -0.008099      -0.018542      -0.005708      -0.012121      -0.005082       0.017203              1.903160       1.467990       0.040291       0.034312       2.191862      -0.353557       2.049627           0.000160
           43              H       9.786209       9.136210      38.098569       0.133877       1.122342 0.80970891E+01  0.80236565E+02                                 1.816884                            1.687082      -1.398705       2.231602                    0.993345       3.651971      10.485899       0.468908       1.318180      -0.699268       0.005688       0.002460       0.039352       0.039837       0.003236       0.005492       0.000605       0.005545       0.013957      -0.006946      -0.001888       0.008834              1.884225       1.389683      -0.013111       0.171766       1.705636      -0.002598       2.557355           0.000168
           44              H       5.391471       6.281597      41.078551       0.135493       1.109862 0.81703225E+01  0.79779127E+02                                 1.703410                            1.620565      -1.180689       2.338213                    0.996475       3.296371       8.888755       0.520393       1.205383      -0.727322       0.020790       0.018820       0.029836       0.040946       0.002407       0.011197       0.007603      -0.002028       0.010344      -0.012065      -0.003442       0.015506              1.726527       1.892084       0.170006       0.236448       1.525357       0.304960       1.762139           0.000180
           45              H       1.241001       3.476666       8.572047       0.133672       1.143156 0.84674919E+01  0.83441398E+02                                 1.736483                            1.649092      -1.177829       2.335911                    0.996322       3.351820       9.086432       0.516075       1.204388      -0.727308       0.006484       0.037798      -0.018000       0.042364       0.002444      -0.000614      -0.009788      -0.013313      -0.011895      -0.009393      -0.004899       0.014292              1.764042       1.359161       0.036264      -0.092390       2.184484      -0.179804       1.748482          -0.000191
           46              H       1.315523       9.821400       8.267216       0.134884       1.189337 0.87999160E+01  0.88335433E+02                                 1.841542                            1.724725      -1.371875       2.246291                    0.993738       3.539154       9.967784       0.481346       1.267629      -0.711727       0.008464      -0.035677      -0.023603       0.043607      -0.008806      -0.001638       0.008096      -0.018530      -0.005704      -0.012118      -0.005085       0.017203              1.903322       1.468080       0.040278      -0.034334       2.192047       0.353602       2.049839           0.000013
           47              H       0.564091       1.214090      11.820069       0.133864       1.122377 0.80973057E+01  0.80237667E+02                                 1.816767                            1.686986      -1.398706       2.231593                    0.993345       3.651827      10.484742       0.468980       1.317995      -0.699306      -0.005685      -0.002460       0.039345       0.039830       0.003237      -0.005492      -0.000612       0.005556       0.013945      -0.006945      -0.001890       0.008835              1.884091       1.389607      -0.013112      -0.171751       1.705524       0.002608       2.557143           0.000017
           48              H       4.958829       4.068703      14.800051       0.135445       1.110006 0.81714072E+01  0.79789766E+02                                 1.703296                            1.620463      -1.180863       2.338095                    0.996471       3.296524       8.888224       0.520527       1.205071      -0.727393      -0.020788      -0.018817       0.029827       0.040937       0.002402      -0.011187      -0.007604      -0.002024       0.010356      -0.012056      -0.003442       0.015499              1.726409       1.891948       0.169991      -0.236427       1.525259      -0.304926       1.762018           0.000123
           49              H       5.175150       1.905490       0.000000       0.114923       1.025202 0.72164698E+01  0.70747740E+02                                 1.817854                            1.670332      -1.578535       2.124894                    0.992466       4.108207      12.445994       0.430929       1.449814      -0.670600       0.000001      -0.034099       0.000000       0.034099      -0.000000      -0.002422      -0.000001      -0.002750       0.002467      -0.003233       0.000964       0.002269              1.929079       1.507526       0.000005      -0.073591       2.724827      -0.000005       1.554885           0.000079
           50              H       5.175150       8.444810      26.278500       0.114896       1.025206 0.72165342E+01  0.70748548E+02                                 1.817865                            1.670347      -1.578492       2.124909                    0.992465       4.108252      12.446157       0.430925       1.449826      -0.670599      -0.000003       0.034098       0.000006       0.034098       0.000002       0.002423      -0.000004      -0.002756       0.002472      -0.003236       0.000966       0.002270              1.929092       1.507547       0.000001       0.073595       2.724821       0.000004       1.554908           0.000002
           51              H       8.444810       5.175150      13.139250       0.114919       1.025163 0.72161449E+01  0.70743655E+02                                 1.817800                            1.670290      -1.578494       2.124919                    0.992465       4.108117      12.445583       0.430937       1.449806      -0.670602       0.034102      -0.000002      -0.000001       0.034102       0.000001       0.000002      -0.002426       0.002757       0.002470      -0.003239       0.000967       0.002272              1.929018       2.724716       0.000005      -0.000003       1.507489      -0.073589       1.554849           0.000043
           52              H       1.905490       5.175150      39.417750       0.114905       1.025252 0.72168932E+01  0.70752764E+02                                 1.817893                            1.670366      -1.578499       2.124898                    0.992465       4.108299      12.446255       0.430932       1.449788      -0.670605      -0.034095       0.000000      -0.000000       0.034095       0.000000      -0.000001       0.002418       0.002751       0.002470      -0.003230       0.000964       0.002266              1.929120       2.724881       0.000003      -0.000001       1.507557       0.073597       1.554922           0.000051
           53              C       6.539320       9.825540       2.075476       0.607399      23.591205 0.24469302E+03  0.50369549E+04                                 7.624633                            5.559103      -0.054378       2.042980                    0.999465      22.067361      61.498093       0.628262       0.473608      -1.019418      -0.047513       0.022353      -0.028416       0.059705       0.002396      -0.021727       0.052570      -0.170357      -0.085434      -0.083544      -0.034846       0.118390              9.455070      13.175061      -0.867475       2.924108       5.048763      -2.000514      10.141387          -0.000266
           54              C       7.815512       9.520206       2.840706      -0.019996      38.974133 0.42273019E+03  0.97684307E+04                                 9.876568                            6.757617       0.118357       2.046738                    0.999312      26.709217      73.621877       0.654319       0.405093      -1.082589       0.036977      -0.011468       0.014460       0.041326       0.003940      -0.013025      -0.002869      -0.012525       0.005142      -0.016567       0.002899       0.013667             12.961792      18.638928      -1.493359       4.378929       5.560610      -2.387642      14.685838           0.003459
           55              C       7.713044       9.194171       4.173551      -0.103093      35.365959 0.43004137E+03  0.10107346E+05                                 9.479272                            7.007397      -0.110555       1.938285                    0.999379      29.386702      85.144502       0.608618       0.428188      -1.054242       0.017213      -0.008266      -0.004409       0.019597       0.005469      -0.021641       0.020080      -0.052048      -0.124936      -0.055821       0.004619       0.051202             11.472987      12.661899      -0.854355       4.005298       5.407874      -2.604555      16.349189           0.002228
           56              C       8.877452       8.984060       4.955600      -0.013210      39.500721 0.42205873E+03  0.97444659E+04                                 9.960329                            6.756412       0.124562       2.051853                    0.999303      26.599567      73.175621       0.654079       0.405593      -1.082764       0.000662       0.000531      -0.034637       0.034647       0.000076       0.006036       0.000944       0.027360      -0.021245      -0.010540      -0.008100       0.018640             13.050099      12.454195       0.115514       0.835307       5.833050      -3.619121      20.863051           0.000344
           57              C      10.109138       9.123789       4.360129      -0.118018      35.845763 0.44381736E+03  0.10550054E+05                                 9.633560                            7.170485      -0.251434       1.889394                    0.999192      30.081181      88.646610       0.593105       0.434434      -1.046810      -0.013434      -0.016356      -0.016469       0.026818      -0.027208       0.025489       0.018090      -0.058867      -0.082963      -0.057555       0.002842       0.054713             11.457959      12.878684       1.191934      -2.595317       5.393271      -1.965853      16.101921           0.000776
           58              C      10.220921       9.398072       2.995223      -0.030551      40.598924 0.43138145E+03  0.10028203E+05                                10.120088                            6.827471       0.069192       2.025714                    0.999285      27.068938      75.062896       0.650212       0.405219      -1.081508      -0.039280      -0.029933       0.012168       0.050862      -0.011250       0.008287       0.001594       0.004312       0.039626      -0.019407       0.002575       0.016832             13.170875      19.949323       0.730461      -2.153885       5.306280      -1.538468      14.257021           0.003002
           59              C       9.068933       9.599903       2.229468      -0.096504      36.348226 0.44249708E+03  0.10500523E+05                                 9.728616                            7.166409      -0.191984       1.917054                    0.999115      29.579430      86.813900       0.593037       0.435235      -1.047356      -0.004532      -0.018903       0.014773       0.024415      -0.000756      -0.003609       0.009580      -0.113931      -0.009808      -0.055580      -0.004484       0.060064             11.755613      18.465225      -0.395139       1.571930       5.053247      -1.107996      11.748369           0.002660
           60              C       8.776019       8.625940       6.416159       0.582851      23.896048 0.24526844E+03  0.50337718E+04                                 7.631482                            5.518966      -0.014682       2.050446                    0.999603      22.020607      60.566346       0.640839       0.465699      -1.027379       0.002181      -0.011661       0.038586       0.040368      -0.002354       0.004483       0.050115      -0.119664      -0.224168      -0.088634      -0.022110       0.110744              9.485533       8.046422       0.362908       0.249026       4.827396      -2.745765      15.582781           0.001519
           61              C       1.220300       9.517101       2.396074       0.555414      26.271057 0.26909514E+03  0.56451458E+04                                 8.053296                            5.738566       0.050060       2.059753                    0.999709      22.670886      62.782315       0.636216       0.458915      -1.032458       0.058835      -0.027846      -0.012068       0.066201      -0.031738       0.030732      -0.033910      -0.168113      -0.119254      -0.085367      -0.034041       0.119408             10.052466      14.980461       1.309643      -2.877764       4.611648       0.399452      10.565288          -0.001074
           62              C       6.563125       2.797686      50.461552       0.600514      24.173129 0.24818279E+03  0.51053189E+04                                 7.627168                            5.541632       0.069917       2.080592                    0.999609      21.883252      60.129657       0.641682       0.464018      -1.028978       0.024947      -0.035664      -0.032260       0.054176       0.047289       0.075399      -0.005986       0.097374      -0.131212      -0.093121      -0.025956       0.119077              9.122565       6.261192      -2.279699      -3.310442      11.206860       1.420932       9.899643           0.000256
           63              C       5.862410       3.541873      51.566301      -0.011939      37.317309 0.41073864E+03  0.94169604E+04                                 9.555795                            6.650049       0.178292       2.072291                    0.999315      26.356098      72.204640       0.661676       0.403753      -1.084216      -0.015463       0.019192       0.028646       0.037789      -0.000828       0.003483      -0.012971      -0.009767      -0.008097      -0.012582      -0.003282       0.015864             12.029731       7.839917      -1.845063      -4.459119      17.115315       2.540362      11.133960           0.001031
           64              C       5.841709       4.921568      51.569454      -0.106848      34.590046 0.41230442E+03  0.95865554E+04                                 9.317755                            6.842008      -0.063301       1.956717                    0.999537      29.034280      83.602427       0.618701       0.425775      -1.055998      -0.007228      -0.009759       0.011716       0.016875       0.012762       0.029660      -0.025229       0.080347       0.031494      -0.060828       0.005907       0.054922             11.349025       6.625555      -1.678530      -2.692430      18.843196       2.377058       8.578325           0.002071
           65              C       3.810980       0.524760      28.353976       0.607345      23.590556 0.24468551E+03  0.50367476E+04                                 7.624546                            5.559049      -0.054349       2.043011                    0.999466      22.066193      61.493951       0.628261       0.473613      -1.019418       0.047504      -0.022386      -0.028412       0.059708       0.002400       0.021768      -0.052532      -0.170339      -0.085324      -0.083573      -0.034773       0.118346              9.454978      13.175080      -0.867538      -2.924215       5.048715       2.000472      10.141140           0.000526
           66              C       2.534788       0.830094      29.119206      -0.020151      38.981500 0.42282143E+03  0.97711423E+04                                 9.877966                            6.758443       0.118382       2.046695                    0.999313      26.712416      73.634832       0.654260       0.405105      -1.082573      -0.036987       0.011433       0.014466       0.041328       0.003940       0.012990       0.002912      -0.012293       0.005258      -0.016454       0.002770       0.013684             12.963753      18.641618      -1.493667      -4.380020       5.561379       2.388119      14.688262          -0.004177
           67              C       2.637256       1.156129      30.452051      -0.102840      35.353880 0.42987969E+03  0.10102646E+05                                 9.477848                            7.006525      -0.109709       1.938710                    0.999380      29.377467      85.115326       0.608595       0.428242      -1.054203      -0.017164       0.008293      -0.004282       0.019537       0.005461       0.021719      -0.020026      -0.052215      -0.124303      -0.055721       0.004554       0.051167             11.471152      12.658437      -0.854158      -4.004266       5.407236       2.604473      16.347784          -0.002701
           68              C       1.472848       1.366240      31.234100      -0.012735      39.488053 0.42188270E+03  0.97395506E+04                                 9.959627                            6.755843       0.124992       2.052142                    0.999303      26.591348      73.153857       0.653974       0.405694      -1.082678      -0.000641      -0.000504      -0.034497       0.034507       0.000099      -0.006052      -0.000977       0.027522      -0.021822      -0.010581      -0.008224       0.018806             13.049550      12.451961       0.115671      -0.834569       5.832811       3.619536      20.863879          -0.001648
           69              C       0.241162       1.226511      30.638629      -0.117808      35.837077 0.44369517E+03  0.10546497E+05                                 9.632738                            7.169948      -0.251137       1.889614                    0.999190      30.074012      88.624761       0.593067       0.434489      -1.046770       0.013418       0.016276      -0.016369       0.026700      -0.027179      -0.025478      -0.017981      -0.059020      -0.082341      -0.057455       0.002821       0.054634             11.456975      12.876387       1.191849       2.594930       5.392963       1.965914      16.101575          -0.001435
           70              C       0.129379       0.952228      29.273723      -0.030649      40.604539 0.43144818E+03  0.10030249E+05                                10.121337                            6.828205       0.069436       2.025761                    0.999286      27.071244      75.073771       0.650141       0.405243      -1.081480       0.039312       0.029856       0.012243       0.050860      -0.011285      -0.008256      -0.001667       0.004538       0.039731      -0.019480       0.002643       0.016838             13.172537      19.951913       0.730588       2.153635       5.306905       1.538666      14.258793          -0.004558
           71              C       1.281367       0.750397      28.507968      -0.096747      36.360193 0.44266747E+03  0.10505696E+05                                 9.730912                            7.167924      -0.191702       1.917048                    0.999117      29.586392      86.842207       0.592951       0.435252      -1.047334       0.004541       0.018870       0.014836       0.024430      -0.000788       0.003607      -0.009530      -0.113755      -0.009381      -0.055562      -0.004335       0.059897             11.758531      18.470056      -0.395254      -1.572867       5.054342       1.108279      11.751196          -0.002216
           72              C       1.574281       1.724360      32.694659       0.582700      23.873608 0.24500183E+03  0.50271265E+04                                 7.627407                            5.516259      -0.015800       2.050349                    0.999601      22.012152      60.543631       0.640921       0.465748      -1.027312      -0.002267       0.011601       0.038451       0.040227      -0.002386      -0.004493      -0.049896      -0.119115      -0.223242      -0.088269      -0.021987       0.110256              9.479874       8.042976       0.362873      -0.248532       4.824999       2.743614      15.571647           0.000709
           73              C       9.130000       0.833199      28.674574       0.555268      26.271297 0.26910018E+03  0.56452447E+04                                 8.053368                            5.738635       0.050262       2.059852                    0.999710      22.669838      62.778165       0.636213       0.458917      -1.032463      -0.058816       0.027832      -0.012072       0.066179      -0.031722      -0.030763       0.033892      -0.168143      -0.118959      -0.085413      -0.033956       0.119369             10.052557      14.980889       1.309698       2.877651       4.611693      -0.399500      10.565090           0.001504
           74              C       3.787175       7.552614      24.183052       0.600600      24.173258 0.24818064E+03  0.51053002E+04                                 7.627397                            5.541735       0.069540       2.080464                    0.999608      21.883383      60.131574       0.641649       0.464039      -1.028959      -0.024966       0.035643      -0.032264       0.054173       0.047312      -0.075417       0.006036       0.097315      -0.131244      -0.093181      -0.025891       0.119072              9.122920       6.261375      -2.279840       3.310543      11.207449      -1.421031       9.899936           0.000127
           75              C       4.487890       6.808427      25.287801      -0.012029      37.320636 0.41077098E+03  0.94179177E+04                                 9.556387                            6.650307       0.178322       2.072285                    0.999315      26.357387      72.209762       0.661662       0.403752      -1.084212       0.015435      -0.019196       0.028680       0.037806      -0.000846      -0.003421       0.012951      -0.009836      -0.008002      -0.012512      -0.003349       0.015861             12.030664       7.840427      -1.845268       4.459507      17.116773      -2.540612      11.134792          -0.001410
           76              C       4.508591       5.428732      25.290954      -0.106937      34.595196 0.41236765E+03  0.95884624E+04                                 9.318852                            6.842652      -0.063539       1.956607                    0.999537      29.037047      83.614265       0.618652       0.425790      -1.055981       0.007186       0.009766       0.011763       0.016894       0.012787      -0.029609       0.025233       0.080256       0.031577      -0.060806       0.005965       0.054841             11.350572       6.626283      -1.678714       2.692787      18.846084      -2.377342       8.579349          -0.001629
           77              C       0.524760       6.539320      15.214726       0.607347      23.588190 0.24465984E+03  0.50361026E+04                                 7.624082                            5.558783      -0.054511       2.042990                    0.999465      22.065473      61.491858       0.628270       0.473618      -1.019413      -0.022335      -0.047509      -0.028410       0.059692      -0.002388      -0.052523      -0.021713       0.170285      -0.085368      -0.083501      -0.034820       0.118321              9.454284       5.048442       0.867394       2.000373      13.173727       2.923831      10.140685           0.000545
           78              C       0.830094       7.815512      15.979956      -0.019995      38.971861 0.42270724E+03  0.97677924E+04                                 9.876391                            6.757570       0.118298       2.046740                    0.999312      26.708183      73.619221       0.654300       0.405110      -1.082576       0.011480       0.036976       0.014457       0.041329      -0.003967       0.002867      -0.013040       0.012522       0.005145      -0.016583       0.002892       0.013691             12.961479       5.560529       1.493357       2.387596      18.638400       4.379059      14.685506          -0.004989
           79              C       1.156129       7.713044      17.312801      -0.103096      35.365595 0.43003951E+03  0.10107333E+05                                 9.479408                            7.007515      -0.110294       1.938384                    0.999379      29.386044      85.143882       0.608593       0.428204      -1.054228       0.008278       0.017197      -0.004433       0.019593      -0.005460      -0.020085      -0.021621       0.051950      -0.124959      -0.055806       0.004646       0.051160             11.473133       5.407954       0.854411       2.604583      12.662159       4.005555      16.349288          -0.003379
           80              C       1.366240       8.877452      18.094850      -0.013286      39.503006 0.42208933E+03  0.97453672E+04                                 9.960732                            6.756673       0.124750       2.051897                    0.999303      26.600628      73.179721       0.654063       0.405595      -1.082760      -0.000525       0.000680      -0.034662       0.034673      -0.000065      -0.000915       0.006029      -0.027428      -0.021120      -0.010561      -0.008090       0.018651             13.050562       5.833268      -0.115508       3.619273      12.454665       0.835467      20.863753          -0.002465
           81              C       1.226511      10.109138      17.499379      -0.117956      35.844083 0.44380135E+03  0.10549585E+05                                 9.633303                            7.170398      -0.251353       1.889423                    0.999192      30.080478      88.644342       0.593103       0.434439      -1.046806       0.016342      -0.013460      -0.016499       0.026841       0.027203      -0.018046       0.025508       0.058791      -0.082938      -0.057537       0.002871       0.054667             11.457485       5.393153      -1.191903       1.965717      12.878375      -2.595114      16.100927          -0.001791
           82              C       0.952228      10.220921      16.134473      -0.030706      40.602005 0.43143386E+03  0.10029714E+05                                10.120471                            6.827830       0.069381       2.025742                    0.999285      27.070884      75.069128       0.650203       0.405212      -1.081513       0.029927      -0.039292       0.012209       0.050878       0.011258      -0.001606       0.008255      -0.004483       0.039728      -0.019432       0.002589       0.016843             13.171186       5.306485      -0.730513       1.538459      19.950116      -2.153543      14.256959          -0.005391
           83              C       0.750397       9.068933      15.368718      -0.096539      36.345268 0.44246428E+03  0.10499478E+05                                 9.727876                            7.166015      -0.191635       1.917166                    0.999116      29.578473      86.808049       0.593073       0.435220      -1.047373       0.018891      -0.004553       0.014779       0.024413       0.000775      -0.009567      -0.003604       0.113920      -0.009718      -0.055589      -0.004452       0.060041             11.754530       5.052930       0.395101       1.107882      18.463362       1.572039      11.747298          -0.001709
           84              C       1.724360       8.776019      19.555409       0.582723      23.896896 0.24527854E+03  0.50340304E+04                                 7.631666                            5.519082      -0.014288       2.050579                    0.999603      22.020858      60.567322       0.640832       0.465699      -1.027379       0.011649       0.002191       0.038591       0.040370       0.002374      -0.050124       0.004471       0.119643      -0.224135      -0.088628      -0.022107       0.110735              9.485746       4.827511      -0.362915       2.745871       8.046557       0.249102      15.583170           0.001523
           85              C       0.833199       1.220300      15.535324       0.555279      26.270430 0.26909385E+03  0.56450498E+04                                 8.053051                            5.738492       0.050152       2.059819                    0.999709      22.669406      62.775574       0.636237       0.458905      -1.032475       0.027841       0.058829      -0.012048       0.066190       0.031735       0.033890       0.030744       0.168051      -0.119122      -0.085360      -0.033994       0.119354             10.052076       4.611514      -1.309616      -0.399433      14.980031      -2.877579      10.564684           0.001840
           86              C       7.552614       6.563125      11.043802       0.600567      24.172668 0.24818289E+03  0.51052468E+04                                 7.626761                            5.541452       0.069666       2.080506                    0.999608      21.882419      60.124057       0.641733       0.463988      -1.029010       0.035661       0.024939      -0.032270       0.054176      -0.047299       0.006014       0.075410      -0.097352      -0.131236      -0.093154      -0.025924       0.119078              9.121979      11.206175       2.279465      -1.420665       6.260767      -3.310106       9.898994           0.000215
           87              C       6.808427       5.862410      12.148551      -0.011996      37.315052 0.41072420E+03  0.94164230E+04                                 9.554882                            6.649594       0.178232       2.072257                    0.999315      26.356030      72.200561       0.661758       0.403712      -1.084257      -0.019192      -0.015473       0.028649       0.037796       0.000839       0.012958       0.003450       0.009803      -0.008048      -0.012542      -0.003318       0.015860             12.028388      17.113519       1.844763      -2.539918       7.839054      -4.458401      11.132592          -0.001388
           88              C       5.428732       5.841709      12.151704      -0.106901      34.587533 0.41227647E+03  0.95855852E+04                                 9.316748                            6.841424      -0.063466       1.956645                    0.999537      29.033983      83.595678       0.618786       0.425731      -1.056043       0.009756      -0.007227       0.011720       0.016875      -0.012781       0.025235       0.029652      -0.080318       0.031531      -0.060832       0.005929       0.054903             11.347636      18.840777       1.678196      -2.376590       6.624804      -2.691982       8.577327          -0.001630
           89              C       9.825540       3.810980      41.493226       0.607371      23.590309 0.24468286E+03  0.50366804E+04                                 7.624465                            5.558998      -0.054307       2.043024                    0.999466      22.066280      61.494155       0.628267       0.473610      -1.019420       0.022382       0.047500      -0.028404       0.059699      -0.002400       0.052538       0.021746       0.170333      -0.085352      -0.083552      -0.034798       0.118350              9.454879       5.048667       0.867535      -2.000558      13.174540      -2.924251      10.141430          -0.000337
           90              C       9.520206       2.534788      42.258456      -0.020058      38.976464 0.42275576E+03  0.97692196E+04                                 9.877117                            6.757907       0.118517       2.046777                    0.999313      26.710079      73.626230       0.654289       0.405104      -1.082577      -0.011444      -0.036971       0.014468       0.041318      -0.003936      -0.002896       0.013005       0.012424       0.005152      -0.016512       0.002840       0.013671             12.962553       5.560905       1.493417      -2.388002      18.639264      -4.379212      14.687489           0.004026
           91              C       9.194171       2.637256      43.591301      -0.102961      35.365908 0.43002656E+03  0.10107120E+05                                 9.480003                            7.007711      -0.110490       1.938357                    0.999379      29.385326      85.146803       0.608535       0.428241      -1.054187      -0.008240      -0.017193      -0.004397       0.019567      -0.005458       0.020122       0.021608       0.052178      -0.124993      -0.055831       0.004543       0.051289             11.474047       5.408216       0.854387      -2.605000      12.662749      -4.005479      16.351178           0.002428
           92              C       8.984060       1.472848      44.373350      -0.012944      39.501531 0.42203346E+03  0.97439394E+04                                 9.961462                            6.756826       0.124367       2.051850                    0.999302      26.597569      73.175308       0.653956       0.405667      -1.082692       0.000549      -0.000666      -0.034576       0.034587      -0.000087       0.001010      -0.006061      -0.027188      -0.021597      -0.010493      -0.008126       0.018620             13.051976       5.833669      -0.115631      -3.619988      12.455445      -0.835301      20.866815           0.000863
           93              C       9.123789       0.241162      43.777879      -0.117855      35.841451 0.44374688E+03  0.10548062E+05                                 9.633241                            7.170161      -0.251450       1.889456                    0.999191      30.077768      88.638018       0.593082       0.434464      -1.046782      -0.016280       0.013418      -0.016445       0.026749       0.027183       0.018107      -0.025452       0.059039      -0.082979      -0.057548       0.002774       0.054774             11.457587       5.393093      -1.191996      -1.965780      12.878204       2.594988      16.101463           0.000771
           94              C       9.398072       0.129379      42.412973      -0.030565      40.599006 0.43138306E+03  0.10028296E+05                                10.120313                            6.827616       0.069414       2.025794                    0.999285      27.068851      75.064011       0.650183       0.405234      -1.081492      -0.029894       0.039287       0.012195       0.050851       0.011259       0.001626      -0.008283      -0.004372       0.039627      -0.019427       0.002601       0.016827             13.171095       5.306377      -0.730526      -1.538504      19.949368       2.153738      14.257541           0.003570
           95              C       9.599903       1.281367      41.647218      -0.096628      36.352709 0.44256183E+03  0.10502489E+05                                 9.729514                            7.167013      -0.191773       1.917082                    0.999116      29.582025      86.824499       0.592999       0.435245      -1.047346      -0.018873       0.004529       0.014810       0.024414       0.000769       0.009553       0.003614       0.113871      -0.009633      -0.055579      -0.004420       0.060000             11.756683       5.053655       0.395116      -1.108145      18.466684      -1.572141      11.749711           0.002497
           96              C       8.625940       1.574281      45.833909       0.582984      23.893443 0.24522942E+03  0.50329576E+04                                 7.631524                            5.518862      -0.014620       2.050459                    0.999603      22.022196      60.577976       0.640763       0.465755      -1.027309      -0.011640      -0.002186       0.038598       0.040374       0.002348       0.050118      -0.004459       0.119916      -0.223987      -0.088570      -0.022269       0.110840              9.485509       4.827449      -0.362999      -2.745754       8.046602      -0.249011      15.582475           0.000813
           97              C       9.517101       9.130000      41.813824       0.555336      26.271311 0.26910022E+03  0.56452535E+04                                 8.053332                            5.738613       0.050183       2.059811                    0.999710      22.670318      62.779817       0.636218       0.458914      -1.032463      -0.027826      -0.058815      -0.012072       0.066176       0.031730      -0.033893      -0.030745       0.168122      -0.119085      -0.085386      -0.033992       0.119379             10.052497       4.611665      -1.309664       0.399508      14.980472       2.877780      10.565352          -0.001331
           98              C       2.797686       3.787175      37.322302       0.600494      24.172028 0.24817086E+03  0.51049873E+04                                 7.626858                            5.541437       0.069853       2.080587                    0.999609      21.882424      60.125920       0.641707       0.464008      -1.028989      -0.035696      -0.024932      -0.032242       0.054179      -0.047274      -0.005982      -0.075385      -0.097362      -0.131224      -0.093104      -0.025954       0.119058              9.122199      11.206065       2.279522       1.420846       6.260968       3.310396       9.899564           0.000272
           99              C       3.541873       4.487890      38.427051      -0.011933      37.315620 0.41071991E+03  0.94164135E+04                                 9.555532                            6.649912       0.178271       2.072292                    0.999315      26.355359      72.201903       0.661682       0.403754      -1.084216       0.019192       0.015476       0.028633       0.037785       0.000821      -0.012968      -0.003502       0.009773      -0.008045      -0.012581      -0.003284       0.015865             12.029354      17.114323       1.844982       2.540276       7.839765       4.459117      11.133972           0.001120
          100              C       4.921568       4.508591      38.430204      -0.106861      34.588102 0.41228196E+03  0.95858666E+04                                 9.317366                            6.841803      -0.063211       1.956759                    0.999537      29.033139      83.597388       0.618716       0.425773      -1.056003      -0.009767       0.007232       0.011705       0.016873      -0.012771      -0.025225      -0.029656      -0.080351       0.031540      -0.060834       0.005915       0.054918             11.348428      18.841861       1.678407       2.376931       6.625297       2.692346       8.578124           0.002147
          101              C       3.810980       9.825540      50.481524       0.607362      23.591840 0.24470086E+03  0.50371427E+04                                 7.624752                            5.559180      -0.054196       2.043039                    0.999466      22.067226      61.497322       0.628261       0.473606      -1.019422       0.047505       0.022356       0.028404       0.059693      -0.002396      -0.021752      -0.052564      -0.170339      -0.085337      -0.083563      -0.034805       0.118368              9.455260      13.175213       0.867595       2.924404       5.048838       2.000615      10.141730          -0.000268
          102              C       2.534788       9.520206      49.716294      -0.020044      38.977279 0.42276356E+03  0.97694610E+04                                 9.877281                            6.757991       0.118509       2.046773                    0.999313      26.710367      73.627653       0.654281       0.405106      -1.082573      -0.036972      -0.011457      -0.014461       0.041320      -0.003935      -0.013010       0.002883      -0.012417       0.005192      -0.016516       0.002847       0.013669             12.962794      18.639832       1.493450       4.379280       5.560985       2.388003      14.687566           0.003954
          103              C       2.637256       9.194171      48.383449      -0.102956      35.366692 0.43003714E+03  0.10107446E+05                                 9.480179                            7.007823      -0.110469       1.938361                    0.999379      29.385696      85.148600       0.608526       0.428244      -1.054184      -0.017194      -0.008243       0.004390       0.019566      -0.005455      -0.021618      -0.020118      -0.052166      -0.124925      -0.055820       0.004549       0.051271             11.474251      12.663074       0.854416       4.005590       5.408306       2.605040      16.351372           0.002455
          104              C       1.472848       8.984060      47.601400      -0.012944      39.501989 0.42203774E+03  0.97440742E+04                                 9.961575                            6.756884       0.124411       2.051863                    0.999302      26.597700      73.176080       0.653949       0.405670      -1.082689      -0.000666       0.000549       0.034575       0.034586      -0.000086       0.006060      -0.001006       0.027222      -0.021580      -0.010505      -0.008128       0.018633             13.052129      12.455632      -0.115626       0.835344       5.833735       3.620044      20.867021           0.000855
          105              C       0.241162       9.123789      48.196871      -0.117864      35.842641 0.44376319E+03  0.10548568E+05                                 9.633510                            7.170332      -0.251451       1.889449                    0.999191      30.078382      88.640916       0.593069       0.434469      -1.046777       0.013420      -0.016287       0.016438       0.026750       0.027185       0.025455      -0.018104      -0.059026      -0.082934      -0.057543       0.002782       0.054762             11.457918      12.878610      -1.192042      -2.595076       5.393239       1.965860      16.101905           0.000758
          106              C       0.129379       9.398072      49.561777      -0.030561      40.600075 0.43139307E+03  0.10028604E+05                                10.120515                            6.827711       0.069441       2.025799                    0.999285      27.069235      75.065760       0.650175       0.405236      -1.081489       0.039285      -0.029895      -0.012191       0.050850       0.011256       0.008285      -0.001624       0.004381       0.039649      -0.019428       0.002593       0.016835             13.171404      19.949977      -0.730572      -2.153791       5.306481       1.538540      14.257753           0.003527
          107              C       1.281367       9.599903      50.327532      -0.096585      36.352679 0.44255925E+03  0.10502444E+05                                 9.729660                            7.167088      -0.191837       1.917079                    0.999115      29.581489      86.823841       0.592983       0.435257      -1.047336       0.004533      -0.018898      -0.014803       0.024429       0.000755      -0.003601      -0.009572      -0.113863      -0.009621      -0.055576      -0.004424       0.060000             11.756911      18.467087       0.395108       1.572171       5.053724       1.108147      11.749921           0.002567
          108              C       1.574281       8.625940      46.140841       0.582973      23.892416 0.24521749E+03  0.50326462E+04                                 7.631285                            5.518707      -0.014659       2.050461                    0.999603      22.021601      60.575730       0.640777       0.465752      -1.027312      -0.002190      -0.011637      -0.038592       0.040367       0.002352       0.004461      -0.050106      -0.119860      -0.223959      -0.088558      -0.022246       0.110803              9.485191       8.046368      -0.362985       0.249000       4.827314       2.745651      15.581890           0.000821
          109              C       9.130000       9.517101      50.160926       0.555331      26.272673 0.26911488E+03  0.56456429E+04                                 8.053606                            5.738771       0.050300       2.059832                    0.999710      22.671060      62.782515       0.636208       0.458914      -1.032462      -0.058817      -0.027825       0.012074       0.066177       0.031737       0.030750       0.033896      -0.168154      -0.119114      -0.085402      -0.033999       0.119401             10.052880      14.981205      -1.309741      -2.877919       4.611813      -0.399506      10.565622          -0.001273
          110              C       3.787175       2.797686       2.095448       0.600561      24.172769 0.24818294E+03  0.51052798E+04                                 7.626940                            5.541553       0.069801       2.080553                    0.999609      21.882653      60.126116       0.641706       0.464005      -1.028994      -0.024958      -0.035628       0.032267       0.054161      -0.047300       0.075416       0.006014       0.097359      -0.131247      -0.093161      -0.025925       0.119086              9.122192       6.260912       2.279594      -3.310148      11.206607      -1.420718       9.899058           0.000386
          111              C       4.487890       3.541873       0.990699      -0.011966      37.315815 0.41072935E+03  0.94166386E+04                                 9.555308                            6.649832       0.178356       2.072308                    0.999315      26.355925      72.202356       0.661712       0.403735      -1.084233       0.015444       0.019192      -0.028656       0.037789       0.000831       0.003460       0.012969      -0.009780      -0.008065      -0.012563      -0.003300       0.015863             12.028952       7.839445       1.844861      -4.458700      17.114287      -2.540017      11.133123           0.000974
          112              C       4.508591       4.921568       0.987546      -0.106871      34.588905 0.41229384E+03  0.95861716E+04                                 9.317290                            6.841767      -0.063354       1.956688                    0.999537      29.034247      83.599558       0.618738       0.425756      -1.056018       0.007207      -0.009761      -0.011735       0.016880      -0.012766       0.029648       0.025225       0.080343       0.031552      -0.060828       0.005920       0.054908             11.348323       6.625206       1.678294      -2.692220      18.841920      -2.376697       8.577845           0.002274
          113              C       6.539320       0.524760      24.203024       0.607335      23.589327 0.24467137E+03  0.50364103E+04                                 7.624368                            5.558937      -0.054422       2.043007                    0.999465      22.066149      61.494609       0.628256       0.473622      -1.019408      -0.047510      -0.022336       0.028408       0.059692      -0.002387       0.021721       0.052532      -0.170314      -0.085387      -0.083519      -0.034824       0.118342              9.454721      13.174456       0.867463      -2.924063       5.048635      -2.000466      10.141072           0.000448
          114              C       7.815512       0.830094      23.437794      -0.019987      38.972941 0.42271493E+03  0.97680564E+04                                 9.876707                            6.757710       0.118347       2.046759                    0.999312      26.708408      73.621201       0.654279       0.405119      -1.082565       0.036976       0.011485      -0.014456       0.041329      -0.003964       0.013041      -0.002865      -0.012523       0.005149      -0.016584       0.002895       0.013689             12.961994      18.639297       1.493423      -4.379252       5.560691      -2.387680      14.685993          -0.005058
          115              C       7.713044       1.156129      22.104949      -0.103090      35.366997 0.43005674E+03  0.10107892E+05                                 9.479840                            7.007778      -0.110276       1.938390                    0.999379      29.386516      85.147348       0.608562       0.428219      -1.054213       0.017199       0.008283       0.004431       0.019597      -0.005460       0.021626       0.020083      -0.051949      -0.124917      -0.055799       0.004646       0.051153             11.473697      12.662871       0.854446      -4.005764       5.408167      -2.604702      16.350053          -0.003494
          116              C       8.877452       1.366240      21.322900      -0.013277      39.503724 0.42209468E+03  0.97455583E+04                                 9.960986                            6.756800       0.124785       2.051912                    0.999303      26.600731      73.181153       0.654042       0.405605      -1.082750       0.000679      -0.000521       0.034661       0.034672      -0.000065      -0.006028       0.000911       0.027445      -0.021118      -0.010566      -0.008093       0.018659             13.050941      12.455049      -0.115506      -0.835534       5.833397      -3.619374      20.864378          -0.002483
          117              C      10.109138       1.226511      21.918371      -0.117959      35.845269 0.44381617E+03  0.10550081E+05                                 9.633722                            7.170654      -0.251327       1.889434                    0.999192      30.080843      88.647533       0.593073       0.434456      -1.046791      -0.013459       0.016345       0.016495       0.026840       0.027201      -0.025506       0.018040      -0.058781      -0.082916      -0.057529       0.002872       0.054657             11.458038      12.879006      -1.191973       2.595261       5.393369      -1.965828      16.101739          -0.001875
          118              C      10.220921       0.952228      23.283277      -0.030685      40.602994 0.43143849E+03  0.10029920E+05                                10.120913                            6.828042       0.069448       2.025772                    0.999285      27.070897      75.071266       0.650164       0.405233      -1.081492      -0.039288       0.029927      -0.012205       0.050874       0.011256      -0.008258       0.001604       0.004489       0.039739      -0.019433       0.002585       0.016849             13.171869      19.951264      -0.730586       2.153761       5.306688      -1.538531      14.257657          -0.005483
          119              C       9.068933       0.750397      24.049032      -0.096508      36.346807 0.44248195E+03  0.10500101E+05                                 9.728557                            7.166431      -0.191648       1.917178                    0.999115      29.578493      86.811605       0.593016       0.435253      -1.047343      -0.004552       0.018899      -0.014776       0.024418       0.000769       0.003607       0.009572      -0.113906      -0.009721      -0.055581      -0.004455       0.060036             11.755455      18.464943       0.395127      -1.572144       5.053239      -1.107961      11.748183          -0.001965
          120              C       8.776019       1.724360      19.862341       0.582723      23.896647 0.24527533E+03  0.50339479E+04                                 7.631628                            5.519051      -0.014321       2.050574                    0.999603      22.020644      60.566622       0.640833       0.465700      -1.027378       0.002193       0.011651      -0.038586       0.040366       0.002376      -0.004472       0.050118      -0.119616      -0.224126      -0.088624      -0.022095       0.110719              9.485702       8.046517      -0.362906      -0.249112       4.827481      -2.745847      15.583108           0.001551
          121              C       1.220300       0.833199      23.882426       0.555267      26.270485 0.26909223E+03  0.56450233E+04                                 8.053120                            5.738496       0.050267       2.059858                    0.999710      22.669547      62.776588       0.636232       0.458909      -1.032470       0.058826       0.027837       0.012038       0.066184       0.031734      -0.030746      -0.033892      -0.168045      -0.119112      -0.085360      -0.033991       0.119351             10.052214      14.980260      -1.309650       2.877630       4.611567       0.399443      10.564815           0.001718
          122              C       6.563125       7.552614      28.373948       0.600528      24.172954 0.24817777E+03  0.51052036E+04                                 7.627211                            5.541614       0.069824       2.080566                    0.999609      21.883155      60.129852       0.641675       0.464024      -1.028972       0.024921       0.035685       0.032266       0.054181      -0.047281      -0.075391      -0.005982       0.097366      -0.131215      -0.093110      -0.025956       0.119066              9.122689       6.261304       2.279753       3.310583      11.206845       1.421019       9.899919          -0.000085
          123              C       5.862410       6.808427      27.269199      -0.011951      37.318670 0.41074848E+03  0.94172954E+04                                 9.556229                            6.650252       0.178165       2.072252                    0.999315      26.356343      72.207054       0.661644       0.403768      -1.084199      -0.015495      -0.019192      -0.028624       0.037786       0.000830      -0.003486      -0.012973      -0.009773      -0.008096      -0.012584      -0.003285       0.015869             12.030416       7.840398       1.845341       4.459544      17.116074       2.540739      11.134776          -0.001023
          124              C       5.841709       5.428732      27.266046      -0.106830      34.590022 0.41230093E+03  0.95864978E+04                                 9.317994                            6.842143      -0.063349       1.956717                    0.999537      29.033695      83.602089       0.618670       0.425796      -1.055980      -0.007265       0.009757      -0.011688       0.016869      -0.012768      -0.029664      -0.025234       0.080321       0.031512      -0.060827       0.005912       0.054916             11.349381       6.625757       1.678608       2.692571      18.843735       2.377194       8.578652          -0.001960
          125              C       9.825540       6.539320      37.342274       0.607338      23.589308 0.24467579E+03  0.50364714E+04                                 7.624143                            5.558863      -0.054143       2.043089                    0.999466      22.065492      61.490495       0.628288       0.473601      -1.019430       0.022376      -0.047491       0.028388       0.059682       0.002395      -0.052538       0.021758       0.170308      -0.085293      -0.083554      -0.034779       0.118333              9.454296       5.048457      -0.867402       2.000465      13.173411      -2.923813      10.141019          -0.000323
          126              C       9.520206       7.815512      36.577044      -0.020048      38.972566 0.42272226E+03  0.97682061E+04                                 9.876369                            6.757595       0.118694       2.046849                    0.999313      26.708797      73.620670       0.654314       0.405098      -1.082586      -0.011431       0.036961      -0.014462       0.041303       0.003946       0.002884       0.013011       0.012392       0.005207      -0.016509       0.002832       0.013677             12.961237       5.560513      -1.493177       2.387778      18.636851      -4.378447      14.686345           0.004352
          127              C       9.194171       7.713044      35.244199      -0.102914      35.360322 0.42995605E+03  0.10105017E+05                                 9.479077                            7.007193      -0.110248       1.938479                    0.999379      29.381992      85.134382       0.608552       0.428248      -1.054187      -0.008240       0.017174       0.004376       0.019545       0.005436      -0.020137       0.021610       0.052288      -0.125003      -0.055844       0.004496       0.051349             11.472764       5.407762      -0.854238       2.604728      12.660942      -4.004788      16.349587           0.003139
          128              C       8.984060       8.877452      34.462150      -0.012930      39.496224 0.42198188E+03  0.97424278E+04                                 9.960645                            6.756470       0.124581       2.051952                    0.999302      26.595488      73.167815       0.653967       0.405674      -1.082690       0.000555       0.000670       0.034541       0.034552       0.000101      -0.001020      -0.006070      -0.027199      -0.021746      -0.010495      -0.008155       0.018650             13.050684       5.833275       0.115667       3.619645      12.453953      -0.835057      20.864823           0.001940
          129              C       9.123789      10.109138      35.057621      -0.117725      35.833726 0.44364965E+03  0.10545088E+05                                 9.631927                            7.169462      -0.251373       1.889546                    0.999190      30.072658      88.617848       0.593105       0.434474      -1.046784      -0.016206      -0.013417       0.016425       0.026691      -0.027163      -0.018087      -0.025451       0.059111      -0.082910      -0.057536       0.002761       0.054775             11.455769       5.392508       1.191875       1.965408      12.875933       2.594679      16.098867           0.001772
          130              C       9.398072      10.220921      36.422527      -0.030570      40.595057 0.43135539E+03  0.10027444E+05                                10.119554                            6.827353       0.069715       2.025904                    0.999286      27.067760      75.059039       0.650205       0.405229      -1.081501      -0.029848      -0.039282      -0.012233       0.050829      -0.011275      -0.001666      -0.008277      -0.004438       0.039685      -0.019464       0.002630       0.016834             13.169735       5.306043       0.730445       1.538298      19.947098       2.153172      14.256064           0.004868
          131              C       9.599903       9.068933      37.188282      -0.096609      36.349064 0.44252079E+03  0.10501203E+05                                 9.728690                            7.166572      -0.191436       1.917209                    0.999116      29.580254      86.816161       0.593035       0.435232      -1.047361      -0.018860      -0.004541      -0.014820       0.024412      -0.000766      -0.009567       0.003598       0.113870      -0.009567      -0.055588      -0.004405       0.059993             11.755447       5.053278      -0.395023       1.108026      18.464231      -1.571941      11.748830           0.002486
          132              C       8.625940       8.776019      33.001591       0.582936      23.892630 0.24522268E+03  0.50327784E+04                                 7.631371                            5.518807      -0.014729       2.050445                    0.999603      22.021578      60.575778       0.640764       0.465759      -1.027309      -0.011617       0.002205      -0.038573       0.040345      -0.002357      -0.050093      -0.004447       0.119862      -0.223917      -0.088537      -0.022256       0.110793              9.485244       4.827364       0.362982       2.745658       8.046485      -0.249019      15.581881          -0.000719
          133              C       9.517101       1.220300      37.021676       0.555218      26.271256 0.26910581E+03  0.56453491E+04                                 8.053205                            5.738619       0.050460       2.059921                    0.999710      22.669486      62.775547       0.636232       0.458905      -1.032477      -0.027805       0.058790       0.012063       0.066143      -0.031732       0.033886      -0.030757       0.168153      -0.118956      -0.085411      -0.033961       0.119373             10.052181       4.611583       1.309618      -0.399569      14.979816       2.877368      10.565145          -0.001342
          134              C       2.797686       6.563125      41.513198       0.600520      24.172965 0.24818131E+03  0.51052719E+04                                 7.627096                            5.541587       0.069874       2.080577                    0.999609      21.883128      60.128869       0.641691       0.464013      -1.028983      -0.035667       0.024955       0.032258       0.054179       0.047291       0.005987      -0.075400      -0.097375      -0.131213      -0.093123      -0.025955       0.119078              9.122484      11.206604      -2.279646      -1.420908       6.261153       3.310462       9.899694           0.000238
          135              C       3.541873       5.862410      40.408449      -0.011946      37.316823 0.41073334E+03  0.94167988E+04                                 9.555691                            6.649988       0.178298       2.072294                    0.999315      26.355912      72.203728       0.661683       0.403750      -1.084218       0.019197      -0.015453      -0.028656       0.037795      -0.000825       0.012967      -0.003483       0.009768      -0.008091      -0.012578      -0.003281       0.015860             12.029579      17.114777      -1.844982      -2.540275       7.839882       4.459176      11.134078           0.001123
          136              C       4.921568       5.841709      40.405296      -0.106853      34.589487 0.41229872E+03  0.95863816E+04                                 9.317656                            6.841966      -0.063303       1.956718                    0.999537      29.033975      83.601131       0.618703       0.425776      -1.055998      -0.009766      -0.007211      -0.011733       0.016883       0.012771       0.025231      -0.029657      -0.080346       0.031512      -0.060834       0.005916       0.054918             11.348828      18.842648      -1.678436      -2.376951       6.625489       2.692435       8.578346           0.002138
          137              C       0.524760       3.810980      11.063774       0.607353      23.588390 0.24466555E+03  0.50362210E+04                                 7.623991                            5.558778      -0.054447       2.043002                    0.999465      22.065346      61.490367       0.628286       0.473606      -1.019425      -0.022350       0.047507       0.028412       0.059697       0.002394       0.052531      -0.021728       0.170306      -0.085352      -0.083524      -0.034809       0.118334              9.454054       5.048360      -0.867298      -2.000311      13.173323       2.923569      10.140478           0.000582
          138              C       0.830094       2.534788      10.298544      -0.020017      38.970562 0.42270366E+03  0.97676222E+04                                 9.875913                            6.757397       0.118359       2.046750                    0.999312      26.708154      73.617166       0.654334       0.405092      -1.082595       0.011464      -0.036979      -0.014463       0.041328       0.003963      -0.002866      -0.013029       0.012496       0.005159      -0.016564       0.002882       0.013682             12.960599       5.560268      -1.493187      -2.387400      18.636888       4.378507      14.684641          -0.004744
          139              C       1.156129       2.637256       8.965699      -0.103043      35.358733 0.42995190E+03  0.10104603E+05                                 9.477699                            7.006481      -0.110128       1.938457                    0.999379      29.383150      85.128356       0.608689       0.428165      -1.054268       0.008259      -0.017185       0.004422       0.019573       0.005453       0.020110      -0.021627       0.052090      -0.125031      -0.055844       0.004596       0.051247             11.470818       5.407058      -0.854143      -2.603970      12.659387       4.004351      16.346009          -0.003028
          140              C       1.366240       1.472848       8.183650      -0.013160      39.495763 0.42201844E+03  0.97432275E+04                                 9.959309                            6.755986       0.124717       2.051916                    0.999303      26.598085      73.168528       0.654120       0.405581      -1.082780      -0.000536      -0.000693       0.034627       0.034638       0.000066       0.000962       0.006046      -0.027312      -0.021340      -0.010528      -0.008107       0.018635             13.048421       5.832473       0.115410      -3.618521      12.452578       0.835576      20.860213          -0.002031
          141              C       1.226511       0.241162       8.779121      -0.117861      35.838050 0.44372132E+03  0.10547107E+05                                 9.632010                            7.169618      -0.251374       1.889452                    0.999191      30.077216      88.629560       0.593158       0.434423      -1.046826       0.016318       0.013456       0.016476       0.026810      -0.027203       0.018056       0.025487       0.058928      -0.082987      -0.057548       0.002817       0.054731             11.455797       5.392489       1.191589      -1.965393      12.875976      -2.594377      16.098925          -0.001614
          142              C       0.952228       0.129379      10.144027      -0.030686      40.599091 0.43140891E+03  0.10028928E+05                                10.119791                            6.827516       0.069492       2.025784                    0.999286      27.070041      75.064505       0.650239       0.405198      -1.081529       0.029906       0.039294      -0.012219       0.050869      -0.011266       0.001621       0.008254      -0.004482       0.039699      -0.019440       0.002607       0.016833             13.170077       5.306158       0.730321      -1.538333      19.947965      -2.152987      14.256109          -0.005328
          143              C       0.750397       1.281367      10.909782      -0.096590      36.346092 0.44247955E+03  0.10499886E+05                                 9.727798                            7.165997      -0.191586       1.917160                    0.999116      29.579354      86.809607       0.593094       0.435202      -1.047387       0.018878       0.004554      -0.014798       0.024415      -0.000775       0.009564      -0.003603       0.113909      -0.009648      -0.055594      -0.004430       0.060024             11.754360       5.052897      -0.395119      -1.107862      18.462945       1.572116      11.747237          -0.001724
          144              C       1.724360       1.574281       6.723091       0.582744      23.895914 0.24527334E+03  0.50338433E+04                                 7.631168                            5.518853      -0.014131       2.050626                    0.999603      22.020388      60.563430       0.640882       0.465670      -1.027406       0.011635      -0.002196      -0.038599       0.040374      -0.002374       0.050129       0.004453       0.119781      -0.224064      -0.088603      -0.022190       0.110793              9.484961       4.827162       0.362869      -2.745471       8.046153       0.249207      15.581568           0.001579
          145              C       0.833199       9.130000      10.743176       0.555276      26.270829 0.26910202E+03  0.56452453E+04                                 8.053070                            5.738559       0.050216       2.059836                    0.999710      22.669420      62.775064       0.636239       0.458902      -1.032480       0.027832      -0.058821       0.012056       0.066181      -0.031737      -0.033885       0.030748       0.168088      -0.119078      -0.085379      -0.033984       0.119363             10.051993       4.611494       1.309557       0.399472      14.979720      -2.877391      10.564765           0.001826
          146              C       7.552614       3.787175      15.234698       0.600597      24.172580 0.24817831E+03  0.51051826E+04                                 7.626956                            5.541533       0.069537       2.080462                    0.999608      21.882878      60.127554       0.641699       0.464010      -1.028987       0.035641      -0.024952       0.032268       0.054168       0.047313      -0.006029       0.075417      -0.097331      -0.131253      -0.093178      -0.025903       0.119080              9.122248      11.206629      -2.279541       1.420714       6.260923      -3.310193       9.899193           0.000209
          147              C       6.808427       4.487890      14.129949      -0.012018      37.316719 0.41073803E+03  0.94168476E+04                                 9.555256                            6.649752       0.178275       2.072267                    0.999315      26.356496      72.202961       0.661741       0.403717      -1.084250      -0.019192       0.015450      -0.028665       0.037798      -0.000842      -0.012952       0.003428       0.009819      -0.008028      -0.012523      -0.003334       0.015857             12.028974      17.114418      -1.844846       2.540065       7.839372      -4.458666      11.133130          -0.001443
          148              C       5.428732       4.508591      14.126796      -0.106922      34.590223 0.41230818E+03  0.95865726E+04                                 9.317396                            6.841784      -0.063539       1.956611                    0.999537      29.035260      83.602321       0.618752       0.425744      -1.056028       0.009758       0.007199      -0.011745       0.016882       0.012783      -0.025233       0.029632      -0.080297       0.031527      -0.060820       0.005943       0.054877             11.348572      18.842553      -1.678397       2.376884       6.625245      -2.692213       8.577918          -0.001636
          149              C       5.175150       2.835982       0.000000      -0.101071      35.616558 0.46853261E+03  0.11295064E+05                                 9.669792                            7.418257      -0.330135       1.870389                    0.998566      30.098217      89.466026       0.576849       0.440449      -1.042703      -0.000004       0.019380      -0.000003       0.019380      -0.000004       0.053177      -0.000000       0.038875      -0.038036      -0.049997      -0.013098       0.063096             11.123945       8.056620       0.000059      -4.391092      14.188141      -0.000070      11.127073           0.003953
          150              C       5.175150       5.605722       0.000000      -0.001624      38.503276 0.40910267E+03  0.93711349E+04                                 9.817156                            6.644437       0.073229       2.035650                    0.999252      26.349375      72.180256       0.660741       0.404683      -1.083472      -0.000011      -0.038280      -0.000006       0.038280       0.000003       0.001523      -0.000001       0.036436      -0.000121      -0.018198      -0.000166       0.018364             13.157682       6.994727      -0.000153      -2.767445      23.685727       0.000193       8.792592           0.012372
          151              C       5.175150       7.131357       0.000000       0.611187      24.361396 0.24748805E+03  0.50969706E+04                                 7.776016                            5.579248       0.010011       2.068998                    0.999478      21.848675      60.437223       0.630551       0.471659      -1.022873      -0.000002       0.063782      -0.000007       0.063782       0.000003       0.067406       0.000005       0.071916       0.245135      -0.076814      -0.041711       0.118525              9.888915       7.795660      -0.000085      -2.060976      16.288299       0.000068       5.582786           0.000919
          152              C       5.175150       7.514318      26.278500      -0.101161      35.620712 0.46859056E+03  0.11296894E+05                                 9.670802                            7.418897      -0.330177       1.870355                    0.998566      30.100281      89.476036       0.576799       0.440470      -1.042682      -0.000039      -0.019383       0.000032       0.019383       0.000009      -0.053163       0.000008       0.038811      -0.038043      -0.049996      -0.013065       0.063061             11.125267       8.057567       0.000078       4.391800      14.189684       0.000123      11.128551          -0.003968
          153              C       5.175150       4.744578      26.278500      -0.001705      38.505567 0.40911706E+03  0.93716025E+04                                 9.817769                            6.644671       0.073168       2.035628                    0.999252      26.349813      72.183385       0.660707       0.404698      -1.083456      -0.000039       0.038266       0.000033       0.038266      -0.000003      -0.001500      -0.000007       0.036391      -0.000152      -0.018170      -0.000173       0.018343             13.158841       6.995193       0.000010       2.767689      23.688125      -0.000006       8.793205          -0.013433
          154              C       5.175150       3.218943      26.278500       0.611224      24.359388 0.24746001E+03  0.50962894E+04                                 7.775859                            5.579087       0.009653       2.068908                    0.999477      21.847649      60.435348       0.630528       0.471685      -1.022851      -0.000027      -0.063774       0.000038       0.063774      -0.000008      -0.067374       0.000008       0.071920       0.245108      -0.076811      -0.041681       0.118492              9.888839       7.795464      -0.000061       2.060895      16.288369      -0.000058       5.582685          -0.000764
          155              C       7.514318       5.175150      13.139250      -0.101180      35.619543 0.46858295E+03  0.11296541E+05                                 9.670140                            7.418545      -0.330268       1.870318                    0.998566      30.100061      89.471518       0.576853       0.440435      -1.042714      -0.019392      -0.000013      -0.000010       0.019392       0.000003       0.000001       0.053157      -0.038800      -0.038083      -0.049999      -0.013053       0.063052             11.124358      14.188721       0.000085      -0.000088       8.056864      -4.391220      11.127489          -0.003920
          156              C       4.744578       5.175150      13.139250      -0.001732      38.504738 0.40911745E+03  0.93715577E+04                                 9.817447                            6.644589       0.072984       2.035558                    0.999252      26.349835      72.181837       0.660728       0.404687      -1.083469       0.038261      -0.000012      -0.000009       0.038261      -0.000001       0.000000       0.001497      -0.036414      -0.000180      -0.018177      -0.000182       0.018359             13.158175      23.686939      -0.000104       0.000129       6.994858      -2.767424       8.792728          -0.013660
          157              C       3.218943       5.175150      13.139250       0.611249      24.358578 0.24745380E+03  0.50961234E+04                                 7.775634                            5.578991       0.009466       2.068853                    0.999477      21.847389      60.434161       0.630539       0.471681      -1.022855      -0.063773      -0.000006      -0.000009       0.063773      -0.000004      -0.000003       0.067358      -0.071874       0.245022      -0.076774      -0.041681       0.118455              9.888367      16.287267      -0.000075       0.000057       7.795257      -2.060874       5.582577          -0.000714
          158              C       2.835982       5.175150      39.417750      -0.101092      35.616601 0.46852889E+03  0.11294958E+05                                 9.669836                            7.418243      -0.330046       1.870416                    0.998566      30.098135      89.465879       0.576847       0.440450      -1.042701       0.019373       0.000002      -0.000003       0.019373       0.000002      -0.000000      -0.053190      -0.038898      -0.038017      -0.050003      -0.013113       0.063115             11.124056      14.187928       0.000053       0.000033       8.056734       4.391300      11.127505           0.004044
          159              C       5.605722       5.175150      39.417750      -0.001635      38.502018 0.40908852E+03  0.93707359E+04                                 9.817026                            6.644368       0.073359       2.035698                    0.999252      26.348758      72.178435       0.660737       0.404689      -1.083467      -0.038257       0.000012      -0.000004       0.038257      -0.000003       0.000000      -0.001512      -0.036381      -0.000166      -0.018163      -0.000180       0.018342             13.157441      23.685048      -0.000022      -0.000012       6.994654       2.767467       8.792622           0.012990
          160              C       7.131357       5.175150      39.417750       0.611225      24.359442 0.24746570E+03  0.50964074E+04                                 7.775735                            5.579083       0.009817       2.068960                    0.999477      21.847480      60.433785       0.630543       0.471674      -1.022863       0.063766      -0.000003      -0.000008       0.063766      -0.000004       0.000003      -0.067379      -0.071919       0.245103      -0.076810      -0.041686       0.118496              9.888482      16.287432      -0.000013       0.000000       7.795376       2.060908       5.582637           0.000900
          161              O       6.629367      10.312004       0.928682      -0.590655      38.566833 0.58662965E+03  0.14439906E+05                                 9.109279                            7.549579       0.231441       2.111667                    0.995875      28.534737      76.359265       0.682956       0.364345      -1.132689       0.020333       0.017444       0.042159       0.049951      -0.005294      -0.024127      -0.006236      -0.139176       0.096809      -0.090750       0.035584       0.055166             10.388726       7.966363      -0.862636       1.812588       7.676792      -3.144982      15.523022           0.018617
          162              O       5.471169       9.607148       2.650975      -0.511104      30.019230 0.44086255E+03  0.10067361E+05                                 7.572835                            6.407713       0.544174       2.236171                    0.998433      26.367998      67.163589       0.767997       0.349248      -1.148889       0.025295       0.000499       0.004328       0.025667       0.019147      -0.024749       0.013154      -0.007465      -0.105100      -0.050833       0.013227       0.037606              8.624794      14.084550       0.160314      -0.263003       5.262390      -0.302720       6.527442           0.045285
          163              O       7.679923       8.449985       6.942780      -0.525070      26.095063 0.38495940E+03  0.84992815E+04                                 6.790475                            5.912711       0.757049       2.288100                    0.999255      26.557395      66.553496       0.814609       0.340557      -1.155945      -0.007180       0.000251      -0.038465       0.039130       0.015625      -0.037060       0.001738       0.015884      -0.072620      -0.046969       0.001839       0.045131              7.298434       8.301761       0.814610      -1.997572       4.720349      -1.408905       8.873192          -0.043406
          164              O       9.816225       8.462405       7.041587      -0.504875      29.194621 0.41297654E+03  0.92803374E+04                                 7.456041                            6.196765       0.680275       2.284556                    0.998457      26.131185      66.087925       0.781685       0.348687      -1.149032       0.004044       0.011201      -0.036981       0.038852      -0.002839       0.032560      -0.003575       0.008155      -0.023346      -0.033439      -0.000728       0.034167              8.583689       8.216425       0.086797       3.221537       5.288194      -1.313440      12.246447          -0.033666
          165              O       1.364170       9.445684       1.137859      -0.476009      30.962823 0.43653735E+03  0.99355378E+04                                 7.784634                            6.406090       0.744388       2.316757                    0.997138      25.973447      65.864272       0.763379       0.352530      -1.147188      -0.027426      -0.009190       0.004086       0.029212      -0.015166      -0.016020      -0.009963      -0.069205       0.123305      -0.061411       0.015814       0.045597              8.890643       8.660835       0.074373      -2.370043       4.807459       0.624584      13.203635           0.042359
          166              O       2.224279       9.679601       3.163406      -0.554722      32.509002 0.48706252E+03  0.11417654E+05                                 8.047828                            6.775433       0.454857       2.195732                    0.997498      27.406955      71.028794       0.739253       0.353444      -1.143990      -0.016001      -0.060130       0.014494       0.063888       0.010094       0.065806       0.000048      -0.028696      -0.081989      -0.081517       0.026112       0.055405              9.186495      12.948958       1.686076       1.079221       6.244875       1.218924       8.365651           0.024528
          167              O       6.812567       1.568070      50.623954      -0.595008      42.258547 0.59296800E+03  0.14613568E+05                                 9.645798                            7.546379       0.222765       2.105265                    0.996694      28.580901      76.160289       0.690087       0.360145      -1.137658      -0.019055       0.037731       0.034627       0.054642      -0.005930       0.036750       0.000370       0.001273      -0.097912      -0.052317       0.014653       0.037664             11.421518       7.550047      -2.688315      -1.548098      18.536611      -0.576724       8.177896           0.003166
          168              O       6.919176       3.406284      49.441421      -0.511302      25.575567 0.37043778E+03  0.80888578E+04                                 6.667443                            5.773216       0.789536       2.309614                    0.999408      26.072419      64.675885       0.831347       0.337405      -1.160292      -0.010651       0.027016       0.017310       0.033807       0.028591      -0.000699      -0.022291       0.036795       0.093838      -0.054064       0.013071       0.040993              7.135142       5.330407       0.045208      -2.382486       6.629425      -1.089659       9.445595           0.001220
          169              O       6.119097       7.680958      51.952594      -0.537808      33.611806 0.48305570E+03  0.11287639E+05                                 8.219866                            6.739432       0.525367       2.226742                    0.998019      26.894309      69.333374       0.743395       0.352599      -1.145965      -0.017154      -0.014873       0.010900       0.025185       0.038556       0.009290      -0.017261       0.060233       0.097268      -0.068921       0.032551       0.036369              9.623597       9.262659       4.238087      -2.224585      13.030772      -2.624787       6.577362           0.035130
          170              O       3.720933       0.038296      27.207182      -0.590428      38.560244 0.58650960E+03  0.14436307E+05                                 9.108774                            7.549211       0.231249       2.111668                    0.995874      28.530383      76.347563       0.682914       0.364384      -1.132651      -0.020409      -0.017452       0.042217       0.050034      -0.005306       0.024146       0.006257      -0.138704       0.096477      -0.090483       0.035482       0.055001             10.388193       7.966102      -0.862808      -1.813108       7.676513       3.144783      15.521964          -0.023199
          171              O       4.879131       0.743152      28.929475      -0.510670      30.002376 0.44056254E+03  0.10058790E+05                                 7.570264                            6.405753       0.544455       2.236422                    0.998432      26.358753      67.134124       0.768075       0.349272      -1.148870      -0.025361      -0.000475       0.004513       0.025764       0.019084       0.024658      -0.012964      -0.007496      -0.104399      -0.050518       0.013070       0.037447              8.621601      14.078836       0.160308       0.263285       5.260833       0.302547       6.525133          -0.049039
          172              O       2.670377       1.900315      33.221280      -0.526509      26.152709 0.38599383E+03  0.85287497E+04                                 6.805475                            5.924890       0.753631       2.286776                    0.999256      26.561174      66.612075       0.812811       0.341045      -1.155408       0.007319      -0.000416      -0.038959       0.039643       0.015381       0.035439      -0.001258       0.017533      -0.069777      -0.044674       0.000433       0.044241              7.315269       8.320351       0.816577       2.001767       4.729692       1.413378       8.895763          -0.021902
          173              O       0.534075       1.887895      33.320087      -0.506293      29.243679 0.41379486E+03  0.93039960E+04                                 7.467517                            6.205469       0.678401       2.283665                    0.998458      26.140405      66.145445       0.780596       0.348976      -1.148712      -0.004238      -0.011311      -0.037324       0.039230      -0.002520      -0.031778       0.003850       0.009571      -0.023275      -0.032440      -0.001380       0.033820              8.597737       8.229357       0.087412      -3.226765       5.295651       1.316309      12.268203          -0.010481
          174              O       8.986130       0.904616      27.416359      -0.475144      30.939996 0.43614917E+03  0.99245598E+04                                 7.781523                            6.403791       0.744049       2.316851                    0.997138      25.960375      65.825416       0.763413       0.352590      -1.147131       0.027642       0.009202       0.004249       0.029442      -0.014872       0.015756       0.009863      -0.067780       0.122407      -0.060433       0.015225       0.045208              8.886858       8.656938       0.074281       2.369058       4.805845      -0.624262      13.197791          -0.052254
          175              O       8.126021       0.670699      29.441906      -0.554129      32.491404 0.48673709E+03  0.11408147E+05                                 8.045435                            6.773569       0.454600       2.195849                    0.997494      27.396320      70.995975       0.739288       0.353486      -1.143953       0.016071       0.060086       0.014793       0.063933       0.010068      -0.065754      -0.000054      -0.028593      -0.080970      -0.081311       0.025924       0.055388              9.183613      12.944708       1.685436      -1.079151       6.243206      -1.218580       8.362924          -0.028064
          176              O       3.537733       8.782230      24.345454      -0.595105      42.263887 0.59305050E+03  0.14616149E+05                                 9.646676                            7.546947       0.222721       2.105225                    0.996693      28.582641      76.167013       0.690053       0.360149      -1.137652       0.019088      -0.037735       0.034700       0.054703      -0.005931      -0.036744      -0.000396       0.001270      -0.097910      -0.052314       0.014661       0.037652             11.422722       7.550661      -2.688690       1.548214      18.539034       0.576703       8.178471          -0.004097
          177              O       3.431124       6.944016      23.162921      -0.511601      25.579770 0.37051461E+03  0.80909366E+04                                 6.667924                            5.773592       0.789183       2.309392                    0.999408      26.076579      64.687332       0.831370       0.337379      -1.160317       0.010691      -0.027078       0.017429       0.033930       0.028576       0.000682       0.022256       0.036745       0.093738      -0.054013       0.013076       0.040937              7.135697       5.330737       0.045224       2.382653       6.630034       1.089861       9.446321          -0.007531
          178              O       4.231203       2.669342      25.674094      -0.538040      33.619488 0.48318262E+03  0.11291431E+05                                 8.221448                            6.740564       0.525238       2.226660                    0.998018      26.896355      69.342903       0.743286       0.352624      -1.145936       0.017156       0.014907       0.010947       0.025227       0.038485      -0.009278       0.017252       0.060136       0.097125      -0.068812       0.032493       0.036319              9.625700       9.264291       4.239140       2.224993      13.034296       2.625463       6.578514          -0.038400
          179              O       0.038296       6.629367      14.067932      -0.590584      38.562134 0.58654703E+03  0.14437478E+05                                 9.109062                            7.549460       0.231172       2.111611                    0.995875      28.531591      76.351792       0.682901       0.364385      -1.132649      -0.017429       0.020362       0.042168       0.049965       0.005299       0.006267      -0.024195       0.138697       0.096412      -0.090489       0.035476       0.055012             10.388436       7.676638       0.862590       3.144858       7.966021       1.812597      15.522650          -0.025422
          180              O       0.743152       5.471169      15.790225      -0.511105      30.017649 0.44083777E+03  0.10066760E+05                                 7.573143                            6.408015       0.543977       2.236135                    0.998433      26.365111      67.158432       0.767884       0.349301      -1.148834      -0.000445       0.025384       0.004386       0.025764      -0.019079      -0.012920      -0.024629       0.007518      -0.104401      -0.050477       0.013032       0.037445              8.625096       5.262602      -0.160274       0.302727      14.084944      -0.262913       6.527741          -0.050933
          181              O       1.900315       7.679923      20.082030      -0.524449      26.089224 0.38484909E+03  0.84963375E+04                                 6.790220                            5.912510       0.757185       2.288323                    0.999254      26.549437      66.534124       0.814480       0.340631      -1.155869      -0.000276      -0.007174      -0.038499       0.039162      -0.015658      -0.001707      -0.036800      -0.016163      -0.071900      -0.046578       0.001579       0.044999              7.298141       4.720213      -0.814586       1.408882       8.301354      -1.997494       8.872856          -0.053091
          182              O       1.887895       9.816225      20.180837      -0.504612      29.189338 0.41288331E+03  0.92777348E+04                                 7.455365                            6.196241       0.680271       2.284642                    0.998456      26.127191      66.076386       0.781684       0.348707      -1.149014      -0.011200       0.004111      -0.036989       0.038866       0.002835       0.003572       0.032511      -0.008243      -0.023453      -0.033391      -0.000752       0.034142              8.582835       5.287766      -0.086809       1.313217       8.215757       3.221271      12.244981          -0.038745
          183              O       0.904616       1.364170      14.277109      -0.475057      30.929078 0.43596654E+03  0.99192917E+04                                 7.779404                            6.402224       0.744049       2.316900                    0.997137      25.957219      65.812127       0.763552       0.352566      -1.147160       0.009189      -0.027605       0.004180       0.029393       0.015068       0.009923      -0.015704       0.067740       0.122448      -0.060491       0.015266       0.045225              8.884243       4.804712      -0.074233      -0.624032       8.653965      -2.367966      13.194052          -0.057889
          184              O       0.670699       2.224279      16.302656      -0.554493      32.501264 0.48692443E+03  0.11413658E+05                                 8.046944                            6.774794       0.454566       2.195721                    0.997496      27.401964      71.014527       0.739232       0.353478      -1.143958       0.060121      -0.016038       0.014658       0.063926      -0.010043      -0.000121       0.065786       0.028646      -0.081217      -0.081377       0.025965       0.055412              9.185425       6.244291      -1.685831      -1.218674      12.947680       1.078887       8.364305          -0.030466
          185              O       8.782230       6.812567      11.206204      -0.595134      42.259055 0.59299150E+03  0.14614251E+05                                 9.645648                            7.546392       0.222716       2.105212                    0.996694      28.582566      76.164292       0.690107       0.360132      -1.137672      -0.037739      -0.019098       0.034645       0.054674       0.005928      -0.000384       0.036742      -0.001272      -0.097926      -0.052315       0.014660       0.037654             11.421212      18.535924       2.688221       0.576509       7.549931      -1.548064       8.177780          -0.003973
          186              O       6.944016       6.919176      10.023671      -0.511459      25.561209 0.37018854E+03  0.80818817E+04                                 6.663958                            5.770423       0.789413       2.309522                    0.999408      26.071596      64.663167       0.831750       0.337306      -1.160402      -0.027054      -0.010689       0.017344       0.033867      -0.028567       0.022292      -0.000663      -0.036786       0.093741      -0.054036       0.013088       0.040949              7.131277       6.625886      -0.045471       1.089510       5.327660      -2.380710       9.440284          -0.006591
          187              O       2.669342       6.119097      12.534844      -0.538110      33.617993 0.48316174E+03  0.11290804E+05                                 8.221068                            6.740321       0.525167       2.226613                    0.998019      26.896795      69.343267       0.743317       0.352614      -1.145946       0.014896      -0.017195       0.010902       0.025227      -0.038466       0.017219       0.009247      -0.060111       0.097082      -0.068768       0.032481       0.036286              9.625076      13.032936      -4.238794       2.625309       9.263940      -2.225014       6.578351          -0.038515
          188              O      10.312004       3.720933      40.346432      -0.590459      38.562020 0.58653624E+03  0.14437103E+05                                 9.108934                            7.549274       0.231231       2.111644                    0.995874      28.531531      76.350598       0.682927       0.364374      -1.132661       0.017466      -0.020384       0.042196       0.050011       0.005290      -0.006250       0.024137       0.138835       0.096574      -0.090555       0.035510       0.055046             10.388431       7.676508       0.862717      -3.144939       7.966053      -1.812877      15.522732           0.021905
          189              O       9.607148       4.879131      42.068725      -0.510754      30.008616 0.44067377E+03  0.10061980E+05                                 7.571322                            6.406572       0.544434       2.236372                    0.998433      26.361390      67.143340       0.768023       0.349273      -1.148868       0.000488      -0.025338       0.004451       0.025730      -0.019099       0.013010       0.024663       0.007469      -0.104586      -0.050584       0.013100       0.037485              8.622921       5.261433      -0.160242      -0.302636      14.081178       0.262953       6.526151           0.047649
          190              O       8.449985       2.670377      46.360530      -0.525890      26.141790 0.38580605E+03  0.85229238E+04                                 6.799659                            5.920145       0.756557       2.287721                    0.999254      26.575074      66.624041       0.813879       0.340665      -1.155817       0.000180       0.007007      -0.038165       0.038804      -0.015776       0.001861       0.037524      -0.015331      -0.072771      -0.047524       0.002162       0.045361              7.308725       4.726084      -0.815848      -1.411736       8.312944       2.000220       8.887148          -0.027016
          191              O       8.462405       0.534075      46.459337      -0.505664      29.226763 0.41351798E+03  0.92956488E+04                                 7.461687                            6.200973       0.680218       2.284344                    0.998457      26.144232      66.134432       0.781383       0.348704      -1.149006       0.011182      -0.003940      -0.036759       0.038624       0.002902      -0.003459      -0.032957      -0.007533      -0.023597      -0.033972      -0.000381       0.034353              8.590579       5.291839      -0.087158      -1.314771       8.222968      -3.224342      12.256929          -0.016809
          192              O       9.445684       8.986130      40.555609      -0.475538      30.949316 0.43630708E+03  0.99289854E+04                                 7.782590                            6.404553       0.744485       2.316891                    0.997140      25.966604      65.842539       0.763443       0.352547      -1.147175      -0.009191       0.027542       0.004157       0.029332       0.015047      -0.009910       0.015877       0.068538       0.122936      -0.060962       0.015540       0.045422              8.888191       4.806388      -0.074311       0.624402       8.658143       2.369385      13.200043           0.047320
          193              O       9.679601       8.126021      42.581156      -0.554265      32.498811 0.48687358E+03  0.11412147E+05                                 8.046532                            6.774428       0.454806       2.195843                    0.997496      27.400094      71.008262       0.739256       0.353476      -1.143961      -0.060082       0.016062       0.014667       0.063898      -0.010079       0.000075      -0.065730       0.028595      -0.081302      -0.081330       0.025957       0.055373              9.184936       6.243967      -1.685693       1.218838      12.946563      -1.079079       8.364278           0.026809
          194              O       1.568070       3.537733      37.484704      -0.595103      42.260482 0.59300825E+03  0.14614793E+05                                 9.646000                            7.546569       0.222905       2.105277                    0.996695      28.582254      76.164251       0.690088       0.360139      -1.137664       0.037776       0.019083       0.034620       0.054678       0.005914       0.000334      -0.036760      -0.001244      -0.097899      -0.052322       0.014661       0.037662             11.421690      18.536396       2.688253      -0.576749       7.550190       1.548282       8.178485           0.003425
          195              O       3.406284       3.431124      36.302171      -0.511226      25.569814 0.37033224E+03  0.80859856E+04                                 6.666614                            5.772520       0.789285       2.309582                    0.999407      26.068644      64.664476       0.831369       0.337420      -1.160278       0.027058       0.010667       0.017272       0.033827      -0.028474      -0.022265       0.000716      -0.036637       0.093574      -0.053878       0.012973       0.040905              7.134287       6.628465      -0.045248      -1.089538       5.329787       2.382179       9.444609           0.002017
          196              O       7.680958       4.231203      38.813344      -0.537825      33.611273 0.48304616E+03  0.11287400E+05                                 8.219980                            6.739518       0.525237       2.226709                    0.998018      26.893531      69.332121       0.743362       0.352615      -1.145948      -0.014902       0.017166       0.010899       0.025209      -0.038485      -0.017237      -0.009259      -0.060113       0.097091      -0.068792       0.032496       0.036297              9.623704      13.030873      -4.238101      -2.624837       9.262707       2.224621       6.577531           0.036840
          197              O       3.720933      10.312004      51.628318      -0.590339      38.558049 0.58646371E+03  0.14434804E+05                                 9.108086                            7.548637       0.231400       2.111729                    0.995873      28.530361      76.344931       0.682982       0.364357      -1.132679      -0.020371       0.017428      -0.042156       0.049958       0.005290      -0.024122       0.006258      -0.138927       0.096679      -0.090609       0.035531       0.055079             10.387337       7.965283       0.862617       1.812492       7.675844       3.144513      15.520884           0.020919
          198              O       4.879131       9.607148      49.906025      -0.510808      30.011438 0.44072431E+03  0.10063397E+05                                 7.571618                            6.406792       0.544488       2.236361                    0.998433      26.363393      67.148773       0.768038       0.349257      -1.148884      -0.025320       0.000501      -0.004421       0.025708      -0.019122      -0.024715      -0.013112      -0.007439      -0.104792      -0.050717       0.013184       0.037533              8.623317      14.081991      -0.160201      -0.262880       5.261636       0.302629       6.526324           0.046942
          199              O       2.670377       8.449985      45.614220      -0.525895      26.140760 0.38578651E+03  0.85224096E+04                                 6.799664                            5.920148       0.756409       2.287685                    0.999254      26.573644      66.620786       0.813844       0.340682      -1.155799       0.007032       0.000200       0.038218       0.038860      -0.015743      -0.037396      -0.001821       0.015468      -0.072605      -0.047350       0.002059       0.045291              7.308734       8.312946      -0.815850      -2.000218       4.726089       1.411744       8.887166          -0.026666
          200              O       0.534075       8.462405      45.515413      -0.505684      29.227438 0.41352822E+03  0.92959693E+04                                 7.461986                            6.201198       0.680089       2.284302                    0.998457      26.143808      66.134442       0.781338       0.348720      -1.148989      -0.003965       0.011191       0.036795       0.038663       0.002884       0.032887       0.003480       0.007658      -0.023576      -0.033878      -0.000445       0.034322              8.590967       8.223253      -0.087159       3.224476       5.292045       1.314881      12.257604          -0.016595
          201              O       8.986130       9.445684      51.419141      -0.475458      30.949209 0.43630556E+03  0.99289094E+04                                 7.782401                            6.404406       0.744242       2.316825                    0.997137      25.967008      65.842716       0.763479       0.352532      -1.147191       0.027527      -0.009182      -0.004125       0.029310       0.015103      -0.015923       0.009924      -0.068707       0.123104      -0.061101       0.015611       0.045490              8.887934       8.657958      -0.074309      -2.369246       4.806280      -0.624367      13.199563           0.046510
          202              O       8.126021       9.679601      49.393594      -0.554262      32.499662 0.48688781E+03  0.11412547E+05                                 8.046573                            6.774445       0.454862       2.195858                    0.997496      27.400779      71.009904       0.739269       0.353468      -1.143969       0.016047      -0.060083      -0.014650       0.063891      -0.010075       0.065766      -0.000084      -0.028617      -0.081524      -0.081397       0.025999       0.055398              9.185012      12.946794      -1.685731       1.079080       6.244020      -1.218830       8.364222           0.026388
          203              O       3.537733       1.568070       1.933046      -0.594989      42.255835 0.59293329E+03  0.14612474E+05                                 9.645316                            7.546132       0.222738       2.105265                    0.996693      28.580390      76.157885       0.690103       0.360142      -1.137662       0.019049       0.037697      -0.034657       0.054636       0.005940       0.036755      -0.000392       0.001278      -0.097986      -0.052339       0.014665       0.037674             11.420818       7.549695       2.688336      -1.547854      18.535609       0.576439       8.177150           0.002893
          204              O       3.431124       3.406284       3.115579      -0.511558      25.567406 0.37030097E+03  0.80849858E+04                                 6.665172                            5.771424       0.789503       2.309516                    0.999408      26.073962      64.672568       0.831648       0.337320      -1.160385       0.010677       0.027049      -0.017395       0.033886      -0.028599      -0.000659       0.022293       0.036820       0.093798      -0.054080       0.013114       0.040966              7.132580       5.328579      -0.045395      -2.381236       6.627200       1.089643       9.441961          -0.000215
          205              O       4.231203       7.680958       0.604406      -0.537841      33.612364 0.48306551E+03  0.11287907E+05                                 8.219884                            6.739440       0.525417       2.226757                    0.998018      26.894707      69.334152       0.743406       0.352592      -1.145972       0.017131      -0.014866      -0.010897       0.025164      -0.038586       0.009302       0.017295       0.060319       0.097341      -0.068994       0.032590       0.036404              9.623616       9.262726      -4.238147      -2.224633      13.030701       2.624841       6.577419           0.034051
          206              O       6.629367       0.038296      25.349818      -0.590447      38.561550 0.58653143E+03  0.14436995E+05                                 9.108987                            7.549366       0.231126       2.111623                    0.995874      28.530884      76.349586       0.682904       0.364385      -1.132649       0.020366      -0.017440      -0.042154       0.049959       0.005306       0.024191      -0.006270      -0.138779       0.096503      -0.090540       0.035501       0.055040             10.388379       7.966022       0.862629      -1.812561       7.676644      -3.144916      15.522470          -0.025357
          207              O       5.471169       0.743152      23.627525      -0.511089      30.019214 0.44086376E+03  0.10067488E+05                                 7.573331                            6.408133       0.544006       2.236138                    0.998433      26.365936      67.160674       0.767891       0.349293      -1.148842       0.025369      -0.000453      -0.004375       0.025748      -0.019095       0.024659       0.012975      -0.007516      -0.104574      -0.050564       0.013079       0.037485              8.625387      14.085547      -0.160261       0.262839       5.262752      -0.302729       6.527861          -0.050840
          208              O       7.679923       1.900315      19.335720      -0.524451      26.087726 0.38482198E+03  0.84955849E+04                                 6.789953                            5.912292       0.757156       2.288311                    0.999255      26.548809      66.531835       0.814497       0.340630      -1.155870      -0.007185      -0.000282       0.038528       0.039194      -0.015638       0.036744       0.001693       0.016217      -0.071834      -0.046504       0.001541       0.044963              7.297839       8.301057      -0.814554       1.997433       4.720037      -1.408785       8.872422          -0.053013
          209              O       9.816225       1.887895      19.236913      -0.504618      29.189835 0.41289123E+03  0.92779730E+04                                 7.455541                            6.196373       0.680206       2.284620                    0.998456      26.127062      66.076641       0.781660       0.348715      -1.149005       0.004124      -0.011200       0.037008       0.038885       0.002829      -0.032483      -0.003581       0.008300      -0.023453      -0.033353      -0.000779       0.034132              8.583065       8.215902      -0.086794      -3.221373       5.287883      -1.313284      12.245409          -0.038690
          210              O       1.364170       0.904616      25.140641      -0.474946      30.931738 0.43600535E+03  0.99204522E+04                                 7.780197                            6.402779       0.744061       2.316941                    0.997136      25.956335      65.812032       0.763466       0.352595      -1.147130      -0.027617       0.009185      -0.004146       0.029398       0.015066       0.015699      -0.009922      -0.067723       0.122467      -0.060484       0.015254       0.045229              8.885238       8.654924      -0.074249       2.368250       4.805123       0.624135      13.195668          -0.057846
          211              O       2.224279       0.670699      23.115094      -0.554483      32.502929 0.48695246E+03  0.11414493E+05                                 8.047285                            6.775033       0.454581       2.195725                    0.997496      27.402220      71.016019       0.739211       0.353482      -1.143952      -0.016044       0.060119      -0.014653       0.063925      -0.010044      -0.065783       0.000127      -0.028635      -0.081227      -0.081373       0.025959       0.055414              9.185879      12.948392      -1.685979      -1.078973       6.244590       1.218749       8.364656          -0.030436
          212              O       6.812567       8.782230      28.211546      -0.595142      42.264535 0.59306558E+03  0.14616597E+05                                 9.646719                            7.547004       0.222914       2.105275                    0.996695      28.583061      76.168061       0.690057       0.360145      -1.137656      -0.019091      -0.037757      -0.034591       0.054649       0.005934      -0.036752       0.000367       0.001262      -0.097931      -0.052324       0.014659       0.037665             11.422728       7.550790       2.688696       1.548383      18.538578      -0.576736       8.178818          -0.003206
          213              O       6.919176       6.944016      29.394079      -0.511333      25.575737 0.37043745E+03  0.80888603E+04                                 6.667572                            5.773286       0.789558       2.309637                    0.999407      26.071881      64.674889       0.831326       0.337414      -1.160283      -0.010667      -0.027020      -0.017260       0.033790      -0.028593       0.000693      -0.022301       0.036809       0.093846      -0.054075       0.013077       0.040998              7.135328       5.330519      -0.045215       2.382602       6.629516      -1.089712       9.445949          -0.000806
          214              O       6.119097       2.669342      26.882905      -0.537928      33.615110 0.48310623E+03  0.11289160E+05                                 8.220610                            6.739927       0.525257       2.226694                    0.998018      26.894884      69.336806       0.743341       0.352614      -1.145949      -0.017178       0.014907      -0.010847       0.025198      -0.038515      -0.009247      -0.017229       0.060180       0.097218      -0.068849       0.032521       0.036328              9.624634       9.263527      -4.238687       2.224868      13.032443      -2.625162       6.577933          -0.037052
          215              O      10.312004       6.629367      38.489068      -0.590351      38.556725 0.58644082E+03  0.14434167E+05                                 9.108184                            7.548734       0.231151       2.111655                    0.995874      28.529165      76.342715       0.682941       0.364381      -1.132656       0.017458       0.020409      -0.042170       0.049996      -0.005279       0.006262       0.024142       0.138698       0.096493      -0.090479       0.035479       0.055000             10.387479       7.675908      -0.862560       3.144567       7.965220      -1.812422      15.521308           0.022666
          216              O       9.607148       5.471169      36.766775      -0.510703      30.004010 0.44059663E+03  0.10059778E+05                                 7.570599                            6.406072       0.544501       2.236430                    0.998432      26.359226      67.136348       0.768042       0.349280      -1.148862       0.000504       0.025357      -0.004505       0.025759       0.019076      -0.012983       0.024638       0.007439      -0.104355      -0.050498       0.013073       0.037425              8.621908       5.260993       0.160264       0.302598      14.079090       0.263137       6.525643           0.048919
          217              O       8.449985       7.679923      32.474970      -0.525747      26.141991 0.38581017E+03  0.85230994E+04                                 6.800060                            5.920489       0.756465       2.287704                    0.999254      26.573247      66.621370       0.813785       0.340700      -1.155779       0.000193      -0.007008       0.038212       0.038850       0.015827      -0.001849       0.037318      -0.015530      -0.072216      -0.047228       0.001968       0.045260              7.309174       4.726357       0.815876       1.411857       8.313353       2.000288       8.887811           0.032297
          218              O       8.462405       9.816225      32.376163      -0.505643      29.220207 0.41341053E+03  0.92925995E+04                                 7.460489                            6.200106       0.680836       2.284562                    0.998459      26.141708      66.125089       0.781452       0.348697      -1.149016       0.011209       0.003982       0.036829       0.038702      -0.002836       0.003519      -0.032856      -0.007707      -0.023617      -0.033848      -0.000455       0.034303              8.589012       5.291056       0.087110       1.314458       8.221850      -3.223676      12.254131           0.017628
          219              O       9.445684       1.364170      38.279891      -0.474875      30.929825 0.43597687E+03  0.99195906E+04                                 7.779615                            6.402349       0.744033       2.316916                    0.997136      25.956809      65.811411       0.763536       0.352571      -1.147155      -0.009182      -0.027664      -0.004199       0.029449      -0.014943       0.009864       0.015731       0.067762       0.122484      -0.060458       0.015236       0.045222              8.884547       4.804813       0.074236      -0.624103       8.654058       2.367989      13.194769           0.053281
          220              O       9.679601       2.224279      36.254344      -0.554035      32.488439 0.48668647E+03  0.11406653E+05                                 8.044935                            6.773215       0.454507       2.195829                    0.997495      27.395142      70.991739       0.739308       0.353486      -1.143954      -0.060060      -0.016081      -0.014832       0.063920       0.010046      -0.000071      -0.065740       0.028568      -0.080877      -0.081278       0.025898       0.055379              9.182943       6.242809       1.685172      -1.218634      12.943311      -1.079093       8.362709           0.028483
          221              O       1.568070       6.812567      41.350796      -0.595041      42.258479 0.59297068E+03  0.14613633E+05                                 9.645725                            7.546351       0.222838       2.105279                    0.996695      28.581188      76.160761       0.690095       0.360141      -1.137663       0.037740      -0.019054      -0.034629       0.054649      -0.005927      -0.000370      -0.036750      -0.001270      -0.097918      -0.052318       0.014657       0.037662             11.421371      18.536200      -2.688292       0.576657       7.549997       1.548122       8.177917           0.003196
          222              O       3.406284       6.919176      42.533329      -0.511316      25.574781 0.37042365E+03  0.80884622E+04                                 6.667259                            5.773060       0.789507       2.309600                    0.999408      26.072373      64.675166       0.831369       0.337400      -1.160298       0.027022      -0.010649      -0.017314       0.033813       0.028587       0.022291       0.000694      -0.036794       0.093819      -0.054059       0.013074       0.040985              7.134966       6.629199       0.045224       1.089650       5.330278       2.382429       9.445421           0.001317
          223              O       7.680958       6.119097      40.022155      -0.537824      33.611571 0.48305069E+03  0.11287519E+05                                 8.219978                            6.739512       0.525296       2.226730                    0.998018      26.893654      69.332208       0.743370       0.352611      -1.145953      -0.014894      -0.017129      -0.010885       0.025173       0.038514       0.017264      -0.009271      -0.060200       0.097168      -0.068862       0.032531       0.036331              9.623715      13.030888       4.238128       2.624870       9.262746       2.224641       6.577512           0.035600
          224              O       0.038296       3.720933      12.210568      -0.590613      38.561180 0.58653276E+03  0.14436983E+05                                 9.108709                            7.549217       0.231286       2.111644                    0.995875      28.531863      76.351167       0.682935       0.364370      -1.132665      -0.017437      -0.020377      -0.042177       0.049982      -0.005296      -0.006259      -0.024184       0.138805       0.096503      -0.090549       0.035503       0.055046             10.387988       7.676367      -0.862530      -3.144669       7.965687       1.812510      15.521912          -0.024408
          225              O       0.743152       4.879131      10.488275      -0.510956      30.010171 0.44070776E+03  0.10062991E+05                                 7.571663                            6.406898       0.544185       2.236243                    0.998433      26.362767      67.148539       0.767986       0.349282      -1.148856      -0.000457      -0.025383      -0.004416       0.025769       0.019074       0.012924      -0.024622       0.007508      -0.104378      -0.050467       0.013032       0.037435              8.623194       5.261675       0.160371      -0.302652      14.081354      -0.263236       6.526553          -0.050862
          226              O       1.900315       2.670377       6.196470      -0.524561      26.081966 0.38472261E+03  0.84927233E+04                                 6.788238                            5.910939       0.757252       2.288298                    0.999255      26.550107      66.529411       0.814724       0.340562      -1.155944      -0.000261       0.007087       0.038394       0.039044       0.015703       0.001734      -0.036890      -0.015989      -0.071824      -0.046677       0.001655       0.045022              7.295830       4.718920       0.814305      -1.408137       8.299169      -1.996776       8.869402          -0.048023
          227              O       1.887895       0.534075       6.097663      -0.505024      29.196804 0.41301687E+03  0.92814541E+04                                 7.456300                            6.196992       0.679981       2.284445                    0.998456      26.132856      66.092524       0.781686       0.348679      -1.149041      -0.011199      -0.004138       0.036884       0.038768      -0.002883      -0.003471       0.032742      -0.007950      -0.023842      -0.033719      -0.000543       0.034262              8.583965       5.288388       0.086849      -1.313415       8.216634       3.221687      12.246874          -0.030352
          228              O       0.904616       8.986130      12.001391      -0.475011      30.928052 0.43595227E+03  0.99188661E+04                                 7.779122                            6.402035       0.744074       2.316903                    0.997138      25.957324      65.811631       0.763580       0.352556      -1.147170       0.009184       0.027617      -0.004209       0.029407      -0.015059      -0.009916      -0.015714       0.067683       0.122443      -0.060464       0.015243       0.045222              8.883885       4.804566       0.074220       0.623991       8.653549      -2.367829      13.193542          -0.057409
          229              O       0.670699       8.126021       9.975844      -0.554351      32.493294 0.48678203E+03  0.11409430E+05                                 8.045446                            6.773656       0.454589       2.195772                    0.997495      27.399430      71.004069       0.739322       0.353462      -1.143976       0.060099       0.016044      -0.014725       0.063922       0.010031       0.000121       0.065797       0.028655      -0.081160      -0.081382       0.025966       0.055416              9.183530       6.243126       1.685343       1.218428      12.944533       1.078956       8.362932          -0.030061
          230              O       8.782230       3.537733      15.072296      -0.595134      42.260504 0.59300556E+03  0.14614699E+05                                 9.645920                            7.546503       0.222706       2.105212                    0.996693      28.582591      76.164881       0.690098       0.360134      -1.137669      -0.037727       0.019098      -0.034681       0.054688      -0.005928       0.000398       0.036747      -0.001275      -0.097940      -0.052323       0.014666       0.037657             11.421629      18.537009      -2.688257      -0.576707       7.550056      -1.548036       8.177820          -0.004001
          231              O       6.944016       3.431124      16.254829      -0.511614      25.574267 0.37041973E+03  0.80882889E+04                                 6.666652                            5.772594       0.789219       2.309398                    0.999408      26.075823      64.681639       0.831504       0.337349      -1.160351      -0.027068       0.010695      -0.017416       0.033917       0.028583      -0.022260      -0.000676      -0.036770       0.093731      -0.054028       0.013092       0.040936              7.134255       6.628743       0.045316      -1.089775       5.329737      -2.381980       9.444285          -0.007448
          232              O       2.669342       4.231203      13.743656      -0.538140      33.618801 0.48317585E+03  0.11291225E+05                                 8.221229                            6.740447       0.525168       2.226611                    0.998019      26.896983      69.344187       0.743305       0.352617      -1.145943       0.014896       0.017185      -0.010922       0.025229       0.038460      -0.017230       0.009257      -0.060114       0.097065      -0.068767       0.032478       0.036288              9.625288      13.033380       4.238850      -2.625363       9.264057      -2.225006       6.578428          -0.038539

******************************************************
Auxiliary information for the entire system
The total spin magnetic moment of the unit cell is   -0.545330
The total net atomic charge of the unit cell is   0.000000
Accuracy of reproducing the electrostatic potential in the unit cell:
  The inner radius (bohr) =    5.0000
  The outer radius (bohr) =   12.0000
  Valid grid points have density less than (e/(bohr^3)) =    0.0001
  The number of valid grid points were=       494056
  The rms potential error without charges in kcal/mol is=      6.06732
  The rms potential error with partial charges in kcal/mol is=      0.86948
  The RRMSE value at monopole order=      0.14331
  The rms potential error with partial charges and cloud penetration in kcal/mol is=      0.86807
  The RRMSE value at monopole order with cloud penetration is=      0.14307
  The rms potential error with partial charges and atomic dipoles in kcal/mol is=      0.39061
  The RRMSE value at dipole order=      0.06438
  The rms potential error with partial charges, atomic dipoles and cloud penetration in kcal/mol is=      0.37492
  The RRMSE value at dipole order with cloud penetration=      0.06179

******************************************************
The electron densities and ab initio electrostatic potential were computed in VASP using the PBE functional and
projector augmented wave method. See the main text of the journal article for a description of computational details.
The atomic charges, dipoles, and quadrupoles were computed with the DDEC6 method as described in
(a) T. A. Manz and N. Gabaldon Limas, RSC Adv. 6 (2016) 47771-47801 DOI: 10.1039/c6ra04656h
(b) N. Gabaldon Limas and T. A. Manz, RSC Adv. 8 (2018) 2678-2707 DOI: 10.1039/c7ra11829e.
For each atom in the material, the electron cloud parameters were fit to the spherically averaged atom-in-material
electron density using radial positions for which this density was between 10^-4 and 10^-2 electrons per cubic bohr.
The polarizabilities, dispersion coefficients, and quantum Drude oscillator (QDO) parameters were fit using the MCLF method.
The magnetic structure of the system was optimized in VASP from the default ferromagnetic initial guess using spin polarization.
The atomic spin moments (ASMs) were computed on this optimized magnetic structure using the DDEC6 partition as inputs
to the method of T. A. Manz and D. S. Sholl, J. Chem. Theory Comput. 7 (2011) 4146-4164 DOI: 10.1021/ct200539n.
The RMSE and RRMSE were computed using a uniform grid with Ewald summation.
