# Supplementary material for: A collection of forcefield precursors for metal–organic frameworks
Source: RSC Adv. 2019 Nov 13;9(63):36492–507. doi: 10.1039/c9ra07327b (PMC9075174; doi:10.1039/c9ra07327b)
Supplement: RA-009-C9RA07327B-s3605 [file RA-009-C9RA07327B-s3605.xyz]

  312
jmolscript: load "" {1 1 1} spacegroup "x,y,z" unitcell [{     13.692900     0.000000     0.000000 }, {      0.000000    13.692900     0.000000 }, {      0.000000     0.000000    50.664000 }]
Zn    13.627859     8.003637    44.702367     0.934709
Zn     4.956556     6.681998    38.267532     1.059347
Zn    12.953894    10.009921    42.146875     0.966444
Zn     0.065041     5.689263    19.370367     0.934743
Zn     8.736344     7.010902    12.935532     1.059334
Zn     0.739006     3.682979    16.814875     0.966027
Zn    12.535713     6.781409    32.036367     0.934719
Zn     0.164452    11.803006    25.601532     1.059332
Zn    10.529429     6.107444    29.480875     0.965940
Zn     1.157187     6.911491     6.704367     0.934717
Zn    13.528448     1.889894     0.269532     1.059346
Zn     3.163471     7.585456     4.148875     0.966327
Zn     6.911491     1.157187    43.959633     0.934711
Zn     1.889894    13.528448    50.394468     1.059350
Zn     7.585456     3.163471    46.515125     0.966507
Zn     6.781409    12.535713    18.627633     0.934655
Zn    11.803006     0.164452    25.062468     1.059348
Zn     6.107444    10.529429    21.183125     0.971168
Zn     8.003637    13.627859     5.961633     0.934714
Zn     6.681998     4.956556    12.396468     1.059355
Zn    10.009921    12.953894     8.517125     0.966197
Zn     5.689263     0.065041    31.293633     0.934717
Zn     7.010902     8.736344    37.728468     1.059348
Zn     3.682979     0.739006    33.849125     0.966322
H      3.516337    11.450003    44.300602     0.131091
H      5.848238    11.459588    41.042906     0.128854
H      2.912480     8.752502    41.377289     0.128802
H     13.173939    11.496559    47.355641     0.130037
H     10.670877     0.840744    47.943343     0.125848
H     10.043742    11.974441    44.903503     0.130711
H     10.176563     2.242897    18.968602     0.131057
H      7.844662     2.233312    15.710906     0.128831
H     10.780420     4.940398    16.045289     0.128766
H      0.518961     2.196341    22.023641     0.130076
H      3.022023    12.852156    22.611343     0.125809
H      3.649158     1.718459    19.571503     0.130754
H      9.089347    10.362787    31.634602     0.131100
H      9.079762    12.694688    28.376906     0.128829
H     11.786848     9.758930    28.711289     0.128794
H      9.042791     6.327489    34.689641     0.130028
H      6.005706     3.824427    35.277343     0.125844
H      8.564909     3.197292    32.237503     0.130698
H      4.603553     3.330113     6.302602     0.131097
H      4.613138     0.998212     3.044906     0.128855
H      1.906052     3.933970     3.379289     0.128807
H      4.650109     7.365411     9.357641     0.130030
H      7.687194     9.868473     9.945343     0.125847
H      5.127991    10.495608     6.905503     0.130710
H      3.330113     4.603553    44.361398     0.131088
H      0.998212     4.613138    47.619094     0.128848
H      3.933970     1.906052    47.284711     0.128800
H      7.365411     4.650109    41.306359     0.130039
H      9.868473     7.687194    40.718657     0.125852
H     10.495608     5.127991    43.758497     0.130709
H     10.362787     9.089347    19.029398     0.131109
H     12.694688     9.079762    22.287094     0.128863
H      9.758930    11.786848    21.952711     0.128789
H      6.327489     9.042791    15.974359     0.130050
H      3.824427     6.005706    15.386657     0.125891
H      3.197292     8.564909    18.426497     0.130693
H     11.450003     3.516337     6.363398     0.131094
H     11.459588     5.848238     9.621094     0.128848
H      8.752502     2.912480     9.286711     0.128802
H     11.496559    13.173939     3.308359     0.130033
H      0.840744    10.670877     2.720657     0.125847
H     11.974441    10.043742     5.760497     0.130707
H      2.242897    10.176563    31.695398     0.131078
H      2.233312     7.844662    34.953094     0.128850
H      4.940398    10.780420    34.618711     0.128803
H      2.196341     0.518961    28.640359     0.130012
H     12.852156     3.022023    28.052657     0.125835
H      1.718459     3.649158    31.092497     0.130711
C      1.899205     9.475487    43.790415     0.587088
C      3.016546    10.049219    42.943820    -0.043316
C      3.736792    11.110419    43.465152    -0.114687
C      4.788407    11.671828    42.745217    -0.001168
C      5.152638    11.089880    41.535867    -0.112954
C      4.499487     9.971170    41.055066    -0.018558
C      3.394470     9.465902    41.729404    -0.131882
C      5.527824    12.832986    43.304547     0.570203
C      5.003386     9.246815    39.844196     0.630913
C     12.137387    10.347725    45.186715     0.631181
C     11.666351    11.525314    46.005952    -0.020369
C     12.420830    11.974441    47.094721    -0.109690
C     12.073030    13.091782    47.771086    -0.014820
C     10.922826     0.093112    47.447849    -0.121740
C     10.135485    13.351947    46.364653    -0.024035
C     10.538056    12.242822    45.642691    -0.114896
C     12.953483    13.634021    48.911026     0.634832
C      8.919555     0.488837    45.983153     0.632104
C     11.793695     4.217413    18.458415     0.587117
C     10.676354     3.643681    17.611820    -0.043416
C      9.956108     2.582481    18.133152    -0.114690
C      8.904493     2.021072    17.413217    -0.001032
C      8.540262     2.603020    16.203867    -0.113040
C      9.193413     3.721730    15.723066    -0.018631
C     10.298430     4.226998    16.397404    -0.131992
C      8.165076     0.859914    17.972547     0.570508
C      8.689514     4.446085    14.512196     0.630923
C      1.555513     3.345175    19.854715     0.631140
C      2.026549     2.167586    20.673952    -0.020281
C      1.272070     1.718459    21.762721    -0.109598
C      1.619870     0.601118    22.439086    -0.014782
C      2.770074    13.599788    22.115849    -0.121802
C      3.557415     0.340953    21.032653    -0.024059
C      3.154844     1.450078    20.310691    -0.114850
C      0.739417     0.058879    23.579026     0.634827
C      4.773345    13.204063    20.651153     0.632247
C     11.063863     8.745655    31.124415     0.587080
C     10.490131     9.862996    30.277820    -0.043287
C      9.428931    10.583242    30.799152    -0.114664
C      8.867522    11.634857    30.079217    -0.001159
C      9.449470    11.999088    28.869867    -0.113001
C     10.568180    11.345937    28.389066    -0.018614
C     11.073448    10.240920    29.063404    -0.131900
C      7.706364    12.374274    30.638547     0.570187
C     11.292535    11.849836    27.178196     0.630915
C     10.191625     5.290937    32.520715     0.631164
C      9.014036     4.819901    33.339952    -0.020375
C      8.564909     5.574380    34.428721    -0.109698
C      7.447568     5.226580    35.105086    -0.014827
C      6.753338     4.076376    34.781849    -0.121746
C      7.187403     3.289035    33.698653    -0.024045
C      8.296528     3.691606    32.976691    -0.114910
C      6.905329     6.107033    36.245026     0.634829
C      6.357613     2.073105    33.317153     0.632098
C      2.629037     4.947245     5.792415     0.587088
C      3.202769     3.829904     4.945820    -0.043307
C      4.263969     3.109658     5.467152    -0.114688
C      4.825378     2.058043     4.747217    -0.001181
C      4.243430     1.693812     3.537867    -0.112950
C      3.124720     2.346963     3.057066    -0.018553
C      2.619452     3.451980     3.731404    -0.131871
C      5.986536     1.318626     5.306547     0.570159
C      2.400365     1.843064     1.846196     0.630911
C      3.501275     8.401963     7.188715     0.631177
C      4.678864     8.872999     8.007952    -0.020365
C      5.127991     8.118520     9.096721    -0.109705
C      6.245332     8.466320     9.773086    -0.014840
C      6.939562     9.616524     9.449849    -0.121749
C      6.505497    10.403865     8.366653    -0.024029
C      5.396372    10.001294     7.644691    -0.114890
C      6.787571     7.585867    10.913026     0.634831
C      7.335287    11.619795     7.985153     0.632092
C      4.947245     2.629037    44.871585     0.587084
C      3.829904     3.202769    45.718180    -0.043323
C      3.109658     4.263969    45.196848    -0.114691
C      2.058043     4.825378    45.916783    -0.001175
C      1.693812     4.243430    47.126133    -0.112952
C      2.346963     3.124720    47.606934    -0.018556
C      3.451980     2.619452    46.932596    -0.131880
C      1.318626     5.986536    45.357453     0.570193
C      1.843064     2.400365    48.817804     0.630910
C      8.401963     3.501275    43.475285     0.631184
C      8.872999     4.678864    42.656048    -0.020369
C      8.118520     5.127991    41.567279    -0.109690
C      8.466320     6.245332    40.890914    -0.014819
C      9.616524     6.939562    41.214151    -0.121736
C     10.403865     6.505497    42.297347    -0.024033
C     10.001294     5.396372    43.019309    -0.114895
C      7.585867     6.787571    39.750974     0.634833
C     11.619795     7.335287    42.678847     0.632103
C      8.745655    11.063863    19.539585     0.587044
C      9.862996    10.490131    20.386180    -0.043580
C     10.583242     9.428931    19.864848    -0.114659
C     11.634857     8.867522    20.584783    -0.001046
C     11.999088     9.449470    21.794133    -0.112929
C     11.345937    10.568180    22.274934    -0.018521
C     10.240920    11.073448    21.600596    -0.131967
C     12.374274     7.706364    20.025453     0.570185
C     11.849836    11.292535    23.485804     0.630895
C      5.290937    10.191625    18.143285     0.631334
C      4.819901     9.014036    17.324048    -0.020476
C      5.574380     8.564909    16.235279    -0.109670
C      5.226580     7.447568    15.558914    -0.014744
C      4.076376     6.753338    15.882151    -0.121601
C      3.289035     7.187403    16.965347    -0.023976
C      3.691606     8.296528    17.687309    -0.114934
C      6.107033     6.905329    14.418974     0.634818
C      2.073105     6.357613    17.346847     0.632069
C      9.475487     1.899205     6.873585     0.587088
C     10.049219     3.016546     7.720180    -0.043302
C     11.110419     3.736792     7.198848    -0.114682
C     11.671828     4.788407     7.918783    -0.001174
C     11.089880     5.152638     9.128133    -0.112960
C      9.971170     4.499487     9.608934    -0.018564
C      9.465902     3.394470     8.934596    -0.131878
C     12.832986     5.527824     7.359453     0.570170
C      9.246815     5.003386    10.819804     0.630920
C     10.347725    12.137387     5.477285     0.631174
C     11.525314    11.666351     4.658048    -0.020365
C     11.974441    12.420830     3.569279    -0.109695
C     13.091782    12.073030     2.892914    -0.014827
C      0.093112    10.922826     3.216151    -0.121744
C     13.351947    10.135485     4.299347    -0.024038
C     12.242822    10.538056     5.021309    -0.114897
C     13.634021    12.953483     1.752974     0.634832
C      0.488837     8.919555     4.680847     0.632101
C      4.217413    11.793695    32.205585     0.587102
C      3.643681    10.676354    33.052180    -0.043319
C      2.582481     9.956108    32.530848    -0.114705
C      2.021072     8.904493    33.250783    -0.001177
C      2.603020     8.540262    34.460133    -0.112954
C      3.721730     9.193413    34.940934    -0.018555
C      4.226998    10.298430    34.266596    -0.131875
C      0.859914     8.165076    32.691453     0.570191
C      4.446085     8.689514    36.151804     0.630909
C      3.345175     1.555513    30.809285     0.631170
C      2.167586     2.026549    29.990048    -0.020366
C      1.718459     1.272070    28.901279    -0.109726
C      0.601118     1.619870    28.224914    -0.014863
C     13.599788     2.770074    28.548151    -0.121771
C      0.340953     3.557415    29.631347    -0.024034
C      1.450078     3.154844    30.353309    -0.114887
C      0.058879     0.739417    27.084974     0.634839
C     13.204063     4.773345    30.012847     0.632075
O      0.840744     9.023621    43.190553    -0.592655
O      2.014226     9.401545    45.002805    -0.447859
O      4.396790     8.217109    39.505761    -0.580296
O      6.046785     9.697312    39.280812    -0.583476
O      5.275874    13.167093    44.484512    -0.530638
O      6.342551    13.450536    42.587652    -0.523739
O     12.726181     9.435777    45.773404    -0.491221
O     11.892284    10.403865    43.951020    -0.610531
O      0.372447    13.106844    49.055418    -0.577086
O     12.502987     0.900993    49.548885    -0.565746
O      8.418395     0.202655    44.838653    -0.539021
O      8.553955     1.373398    46.742100    -0.551816
O     12.852156     4.669279    17.858553    -0.592601
O     11.678674     4.291355    19.670805    -0.447943
O      9.296110     5.475791    14.173761    -0.580332
O      7.646115     3.995588    13.948812    -0.583483
O      8.417026     0.525807    19.152512    -0.532772
O      7.350349     0.242364    17.255652    -0.524739
O      0.966719     4.257123    20.441404    -0.491276
O      1.800616     3.289035    18.619020    -0.610477
O     13.320453     0.586056    23.723418    -0.577031
O      1.189913    12.791907    24.216885    -0.565796
O      5.274505    13.490245    19.506653    -0.538549
O      5.138945    12.319502    21.410100    -0.552351
O     11.515729     7.687194    30.524553    -0.592605
O     11.137805     8.860676    32.336805    -0.447878
O     12.322241    11.243240    26.839761    -0.580310
O     10.842038    12.893235    26.614812    -0.583509
O      7.372257    12.122324    31.818512    -0.530644
O      7.088814    13.189001    29.921652    -0.523812
O     11.103573     5.879731    33.107404    -0.491232
O     10.135485     5.045834    31.285020    -0.610470
O      7.432506     7.218897    36.389418    -0.577091
O      5.945457     5.656537    36.882885    -0.565748
O      6.643795     1.571945    32.172653    -0.539052
O      5.473052     1.707505    34.076100    -0.551794
O      2.177171     6.005706     5.192553    -0.592640
O      2.555095     4.832224     7.004805    -0.447887
O      1.370659     2.449660     1.507761    -0.580292
O      2.850862     0.799665     1.282812    -0.583476
O      6.320643     1.570576     6.486512    -0.530497
O      6.604086     0.503899     4.589652    -0.523665
O      2.589327     7.813169     7.775404    -0.491242
O      3.557415     8.647066     5.953020    -0.610510
O      6.260394     6.474003    11.057418    -0.577084
O      7.747443     8.036363    11.550885    -0.565748
O      7.049105    12.120955     6.840653    -0.539052
O      8.219848    11.985395     8.744100    -0.551800
O      6.005706     2.177171    45.471447    -0.592649
O      4.832224     2.555095    43.659195    -0.447842
O      2.449660     1.370659    49.156239    -0.580296
O      0.799665     2.850862    49.381188    -0.583475
O      1.570576     6.320643    44.177488    -0.530597
O      0.503899     6.604086    46.074348    -0.523710
O      7.813169     2.589327    42.888596    -0.491217
O      8.647066     3.557415    44.710980    -0.610532
O      6.474003     6.260394    39.606582    -0.577085
O      8.036363     7.747443    39.113115    -0.565745
O     12.120955     7.049105    43.823347    -0.539032
O     11.985395     8.219848    41.919900    -0.551819
O      7.687194    11.515729    20.139447    -0.592722
O      8.860676    11.137805    18.327195    -0.446964
O     11.243240    12.322241    23.824239    -0.580293
O     12.893235    10.842038    24.049188    -0.583474
O     12.122324     7.372257    18.845488    -0.531038
O     13.189001     7.088814    20.742348    -0.524048
O      5.879731    11.103573    17.556596    -0.490736
O      5.045834    10.135485    19.378980    -0.611057
O      7.218897     7.432506    14.274582    -0.577079
O      5.656537     5.945457    13.781115    -0.565695
O      1.571945     6.643795    18.491347    -0.539102
O      1.707505     5.473052    16.587900    -0.551725
O      9.023621     0.840744     7.473447    -0.592647
O      9.401545     2.014226     5.661195    -0.447903
O      8.217109     4.396790    11.158239    -0.580294
O      9.697312     6.046785    11.383188    -0.583481
O     13.167093     5.275874     6.179488    -0.530570
O     13.450536     6.342551     8.076348    -0.523718
O      9.435777    12.726181     4.890596    -0.491246
O     10.403865    11.892284     6.712980    -0.610507
O     13.106844     0.372447     1.608582    -0.577088
O      0.900993    12.502987     1.115115    -0.565747
O      0.202655     8.418395     5.825347    -0.539043
O      1.373398     8.553955     3.921900    -0.551802
O      4.669279    12.852156    32.805447    -0.592637
O      4.291355    11.678674    30.993195    -0.447938
O      5.475791     9.296110    36.490239    -0.580296
O      3.995588     7.646115    36.715188    -0.583476
O      0.525807     8.417026    31.511488    -0.530646
O      0.242364     7.350349    33.408348    -0.523716
O      4.257123     0.966719    30.222596    -0.491278
O      3.289035     1.800616    32.044980    -0.610499
O      0.586056    13.320453    26.940582    -0.577104
O     12.791907     1.189913    26.447115    -0.565755
O     13.490245     5.274505    31.157347    -0.539031
O     12.319502     5.138945    29.253900    -0.551779

The following XYZ coordinates are in angstroms. Other properties are in atomic units.
The sperically averaged electron density of each atom fit to a function of the form exp(a - br)
eigen_1, eigen_2 and eigen_3 are the three eigenvalues of traceless quadrupole moment tensor
  atom number  atomic symbol              X              Y              Z     net charge C6 coefficient C8 coefficient C10 coefficient fluctuating dipole atomic polarizability isotropic forcefield polarizability              a              b squared Pearson coefficient          <r^3>          <r^4>         wp_QDO          m_QDO          q_QDO       dipole_x       dipole_y       dipole_z         dipole            Qxy            Qxz            Qyz     Q(x^2-y^2)  Q(3z^2 - R^2)        eigen_1        eigen_2        eigen_3 static polarizability      alpha(xx)      alpha(xy)      alpha(xz)      alpha(yy)      alpha(yz)      alpha(zz) atomic spin moment
            1             Zn      13.627859       8.003637      44.702367       0.934709      96.097175 0.18986114E+04  0.60719707E+05                                17.614871                           14.531905       0.122974       1.908283                    0.998086      45.719102     125.682258       0.459169       0.417100      -1.130456      -0.001961      -0.017721       0.023384       0.029406       0.035111      -0.044289       0.003462       0.034575       0.087239      -0.062675      -0.003206       0.065881             22.427369      23.870620      -3.919933       1.660951      29.846928      -2.191611      13.564559          -0.006642
            2             Zn       4.956556       6.681998      38.267532       1.059347      69.456133 0.12137445E+04  0.34664639E+05                                14.093014                           11.553222       0.396777       2.041654                    0.996746      40.815893     105.589103       0.520040       0.412392      -1.135124      -0.162285      -0.157586       0.064933       0.235342       0.113801      -0.050196      -0.052695       0.009340      -0.167088      -0.087294      -0.078337       0.165631             17.564837      14.239987      -4.647382       1.055457      14.449933       2.704551      24.004590          -0.000057
            3             Zn      12.953894      10.009921      42.146875       0.966444      79.121928 0.18202233E+04  0.57881827E+05                                15.801614                           14.613650       0.105724       1.893882                    0.999726      45.956515     127.982595       0.437789       0.439971      -1.110084      -0.070723       0.023781      -0.062066       0.097054      -0.054924       0.043470       0.004813       0.015692       0.032405      -0.074134       0.006138       0.067996             16.846545      18.809472       1.523484      -0.045349      15.999482       0.114917      15.730681           0.071489
            4             Zn       0.065041       5.689263      19.370367       0.934743      96.095590 0.18985271E+04  0.60716550E+05                                17.614908                           14.531729       0.122845       1.908264                    0.998085      45.718064     125.680359       0.459163       0.417109      -1.130446       0.001938       0.017743       0.023370       0.029406       0.035060       0.044241      -0.003498       0.034521       0.087216      -0.062621      -0.003178       0.065799             22.427548      23.869855      -3.920132      -1.661300      29.847649       2.192906      13.565141           0.008009
            5             Zn       8.736344       7.010902      12.935532       1.059334      69.459521 0.12138022E+04  0.34666724E+05                                14.093504                           11.553519       0.396740       2.041635                    0.996746      40.816552     105.591738       0.520031       0.412394      -1.135122       0.162266       0.157586       0.064931       0.235329       0.113802       0.050176       0.052695       0.009364      -0.167099      -0.087305      -0.078320       0.165625             17.565612      14.240431      -4.647693      -1.055030      14.450879      -2.705368      24.005525          -0.000006
            6             Zn       0.739006       3.682979      16.814875       0.966027      79.232014 0.18235053E+04  0.58013574E+05                                15.817627                           14.628112       0.104647       1.893342                    0.999726      45.982553     128.094441       0.437505       0.440049      -1.110011       0.070805      -0.023313      -0.061627       0.096720      -0.055019      -0.043510      -0.005412       0.016257       0.031851      -0.074462       0.006544       0.067918             16.863892      18.829706       1.525223       0.045134      16.015099      -0.114521      15.746873          -0.055767
            7             Zn      12.535713       6.781409      32.036367       0.934719      96.094370 0.18985482E+04  0.60717131E+05                                17.614481                           14.531603       0.122990       1.908295                    0.998085      45.718538     125.679792       0.459177       0.417097      -1.130459       0.017715      -0.001968       0.023383       0.029402      -0.035104      -0.003450      -0.044268      -0.034567       0.087227      -0.062652      -0.003207       0.065860             22.426977      29.846695       3.920238       2.192292      23.869794       1.661076      13.564442          -0.006705
            8             Zn       0.164452      11.803006      25.601532       1.059332      69.458328 0.12137816E+04  0.34665967E+05                                14.093290                           11.553383       0.396724       2.041630                    0.996746      40.816466     105.591060       0.520037       0.412391      -1.135124       0.157574      -0.162276       0.064924       0.235326      -0.113792       0.052708      -0.050217      -0.009363      -0.167060      -0.087292      -0.078343       0.165635             17.565267      14.449901       4.647540      -2.704565      14.240588       1.055469      24.005313           0.000025
            9             Zn      10.529429       6.107444      29.480875       0.965940      79.241571 0.18237630E+04  0.58023867E+05                                15.818850                           14.629098       0.104580       1.893291                    0.999726      45.985380     128.104944       0.437492       0.440046      -1.110012      -0.023339      -0.070796      -0.061602       0.096703       0.055008      -0.005364       0.043562      -0.016235       0.031720      -0.074444       0.006472       0.067973             16.865369      16.017162      -1.525669      -0.114879      18.831247      -0.045363      15.747698           0.072413
           10             Zn       1.157187       6.911491       6.704367       0.934717      96.094942 0.18985621E+04  0.60717721E+05                                17.614602                           14.531713       0.122913       1.908271                    0.998085      45.718538     125.680177       0.459172       0.417100      -1.130456      -0.017718       0.001960       0.023377       0.029398      -0.035097       0.003462       0.044290      -0.034566       0.087219      -0.062660      -0.003215       0.065875             22.427012      29.846542       3.919849      -2.191743      23.870092      -1.660945      13.564401          -0.006734
           11             Zn      13.528448       1.889894       0.269532       1.059346      69.456146 0.12137461E+04  0.34664694E+05                                14.093014                           11.553230       0.396778       2.041654                    0.996746      40.815914     105.589176       0.520039       0.412392      -1.135124      -0.157586       0.162286       0.064934       0.235344      -0.113800      -0.052694       0.050199      -0.009339      -0.167087      -0.087293      -0.078339       0.165632             17.564819      14.449894       4.647379       2.704487      14.240013      -1.055511      24.004552          -0.000062
           12             Zn       3.163471       7.585456       4.148875       0.966327      79.155441 0.18212169E+04  0.57921664E+05                                15.806388                           14.617939       0.105446       1.893726                    0.999726      45.964842     128.017347       0.437708       0.439989      -1.110066       0.023634       0.070748      -0.061921       0.096943       0.054959       0.004996      -0.043492      -0.015880       0.032215      -0.074241       0.006256       0.067985             16.851738      16.004339      -1.524062       0.114900      18.815427       0.045367      15.735448           0.072107
           13             Zn       6.911491       1.157187      43.959633       0.934711      96.097101 0.18986098E+04  0.60719639E+05                                17.614853                           14.531891       0.122986       1.908286                    0.998086      45.719101     125.682199       0.459169       0.417100      -1.130456       0.001963      -0.017720      -0.023382       0.029404      -0.035112      -0.044288      -0.003459       0.034573       0.087238      -0.062673      -0.003207       0.065880             22.427348      23.870526       3.919992       1.660928      29.846956       2.191720      13.564563          -0.006526
           14             Zn       1.889894      13.528448      50.394468       1.059350      69.456103 0.12137441E+04  0.34664622E+05                                14.093006                           11.553218       0.396781       2.041655                    0.996746      40.815897     105.589101       0.520040       0.412392      -1.135124       0.162285      -0.157585      -0.064935       0.235342      -0.113801      -0.050197       0.052694       0.009339      -0.167086      -0.087294      -0.078337       0.165631             17.564820      14.239972       4.647376       1.055461      14.449928      -2.704546      24.004559          -0.000041
           15             Zn       7.585456       3.163471      46.515125       0.966507      79.125525 0.18203252E+04  0.57885842E+05                                15.801950                           14.613932       0.105791       1.893885                    0.999726      45.958125     127.987685       0.437790       0.439963      -1.110090       0.070740       0.023733       0.062028       0.097031       0.054934       0.043477      -0.004825       0.015706       0.032407      -0.074152       0.006148       0.068004             16.846931      18.809933      -1.523515      -0.045354      15.999835      -0.114939      15.731026           0.070855
           16             Zn       6.781409      12.535713      18.627633       0.934655      96.118730 0.18989914E+04  0.60735223E+05                                17.617824                           14.533623       0.123245       1.908316                    0.998089      45.723018     125.698685       0.459127       0.417115      -1.130440      -0.001907       0.017813      -0.023346       0.029427      -0.035281       0.044427       0.003530       0.034690       0.087303      -0.062927      -0.003136       0.066062             22.432475      23.878904       3.923042      -1.660208      29.853944      -2.188906      13.564577           0.000335
           17             Zn      11.803006       0.164452      25.062468       1.059348      69.456050 0.12137428E+04  0.34664582E+05                                14.093020                           11.553229       0.396794       2.041661                    0.996746      40.815787     105.588882       0.520038       0.412393      -1.135123      -0.162277       0.157586      -0.064954       0.235343      -0.113812       0.050193      -0.052692       0.009312      -0.167019      -0.087308      -0.078323       0.165631             17.564876      14.239487       4.647210      -1.055587      14.450063       2.704300      24.005080          -0.000007
           18             Zn       6.107444      10.529429      21.183125       0.971168      78.229188 0.17937062E+04  0.56818889E+05                                15.669624                           14.494650       0.115134       1.898402                    0.999727      45.753080     127.091250       0.440219       0.439233      -1.110762      -0.070630      -0.027120       0.065530       0.100092       0.054380      -0.043149      -0.000404       0.010360       0.038533      -0.071893       0.002882       0.069011             16.703322      18.645255      -1.507566       0.044830      15.866461       0.116046      15.598250          -0.002732
           19             Zn       8.003637      13.627859       5.961633       0.934714      96.094378 0.18985584E+04  0.60717538E+05                                17.614498                           14.531676       0.122910       1.908271                    0.998085      45.718511     125.679810       0.459174       0.417099      -1.130458      -0.017716      -0.001962      -0.023381       0.029400       0.035094      -0.003459       0.044286      -0.034570       0.087223      -0.062655      -0.003217       0.065872             22.426792      29.846113      -3.919707       2.191641      23.869935      -1.660909      13.564330          -0.006856
           20             Zn       6.681998       4.956556      12.396468       1.059355      69.454505 0.12137166E+04  0.34663628E+05                                14.092782                           11.553080       0.396798       2.041664                    0.996746      40.815556     105.587778       0.520044       0.412391      -1.135124      -0.157609      -0.162279      -0.064931       0.235353       0.113803       0.052683       0.050212      -0.009329      -0.167104      -0.087281      -0.078356       0.165637             17.564489      14.449761      -4.647322      -2.703856      14.239782      -1.056120      24.003926          -0.000082
           21             Zn      10.009921      12.953894       8.517125       0.966197      79.164373 0.18214837E+04  0.57932380E+05                                15.807714                           14.619141       0.105219       1.893640                    0.999726      45.966853     128.026199       0.437684       0.439997      -1.110059       0.023610      -0.070734       0.061896       0.096911      -0.054953      -0.005062      -0.043490      -0.015949       0.032139      -0.074259       0.006296       0.067963             16.853178      16.005703       1.524235      -0.114874      18.817116       0.045437      15.736715           0.072954
           22             Zn       5.689263       0.065041      31.293633       0.934717      96.098175 0.18985964E+04  0.60719193E+05                                17.615089                           14.531891       0.122927       1.908273                    0.998085      45.718941     125.682356       0.459166       0.417103      -1.130453       0.017725       0.001959      -0.023380       0.029405       0.035098       0.003458      -0.044285      -0.034547       0.087194      -0.062653      -0.003212       0.065865             22.428143      29.848734      -3.920543      -2.191980      23.871073       1.661075      13.564623          -0.006688
           23             Zn       7.010902       8.736344      37.728468       1.059348      69.456366 0.12137490E+04  0.34664800E+05                                14.093048                           11.553246       0.396774       2.041653                    0.996746      40.815940     105.589299       0.520039       0.412392      -1.135123       0.157585       0.162283      -0.064935       0.235340       0.113800      -0.052693      -0.050198      -0.009339      -0.167089      -0.087292      -0.078339       0.165630             17.564881      14.449943      -4.647405       2.704502      14.240056       1.055522      24.004643          -0.000050
           24             Zn       3.682979       0.739006      33.849125       0.966322      79.159846 0.18213482E+04  0.57926926E+05                                15.807014                           14.618504       0.105373       1.893694                    0.999726      45.965943     128.021923       0.437698       0.439991      -1.110064      -0.023606       0.070745       0.061889       0.096914      -0.054964       0.005042       0.043486      -0.015922       0.032157      -0.074259       0.006287       0.067972             16.852441      16.005058       1.524146       0.114856      18.816269      -0.045360      15.735995           0.072072
           25              H       3.516337      11.450003      44.300602       0.131091       1.175563 0.88310679E+01  0.88077666E+02                                 1.780718                            1.693694      -1.193309       2.325849                    0.996133       3.411606       9.350701       0.504157       1.218114      -0.724147      -0.007463       0.013345       0.038745       0.041653      -0.005248      -0.008597       0.006673       0.003931       0.026505      -0.010062      -0.006477       0.016540              1.812949       1.625279       0.085520      -0.238013       1.725717       0.349393       2.087852          -0.000172
           26              H       5.848238      11.459588      41.042906       0.128854       1.210663 0.91313739E+01  0.91716446E+02                                 1.805651                            1.713579      -1.264321       2.290691                    0.995487       3.443011       9.429396       0.505699       1.205878      -0.726935       0.029515       0.016854      -0.021506       0.040220       0.006046      -0.007154      -0.006927       0.008618       0.000927      -0.009481      -0.004584       0.014065              1.836555       1.909425       0.293255      -0.341053       1.759340       0.011653       1.840900          -0.000040
           27              H       2.912480       8.752502      41.377289       0.128802       1.153213 0.86627406E+01  0.86285972E+02                                 1.785563                            1.699538      -1.125358       2.358841                    0.996667       3.417034       9.467202       0.491794       1.250368      -0.716915      -0.020627      -0.035721      -0.012836       0.043199       0.015712       0.001688       0.002757      -0.006253      -0.010295      -0.014323      -0.003887       0.018210              1.819002       1.806714       0.347777      -0.017181       1.925556       0.274498       1.724737           0.000037
           28              H      13.173939      11.496559      47.355641       0.130037       1.126602 0.83297505E+01  0.81676505E+02                                 1.715013                            1.632118      -1.127968       2.356908                    0.996952       3.324618       8.964567       0.520881       1.199229      -0.728728       0.032184      -0.022210       0.012828       0.041154      -0.012161       0.003074      -0.003511       0.007840      -0.010809      -0.011133      -0.004524       0.015656              1.744510       1.921858      -0.343990       0.221828       1.729752       0.051955       1.581920          -0.000002
           29              H      10.670877       0.840744      47.943343       0.125848       1.177919 0.88238351E+01  0.87871945E+02                                 1.766486                            1.678409      -1.300056       2.267882                    0.995600       3.459671       9.434652       0.513740       1.197208      -0.728245      -0.009922       0.030201       0.022471       0.038930      -0.003081      -0.005028       0.007817      -0.014078      -0.002953      -0.009665      -0.003891       0.013556              1.797697       1.697818      -0.226145       0.071106       1.926191       0.342675       1.769081           0.000022
           30              H      10.043742      11.974441      44.903503       0.130711       1.136395 0.83963263E+01  0.82564129E+02                                 1.731890                            1.644470      -1.144991       2.349565                    0.996631       3.332297       9.023331       0.515715       1.207797      -0.726809      -0.021821      -0.012601      -0.033072       0.041577       0.005916       0.010126       0.007908      -0.001419       0.010233      -0.010039      -0.006544       0.016583              1.765219       1.812229      -0.019412       0.389593       1.614633       0.252972       1.868797           0.000014
           31              H      10.176563       2.242897      18.968602       0.131057       1.176324 0.88385260E+01  0.88173166E+02                                 1.781648                            1.694529      -1.194360       2.325303                    0.996120       3.413148       9.356918       0.503965       1.218287      -0.724101       0.007453      -0.013346       0.038730       0.041637      -0.005258       0.008615      -0.006646       0.003949       0.026473      -0.010065      -0.006472       0.016537              1.813923       1.626123       0.085639       0.238191       1.726651      -0.349667       2.088995          -0.000032
           32              H       7.844662       2.233312      15.710906       0.128831       1.211202 0.91367469E+01  0.91786520E+02                                 1.806386                            1.714236      -1.264882       2.290411                    0.995479       3.444042       9.433924       0.505519       1.206093      -0.726882      -0.029505      -0.016857      -0.021499       0.040210       0.006034       0.007153       0.006922       0.008620       0.000971      -0.009476      -0.004579       0.014055              1.837322       1.910211       0.293431       0.341253       1.760074      -0.011699       1.841681          -0.000036
           33              H      10.780420       4.940398      16.045289       0.128766       1.153428 0.86649139E+01  0.86314303E+02                                 1.785884                            1.699828      -1.125511       2.358738                    0.996665       3.417589       9.469562       0.491712       1.250481      -0.716888       0.020629       0.035714      -0.012839       0.043196       0.015718      -0.001681      -0.002762      -0.006249      -0.010284      -0.014331      -0.003882       0.018213              1.819343       1.807054       0.347863       0.017205       1.925910      -0.274569       1.725064          -0.000033
           34              H       0.518961       2.196341      22.023641       0.130076       1.126371 0.83276155E+01  0.81650384E+02                                 1.714795                            1.631925      -1.127784       2.357032                    0.996955       3.324184       8.963129       0.520904       1.199253      -0.728724      -0.032191       0.022212       0.012822       0.041159      -0.012160      -0.003069       0.003517       0.007848      -0.010804      -0.011136      -0.004519       0.015656              1.744276       1.921591      -0.343921      -0.221779       1.729519      -0.051940       1.581718           0.000003
           35              H       3.022023      12.852156      22.611343       0.125809       1.178237 0.88264016E+01  0.87899452E+02                                 1.766407                            1.678340      -1.300226       2.267764                    0.995596       3.459753       9.433423       0.513921       1.196761      -0.728350       0.009921      -0.030187       0.022472       0.038919      -0.003094       0.005020      -0.007820      -0.014045      -0.002982      -0.009645      -0.003907       0.013552              1.797612       1.697716      -0.226097      -0.071101       1.926096      -0.342672       1.769025           0.000025
           36              H       3.649158       1.718459      19.571503       0.130754       1.135989 0.83925253E+01  0.82517414E+02                                 1.731501                            1.644118      -1.144603       2.349793                    0.996637       3.331606       9.020950       0.515761       1.207826      -0.726804       0.021826       0.012609      -0.033084       0.041592       0.005921      -0.010134      -0.007902      -0.001404       0.010238      -0.010042      -0.006546       0.016588              1.764818       1.811811      -0.019384      -0.389483       1.614256      -0.252886       1.868386          -0.000036
           37              H       9.089347      10.362787      31.634602       0.131100       1.175462 0.88301350E+01  0.88066238E+02                                 1.780642                            1.693626      -1.193237       2.325898                    0.996134       3.411439       9.350201       0.504156       1.218145      -0.724141      -0.013345      -0.007462       0.038748       0.041656       0.005250      -0.006676      -0.008594      -0.003932       0.026504      -0.010065      -0.006475       0.016540              1.812869       1.725643      -0.085513      -0.349369       1.625211      -0.237996       2.087753          -0.000186
           38              H       9.079762      12.694688      28.376906       0.128829       1.210831 0.91330435E+01  0.91738008E+02                                 1.805862                            1.713768      -1.264448       2.290616                    0.995485       3.443355       9.430786       0.505653       1.205924      -0.726923      -0.016847       0.029521      -0.021497       0.040217      -0.006045       0.006922      -0.007155      -0.008622       0.000922      -0.009477      -0.004586       0.014063              1.836776       1.759559      -0.293311      -0.011669       1.909652      -0.341102       1.841116          -0.000059
           39              H      11.786848       9.758930      28.711289       0.128794       1.153271 0.86634268E+01  0.86295665E+02                                 1.785722                            1.699684      -1.125380       2.358827                    0.996667       3.417253       9.468378       0.491732       1.250484      -0.716889       0.035723      -0.020626      -0.012831       0.043199      -0.015712      -0.002760       0.001686       0.006253      -0.010300      -0.014322      -0.003889       0.018211              1.819170       1.925728      -0.347823      -0.274525       1.806890      -0.017197       1.724891           0.000038
           40              H       9.042791       6.327489      34.689641       0.130028       1.126626 0.83299816E+01  0.81679449E+02                                 1.715048                            1.632150      -1.127991       2.356896                    0.996952       3.324663       8.964766       0.520871       1.199243      -0.728725       0.022210       0.032183       0.012829       0.041154       0.012161       0.003511       0.003074      -0.007840      -0.010808      -0.011133      -0.004523       0.015656              1.744546       1.729788       0.343999      -0.051958       1.921899       0.221836       1.581952           0.000002
           41              H       6.005706       3.824427      35.277343       0.125844       1.177909 0.88237522E+01  0.87871055E+02                                 1.766490                            1.678412      -1.300057       2.267882                    0.995600       3.459673       9.434704       0.513734       1.197224      -0.728241      -0.030201      -0.009922       0.022472       0.038930       0.003081      -0.007817      -0.005028       0.014079      -0.002953      -0.009665      -0.003891       0.013556              1.797702       1.926197       0.226146      -0.342677       1.697822       0.071107       1.769086           0.000031
           42              H       8.564909       3.197292      32.237503       0.130698       1.136455 0.83969310E+01  0.82571909E+02                                 1.731978                            1.644550      -1.145075       2.349518                    0.996630       3.332454       9.023980       0.515691       1.207827      -0.726801       0.012602      -0.021821      -0.033070       0.041576      -0.005917      -0.007908       0.010127       0.001419       0.010230      -0.010040      -0.006544       0.016584              1.765311       1.614719       0.019420      -0.252992       1.812325       0.389617       1.868889           0.000009
           43              H       4.603553       3.330113       6.302602       0.131097       1.175432 0.88298329E+01  0.88062279E+02                                 1.780596                            1.693585      -1.193095       2.325962                    0.996135       3.411384       9.349933       0.504169       1.218128      -0.724145       0.013348       0.007460       0.038747       0.041655       0.005242       0.006680       0.008592      -0.003927       0.026503      -0.010057      -0.006480       0.016538              1.812822       1.725598      -0.085508       0.349355       1.625170       0.237986       2.087698          -0.000185
           44              H       4.613138       0.998212       3.044906       0.128855       1.210577 0.91305487E+01  0.91706014E+02                                 1.805566                            1.713503      -1.264197       2.290754                    0.995489       3.442863       9.428857       0.505710       1.205880      -0.726935       0.016855      -0.029517      -0.021506       0.040222      -0.006050      -0.006926       0.007153      -0.008616       0.000917      -0.009479      -0.004587       0.014066              1.836467       1.759257      -0.293235       0.011647       1.909335       0.341029       1.840810          -0.000050
           45              H       1.906052       3.933970       3.379289       0.128807       1.153171 0.86623653E+01  0.86281424E+02                                 1.785532                            1.699512      -1.125325       2.358861                    0.996668       3.416976       9.467042       0.491793       1.250384      -0.716912      -0.035721       0.020628      -0.012836       0.043200      -0.015712       0.002756      -0.001689       0.006254      -0.010298      -0.014322      -0.003888       0.018210              1.818969       1.925519      -0.347766       0.274489       1.806683       0.017181       1.724707           0.000045
           46              H       4.650109       7.365411       9.357641       0.130030       1.126649 0.83302039E+01  0.81682207E+02                                 1.715072                            1.632171      -1.128002       2.356887                    0.996952       3.324710       8.964936       0.520867       1.199243      -0.728725      -0.022209      -0.032185       0.012825       0.041153       0.012160      -0.003510      -0.003075      -0.007841      -0.010811      -0.011132      -0.004525       0.015656              1.744572       1.729816       0.344006       0.051962       1.921926      -0.221839       1.581973          -0.000001
           47              H       7.687194       9.868473       9.945343       0.125847       1.177925 0.88239066E+01  0.87872958E+02                                 1.766500                            1.678423      -1.300070       2.267873                    0.995600       3.459710       9.434818       0.513734       1.197217      -0.728242       0.030204       0.009920       0.022469       0.038930       0.003080       0.007818       0.005027       0.014080      -0.002953      -0.009665      -0.003891       0.013556              1.797713       1.926207       0.226148       0.342677       1.697837      -0.071109       1.769094           0.000033
           48              H       5.127991      10.495608       6.905503       0.130710       1.136391 0.83962982E+01  0.82563841E+02                                 1.731892                            1.644471      -1.145011       2.349557                    0.996631       3.332299       9.023356       0.515713       1.207803      -0.726807      -0.012601       0.021820      -0.033073       0.041578      -0.005918       0.007908      -0.010126       0.001421       0.010234      -0.010039      -0.006544       0.016584              1.765221       1.614636       0.019412       0.252974       1.812230      -0.389593       1.868798           0.000025
           49              H       3.330113       4.603553      44.361398       0.131088       1.175552 0.88309655E+01  0.88076458E+02                                 1.780715                            1.693691      -1.193274       2.325867                    0.996133       3.411588       9.350666       0.504154       1.218124      -0.724145       0.007462       0.013345      -0.038746       0.041654       0.005247      -0.008596      -0.006674       0.003930       0.026505      -0.010062      -0.006478       0.016540              1.812946       1.625276      -0.085520      -0.238012       1.725715      -0.349391       2.087847          -0.000187
           50              H       0.998212       4.613138      47.619094       0.128848       1.210657 0.91313246E+01  0.91715915E+02                                 1.805657                            1.713583      -1.264304       2.290701                    0.995488       3.442999       9.429391       0.505693       1.205891      -0.726932      -0.029515       0.016854       0.021506       0.040221      -0.006047      -0.007154       0.006928       0.008618       0.000926      -0.009481      -0.004584       0.014065              1.836561       1.909432      -0.293257      -0.341056       1.759346      -0.011652       1.840905          -0.000059
           51              H       3.933970       1.906052      47.284711       0.128800       1.153215 0.86627770E+01  0.86286535E+02                                 1.785576                            1.699550      -1.125353       2.358845                    0.996667       3.417045       9.467283       0.491788       1.250381      -0.716912       0.020627      -0.035722       0.012835       0.043200      -0.015713       0.001688      -0.002757      -0.006253      -0.010296      -0.014323      -0.003887       0.018210              1.819016       1.806728      -0.347781      -0.017182       1.925570      -0.274501       1.724750           0.000046
           52              H       7.365411       4.650109      41.306359       0.130039       1.126603 0.83297507E+01  0.81676458E+02                                 1.715007                            1.632113      -1.127969       2.356906                    0.996952       3.324618       8.964547       0.520884       1.199223      -0.728730      -0.032184      -0.022210      -0.012828       0.041154       0.012161       0.003074       0.003511       0.007839      -0.010809      -0.011133      -0.004524       0.015656              1.744504       1.921851       0.343988       0.221827       1.729746      -0.051955       1.581915           0.000005
           53              H       9.868473       7.687194      40.718657       0.125852       1.177917 0.88238129E+01  0.87871602E+02                                 1.766477                            1.678402      -1.300059       2.267880                    0.995600       3.459662       9.434598       0.513744       1.197201      -0.728246       0.009922       0.030201      -0.022471       0.038929       0.003081      -0.005028      -0.007817      -0.014078      -0.002953      -0.009665      -0.003891       0.013556              1.797688       1.697809       0.226142       0.071105       1.926182      -0.342674       1.769073           0.000025
           54              H      10.495608       5.127991      43.758497       0.130709       1.136395 0.83963366E+01  0.82564361E+02                                 1.731901                            1.644479      -1.144989       2.349567                    0.996631       3.332303       9.023392       0.515709       1.207809      -0.726806       0.021821      -0.012601       0.033072       0.041578      -0.005916       0.010126      -0.007909      -0.001420       0.010233      -0.010039      -0.006544       0.016584              1.765231       1.812240       0.019413       0.389597       1.614643      -0.252975       1.868809          -0.000001
           55              H      10.362787       9.089347      19.029398       0.131109       1.175405 0.88293801E+01  0.88055527E+02                                 1.780471                            1.693461      -1.193205       2.325918                    0.996135       3.411240       9.349036       0.504229       1.218012      -0.724172      -0.007442      -0.013348      -0.038756       0.041660       0.005251       0.008603       0.006664       0.003918       0.026528      -0.010064      -0.006479       0.016543              1.812697       1.625045      -0.085481       0.237969       1.725477       0.349341       2.087569           0.000214
           56              H      12.694688       9.079762      22.287094       0.128863       1.210765 0.91324483E+01  0.91730879E+02                                 1.805827                            1.713738      -1.264505       2.290615                    0.995485       3.443215       9.430459       0.505644       1.205960      -0.726915       0.029511      -0.016858       0.021504       0.040218      -0.006041       0.007152      -0.006933       0.008612       0.000944      -0.009484      -0.004579       0.014062              1.836735       1.909592      -0.293294       0.341093       1.759522       0.011671       1.841090           0.000095
           57              H       9.758930      11.786848      21.952711       0.128789       1.153540 0.86653421E+01  0.86314300E+02                                 1.785530                            1.699496      -1.125572       2.358733                    0.996662       3.417099       9.466059       0.491953       1.249930      -0.717012      -0.020596       0.035755       0.012812       0.043206      -0.015725      -0.001671       0.002746      -0.006273      -0.010257      -0.014344      -0.003868       0.018212              1.818971       1.806656      -0.347791       0.017155       1.925551       0.274508       1.724706          -0.000011
           58              H       6.327489       9.042791      15.974359       0.130050       1.126423 0.83279569E+01  0.81653846E+02                                 1.714782                            1.631904      -1.127773       2.357012                    0.996955       3.324241       8.963030       0.520938       1.199173      -0.728743       0.032184       0.022215      -0.012847       0.041162       0.012165      -0.003073      -0.003515       0.007826      -0.010837      -0.011131      -0.004532       0.015663              1.744277       1.921611       0.343933      -0.221790       1.729514       0.051930       1.581706          -0.000007
           59              H       3.824427       6.005706      15.386657       0.125891       1.177628 0.88211033E+01  0.87838269E+02                                 1.766242                            1.678189      -1.299873       2.268012                    0.995603       3.459141       9.432975       0.513754       1.197265      -0.728233      -0.009923      -0.030206      -0.022475       0.038936       0.003074       0.005039       0.007813      -0.014088      -0.002952      -0.009679      -0.003876       0.013555              1.797440       1.697572       0.226100      -0.071077       1.925923       0.342613       1.768823          -0.000032
           60              H       3.197292       8.564909      18.426497       0.130693       1.136545 0.83976029E+01  0.82578920E+02                                 1.731967                            1.644535      -1.144881       2.349606                    0.996631       3.332371       9.023332       0.515739       1.207709      -0.726830      -0.021826       0.012607       0.033060       0.041573      -0.005905      -0.010113       0.007926      -0.001427       0.010221      -0.010030      -0.006549       0.016579              1.765302       1.812329       0.019418      -0.389641       1.614692       0.252975       1.868884           0.000010
           61              H      11.450003       3.516337       6.363398       0.131094       1.175437 0.88298719E+01  0.88062765E+02                                 1.780602                            1.693590      -1.193126       2.325949                    0.996135       3.411389       9.349952       0.504168       1.218129      -0.724145       0.013348      -0.007460      -0.038747       0.041655      -0.005243      -0.006679       0.008592      -0.003928       0.026502      -0.010058      -0.006479       0.016537              1.812827       1.725602       0.085508      -0.349357       1.625174       0.237988       2.087706          -0.000183
           62              H      11.459588       5.848238       9.621094       0.128848       1.210644 0.91312030E+01  0.91714398E+02                                 1.805644                            1.713573      -1.264253       2.290723                    0.995488       3.442984       9.429338       0.505694       1.205892      -0.726932       0.016855       0.029516       0.021505       0.040221       0.006049       0.006925       0.007153      -0.008617       0.000921      -0.009478      -0.004586       0.014065              1.836549       1.759335       0.293254      -0.011653       1.909419       0.341049       1.840892          -0.000058
           63              H       8.752502       2.912480       9.286711       0.128802       1.153186 0.86625001E+01  0.86282987E+02                                 1.785537                            1.699516      -1.125346       2.358848                    0.996668       3.417001       9.467082       0.491797       1.250370      -0.716915      -0.035719      -0.020629       0.012837       0.043199       0.015711      -0.002757      -0.001689       0.006253      -0.010295      -0.014321      -0.003887       0.018209              1.818974       1.925524       0.347768      -0.274489       1.806687       0.017181       1.724711           0.000048
           64              H      11.496559      13.173939       3.308359       0.130033       1.126628 0.83300023E+01  0.81679655E+02                                 1.715044                            1.632146      -1.127989       2.356896                    0.996952       3.324666       8.964757       0.520874       1.199235      -0.728727      -0.022210       0.032184      -0.012827       0.041153      -0.012160       0.003511      -0.003074      -0.007840      -0.010808      -0.011133      -0.004523       0.015656              1.744543       1.729785      -0.343999      -0.051958       1.921895      -0.221835       1.581949           0.000003
           65              H       0.840744      10.670877       2.720657       0.125847       1.177920 0.88238542E+01  0.87872210E+02                                 1.766488                            1.678412      -1.300064       2.267876                    0.995600       3.459690       9.434718       0.513739       1.197209      -0.728244       0.030202      -0.009922      -0.022471       0.038930      -0.003081      -0.007817       0.005028       0.014078      -0.002952      -0.009665      -0.003891       0.013556              1.797700       1.926194      -0.226146      -0.342675       1.697822      -0.071107       1.769083           0.000034
           66              H      11.974441      10.043742       5.760497       0.130707       1.136412 0.83964864E+01  0.82566105E+02                                 1.731906                            1.644484      -1.145031       2.349545                    0.996631       3.332337       9.023464       0.515714       1.207795      -0.726809      -0.012601      -0.021820       0.033072       0.041577       0.005917      -0.007907      -0.010126       0.001419       0.010233      -0.010039      -0.006544       0.016583              1.765236       1.614649      -0.019413      -0.252977       1.812245      -0.389598       1.868814           0.000025
           67              H       2.242897      10.176563      31.695398       0.131078       1.175631 0.88317548E+01  0.88086539E+02                                 1.780809                            1.693778      -1.193339       2.325826                    0.996132       3.411764       9.351349       0.504134       1.218140      -0.724141      -0.013347       0.007463      -0.038742       0.041651      -0.005246       0.006676      -0.008596      -0.003930       0.026495      -0.010059      -0.006479       0.016538              1.813043       1.725811       0.085533       0.349418       1.625363      -0.238029       2.087956          -0.000187
           68              H       2.233312       7.844662      34.953094       0.128850       1.210617 0.91309343E+01  0.91710899E+02                                 1.805608                            1.713540      -1.264274       2.290717                    0.995488       3.442933       9.429115       0.505703       1.205881      -0.726934      -0.016855      -0.029516       0.021507       0.040222       0.006048      -0.006927      -0.007154      -0.008618       0.000923      -0.009481      -0.004585       0.014066              1.836511       1.759298       0.293244       0.011650       1.909380      -0.341042       1.840855          -0.000051
           69              H       4.940398      10.780420      34.618711       0.128803       1.153175 0.86624045E+01  0.86281976E+02                                 1.785543                            1.699521      -1.125330       2.358858                    0.996668       3.416992       9.467118       0.491789       1.250391      -0.716910       0.035720       0.020628       0.012837       0.043200       0.015712       0.002757       0.001689       0.006253      -0.010298      -0.014322      -0.003888       0.018210              1.818982       1.925533       0.347770       0.274493       1.806693      -0.017181       1.724718           0.000042
           70              H       2.196341       0.518961      28.640359       0.130012       1.126748 0.83311689E+01  0.81694410E+02                                 1.715204                            1.632291      -1.128080       2.356841                    0.996951       3.324907       8.965752       0.520834       1.199279      -0.728716       0.022206      -0.032185      -0.012820       0.041150      -0.012159      -0.003507       0.003074      -0.007842      -0.010810      -0.011131      -0.004524       0.015655              1.744711       1.729958      -0.344049       0.051974       1.922082       0.221862       1.582093          -0.000002
           71              H      12.852156       3.022023      28.052657       0.125835       1.177979 0.88244839E+01  0.87880787E+02                                 1.766608                            1.678520      -1.300108       2.267849                    0.995600       3.459871       9.435594       0.513697       1.197278      -0.728228      -0.030204       0.009919      -0.022466       0.038928      -0.003079       0.007817      -0.005025       0.014081      -0.002949      -0.009664      -0.003891       0.013555              1.797826       1.926329      -0.226175       0.342704       1.697948       0.071120       1.769201           0.000021
           72              H       1.718459       3.649158      31.092497       0.130711       1.136359 0.83960277E+01  0.82560709E+02                                 1.731881                            1.644463      -1.144994       2.349572                    0.996631       3.332252       9.023272       0.515705       1.207829      -0.726802       0.012600       0.021820       0.033075       0.041579       0.005919       0.007907       0.010127       0.001421       0.010236      -0.010040      -0.006545       0.016585              1.765209       1.614627      -0.019414       0.252970       1.812217       0.389585       1.868781           0.000014
           73              C       1.899205       9.475487      43.790415       0.587088      25.284245 0.26752548E+03  0.56380684E+04                                 8.099974                            5.859545      -0.237717       1.976046                    0.999141      22.734997      64.365908       0.603875       0.481276      -1.014089      -0.048584      -0.055045       0.010461       0.074161      -0.055837       0.002789       0.063944      -0.130404      -0.207631      -0.098215      -0.039344       0.137559             10.260531      14.516682       4.683519      -3.092097       6.945647      -1.767695       9.319265           0.000585
           74              C       3.016546      10.049219      42.943820      -0.043316      43.311616 0.45979224E+03  0.10889470E+05                                10.682981                            7.107537      -0.028380       1.987679                    0.999244      27.860792      78.663516       0.627701       0.412010      -1.074154       0.057401      -0.008546      -0.011419       0.059146       0.010059       0.004505       0.003374      -0.013170       0.005610      -0.013351      -0.000045       0.013396             14.370454      17.658026       6.483952      -6.343707      12.171118       0.637724      13.282218           0.000179
           75              C       3.736792      11.110419      43.465152      -0.114687      35.963562 0.43877153E+03  0.10399003E+05                                 9.684360                            7.132744      -0.155287       1.920612                    0.999431      29.953226      88.100912       0.594356       0.434817      -1.046714       0.022680      -0.017968      -0.005241       0.029405      -0.052024       0.010615      -0.006815      -0.025943       0.033181      -0.059398       0.007801       0.051597             11.872258      13.338319       6.850360      -1.911574      13.151661       1.693770       9.126793          -0.000457
           76              C       4.788407      11.671828      42.745217      -0.001168      40.856997 0.41433481E+03  0.95388831E+04                                10.253788                            6.718245       0.045470       2.028107                    0.999269      26.508817      73.242953       0.651281       0.408500      -1.078927      -0.015796      -0.031347      -0.009334       0.036322      -0.008752      -0.007754      -0.013388      -0.003161       0.034323      -0.021301       0.001913       0.019388             14.125367      12.192045       7.149659      -0.116554      17.901870       6.150146      12.282186          -0.000847
           77              C       5.152638      11.089880      41.535867      -0.112954      35.981946 0.43044863E+03  0.10144590E+05                                 9.653758                            7.051450      -0.144359       1.927018                    0.999400      29.670315      86.788134       0.599965       0.433178      -1.048573      -0.009698      -0.009757       0.009758       0.016866      -0.020097       0.006331      -0.044783       0.023656      -0.040441      -0.055383       0.007071       0.048312             11.929237       8.279384       2.639296      -1.135079      13.894261       6.613084      13.614068          -0.000542
           78              C       4.499487       9.971170      41.055066      -0.018558      40.558277 0.41934836E+03  0.96820555E+04                                10.173834                            6.737968       0.052241       2.024728                    0.999208      26.775009      74.051597       0.653430       0.405989      -1.080739      -0.007513       0.013443       0.045924       0.048437       0.014374       0.001317      -0.008374      -0.007353      -0.001092      -0.017088      -0.000005       0.017093             13.828681      11.079283       0.747146      -5.312018      12.858364       6.951750      17.548395          -0.000259
           79              C       3.394470       9.465902      41.729404      -0.131882      36.668097 0.45636217E+03  0.10918547E+05                                 9.777902                            7.263260      -0.106952       1.930843                    0.999527      30.380933      89.669977       0.590563       0.433496      -1.047911       0.030247      -0.008760       0.022035       0.038434       0.013448       0.031405      -0.009894      -0.056481      -0.032014      -0.052030       0.015170       0.036860             11.851259      12.632085       1.714549      -6.190244       8.594735       2.324690      14.326957           0.000186
           80              C       5.527824      12.832986      43.304547       0.570203      25.624084 0.26029538E+03  0.54225389E+04                                 8.064029                            5.694080      -0.055274       2.035280                    0.999542      22.371072      62.004470       0.629445       0.467102      -1.026540       0.030466       0.038050       0.010593       0.049882      -0.077853       0.021368      -0.037686       0.043716      -0.088614      -0.074357      -0.032988       0.107345             10.621492       8.929484       5.978743       1.014493      14.286818       4.124015       8.648172           0.001261
           81              C       5.003386       9.246815      39.844196       0.630913      23.314400 0.25013715E+03  0.51715869E+04                                 7.644447                            5.645800      -0.077138       2.038679                    0.999502      21.894942      60.926196       0.619950       0.477864      -1.018289       0.022709      -0.031739      -0.050323       0.063683      -0.026056       0.070494      -0.073317       0.021469      -0.016409      -0.092499      -0.022629       0.115128              9.640208       7.481255      -0.589445      -3.621249       8.654459       4.813892      12.784909          -0.000038
           82              C      12.137387      10.347725      45.186715       0.631181      23.561486 0.24399571E+03  0.50118517E+04                                 7.662558                            5.562063      -0.090392       2.037833                    0.999393      21.710999      60.158729       0.627147       0.475468      -1.019876      -0.001010      -0.051047      -0.043169       0.066861       0.078736       0.013322      -0.011824       0.133177      -0.174126      -0.084334      -0.048073       0.132407              9.649744       6.629014      -4.239827      -0.818136      12.877709       3.553035       9.442508           0.001011
           83              C      11.666351      11.525314      46.005952      -0.020369      41.197762 0.42733264E+03  0.98983029E+04                                10.255565                            6.794741       0.064970       2.028819                    0.999240      26.775464      73.813128       0.652680       0.405145      -1.082910      -0.016064       0.031540       0.025369       0.043548       0.001662       0.012047      -0.011987      -0.007471       0.033765      -0.018120      -0.003361       0.021481             13.878672      11.917485      -5.514221       0.523048      17.220558       7.044896      12.497973          -0.000355
           84              C      12.420830      11.974441      47.094721      -0.109690      34.259410 0.41508822E+03  0.96798913E+04                                 9.281465                            6.889539      -0.078301       1.950258                    0.999544      29.256022      84.718510       0.612498       0.428816      -1.052775      -0.018885       0.007892      -0.004532       0.020963       0.003262      -0.015302      -0.048119       0.033992      -0.024816      -0.059592       0.014400       0.045192             11.165627       8.725464      -0.939395       2.688139      12.200816       5.978748      12.570602          -0.000039
           85              C      12.073030      13.091782      47.771086      -0.014820      38.673312 0.40891997E+03  0.93697397E+04                                 9.822180                            6.635703       0.090913       2.039968                    0.999224      26.499079      72.698332       0.661988       0.403800      -1.083620      -0.023428      -0.013471      -0.034844       0.044096      -0.007207      -0.007895      -0.005019       0.004989      -0.019524      -0.014452       0.002664       0.011788             13.069020      13.239365      -0.332370       6.440343      11.184283       5.178739      14.783411          -0.000028
           86              C      10.922826       0.093112      47.447849      -0.121740      35.940584 0.44158942E+03  0.10454748E+05                                 9.595621                            7.106869      -0.115423       1.929789                    0.999486      29.887810      87.103216       0.603173       0.428913      -1.053091       0.005481      -0.016440      -0.007959       0.019070       0.020495      -0.043519      -0.009066      -0.044322       0.013846      -0.057561       0.008327       0.049234             11.739585      14.946997      -2.574601       6.250643       8.684369       1.306834      11.587389          -0.000200
           87              C      10.135485      13.351947      46.364653      -0.024035      41.152409 0.42929767E+03  0.99467433E+04                                10.224570                            6.787350       0.093329       2.035346                    0.999244      26.858866      73.847908       0.656917       0.402414      -1.085668       0.036048      -0.028579       0.004928       0.046266       0.003487       0.001947       0.007792       0.000672       0.040193      -0.011243      -0.005176       0.016419             13.964896      18.058902      -7.161977       5.116484      13.317047       0.913798      10.518740           0.000232
           88              C      10.538056      12.242822      45.642691      -0.114896      35.686613 0.43064458E+03  0.10140598E+05                                 9.568215                            7.034499      -0.132945       1.928487                    0.999399      29.678373      86.502479       0.603647       0.430902      -1.050966       0.008836       0.009046       0.014993       0.019614       0.046599       0.001930      -0.015259       0.001764       0.050003      -0.057001       0.015073       0.041928             11.716119      13.127647      -6.230816       1.298900      13.665766       2.775262       8.354944          -0.000014
           89              C      12.953483      13.634021      48.911026       0.634832      22.078069 0.24319998E+03  0.49890592E+04                                 7.359356                            5.565659      -0.045942       2.055474                    0.999324      21.610466      59.748752       0.625101       0.477640      -1.019199       0.034940       0.023112       0.046075       0.062273       0.021524      -0.064700      -0.081348      -0.057639       0.010658      -0.093735      -0.027409       0.121145              9.055241       9.393339       0.783625       4.349266       6.893617       3.337731      10.878767          -0.000004
           90              C       8.919555       0.488837      45.983153       0.632104      23.861344 0.24475781E+03  0.50241263E+04                                 7.692741                            5.554299      -0.034417       2.056222                    0.999459      21.628583      59.626720       0.631290       0.472665      -1.022869      -0.059342       0.035459      -0.006922       0.069475       0.079336      -0.050904      -0.030280       0.000325      -0.031324      -0.078523      -0.033262       0.111786              9.769265      12.346512      -4.978258       3.325076       8.983639      -0.044703       7.977642           0.000413
           91              C      11.793695       4.217413      18.458415       0.587117      25.284614 0.26752026E+03  0.56379774E+04                                 8.100279                            5.859600      -0.237740       1.976038                    0.999141      22.735332      64.368705       0.603850       0.481294      -1.014071       0.048588       0.055043       0.010470       0.074163      -0.055832      -0.002813      -0.063952      -0.130428      -0.207609      -0.098228      -0.039334       0.137562             10.261243      14.517903       4.684188       3.092430       6.946198       1.767979       9.319628          -0.000452
           92              C      10.676354       3.643681      17.611820      -0.043416      43.322354 0.45988989E+03  0.10892515E+05                                10.685097                            7.108503      -0.028478       1.987611                    0.999244      27.864337      78.679785       0.627622       0.412035      -1.074123      -0.057391       0.008535      -0.011444       0.059140       0.010088      -0.004480      -0.003372      -0.013141       0.005676      -0.013368      -0.000027       0.013394             14.373989      17.662720       6.486240       6.345207      12.174229      -0.637815      13.285018          -0.000151
           93              C       9.956108       2.582481      18.133152      -0.114690      35.971106 0.43884708E+03  0.10401467E+05                                 9.686270                            7.133671      -0.155988       1.920366                    0.999431      29.957026      88.121188       0.594266       0.434855      -1.046668      -0.022696       0.017930      -0.005244       0.029396      -0.052004      -0.010640       0.006833      -0.025967       0.033034      -0.059359       0.007743       0.051616             11.875215      13.341516       6.852572       1.911820      13.155254      -1.694563       9.128876           0.000084
           94              C       8.904493       2.021072      17.413217      -0.001032      40.863061 0.41435514E+03  0.95396376E+04                                10.255477                            6.718802       0.044865       2.027932                    0.999268      26.509144      73.249201       0.651186       0.408547      -1.078877       0.015816       0.031323      -0.009300       0.036301      -0.008831       0.007743       0.013421      -0.003139       0.034422      -0.021386       0.001961       0.019425             14.128631      12.194546       7.151820       0.116241      17.906494      -6.152124      12.284855          -0.000033
           95              C       8.540262       2.603020      16.203867      -0.113040      35.989052 0.43052206E+03  0.10146902E+05                                 9.655303                            7.052191      -0.144682       1.926890                    0.999400      29.673862      86.805156       0.599907       0.433196      -1.048547       0.009707       0.009738       0.009730       0.016844      -0.020082      -0.006357       0.044770       0.023648      -0.040424      -0.055360       0.007053       0.048307             11.931588       8.280973       2.640066       1.135353      13.897082      -6.614601      13.616709           0.000098
           96              C       9.193413       3.721730      15.723066      -0.018631      40.566244 0.41941590E+03  0.96840899E+04                                10.175333                            6.738600       0.052040       2.024630                    0.999208      26.777600      74.062705       0.653381       0.406000      -1.080722       0.007539      -0.013474       0.045915       0.048441       0.014381      -0.001290       0.008352      -0.007349      -0.001026      -0.017077      -0.000012       0.017089             13.831292      11.081109       0.747304       5.313044      12.860872      -6.953500      17.551896           0.000021
           97              C      10.298430       4.226998      16.397404      -0.131992      36.676835 0.45647377E+03  0.10922015E+05                                 9.779679                            7.264278      -0.107200       1.930714                    0.999527      30.385616      89.690572       0.590499       0.433511      -1.047889      -0.030233       0.008708       0.022026       0.038406       0.013514      -0.031383       0.009845      -0.056493      -0.031987      -0.052019       0.015143       0.036876             11.853762      12.634767       1.715027       6.191690       8.596511      -2.325357      14.330008          -0.000232
           98              C       8.165076       0.859914      17.972547       0.570508      25.619527 0.26023304E+03  0.54211093E+04                                 8.063609                            5.693672      -0.055866       2.035070                    0.999542      22.372333      62.014459       0.629400       0.467147      -1.026478      -0.030461      -0.038057       0.010614       0.049888      -0.077849      -0.021398       0.037693       0.043730      -0.088700      -0.074343      -0.033025       0.107369             10.621024       8.929258       5.978430      -1.014216      14.286003      -4.123576       8.647809          -0.000054
           99              C       8.689514       4.446085      14.512196       0.630923      23.315164 0.25013890E+03  0.51716512E+04                                 7.644696                            5.645848      -0.077178       2.038657                    0.999502      21.895335      60.928191       0.619940       0.477868      -1.018283      -0.022694       0.031722      -0.050351       0.063691      -0.026039      -0.070499       0.073322       0.021466      -0.016473      -0.092520      -0.022603       0.115123              9.640806       7.481500      -0.589628       3.621550       8.654973      -4.814488      12.785946          -0.000004
          100              C       1.555513       3.345175      19.854715       0.631140      23.560983 0.24399283E+03  0.50117789E+04                                 7.662381                            5.561992      -0.090281       2.037873                    0.999393      21.711162      60.159141       0.627157       0.475461      -1.019880       0.000968       0.051017      -0.043163       0.066833       0.078729      -0.013292       0.011799       0.133162      -0.174155      -0.084294      -0.048106       0.132400              9.649317       6.628724      -4.239442       0.818062      12.876720      -3.552785       9.442506          -0.000818
          101              C       2.026549       2.167586      20.673952      -0.020281      41.192026 0.42727778E+03  0.98966752E+04                                10.254590                            6.794297       0.065043       2.028870                    0.999240      26.773367      73.805057       0.652705       0.405145      -1.082915       0.016034      -0.031544       0.025341       0.043523       0.001679      -0.012036       0.012026      -0.007401       0.033745      -0.018126      -0.003366       0.021492             13.876956      11.915748      -5.512970      -0.522944      17.217940      -7.044339      12.497181           0.000401
          102              C       1.272070       1.718459      21.762721      -0.109598      34.254398 0.41502080E+03  0.96778839E+04                                 9.280571                            6.888988      -0.078149       1.950351                    0.999544      29.252828      84.706152       0.612524       0.428817      -1.052779       0.018845      -0.007889      -0.004548       0.020930       0.003291       0.015362       0.048128       0.033999      -0.024746      -0.059602       0.014344       0.045258             11.164497       8.724237      -0.939087      -2.687676      12.199533      -5.978406      12.569720           0.000035
          103              C       1.619870       0.601118      22.439086      -0.014782      38.670372 0.40889476E+03  0.93690009E+04                                 9.821663                            6.635489       0.090951       2.039994                    0.999224      26.498113      72.694632       0.662001       0.403799      -1.083623       0.023428       0.013471      -0.034840       0.044093      -0.007210       0.007916       0.005034       0.005011      -0.019511      -0.014476       0.002676       0.011800             13.068183      13.237855      -0.331904      -6.439676      11.183725      -5.178943      14.782970          -0.000002
          104              C       2.770074      13.599788      22.115849      -0.121802      35.942187 0.44162125E+03  0.10455688E+05                                 9.595918                            7.107189      -0.115406       1.929772                    0.999486      29.889528      87.108944       0.603151       0.428921      -1.053086      -0.005484       0.016464      -0.007942       0.019085       0.020454       0.043505       0.009015      -0.044259       0.013846      -0.057526       0.008364       0.049162             11.739721      14.946451      -2.573429      -6.250891       8.684207      -1.307606      11.588505           0.000196
          105              C       3.557415       0.340953      21.032653      -0.024059      41.148191 0.42928887E+03  0.99464512E+04                                10.223639                            6.787168       0.093727       2.035468                    0.999245      26.858844      73.846615       0.656945       0.402401      -1.085682      -0.036019       0.028596       0.004938       0.046254       0.003406      -0.001969      -0.007850       0.000778       0.040067      -0.011198      -0.005216       0.016414             13.962726      18.055935      -7.158764      -5.116665      13.313475      -0.914130      10.518770           0.000026
          106              C       3.154844       1.450078      20.310691      -0.114850      35.681379 0.43059716E+03  0.10139122E+05                                 9.567079                            7.034018      -0.132764       1.928568                    0.999399      29.675939      86.491598       0.603684       0.430891      -1.050982      -0.008842      -0.009048       0.014987       0.019613       0.046624      -0.001917       0.015247       0.001790       0.050034      -0.057026       0.015079       0.041946             11.714166      13.125440      -6.229032      -1.298799      13.662854      -2.774957       8.354206           0.000018
          107              C       0.739417       0.058879      23.579026       0.634827      22.077952 0.24319980E+03  0.49890517E+04                                 7.359348                            5.565666      -0.045942       2.055479                    0.999323      21.610343      59.748279       0.625099       0.477642      -1.019198      -0.034931      -0.023103       0.046087       0.062273       0.021539       0.064696       0.081342      -0.057634       0.010704      -0.093718      -0.027428       0.121147              9.055224       9.393036       0.783667      -4.349118       6.893740      -3.337911      10.878898           0.000002
          108              C       4.773345      13.204063      20.651153       0.632247      23.863079 0.24478785E+03  0.50248999E+04                                 7.693532                            5.555016      -0.034957       2.056068                    0.999458      21.627817      59.625648       0.631185       0.472729      -1.022834       0.059407      -0.035469      -0.006745       0.069518       0.079387       0.050934       0.030239       0.000401      -0.031154      -0.078609      -0.033202       0.111811              9.770036      12.347915      -4.977484      -3.326436       8.982798       0.044821       7.979396          -0.000034
          109              C      11.063863       8.745655      31.124415       0.587080      25.284173 0.26752182E+03  0.56379824E+04                                 8.100007                            5.859524      -0.237588       1.976094                    0.999141      22.734974      64.366187       0.603872       0.481279      -1.014085       0.055028      -0.048583       0.010461       0.074147       0.055848      -0.063932       0.002785       0.130383      -0.207644      -0.098210      -0.039343       0.137553             10.260678       6.945646      -4.683573       1.767692      14.517113      -3.092092       9.319276           0.000594
          110              C      10.490131       9.862996      30.277820      -0.043287      43.312489 0.45979435E+03  0.10889597E+05                                10.683384                            7.107715      -0.028415       1.987677                    0.999244      27.860741      78.665160       0.627668       0.412029      -1.074136       0.008552       0.057398      -0.011411       0.059143      -0.010043      -0.003383       0.004509       0.013159       0.005581      -0.013330      -0.000061       0.013391             14.371239      12.171624      -6.484471      -0.637668      17.659494      -6.344133      13.282599           0.000181
          111              C       9.428931      10.583242      30.799152      -0.114664      35.962812 0.43875823E+03  0.10398622E+05                                 9.684332                            7.132696      -0.155261       1.920634                    0.999431      29.952466      88.098764       0.594350       0.434824      -1.046708       0.017973       0.022688      -0.005225       0.029413       0.052033       0.006813       0.010620       0.025925       0.033126      -0.059396       0.007785       0.051611             11.872345      13.151771      -6.850540      -1.693785      13.338574      -1.911525       9.126689          -0.000487
          112              C       8.867522      11.634857      30.079217      -0.001159      40.857959 0.41433828E+03  0.95390075E+04                                10.254063                            6.718332       0.045448       2.028101                    0.999269      26.508879      73.243910       0.651267       0.408507      -1.078920       0.031363      -0.015777      -0.009318       0.036324       0.008761       0.013385      -0.007758       0.003154       0.034299      -0.021306       0.001928       0.019379             14.126006      17.902934      -7.150228      -6.150495      12.192650      -0.116408      12.282433          -0.000882
          113              C       9.449470      11.999088      28.869867      -0.113001      35.985073 0.43048656E+03  0.10145756E+05                                 9.654390                            7.051799      -0.144479       1.926962                    0.999400      29.672055      86.795732       0.599943       0.433183      -1.048565       0.009791      -0.009666       0.009791       0.016886       0.020086       0.044765       0.006316      -0.023679      -0.040503      -0.055377       0.007094       0.048283             11.930169      13.895576      -2.639706      -6.613684       8.280095      -1.135084      13.614836          -0.000577
          114              C      10.568180      11.345937      28.389066      -0.018614      40.563026 0.41939299E+03  0.96833979E+04                                10.174739                            6.738397       0.052146       2.024678                    0.999208      26.776662      74.058719       0.653396       0.405997      -1.080727      -0.013420      -0.007489       0.045956       0.048458      -0.014381       0.008350       0.001301       0.007342      -0.001098      -0.017074      -0.000017       0.017091             13.830140      12.859724      -0.747241      -6.952578      11.080570      -5.312706      17.550125          -0.000236
          115              C      11.073448      10.240920      29.063404      -0.131900      36.670977 0.45639860E+03  0.10919717E+05                                 9.778640                            7.263695      -0.107055       1.930805                    0.999527      30.382252      89.677284       0.590523       0.433513      -1.047892       0.008778       0.030263       0.022054       0.038462      -0.013459       0.009879       0.031392       0.056471      -0.032075      -0.052016       0.015150       0.036866             11.852303       8.595393      -1.714796      -2.324803      12.633591      -6.190976      14.327925           0.000188
          116              C       7.706364      12.374274      30.638547       0.570187      25.623612 0.26028764E+03  0.54223484E+04                                 8.063984                            5.694014      -0.055305       2.035277                    0.999542      22.370920      62.004296       0.629445       0.467105      -1.026536      -0.038040       0.030480       0.010594       0.049883       0.077846       0.037677       0.021363      -0.043703      -0.088651      -0.074343      -0.032994       0.107337             10.621574      14.287065      -5.978877      -4.124096       8.929554       1.014562       8.648102           0.001276
          117              C      11.292535      11.849836      27.178196       0.630915      23.314969 0.25014109E+03  0.51717059E+04                                 7.644637                            5.645878      -0.077192       2.038654                    0.999502      21.895362      60.928246       0.619938       0.477869      -1.018283       0.031766       0.022735      -0.050299       0.063686       0.026037       0.073320       0.070500      -0.021487      -0.016426      -0.092515      -0.022609       0.115124              9.640546       8.654721       0.589546      -4.814152       7.481527      -3.621469      12.785390          -0.000036
          118              C      10.191625       5.290937      32.520715       0.631164      23.561250 0.24399184E+03  0.50117539E+04                                 7.662476                            5.561989      -0.090259       2.037876                    0.999393      21.711036      60.158776       0.627156       0.475462      -1.019879       0.051046      -0.000999      -0.043161       0.066855      -0.078734       0.011823       0.013308      -0.133178      -0.174098      -0.084328      -0.048072       0.132399              9.649676      12.877568       4.239790      -3.553087       6.628936      -0.818204       9.442524           0.001036
          119              C       9.014036       4.819901      33.339952      -0.020375      41.198836 0.42733953E+03  0.98985164E+04                                10.255790                            6.794821       0.064936       2.028806                    0.999240      26.775691      73.814295       0.652672       0.405149      -1.082906      -0.031537      -0.016065       0.025373       0.043549      -0.001661       0.011988       0.012043       0.007469       0.033753      -0.018117      -0.003361       0.021478             13.879105      17.221109       5.514428      -7.045282      11.917750       0.522954      12.498456          -0.000353
          120              C       8.564909       5.574380      34.428721      -0.109698      34.259829 0.41509194E+03  0.96800093E+04                                 9.281567                            6.889583      -0.078328       1.950248                    0.999544      29.256201      84.719441       0.612494       0.428818      -1.052773      -0.007889      -0.018888      -0.004529       0.020964      -0.003261       0.048117      -0.015301      -0.033993      -0.024818      -0.059590       0.014401       0.045189             11.165788      12.200974       0.939407      -5.978867       8.725568       2.688196      12.570822          -0.000027
          121              C       7.447568       5.226580      35.105086      -0.014827      38.673797 0.40892353E+03  0.93698492E+04                                 9.822289                            6.635747       0.090899       2.039963                    0.999224      26.499197      72.698950       0.661983       0.403802      -1.083618       0.013474      -0.023430      -0.034841       0.044096       0.007206       0.005019      -0.007894      -0.004989      -0.019526      -0.014450       0.002663       0.011788             13.069218      11.184441       0.332354      -5.178857      13.239545       6.440467      14.783668          -0.000022
          122              C       6.753338       4.076376      34.781849      -0.121746      35.940873 0.44159242E+03  0.10454844E+05                                 9.595694                            7.106906      -0.115447       1.929781                    0.999486      29.887900      87.103777       0.603169       0.428915      -1.053089       0.016443       0.005478      -0.007956       0.019070      -0.020496       0.009065      -0.043519       0.044324       0.013842      -0.057562       0.008328       0.049234             11.739695       8.684473       2.574652      -1.306862      14.947138       6.250689      11.587474          -0.000185
          123              C       7.187403       3.289035      33.698653      -0.024045      41.153473 0.42930540E+03  0.99469816E+04                                10.224792                            6.787438       0.093283       2.035329                    0.999244      26.859116      73.849164       0.656908       0.402417      -1.085665       0.028582       0.036046       0.004932       0.046266      -0.003490      -0.007790       0.001947      -0.000670       0.040193      -0.011244      -0.005174       0.016419             13.965311      13.317548       7.162342      -0.913847      18.059458       5.116546      10.518927           0.000235
          124              C       8.296528       3.691606      32.976691      -0.114910      35.687891 0.43065879E+03  0.10141041E+05                                 9.568506                            7.034653      -0.133001       1.928464                    0.999399      29.678963      86.505355       0.603634       0.430907      -1.050961      -0.009043       0.008831       0.014999       0.019615      -0.046599       0.015259       0.001933      -0.001768       0.049989      -0.057000       0.015072       0.041928             11.716582      13.666390       6.231172      -2.775469      13.128152       1.298842       8.355205          -0.000012
          125              C       6.905329       6.107033      36.245026       0.634829      22.078098 0.24319971E+03  0.49890539E+04                                 7.359373                            5.565661      -0.045942       2.055473                    0.999324      21.610470      59.748826       0.625100       0.477641      -1.019198      -0.023111       0.034939       0.046076       0.062272      -0.021523       0.081347      -0.064700       0.057640       0.010651      -0.093737      -0.027407       0.121144              9.055283       6.893643      -0.783648      -3.337764       9.393373       4.349307      10.878834           0.000001
          126              C       6.357613       2.073105      33.317153       0.632098      23.861359 0.24475690E+03  0.50241045E+04                                 7.692736                            5.554277      -0.034403       2.056225                    0.999459      21.628652      59.626957       0.631293       0.472663      -1.022870      -0.035454      -0.059343      -0.006927       0.069473      -0.079336       0.030280      -0.050901      -0.000319      -0.031332      -0.078521      -0.033263       0.111784              9.769301       8.983759       4.978367       0.044701      12.346573       3.325029       7.977569           0.000416
          127              C       2.629037       4.947245       5.792415       0.587088      25.284134 0.26752372E+03  0.56380278E+04                                 8.099968                            5.859535      -0.237692       1.976055                    0.999141      22.735027      64.366196       0.603873       0.481277      -1.014087      -0.055042       0.048584       0.010461       0.074158       0.055840       0.063940      -0.002787       0.130397      -0.207628      -0.098211      -0.039344       0.137556             10.260524       6.945595      -4.683473      -1.767673      14.516704       3.092066       9.319273           0.000595
          128              C       3.202769       3.829904       4.945820      -0.043307      43.311659 0.45979269E+03  0.10889500E+05                                10.683059                            7.107589      -0.028403       1.987675                    0.999244      27.860749      78.663847       0.627692       0.412016      -1.074149      -0.008544      -0.057397      -0.011419       0.059143      -0.010058       0.003376      -0.004507       0.013172       0.005607      -0.013350      -0.000047       0.013397             14.370578      12.171115      -6.483993       0.637666      17.658310       6.343847      13.282309           0.000186
          129              C       4.263969       3.109658       5.467152      -0.114688      35.962980 0.43876637E+03  0.10398837E+05                                 9.684250                            7.132701      -0.155191       1.920647                    0.999432      29.952806      88.099138       0.594359       0.434816      -1.046716      -0.017966      -0.022680      -0.005240       0.029404       0.052012      -0.006798      -0.010616       0.025947       0.033205      -0.059392       0.007816       0.051576             11.872100      13.151469      -6.850282       1.693704      13.338206       1.911542       9.126627          -0.000473
          130              C       4.825378       2.058043       4.747217      -0.001181      40.856022 0.41432890E+03  0.95386991E+04                                10.253593                            6.718176       0.045570       2.028140                    0.999269      26.508595      73.241804       0.651288       0.408497      -1.078930      -0.031348       0.015795      -0.009337       0.036323       0.008733      -0.013378       0.007762       0.003162       0.034344      -0.021286       0.001899       0.019387             14.125025      17.901388      -7.149467       6.149930      12.191815       0.116572      12.281873          -0.000904
          131              C       4.243430       1.693812       3.537867      -0.112950      35.981400 0.43044435E+03  0.10144456E+05                                 9.653664                            7.051423      -0.144322       1.927034                    0.999400      29.669986      86.786806       0.599966       0.433179      -1.048573      -0.009753       0.009700       0.009758       0.016866       0.020091      -0.044780      -0.006325      -0.023655      -0.040457      -0.055382       0.007079       0.048303             11.929068      13.894042      -2.639253       6.612934       8.279316       1.135075      13.613846          -0.000574
          132              C       3.124720       2.346963       3.057066      -0.018553      40.557851 0.41934453E+03  0.96819472E+04                                10.173785                            6.737951       0.052255       2.024736                    0.999208      26.774845      74.051129       0.653429       0.405991      -1.080738       0.013442       0.007513       0.045922       0.048435      -0.014373      -0.008375      -0.001319       0.007352      -0.001101      -0.017088      -0.000005       0.017093             13.828586      12.858196      -0.747110       6.951631      11.079291       5.312063      17.548270          -0.000270
          133              C       2.619452       3.451980       3.731404      -0.131871      36.667775 0.45635783E+03  0.10918425E+05                                 9.777902                            7.263265      -0.106938       1.930854                    0.999527      30.380628      89.669231       0.590557       0.433500      -1.047907      -0.008761      -0.030243       0.022032       0.038429      -0.013443      -0.009898      -0.031407       0.056479      -0.032017      -0.052031       0.015172       0.036858             11.851265       8.594672      -1.714517       2.324650      12.632174       6.190322      14.326949           0.000198
          134              C       5.986536       1.318626       5.306547       0.570159      25.622792 0.26028205E+03  0.54221735E+04                                 8.063727                            5.693915      -0.055244       2.035311                    0.999542      22.370079      62.000535       0.629460       0.467099      -1.026545       0.038046      -0.030465       0.010583       0.049876       0.077833      -0.037680      -0.021349      -0.043710      -0.088575      -0.074348      -0.032963       0.107311             10.621038      14.286140      -5.978444       4.123781       8.929132      -1.014412       8.647842           0.001312
          135              C       2.400365       1.843064       1.846196       0.630911      23.314342 0.25013674E+03  0.51715764E+04                                 7.644438                            5.645799      -0.077133       2.038682                    0.999501      21.894908      60.926092       0.619949       0.477864      -1.018289      -0.031740      -0.022709      -0.050322       0.063682       0.026057      -0.073316      -0.070494      -0.021470      -0.016406      -0.092498      -0.022632       0.115129              9.640181       8.654413       0.589443       4.813843       7.481275       3.621265      12.784855          -0.000040
          136              C       3.501275       8.401963       7.188715       0.631177      23.561353 0.24399364E+03  0.50118000E+04                                 7.662523                            5.562032      -0.090362       2.037844                    0.999393      21.710991      60.158702       0.627150       0.475466      -1.019877      -0.051046       0.001006      -0.043166       0.066859      -0.078736      -0.011821      -0.013318      -0.133173      -0.174132      -0.084329      -0.048077       0.132406              9.649715      12.877675       4.239792       3.553058       6.628965       0.818143       9.442505           0.001036
          137              C       4.678864       8.872999       8.007952      -0.020365      41.197979 0.42733266E+03  0.98983067E+04                                10.255616                            6.794746       0.064951       2.028813                    0.999240      26.775460      73.813209       0.652679       0.405146      -1.082909       0.031545       0.016058       0.025363       0.043546      -0.001666      -0.011989      -0.012047       0.007470       0.033750      -0.018123      -0.003355       0.021478             13.878804      17.220781       5.514260       7.045035      11.917539      -0.523030      12.498093          -0.000347
          138              C       5.127991       8.118520       9.096721      -0.109705      34.260408 0.41510040E+03  0.96802588E+04                                 9.281658                            6.889646      -0.078339       1.950239                    0.999544      29.256598      84.720893       0.612492       0.428817      -1.052773       0.007903       0.018878      -0.004546       0.020964      -0.003256      -0.048112       0.015299      -0.033996      -0.024854      -0.059589       0.014409       0.045180             11.165905      12.201189       0.939422       5.978936       8.725671      -2.688208      12.570853          -0.000030
          139              C       6.245332       8.466320       9.773086      -0.014840      38.674872 0.40893539E+03  0.93701925E+04                                 9.822452                            6.635833       0.090883       2.039950                    0.999224      26.499675      72.700629       0.661980       0.403801      -1.083618      -0.013461       0.023420      -0.034861       0.044101       0.007207      -0.005008       0.007884      -0.004993      -0.019535      -0.014438       0.002649       0.011789             13.069471      11.184681       0.332339       5.178961      13.239871      -6.440621      14.783860          -0.000012
          140              C       6.939562       9.616524       9.449849      -0.121749      35.941408 0.44159946E+03  0.10455055E+05                                 9.595782                            7.106958      -0.115455       1.929774                    0.999486      29.888211      87.104916       0.603168       0.428914      -1.053089      -0.016428      -0.005490      -0.007974       0.019069      -0.020494      -0.009062       0.043517       0.044327       0.013820      -0.057560       0.008333       0.049228             11.739835       8.684548       2.574711       1.306830      14.947429      -6.250793      11.587527          -0.000192
          141              C       6.505497      10.403865       8.366653      -0.024029      41.152774 0.42929848E+03  0.99467757E+04                                10.224669                            6.787379       0.093281       2.035331                    0.999244      26.858869      73.848184       0.656912       0.402417      -1.085666      -0.028570      -0.036055       0.004920       0.046265      -0.003497       0.007788      -0.001943      -0.000665       0.040198      -0.011250      -0.005169       0.016419             13.965109      13.317302       7.162190       0.913789      18.059243      -5.116525      10.518781           0.000244
          142              C       5.396372      10.001294       7.644691      -0.114890      35.686465 0.43064085E+03  0.10140491E+05                                 9.568208                            7.034479      -0.132959       1.928486                    0.999399      29.678206      86.501989       0.603646       0.430903      -1.050965       0.009052      -0.008840       0.014984       0.019611      -0.046602      -0.015265      -0.001927      -0.001759       0.049986      -0.057002       0.015065       0.041937             11.716151      13.665852       6.230856       2.775301      13.127668      -1.298870       8.354932           0.000014
          143              C       6.787571       7.585867      10.913026       0.634831      22.078407 0.24320294E+03  0.49891373E+04                                 7.359437                            5.565692      -0.045952       2.055465                    0.999324      21.610648      59.749443       0.625099       0.477640      -1.019198       0.023130      -0.034952       0.046058       0.062273      -0.021516      -0.081346       0.064703       0.057641       0.010646      -0.093742      -0.027398       0.121140              9.055398       6.893734      -0.783705       3.337831       9.393536      -4.349410      10.878923           0.000000
          144              C       7.335287      11.619795       7.985153       0.632092      23.861602 0.24476007E+03  0.50241864E+04                                 7.692787                            5.554314      -0.034422       2.056217                    0.999459      21.628803      59.627489       0.631291       0.472663      -1.022870       0.035460       0.059333      -0.006935       0.069469      -0.079332      -0.030282       0.050902      -0.000325      -0.031341      -0.078516      -0.033268       0.111784              9.769352       8.983786       4.978375      -0.044706      12.346638      -3.325061       7.977632           0.000430
          145              C       4.947245       2.629037      44.871585       0.587084      25.284408 0.26752707E+03  0.56381148E+04                                 8.100030                            5.859576      -0.237747       1.976035                    0.999141      22.735096      64.366433       0.603871       0.481278      -1.014087       0.048583      -0.055050      -0.010462       0.074164       0.055837       0.002789      -0.063946      -0.130405      -0.207635      -0.098217      -0.039344       0.137561             10.260619      14.516825      -4.683571      -3.092144       6.945705       1.767720       9.319328           0.000584
          146              C       3.829904       3.202769      45.718180      -0.043323      43.312176 0.45979787E+03  0.10889648E+05                                10.683103                            7.107601      -0.028405       1.987669                    0.999244      27.860984      78.664465       0.627695       0.412012      -1.074152      -0.057404      -0.008549       0.011417       0.059150      -0.010061       0.004503      -0.003374      -0.013176       0.005608      -0.013353      -0.000045       0.013398             14.370648      17.658317      -6.484069      -6.343808      12.171269      -0.637713      13.282357           0.000176
          147              C       3.109658       4.263969      45.196848      -0.114691      35.963647 0.43877259E+03  0.10399038E+05                                 9.684388                            7.132760      -0.155275       1.920615                    0.999431      29.953248      88.101104       0.594354       0.434817      -1.046713      -0.022681      -0.017968       0.005241       0.029407       0.052022       0.010614       0.006812      -0.025948       0.033188      -0.059398       0.007805       0.051594             11.872301      13.338384      -6.850401      -1.911576      13.151712      -1.693772       9.126807          -0.000491
          148              C       2.058043       4.825378      45.916783      -0.001175      40.856913 0.41433449E+03  0.95388735E+04                                10.253777                            6.718244       0.045492       2.028115                    0.999269      26.508799      73.242883       0.651281       0.408500      -1.078927       0.015797      -0.031348       0.009334       0.036323       0.008749      -0.007756       0.013386      -0.003162       0.034325      -0.021298       0.001911       0.019387             14.125344      12.192059      -7.149660      -0.116565      17.901827      -6.150106      12.282147          -0.000882
          149              C       1.693812       4.243430      47.126133      -0.112952      35.981651 0.43044506E+03  0.10144486E+05                                 9.653716                            7.051427      -0.144351       1.927024                    0.999400      29.670148      86.787599       0.599965       0.433179      -1.048572       0.009698      -0.009756      -0.009757       0.016865       0.020098       0.006331       0.044784       0.023655      -0.040440      -0.055384       0.007071       0.048313             11.929171       8.279372      -2.639290      -1.135092      13.894168      -6.613008      13.613973          -0.000582
          150              C       2.346963       3.124720      47.606934      -0.018556      40.558024 0.41934550E+03  0.96819742E+04                                10.173807                            6.737954       0.052247       2.024732                    0.999208      26.774888      74.051240       0.653430       0.405990      -1.080738       0.007512       0.013442      -0.045923       0.048436      -0.014373       0.001319       0.008377      -0.007354      -0.001092      -0.017090      -0.000004       0.017094             13.828638      11.079285      -0.747149      -5.312024      12.858310      -6.951698      17.548320          -0.000267
          151              C       3.451980       2.619452      46.932596      -0.131880      36.668120 0.45636213E+03  0.10918553E+05                                 9.777934                            7.263277      -0.106966       1.930840                    0.999527      30.380916      89.670158       0.590560       0.433498      -1.047909      -0.030249      -0.008763      -0.022037       0.038437      -0.013448       0.031405       0.009896      -0.056487      -0.032009      -0.052032       0.015170       0.036862             11.851308      12.632158      -1.714556      -6.190287       8.594761      -2.324694      14.327006           0.000190
          152              C       1.318626       5.986536      45.357453       0.570193      25.623967 0.26029413E+03  0.54225049E+04                                 8.064010                            5.694071      -0.055257       2.035288                    0.999542      22.370941      62.004006       0.629445       0.467103      -1.026539      -0.030465       0.038048      -0.010591       0.049880       0.077852       0.021366       0.037687       0.043716      -0.088611      -0.074358      -0.032985       0.107343             10.621465       8.929478      -5.978735       1.014488      14.286775      -4.123991       8.648141           0.001263
          153              C       1.843064       2.400365      48.817804       0.630910      23.314341 0.25013655E+03  0.51715715E+04                                 7.644436                            5.645795      -0.077133       2.038681                    0.999502      21.894910      60.926094       0.619950       0.477864      -1.018289      -0.022708      -0.031739       0.050323       0.063682       0.026056       0.070494       0.073317       0.021468      -0.016408      -0.092498      -0.022630       0.115129              9.640189       7.481256       0.589444      -3.621252       8.654439      -4.813870      12.784873          -0.000041
          154              C       8.401963       3.501275      43.475285       0.631184      23.561373 0.24399428E+03  0.50118161E+04                                 7.662537                            5.562048      -0.090390       2.037835                    0.999393      21.710955      60.158615       0.627147       0.475468      -1.019876       0.001011      -0.051048       0.043171       0.066863      -0.078736       0.013323       0.011822       0.133177      -0.174126      -0.084333      -0.048074       0.132407              9.649716       6.628998       4.239814      -0.818135      12.877663      -3.553023       9.442487           0.001010
          155              C       8.872999       4.678864      42.656048      -0.020369      41.197837 0.42733327E+03  0.98983200E+04                                10.255571                            6.794741       0.064979       2.028821                    0.999240      26.775490      73.813184       0.652681       0.405145      -1.082911       0.016064       0.031540      -0.025369       0.043548      -0.001662       0.012048       0.011986      -0.007473       0.033764      -0.018121      -0.003360       0.021481             13.878687      11.917484       5.514216       0.523046      17.220559      -7.044921      12.498018          -0.000348
          156              C       8.118520       5.127991      41.567279      -0.109690      34.259519 0.41508964E+03  0.96799310E+04                                 9.281475                            6.889544      -0.078301       1.950256                    0.999544      29.256093      84.718692       0.612499       0.428815      -1.052776       0.018885       0.007893       0.004532       0.020964      -0.003261      -0.015301       0.048119       0.033992      -0.024819      -0.059592       0.014402       0.045191             11.165643       8.725465       0.939387       2.688148      12.200819      -5.978765      12.570644          -0.000029
          157              C       8.466320       6.245332      40.890914      -0.014819      38.673383 0.40892076E+03  0.93697615E+04                                 9.822187                            6.635706       0.090912       2.039967                    0.999224      26.499113      72.698421       0.661988       0.403800      -1.083620       0.023428      -0.013471       0.034846       0.044097       0.007207      -0.007894       0.005019       0.004989      -0.019524      -0.014451       0.002663       0.011788             13.069034      13.239362       0.332356       6.440358      11.184283      -5.178756      14.783456          -0.000026
          158              C       9.616524       6.939562      41.214151      -0.121736      35.940537 0.44158882E+03  0.10454728E+05                                 9.595603                            7.106858      -0.115422       1.929789                    0.999486      29.887801      87.103102       0.603174       0.428912      -1.053091      -0.005481      -0.016438       0.007960       0.019069      -0.020496      -0.043519       0.009067      -0.044322       0.013844      -0.057561       0.008326       0.049235             11.739560      14.946947       2.574576       6.250636       8.684342      -1.306841      11.587391          -0.000198
          159              C      10.403865       6.505497      42.297347      -0.024033      41.152497 0.42929831E+03  0.99467652E+04                                10.224597                            6.787364       0.093312       2.035341                    0.999244      26.858882      73.848060       0.656915       0.402415      -1.085667      -0.036048      -0.028578      -0.004927       0.046265      -0.003489       0.001946      -0.007791       0.000670       0.040196      -0.011245      -0.005175       0.016420             13.964935      18.058955       7.161985       5.116518      13.317061      -0.913797      10.518790           0.000225
          160              C      10.001294       5.396372      43.019309      -0.114895      35.686585 0.43064404E+03  0.10140584E+05                                 9.568216                            7.034498      -0.132942       1.928489                    0.999399      29.678347      86.502459       0.603646       0.430903      -1.050966      -0.008835       0.009046      -0.014992       0.019613      -0.046598       0.001931       0.015259       0.001763       0.050001      -0.057000       0.015073       0.041927             11.716124      13.127652       6.230818       1.298900      13.665765      -2.775270       8.354956          -0.000035
          161              C       7.585867       6.787571      39.750974       0.634833      22.078088 0.24320013E+03  0.49890630E+04                                 7.359360                            5.565660      -0.045941       2.055473                    0.999324      21.610473      59.748774       0.625101       0.477640      -1.019199      -0.034940       0.023113      -0.046074       0.062273      -0.021524      -0.064700       0.081348      -0.057639       0.010658      -0.093736      -0.027409       0.121145              9.055249       9.393337      -0.783629       4.349272       6.893621      -3.337740      10.878791          -0.000002
          162              C      11.619795       7.335287      42.678847       0.632103      23.861561 0.24476026E+03  0.50241905E+04                                 7.692793                            5.554331      -0.034439       2.056213                    0.999459      21.628700      59.627175       0.631287       0.472666      -1.022869       0.059340       0.035458       0.006924       0.069473      -0.079336      -0.050903       0.030280       0.000326      -0.031324      -0.078522      -0.033263       0.111785              9.769334      12.346604       4.978298       3.325107       8.983696       0.044707       7.977701           0.000403
          163              C       8.745655      11.063863      19.539585       0.587044      25.290074 0.26760830E+03  0.56401998E+04                                 8.101055                            5.860430      -0.239368       1.975450                    0.999137      22.737213      64.372501       0.603838       0.481272      -1.014100      -0.048524       0.055321      -0.010447       0.074325       0.055755      -0.002774       0.064059      -0.130527      -0.207793      -0.098290      -0.039351       0.137641             10.261854      14.517434      -4.684827       3.093776       6.947546      -1.768555       9.320582          -0.000043
          164              C       9.862996      10.490131      20.386180      -0.043580      43.316272 0.45987144E+03  0.10891521E+05                                10.682346                            7.107244      -0.028868       1.987420                    0.999243      27.864541      78.667799       0.627851       0.411905      -1.074252       0.057589       0.008690       0.011347       0.059336      -0.010138      -0.004436       0.003351      -0.013354       0.005524      -0.013437      -0.000020       0.013457             14.369098      17.654253      -6.483267       6.343025      12.171181       0.637549      13.281860          -0.000005
          165              C      10.583242       9.428931      19.864848      -0.114659      35.959087 0.43871304E+03  0.10397118E+05                                 9.683017                            7.131906      -0.155344       1.920596                    0.999431      29.951447      88.089358       0.594445       0.434772      -1.046756       0.022768       0.018021       0.005204       0.029499       0.052047      -0.010657      -0.006833      -0.026125       0.033205      -0.059450       0.007796       0.051654             11.870320      13.335100      -6.848833       1.911303      13.150184       1.693567       9.125677           0.000446
          166              C      11.634857       8.867522      20.584783      -0.001046      40.854066 0.41429519E+03  0.95377388E+04                                10.253426                            6.717999       0.045275       2.028070                    0.999268      26.507158      73.237375       0.651282       0.408509      -1.078922      -0.015774       0.031346       0.009303       0.036303       0.008804       0.007755      -0.013438      -0.003187       0.034344      -0.021373       0.001942       0.019431             14.124950      12.190712      -7.149059       0.116418      17.901879       6.150473      12.282258           0.001035
          167              C      11.999088       9.449470      21.794133      -0.112929      35.981302 0.43042940E+03  0.10144034E+05                                 9.653738                            7.051325      -0.144447       1.927009                    0.999400      29.669520      86.785658       0.599966       0.433182      -1.048570      -0.009665       0.009759      -0.009756       0.016847       0.020114      -0.006365      -0.044810       0.023561      -0.040418      -0.055383       0.007015       0.048367             11.929502       8.278945      -2.639306       1.134847      13.894974       6.613650      13.614588           0.000577
          168              C      11.345937      10.568180      22.274934      -0.018521      40.555605 0.41932221E+03  0.96812304E+04                                10.173166                            6.737615       0.052131       2.024697                    0.999208      26.774139      74.046585       0.653473       0.405972      -1.080758      -0.007470      -0.013401      -0.045960       0.048453      -0.014374      -0.001316      -0.008424      -0.007436      -0.001020      -0.017121      -0.000004       0.017125             13.827703      11.077647      -0.747423       5.310920      12.858098       6.951507      17.547365           0.000247
          169              C      10.240920      11.073448      21.600596      -0.131967      36.666023 0.45633890E+03  0.10917637E+05                                 9.776618                            7.262456      -0.107354       1.930669                    0.999527      30.381880      89.665590       0.590683       0.433422      -1.047976       0.030403       0.008892      -0.022170       0.038664      -0.013488      -0.031386      -0.009940      -0.056715      -0.031900      -0.052095       0.015122       0.036973             11.849366      12.628690      -1.714630       6.188527       8.594070       2.324331      14.325338           0.000085
          170              C      12.374274       7.706364      20.025453       0.570185      25.622109 0.26027307E+03  0.54220035E+04                                 8.063711                            5.693889      -0.055433       2.035243                    0.999541      22.371108      62.005870       0.629442       0.467111      -1.026526       0.030460      -0.038055      -0.010572       0.049877       0.077809      -0.021387      -0.037659       0.043637      -0.088674      -0.074280      -0.033024       0.107304             10.620966       8.928602      -5.978007      -1.014343      14.286172       4.124026       8.648124          -0.000697
          171              C      11.849836      11.292535      23.485804       0.630895      23.314414 0.25013919E+03  0.51716416E+04                                 7.644443                            5.645829      -0.077170       2.038671                    0.999501      21.895079      60.926716       0.619947       0.477865      -1.018288       0.022718       0.031742       0.050317       0.063683       0.026056      -0.070486      -0.073322       0.021425      -0.016310      -0.092483      -0.022645       0.115128              9.640183       7.480869       0.589260       3.620869       8.654674       4.814030      12.785007           0.000047
          172              C       5.290937      10.191625      18.143285       0.631334      23.563475 0.24402176E+03  0.50125248E+04                                 7.663330                            5.562647      -0.091450       2.037500                    0.999391      21.710558      60.158498       0.627065       0.475517      -1.019849      -0.001160       0.051072       0.043278       0.066953      -0.078778      -0.013458      -0.011838       0.133229      -0.174192      -0.084433      -0.048043       0.132475              9.650806       6.630257       4.240902       0.817811      12.880122       3.552860       9.442041          -0.000052
          173              C       4.819901       9.014036      17.324048      -0.020476      41.197814 0.42736007E+03  0.98990457E+04                                10.255253                            6.794779       0.065319       2.028910                    0.999241      26.776712      73.815715       0.652708       0.405124      -1.082930      -0.016128      -0.031496      -0.025416       0.043567      -0.001636      -0.012083      -0.011902      -0.007559       0.033847      -0.018114      -0.003352       0.021467             13.877838      11.917933       5.514177      -0.523845      17.219734       7.043059      12.495848           0.000035
          174              C       5.574380       8.564909      16.235279      -0.109670      34.256681 0.41506497E+03  0.96791474E+04                                 9.280765                            6.889231      -0.078119       1.950317                    0.999545      29.254959      84.712657       0.612531       0.428802      -1.052791      -0.018929      -0.007875       0.004483       0.020986      -0.003278       0.015255      -0.048154       0.033980      -0.024856      -0.059618       0.014422       0.045195             11.164489       8.725170       0.939237      -2.688111      12.199574       5.977577      12.568722           0.000010
          175              C       5.226580       7.447568      15.558914      -0.014744      38.667091 0.40885970E+03  0.93679620E+04                                 9.821071                            6.635185       0.091057       2.040048                    0.999224      26.496734      72.689055       0.662022       0.403797      -1.083628      -0.023427       0.013475       0.034817       0.044075       0.007193       0.007931      -0.005052       0.004946      -0.019576      -0.014499       0.002718       0.011781             13.067216      13.238098       0.332396      -6.439492      11.182744       5.177530      14.780805           0.000009
          176              C       4.076376       6.753338      15.882151      -0.121601      35.932782 0.44148281E+03  0.10451523E+05                                 9.594198                            7.105975      -0.115204       1.929917                    0.999486      29.883183      87.084895       0.603220       0.428909      -1.053100       0.005464       0.016422       0.007931       0.019038      -0.020560       0.043548      -0.009138      -0.044305       0.013820      -0.057585       0.008243       0.049342             11.737754      14.944919       2.574183      -6.249663       8.682993       1.306410      11.585351           0.000054
          177              C       3.289035       7.187403      16.965347      -0.023976      41.148245 0.42925608E+03  0.99455035E+04                                10.223868                            6.787011       0.093312       2.035362                    0.999244      26.857272      73.841640       0.656937       0.402413      -1.085673       0.036019       0.028595      -0.004949       0.046255      -0.003533      -0.001924       0.007778       0.000615       0.040173      -0.011267      -0.005139       0.016407             13.963870      18.057753       7.161396      -5.116378      13.315975       0.913377      10.517882          -0.000225
          178              C       3.691606       8.296528      17.687309      -0.114934      35.686387 0.43064596E+03  0.10140609E+05                                 9.568027                            7.034411      -0.132793       1.928524                    0.999399      29.678878      86.503044       0.603665       0.430890      -1.050977       0.008790      -0.008997      -0.015052       0.019616      -0.046577      -0.001950      -0.015220       0.001763       0.049996      -0.056974       0.015093       0.041881             11.715837      13.127802       6.230629      -1.299653      13.665215       2.774354       8.354496          -0.000014
          179              C       6.107033       6.905329      14.418974       0.634818      22.077389 0.24319612E+03  0.49889485E+04                                 7.359151                            5.565597      -0.045903       2.055498                    0.999323      21.610100      59.747094       0.625109       0.477637      -1.019203       0.034933      -0.023110      -0.046066       0.062261      -0.021553       0.064677      -0.081347      -0.057629       0.010678      -0.093700      -0.027447       0.121147              9.054812       9.393145      -0.783509      -4.348936       6.893370       3.337395      10.877922           0.000001
          180              C       2.073105       6.357613      17.346847       0.632069      23.860523 0.24474951E+03  0.50239042E+04                                 7.692474                            5.554139      -0.034239       2.056287                    0.999459      21.628391      59.625530       0.631312       0.472653      -1.022877      -0.059355      -0.035438       0.006918       0.069475      -0.079328       0.050885      -0.030308       0.000339      -0.031424      -0.078484      -0.033307       0.111790              9.768894      12.345966       4.978014      -3.324942       8.983338      -0.044659       7.977377          -0.000326
          181              C       9.475487       1.899205       6.873585       0.587088      25.284010 0.26752233E+03  0.56379875E+04                                 8.099925                            5.859509      -0.237645       1.976072                    0.999141      22.734937      64.365741       0.603877       0.481275      -1.014088      -0.055029      -0.048587      -0.010461       0.074151      -0.055842      -0.063936      -0.002788       0.130395      -0.207619      -0.098208      -0.039344       0.137552             10.260457       6.945537       4.683423       1.767650      14.516617       3.092017       9.319217           0.000608
          182              C      10.049219       3.016546       7.720180      -0.043302      43.311178 0.45978748E+03  0.10889340E+05                                10.682972                            7.107543      -0.028379       1.987685                    0.999244      27.860555      78.663041       0.627695       0.412015      -1.074150      -0.008539       0.057389       0.011422       0.059135       0.010055      -0.003376      -0.004510       0.013160       0.005616      -0.013346      -0.000047       0.013393             14.370438      12.171000       6.483927      -0.637670      17.658136       6.343756      13.282177           0.000195
          183              C      11.110419       3.736792       7.198848      -0.114682      35.962637 0.43876105E+03  0.10398680E+05                                 9.684196                            7.132662      -0.155212       1.920644                    0.999431      29.952593      88.098368       0.594360       0.434817      -1.046715      -0.017963       0.022679       0.005238       0.029402      -0.052013       0.006801      -0.010621       0.025937       0.033193      -0.059390       0.007810       0.051581             11.872025      13.151364       6.850230      -1.693693      13.338127       1.911530       9.126584          -0.000471
          184              C      11.671828       4.788407       7.918783      -0.001174      40.856186 0.41432895E+03  0.95387053E+04                                10.253642                            6.718189       0.045541       2.028132                    0.999269      26.508580      73.241904       0.651286       0.408498      -1.078929      -0.031348      -0.015793       0.009333       0.036321      -0.008738       0.013379       0.007761       0.003157       0.034350      -0.021290       0.001901       0.019389             14.125119      17.901514       7.149530      -6.150001      12.191883       0.116548      12.281961          -0.000890
          185              C      11.089880       5.152638       9.128133      -0.112960      35.981991 0.43045124E+03  0.10144668E+05                                 9.653772                            7.051478      -0.144345       1.927022                    0.999400      29.670361      86.788368       0.599963       0.433179      -1.048573      -0.009754      -0.009701      -0.009759       0.016867      -0.020087       0.044777      -0.006327      -0.023661      -0.040456      -0.055379       0.007080       0.048298             11.929227      13.894236       2.639331      -6.613038       8.279428       1.135057      13.614018          -0.000599
          186              C       9.971170       4.499487       9.608934      -0.018564      40.558233 0.41934944E+03  0.96820860E+04                                10.173819                            6.737974       0.052254       2.024732                    0.999208      26.775051      74.051719       0.653430       0.405989      -1.080739       0.013446      -0.007517      -0.045922       0.048436       0.014375       0.008370      -0.001317       0.007347      -0.001091      -0.017087      -0.000004       0.017091             13.828616      12.858258       0.747179      -6.951647      11.079295       5.311999      17.548294          -0.000258
          187              C       9.465902       3.394470       8.934596      -0.131878      36.667951 0.45636083E+03  0.10918511E+05                                 9.777908                            7.263274      -0.106938       1.930850                    0.999527      30.380787      89.669646       0.590559       0.433499      -1.047909      -0.008752       0.030237      -0.022027       0.038420       0.013444       0.009895      -0.031408       0.056469      -0.032017      -0.052029       0.015176       0.036853             11.851252       8.594684       1.714551      -2.324628      12.632163       6.190281      14.326907           0.000205
          188              C      12.832986       5.527824       7.359453       0.570170      25.622677 0.26028044E+03  0.54221397E+04                                 8.063722                            5.693907      -0.055277       2.035299                    0.999542      22.370193      62.001159       0.629458       0.467101      -1.026542       0.038044       0.030468      -0.010583       0.049876      -0.077830       0.037680      -0.021350      -0.043709      -0.088581      -0.074345      -0.032965       0.107310             10.621032      14.286127       5.978426      -4.123794       8.929117      -1.014417       8.647853           0.001281
          189              C       9.246815       5.003386      10.819804       0.630920      23.314097 0.25013409E+03  0.51715054E+04                                 7.644374                            5.645763      -0.077116       2.038688                    0.999502      21.894755      60.925467       0.619952       0.477863      -1.018290      -0.031736       0.022705       0.050328       0.063684      -0.026054       0.073320      -0.070498      -0.021475      -0.016412      -0.092505      -0.022628       0.115133              9.640084       8.654330      -0.589407      -4.813792       7.481166       3.621166      12.784756          -0.000045
          190              C      10.347725      12.137387       5.477285       0.631174      23.561427 0.24399495E+03  0.50118314E+04                                 7.662523                            5.562038      -0.090351       2.037845                    0.999393      21.711041      60.158781       0.627151       0.475465      -1.019878      -0.051045      -0.001003       0.043163       0.066856       0.078734       0.011823      -0.013315      -0.133175      -0.174120      -0.084329      -0.048074       0.132403              9.649699      12.877612      -4.239782      -3.553050       6.628959       0.818152       9.442526           0.001050
          191              C      11.525314      11.666351       4.658048      -0.020365      41.197894 0.42733262E+03  0.98983032E+04                                10.255591                            6.794742       0.064946       2.028811                    0.999240      26.775464      73.813155       0.652680       0.405146      -1.082910       0.031541      -0.016061      -0.025367       0.043546       0.001663       0.011990      -0.012045       0.007468       0.033759      -0.018120      -0.003361       0.021480             13.878739      17.220629      -5.514243      -7.044984      11.917502      -0.523023      12.498084          -0.000351
          192              C      11.974441      12.420830       3.569279      -0.109695      34.259753 0.41509208E+03  0.96800090E+04                                 9.281532                            6.889573      -0.078319       1.950250                    0.999544      29.256225      84.719360       0.612496       0.428816      -1.052774       0.007893      -0.018884       0.004535       0.020963       0.003259       0.048116       0.015303      -0.033993      -0.024821      -0.059590       0.014402       0.045188             11.165723      12.200913      -0.939416      -5.978809       8.725533      -2.688165      12.570721          -0.000023
          193              C      13.091782      12.073030       2.892914      -0.014827      38.673858 0.40892536E+03  0.93698968E+04                                 9.822271                            6.635746       0.090900       2.039961                    0.999224      26.499289      72.699110       0.661986       0.403800      -1.083620      -0.013471      -0.023428       0.034847       0.044098      -0.007207       0.005016       0.007892      -0.004991      -0.019522      -0.014447       0.002659       0.011788             13.069166      11.184394      -0.332385      -5.178799      13.239520      -6.440432      14.783584          -0.000023
          194              C       0.093112      10.922826       3.216151      -0.121744      35.940925 0.44159370E+03  0.10454875E+05                                 9.595669                            7.106894      -0.115440       1.929780                    0.999486      29.888005      87.103891       0.603173       0.428912      -1.053091      -0.016440       0.005481       0.007961       0.019071       0.020494       0.009063       0.043519       0.044324       0.013845      -0.057561       0.008330       0.049231             11.739659       8.684426      -2.574663      -1.306818      14.947118      -6.250682      11.587433          -0.000181
          195              C      13.351947      10.135485       4.299347      -0.024038      41.152878 0.42930129E+03  0.99468507E+04                                10.224652                            6.787381       0.093299       2.035335                    0.999244      26.858992      73.848406       0.656915       0.402414      -1.085668      -0.028578       0.036050      -0.004927       0.046266       0.003489      -0.007791      -0.001947      -0.000672       0.040198      -0.011245      -0.005175       0.016420             13.965054      13.317246      -7.162143      -0.913800      18.059119      -5.116500      10.518796           0.000240
          196              C      12.242822      10.538056       5.021309      -0.114897      35.686762 0.43064559E+03  0.10140628E+05                                 9.568235                            7.034501      -0.132968       1.928478                    0.999399      29.678454      86.502757       0.603647       0.430901      -1.050967       0.009048       0.008837      -0.014991       0.019613       0.046600       0.015262      -0.001929      -0.001764       0.049997      -0.057002       0.015070       0.041931             11.716170      13.665852      -6.230870      -2.775309      13.127688      -1.298868       8.354970           0.000016
          197              C      13.634021      12.953483       1.752974       0.634832      22.078139 0.24320049E+03  0.49890730E+04                                 7.359373                            5.565665      -0.045944       2.055472                    0.999324      21.610504      59.748900       0.625100       0.477640      -1.019198       0.023114       0.034941      -0.046074       0.062273       0.021521       0.081348       0.064701       0.057640       0.010654      -0.093738      -0.027406       0.121144              9.055273       6.893631       0.783633      -3.337747       9.393372      -4.349297      10.878815          -0.000001
          198              C       0.488837       8.919555       4.680847       0.632101      23.861394 0.24475794E+03  0.50241294E+04                                 7.692737                            5.554288      -0.034410       2.056222                    0.999459      21.628658      59.626925       0.631293       0.472663      -1.022870       0.035458      -0.059339       0.006928       0.069472       0.079335       0.030280       0.050903      -0.000322      -0.031329      -0.078521      -0.033263       0.111784              9.769275       8.983704      -4.978315       0.044702      12.346519      -3.325040       7.977602           0.000422
          199              C       4.217413      11.793695      32.205585       0.587102      25.283872 0.26751959E+03  0.56379313E+04                                 8.099961                            5.859516      -0.237706       1.976052                    0.999141      22.735046      64.366649       0.603869       0.481281      -1.014082       0.055042       0.048583      -0.010466       0.074159      -0.055841       0.063940       0.002786       0.130407      -0.207630      -0.098212      -0.039349       0.137561             10.260553       6.945670       4.683561      -1.767696      14.516786      -3.092074       9.319204           0.000593
          200              C       3.643681      10.676354      33.052180      -0.043319      43.312756 0.45980171E+03  0.10889783E+05                                10.683277                            7.107680      -0.028407       1.987671                    0.999244      27.861078      78.665393       0.627684       0.412018      -1.074146       0.008540      -0.057394       0.011425       0.059140       0.010059       0.003374       0.004504       0.013174       0.005606      -0.013351      -0.000046       0.013397             14.370956      12.171542       6.484292       0.637691      17.658795      -6.343950      13.282532           0.000181
          201              C       2.582481       9.956108      32.530848      -0.114705      35.964829 0.43878733E+03  0.10399495E+05                                 9.684640                            7.132902      -0.155299       1.920601                    0.999431      29.953906      88.104068       0.594345       0.434820      -1.046710       0.017959      -0.022671       0.005249       0.029395      -0.052017      -0.006803       0.010608       0.025948       0.033176      -0.059391       0.007807       0.051584             11.872692      13.152215       6.850728       1.693838      13.338873      -1.911611       9.126989          -0.000482
          202              C       2.021072       8.904493      33.250783      -0.001177      40.857224 0.41433613E+03  0.95389231E+04                                10.253837                            6.718257       0.045503       2.028117                    0.999269      26.508868      73.243178       0.651280       0.408500      -1.078927       0.031343       0.015801       0.009340       0.036322      -0.008746      -0.013382      -0.007757       0.003160       0.034322      -0.021294       0.001910       0.019384             14.125500      17.902089       7.149802       6.150190      12.192214      -0.116534      12.282197          -0.000883
          203              C       2.603020       8.540262      34.460133      -0.112954      35.981663 0.43044524E+03  0.10144489E+05                                 9.653722                            7.051433      -0.144349       1.927025                    0.999400      29.670091      86.787336       0.599965       0.433180      -1.048573       0.009752       0.009702      -0.009754       0.016863      -0.020098      -0.044782       0.006329      -0.023657      -0.040449      -0.055384       0.007073       0.048311             11.929186      13.894203       2.639272       6.613039       8.279378      -1.135098      13.613976          -0.000570
          204              C       3.721730       9.193413      34.940934      -0.018555      40.557939 0.41934407E+03  0.96819348E+04                                10.173806                            6.737949       0.052254       2.024735                    0.999208      26.774827      74.051090       0.653429       0.405991      -1.080737      -0.013445       0.007515      -0.045918       0.048433       0.014372      -0.008377       0.001320       0.007351      -0.001101      -0.017088      -0.000004       0.017092             13.828649      12.858310       0.747104       6.951724      11.079298      -5.312056      17.548339          -0.000266
          205              C       4.226998      10.298430      34.266596      -0.131875      36.668036 0.45636065E+03  0.10918514E+05                                 9.777953                            7.263289      -0.106943       1.930851                    0.999527      30.380754      89.669801       0.590556       0.433501      -1.047907       0.008756      -0.030239      -0.022029       0.038424       0.013444      -0.009895       0.031406       0.056480      -0.032016      -0.052030       0.015171       0.036858             11.851333       8.594777       1.714531       2.324718      12.632215      -6.190315      14.327006           0.000193
          206              C       0.859914       8.165076      32.691453       0.570191      25.623633 0.26028965E+03  0.54223907E+04                                 8.063956                            5.694026      -0.055280       2.035285                    0.999542      22.370799      62.003589       0.629447       0.467104      -1.026539      -0.038053      -0.030461      -0.010591       0.049880      -0.077850      -0.037683       0.021362      -0.043718      -0.088606      -0.074356      -0.032982       0.107338             10.621435      14.286782       5.978755       4.123993       8.929465       1.014509       8.648056           0.001276
          207              C       4.446085       8.689514      36.151804       0.630909      23.314334 0.25013625E+03  0.51715632E+04                                 7.644437                            5.645793      -0.077134       2.038682                    0.999501      21.894880      60.925977       0.619950       0.477864      -1.018289       0.031738      -0.022707       0.050324       0.063682      -0.026059      -0.073315       0.070494      -0.021469      -0.016410      -0.092497      -0.022632       0.115129              9.640194       8.654443      -0.589456       4.813876       7.481265      -3.621262      12.784873          -0.000038
          208              C       3.345175       1.555513      30.809285       0.631170      23.561423 0.24399266E+03  0.50117847E+04                                 7.662579                            5.562038      -0.090369       2.037842                    0.999393      21.711118      60.159465       0.627145       0.475469      -1.019873       0.051044       0.001001       0.043166       0.066857       0.078736      -0.011817       0.013316      -0.133169      -0.174155      -0.084324      -0.048085       0.132408              9.649884      12.878024      -4.239960       3.553160       6.629095      -0.818201       9.442532           0.001029
          209              C       2.167586       2.026549      29.990048      -0.020366      41.198840 0.42733681E+03  0.98984471E+04                                10.255843                            6.794826       0.064916       2.028803                    0.999240      26.775559      73.814136       0.652667       0.405152      -1.082903      -0.031553       0.016050      -0.025354       0.043543       0.001671      -0.011992       0.012046       0.007465       0.033741      -0.018125      -0.003352       0.021477             13.879290      17.221619      -5.514685       7.045310      11.917938       0.522900      12.498311          -0.000352
          210              C       1.718459       1.272070      28.901279      -0.109726      34.261598 0.41511477E+03  0.96807057E+04                                 9.281935                            6.889801      -0.078399       1.950214                    0.999544      29.257280      84.724167       0.612478       0.428821      -1.052767      -0.007914       0.018869       0.004561       0.020963       0.003252      -0.048104      -0.015301      -0.034003      -0.024868      -0.059584       0.014413       0.045171             11.166284      12.201739      -0.939613       5.979175       8.725964       2.688183      12.571149          -0.000038
          211              C       0.601118       1.619870      28.224914      -0.014863      38.676093 0.40894729E+03  0.93705478E+04                                 9.822688                            6.635949       0.090862       2.039938                    0.999224      26.500118      72.702538       0.661970       0.403803      -1.083615       0.013454       0.023415       0.034871       0.044105      -0.007208      -0.005002      -0.007878      -0.004998      -0.019524      -0.014428       0.002640       0.011788             13.069805      11.185048      -0.332513       5.179078      13.240221       6.440698      14.784144          -0.000008
          212              C      13.599788       2.770074      28.548151      -0.121771      35.942656 0.44161474E+03  0.10455532E+05                                 9.596053                            7.107107      -0.115499       1.929754                    0.999486      29.888827      87.107881       0.603157       0.428917      -1.053085       0.016420      -0.005501       0.007987       0.019070       0.020489      -0.009059      -0.043513       0.044336       0.013823      -0.057559       0.008338       0.049220             11.740217       8.684906      -2.575022       1.306794      14.948000       6.250939      11.587746          -0.000200
          213              C       0.340953       3.557415      29.631347      -0.024034      41.153800 0.42930375E+03  0.99469430E+04                                10.224901                            6.787452       0.093250       2.035321                    0.999244      26.859005      73.849083       0.656903       0.402420      -1.085662       0.028561      -0.036064      -0.004909       0.046265       0.003502       0.007786       0.001942      -0.000663       0.040197      -0.011253      -0.005164       0.016417             13.965607      13.317967      -7.162774       0.913761      18.059968       5.116567      10.518885           0.000239
          214              C       1.450078       3.154844      30.353309      -0.114887      35.686636 0.43063920E+03  0.10140456E+05                                 9.568314                            7.034508      -0.132977       1.928485                    0.999399      29.678033      86.501881       0.603639       0.430909      -1.050961      -0.009060      -0.008847      -0.014971       0.019608       0.046605      -0.015268       0.001924      -0.001756       0.049976      -0.057003       0.015060       0.041943             11.716399      13.666271      -6.231161       2.775358      13.127962       1.298810       8.354965          -0.000009
          215              C       0.058879       0.739417      27.084974       0.634839      22.078059 0.24319870E+03  0.49890304E+04                                 7.359369                            5.565651      -0.045925       2.055476                    0.999324      21.610472      59.748908       0.625100       0.477641      -1.019197      -0.023133      -0.034957      -0.046056       0.062276       0.021508      -0.081351      -0.064712       0.057641       0.010645      -0.093756      -0.027389       0.121145              9.055282       6.893646       0.783663       3.337773       9.393411       4.349306      10.878789          -0.000002
          216              C      13.204063       4.773345      30.012847       0.632075      23.861402 0.24475587E+03  0.50240857E+04                                 7.692746                            5.554254      -0.034353       2.056241                    0.999459      21.628869      59.627859       0.631295       0.472661      -1.022870      -0.035468       0.059326       0.006943       0.069468       0.079328      -0.030283      -0.050900      -0.000324      -0.031379      -0.078506      -0.033275       0.111782              9.769377       8.983918      -4.978515      -0.044719      12.346716       3.325012       7.977496           0.000419
          217              O       0.840744       9.023621      43.190553      -0.592655      42.184671 0.65139398E+03  0.16467741E+05                                 9.691253                            7.880714       0.005572       2.016077                    0.998270      29.535131      80.230669       0.677637       0.357535      -1.137468       0.070839      -0.047907       0.017518       0.087293       0.000746       0.031956       0.046910       0.023762      -0.136885      -0.078897       0.023439       0.055458             11.704114      19.158594       4.218786       0.835404       8.464274      -0.572314       7.489473          -0.004981
          218              O       2.014226       9.401545      45.002805      -0.447859      22.479502 0.34889611E+03  0.75274690E+04                                 6.176450                            5.678545       0.814171       2.340510                    0.998942      25.286067      62.955334       0.819113       0.346585      -1.149125       0.009585       0.002881       0.004919       0.011152      -0.048615      -0.000522       0.011645      -0.137453       0.062476      -0.094676       0.018610       0.076066              6.418483       5.575849       0.727157      -0.563555       5.160884      -0.606147       8.518715          -0.000965
          219              O       4.396790       8.217109      39.505761      -0.580296      31.503902 0.47195786E+03  0.10953214E+05                                 7.816348                            6.593864       0.529690       2.212923                    0.999018      27.267318      69.821649       0.763941       0.345468      -1.153012      -0.003153       0.033704       0.015597       0.037272       0.003888       0.065361      -0.011664      -0.075554      -0.051478      -0.089664       0.038400       0.051264              9.026249       6.157549       0.004197      -0.592796      10.282379       4.809951      10.638817          -0.000252
          220              O       6.046785       9.697312      39.280812      -0.583476      30.000378 0.45906027E+03  0.10574669E+05                                 7.531617                            6.480771       0.596460       2.234197                    0.999092      27.263448      69.429994       0.774986       0.343095      -1.155620      -0.020271       0.004714       0.021579       0.029980      -0.011792      -0.015106      -0.055849       0.091346       0.007275      -0.085808       0.035517       0.050291              8.532668       8.647940      -0.653862      -3.811657       6.320842       1.602735      10.629223          -0.000085
          221              O       5.275874      13.167093      44.484512      -0.530638      27.004586 0.41396015E+03  0.93063733E+04                                 7.029787                            6.179033       0.804907       2.310466                    0.999038      26.673601      67.436072       0.787717       0.345871      -1.151563      -0.009629      -0.009743      -0.011948       0.018177      -0.043702       0.005008       0.033580      -0.007595       0.102883      -0.068145       0.012249       0.055897              7.831392       5.935085       1.287008      -0.097725       8.660623       3.291198       8.898467          -0.035973
          222              O       6.342551      13.450536      42.587652      -0.523739      27.885143 0.40071567E+03  0.89450296E+04                                 7.218401                            6.068637       0.620378       2.263309                    0.998307      26.303201      66.491209       0.796129       0.344649      -1.151377      -0.012683      -0.015762       0.007566       0.021599       0.026162      -0.005448      -0.040926       0.011483      -0.138316      -0.066662       0.007189       0.059473              8.368037       8.291926       4.264901      -0.437661      10.425742       0.621255       6.386442          -0.014559
          223              O      12.726181       9.435777      45.773404      -0.491221      28.573866 0.39838545E+03  0.88864751E+04                                 7.385602                            6.090925       0.453635       2.222947                    0.997853      25.794799      65.336091       0.786295       0.349216      -1.146765      -0.006691       0.000903       0.003016       0.007394       0.013035       0.023548      -0.035259      -0.004894      -0.194615      -0.082290       0.033999       0.048291              8.745333       7.534364      -4.616427      -0.248354      12.790406       0.620562       5.911231          -0.002248
          224              O      11.892284      10.403865      43.951020      -0.610531      33.657132 0.53824673E+03  0.12929986E+05                                 8.182529                            7.101331       0.473120       2.178843                    0.998475      28.401704      74.386899       0.725705       0.351341      -1.146290      -0.042137      -0.029033       0.052769       0.073505       0.046379       0.005201       0.004553       0.112218       0.128164      -0.094203       0.039344       0.054860              8.912482       6.423369      -1.205534      -0.532803       7.541740       3.023839      12.772336          -0.000079
          225              O       0.372447      13.106844      49.055418      -0.577086      29.856645 0.45799167E+03  0.10544567E+05                                 7.494395                            6.482364       0.588409       2.235645                    0.999036      27.070106      68.933770       0.773205       0.344065      -1.154732      -0.026715      -0.001989      -0.019439       0.033099      -0.006364      -0.015602      -0.069429       0.055167      -0.083152      -0.092380       0.039803       0.052577              8.384535      10.769010       0.002269       3.752247       5.694826       0.563147       8.689768          -0.000067
          226              O      12.502987       0.900993      49.548885      -0.565746      29.262650 0.43710051E+03  0.99515842E+04                                 7.400062                            6.320681       0.549730       2.227396                    0.999231      26.767034      67.888184       0.784906       0.342750      -1.155283      -0.001918      -0.019244      -0.023879       0.030728       0.009923      -0.045375       0.005133      -0.100010       0.052482      -0.080913       0.038578       0.042335              8.412186       6.588881       0.829943       1.853953       8.043063       3.715003      10.604614          -0.000047
          227              O       8.418395       0.202655      44.838653      -0.539021      32.847609 0.47293715E+03  0.10979867E+05                                 8.073567                            6.625633       0.467492       2.212215                    0.997565      26.705892      68.360400       0.757931       0.348083      -1.151025       0.004619      -0.008681       0.010445       0.014345       0.042635       0.016935      -0.010914       0.022555       0.133486      -0.069523       0.020245       0.049278              9.521588      11.874327      -1.900500       5.462000       6.766265      -0.637623       9.924170          -0.000314
          228              O       8.553955       1.373398      46.742100      -0.551816      30.700190 0.44260882E+03  0.10139360E+05                                 7.707799                            6.427115       0.478064       2.209144                    0.998486      26.866998      69.034198       0.763963       0.349980      -1.145782      -0.000195      -0.043509      -0.031966       0.053989       0.025198      -0.041688      -0.004572      -0.027310      -0.101670      -0.062072       0.007545       0.054527              8.754087       8.999160      -4.532202      -0.125169      10.698935       1.198020       6.564165           0.000646
          229              O      12.852156       4.669279      17.858553      -0.592601      42.186811 0.65141237E+03  0.16468453E+05                                 9.691905                            7.881022       0.005442       2.016072                    0.998267      29.534485      80.231602       0.677593       0.357553      -1.137445      -0.070841       0.047884       0.017473       0.087273       0.000737      -0.031964      -0.046909       0.023775      -0.136858      -0.078898       0.023440       0.055457             11.705262      19.160815       4.219463      -0.835489       8.464998       0.572526       7.489973           0.005355
          230              O      11.678674       4.291355      19.670805      -0.447943      22.483709 0.34897864E+03  0.75297169E+04                                 6.177317                            5.679288       0.814062       2.340439                    0.998942      25.287982      62.962658       0.819042       0.346593      -1.149114      -0.009615      -0.002900       0.004878       0.011164      -0.048580       0.000522      -0.011646      -0.137475       0.062404      -0.094652       0.018586       0.076066              6.419464       5.576722       0.727480       0.563821       5.161639       0.606432       8.520031           0.001241
          231              O       9.296110       5.475791      14.173761      -0.580332      31.507831 0.47201841E+03  0.10954997E+05                                 7.817130                            6.594358       0.529599       2.212880                    0.999018      27.268352      69.826069       0.763898       0.345476      -1.153003       0.003184      -0.033739       0.015596       0.037305       0.003875      -0.065350       0.011653      -0.075538      -0.051512      -0.089648       0.038391       0.051257              9.027446       6.158091       0.004025       0.593041      10.283720      -4.811023      10.640526          -0.000003
          232              O       7.646115       3.995588      13.948812      -0.583483      30.001976 0.45908341E+03  0.10575343E+05                                 7.531958                            6.480972       0.596490       2.234207                    0.999092      27.263615      69.431042       0.774967       0.343099      -1.155615       0.020299      -0.004762       0.021585       0.030011      -0.011797       0.015109       0.055831       0.091316       0.007243      -0.085782       0.035502       0.050280              8.533235       8.648392      -0.654055       3.812107       6.321145      -1.603087      10.630168          -0.000079
          233              O       8.417026       0.525807      19.152512      -0.532772      27.064233 0.41508854E+03  0.93382394E+04                                 7.040126                            6.187393       0.804729       2.309860                    0.999038      26.705330      67.543239       0.787183       0.345864      -1.151550       0.009536       0.009629      -0.011921       0.018049      -0.044501      -0.005341      -0.033839      -0.007512       0.103619      -0.069198       0.012885       0.056313              7.843825       5.944117       1.290397       0.097634       8.675638      -3.297550       8.911720           0.001439
          234              O       7.350349       0.242364      17.255652      -0.524739      27.921387 0.40134256E+03  0.89626447E+04                                 7.224713                            6.073442       0.620089       2.262877                    0.998311      26.320502      66.551286       0.795791       0.344656      -1.151356       0.012781       0.015762       0.007814       0.021746       0.026230       0.005303       0.040963       0.011434      -0.139156      -0.066902       0.007305       0.059597              8.375989       8.299723       4.270001       0.437978      10.436231      -0.622270       6.392013           0.000548
          235              O       0.966719       4.257123      20.441404      -0.491276      28.577119 0.39844381E+03  0.88881181E+04                                 7.386167                            6.091402       0.453526       2.222879                    0.997854      25.796277      65.341471       0.786257       0.349220      -1.146760       0.006645      -0.000903       0.002967       0.007333       0.013026      -0.023549       0.035283      -0.004892      -0.194668      -0.082317       0.034016       0.048300              8.745890       7.534861      -4.616685       0.248378      12.791037      -0.620560       5.911772           0.002619
          236              O       1.800616       3.289035      18.619020      -0.610477      33.661608 0.53833151E+03  0.12932659E+05                                 8.183606                            7.102185       0.472761       2.178754                    0.998473      28.401892      74.391608       0.725609       0.351371      -1.146255       0.042058       0.029065       0.052708       0.073428       0.046381      -0.005224      -0.004588       0.112225       0.128189      -0.094212       0.039324       0.054888              8.913689       6.424248      -1.205769       0.532958       7.542511      -3.024180      12.774308           0.000115
          237              O      13.320453       0.586056      23.723418      -0.577031      29.853293 0.45793305E+03  0.10542862E+05                                 7.493776                            6.481917       0.588525       2.235707                    0.999036      27.068739      68.928739       0.773238       0.344062      -1.154737       0.026698       0.001998      -0.019420       0.033074      -0.006373       0.015616       0.069428       0.055173      -0.083161      -0.092385       0.039805       0.052579              8.383694      10.767698       0.002210      -3.751619       5.694414      -0.563111       8.688970          -0.000001
          238              O       1.189913      12.791907      24.216885      -0.565796      29.264321 0.43712985E+03  0.99524217E+04                                 7.400312                            6.320846       0.549507       2.227295                    0.999231      26.768332      67.892112       0.784904       0.342745      -1.155287       0.001882       0.019278      -0.023842       0.030718       0.009941       0.045387      -0.005144      -0.100024       0.052511      -0.080934       0.038592       0.042341              8.412563       6.588974       0.830043      -1.853994       8.043498      -3.715349      10.605218           0.000065
          239              O       5.274505      13.490245      19.506653      -0.538549      32.832409 0.47264708E+03  0.10971431E+05                                 8.071377                            6.623720       0.467495       2.212391                    0.997561      26.697712      68.333777       0.758022       0.348095      -1.151017      -0.004506       0.008884       0.010321       0.014344       0.042682      -0.016863       0.010865       0.022658       0.133468      -0.069548       0.020309       0.049239              9.519175      11.871940      -1.899335      -5.461161       6.763574       0.637660       9.922012          -0.000055
          240              O       5.138945      12.319502      21.410100      -0.552351      30.668792 0.44213273E+03  0.10124951E+05                                 7.699983                            6.421587       0.480098       2.209546                    0.998502      26.868164      69.007919       0.764720       0.349755      -1.146055       0.000048       0.043917      -0.031925       0.054294       0.025177       0.041566       0.004566      -0.027480      -0.101336      -0.061928       0.007498       0.054430              8.744027       8.987811      -4.524596       0.125720      10.685955      -1.197697       6.558316           0.000031
          241              O      11.515729       7.687194      30.524553      -0.592605      42.188386 0.65144936E+03  0.16469654E+05                                 9.692177                            7.881299       0.005277       2.016008                    0.998267      29.535257      80.234856       0.677573       0.357558      -1.137439       0.047861       0.070783       0.017510       0.087221      -0.000744      -0.046921       0.031972      -0.023799      -0.136922      -0.078923       0.023443       0.055480             11.705512       8.465047      -4.219260       0.572449      19.161389       0.835520       7.490101          -0.005029
          242              O      11.137805       8.860676      32.336805      -0.447878      22.479671 0.34889910E+03  0.75275439E+04                                 6.176449                            5.678539       0.814217       2.340519                    0.998942      25.286292      62.955780       0.819121       0.346581      -1.149129      -0.002876       0.009569       0.004927       0.011140       0.048641      -0.011638      -0.000533       0.137455       0.062505      -0.094696       0.018620       0.076075              6.418476       5.160861      -0.727142       0.606137       5.575849      -0.563495       8.518716          -0.000953
          243              O      12.322241      11.243240      26.839761      -0.580310      31.504997 0.47197498E+03  0.10953717E+05                                 7.816564                            6.594005       0.529713       2.212929                    0.999018      27.267506      69.822607       0.763929       0.345470      -1.153009      -0.033692      -0.003146       0.015643       0.037280      -0.003893       0.011665       0.065355       0.075539      -0.051438      -0.089653       0.038400       0.051253              9.026561      10.282691      -0.004145      -4.810230       6.157747      -0.592878      10.639246          -0.000213
          244              O      10.842038      12.893235      26.614812      -0.583509      30.002988 0.45910561E+03  0.10575995E+05                                 7.532133                            6.481141       0.596370       2.234156                    0.999092      27.264295      69.433507       0.774954       0.343101      -1.155613      -0.004697      -0.020243       0.021636       0.029999       0.011780       0.055826      -0.015097      -0.091369       0.007318      -0.085791       0.035502       0.050289              8.533372       6.321260       0.653995      -1.603019       8.648646      -3.812127      10.630210           0.000020
          245              O       7.372257      12.122324      31.818512      -0.530644      27.003731 0.41394317E+03  0.93059114E+04                                 7.029754                            6.179002       0.804841       2.310461                    0.999038      26.672544      67.433472       0.787700       0.345881      -1.151552       0.009750      -0.009626      -0.011938       0.018173       0.043659      -0.033560       0.004989       0.007602       0.102810      -0.068081       0.012216       0.055864              7.831371       8.660636      -1.287024      -3.291187       5.935079      -0.097733       8.898397          -0.036897
          246              O       7.088814      13.189001      29.921652      -0.523812      27.890509 0.40080487E+03  0.89475650E+04                                 7.219541                            6.069474       0.620157       2.263214                    0.998307      26.304750      66.498274       0.796038       0.344667      -1.151356       0.015773      -0.012669       0.007596       0.021610      -0.026160       0.040912      -0.005462      -0.011476      -0.138358      -0.066658       0.007181       0.059477              8.369594      10.428031      -4.265984      -0.621633       8.293391      -0.437558       6.387361          -0.014951
          247              O      11.103573       5.879731      33.107404      -0.491232      28.573582 0.39838320E+03  0.88864045E+04                                 7.385509                            6.090881       0.453703       2.222966                    0.997853      25.794857      65.335973       0.786304       0.349213      -1.146769      -0.000911      -0.006693       0.003014       0.007397      -0.013031       0.035257       0.023541       0.004895      -0.194608      -0.082284       0.033996       0.048288              8.745208      12.790176       4.616340      -0.620492       7.534251      -0.248322       5.911197          -0.002243
          248              O      10.135485       5.045834      31.285020      -0.610470      33.662483 0.53834432E+03  0.12933037E+05                                 8.183745                            7.102255       0.472776       2.178754                    0.998473      28.402033      74.392062       0.725608       0.351369      -1.146257       0.029046      -0.042096       0.052733       0.073461      -0.046378      -0.004582       0.005197      -0.112234       0.128184      -0.094213       0.039346       0.054867              8.913934       7.543073       1.205924      -3.024698       6.424314      -0.533190      12.774414          -0.000088
          249              O       7.432506       7.218897      36.389418      -0.577091      29.857007 0.45799788E+03  0.10544750E+05                                 7.494474                            6.482421       0.588405       2.235643                    0.999036      27.070187      68.934189       0.773199       0.344066      -1.154731       0.001990      -0.026717      -0.019440       0.033101       0.006363       0.069428      -0.015601      -0.055166      -0.083153      -0.092379       0.039802       0.052576              8.384644       5.694881      -0.002293      -0.563172      10.769149       3.752336       8.689902          -0.000066
          250              O       5.945457       5.656537      36.882885      -0.565748      29.262608 0.43709913E+03  0.99515441E+04                                 7.400057                            6.320669       0.549736       2.227398                    0.999231      26.766989      67.888020       0.784907       0.342750      -1.155283       0.019244      -0.001920      -0.023881       0.030729      -0.009923      -0.005133      -0.045374       0.100008       0.052478      -0.080911       0.038576       0.042335              8.412192       8.043070      -0.829951      -3.715022       6.588880       1.853964      10.604627          -0.000034
          251              O       6.643795       1.571945      32.172653      -0.539052      32.849232 0.47296481E+03  0.10980673E+05                                 8.073836                            6.625832       0.467520       2.212214                    0.997566      26.706452      68.362406       0.757919       0.348083      -1.151024       0.008680       0.004618       0.010459       0.014355      -0.042636       0.010916       0.016944      -0.022548       0.133474      -0.069523       0.020244       0.049278              9.521947       6.766561       1.900667       0.637680      11.874849       5.462223       9.924431          -0.000337
          252              O       5.473052       1.707505      34.076100      -0.551794      30.701104 0.44262150E+03  0.10139749E+05                                 7.708038                            6.427273       0.478003       2.209135                    0.998486      26.866855      69.034733       0.763940       0.349987      -1.145773       0.043494      -0.000201      -0.031961       0.053975      -0.025200       0.004572      -0.041692       0.027305      -0.101680      -0.062078       0.007546       0.054532              8.754422      10.699399       4.532478      -1.198049       8.999535      -0.125166       6.564334           0.000664
          253              O       2.177171       6.005706       5.192553      -0.592640      42.185235 0.65140175E+03  0.16468031E+05                                 9.691436                            7.880831       0.005490       2.016060                    0.998269      29.535037      80.231355       0.677621       0.357541      -1.137460      -0.047896      -0.070824       0.017513       0.087274      -0.000748       0.046912      -0.031959      -0.023771      -0.136882      -0.078900       0.023437       0.055464             11.704369       8.464385      -4.218834      -0.572323      19.159112      -0.835468       7.489610          -0.005033
          254              O       2.555095       4.832224       7.004805      -0.447887      22.480647 0.34891858E+03  0.75280804E+04                                 6.176677                            5.678742       0.814116       2.340480                    0.998942      25.286666      62.957502       0.819096       0.346586      -1.149122       0.002876      -0.009578       0.004916       0.011144       0.048628       0.011642       0.000529       0.137453       0.062484      -0.094684       0.018613       0.076072              6.418721       5.161054      -0.727191      -0.606165       5.576066       0.563561       8.519044          -0.000980
          255              O       1.370659       2.449660       1.507761      -0.580292      31.503484 0.47195125E+03  0.10953018E+05                                 7.816265                            6.593809       0.529704       2.212929                    0.999018      27.267183      69.821089       0.763946       0.345467      -1.153013       0.033703       0.003152       0.015596       0.037270      -0.003888      -0.011664      -0.065361       0.075553      -0.051478      -0.089665       0.038401       0.051264              9.026125      10.282236      -0.004201       4.809847       6.157498       0.592787      10.638642          -0.000256
          256              O       2.850862       0.799665       1.282812      -0.583476      30.000517 0.45906305E+03  0.10574753E+05                                 7.531653                            6.480801       0.596451       2.234195                    0.999092      27.263478      69.430208       0.774982       0.343097      -1.155618       0.004711       0.020269       0.021578       0.029977       0.011792      -0.055850       0.015106      -0.091352       0.007277      -0.085811       0.035518       0.050293              8.532709       6.320862       0.653857       1.602725       8.648006       3.811681      10.629258          -0.000087
          257              O       6.320643       1.570576       6.486512      -0.530497      26.999949 0.41387153E+03  0.93039305E+04                                 7.029334                            6.178672       0.804659       2.310447                    0.999038      26.669464      67.425108       0.787679       0.345904      -1.151529      -0.009794       0.009669      -0.011965       0.018237       0.043471       0.033509      -0.004918       0.007628       0.102580      -0.067832       0.012067       0.055765              7.830848       8.659973      -1.286878       3.290907       5.934707       0.097721       8.897863          -0.038095
          258              O       6.604086       0.503899       4.589652      -0.523665      27.881471 0.40065185E+03  0.89432550E+04                                 7.217883                            6.068248       0.620366       2.263347                    0.998306      26.300869      66.484164       0.796135       0.344660      -1.151367      -0.015782       0.012676       0.007508       0.021590      -0.026158      -0.040882       0.005484      -0.011477      -0.138025      -0.066555       0.007125       0.059430              8.367384      10.424856      -4.264483       0.621143       8.291308       0.437661       6.385989          -0.015402
          259              O       2.589327       7.813169       7.775404      -0.491242      28.574630 0.39839892E+03  0.88868517E+04                                 7.385726                            6.091024       0.453611       2.222929                    0.997853      25.795203      65.337416       0.786290       0.349216      -1.146765       0.000906       0.006693       0.003004       0.007392      -0.013037      -0.035257      -0.023544       0.004894      -0.194631      -0.082292       0.033998       0.048295              8.745498      12.790681       4.616521       0.620588       7.534479       0.248364       5.911334          -0.002253
          260              O       3.557415       8.647066       5.953020      -0.610510      33.658555 0.53827229E+03  0.12930792E+05                                 8.182876                            7.101593       0.473012       2.178817                    0.998474      28.401706      74.388177       0.725675       0.351351      -1.146279      -0.029039       0.042128       0.052755       0.073492      -0.046379       0.004561      -0.005204      -0.112218       0.128167      -0.094204       0.039340       0.054864              8.912892       7.542115       1.205631       3.024078       6.423627       0.532895      12.772936          -0.000056
          261              O       6.260394       6.474003      11.057418      -0.577084      29.856572 0.45798855E+03  0.10544477E+05                                 7.494391                            6.482342       0.588440       2.235658                    0.999036      27.070019      68.933477       0.773206       0.344065      -1.154732      -0.001979       0.026706      -0.019470       0.033109       0.006370      -0.069422       0.015600      -0.055166      -0.083126      -0.092371       0.039803       0.052568              8.384572       5.694847      -0.002319       0.563196      10.769120      -3.752336       8.689748          -0.000045
          262              O       7.747443       8.036363      11.550885      -0.565748      29.263063 0.43710537E+03  0.99517249E+04                                 7.400146                            6.320719       0.549715       2.227390                    0.999231      26.767128      67.888573       0.784903       0.342750      -1.155282      -0.019225       0.001913      -0.023908       0.030739      -0.009915       0.005132       0.045364       0.100008       0.052492      -0.080904       0.038572       0.042332              8.412341       8.043203      -0.830034       3.715135       6.589043      -1.854090      10.604778          -0.000021
          263              O       7.049105      12.120955       6.840653      -0.539052      32.848541 0.47295446E+03  0.10980369E+05                                 8.073693                            6.625738       0.467509       2.212208                    0.997566      26.706436      68.362096       0.757928       0.348081      -1.151027      -0.008665      -0.004629       0.010450       0.014343      -0.042633      -0.010916      -0.016938      -0.022552       0.133489      -0.069521       0.020242       0.049279              9.521730       6.766418       1.900569      -0.637631      11.874492      -5.462055       9.924281          -0.000316
          264              O       8.219848      11.985395       8.744100      -0.551800      30.701488 0.44262820E+03  0.10139944E+05                                 7.708102                            6.427323       0.477986       2.209127                    0.998486      26.866997      69.035300       0.763936       0.349987      -1.145773      -0.043480       0.000203      -0.031973       0.053970      -0.025199      -0.004561       0.041700       0.027302      -0.101697      -0.062089       0.007558       0.054530              8.754487      10.699465       4.532518       1.198044       8.999622       0.125167       6.564374           0.000681
          265              O       6.005706       2.177171      45.471447      -0.592649      42.185662 0.65141139E+03  0.16468314E+05                                 9.691458                            7.880859       0.005509       2.016054                    0.998270      29.535385      80.232043       0.677625       0.357539      -1.137464      -0.070841      -0.047915      -0.017519       0.087300      -0.000744       0.031957      -0.046914       0.023769      -0.136885      -0.078902       0.023442       0.055460             11.704395      19.159107      -4.218904       0.835386       8.464461       0.572350       7.489617          -0.004908
          266              O       4.832224       2.555095      43.659195      -0.447842      22.479068 0.34888753E+03  0.75272360E+04                                 6.176366                            5.678470       0.814179       2.340518                    0.998942      25.285818      62.954470       0.819120       0.346584      -1.149125      -0.009588       0.002877      -0.004918       0.011153       0.048613      -0.000520      -0.011646      -0.137453       0.062473      -0.094674       0.018609       0.076065              6.418391       5.575759      -0.727138      -0.563541       5.160813       0.606137       8.518602          -0.000935
          267              O       2.449660       1.370659      49.156239      -0.580296      31.503927 0.47195850E+03  0.10953233E+05                                 7.816356                            6.593872       0.529693       2.212924                    0.999018      27.267308      69.821647       0.763940       0.345469      -1.153011       0.003152       0.033704      -0.015596       0.037271      -0.003888       0.065361       0.011664      -0.075555      -0.051478      -0.089665       0.038400       0.051264              9.026255       6.157559      -0.004193      -0.592804      10.282386      -4.809952      10.638821          -0.000244
          268              O       0.799665       2.850862      49.381188      -0.583475      30.000351 0.45905985E+03  0.10574658E+05                                 7.531619                            6.480774       0.596463       2.234200                    0.999092      27.263404      69.429899       0.774985       0.343096      -1.155619       0.020270       0.004715      -0.021577       0.029978       0.011792      -0.015107       0.055850       0.091346       0.007274      -0.085809       0.035517       0.050292              8.532669       8.647953       0.653859      -3.811661       6.320843      -1.602729      10.629212          -0.000103
          269              O       1.570576       6.320643      44.177488      -0.530597      27.003668 0.41394265E+03  0.93058897E+04                                 7.029689                            6.178954       0.804857       2.310465                    0.999038      26.672814      67.433952       0.787712       0.345876      -1.151557       0.009636      -0.009750       0.011950       0.018186       0.043667       0.004994      -0.033573      -0.007600       0.102839      -0.068099       0.012219       0.055880              7.831274       5.935008      -1.286979      -0.097724       8.660479      -3.291133       8.898335          -0.036666
          270              O       0.503899       6.604086      46.074348      -0.523710      27.884325 0.40070132E+03  0.89446311E+04                                 7.218288                            6.068551       0.620378       2.263322                    0.998307      26.302642      66.489552       0.796130       0.344652      -1.151375       0.012681      -0.015763      -0.007555       0.021595      -0.026160      -0.005453       0.040923       0.011483      -0.138284      -0.066651       0.007183       0.059469              8.367898       8.291804      -4.264818      -0.437661      10.425552      -0.621224       6.386338          -0.014856
          271              O       7.813169       2.589327      42.888596      -0.491217      28.573534 0.39838003E+03  0.88863212E+04                                 7.385534                            6.090875       0.453639       2.222950                    0.997853      25.794684      65.335609       0.786300       0.349215      -1.146766       0.006691       0.000901      -0.003016       0.007395      -0.013038       0.023550       0.035257      -0.004895      -0.194612      -0.082290       0.033998       0.048292              8.745242       7.534294       4.616373      -0.248339      12.790253      -0.620531       5.911180          -0.002180
          272              O       8.647066       3.557415      44.710980      -0.610532      33.658309 0.53826948E+03  0.12930688E+05                                 8.182776                            7.101527       0.473041       2.178814                    0.998475      28.402030      74.388548       0.725687       0.351346      -1.146285       0.042141      -0.029038      -0.052772       0.073512      -0.046377       0.005202      -0.004559       0.112224       0.128151      -0.094202       0.039339       0.054863              8.912773       6.423568       1.205606      -0.532855       7.542006      -3.023992      12.772746          -0.000092
          273              O       6.474003       6.260394      39.606582      -0.577085      29.856632 0.45799145E+03  0.10544561E+05                                 7.494393                            6.482362       0.588410       2.235646                    0.999036      27.070104      68.933759       0.773205       0.344065      -1.154732       0.026715      -0.001989       0.019439       0.033099       0.006364      -0.015602       0.069429       0.055167      -0.083150      -0.092380       0.039803       0.052577              8.384532      10.768998      -0.002271       3.752246       5.694822      -0.563148       8.689775          -0.000065
          274              O       8.036363       7.747443      39.113115      -0.565745      29.262646 0.43710027E+03  0.99515775E+04                                 7.400062                            6.320679       0.549730       2.227396                    0.999231      26.767032      67.888175       0.784906       0.342750      -1.155283       0.001918      -0.019244       0.023880       0.030729      -0.009923      -0.045375      -0.005132      -0.100010       0.052483      -0.080913       0.038578       0.042335              8.412189       6.588877      -0.829944       1.853954       8.043062      -3.715007      10.604627          -0.000042
          275              O      12.120955       7.049105      43.823347      -0.539032      32.848308 0.47294853E+03  0.10980203E+05                                 8.073695                            6.625723       0.467483       2.212208                    0.997565      26.706135      68.361354       0.757924       0.348084      -1.151024      -0.004621      -0.008678      -0.010446       0.014345      -0.042635       0.016937       0.010914       0.022556       0.133489      -0.069523       0.020243       0.049279              9.521758      11.874564       1.900565       5.462120       6.766378       0.637659       9.924332          -0.000346
          276              O      11.985395       8.219848      41.919900      -0.551819      30.699454 0.44259659E+03  0.10138998E+05                                 7.707627                            6.426986       0.478128       2.209165                    0.998486      26.866854      69.033270       0.763979       0.349976      -1.145787       0.000194      -0.043506       0.031965       0.053986      -0.025198      -0.041691       0.004565      -0.027313      -0.101670      -0.062077       0.007551       0.054526              8.753867       8.998903       4.532047      -0.125193      10.698664      -1.198024       6.564035           0.000640
          277              O       7.687194      11.515729      20.139447      -0.592722      42.179410 0.65137273E+03  0.16466149E+05                                 9.688529                            7.879240       0.006954       2.016207                    0.998291      29.540111      80.226979       0.677912       0.357413      -1.137629       0.071338       0.048458      -0.017744       0.088046      -0.000709      -0.031881       0.046871       0.023648      -0.136936      -0.078847       0.023498       0.055349             11.700011      19.149427      -4.218231      -0.833637       8.463238      -0.572424       7.487369           0.000209
          278              O       8.860676      11.137805      18.327195      -0.446964      22.455166 0.34841991E+03  0.75145798E+04                                 6.171969                            5.674682       0.814636       2.340974                    0.998940      25.271380      62.906490       0.819394       0.346586      -1.149131       0.009767      -0.002734      -0.004958       0.011289       0.048379       0.000386       0.011738      -0.137529       0.062116      -0.094519       0.018480       0.076038              6.413700       5.571349      -0.726364       0.563405       5.157610      -0.605589       8.512142          -0.000049
          279              O      11.243240      12.322241      23.824239      -0.580293      31.504180 0.47196222E+03  0.10953356E+05                                 7.816437                            6.593924       0.529603       2.212894                    0.999018      27.267503      69.822581       0.763931       0.345471      -1.153008      -0.003121      -0.033679      -0.015594       0.037245      -0.003907      -0.065355      -0.011681      -0.075604      -0.051386      -0.089671       0.038398       0.051273              9.026392       6.157467      -0.004447       0.592565      10.282616       4.810034      10.639095           0.000219
          280              O      12.893235      10.842038      24.049188      -0.583474      30.001530 0.45908434E+03  0.10575380E+05                                 7.531846                            6.480996       0.596376       2.234167                    0.999092      27.263750      69.431654       0.774962       0.343101      -1.155613      -0.020289      -0.004708      -0.021543       0.029965       0.011797       0.015118      -0.055869       0.091312       0.007285      -0.085818       0.035529       0.050289              8.532880       8.647798       0.653867       3.811584       6.321167       1.602903      10.629676          -0.000007
          281              O      12.122324       7.372257      18.845488      -0.531038      27.015559 0.41416667E+03  0.93122805E+04                                 7.032121                            6.180932       0.804469       2.310250                    0.999038      26.677394      67.452687       0.787519       0.345911      -1.151516      -0.009599       0.009670       0.011932       0.018112       0.043715      -0.005026       0.033588      -0.007611       0.102845      -0.068160       0.012265       0.055896              7.834188       5.936948      -1.287556       0.097856       8.664019       3.292686       8.901596           0.042435
          282              O      13.189001       7.088814      20.742348      -0.524048      27.898692 0.40094891E+03  0.89516292E+04                                 7.221032                            6.070652       0.619971       2.263077                    0.998307      26.308462      66.511892       0.795940       0.344677      -1.151342      -0.012728       0.015708      -0.007635       0.021611      -0.026183       0.005436      -0.040942       0.011449      -0.138335      -0.066679       0.007181       0.059498              8.371285       8.294715      -4.266766       0.437594      10.430175       0.622042       6.388966           0.017351
          283              O       5.879731      11.103573      17.556596      -0.490736      28.559260 0.39811116E+03  0.88787908E+04                                 7.383280                            6.088856       0.453622       2.223122                    0.997849      25.786536      65.308514       0.786427       0.349219      -1.146767      -0.006694      -0.000786      -0.003209       0.007465      -0.013133      -0.023673      -0.035224      -0.004920      -0.194432      -0.082290       0.033981       0.048309              8.742815       7.532620       4.615343       0.248165      12.786960       0.620213       5.908865           0.000094
          284              O       5.045834      10.135485      19.378980      -0.611057      33.635615 0.53788134E+03  0.12918274E+05                                 8.176842                            7.097163       0.474547       2.179016                    0.998491      28.406157      74.376166       0.726229       0.351168      -1.146498      -0.042523       0.028992      -0.053189       0.074012      -0.046367      -0.005159       0.004430       0.112243       0.127893      -0.094157       0.039348       0.054808              8.905616       6.419255       1.203849       0.530677       7.536123       3.019896      12.761472           0.000057
          285              O       7.218897       7.432506      14.274582      -0.577079      29.856843 0.45799845E+03  0.10544773E+05                                 7.494448                            6.482438       0.588292       2.235604                    0.999036      27.070267      68.934564       0.773195       0.344068      -1.154729      -0.026696       0.001953       0.019396       0.033056       0.006363       0.015598      -0.069447       0.055177      -0.083198      -0.092404       0.039817       0.052587              8.384546      10.769138      -0.002254      -3.752112       5.694927       0.563072       8.689572           0.000001
          286              O       5.656537       5.945457      13.781115      -0.565695      29.259728 0.43705450E+03  0.99502617E+04                                 7.399510                            6.320330       0.549832       2.227447                    0.999232      26.765928      67.884147       0.784932       0.342748      -1.155286      -0.001893       0.019222       0.023852       0.030692      -0.009915       0.045390       0.005135      -0.100026       0.052469      -0.080929       0.038584       0.042345              8.411353       6.588429      -0.829758      -1.853566       8.042391       3.714382      10.603239          -0.000037
          287              O       1.571945       6.643795      18.491347      -0.539102      32.852531 0.47302363E+03  0.10982407E+05                                 8.074421                            6.626285       0.467332       2.212125                    0.997565      26.707963      68.367970       0.757884       0.348088      -1.151018       0.004536       0.008648      -0.010500       0.014339      -0.042670      -0.016965      -0.010939       0.022544       0.133473      -0.069564       0.020275       0.049289              9.522691      11.875787       1.900775      -5.462791       6.766967      -0.637677       9.925319           0.000375
          288              O       1.707505       5.473052      16.587900      -0.551725      30.701148 0.44262269E+03  0.10139835E+05                                 7.708202                            6.427431       0.477913       2.209143                    0.998484      26.865895      69.033609       0.763900       0.350004      -1.145754      -0.000260       0.043470       0.031963       0.053957      -0.025210       0.041715      -0.004572      -0.027288      -0.101717      -0.062103       0.007551       0.054553              8.754535       8.999652       4.532445       0.125067      10.699435       1.198057       6.564517          -0.000526
          289              O       9.023621       0.840744       7.473447      -0.592647      42.184848 0.65139416E+03  0.16467790E+05                                 9.691373                            7.880782       0.005520       2.016076                    0.998269      29.534860      80.230729       0.677624       0.357541      -1.137460      -0.047874       0.070814      -0.017509       0.087253       0.000751      -0.046906      -0.031959      -0.023767      -0.136878      -0.078893       0.023431       0.055462             11.704286       8.464305       4.218777       0.572304      19.158997      -0.835483       7.489556          -0.005101
          290              O       9.401545       2.014226       5.661195      -0.447903      22.480813 0.34892166E+03  0.75281609E+04                                 6.176689                            5.678751       0.814139       2.340482                    0.998942      25.286874      62.958007       0.819099       0.346584      -1.149124       0.002888       0.009573      -0.004919       0.011144      -0.048631      -0.011642       0.000530       0.137450       0.062501      -0.094687       0.018618       0.076070              6.418733       5.161054       0.727186       0.606166       5.576080       0.563554       8.519065          -0.000974
          291              O       8.217109       4.396790      11.158239      -0.580294      31.503008 0.47194392E+03  0.10952797E+05                                 7.816152                            6.593734       0.529729       2.212937                    0.999018      27.267103      69.820538       0.763955       0.345465      -1.153016       0.033713      -0.003165      -0.015596       0.037280       0.003883       0.011667      -0.065364       0.075546      -0.051482      -0.089665       0.038397       0.051268              9.025974      10.282050       0.004246      -4.809710       6.157388       0.592703      10.638482          -0.000235
          292              O       9.697312       6.046785      11.383188      -0.583481      30.000582 0.45906473E+03  0.10574798E+05                                 7.531652                            6.480807       0.596461       2.234197                    0.999092      27.263502      69.430234       0.774983       0.343096      -1.155619       0.004719      -0.020277      -0.021579       0.029985      -0.011797       0.055848       0.015102      -0.091353       0.007280      -0.085810       0.035522       0.050288              8.532697       6.320848      -0.653850      -1.602729       8.647952       3.811605      10.629292          -0.000034
          293              O      13.167093       5.275874       6.179488      -0.530570      27.001614 0.41390314E+03  0.93048185E+04                                 7.029597                            6.178885       0.804697       2.310440                    0.999038      26.670476      67.428299       0.787670       0.345902      -1.151531      -0.009793      -0.009663       0.011960       0.018230      -0.043501      -0.033515      -0.004931       0.007625       0.102607      -0.067871       0.012094       0.055777              7.831156       8.660327       1.286947      -3.291061       5.934927       0.097731       8.898215          -0.037224
          294              O      13.450536       6.342551       8.076348      -0.523718      27.884147 0.40069782E+03  0.89445504E+04                                 7.218372                            6.068619       0.620319       2.263309                    0.998307      26.302042      66.488434       0.796105       0.344662      -1.151364      -0.015787      -0.012681      -0.007527       0.021603       0.026161       0.040880       0.005477      -0.011473      -0.138069      -0.066564       0.007129       0.059435              8.368008      10.425717       4.264877      -0.621281       8.291890       0.437639       6.386419          -0.015076
          295              O       9.435777      12.726181       4.890596      -0.491246      28.574237 0.39839358E+03  0.88866976E+04                                 7.385630                            6.090964       0.453650       2.222941                    0.997853      25.795177      65.337104       0.786298       0.349213      -1.146768       0.000912      -0.006692      -0.003006       0.007393       0.013033       0.035256      -0.023540       0.004893      -0.194615      -0.082285       0.033996       0.048290              8.745349      12.790408      -4.616414      -0.620560       7.534362       0.248352       5.911276          -0.002285
          296              O      10.403865      11.892284       6.712980      -0.610507      33.658470 0.53827017E+03  0.12930728E+05                                 8.182858                            7.101577       0.473034       2.178827                    0.998474      28.401599      74.387851       0.725676       0.351350      -1.146280      -0.029034      -0.042116      -0.052748       0.073479       0.046381      -0.004559      -0.005202      -0.112215       0.128181      -0.094206       0.039345       0.054861              8.912874       7.542085      -1.205634      -3.024075       6.423613       0.532919      12.772925          -0.000040
          297              O      13.106844       0.372447       1.608582      -0.577088      29.856799 0.45799409E+03  0.10544638E+05                                 7.494428                            6.482386       0.588413       2.235646                    0.999036      27.070136      68.933925       0.773202       0.344065      -1.154732      -0.001991      -0.026716       0.019444       0.033103      -0.006364       0.069428       0.015602      -0.055167      -0.083147      -0.092378       0.039802       0.052576              8.384584       5.694845       0.002276      -0.563157      10.769078      -3.752294       8.689830          -0.000069
          298              O       0.900993      12.502987       1.115115      -0.565747      29.262650 0.43710011E+03  0.99515720E+04                                 7.400059                            6.320674       0.549732       2.227396                    0.999231      26.767041      67.888166       0.784907       0.342750      -1.155283      -0.019243      -0.001920       0.023883       0.030731       0.009922      -0.005133       0.045374       0.100008       0.052481      -0.080911       0.038577       0.042334              8.412187       8.043060       0.829946      -3.715011       6.588883      -1.853963      10.604619          -0.000035
          299              O       0.202655       8.418395       5.825347      -0.539043      32.848156 0.47294748E+03  0.10980164E+05                                 8.073633                            6.625691       0.467507       2.212212                    0.997565      26.706228      68.361392       0.757931       0.348081      -1.151027      -0.008678       0.004625      -0.010450       0.014350       0.042633       0.010915      -0.016936      -0.022553       0.133482      -0.069519       0.020243       0.049277              9.521665       6.766358      -1.900555       0.637633      11.874413      -5.462025       9.924223          -0.000318
          300              O       1.373398       8.553955       3.921900      -0.551802      30.701027 0.44262104E+03  0.10139731E+05                                 7.707999                            6.427251       0.478007       2.209132                    0.998486      26.866965      69.034878       0.763945       0.349985      -1.145775      -0.043495      -0.000198       0.031967       0.053979       0.025198       0.004570       0.041692       0.027307      -0.101681      -0.062078       0.007548       0.054530              8.754352      10.699287      -4.532415      -1.198031       8.999459       0.125162       6.564310           0.000673
          301              O       4.669279      12.852156      32.805447      -0.592637      42.185204 0.65139892E+03  0.16467945E+05                                 9.691443                            7.880816       0.005501       2.016068                    0.998269      29.534923      80.231061       0.677621       0.357542      -1.137460       0.047897      -0.070820      -0.017505       0.087270       0.000744       0.046918       0.031961      -0.023768      -0.136886      -0.078907       0.023442       0.055465             11.704435       8.464459       4.218920      -0.572320      19.159239       0.835505       7.489606          -0.005016
          302              O       4.291355      11.678674      30.993195      -0.447938      22.483230 0.34897083E+03  0.75295056E+04                                 6.177212                            5.679222       0.814002       2.340421                    0.998942      25.287885      62.962219       0.819047       0.346593      -1.149114      -0.002876      -0.009570      -0.004895       0.011127      -0.048631       0.011640      -0.000539       0.137465       0.062449      -0.094684       0.018601       0.076084              6.419290       5.161536       0.727326      -0.606259       5.576624      -0.563677       8.519710          -0.000970
          303              O       5.475791       9.296110      36.490239      -0.580296      31.503711 0.47195475E+03  0.10953121E+05                                 7.816309                            6.593837       0.529694       2.212924                    0.999018      27.267254      69.821366       0.763944       0.345468      -1.153013      -0.033704       0.003152      -0.015593       0.037270       0.003887      -0.011664       0.065362       0.075553      -0.051485      -0.089665       0.038400       0.051265              9.026196      10.282325       0.004188       4.809910       6.157528      -0.592798      10.638735          -0.000248
          304              O       3.995588       7.646115      36.715188      -0.583476      30.000292 0.45905868E+03  0.10574624E+05                                 7.531608                            6.480763       0.596461       2.234199                    0.999092      27.263392      69.429833       0.774986       0.343096      -1.155619      -0.004713       0.020269      -0.021576       0.029976      -0.011792      -0.055850      -0.015107      -0.091349       0.007271      -0.085810       0.035517       0.050293              8.532657       6.320832      -0.653860       1.602724       8.647948      -3.811653      10.629192          -0.000092
          305              O       0.525807       8.417026      31.511488      -0.530646      27.005781 0.41398252E+03  0.93070287E+04                                 7.030148                            6.179329       0.804704       2.310401                    0.999038      26.673396      67.436743       0.787671       0.345885      -1.151547       0.009752       0.009644       0.011969       0.018204      -0.043639       0.033566       0.004984       0.007591       0.102778      -0.068059       0.012199       0.055859              7.831840       8.661264       1.287197       3.291470       5.935426      -0.097650       8.898831          -0.037018
          306              O       0.242364       7.350349      33.408348      -0.523716      27.883726 0.40069006E+03  0.89443155E+04                                 7.218200                            6.068472       0.620394       2.263332                    0.998307      26.302302      66.488419       0.796134       0.344652      -1.151374       0.015764       0.012680      -0.007542       0.021591       0.026157      -0.040915      -0.005461      -0.011486      -0.138233      -0.066632       0.007173       0.059459              8.367810      10.425444       4.264772       0.621235       8.291715      -0.437658       6.386270          -0.014984
          307              O       4.257123       0.966719      30.222596      -0.491278      28.578384 0.39845764E+03  0.88885203E+04                                 7.386508                            6.091571       0.453519       2.222884                    0.997853      25.796302      65.342274       0.786232       0.349227      -1.146752      -0.000906       0.006691      -0.002983       0.007381       0.013037      -0.035260       0.023544       0.004897      -0.194689      -0.082309       0.034004       0.048305              8.746627      12.792568      -4.617332       0.620842       7.535404      -0.248501       5.911908          -0.002258
          308              O       3.289035       1.800616      32.044980      -0.610499      33.658335 0.53826796E+03  0.12930668E+05                                 8.182863                            7.101583       0.473006       2.178822                    0.998474      28.401460      74.387576       0.725672       0.351352      -1.146277       0.029042       0.042123      -0.052745       0.073483       0.046379       0.004562       0.005210      -0.112213       0.128164      -0.094202       0.039334       0.054868              8.912873       7.542136      -1.205660       3.024050       6.423631      -0.532888      12.772853          -0.000071
          309              O       0.586056      13.320453      26.940582      -0.577104      29.857492 0.45800569E+03  0.10544975E+05                                 7.494565                            6.482479       0.588451       2.235658                    0.999036      27.070293      68.934605       0.773194       0.344067      -1.154731       0.001975       0.026714       0.019487       0.033126      -0.006360      -0.069423      -0.015605      -0.055173      -0.083077      -0.092368       0.039789       0.052579              8.384771       5.694943       0.002333       0.563215      10.769362       3.752420       8.690010          -0.000032
          310              O      12.791907       1.189913      26.447115      -0.565755      29.262784 0.43710213E+03  0.99516284E+04                                 7.400085                            6.320692       0.549774       2.227411                    0.999231      26.767005      67.888090       0.784905       0.342750      -1.155283       0.019226       0.001926       0.023920       0.030749       0.009919       0.005126      -0.045366       0.100003       0.052502      -0.080904       0.038578       0.042326              8.412227       8.043087       0.829974       3.715054       6.588933       1.853974      10.604661          -0.000027
          311              O      13.490245       5.274505      31.157347      -0.539031      32.847823 0.47294399E+03  0.10980065E+05                                 8.073583                            6.625677       0.467525       2.212222                    0.997566      26.706055      68.360927       0.757929       0.348082      -1.151026       0.008661      -0.004625      -0.010441       0.014333       0.042638      -0.010911       0.016939      -0.022552       0.133484      -0.069525       0.020246       0.049279              9.521580       6.766348      -1.900496      -0.637520      11.874293       5.461919       9.924098          -0.000324
          312              O      12.319502       5.138945      29.253900      -0.551779      30.707848 0.44273139E+03  0.10142999E+05                                 7.709502                            6.428339       0.477621       2.209011                    0.998484      26.868150      69.042852       0.763821       0.350017      -1.145738       0.043452       0.000209       0.032005       0.053967       0.025198      -0.004574      -0.041695       0.027285      -0.101773      -0.062092       0.007551       0.054542              8.756294      10.701741      -4.533853       1.198084       9.001712      -0.125021       6.565429           0.000646

******************************************************
Auxiliary information for the entire system
The total spin magnetic moment of the unit cell is   0.056990
The total net atomic charge of the unit cell is   0.000013
Accuracy of reproducing the electrostatic potential in the unit cell:
  The inner radius (bohr) =    5.0000
  The outer radius (bohr) =   12.0000
  Valid grid points have density less than (e/(bohr^3)) =    0.0001
  The number of valid grid points were=      1087168
  The rms potential error without charges in kcal/mol is=      8.16536
  The rms potential error with partial charges in kcal/mol is=      1.19948
  The RRMSE value at monopole order=      0.14690
  The rms potential error with partial charges and cloud penetration in kcal/mol is=      1.20102
  The RRMSE value at monopole order with cloud penetration is=      0.14709
  The rms potential error with partial charges and atomic dipoles in kcal/mol is=      0.42441
  The RRMSE value at dipole order=      0.05198
  The rms potential error with partial charges, atomic dipoles and cloud penetration in kcal/mol is=      0.41033
  The RRMSE value at dipole order with cloud penetration=      0.05025

******************************************************
The electron densities and ab initio electrostatic potential were computed in VASP using the PBE functional and
projector augmented wave method. See the main text of the journal article for a description of computational details.
The atomic charges, dipoles, and quadrupoles were computed with the DDEC6 method as described in
(a) T. A. Manz and N. Gabaldon Limas, RSC Adv. 6 (2016) 47771-47801 DOI: 10.1039/c6ra04656h
(b) N. Gabaldon Limas and T. A. Manz, RSC Adv. 8 (2018) 2678-2707 DOI: 10.1039/c7ra11829e.
For each atom in the material, the electron cloud parameters were fit to the spherically averaged atom-in-material
electron density using radial positions for which this density was between 10^-4 and 10^-2 electrons per cubic bohr.
The polarizabilities, dispersion coefficients, and quantum Drude oscillator (QDO) parameters were fit using the MCLF method.
The magnetic structure of the system was optimized in VASP from the default ferromagnetic initial guess using spin polarization.
The atomic spin moments (ASMs) were computed on this optimized magnetic structure using the DDEC6 partition as inputs
to the method of T. A. Manz and D. S. Sholl, J. Chem. Theory Comput. 7 (2011) 4146-4164 DOI: 10.1021/ct200539n.
The RMSE and RRMSE were computed using a uniform grid with Ewald summation.
