# Supplementary material for: A collection of forcefield precursors for metal–organic frameworks
Source: RSC Adv. 2019 Nov 13;9(63):36492–507. doi: 10.1039/c9ra07327b (PMC9075174; doi:10.1039/c9ra07327b)
Supplement: RA-009-C9RA07327B-s3606 [file RA-009-C9RA07327B-s3606.xyz]

  132
jmolscript: load "" {1 1 1} spacegroup "x,y,z" unitcell [{     10.741000     0.000000     0.000000 }, {      3.921755    10.067088     0.000000 }, {      0.647883     0.265687    14.032539 }]
Cu    11.120138     7.594284     3.082528     0.738247
Cu    11.335271     7.720314     5.687388     0.738859
Cu     4.190500     2.738491    10.950011     0.738244
Cu     3.975367     2.612461     8.345151     0.738862
H     11.555638     5.631965     0.714256     0.095917
H     12.187784     5.829494    12.423007     0.129316
H     10.946511     9.691122    12.417394     0.125208
H     10.397980     9.408818     0.697417     0.092431
H      7.025730     8.785475     5.472690     0.097692
H      6.726101     9.600923     3.293437     0.095385
H      6.730350     8.117557     2.683021     0.107114
H      4.705672     9.213427     4.414637     0.101896
H      4.497151     8.856968     2.868251     0.108138
H      4.723925     6.550306     3.331325     0.088470
H      4.973911     5.774358     5.523207     0.103535
H      4.983530     7.272981     6.088719     0.105854
H      7.009331     6.113744     4.413234     0.098733
H      7.198172     6.497305     5.955410     0.105560
H     10.836685     3.304335     5.333768     0.092709
H      8.221746     4.190222     4.535317     0.100123
H      8.778254     4.217617     6.035395     0.105586
H      8.852718     1.858001     6.094332     0.102725
H      7.372806     2.332855     5.705630     0.102995
H      7.795371     1.945519     3.432359     0.091334
H     10.422863     1.046702     4.185906     0.101433
H      9.854515     1.065695     2.690038     0.109506
H     11.274308     2.932339     3.073126     0.094078
H      9.796445     3.405020     2.676005     0.104642
H     10.268935     9.328339     8.091162     0.101102
H     10.210716     9.327590    10.391095     0.127016
H     12.665965     6.108770    10.371450     0.130969
H     12.662276     6.205419     8.032225     0.103540
H      3.755000     4.700810    13.318283     0.095917
H      3.122854     4.503281     1.609532     0.129316
H      4.364127     0.641653     1.615145     0.125208
H      4.912658     0.923957    13.335122     0.092431
H      8.284908     1.547300     8.559849     0.097692
H      8.584537     0.731852    10.739102     0.095386
H      8.580288     2.215218    11.349518     0.107117
H     10.604966     1.119348     9.617902     0.101896
H     10.813487     1.475807    11.164288     0.108140
H     10.586713     3.782469    10.701214     0.088471
H     10.336727     4.558417     8.509332     0.103535
H     10.327108     3.059794     7.943820     0.105855
H      8.301307     4.219031     9.619305     0.098733
H      8.112466     3.835470     8.077129     0.105560
H      4.473953     7.028440     8.698771     0.092709
H      7.088892     6.142553     9.497222     0.100124
H      6.532384     6.115158     7.997144     0.105586
H      6.457920     8.474774     7.938207     0.102725
H      7.937832     7.999920     8.326909     0.102995
H      7.515267     8.387256    10.600180     0.091335
H      4.887775     9.286073     9.846633     0.101433
H      5.456123     9.267080    11.342501     0.109507
H      4.036330     7.400436    10.959413     0.094078
H      5.514193     6.927755    11.356534     0.104644
H      5.041703     1.004436     5.941377     0.101102
H      5.099922     1.005185     3.641444     0.127016
H      2.644673     4.224005     3.661089     0.130969
H      2.648362     4.127356     6.000314     0.103540
C     11.314739     6.415159     0.234343     0.092980
C     11.942542     6.627308    12.874855    -0.194141
C     11.218197     8.901384    12.870645    -0.190037
C     10.631424     8.618658     0.224521     0.101813
C      8.727879     8.101604     4.552156     0.607701
C      7.226828     8.161089     4.716336    -0.104663
C      6.474953     8.660004     3.471650    -0.194366
C      4.964130     8.580725     3.697574    -0.189357
C      4.502121     7.171592     4.083469    -0.095053
C      5.237484     6.705712     5.318332    -0.195835
C      6.747842     6.762262     5.114860    -0.185568
C      2.987935     7.217776     4.236424     0.606140
C     10.691296     5.193539     4.515671     0.610108
C     10.250903     3.748548     4.655996    -0.106290
C      8.812710     3.724204     5.178007    -0.187577
C      8.311694     2.300782     5.394108    -0.190946
C      8.382444     1.494153     4.104518    -0.102566
C      9.824437     1.530206     3.562862    -0.190020
C     10.331726     2.953152     3.374826    -0.193712
C      7.904585     0.064951     4.228004     0.601414
C     10.752500     8.656625     8.557042     0.106296
C     10.734388     8.679695     9.935038    -0.185062
C     11.474549     7.748873    10.646487     0.099079
C     12.175639     6.788883     9.923812    -0.191635
C     12.143319     6.834771     8.519154     0.097883
C     11.555084     7.765141    12.143759     0.101778
C      3.995899     3.917616    13.798196     0.092981
C      3.368096     3.705467     1.157684    -0.194142
C      4.092441     1.431391     1.161894    -0.190037
C      4.679214     1.714117    13.808018     0.101814
C      6.582759     2.231171     9.480383     0.607701
C      8.083810     2.171686     9.316203    -0.104663
C      8.835685     1.672771    10.560889    -0.194367
C     10.346508     1.752050    10.334965    -0.189358
C     10.808517     3.161183     9.949070    -0.095052
C     10.073154     3.627063     8.714207    -0.195835
C      8.562796     3.570513     8.917679    -0.185569
C      1.581703     3.114999     9.796115     0.606140
C      4.619342     5.139236     9.516868     0.610108
C      5.059735     6.584227     9.376543    -0.106289
C      6.497928     6.608571     8.854532    -0.187577
C      6.998944     8.031993     8.638431    -0.190946
C      6.928194     8.838622     9.928021    -0.102566
C      5.486201     8.802569    10.469677    -0.190021
C      4.978912     7.379623    10.657713    -0.193712
C      3.484298     0.200736     9.804535     0.601413
C      4.558138     1.676150     5.475497     0.106296
C      4.576250     1.653080     4.097501    -0.185062
C      3.836089     2.583902     3.386052     0.099079
C      3.134999     3.543892     4.108727    -0.191635
C      3.167319     3.498004     5.513385     0.097883
C      3.755554     2.567634     1.888780     0.101778
N     11.410277     7.742891     7.831560    -0.225155
N     11.007643     7.531690     0.930357    -0.218916
N      3.900361     2.589884     6.200979    -0.225156
N      4.302995     2.801085    13.102182    -0.218916
O      9.235848     8.136167     3.400084    -0.539745
O      9.400920     8.005071     5.621435    -0.539163
O     10.608436     5.717574     3.374826    -0.531507
O     11.052078     5.758995     5.562498    -0.532456
O     13.044646     7.079164     3.189596    -0.555117
O     13.265279     7.457859     5.378672    -0.520082
O     11.697661     9.479341     3.146095    -0.548613
O     11.621811     9.658418     5.373059    -0.517726
O      6.074790     2.196608    10.632455    -0.539746
O      5.909718     2.327704     8.411104    -0.539164
O      4.702202     4.615201    10.657713    -0.531508
O      4.258560     4.573780     8.470041    -0.532457
O      2.265992     3.253611    10.842943    -0.555118
O      2.045359     2.874916     8.653867    -0.520082
O      3.612977     0.853434    10.886444    -0.548614
O      3.688827     0.674357     8.659480    -0.517727

The following XYZ coordinates are in angstroms. Other properties are in atomic units.
The sperically averaged electron density of each atom fit to a function of the form exp(a - br)
eigen_1, eigen_2 and eigen_3 are the three eigenvalues of traceless quadrupole moment tensor
  atom number  atomic symbol              X              Y              Z     net charge C6 coefficient C8 coefficient C10 coefficient fluctuating dipole atomic polarizability isotropic forcefield polarizability              a              b squared Pearson coefficient          <r^3>          <r^4>         wp_QDO          m_QDO          q_QDO       dipole_x       dipole_y       dipole_z         dipole            Qxy            Qxz            Qyz     Q(x^2-y^2)  Q(3z^2 - R^2)        eigen_1        eigen_2        eigen_3 static polarizability      alpha(xx)      alpha(xy)      alpha(xz)      alpha(yy)      alpha(yz)      alpha(zz) atomic spin moment
            1             Cu      11.120138       7.594284       3.082528       0.738247      69.847534 0.12632168E+04  0.36185232E+05                                14.646008                           12.317186       1.020787       2.224745                    0.992684      43.301593     109.647562       0.474762       0.450377      -1.118202      -0.002727      -0.000541      -0.082471       0.082518       0.001079      -0.026934      -0.016692      -0.010268      -0.685908      -0.231551       0.110717       0.120834             17.069592      17.811855       0.498504      -0.310199      17.492110      -0.299669      15.904811          -0.000410
            2             Cu      11.335271       7.720314       5.687388       0.738859      67.495928 0.12298225E+04  0.34977006E+05                                14.308465                           12.163628       1.043478       2.233090                    0.992785      43.121689     108.634174       0.477365       0.451144      -1.118253       0.005121       0.006379       0.084452       0.084847      -0.005770      -0.025349      -0.012552       0.002702      -0.686560      -0.231194       0.110351       0.120843             16.533805      18.543016       0.589330      -0.541424      17.231955      -0.343098      13.826443           0.000392
            3             Cu       4.190500       2.738491      10.950011       0.738244      69.847621 0.12632185E+04  0.36185303E+05                                14.646040                           12.317211       1.020777       2.224741                    0.992684      43.301623     109.647760       0.474761       0.450378      -1.118201       0.002727       0.000541       0.082471       0.082518       0.001079      -0.026935      -0.016692      -0.010268      -0.685918      -0.231554       0.110719       0.120835             17.069631      17.811897       0.498505      -0.310200      17.492151      -0.299669      15.904846           0.001093
            4             Cu       3.975367       2.612461       8.345151       0.738862      67.495831 0.12298205E+04  0.34976923E+05                                14.308425                           12.163596       1.043489       2.233094                    0.992785      43.121649     108.633923       0.477367       0.451142      -1.118254      -0.005121      -0.006379      -0.084452       0.084847      -0.005770      -0.025349      -0.012552       0.002702      -0.686552      -0.231192       0.110350       0.120842             16.533757      18.542962       0.589328      -0.541423      17.231906      -0.343096      13.826403          -0.001117
            5              H      11.555638       5.631965       0.714256       0.095917       1.205844 0.85861780E+01  0.85846849E+02                                 1.874706                            1.712831      -1.022861       2.389559                    0.996461       3.641527      10.308127       0.478103       1.281328      -0.708286       0.010096      -0.039405       0.024445       0.047458      -0.005782       0.002805      -0.000986      -0.024385       0.009508      -0.015422       0.003230       0.012193              1.953661       1.525657      -0.307562       0.168830       2.229729      -0.558972       2.105597          -0.000001
            6              H      12.187784       5.829494      12.423007       0.129316       1.066346 0.76886791E+01  0.75192886E+02                                 1.755937                            1.644514      -1.216825       2.310639                    0.994662       3.603750      10.271884       0.474817       1.319029      -0.699315       0.009828      -0.031953      -0.016441       0.037255      -0.006398      -0.001142       0.000225      -0.019018       0.013046      -0.013694       0.004346       0.009347              1.799634       1.427530      -0.226689      -0.110222       2.037994       0.373728       1.933378          -0.000000
            7              H      10.946511       9.691122      12.417394       0.125208       1.034397 0.74087661E+01  0.71942611E+02                                 1.733186                            1.622925      -1.227507       2.303129                    0.994352       3.641045      10.414906       0.473134       1.333159      -0.695943      -0.010426       0.031695      -0.016239       0.037108      -0.006696       0.003840       0.000595      -0.021044       0.007918      -0.014651       0.003467       0.011184              1.778426       1.440353      -0.230069       0.103301       1.988927      -0.376935       1.905997          -0.000000
            8              H      10.397980       9.408818       0.697417       0.092431       1.274104 0.91852127E+01  0.93201752E+02                                 1.928628                            1.759651      -1.145094       2.330074                    0.994841       3.687135      10.442671       0.477503       1.264139      -0.712175      -0.010639       0.039601       0.023506       0.047264      -0.007519      -0.002848       0.000628      -0.023026       0.009589      -0.015695       0.003318       0.012376              2.007953       1.593916      -0.341127      -0.174693       2.269653       0.562714       2.160291          -0.000001
            9              H       7.025730       8.785475       5.472690       0.097692       1.091614 0.90931845E+01  0.92409913E+02                                 1.766019                            1.771998      -1.075433       2.357752                    0.994270       3.779661      10.855792       0.465438       1.294916      -0.705041      -0.012497       0.020091       0.028205       0.036815      -0.003732       0.001976       0.006516      -0.005319       0.003202      -0.008192      -0.000132       0.008325              1.758071       1.607432      -0.029076      -0.067122       1.800613       0.249028       1.866167           0.000000
           10              H       6.726101       9.600923       3.293437       0.095385       1.096084 0.83583647E+01  0.83205984E+02                                 1.766955                            1.692441      -1.075125       2.347958                    0.994751       3.802500      10.823784       0.478780       1.285101      -0.706092       0.002389       0.026619      -0.001494       0.026768      -0.000810       0.000876      -0.004269      -0.007292      -0.016574      -0.006952      -0.000950       0.007902              1.799438       1.600129       0.325960      -0.078508       2.350063      -0.263397       1.448123          -0.000000
           11              H       6.730350       8.117557       2.683021       0.107114       1.217138 0.10159869E+02  0.10407894E+03                                 1.774072                            1.775654      -0.911040       2.431044                    0.998213       3.477821       9.402768       0.513773       1.163751      -0.738551       0.005120      -0.020406      -0.020532       0.029397      -0.003783       0.001543       0.004978      -0.001601       0.021761      -0.008741      -0.000557       0.009298              1.749599       1.654137      -0.087021      -0.181006       1.663526       0.239176       1.931136          -0.000002
           12              H       4.705672       9.213427       4.414637       0.101896       1.086031 0.89362045E+01  0.89862932E+02                                 1.725050                            1.729060      -0.844418       2.460706                    0.997762       3.603373      10.089323       0.485490       1.254581      -0.715047      -0.002603       0.013271       0.024586       0.028060       0.002593      -0.004463       0.006321      -0.000224       0.002214      -0.009006       0.002014       0.006991              1.712657       1.641264      -0.225196      -0.124348       1.879225       0.245543       1.617481           0.000000
           13              H       4.497151       8.856968       2.868251       0.108138       1.168020 0.93495856E+01  0.94017198E+02                                 1.738411                            1.712824      -0.748884       2.507099                    0.999002       3.432855       9.262394       0.517639       1.176696      -0.734878      -0.012012       0.002927      -0.029035       0.031558       0.002437       0.003077      -0.002855       0.006071       0.023033      -0.008603      -0.000333       0.008936              1.730696       1.752661      -0.138981       0.328055       1.564623      -0.215366       1.874805          -0.000001
           14              H       4.723925       6.550306       3.331325       0.088470       1.242686 0.10558562E+02  0.11031721E+03                                 1.866722                            1.862490      -0.883258       2.436474                    0.996985       3.723182      10.506709       0.475832       1.232010      -0.720788       0.013908      -0.018824      -0.026595       0.035427      -0.002095       0.000227       0.003298      -0.006038       0.012623      -0.005941      -0.000382       0.006322              1.855243       1.721285      -0.020783      -0.025122       1.949472       0.356326       1.894973          -0.000001
           15              H       4.973911       5.774358       5.523207       0.103535       1.024624 0.78697543E+01  0.77388265E+02                                 1.711560                            1.662593      -0.944917       2.415013                    0.996275       3.717869      10.615288       0.472879       1.317171      -0.699784      -0.003831      -0.027657       0.004541       0.028288      -0.002981       0.000529      -0.004885      -0.007362      -0.019961      -0.008243      -0.001246       0.009490              1.733438       1.566864       0.294417      -0.016104       2.201707      -0.176388       1.431742          -0.000000
           16              H       4.983530       7.272981       6.088719       0.105854       1.079651 0.88831002E+01  0.89931259E+02                                 1.767536                            1.763004      -1.074460       2.354778                    0.994244       3.775300      10.894594       0.461091       1.312120      -0.701294      -0.005974       0.019443       0.019457       0.028148      -0.003054      -0.000959       0.004759      -0.004365       0.020362      -0.007303      -0.002023       0.009326              1.758455       1.640223      -0.076772      -0.079623       1.619231       0.250547       2.015910           0.000000
           17              H       7.009331       6.113744       4.413234       0.098733       1.120019 0.91666925E+01  0.92497657E+02                                 1.744087                            1.737639      -0.715358       2.516986                    0.998942       3.573041       9.925985       0.491417       1.235201      -0.719944       0.002220      -0.014470      -0.022558       0.026892       0.002868      -0.005269       0.003922      -0.000702       0.000471      -0.008145       0.002748       0.005397              1.736295       1.658250      -0.241457      -0.139482       1.898522       0.278382       1.652113          -0.000000
           18              H       7.198172       6.497305       5.955410       0.105560       1.000286 0.77531170E+01  0.76131909E+02                                 1.698284                            1.660624      -1.103545       2.346663                    0.994376       3.753596      10.790269       0.467647       1.333820      -0.695989       0.012439      -0.002080       0.028185       0.030878       0.001579       0.007648      -0.004141       0.003668       0.013873      -0.009004      -0.001560       0.010563              1.708415       1.633213      -0.123350       0.259845       1.491535      -0.191868       2.000496           0.000000
           19              H      10.836685       3.304335       5.333768       0.092709       1.126072 0.94476005E+01  0.97003796E+02                                 1.805776                            1.807791      -1.127890       2.328527                    0.993484       3.866313      11.188228       0.459868       1.297197      -0.704223       0.015213      -0.021453       0.023888       0.035529      -0.003207       0.006608      -0.000589      -0.002200       0.003317      -0.007605       0.000190       0.007415              1.802030       1.904599      -0.116362       0.232195       1.694646      -0.146925       1.806846          -0.000000
           20              H       8.221746       4.190222       4.535317       0.100123       1.095725 0.89179774E+01  0.89661816E+02                                 1.738212                            1.729080      -0.848719       2.458980                    0.997790       3.610522      10.118632       0.484585       1.257173      -0.714455      -0.014515       0.006966      -0.019561       0.025335       0.001126       0.001723      -0.005680       0.008765      -0.005168      -0.008654       0.003000       0.005654              1.734112       1.767750      -0.293191       0.215874       1.835480      -0.200186       1.599107          -0.000000
           21              H       8.778254       4.217617       6.035395       0.105586       0.984489 0.75840071E+01  0.74029330E+02                                 1.679285                            1.641963      -0.975610       2.405931                    0.995747       3.706821      10.608895       0.470698       1.333089      -0.696391       0.004579       0.011839       0.028331       0.031045       0.004077       0.000291       0.008195      -0.002625       0.013743      -0.008865      -0.002077       0.010943              1.687824       1.399163      -0.021191      -0.057620       1.641099       0.295805       2.023210           0.000000
           22              H       8.852718       1.858001       6.094332       0.102725       1.120237 0.93180412E+01  0.95133743E+02                                 1.790452                            1.789402      -0.987328       2.397771                    0.995719       3.741175      10.718014       0.465558       1.288613      -0.706950       0.018502      -0.012751       0.016914       0.028125      -0.006064       0.005856      -0.002212      -0.003663       0.011466      -0.009278      -0.000430       0.009708              1.778250       1.668491      -0.088855       0.244585       1.693604      -0.157333       1.972653           0.000001
           23              H       7.372806       2.332855       5.705630       0.102995       1.049352 0.81225471E+01  0.80775727E+02                                 1.757618                            1.703020      -1.161346       2.316034                    0.993646       3.848183      11.169682       0.459980       1.338993      -0.694605      -0.028057       0.004020       0.007994       0.029449      -0.002711      -0.004987       0.002682       0.003816      -0.019754      -0.008682      -0.000022       0.008704              1.783960       2.336091       0.059929      -0.264925       1.482077       0.041938       1.533712          -0.000000
           24              H       7.795371       1.945519       3.432359       0.091334       1.274637 0.10985752E+02  0.11585539E+03                                 1.896613                            1.898599      -0.903257       2.428195                    0.996675       3.733938      10.565734       0.472011       1.230461      -0.721444      -0.014922       0.022093      -0.024777       0.036396      -0.003407       0.003560      -0.000945       0.002634       0.014064      -0.006162      -0.000782       0.006944              1.883551       2.008873      -0.112928       0.299179       1.814386      -0.128884       1.827395          -0.000001
           25              H      10.422863       1.046702       4.185906       0.101433       1.033274 0.82761373E+01  0.81642262E+02                                 1.665284                            1.660267      -0.699900       2.524024                    0.999000       3.560032       9.872063       0.497118       1.248991      -0.715860       0.016024      -0.007011       0.020234       0.026745       0.000994       0.002274      -0.006194       0.009014      -0.002887      -0.009213       0.003240       0.005974              1.658806       1.702517      -0.295566       0.195484       1.787312      -0.179398       1.486590           0.000000
           26              H       9.854515       1.065695       2.690038       0.109506       1.158642 0.92036785E+01  0.91888322E+02                                 1.705090                            1.679902      -0.850166       2.456169                    0.998425       3.389666       9.017090       0.533543       1.149840      -0.741533      -0.003657      -0.007353      -0.028785       0.029934       0.002267      -0.002022       0.002013       0.002212       0.029155      -0.007823      -0.002368       0.010191              1.697206       1.448884       0.013945      -0.038978       1.720909       0.349558       1.921824          -0.000002
           27              H      11.274308       2.932339       3.073126       0.094078       1.144227 0.88277297E+01  0.88753483E+02                                 1.795426                            1.722287      -0.978559       2.391320                    0.996196       3.761459      10.629122       0.483477       1.260067      -0.712239       0.025394      -0.003145      -0.004920       0.026056       0.000450      -0.004652       0.003476       0.003103      -0.014824      -0.008179       0.001977       0.006202              1.823944       2.454303       0.056029      -0.332143       1.500057       0.006000       1.517473          -0.000001
           28              H       9.796445       3.405020       2.676005       0.104642       1.223501 0.10178248E+02  0.10428143E+03                                 1.775104                            1.771793      -0.955973       2.407909                    0.997671       3.506405       9.470925       0.516878       1.156602      -0.739923      -0.020110       0.012386      -0.016550       0.028840      -0.003462       0.006746       0.000172      -0.000955       0.018430      -0.008679      -0.001097       0.009776              1.754786       1.662996      -0.110969       0.214690       1.747806      -0.248124       1.853556          -0.000002
           29              H      10.268935       9.328339       8.091162       0.101102       0.995937 0.70417573E+01  0.67770032E+02                                 1.718943                            1.603898      -1.144182       2.339357                    0.994835       3.676720      10.599385       0.464564       1.369947      -0.688630      -0.023779       0.035727      -0.024488       0.049412      -0.013442       0.002356      -0.004425      -0.011185       0.019596      -0.017835       0.003393       0.014442              1.782791       1.699080      -0.353532       0.249310       1.935471      -0.323184       1.713824           0.000000
           30              H      10.210716       9.327590      10.391095       0.127016       0.946223 0.68312323E+01  0.65559647E+02                                 1.688724                            1.602535      -1.235403       2.302918                    0.993744       3.699058      10.816438       0.452711       1.409766      -0.680454      -0.022112       0.026019       0.016214       0.037800      -0.012524      -0.001854      -0.000003      -0.002454       0.015640      -0.015284       0.004997       0.010287              1.725621       1.711002      -0.332321      -0.129109       1.811159       0.239220       1.654700          -0.000000
           31              H      12.665965       6.108770      10.371450       0.130969       0.894149 0.63847739E+01  0.60412245E+02                                 1.642024                            1.561484      -1.250250       2.297854                    0.993640       3.695424      10.825144       0.452028       1.432059      -0.675951       0.018463      -0.028212       0.015578       0.037141      -0.011646       0.000348      -0.001108      -0.004213       0.012803      -0.013980       0.004074       0.009906              1.677859       1.624879      -0.297242       0.139282       1.792996      -0.202794       1.615703          -0.000000
           32              H      12.662276       6.205419       8.032225       0.103540       0.999618 0.70932972E+01  0.68452100E+02                                 1.728020                            1.613586      -1.176881       2.324531                    0.994577       3.700785      10.714689       0.461105       1.376471      -0.687195       0.027465      -0.032891      -0.026607       0.050439      -0.012648      -0.003404       0.003530      -0.009478       0.019591      -0.016800       0.003223       0.013577              1.790579       1.781293      -0.372737      -0.251104       1.848807       0.326602       1.741639           0.000000
           33              H       3.755000       4.700810      13.318283       0.095917       1.205846 0.85861884E+01  0.85846974E+02                                 1.874707                            1.712832      -1.022862       2.389558                    0.996461       3.641528      10.308129       0.478103       1.281328      -0.708286      -0.010096       0.039405      -0.024445       0.047458      -0.005782       0.002805      -0.000986      -0.024385       0.009508      -0.015422       0.003230       0.012193              1.953662       1.525658      -0.307562       0.168830       2.229730      -0.558972       2.105598          -0.000001
           34              H       3.122854       4.503281       1.609532       0.129316       1.066346 0.76886778E+01  0.75192870E+02                                 1.755936                            1.644513      -1.216824       2.310639                    0.994662       3.603750      10.271884       0.474817       1.319029      -0.699315      -0.009828       0.031953       0.016441       0.037255      -0.006398      -0.001142       0.000225      -0.019018       0.013046      -0.013694       0.004346       0.009347              1.799634       1.427529      -0.226689      -0.110222       2.037994       0.373728       1.933378          -0.000001
           35              H       4.364127       0.641653       1.615145       0.125208       1.034398 0.74087668E+01  0.71942617E+02                                 1.733186                            1.622924      -1.227506       2.303129                    0.994352       3.641045      10.414905       0.473134       1.333159      -0.695943       0.010426      -0.031695       0.016239       0.037108      -0.006696       0.003840       0.000595      -0.021044       0.007918      -0.014651       0.003467       0.011184              1.778426       1.440353      -0.230069       0.103301       1.988927      -0.376935       1.905997          -0.000001
           36              H       4.912658       0.923957      13.335122       0.092431       1.274105 0.91852179E+01  0.93201812E+02                                 1.928628                            1.759651      -1.145095       2.330073                    0.994841       3.687136      10.442672       0.477503       1.264139      -0.712176       0.010639      -0.039601      -0.023506       0.047264      -0.007519      -0.002848       0.000628      -0.023026       0.009589      -0.015695       0.003318       0.012376              2.007953       1.593916      -0.341127      -0.174693       2.269653       0.562714       2.160291          -0.000001
           37              H       8.284908       1.547300       8.559849       0.097692       1.091614 0.90931846E+01  0.92409914E+02                                 1.766019                            1.771998      -1.075433       2.357751                    0.994270       3.779661      10.855792       0.465438       1.294916      -0.705041       0.012497      -0.020091      -0.028205       0.036815      -0.003732       0.001976       0.006516      -0.005319       0.003202      -0.008192      -0.000132       0.008325              1.758071       1.607432      -0.029076      -0.067122       1.800613       0.249028       1.866167           0.000001
           38              H       8.584537       0.731852      10.739102       0.095386       1.096083 0.83583569E+01  0.83205896E+02                                 1.766954                            1.692441      -1.075127       2.347957                    0.994751       3.802499      10.823784       0.478779       1.285101      -0.706091      -0.002389      -0.026619       0.001494       0.026768      -0.000810       0.000876      -0.004269      -0.007292      -0.016574      -0.006952      -0.000950       0.007901              1.799438       1.600129       0.325960      -0.078508       2.350061      -0.263397       1.448123           0.000000
           39              H       8.580288       2.215218      11.349518       0.107117       1.217131 0.10159786E+02  0.10407786E+03                                 1.774062                            1.775645      -0.911034       2.431047                    0.998213       3.477810       9.402719       0.513776       1.163748      -0.738552      -0.005120       0.020406       0.020532       0.029397      -0.003783       0.001543       0.004978      -0.001601       0.021761      -0.008741      -0.000557       0.009298              1.749590       1.654128      -0.087020      -0.181004       1.663517       0.239174       1.931124          -0.000001
           40              H      10.604966       1.119348       9.617902       0.101896       1.086030 0.89361918E+01  0.89862769E+02                                 1.725049                            1.729059      -0.844417       2.460707                    0.997762       3.603371      10.089314       0.485490       1.254580      -0.715047       0.002603      -0.013271      -0.024586       0.028060       0.002593      -0.004463       0.006321      -0.000224       0.002214      -0.009006       0.002014       0.006991              1.712655       1.641262      -0.225196      -0.124348       1.879224       0.245543       1.617479           0.000000
           41              H      10.813487       1.475807      11.164288       0.108140       1.168017 0.93495525E+01  0.94016768E+02                                 1.738406                            1.712819      -0.748880       2.507101                    0.999002       3.432850       9.262371       0.517640       1.176694      -0.734879       0.012012      -0.002927       0.029035       0.031558       0.002437       0.003077      -0.002855       0.006071       0.023034      -0.008603      -0.000333       0.008936              1.730692       1.752656      -0.138981       0.328053       1.564619      -0.215365       1.874800          -0.000001
           42              H      10.586713       3.782469      10.701214       0.088471       1.242686 0.10558562E+02  0.11031720E+03                                 1.866721                            1.862489      -0.883257       2.436474                    0.996985       3.723181      10.506701       0.475832       1.232009      -0.720788      -0.013908       0.018824       0.026595       0.035427      -0.002095       0.000227       0.003298      -0.006038       0.012623      -0.005941      -0.000382       0.006323              1.855242       1.721284      -0.020783      -0.025122       1.949471       0.356325       1.894972          -0.000001
           43              H      10.336727       4.558417       8.509332       0.103535       1.024625 0.78697623E+01  0.77388362E+02                                 1.711561                            1.662594      -0.944918       2.415012                    0.996275       3.717871      10.615294       0.472879       1.317171      -0.699784       0.003831       0.027657      -0.004541       0.028288      -0.002981       0.000529      -0.004885      -0.007362      -0.019961      -0.008243      -0.001246       0.009490              1.733438       1.566865       0.294417      -0.016104       2.201708      -0.176388       1.431742           0.000001
           44              H      10.327108       3.059794       7.943820       0.105855       1.079650 0.88830970E+01  0.89931217E+02                                 1.767535                            1.763004      -1.074460       2.354778                    0.994244       3.775299      10.894590       0.461091       1.312119      -0.701294       0.005974      -0.019443      -0.019457       0.028148      -0.003054      -0.000959       0.004759      -0.004365       0.020362      -0.007303      -0.002023       0.009326              1.758454       1.640222      -0.076772      -0.079623       1.619231       0.250547       2.015909           0.000000
           45              H       8.301307       4.219031       9.619305       0.098733       1.120020 0.91666999E+01  0.92497747E+02                                 1.744087                            1.737639      -0.715357       2.516986                    0.998942       3.573042       9.925987       0.491417       1.235200      -0.719945      -0.002220       0.014470       0.022558       0.026892       0.002868      -0.005269       0.003922      -0.000702       0.000471      -0.008145       0.002748       0.005397              1.736295       1.658250      -0.241457      -0.139482       1.898522       0.278382       1.652113          -0.000000
           46              H       8.112466       3.835470       8.077129       0.105560       1.000285 0.77531059E+01  0.76131780E+02                                 1.698283                            1.660623      -1.103546       2.346663                    0.994376       3.753594      10.790265       0.467647       1.333822      -0.695989      -0.012439       0.002080      -0.028185       0.030878       0.001579       0.007648      -0.004141       0.003668       0.013873      -0.009004      -0.001560       0.010563              1.708414       1.633213      -0.123350       0.259845       1.491534      -0.191867       2.000496           0.000000
           47              H       4.473953       7.028440       8.698771       0.092709       1.126072 0.94476005E+01  0.97003797E+02                                 1.805776                            1.807791      -1.127891       2.328527                    0.993484       3.866313      11.188228       0.459868       1.297197      -0.704223      -0.015213       0.021453      -0.023888       0.035529      -0.003207       0.006608      -0.000589      -0.002200       0.003317      -0.007605       0.000190       0.007415              1.802030       1.904599      -0.116362       0.232195       1.694646      -0.146925       1.806846           0.000001
           48              H       7.088892       6.142553       9.497222       0.100124       1.095727 0.89179948E+01  0.89662029E+02                                 1.738212                            1.729081      -0.848719       2.458980                    0.997790       3.610525      10.118640       0.484585       1.257172      -0.714455       0.014515      -0.006966       0.019561       0.025335       0.001126       0.001723      -0.005680       0.008765      -0.005168      -0.008654       0.003000       0.005654              1.734113       1.767751      -0.293191       0.215874       1.835481      -0.200186       1.599108           0.000000
           49              H       6.532384       6.115158       7.997144       0.105586       0.984489 0.75840033E+01  0.74029283E+02                                 1.679284                            1.641962      -0.975611       2.405931                    0.995747       3.706820      10.608891       0.470698       1.333089      -0.696391      -0.004580      -0.011839      -0.028331       0.031045       0.004077       0.000291       0.008195      -0.002625       0.013743      -0.008865      -0.002077       0.010943              1.687824       1.399163      -0.021191      -0.057620       1.641099       0.295805       2.023210           0.000000
           50              H       6.457920       8.474774       7.938207       0.102725       1.120236 0.93180351E+01  0.95133667E+02                                 1.790452                            1.789402      -0.987329       2.397771                    0.995719       3.741174      10.718011       0.465558       1.288613      -0.706950      -0.018502       0.012751      -0.016914       0.028125      -0.006064       0.005856      -0.002212      -0.003663       0.011466      -0.009278      -0.000430       0.009708              1.778249       1.668491      -0.088855       0.244585       1.693604      -0.157333       1.972653          -0.000000
           51              H       7.937832       7.999920       8.326909       0.102995       1.049353 0.81225554E+01  0.80775828E+02                                 1.757618                            1.703020      -1.161348       2.316033                    0.993646       3.848185      11.169688       0.459980       1.338993      -0.694605       0.028057      -0.004020      -0.007994       0.029449      -0.002711      -0.004987       0.002682       0.003816      -0.019754      -0.008682      -0.000022       0.008704              1.783960       2.336092       0.059929      -0.264925       1.482077       0.041938       1.533712           0.000000
           52              H       7.515267       8.387256      10.600180       0.091335       1.274637 0.10985750E+02  0.11585535E+03                                 1.896612                            1.898598      -0.903256       2.428195                    0.996675       3.733937      10.565727       0.472011       1.230460      -0.721444       0.014922      -0.022093       0.024777       0.036396      -0.003407       0.003560      -0.000945       0.002634       0.014065      -0.006162      -0.000782       0.006944              1.883550       2.008872      -0.112928       0.299179       1.814384      -0.128884       1.827394          -0.000001
           53              H       4.887775       9.286073       9.846633       0.101433       1.033274 0.82761326E+01  0.81642205E+02                                 1.665284                            1.660267      -0.699899       2.524024                    0.999000       3.560031       9.872060       0.497118       1.248992      -0.715860      -0.016024       0.007011      -0.020234       0.026745       0.000994       0.002274      -0.006194       0.009014      -0.002887      -0.009213       0.003240       0.005974              1.658806       1.702516      -0.295565       0.195484       1.787311      -0.179397       1.486590           0.000000
           54              H       5.456123       9.267080      11.342501       0.109507       1.158639 0.92036524E+01  0.91887991E+02                                 1.705087                            1.679899      -0.850162       2.456171                    0.998425       3.389662       9.017074       0.533544       1.149840      -0.741533       0.003657       0.007353       0.028785       0.029934       0.002267      -0.002022       0.002013       0.002212       0.029155      -0.007823      -0.002368       0.010191              1.697203       1.448882       0.013945      -0.038978       1.720906       0.349557       1.921821          -0.000001
           55              H       4.036330       7.400436      10.959413       0.094078       1.144227 0.88277285E+01  0.88753467E+02                                 1.795426                            1.722287      -0.978561       2.391320                    0.996196       3.761459      10.629121       0.483478       1.260066      -0.712239      -0.025394       0.003145       0.004920       0.026056       0.000450      -0.004652       0.003476       0.003103      -0.014824      -0.008179       0.001977       0.006202              1.823944       2.454302       0.056029      -0.332143       1.500057       0.006000       1.517473          -0.000000
           56              H       5.514193       6.927755      11.356534       0.104644       1.223496 0.10178186E+02  0.10428060E+03                                 1.775096                            1.771785      -0.955968       2.407911                    0.997671       3.506397       9.470887       0.516880       1.156599      -0.739924       0.020110      -0.012386       0.016550       0.028840      -0.003462       0.006746       0.000172      -0.000955       0.018430      -0.008679      -0.001097       0.009776              1.754778       1.662989      -0.110968       0.214689       1.747798      -0.248122       1.853547          -0.000001
           57              H       5.041703       1.004436       5.941377       0.101102       0.995938 0.70417658E+01  0.67770130E+02                                 1.718943                            1.603898      -1.144182       2.339356                    0.994835       3.676722      10.599390       0.464564       1.369946      -0.688630       0.023779      -0.035727       0.024488       0.049412      -0.013442       0.002356      -0.004425      -0.011185       0.019596      -0.017835       0.003393       0.014442              1.782792       1.699080      -0.353532       0.249311       1.935471      -0.323184       1.713824           0.000000
           58              H       5.099922       1.005185       3.641444       0.127016       0.946224 0.68312459E+01  0.65559804E+02                                 1.688725                            1.602535      -1.235403       2.302918                    0.993744       3.699061      10.816445       0.452712       1.409764      -0.680454       0.022112      -0.026019      -0.016214       0.037800      -0.012524      -0.001854      -0.000003      -0.002454       0.015640      -0.015284       0.004997       0.010287              1.725622       1.711003      -0.332322      -0.129109       1.811160       0.239220       1.654701          -0.000000
           59              H       2.644673       4.224005       3.661089       0.130969       0.894150 0.63847817E+01  0.60412335E+02                                 1.642025                            1.561485      -1.250250       2.297853                    0.993640       3.695426      10.825151       0.452028       1.432059      -0.675951      -0.018463       0.028212      -0.015578       0.037141      -0.011646       0.000348      -0.001109      -0.004213       0.012803      -0.013980       0.004074       0.009906              1.677860       1.624879      -0.297242       0.139282       1.792997      -0.202794       1.615704          -0.000000
           60              H       2.648362       4.127356       6.000314       0.103540       0.999619 0.70933016E+01  0.68452153E+02                                 1.728020                            1.613586      -1.176880       2.324531                    0.994577       3.700786      10.714692       0.461106       1.376471      -0.687195      -0.027465       0.032891       0.026607       0.050439      -0.012648      -0.003404       0.003530      -0.009478       0.019591      -0.016800       0.003223       0.013577              1.790580       1.781294      -0.372737      -0.251104       1.848807       0.326602       1.741639           0.000000
           61              C      11.314739       6.415159       0.234343       0.092980      29.061419 0.33799455E+03  0.74683445E+04                                 8.258757                            6.150861       0.253827       2.095639                    0.999764      26.030868      72.765500       0.660386       0.419753      -1.061116      -0.018718       0.045545       0.013390       0.051029       0.008783       0.004845      -0.013200       0.023254      -0.097688      -0.037591       0.006736       0.030855              9.667227       4.757409      -1.672578       0.198907       9.107912       0.107732      15.136361          -0.000002
           62              C      11.942542       6.627308      12.874855      -0.194141      37.141123 0.46842878E+03  0.11209248E+05                                 9.652408                            7.209928       0.183189       2.025677                    0.999573      30.100120      87.026487       0.615069       0.416150      -1.065403      -0.002469       0.008502       0.004519       0.009940       0.000039      -0.006174       0.018634      -0.015787      -0.041807      -0.024410       0.000105       0.024305             11.387776       5.545129      -1.897242       0.559291      10.062636      -0.761563      18.555563          -0.000003
           63              C      11.218197       8.901384      12.870645      -0.190037      36.842893 0.45967841E+03  0.10943068E+05                                 9.578890                            7.125672       0.200334       2.033729                    0.999674      29.818007      85.858396       0.621144       0.414218      -1.067136       0.006900      -0.005391       0.003609       0.009471      -0.000903       0.012139      -0.017700      -0.000283      -0.057178      -0.030356       0.008634       0.021721             11.338532       5.473463      -1.809938      -0.097282       9.947116       0.845997      18.595018          -0.000002
           64              C      10.631424       8.618658       0.224521       0.101813      28.853197 0.33250793E+03  0.73177291E+04                                 8.213482                            6.095505       0.239726       2.091970                    0.999747      25.884980      72.232740       0.664176       0.419033      -1.061481       0.021235      -0.046074       0.014443       0.052748       0.010175      -0.005323       0.009903       0.024676      -0.096921      -0.035787       0.003595       0.032192              9.640351       4.865909      -1.787052       0.271862       8.843963      -0.002291      15.211181          -0.000002
           65              C       8.727879       8.101604       4.552156       0.607701      21.207946 0.25358296E+03  0.52967513E+04                                 7.239272                            5.753197      -0.176234       2.006116                    0.999209      22.529941      64.432625       0.599083       0.489474      -1.005325       0.049343      -0.014339      -0.004497       0.051581       0.021983       0.005560       0.005830      -0.179047      -0.134708      -0.070642      -0.044253       0.114895              8.303764      13.123651      -0.096599      -0.472711       4.386286      -0.430286       7.401354           0.000000
           66              C       7.226828       8.161089       4.716336      -0.104663      29.960287 0.46462094E+03  0.11111227E+05                                 8.516917                            7.209160      -0.329701       1.908193                    0.997311      28.423474      82.535247       0.610578       0.419471      -1.061779      -0.076909      -0.047406      -0.033162       0.096239       0.001132       0.008987      -0.007836      -0.000584       0.021391      -0.012116      -0.002403       0.014519              9.699147      14.282054       0.656586       0.608584       7.901466      -1.204224       6.913921           0.000001
           67              C       6.474953       8.660004       3.471650      -0.194366      26.922796 0.43939763E+03  0.10391800E+05                                 7.858886                            6.959716      -0.122821       1.943443                    0.999141      29.807258      86.873475       0.626493       0.413387      -1.062651      -0.050796      -0.039496       0.071762       0.096384      -0.006103       0.014997      -0.016913       0.017144      -0.009271      -0.023184      -0.003431       0.026615              8.456643      11.518923       0.433935       0.310593       7.167533      -1.236828       6.683473          -0.000001
           68              C       4.964130       8.580725       3.697574      -0.189357      26.329121 0.43304978E+03  0.10199454E+05                                 7.744615                            6.913845      -0.069604       1.967405                    0.998491      29.436820      85.479139       0.628253       0.413936      -1.062822       0.066644      -0.071880       0.015866       0.099297       0.013446       0.002762      -0.014004       0.006272      -0.012796      -0.021607       0.003197       0.018410              8.329648      11.477337       0.925528      -0.161660       7.896308      -0.943909       5.615298          -0.000000
           69              C       4.502121       7.171592       4.083469      -0.095053      29.308791 0.44530137E+03  0.10519911E+05                                 8.329092                            6.996234      -0.278662       1.923146                    0.997901      28.060157      80.562463       0.628988       0.412198      -1.068138       0.073920       0.046036       0.034638       0.093719       0.001732       0.005064      -0.008165      -0.002258       0.026819      -0.010667      -0.003105       0.013771              9.485384      14.018323       0.697240       1.316635       7.761293      -0.792098       6.676535           0.000000
           70              C       5.237484       6.705712       5.318332      -0.195835      27.222131 0.44750642E+03  0.10663082E+05                                 7.997177                            7.084550      -0.216413       1.918629                    0.998344      30.017524      88.653809       0.611176       0.420588      -1.054995       0.050039       0.035271      -0.069156       0.092361      -0.005068       0.005068      -0.022654       0.020972      -0.024990      -0.030003       0.007828       0.022175              8.707857      11.939911       0.320129       1.065711       6.896228      -1.013409       7.287432           0.000000
           71              C       6.747842       6.762262       5.114860      -0.185568      26.420832 0.43903194E+03  0.10395764E+05                                 7.811499                            6.996768      -0.120285       1.953765                    0.998009      29.574093      86.647835       0.618608       0.418148      -1.058107      -0.064275       0.069281      -0.019556       0.096507       0.012887      -0.000139      -0.019213       0.002205      -0.037711      -0.026361       0.001613       0.024748              8.463518      11.474504       0.879645      -0.212431       7.777027      -0.915038       6.139022           0.000000
           72              C       2.987935       7.217776       4.236424       0.606140      21.160457 0.25438266E+03  0.53158425E+04                                 7.235958                            5.766543      -0.214299       1.993573                    0.999038      22.530159      64.376609       0.597925       0.490202      -1.005291      -0.050463       0.013952       0.004646       0.052562       0.018944       0.004474      -0.034793      -0.177709      -0.124050      -0.072787      -0.046029       0.118816              8.288045      13.215039       0.126877       0.490143       4.473732       0.546148       7.175362           0.000000
           73              C      10.691296       5.193539       4.515671       0.610108      20.685370 0.24723315E+03  0.51368365E+04                                 7.136386                            5.694695      -0.190166       2.003607                    0.999087      22.448338      64.247906       0.599310       0.491887      -1.003043       0.001694       0.054993      -0.004444       0.055198      -0.043093      -0.028315       0.012345       0.162722      -0.117478      -0.073397      -0.044175       0.117571              8.143771       5.340256       2.607060       0.349921      11.774896      -0.421155       7.316162           0.000000
           74              C      10.250903       3.748548       4.655996      -0.106290      29.753510 0.46035758E+03  0.11002094E+05                                 8.518936                            7.204904      -0.394799       1.884936                    0.997323      28.615968      83.516713       0.606085       0.422856      -1.057898      -0.071187      -0.050194      -0.030844       0.092404       0.004773      -0.003221       0.009645      -0.001500       0.025439      -0.012980      -0.000880       0.013860              9.702645       9.158504       2.787610      -0.857907      12.901715       0.874300       7.047714           0.000001
           75              C       8.812710       3.724204       5.178007      -0.187577      26.494343 0.44135698E+03  0.10466136E+05                                 7.831259                            7.018545      -0.113857       1.955005                    0.998030      29.635873      86.933365       0.617127       0.418539      -1.057707       0.042096      -0.084547      -0.025105       0.097726       0.012701      -0.018866       0.008497       0.016102      -0.033668      -0.028614       0.002705       0.025909              8.479516       8.694189       1.854685      -1.123896      10.367783       0.008126       6.376575          -0.000000
           76              C       8.311694       2.300782       5.394108      -0.190946      27.116990 0.44755497E+03  0.10669350E+05                                 7.983249                            7.087157      -0.265189       1.902943                    0.998068      30.062572      88.939357       0.610500       0.420852      -1.054353       0.042796       0.035781      -0.073905       0.092594       0.002285      -0.017536       0.016378      -0.025955      -0.006526      -0.028725       0.002782       0.025943              8.675508       7.614351       2.022140      -0.556081      10.922899       1.229615       7.489273          -0.000000
           77              C       8.382444       1.494153       4.104518      -0.102566      29.965973 0.45081426E+03  0.10685108E+05                                 8.458569                            7.039500      -0.310259       1.911185                    0.997814      28.247640      81.287122       0.626913       0.412209      -1.067916       0.072426       0.048510       0.030583       0.092379       0.002135      -0.005811       0.003724      -0.000028       0.034251      -0.010002      -0.003655       0.013657              9.717723       9.122154       3.125411      -0.397646      13.175995       1.527318       6.855020           0.000001
           78              C       9.824437       1.530206       3.562862      -0.190020      26.547965 0.43456125E+03  0.10237373E+05                                 7.793014                            6.934937      -0.051397       1.972543                    0.998843      29.390496      85.174808       0.626474       0.415016      -1.062814      -0.045052       0.084854       0.028014       0.100073       0.011758      -0.016225       0.002770       0.016133      -0.001005      -0.020603      -0.002188       0.022791              8.397511       8.717453       1.955606      -0.976970      10.652495       0.193938       5.822585           0.000000
           79              C      10.331726       2.953152       3.374826      -0.193712      26.444398 0.42794729E+03  0.10065190E+05                                 7.766205                            6.865131      -0.141603       1.935336                    0.999325      29.808557      86.941263       0.630573       0.412989      -1.061768      -0.044666      -0.042214       0.072867       0.095324       0.004640      -0.013148       0.020352      -0.017452       0.007471      -0.026173      -0.000166       0.026339              8.360411       7.597877       1.857253      -0.810929      10.746146       0.725956       6.737210           0.000000
           80              C       7.904585       0.064951       4.228004       0.601414      21.500911 0.25483297E+03  0.53244839E+04                                 7.297912                            5.759541      -0.138503       2.019162                    0.999019      22.498085      64.157291       0.600527       0.488148      -1.006937      -0.004936      -0.051259       0.005686       0.051809      -0.046154       0.004028       0.007099       0.162384      -0.138547      -0.072657      -0.043854       0.116511              8.393501       5.510101       2.959610      -0.166053      12.338721       0.530817       7.331680           0.000000
           81              C      10.752500       8.656625       8.557042       0.106296      26.479322 0.34171159E+03  0.75893152E+04                                 7.840654                            6.268647       0.245756       2.105319                    0.999346      25.795769      72.861653       0.639505       0.431240      -1.051455       0.029345      -0.039584      -0.008655       0.050029       0.019859       0.004848      -0.007733       0.009125      -0.101658      -0.036396      -0.000939       0.037334              8.686302       6.514003      -2.710781       0.050697       8.232383       0.536639      11.312521           0.000001
           82              C      10.734388       8.679695       9.935038      -0.185062      33.879335 0.46863606E+03  0.11234816E+05                                 9.131645                            7.265675       0.130553       2.021343                    0.998461      29.753113      86.588831       0.604823       0.422423      -1.059595       0.000146      -0.003729      -0.006927       0.007868       0.002374      -0.011385       0.012211      -0.003229      -0.063245      -0.028645       0.012107       0.016538             10.220819       7.756814      -3.157964       1.404595       9.099040      -0.886733      13.806603           0.000000
           83              C      11.474549       7.748873      10.646487       0.099079      34.769226 0.40174490E+03  0.92046646E+04                                 9.263924                            6.685341       0.001860       2.010676                    0.999002      26.113250      72.663056       0.640797       0.417184      -1.070154      -0.000551       0.000633      -0.008336       0.008378       0.006246      -0.003471      -0.000823      -0.017352       0.018504      -0.014234       0.005223       0.009011             11.309281       7.127939      -3.014331       0.787716       8.837693       0.165024      17.962210           0.000002
           84              C      12.175639       6.788883       9.923812      -0.191635      34.636723 0.49226408E+03  0.11939241E+05                                 9.278993                            7.456594       0.101007       2.009149                    0.998229      30.081788      87.862276       0.596229       0.423559      -1.059597      -0.004527      -0.001763      -0.007871       0.009249       0.005742       0.007116      -0.014490      -0.001952      -0.067286      -0.029580       0.010847       0.018733             10.343881       7.627660      -3.102139      -0.472834       9.467780       1.343274      13.936204           0.000000
           85              C      12.143319       6.834771       8.519154       0.097883      27.172037 0.35812872E+03  0.80392535E+04                                 7.963037                            6.406082       0.220750       2.091617                    0.999347      26.125544      73.930957       0.634969       0.429712      -1.053506      -0.028393       0.039368      -0.007073       0.049051       0.016951      -0.004213       0.008065       0.000603      -0.086153      -0.031456       0.000022       0.031433              8.805480       7.058349      -2.908951       0.504104       8.069111      -0.146557      11.288979           0.000001
           86              C      11.555084       7.765141      12.143759       0.101778      35.782272 0.41174166E+03  0.94905220E+04                                 9.476963                            6.791716      -0.102531       1.977529                    0.999221      26.268064      73.280033       0.632521       0.420112      -1.068434       0.001940      -0.002319       0.009741       0.010199      -0.005811      -0.001813      -0.000386       0.013515       0.019019      -0.012136       0.004471       0.007664             11.673890       5.377666      -1.722005       0.509539       9.593602       0.152327      20.050403          -0.000001
           87              C       3.995899       3.917616      13.798196       0.092981      29.061399 0.33799429E+03  0.74683367E+04                                 8.258750                            6.150856       0.253830       2.095639                    0.999764      26.030861      72.765452       0.660387       0.419752      -1.061116       0.018718      -0.045545      -0.013390       0.051029       0.008782       0.004845      -0.013200       0.023254      -0.097687      -0.037591       0.006736       0.030855              9.667219       4.757405      -1.672576       0.198907       9.107905       0.107731      15.136346          -0.000003
           88              C       3.368096       3.705467       1.157684      -0.194142      37.141144 0.46842912E+03  0.11209259E+05                                 9.652413                            7.209932       0.183189       2.025677                    0.999573      30.100130      87.026530       0.615068       0.416150      -1.065403       0.002469      -0.008502      -0.004519       0.009939       0.000040      -0.006174       0.018634      -0.015788      -0.041807      -0.024410       0.000105       0.024305             11.387781       5.545131      -1.897243       0.559292      10.062641      -0.761564      18.555572          -0.000002
           89              C       4.092441       1.431391       1.161894      -0.190037      36.842896 0.45967847E+03  0.10943070E+05                                 9.578891                            7.125672       0.200334       2.033729                    0.999674      29.818009      85.858402       0.621144       0.414218      -1.067136      -0.006900       0.005391      -0.003609       0.009471      -0.000903       0.012139      -0.017700      -0.000283      -0.057178      -0.030356       0.008634       0.021721             11.338532       5.473463      -1.809938      -0.097282       9.947117       0.845997      18.595017          -0.000001
           90              C       4.679214       1.714117      13.808018       0.101814      28.853192 0.33250788E+03  0.73177271E+04                                 8.213478                            6.095503       0.239728       2.091971                    0.999747      25.884980      72.232721       0.664176       0.419033      -1.061481      -0.021235       0.046074      -0.014443       0.052748       0.010175      -0.005323       0.009903       0.024676      -0.096921      -0.035787       0.003595       0.032191              9.640346       4.865907      -1.787051       0.271862       8.843959      -0.002291      15.211173          -0.000003
           91              C       6.582759       2.231171       9.480383       0.607701      21.207946 0.25358295E+03  0.52967511E+04                                 7.239272                            5.753197      -0.176234       2.006116                    0.999209      22.529941      64.432627       0.599083       0.489474      -1.005325      -0.049344       0.014339       0.004496       0.051581       0.021982       0.005560       0.005830      -0.179047      -0.134709      -0.070642      -0.044253       0.114895              8.303764      13.123652      -0.096599      -0.472712       4.386286      -0.430286       7.401355          -0.000000
           92              C       8.083810       2.171686       9.316203      -0.104663      29.960275 0.46462069E+03  0.11111220E+05                                 8.516915                            7.209158      -0.329703       1.908192                    0.997311      28.423467      82.535222       0.610578       0.419471      -1.061779       0.076909       0.047406       0.033162       0.096239       0.001132       0.008987      -0.007836      -0.000584       0.021391      -0.012116      -0.002403       0.014519              9.699145      14.282051       0.656585       0.608582       7.901465      -1.204223       6.913918           0.000001
           93              C       8.835685       1.672771      10.560889      -0.194367      26.922834 0.43939842E+03  0.10391823E+05                                 7.858894                            6.959723      -0.122822       1.943443                    0.999141      29.807275      86.873529       0.626493       0.413387      -1.062651       0.050796       0.039496      -0.071762       0.096384      -0.006103       0.014997      -0.016912       0.017144      -0.009271      -0.023184      -0.003431       0.026615              8.456652      11.518939       0.433938       0.310595       7.167539      -1.236832       6.683477          -0.000002
           94              C      10.346508       1.752050      10.334965      -0.189358      26.329145 0.43305028E+03  0.10199469E+05                                 7.744619                            6.913849      -0.069605       1.967404                    0.998491      29.436833      85.479180       0.628252       0.413936      -1.062822      -0.066644       0.071880      -0.015866       0.099297       0.013446       0.002762      -0.014004       0.006272      -0.012796      -0.021607       0.003197       0.018410              8.329653      11.477347       0.925532      -0.161660       7.896314      -0.943910       5.615299          -0.000001
           95              C      10.808517       3.161183       9.949070      -0.095052      29.308797 0.44530146E+03  0.10519914E+05                                 8.329093                            6.996234      -0.278664       1.923145                    0.997901      28.060160      80.562470       0.628988       0.412198      -1.068138      -0.073920      -0.046036      -0.034638       0.093719       0.001733       0.005064      -0.008165      -0.002258       0.026819      -0.010667      -0.003105       0.013771              9.485385      14.018327       0.697241       1.316636       7.761293      -0.792098       6.676535           0.000001
           96              C      10.073154       3.627063       8.714207      -0.195835      27.222134 0.44750647E+03  0.10663084E+05                                 7.997178                            7.084551      -0.216415       1.918629                    0.998344      30.017528      88.653829       0.611176       0.420588      -1.054995      -0.050039      -0.035271       0.069156       0.092361      -0.005068       0.005068      -0.022654       0.020972      -0.024991      -0.030003       0.007828       0.022175              8.707859      11.939914       0.320129       1.065711       6.896230      -1.013410       7.287433           0.000002
           97              C       8.562796       3.570513       8.917679      -0.185569      26.420842 0.43903214E+03  0.10395770E+05                                 7.811502                            6.996770      -0.120286       1.953764                    0.998009      29.574101      86.647870       0.618608       0.418148      -1.058107       0.064275      -0.069281       0.019556       0.096507       0.012887      -0.000139      -0.019213       0.002206      -0.037712      -0.026361       0.001613       0.024748              8.463521      11.474509       0.879646      -0.212432       7.777030      -0.915038       6.139023           0.000002
           98              C       1.581703       3.114999       9.796115       0.606140      21.160455 0.25438261E+03  0.53158413E+04                                 7.235958                            5.766543      -0.214300       1.993572                    0.999038      22.530158      64.376610       0.597925       0.490202      -1.005291       0.050463      -0.013952      -0.004646       0.052562       0.018945       0.004474      -0.034793      -0.177709      -0.124051      -0.072787      -0.046029       0.118816              8.288045      13.215040       0.126877       0.490145       4.473733       0.546148       7.175363           0.000000
           99              C       4.619342       5.139236       9.516868       0.610108      20.685368 0.24723312E+03  0.51368357E+04                                 7.136386                            5.694695      -0.190166       2.003607                    0.999087      22.448337      64.247904       0.599310       0.491887      -1.003043      -0.001694      -0.054993       0.004444       0.055198      -0.043093      -0.028315       0.012345       0.162722      -0.117478      -0.073397      -0.044175       0.117572              8.143771       5.340256       2.607060       0.349921      11.774896      -0.421157       7.316162          -0.000001
          100              C       5.059735       6.584227       9.376543      -0.106289      29.753499 0.46035735E+03  0.11002087E+05                                 8.518933                            7.204902      -0.394800       1.884936                    0.997323      28.615960      83.516684       0.606085       0.422856      -1.057898       0.071187       0.050194       0.030844       0.092404       0.004773      -0.003221       0.009645      -0.001500       0.025439      -0.012980      -0.000880       0.013860              9.702642       9.158503       2.787608      -0.857908      12.901713       0.874299       7.047711           0.000001
          101              C       6.497928       6.608571       8.854532      -0.187577      26.494344 0.44135700E+03  0.10466137E+05                                 7.831261                            7.018546      -0.113858       1.955004                    0.998030      29.635876      86.933382       0.617126       0.418539      -1.057707      -0.042096       0.084546       0.025104       0.097726       0.012700      -0.018866       0.008497       0.016101      -0.033668      -0.028615       0.002705       0.025909              8.479517       8.694191       1.854685      -1.123896      10.367785       0.008126       6.376575           0.000002
          102              C       6.998944       8.031993       8.638431      -0.190946      27.116992 0.44755501E+03  0.10669351E+05                                 7.983250                            7.087158      -0.265190       1.902943                    0.998068      30.062575      88.939374       0.610500       0.420852      -1.054353      -0.042796      -0.035781       0.073905       0.092594       0.002285      -0.017536       0.016378      -0.025955      -0.006526      -0.028725       0.002782       0.025943              8.675509       7.614352       2.022141      -0.556082      10.922901       1.229616       7.489274           0.000002
          103              C       6.928194       8.838622       9.928021      -0.102566      29.965978 0.45081433E+03  0.10685110E+05                                 8.458570                            7.039501      -0.310260       1.911184                    0.997814      28.247642      81.287124       0.626913       0.412209      -1.067916      -0.072426      -0.048509      -0.030583       0.092379       0.002135      -0.005811       0.003724      -0.000027       0.034252      -0.010002      -0.003655       0.013657              9.717724       9.122154       3.125412      -0.397646      13.175997       1.527319       6.855020          -0.000001
          104              C       5.486201       8.802569      10.469677      -0.190021      26.547983 0.43456162E+03  0.10237384E+05                                 7.793017                            6.934939      -0.051397       1.972543                    0.998843      29.390506      85.174836       0.626474       0.415016      -1.062814       0.045052      -0.084854      -0.028014       0.100073       0.011758      -0.016225       0.002770       0.016133      -0.001005      -0.020603      -0.002188       0.022791              8.397514       8.717458       1.955609      -0.976970      10.652498       0.193937       5.822586          -0.000003
          105              C       4.978912       7.379623      10.657713      -0.193712      26.444426 0.42794785E+03  0.10065206E+05                                 7.766211                            6.865136      -0.141603       1.935336                    0.999325      29.808569      86.941295       0.630573       0.412989      -1.061768       0.044666       0.042214      -0.072867       0.095324       0.004640      -0.013148       0.020352      -0.017452       0.007471      -0.026173      -0.000166       0.026339              8.360417       7.597882       1.857257      -0.810932      10.746155       0.725958       6.737213          -0.000003
          106              C       3.484298       0.200736       9.804535       0.601413      21.500909 0.25483292E+03  0.53244826E+04                                 7.297912                            5.759541      -0.138504       2.019162                    0.999019      22.498084      64.157290       0.600527       0.488148      -1.006937       0.004936       0.051259      -0.005686       0.051809      -0.046154       0.004028       0.007099       0.162384      -0.138548      -0.072657      -0.043854       0.116511              8.393501       5.510101       2.959610      -0.166052      12.338721       0.530819       7.331681          -0.000000
          107              C       4.558138       1.676150       5.475497       0.106296      26.479316 0.34171148E+03  0.75893123E+04                                 7.840653                            6.268646       0.245756       2.105319                    0.999346      25.795766      72.861646       0.639505       0.431240      -1.051455      -0.029345       0.039584       0.008655       0.050029       0.019859       0.004848      -0.007733       0.009125      -0.101658      -0.036396      -0.000939       0.037335              8.686301       6.514003      -2.710781       0.050697       8.232383       0.536639      11.312519           0.000001
          108              C       4.576250       1.653080       4.097501      -0.185062      33.879323 0.46863585E+03  0.11234810E+05                                 9.131643                            7.265674       0.130554       2.021344                    0.998461      29.753107      86.588806       0.604823       0.422423      -1.059595      -0.000146       0.003729       0.006927       0.007868       0.002374      -0.011385       0.012211      -0.003229      -0.063245      -0.028645       0.012107       0.016538             10.220816       7.756813      -3.157963       1.404594       9.099039      -0.886732      13.806598          -0.000001
          109              C       3.836089       2.583902       3.386052       0.099079      34.769198 0.40174454E+03  0.92046544E+04                                 9.263919                            6.685338       0.001861       2.010676                    0.999002      26.113236      72.663003       0.640797       0.417184      -1.070154       0.000551      -0.000633       0.008336       0.008378       0.006246      -0.003471      -0.000824      -0.017352       0.018504      -0.014234       0.005223       0.009011             11.309274       7.127936      -3.014330       0.787715       8.837690       0.165023      17.962196          -0.000001
          110              C       3.134999       3.543892       4.108727      -0.191635      34.636713 0.49226389E+03  0.11939235E+05                                 9.278991                            7.456592       0.101008       2.009150                    0.998229      30.081782      87.862250       0.596230       0.423559      -1.059597       0.004527       0.001763       0.007871       0.009250       0.005742       0.007116      -0.014490      -0.001951      -0.067286      -0.029580       0.010847       0.018733             10.343878       7.627658      -3.102139      -0.472833       9.467778       1.343273      13.936199          -0.000001
          111              C       3.167319       3.498004       5.513385       0.097883      27.172033 0.35812865E+03  0.80392515E+04                                 7.963037                            6.406082       0.220750       2.091617                    0.999347      26.125542      73.930950       0.634969       0.429712      -1.053506       0.028393      -0.039368       0.007073       0.049052       0.016951      -0.004214       0.008065       0.000603      -0.086153      -0.031456       0.000022       0.031434              8.805479       7.058349      -2.908951       0.504103       8.069111      -0.146557      11.288977           0.000001
          112              C       3.755554       2.567634       1.888780       0.101778      35.782258 0.41174152E+03  0.94905180E+04                                 9.476960                            6.791715      -0.102531       1.977529                    0.999221      26.268059      73.280014       0.632522       0.420112      -1.068434      -0.001940       0.002319      -0.009741       0.010199      -0.005810      -0.001813      -0.000386       0.013515       0.019018      -0.012136       0.004471       0.007664             11.673886       5.377665      -1.722005       0.509539       9.593600       0.152327      20.050393          -0.000001
          113              N      11.410277       7.742891       7.831560      -0.225155      36.332897 0.50300765E+03  0.12012126E+05                                 9.091107                            7.224206       0.179269       2.089242                    0.998899      27.290346      73.873759       0.659210       0.389078      -1.105191      -0.003794      -0.005270       0.150375       0.150515      -0.019457       0.003388       0.003994      -0.009909      -0.266109      -0.088943       0.024505       0.064437             10.213573       7.964055      -3.677918       0.373761       9.930184       0.363733      12.746479          -0.000004
          114              N      11.007643       7.531690       0.930357      -0.218916      38.367773 0.50663408E+03  0.12125057E+05                                 9.515374                            7.285756       0.100426       2.066097                    0.998287      27.341758      74.184963       0.651374       0.392904      -1.102074       0.001010      -0.004743      -0.154012       0.154088      -0.006381      -0.002624       0.001112      -0.030306      -0.264943      -0.088379       0.027763       0.060616             11.186982       5.739282      -2.167533       0.467718      11.138371       0.182111      16.683292          -0.000004
          115              N       3.900361       2.589884       6.200979      -0.225156      36.332914 0.50300793E+03  0.12012134E+05                                 9.091111                            7.224209       0.179270       2.089242                    0.998899      27.290353      73.873788       0.659210       0.389078      -1.105191       0.003795       0.005270      -0.150375       0.150515      -0.019457       0.003388       0.003994      -0.009909      -0.266109      -0.088943       0.024506       0.064437             10.213577       7.964059      -3.677921       0.373761       9.930189       0.363734      12.746483           0.000003
          116              N       4.302995       2.801085      13.102182      -0.218916      38.367776 0.50663413E+03  0.12125058E+05                                 9.515373                            7.285756       0.100426       2.066097                    0.998287      27.341761      74.184963       0.651374       0.392904      -1.102075      -0.001010       0.004743       0.154012       0.154088      -0.006381      -0.002624       0.001112      -0.030307      -0.264943      -0.088379       0.027763       0.060617             11.186981       5.739282      -2.167532       0.467718      11.138370       0.182111      16.683292          -0.000001
          117              O       9.235848       8.136167       3.400084      -0.539745      35.623407 0.57723029E+03  0.14153974E+05                                 8.643619                            7.483318       0.259703       2.123953                    0.997412      28.091565      75.075512       0.686604       0.363807      -1.132892       0.013827      -0.006557       0.019908       0.025110       0.013005      -0.066162       0.004991      -0.054231      -0.028385      -0.083860       0.031955       0.051905              9.475321      12.275570      -0.850620      -3.977050       6.001871      -0.270021      10.148521          -0.000004
          118              O       9.400920       8.005071       5.621435      -0.539163      37.202246 0.60649040E+03  0.15029961E+05                                 8.862186                            7.649621       0.299077       2.138016                    0.997634      28.008108      74.819139       0.683101       0.361815      -1.136445       0.013994      -0.000776      -0.018403       0.023132       0.011909       0.064432      -0.001181      -0.035600      -0.067525      -0.080159       0.026950       0.053209              9.789706      13.839177      -0.702296       3.539529       6.109527      -0.399010       9.420413           0.000005
          119              O      10.608436       5.717574       3.374826      -0.531507      35.130993 0.56337665E+03  0.13741635E+05                                 8.591133                            7.410983       0.206367       2.113162                    0.996932      27.880098      74.508888       0.686883       0.365581      -1.130609       0.001552       0.012995       0.015522       0.020303      -0.016429      -0.025184      -0.059518       0.037241      -0.007936      -0.078518       0.026041       0.052476              9.435601       5.895357       1.187694      -0.697991      12.191818      -3.993888      10.219628          -0.000047
          120              O      11.052078       5.758995       5.562498      -0.532456      36.278109 0.59047163E+03  0.14541497E+05                                 8.711870                            7.559166       0.283909       2.138229                    0.997205      27.784056      74.089789       0.685356       0.362894      -1.135123      -0.004570       0.015185      -0.011277       0.019459      -0.001508       0.007548       0.058269       0.066302      -0.064977      -0.080589       0.034424       0.046165              9.541050       7.048892       2.251974       1.636581      12.299499       3.176437       9.274761           0.000050
          121              O      13.044646       7.079164       3.189596      -0.555117      36.062749 0.57587863E+03  0.14111368E+05                                 8.693279                            7.450542       0.307718       2.129878                    0.998483      28.373435      75.782551       0.691500       0.361473      -1.134812      -0.016988       0.019834       0.019131       0.032372       0.023770       0.066511      -0.015168      -0.041191      -0.059966      -0.088262       0.034130       0.054132              9.607440      13.058822      -0.032577       4.209373       6.314718       0.674350       9.448780          -0.000003
          122              O      13.265279       7.457859       5.378672      -0.520082      33.598413 0.55697090E+03  0.13538037E+05                                 8.307450                            7.361802       0.243344       2.128161                    0.997221      27.640339      73.587045       0.690583       0.364894      -1.131857      -0.014120      -0.001731      -0.017627       0.022651      -0.000964      -0.061582      -0.007948      -0.055212      -0.020424      -0.078023       0.029648       0.048375              8.961951      12.013211      -1.085495      -3.136058       5.758564       0.644725       9.114076           0.000007
          123              O      11.697661       9.479341       3.146095      -0.548613      37.423566 0.59227065E+03  0.14609001E+05                                 8.934914                            7.567005       0.249542       2.115198                    0.998205      28.310141      75.757482       0.684931       0.362543      -1.134458       0.007132      -0.021224       0.023135       0.032195      -0.003897       0.025148       0.069708       0.037517      -0.059166      -0.088090       0.025867       0.062224              9.960289       6.822285       2.215781       1.419989      12.923233       4.347571      10.135348          -0.000049
          124              O      11.621811       9.658418       5.373059      -0.517726      33.994556 0.56106939E+03  0.13650210E+05                                 8.356575                            7.377445       0.300742       2.147966                    0.996936      27.540369      73.136228       0.692081       0.363770      -1.133765      -0.000563      -0.012523      -0.017206       0.021288      -0.012792      -0.021940      -0.059581       0.057136      -0.030954      -0.081877       0.033004       0.048873              9.020430       6.225165       1.700211      -1.337357      11.694354      -2.899104       9.141772           0.000051
          125              O       6.074790       2.196608      10.632455      -0.539746      35.623413 0.57723038E+03  0.14153978E+05                                 8.643622                            7.483320       0.259701       2.123952                    0.997412      28.091565      75.075526       0.686604       0.363807      -1.132892      -0.013828       0.006557      -0.019909       0.025111       0.013004      -0.066162       0.004990      -0.054230      -0.028387      -0.083859       0.031954       0.051905              9.475324      12.275575      -0.850621      -3.977053       6.001873      -0.270021      10.148525           0.000064
          126              O       5.909718       2.327704       8.411104      -0.539164      37.202250 0.60649050E+03  0.15029964E+05                                 8.862185                            7.649620       0.299077       2.138016                    0.997634      28.008113      74.819143       0.683101       0.361815      -1.136445      -0.013993       0.000776       0.018403       0.023132       0.011909       0.064433      -0.001181      -0.035602      -0.067523      -0.080160       0.026951       0.053209              9.789704      13.839174      -0.702295       3.539528       6.109526      -0.399010       9.420413          -0.000068
          127              O       4.702202       4.615201      10.657713      -0.531508      35.131004 0.56337686E+03  0.13741642E+05                                 8.591137                            7.410986       0.206366       2.113161                    0.996933      27.880101      74.508912       0.686882       0.365581      -1.130609      -0.001553      -0.012995      -0.015522       0.020303      -0.016429      -0.025184      -0.059517       0.037240      -0.007937      -0.078517       0.026041       0.052476              9.435605       5.895359       1.187695      -0.697991      12.191825      -3.993890      10.219632           0.000082
          128              O       4.258560       4.573780       8.470041      -0.532457      36.278114 0.59047172E+03  0.14541499E+05                                 8.711869                            7.559165       0.283910       2.138229                    0.997205      27.784061      74.089793       0.685356       0.362894      -1.135123       0.004570      -0.015185       0.011277       0.019458      -0.001508       0.007548       0.058269       0.066304      -0.064976      -0.080589       0.034424       0.046165              9.541049       7.048891       2.251973       1.636581      12.299496       3.176436       9.274760          -0.000082
          129              O       2.265992       3.253611      10.842943      -0.555118      36.062752 0.57587866E+03  0.14111370E+05                                 8.693282                            7.450544       0.307716       2.129878                    0.998483      28.373430      75.782554       0.691499       0.361473      -1.134812       0.016988      -0.019834      -0.019132       0.032373       0.023770       0.066511      -0.015168      -0.041190      -0.059967      -0.088261       0.034130       0.054131              9.607444      13.058829      -0.032578       4.209376       6.314720       0.674350       9.448783           0.000065
          130              O       2.045359       2.874916       8.653867      -0.520082      33.598426 0.55697117E+03  0.13538045E+05                                 8.307450                            7.361802       0.243346       2.128161                    0.997221      27.640350      73.587068       0.690583       0.364894      -1.131857       0.014119       0.001731       0.017627       0.022651      -0.000964      -0.061583      -0.007948      -0.055213      -0.020423      -0.078023       0.029648       0.048375              8.961950      12.013210      -1.085495      -3.136058       5.758564       0.644725       9.114077          -0.000067
          131              O       3.612977       0.853434      10.886444      -0.548614      37.423571 0.59227071E+03  0.14609003E+05                                 8.934918                            7.567007       0.249541       2.115197                    0.998205      28.310137      75.757490       0.684930       0.362543      -1.134457      -0.007131       0.021224      -0.023135       0.032196      -0.003897       0.025148       0.069707       0.037515      -0.059168      -0.088090       0.025866       0.062224              9.960293       6.822288       2.215783       1.419990      12.923240       4.347574      10.135352           0.000084
          132              O       3.688827       0.674357       8.659480      -0.517727      33.994571 0.56106970E+03  0.13650220E+05                                 8.356576                            7.377446       0.300743       2.147966                    0.996936      27.540380      73.136253       0.692081       0.363770      -1.133765       0.000563       0.012523       0.017206       0.021288      -0.012792      -0.021940      -0.059581       0.057137      -0.030952      -0.081877       0.033004       0.048873              9.020431       6.225166       1.700211      -1.337357      11.694354      -2.899103       9.141773          -0.000086

******************************************************
Auxiliary information for the entire system
The total spin magnetic moment of the unit cell is   -0.000080
The total net atomic charge of the unit cell is   -0.000003
Accuracy of reproducing the electrostatic potential in the unit cell:
  The inner radius (bohr) =    5.0000
  The outer radius (bohr) =   12.0000
  Valid grid points have density less than (e/(bohr^3)) =    0.0001
  The number of valid grid points were=        18607
  The rms potential error without charges in kcal/mol is=      2.43472
  The rms potential error with partial charges in kcal/mol is=      0.92437
  The RRMSE value at monopole order=      0.37966
  The rms potential error with partial charges and cloud penetration in kcal/mol is=      0.92662
  The RRMSE value at monopole order with cloud penetration is=      0.38059
  The rms potential error with partial charges and atomic dipoles in kcal/mol is=      0.38852
  The RRMSE value at dipole order=      0.15958
  The rms potential error with partial charges, atomic dipoles and cloud penetration in kcal/mol is=      0.37417
  The RRMSE value at dipole order with cloud penetration=      0.15368

******************************************************
The electron densities and ab initio electrostatic potential were computed in VASP using the PBE functional and
projector augmented wave method. See the main text of the journal article for a description of computational details.
The atomic charges, dipoles, and quadrupoles were computed with the DDEC6 method as described in
(a) T. A. Manz and N. Gabaldon Limas, RSC Adv. 6 (2016) 47771-47801 DOI: 10.1039/c6ra04656h
(b) N. Gabaldon Limas and T. A. Manz, RSC Adv. 8 (2018) 2678-2707 DOI: 10.1039/c7ra11829e.
For each atom in the material, the electron cloud parameters were fit to the spherically averaged atom-in-material
electron density using radial positions for which this density was between 10^-4 and 10^-2 electrons per cubic bohr.
The polarizabilities, dispersion coefficients, and quantum Drude oscillator (QDO) parameters were fit using the MCLF method.
The magnetic structure of the system was optimized in VASP from the default ferromagnetic initial guess using spin polarization.
The atomic spin moments (ASMs) were computed on this optimized magnetic structure using the DDEC6 partition as inputs
to the method of T. A. Manz and D. S. Sholl, J. Chem. Theory Comput. 7 (2011) 4146-4164 DOI: 10.1021/ct200539n.
The RMSE and RRMSE were computed using a uniform grid with Ewald summation.
