# Supplementary material for: A collection of forcefield precursors for metal–organic frameworks
Source: RSC Adv. 2019 Nov 13;9(63):36492–507. doi: 10.1039/c9ra07327b (PMC9075174; doi:10.1039/c9ra07327b)
Supplement: RA-009-C9RA07327B-s3607 [file RA-009-C9RA07327B-s3607.xyz]

   56
jmolscript: load "" {1 1 1} spacegroup "x,y,z" unitcell [{      7.865100     0.000000     0.000000 }, {      0.000000    10.545000     0.000000 }, {      0.000000     0.000000    11.200000 }]
Ni     5.844399     2.271920     3.596096     0.703901
Ni     1.911849     8.273080     7.603904     0.703876
Ni     5.844399     7.544420     2.003904     0.703781
Ni     1.911849     3.000580     9.196096     0.703861
H      7.581170     0.397547     1.617280     0.105685
H     -0.032247     4.514315    10.999520     0.123624
H      0.987070     0.762404    10.970400     0.110834
H      3.648620    10.147453     9.582720     0.105673
H      3.900303     6.030686     0.200480     0.123616
H      4.919620     9.782596     0.229600     0.110826
H      7.581170     5.670046     3.982720     0.105686
H     -0.032247     9.786815     5.800480     0.123642
H      0.987070     6.034904     5.829600     0.110846
H      3.648620     4.874953     7.217280     0.105704
H      3.900303     0.758186     5.399520     0.123654
H      4.919620     4.510097     5.370400     0.110865
C      6.202418     4.522750     1.937600     0.564475
C      7.622855     1.254855     1.258880     0.079527
C      7.007018     3.435561     1.256640     0.075149
C      7.798247     3.659115     0.163520     0.050756
C      0.532467     1.478409     0.151200     0.079213
C      2.269868     6.022250     9.262400     0.564479
C      3.690305     9.290145     9.941120     0.079507
C      3.074468     7.109439     9.943360     0.075159
C      3.865697     6.885885    11.036480     0.050734
C      4.465017     9.066591    11.048800     0.079194
C      6.202418     9.795250     3.662400     0.564475
C      7.622855     6.527355     4.341120     0.079505
C      7.007018     8.708061     4.343360     0.075167
C      7.798247     8.931615     5.436480     0.050742
C      0.532467     6.750909     5.448800     0.079205
C      2.269868     0.749749     7.537600     0.564486
C      3.690305     4.017645     6.858880     0.079534
C      3.074468     1.836939     6.856640     0.075157
C      3.865697     1.613385     5.763520     0.050780
C      4.465017     3.794091     5.751200     0.079227
N      6.937018     2.221831     1.827840    -0.190677
N      0.658309     2.684757    10.801280    -0.146117
N      3.004468     8.323168     9.372160    -0.190651
N      4.590859     7.860243     0.398720    -0.146055
N      6.937018     7.494331     3.772160    -0.190619
N      0.658309     7.957257     5.998720    -0.146078
N      3.004468     3.050668     7.427840    -0.190668
N      4.590859     2.587743     5.201280    -0.146100
Cl     7.802966     2.967996     4.916016    -0.532518
Cl     3.870416     7.577004     6.283984    -0.532532
Cl     7.802966     8.240496     0.683984    -0.532752
Cl     3.870416     2.304504    10.516016    -0.532551
O      5.617254     4.222218     2.994880    -0.512978
O      6.234665     5.644738     1.391040    -0.510828
O      1.684704     6.322782     8.205120    -0.512953
O      2.302115     4.900262     9.808960    -0.510854
O      5.617254     9.494718     2.605120    -0.512942
O      6.234665     0.372238     4.208960    -0.510897
O      1.684704     1.050282     8.594880    -0.512933
O      2.302115    10.172761     6.991040    -0.510840

The following XYZ coordinates are in angstroms. Other properties are in atomic units.
The sperically averaged electron density of each atom fit to a function of the form exp(a - br)
eigen_1, eigen_2 and eigen_3 are the three eigenvalues of traceless quadrupole moment tensor
  atom number  atomic symbol              X              Y              Z     net charge C6 coefficient C8 coefficient C10 coefficient fluctuating dipole atomic polarizability isotropic forcefield polarizability              a              b squared Pearson coefficient          <r^3>          <r^4>         wp_QDO          m_QDO          q_QDO       dipole_x       dipole_y       dipole_z         dipole            Qxy            Qxz            Qyz     Q(x^2-y^2)  Q(3z^2 - R^2)        eigen_1        eigen_2        eigen_3 static polarizability      alpha(xx)      alpha(xy)      alpha(xz)      alpha(yy)      alpha(yz)      alpha(zz) atomic spin moment
            1             Ni       5.844399       2.271920       3.596096       0.703901     122.344344 0.23738919E+04  0.79102982E+05                                18.443488                           14.634557       0.747975       2.090438                    0.994680      48.074575     128.542601       0.543306       0.338321      -1.208925      -0.028744      -0.021029      -0.006425       0.036190       0.038557       0.148261      -0.013029       0.005095      -0.198355      -0.177288       0.030768       0.146520             22.155406      18.110254       0.092778      -8.929514      22.590293      -3.783810      25.765670           1.734124
            2             Ni       1.911849       8.273080       7.603904       0.703876     122.341678 0.23738524E+04  0.79101326E+05                                18.443266                           14.634481       0.747983       2.090445                    0.994680      48.074037     128.540833       0.543305       0.338324      -1.208923      -0.028777       0.021020       0.006444       0.036214      -0.038547      -0.148291      -0.013056       0.005059      -0.198402      -0.177334       0.030806       0.146528             22.155013      18.109885      -0.092779       8.929192      22.590071      -3.783758      25.765082           1.734018
            3             Ni       5.844399       7.544420       2.003904       0.703781     122.350387 0.23740643E+04  0.79110459E+05                                18.444386                           14.635353       0.747936       2.090406                    0.994682      48.075353     128.547664       0.543275       0.338334      -1.208909      -0.028757      -0.021015       0.006420       0.036192       0.038545      -0.148245       0.013063       0.005053      -0.198451      -0.177301       0.030817       0.146483             22.156367      18.111049       0.092879       8.929742      22.591336       3.783970      25.766717           1.733987
            4             Ni       1.911849       3.000580       9.196096       0.703861     122.350628 0.23740451E+04  0.79109427E+05                                18.444119                           14.635041       0.748003       2.090431                    0.994681      48.075903     128.547577       0.543296       0.338322      -1.208923      -0.028744       0.021022      -0.006407       0.036183      -0.038557       0.148238       0.013044       0.005064      -0.198382      -0.177280       0.030792       0.146488             22.156179      18.110950      -0.092873      -8.929978      22.590801       3.783922      25.766787           1.734198
            5              H       7.581170       0.397547       1.617280       0.105685       1.208943 0.86195788E+01  0.87313031E+02                                 1.955819                            1.774410      -1.313763       2.252047                    0.994011       3.890136      11.530137       0.441428       1.369787      -0.688198      -0.001843      -0.039191       0.019790       0.043943      -0.002452      -0.003518      -0.007462      -0.008174       0.007017      -0.009300      -0.000827       0.010127              2.045158       1.556475       0.149550      -0.152616       2.759054      -0.538531       1.819944           0.000440
            6              H      -0.032247       4.514315      10.999520       0.123624       1.118664 0.82300547E+01  0.81940470E+02                                 1.831391                            1.717830      -1.185982       2.333049                    0.996199       3.570765      10.298952       0.457532       1.344587      -0.695354       0.000530       0.043886      -0.018419       0.047597      -0.001467       0.002997      -0.011433      -0.018024       0.002109      -0.010502      -0.006611       0.017113              1.865384       1.563175       0.055525      -0.185229       2.335649      -0.359979       1.697330           0.000792
            7              H       0.987070       0.762404      10.970400       0.110834       1.117915 0.79037850E+01  0.78442723E+02                                 1.868993                            1.709305      -1.301975       2.269452                    0.994060       3.778931      11.131555       0.445198       1.386231      -0.685300       0.021970      -0.037024      -0.020567       0.047712      -0.010652      -0.007281       0.000706      -0.016400      -0.011046      -0.015132      -0.000958       0.016090              1.950241       1.854966      -0.470177      -0.423348       2.157630       0.374953       1.838128           0.000736
            8              H       3.648620      10.147453       9.582720       0.105673       1.209048 0.86204598E+01  0.87323738E+02                                 1.955881                            1.774460      -1.313642       2.252078                    0.994011       3.890292      11.530524       0.441439       1.369725      -0.688209      -0.001844       0.039184      -0.019787       0.043935       0.002451       0.003520      -0.007459      -0.008177       0.007012      -0.009300      -0.000825       0.010125              2.045225       1.556517      -0.149558       0.152625       2.759158      -0.538560       1.820000           0.000440
            9              H       3.900303       6.030686       0.200480       0.123616       1.118704 0.82303737E+01  0.81943910E+02                                 1.831378                            1.717819      -1.185913       2.333062                    0.996199       3.570804      10.298863       0.457554       1.344517      -0.695368       0.000527      -0.043874       0.018424       0.047589       0.001468      -0.002996      -0.011431      -0.018019       0.002110      -0.010499      -0.006611       0.017110              1.865371       1.563165      -0.055524       0.185227       2.335631      -0.359975       1.697318           0.000792
           10              H       4.919620       9.782596       0.229600       0.110826       1.118021 0.79046878E+01  0.78453783E+02                                 1.869085                            1.709383      -1.301981       2.269428                    0.994060       3.779136      11.132243       0.445197       1.386198      -0.685305       0.021971       0.037012       0.020570       0.047705       0.010650       0.007283       0.000704      -0.016404      -0.011051      -0.015133      -0.000956       0.016089              1.950342       1.855059       0.470211       0.423383       2.157743       0.374980       1.838223           0.000734
           11              H       7.581170       5.670046       3.982720       0.105686       1.208997 0.86200397E+01  0.87318459E+02                                 1.955831                            1.774421      -1.313634       2.252089                    0.994011       3.890205      11.530216       0.441442       1.369732      -0.688208      -0.001841      -0.039182      -0.019796       0.043937      -0.002451       0.003519       0.007460      -0.008179       0.007010      -0.009300      -0.000826       0.010126              2.045170       1.556485       0.149552       0.152619       2.759069       0.538534       1.819956           0.000438
           12              H      -0.032247       9.786815       5.800480       0.123642       1.118747 0.82307666E+01  0.81948679E+02                                 1.831402                            1.717840      -1.185951       2.333036                    0.996199       3.570879      10.299084       0.457560       1.344486      -0.695373       0.000528       0.043874       0.018419       0.047587      -0.001467      -0.002995       0.011431      -0.018021       0.002118      -0.010500      -0.006610       0.017110              1.865396       1.563185       0.055524       0.185231       2.335665       0.359980       1.697338           0.000788
           13              H       0.987070       6.034904       5.829600       0.110846       1.118104 0.79054013E+01  0.78462583E+02                                 1.869158                            1.709442      -1.302019       2.269396                    0.994059       3.779307      11.132844       0.445196       1.386169      -0.685309       0.021969      -0.037011       0.020565       0.047701      -0.010650       0.007282      -0.000703      -0.016404      -0.011044      -0.015133      -0.000955       0.016088              1.950422       1.855133      -0.470242       0.423410       2.157838      -0.375004       1.838294           0.000733
           14              H       3.648620       4.874953       7.217280       0.105704       1.208992 0.86200141E+01  0.87318487E+02                                 1.955856                            1.774442      -1.313761       2.252040                    0.994011       3.890226      11.530449       0.441429       1.369767      -0.688201      -0.001842       0.039187       0.019793       0.043940       0.002452      -0.003517       0.007461      -0.008174       0.007019      -0.009300      -0.000827       0.010127              2.045198       1.556504      -0.149554      -0.152621       2.759111       0.538543       1.819978           0.000441
           15              H       3.900303       0.758186       5.399520       0.123654       1.118655 0.82299547E+01  0.81939045E+02                                 1.831356                            1.717799      -1.185963       2.333056                    0.996199       3.570727      10.298741       0.457545       1.344555      -0.695360       0.000529      -0.043883      -0.018422       0.047596       0.001469       0.002997       0.011433      -0.018025       0.002114      -0.010503      -0.006611       0.017114              1.865349       1.563147      -0.055524      -0.185223       2.335601       0.359971       1.697298           0.000789
           16              H       4.919620       4.510097       5.370400       0.110865       1.117968 0.79042442E+01  0.78448412E+02                                 1.869037                            1.709342      -1.302010       2.269427                    0.994060       3.779036      11.131941       0.445198       1.386210      -0.685303       0.021968       0.037019      -0.020570       0.047709       0.010650      -0.007281      -0.000706      -0.016401      -0.011047      -0.015131      -0.000957       0.016088              1.950290       1.855012       0.470194      -0.423366       2.157684      -0.374967       1.838174           0.000734
           17              C       6.202418       4.522750       1.937600       0.564475      25.177181 0.25511735E+03  0.53356629E+04                                 8.000743                            5.737164      -0.123370       2.019160                    0.999090      22.887717      65.450609       0.605302       0.483822      -1.008471      -0.038404       0.056644       0.026339       0.073330       0.034169       0.072243       0.016882       0.104032      -0.014988      -0.061332      -0.050418       0.111751              9.463104       6.406254      -1.676569      -2.489170      12.807141      -0.942595       9.175918           0.001749
           18              C       7.622855       1.254855       1.258880       0.079527      27.513384 0.32790783E+03  0.72590444E+04                                 8.241276                            6.249389      -0.096570       2.005528                    0.998148      26.075377      75.244486       0.619475       0.446637      -1.034951      -0.027757       0.036968       0.025806       0.052944       0.015284       0.054736       0.007611       0.039141      -0.016002      -0.048391      -0.019801       0.068192              9.355489       7.450904      -0.787945      -3.878544      11.112783      -0.803055       9.502780           0.001829
           19              C       7.007018       3.435561       1.256640       0.075149      35.629588 0.41247546E+03  0.95793707E+04                                 9.684498                            6.958018      -0.114651       1.984778                    0.999298      26.615580      76.276691       0.599188       0.440154      -1.048595       0.015938      -0.060351       0.002283       0.062461       0.023575       0.051626      -0.001765       0.024453      -0.022474      -0.054652      -0.006960       0.061612             11.712950       9.650638      -3.010759      -5.391663      13.681757       1.073124      11.806456           0.006296
           20              C       7.798247       3.659115       0.163520       0.050756      28.064453 0.33804904E+03  0.75113175E+04                                 8.211892                            6.264372       0.079773       2.050393                    0.999385      26.304228      75.080438       0.633232       0.435318      -1.045695       0.033506      -0.032773      -0.014627       0.049099       0.017241       0.074665       0.004151       0.036543      -0.042204      -0.072477      -0.013076       0.085553              9.402757       8.577526      -1.573966      -4.763209       9.695509       0.249014       9.935236          -0.000323
           21              C       0.532467       1.478409       0.151200       0.079213      27.827395 0.34188959E+03  0.76381104E+04                                 8.318984                            6.389466      -0.087853       2.003800                    0.998530      26.223843      75.699615       0.612254       0.447790      -1.035622       0.004441       0.045736      -0.022585       0.051201       0.004963       0.048427       0.019712       0.026785       0.003347      -0.046251      -0.013402       0.059653              9.431186       8.125160      -0.640405      -4.579636       9.987781      -0.728952      10.180618          -0.001219
           22              C       2.269868       6.022250       9.262400       0.564479      25.177089 0.25511609E+03  0.53356427E+04                                 8.000808                            5.737207      -0.123492       2.019120                    0.999090      22.887735      65.451211       0.605289       0.483832      -1.008464      -0.038425      -0.056648      -0.026310       0.073332      -0.034185      -0.072261       0.016865       0.104026      -0.014975      -0.061359      -0.050407       0.111766              9.463183       6.406302       1.676588       2.489189      12.807260      -0.942591       9.175988           0.001750
           23              C       3.690305       9.290145       9.941120       0.079507      27.513674 0.32791087E+03  0.72591168E+04                                 8.241254                            6.249361      -0.096366       2.005580                    0.998149      26.075636      75.244862       0.619486       0.446629      -1.034958      -0.027759      -0.036979      -0.025813       0.052956      -0.015294      -0.054744       0.007602       0.039128      -0.016029      -0.048407      -0.019789       0.068196              9.355466       7.450882       0.787973       3.878525      11.112790      -0.803037       9.502726           0.001833
           24              C       3.074468       7.109439       9.943360       0.075159      35.628600 0.41246242E+03  0.95789952E+04                                 9.684368                            6.957942      -0.114697       1.984776                    0.999298      26.615039      76.274928       0.599186       0.440158      -1.048592       0.015909       0.060365      -0.002273       0.062468      -0.023558      -0.051629      -0.001760       0.024467      -0.022466      -0.054643      -0.006971       0.061614             11.712772       9.650464       3.010740       5.391510      13.681663       1.073117      11.806190           0.006296
           25              C       3.865697       6.885885      11.036480       0.050734      28.064355 0.33804778E+03  0.75112786E+04                                 8.211891                            6.264381       0.079798       2.050400                    0.999385      26.304093      75.079867       0.633229       0.435321      -1.045694       0.033483       0.032785       0.014657       0.049100      -0.017244      -0.074679       0.004139       0.036581      -0.042171      -0.072482      -0.013094       0.085576              9.402744       8.577512       1.573999       4.763177       9.695547       0.249044       9.935175          -0.000323
           26              C       4.465017       9.066591      11.048800       0.079194      27.827815 0.34189399E+03  0.76382463E+04                                 8.319130                            6.389559      -0.087927       2.003773                    0.998530      26.224050      75.700822       0.612241       0.447797      -1.035616       0.004450      -0.045752       0.022591       0.051219      -0.004967      -0.048432       0.019722       0.026828       0.003388      -0.046251      -0.013424       0.059675              9.431362       8.125316       0.640449       4.579736       9.987985      -0.728937      10.180785          -0.001220
           27              C       6.202418       9.795250       3.662400       0.564475      25.177307 0.25511824E+03  0.53356992E+04                                 8.000839                            5.737219      -0.123517       2.019109                    0.999090      22.887906      65.451780       0.605290       0.483830      -1.008465      -0.038395       0.056655      -0.026320       0.073326       0.034176      -0.072263      -0.016866       0.104019      -0.015010      -0.061346      -0.050417       0.111763              9.463228       6.406333      -1.676612       2.489203      12.807322       0.942604       9.176029           0.001747
           28              C       7.622855       6.527355       4.341120       0.079505      27.514268 0.32791952E+03  0.72593600E+04                                 8.241394                            6.249465      -0.096427       2.005558                    0.998149      26.075946      75.246156       0.619477       0.446632      -1.034955      -0.027729       0.036985      -0.025844       0.052959       0.015301      -0.054743      -0.007594       0.039135      -0.015990      -0.048402      -0.019796       0.068198              9.355633       7.451034      -0.788006       3.878633      11.112941       0.802999       9.502923           0.001828
           29              C       7.007018       8.708061       4.343360       0.075167      35.629191 0.41246858E+03  0.95791862E+04                                 9.684516                            6.958023      -0.114768       1.984752                    0.999298      26.615263      76.276080       0.599179       0.440162      -1.048589       0.015941      -0.060352      -0.002303       0.062464       0.023563      -0.051630       0.001760       0.024488      -0.022446      -0.054641      -0.006981       0.061622             11.712977       9.650620      -3.010827       5.391613      13.681932      -1.073151      11.806379           0.006292
           30              C       7.798247       8.931615       5.436480       0.050742      28.065008 0.33805671E+03  0.75115239E+04                                 8.211963                            6.264425       0.079853       2.050405                    0.999386      26.304628      75.081536       0.633233       0.435316      -1.045698       0.033505      -0.032784       0.014635       0.049108       0.017236      -0.074680      -0.004143       0.036552      -0.042158      -0.072484      -0.013083       0.085567              9.402831       8.577581      -1.574030       4.763216       9.695666      -0.249057       9.935248          -0.000332
           31              C       0.532467       6.750909       5.448800       0.079205      27.828483 0.34190295E+03  0.76384875E+04                                 8.319157                            6.389561      -0.087822       2.003790                    0.998531      26.224670      75.702519       0.612253       0.447786      -1.035623       0.004461       0.045763       0.022575       0.051223       0.004957      -0.048434      -0.019724       0.026797       0.003406      -0.046259      -0.013408       0.059668              9.431398       8.125338      -0.640511       4.579744       9.988067       0.728877      10.180790          -0.001224
           32              C       2.269868       0.749749       7.537600       0.564486      25.177502 0.25512069E+03  0.53357557E+04                                 8.000833                            5.737215      -0.123424       2.019140                    0.999090      22.887925      65.451571       0.605296       0.483825      -1.008469      -0.038397      -0.056654       0.026335       0.073332      -0.034163       0.072244      -0.016880       0.104023      -0.014976      -0.061328      -0.050418       0.111746              9.463221       6.406324       1.676626      -2.489186      12.807346       0.942587       9.175993           0.001746
           33              C       3.690305       4.017645       6.858880       0.079534      27.514461 0.32792187E+03  0.72594441E+04                                 8.241498                            6.249528      -0.096579       2.005513                    0.998148      26.076150      75.247560       0.619466       0.446638      -1.034949      -0.027751      -0.036976       0.025819       0.052953      -0.015287       0.054737      -0.007603       0.039133      -0.015977      -0.048391      -0.019798       0.068189              9.355764       7.451131       0.787980      -3.878688      11.113104       0.803058       9.503058           0.001831
           34              C       3.074468       1.836939       6.856640       0.075157      35.630595 0.41248748E+03  0.95797400E+04                                 9.684726                            6.958151      -0.114743       1.984744                    0.999298      26.616099      76.279068       0.599177       0.440158      -1.048591       0.015941       0.060351       0.002290       0.062463      -0.023568       0.051624       0.001764       0.024452      -0.022462      -0.054646      -0.006961       0.061608             11.713255       9.650875       3.010894      -5.391791      13.682188      -1.073188      11.806702           0.006294
           35              C       3.865697       1.613385       5.763520       0.050780      28.064397 0.33804849E+03  0.75112958E+04                                 8.211838                            6.264337       0.079833       2.050411                    0.999385      26.304253      75.080248       0.633239       0.435314      -1.045699       0.033506       0.032776      -0.014635       0.049103      -0.017236       0.074666      -0.004145       0.036544      -0.042165      -0.072473      -0.013080       0.085553              9.402690       8.577472       1.573946      -4.763167       9.695444      -0.248999       9.935154          -0.000335
           36              C       4.465017       3.794091       5.751200       0.079227      27.828157 0.34189949E+03  0.76383893E+04                                 8.319103                            6.389532      -0.087835       2.003796                    0.998530      26.224400      75.701590       0.612254       0.447786      -1.035623       0.004441      -0.045745      -0.022591       0.051212      -0.004963       0.048422      -0.019719       0.026787       0.003385      -0.046246      -0.013407       0.059653              9.431344       8.125318       0.640436      -4.579754       9.987914       0.728929      10.180799          -0.001227
           37              N       6.937018       2.221831       1.827840      -0.190677      37.892586 0.50998073E+03  0.12303399E+05                                 9.526319                            7.373443       0.044210       2.034967                    0.999561      27.905925      77.618549       0.635063       0.399777      -1.090337       0.087504       0.012393      -0.104580       0.136921      -0.016122       0.065147       0.017421      -0.048589      -0.103898      -0.091615       0.044270       0.047345             10.915612       8.028466      -2.415350      -3.667321      14.156906       0.347137      10.561464           0.030822
           38              N       0.658309       2.684757      10.801280      -0.146117      36.058219 0.46410220E+03  0.10895188E+05                                 9.183560                            6.984849       0.167445       2.095819                    0.999502      26.486628      71.795062       0.661841       0.394214      -1.098241      -0.066013      -0.018653       0.120884       0.138991      -0.013471       0.049392       0.028210      -0.059409      -0.159281      -0.090078       0.026932       0.063146             10.801313       9.797104      -1.399676      -5.316484      11.673410      -0.136463      10.933423           0.031526
           39              N       3.004468       8.323168       9.372160      -0.190651      37.891236 0.50995801E+03  0.12302697E+05                                 9.526070                            7.373263       0.044222       2.034983                    0.999561      27.905198      77.615678       0.635073       0.399776      -1.090340       0.087503      -0.012401       0.104602       0.136939       0.016128      -0.065148       0.017421      -0.048559      -0.103894      -0.091611       0.044262       0.047350             10.915309       8.028234       2.415348       3.667145      14.156641       0.347172      10.561051           0.030819
           40              N       4.590859       7.860243       0.398720      -0.146055      36.054418 0.46404559E+03  0.10893512E+05                                 9.182936                            6.984434       0.167455       2.095858                    0.999502      26.484830      71.788722       0.661859       0.394215      -1.098242      -0.066020       0.018661      -0.120873       0.138986       0.013479      -0.049416       0.028209      -0.059380      -0.159280      -0.090097       0.026965       0.063132             10.800499       9.796287       1.399631       5.315882      11.672787      -0.136439      10.932424           0.031515
           41              N       6.937018       7.494331       3.772160      -0.190619      37.890409 0.50994351E+03  0.12302267E+05                                 9.525957                            7.373172       0.044167       2.034970                    0.999561      27.904803      77.614490       0.635075       0.399777      -1.090338       0.087536       0.012409       0.104566       0.136933      -0.016134      -0.065159      -0.017423      -0.048568      -0.103919      -0.091628       0.044266       0.047362             10.915185       8.028140      -2.415315       3.667102      14.156473      -0.347176      10.560941           0.030808
           42              N       0.658309       7.957257       5.998720      -0.146078      36.056170 0.46407126E+03  0.10894261E+05                                 9.183179                            6.984591       0.167477       2.095846                    0.999502      26.485718      71.791525       0.661857       0.394211      -1.098245      -0.066022      -0.018660      -0.120893       0.139004      -0.013478      -0.049409      -0.028207      -0.059392      -0.159220      -0.090080       0.026951       0.063128             10.800809       9.796557      -1.399677       5.316070      11.673122       0.136434      10.932747           0.031516
           43              N       3.004468       3.050668       7.427840      -0.190668      37.893976 0.51000027E+03  0.12304024E+05                                 9.526619                            7.373632       0.044065       2.034912                    0.999561      27.906591      77.621611       0.635047       0.399782      -1.090331       0.087521      -0.012396      -0.104579       0.136932       0.016127       0.065148      -0.017420      -0.048596      -0.103899      -0.091618       0.044267       0.047351             10.915994       8.028744       2.415455      -3.667493      14.157388      -0.347177      10.561849           0.030812
           44              N       4.590859       2.587743       5.201280      -0.146100      36.058493 0.46410549E+03  0.10895297E+05                                 9.183653                            6.984909       0.167372       2.095796                    0.999502      26.486700      71.795635       0.661832       0.394218      -1.098237      -0.066018       0.018655       0.120883       0.138993       0.013474       0.049397      -0.028209      -0.059414      -0.159273      -0.090082       0.026935       0.063147             10.801437       9.797233       1.399662      -5.316577      11.673517       0.136487      10.933562           0.031516
           45             Cl       7.802966       2.967996       4.916016      -0.532518     136.676651 0.44460195E+04  0.17410354E+06                                17.852962                           18.092223       1.711240       2.151466                    0.999602      76.383722     224.719857       0.566534       0.276086      -1.266176       0.072844      -0.005526       0.063632       0.096880       0.076290       0.170696       0.027635       0.082514      -0.197110      -0.182682      -0.033684       0.216366             17.570111      19.677058       1.476033       4.447927      16.540014       0.826593      16.493262           0.112069
           46             Cl       3.870416       7.577004       6.283984      -0.532532     136.670838 0.44457683E+04  0.17409117E+06                                17.852390                           18.091653       1.711360       2.151500                    0.999601      76.382733     224.715026       0.566546       0.276084      -1.266178       0.072884       0.005580      -0.063726       0.096975      -0.076275      -0.170683       0.027626       0.082640      -0.196887      -0.182615      -0.033755       0.216369             17.569532      19.676347      -1.475898      -4.447701      16.539536       0.826511      16.492714           0.112074
           47             Cl       7.802966       8.240496       0.683984      -0.532752     136.687876 0.44465137E+04  0.17412797E+06                                17.854091                           18.093357       1.711067       2.151391                    0.999601      76.386353     224.731922       0.566510       0.276090      -1.266169       0.072907      -0.005574      -0.063686       0.096966       0.076284      -0.170718      -0.027633       0.082649      -0.197143      -0.182686      -0.033730       0.216416             17.571212      19.678307       1.476099      -4.448312      16.540990      -0.826637      16.494340           0.112107
           48             Cl       3.870416       2.304504      10.516016      -0.532551     136.673414 0.44458831E+04  0.17409691E+06                                17.852738                           18.092001       1.711254       2.151476                    0.999602      76.382510     224.715691       0.566535       0.276087      -1.266173       0.072854       0.005506       0.063723       0.096946      -0.076302       0.170735      -0.027654       0.082536      -0.197165      -0.182722      -0.033697       0.216418             17.569886      19.676786      -1.476005       4.447896      16.539754      -0.826587      16.493118           0.112086
           49              O       5.617254       4.222218       2.994880      -0.512978      39.418482 0.56528977E+03  0.13846276E+05                                 9.413525                            7.519810       0.091291       2.073371                    0.997431      28.114766      76.121880       0.666608       0.375123      -1.119594       0.015875       0.006254      -0.009149       0.019361       0.036318       0.012735      -0.042550       0.052074       0.114594      -0.080005       0.023772       0.056233             10.751223       8.106273       1.225212      -4.128629      10.125721      -3.489649      14.021676           0.043766
           50              O       6.234665       5.644738       1.391040      -0.510828      43.524211 0.57596852E+03  0.14121122E+05                                 9.944660                            7.526025       0.140201       2.099700                    0.996601      27.579968      73.802424       0.677442       0.368777      -1.128591      -0.005458      -0.001064       0.018418       0.019239       0.020869       0.045162      -0.022296      -0.027396      -0.072456      -0.069184       0.031841       0.037342             11.619412       6.614382      -1.873853       0.325566      20.293335      -2.510620       7.950520           0.036296
           51              O       1.684704       6.322782       8.205120      -0.512953      39.417963 0.56528102E+03  0.13846010E+05                                 9.413454                            7.519759       0.091265       2.073367                    0.997431      28.114497      76.121044       0.666609       0.375124      -1.119594       0.015855      -0.006197       0.009156       0.019329      -0.036348      -0.012743      -0.042554       0.052102       0.114633      -0.080041       0.023798       0.056243             10.751131       8.106195      -1.225212       4.128583      10.125643      -3.489621      14.021556           0.043764
           52              O       2.302115       4.900262       9.808960      -0.510854      43.526259 0.57600178E+03  0.14122138E+05                                 9.944921                            7.526207       0.140274       2.099709                    0.996601      27.580814      73.805160       0.677438       0.368774      -1.128594      -0.005474       0.001119      -0.018400       0.019229      -0.020866      -0.045170      -0.022271      -0.027423      -0.072450      -0.069182       0.031831       0.037350             11.619732       6.614548       1.873929      -0.325578      20.293921      -2.510669       7.950727           0.036304
           53              O       5.617254       9.494718       2.605120      -0.512942      39.416842 0.56526096E+03  0.13845395E+05                                 9.413282                            7.519628       0.091257       2.073370                    0.997431      28.114040      76.119466       0.666614       0.375124      -1.119594       0.015870       0.006192       0.009122       0.019324       0.036355      -0.012740       0.042553       0.052129       0.114640      -0.080052       0.023810       0.056242             10.750926       8.106050       1.225180       4.128493      10.125422       3.489566      14.021307           0.043753
           54              O       6.234665       0.372238       4.208960      -0.510897      43.529070 0.57604434E+03  0.14123444E+05                                 9.945317                            7.526463       0.140314       2.099700                    0.996602      27.581852      73.808647       0.677430       0.368771      -1.128595      -0.005466      -0.001120      -0.018441       0.019267       0.020858      -0.045169       0.022272      -0.027424      -0.072488      -0.069182       0.031834       0.037348             11.620235       6.614798      -1.874083      -0.325596      20.294906       2.510772       7.951001           0.036294
           55              O       1.684704       1.050282       8.594880      -0.512933      39.416855 0.56526209E+03  0.13845431E+05                                 9.413293                            7.519646       0.091249       2.073371                    0.997430      28.114044      76.119526       0.666612       0.375125      -1.119593       0.015872      -0.006256      -0.009120       0.019345      -0.036320       0.012730       0.042543       0.052080       0.114611      -0.080003       0.023772       0.056231             10.750934       8.106082      -1.225162      -4.128509      10.125418       3.489505      14.021303           0.043759
           56              O       2.302115      10.172761       6.991040      -0.510840      43.525650 0.57599048E+03  0.14121793E+05                                 9.944855                            7.526150       0.140208       2.099692                    0.996602      27.580537      73.804257       0.677438       0.368775      -1.128592      -0.005467       0.001083       0.018425       0.019250      -0.020859       0.045161       0.022290      -0.027406      -0.072425      -0.069175       0.031843       0.037331             11.619664       6.614512       1.873967       0.325591      20.293842       2.510649       7.950638           0.036290

******************************************************
Auxiliary information for the entire system
The total spin magnetic moment of the unit cell is   7.995365
The total net atomic charge of the unit cell is   0.000002
Accuracy of reproducing the electrostatic potential in the unit cell:
  The inner radius (bohr) =    5.0000
  The outer radius (bohr) =   12.0000
  Valid grid points have density less than (e/(bohr^3)) =    0.0001
  The number of valid grid points were=        12477
  The rms potential error without charges in kcal/mol is=      2.18297
  The rms potential error with partial charges in kcal/mol is=      0.51397
  The RRMSE value at monopole order=      0.23544
  The rms potential error with partial charges and cloud penetration in kcal/mol is=      0.50175
  The RRMSE value at monopole order with cloud penetration is=      0.22985
  The rms potential error with partial charges and atomic dipoles in kcal/mol is=      0.36523
  The RRMSE value at dipole order=      0.16731
  The rms potential error with partial charges, atomic dipoles and cloud penetration in kcal/mol is=      0.35966
  The RRMSE value at dipole order with cloud penetration=      0.16476

******************************************************
The electron densities and ab initio electrostatic potential were computed in VASP using the PBE functional and
projector augmented wave method. See the main text of the journal article for a description of computational details.
The atomic charges, dipoles, and quadrupoles were computed with the DDEC6 method as described in
(a) T. A. Manz and N. Gabaldon Limas, RSC Adv. 6 (2016) 47771-47801 DOI: 10.1039/c6ra04656h
(b) N. Gabaldon Limas and T. A. Manz, RSC Adv. 8 (2018) 2678-2707 DOI: 10.1039/c7ra11829e.
For each atom in the material, the electron cloud parameters were fit to the spherically averaged atom-in-material
electron density using radial positions for which this density was between 10^-4 and 10^-2 electrons per cubic bohr.
The polarizabilities, dispersion coefficients, and quantum Drude oscillator (QDO) parameters were fit using the MCLF method.
The magnetic structure of the system was optimized in VASP from the default ferromagnetic initial guess using spin polarization.
The atomic spin moments (ASMs) were computed on this optimized magnetic structure using the DDEC6 partition as inputs
to the method of T. A. Manz and D. S. Sholl, J. Chem. Theory Comput. 7 (2011) 4146-4164 DOI: 10.1021/ct200539n.
The RMSE and RRMSE were computed using a uniform grid with Ewald summation.
