# Supplementary material for: A collection of forcefield precursors for metal–organic frameworks
Source: RSC Adv. 2019 Nov 13;9(63):36492–507. doi: 10.1039/c9ra07327b (PMC9075174; doi:10.1039/c9ra07327b)
Supplement: RA-009-C9RA07327B-s3608 [file RA-009-C9RA07327B-s3608.xyz]

   56
jmolscript: load "" {1 1 1} spacegroup "x,y,z" unitcell [{      7.189700     0.000000     0.000000 }, {      0.000000    10.630000     0.000000 }, {      0.000000     0.000000    11.543000 }]
Ni     5.313332     2.283643     3.577753     0.695374
Ni     1.718482     8.346357     7.965247     0.695103
Ni     5.313332     7.598643     2.193747     0.695302
Ni     1.718482     3.031357     9.349253     0.695320
H      7.105581     4.550703    11.249808     0.123114
H      0.956230     0.784494    11.173624     0.114786
H      7.022180     0.452838     1.579082     0.108306
H      3.510731     6.079297     0.293192     0.123071
H      4.551080     9.845506     0.369376     0.114738
H      3.427330    10.177162     9.963918     0.108252
H      7.105581     9.865703     6.064692     0.123078
H      0.956230     6.099494     6.140876     0.114783
H      7.022180     5.767838     4.192418     0.108309
H      3.510731     0.764297     5.478308     0.123106
H      4.551080     4.530506     5.402124     0.114805
H      3.427330     4.862162     7.350582     0.108330
C      5.705027     4.590034     2.025796     0.569161
C      6.455632     3.495144     1.270884     0.070792
C      7.114927     3.703492     0.092344     0.053127
C      0.530600     1.502019     0.042709     0.071252
C      7.048782     1.307490     1.213169     0.080472
C      2.110177     6.039966     9.517204     0.569164
C      2.860782     7.134856    10.272116     0.070765
C      3.520077     6.926508    11.450656     0.053064
C      4.125450     9.127981    11.500291     0.071209
C      3.453932     9.322510    10.329831     0.080443
C      5.705027     9.905034     3.745704     0.569173
C      6.455632     8.810144     4.500616     0.070789
C      7.114927     9.018492     5.679156     0.053104
C      0.530600     6.817019     5.728791     0.071212
C      7.048782     6.622490     4.558331     0.080417
C      2.110177     0.724966     7.797296     0.569135
C      2.860782     1.819856     7.042384     0.070824
C      3.520077     1.611508     5.863844     0.053114
C      4.125450     3.812981     5.814209     0.071217
C      3.453932     4.007510     6.984669     0.080474
N      6.429030     2.299269     1.851497    -0.193807
N      0.583085     2.710650    11.028182    -0.141665
N      2.834180     8.330731     9.691503    -0.193762
N      4.177935     7.919350     0.514818    -0.141715
N      6.429030     7.614269     3.920003    -0.193821
N      0.583085     8.025650     6.286318    -0.141655
N      2.834180     3.015731     7.622997    -0.193782
N      4.177935     2.604350     5.256682    -0.141697
Cl     3.371969     1.756076     2.198364    -0.540168
Cl     6.966819     8.873924     9.344636    -0.540649
Cl     3.371969     7.071076     3.573136    -0.540191
Cl     6.966819     3.558924     7.969864    -0.540120
O      5.144949     4.259441     3.079672    -0.493891
O      5.769015     5.732759     1.519059    -0.516462
O      1.550099     6.370559     8.463328    -0.493929
O      2.174165     4.897241    10.023941    -0.516595
O      5.144949     9.574441     2.691828    -0.493872
O      5.769015     0.417759     4.252441    -0.516515
O      1.550099     1.055559     8.851172    -0.493877
O      2.174165    10.212241     7.290559    -0.516509

The following XYZ coordinates are in angstroms. Other properties are in atomic units.
The sperically averaged electron density of each atom fit to a function of the form exp(a - br)
eigen_1, eigen_2 and eigen_3 are the three eigenvalues of traceless quadrupole moment tensor
  atom number  atomic symbol              X              Y              Z     net charge C6 coefficient C8 coefficient C10 coefficient fluctuating dipole atomic polarizability isotropic forcefield polarizability              a              b squared Pearson coefficient          <r^3>          <r^4>         wp_QDO          m_QDO          q_QDO       dipole_x       dipole_y       dipole_z         dipole            Qxy            Qxz            Qyz     Q(x^2-y^2)  Q(3z^2 - R^2)        eigen_1        eigen_2        eigen_3 static polarizability      alpha(xx)      alpha(xy)      alpha(xz)      alpha(yy)      alpha(yz)      alpha(zz) atomic spin moment
            1             Ni       5.313332       2.283643       3.577753       0.695374     121.658235 0.23667329E+04  0.78807002E+05                                18.344402                           14.583167       0.735383       2.088838                    0.994428      48.065983     128.484002       0.545890       0.336966      -1.210107       0.038224      -0.006893       0.041876       0.057115       0.017201       0.158675      -0.014407       0.000700      -0.156642      -0.178712       0.027936       0.150776             21.894900      17.078002       0.051976      -8.267464      22.126766      -4.199244      26.479931           1.723781
            2             Ni       1.718482       8.346357       7.965247       0.695103     121.675334 0.23671480E+04  0.78825136E+05                                18.346915                           14.585134       0.735206       2.088741                    0.994431      48.067922     128.497256       0.545808       0.336998      -1.210065       0.038211       0.006899      -0.041862       0.057098      -0.017185      -0.158707      -0.014429       0.000743      -0.156713      -0.178747       0.027930       0.150817             21.897933      17.080510      -0.052097       8.268606      22.129482      -4.199785      26.483807           1.724129
            3             Ni       5.313332       7.598643       2.193747       0.695302     121.660257 0.23667814E+04  0.78809221E+05                                18.344854                           14.583523       0.735358       2.088830                    0.994428      48.065809     128.485090       0.545870       0.336975      -1.210095       0.038239      -0.006876      -0.041906       0.057145       0.017229      -0.158762       0.014400       0.000723      -0.156626      -0.178792       0.027923       0.150870             21.895489      17.078647       0.052026       8.267943      22.126768       4.199173      26.481054           1.723867
            4             Ni       1.718482       3.031357       9.349253       0.695320     121.658388 0.23667420E+04  0.78807400E+05                                18.344463                           14.583245       0.735399       2.088841                    0.994428      48.065943     128.484074       0.545885       0.336968      -1.210104       0.038245       0.006900       0.041894       0.057144      -0.017232       0.158724       0.014378       0.000824      -0.156614      -0.178733       0.027867       0.150866             21.894937      17.077998      -0.051961      -8.267346      22.126995       4.199328      26.479819           1.723720
            5              H       7.105581       4.550703      11.249808       0.123114       1.095207 0.80801775E+01  0.80580769E+02                                 1.843497                            1.730505      -1.315382       2.272061                    0.994376       3.703361      10.910335       0.441916       1.389812      -0.685337      -0.001132       0.043030      -0.020888       0.047845      -0.000649       0.000144      -0.011055      -0.021770      -0.011909      -0.009490      -0.008871       0.018361              1.877397       1.549392       0.019595      -0.161253       2.315255      -0.386807       1.767545           0.000666
            6              H       0.956230       0.784494      11.173624       0.114786       1.087362 0.75863859E+01  0.74530166E+02                                 1.835588                            1.674709      -1.272704       2.282891                    0.994617       3.736306      10.952569       0.449711       1.386357      -0.685237       0.018584      -0.036242      -0.020239       0.045480      -0.009348      -0.005719      -0.002786      -0.016810      -0.010843      -0.014483       0.000102       0.014381              1.917235       1.755285      -0.452141      -0.380783       2.126399       0.425204       1.870021           0.000697
            7              H       7.022180       0.452838       1.579082       0.108306       1.094100 0.77267901E+01  0.75604862E+02                                 1.794508                            1.656002      -0.973704       2.424969                    0.997874       3.519360      10.010488       0.470329       1.330925      -0.698247       0.000586      -0.042355       0.017076       0.045672      -0.009629      -0.005711      -0.002992      -0.023929      -0.005745      -0.017088       0.000722       0.016366              1.856438       1.473264       0.112546      -0.117644       2.393122      -0.472592       1.702929           0.000805
            8              H       3.510731       6.079297       0.293192       0.123071       1.095411 0.80820655E+01  0.80604296E+02                                 1.843709                            1.730693      -1.315460       2.271989                    0.994372       3.703827      10.912022       0.441897       1.389789      -0.685340      -0.001130      -0.043021       0.020880       0.047834       0.000648      -0.000140      -0.011052      -0.021766      -0.011907      -0.009490      -0.008868       0.018357              1.877618       1.549559      -0.019596       0.161288       2.315543      -0.386866       1.767752           0.000668
            9              H       4.551080       9.845506       0.369376       0.114738       1.087486 0.75874237E+01  0.74542685E+02                                 1.835701                            1.674803      -1.272643       2.282891                    0.994615       3.736549      10.953344       0.449708       1.386324      -0.685244       0.018588       0.036236       0.020230       0.045474       0.009345       0.005720      -0.002786      -0.016824      -0.010844      -0.014486       0.000102       0.014384              1.917357       1.755390       0.452181       0.380819       2.126538       0.425241       1.870142           0.000699
           10              H       3.427330      10.177162       9.963918       0.108252       1.094195 0.77276061E+01  0.75614829E+02                                 1.794613                            1.656090      -0.973763       2.424924                    0.997873       3.519554      10.011165       0.470316       1.330928      -0.698247       0.000589       0.042346      -0.017086       0.045667       0.009628       0.005714      -0.002992      -0.023927      -0.005741      -0.017090       0.000726       0.016364              1.856551       1.473341      -0.112558       0.117658       2.393281      -0.472639       1.703032           0.000799
           11              H       7.105581       9.865703       6.064692       0.123078       1.095288 0.80809214E+01  0.80590140E+02                                 1.843597                            1.730592      -1.315493       2.272001                    0.994373       3.703556      10.911085       0.441901       1.389823      -0.685334      -0.001135       0.043021       0.020894       0.047840      -0.000650      -0.000142       0.011052      -0.021766      -0.011910      -0.009489      -0.008868       0.018357              1.877502       1.549468       0.019595       0.161268       2.315401       0.386837       1.767638           0.000667
           12              H       0.956230       6.099494       6.140876       0.114783       1.087550 0.75880060E+01  0.74549973E+02                                 1.835767                            1.674860      -1.272755       2.282830                    0.994614       3.736725      10.954041       0.449703       1.386311      -0.685244       0.018583      -0.036225       0.020242       0.045468      -0.009345       0.005719       0.002788      -0.016814      -0.010844      -0.014484       0.000103       0.014380              1.917428       1.755457      -0.452203       0.380844       2.126610      -0.425261       1.870218           0.000696
           13              H       7.022180       5.767838       4.192418       0.108309       1.094290 0.77285005E+01  0.75625998E+02                                 1.794713                            1.656179      -0.973862       2.424863                    0.997872       3.519805      10.012138       0.470305       1.330916      -0.698246       0.000585      -0.042346      -0.017077       0.045664      -0.009630       0.005715       0.002992      -0.023930      -0.005740      -0.017092       0.000727       0.016365              1.856656       1.473422       0.112569       0.117672       2.393417       0.472670       1.703129           0.000805
           14              H       3.510731       0.764297       5.478308       0.123106       1.095262 0.80806771E+01  0.80586913E+02                                 1.843547                            1.730549      -1.315475       2.272010                    0.994374       3.703461      10.910671       0.441914       1.389797      -0.685339      -0.001130      -0.043028      -0.020882       0.047841       0.000643       0.000147       0.011054      -0.021767      -0.011909      -0.009487      -0.008872       0.018359              1.877449       1.549431      -0.019593      -0.161259       2.315328       0.386817       1.767588           0.000670
           15              H       4.551080       4.530506       5.402124       0.114805       1.087484 0.75874480E+01  0.74543117E+02                                 1.835693                            1.674800      -1.272712       2.282860                    0.994615       3.736584      10.953525       0.449710       1.386313      -0.685244       0.018584       0.036235      -0.020235       0.045473       0.009348      -0.005721       0.002790      -0.016823      -0.010841      -0.014490       0.000105       0.014385              1.917347       1.755386       0.452173      -0.380815       2.126521      -0.425232       1.870135           0.000699
           16              H       3.427330       4.862162       7.350582       0.108330       1.094106 0.77268824E+01  0.75606130E+02                                 1.794521                            1.656015      -0.973777       2.424934                    0.997874       3.519412      10.010720       0.470325       1.330930      -0.698245       0.000588       0.042355       0.017083       0.045674       0.009634      -0.005711       0.002992      -0.023932      -0.005743      -0.017092       0.000723       0.016369              1.856452       1.473278      -0.112551      -0.117649       2.393128       0.472596       1.702948           0.000798
           17              C       5.705027       4.590034       2.025796       0.569161      24.330926 0.25117722E+03  0.52239896E+04                                 7.789317                            5.670828      -0.023436       2.055279                    0.999290      22.591146      64.066488       0.613395       0.480114      -1.012128      -0.057310       0.059617       0.025583       0.086563       0.023594       0.067911       0.018329       0.118579      -0.046722      -0.059939      -0.050698       0.110637              9.117660       6.170731      -1.439516      -2.624211      12.340371      -0.482255       8.841879          -0.000091
           18              C       6.455632       3.495144       1.270884       0.070792      34.688478 0.40050633E+03  0.92181439E+04                                 9.451305                            6.808325       0.029029       2.032060                    0.999440      26.347815      74.771627       0.613154       0.434013      -1.054001       0.011712      -0.061867      -0.001288       0.062979       0.025574       0.049926      -0.000114       0.045337      -0.066105      -0.055616      -0.013482       0.069098             11.388128       8.834167      -2.659073      -5.375900      12.834999       1.172585      12.495219           0.007495
           19              C       7.114927       3.703492       0.092344       0.053127      28.512176 0.34703497E+03  0.77744483E+04                                 8.342925                            6.376976      -0.050915       2.005154                    0.999234      26.628982      76.729078       0.622189       0.439428      -1.041534       0.025349      -0.038862      -0.026517       0.053441       0.025160       0.064404       0.008776       0.043400      -0.088413      -0.069414      -0.013940       0.083354              9.529288       7.726953      -1.475326      -4.563903       9.689278       0.190720      11.171635          -0.002324
           20              C       0.530600       1.502019       0.042709       0.071252      27.391103 0.33902957E+03  0.75475872E+04                                 8.176845                            6.325664       0.044610       2.047394                    0.998856      26.075907      74.792020       0.621627       0.442594      -1.040125      -0.000083       0.042436      -0.024841       0.049172       0.001370       0.055065       0.013573       0.039069      -0.022290      -0.052058      -0.014080       0.066138              9.206164       7.159829      -1.040781      -3.914273       9.811683      -0.401030      10.646980           0.001265
           21              C       7.048782       1.307490       1.213169       0.080472      27.153983 0.33261062E+03  0.73687383E+04                                 8.118224                            6.270306       0.083948       2.062519                    0.998618      25.888095      74.051604       0.623701       0.443274      -1.039818      -0.024292       0.041406       0.028938       0.056053       0.003834       0.040616       0.003644       0.030052      -0.088799      -0.050257      -0.000682       0.050939              9.127462       7.219382      -0.903011      -3.747539      10.231029      -0.584345       9.931975           0.002631
           22              C       2.110177       6.039966       9.517204       0.569164      24.330323 0.25116909E+03  0.52237836E+04                                 7.789239                            5.670766      -0.023505       2.055260                    0.999290      22.590822      64.065558       0.613393       0.480119      -1.012124      -0.057302      -0.059620      -0.025564       0.086554      -0.023601      -0.067918       0.018314       0.118576      -0.046787      -0.059923      -0.050721       0.110644              9.117578       6.170701       1.439479       2.624240      12.340185      -0.482236       8.841849          -0.000099
           23              C       2.860782       7.134856      10.272116       0.070765      34.688858 0.40050699E+03  0.92181836E+04                                 9.451477                            6.808394       0.028906       2.032028                    0.999440      26.347799      74.772228       0.613141       0.434021      -1.053993       0.011717       0.061866       0.001269       0.062978      -0.025572      -0.049913      -0.000112       0.045362      -0.066110      -0.055601      -0.013494       0.069095             11.388403       8.834376       2.659111       5.376095      12.835255       1.172570      12.495578           0.007483
           24              C       3.520077       6.926508      11.450656       0.053064      28.514473 0.34706476E+03  0.77753215E+04                                 8.343446                            6.377296      -0.050985       2.005106                    0.999234      26.630694      76.736285       0.622163       0.439434      -1.041525       0.025367       0.038868       0.026503       0.053447      -0.025150      -0.064399       0.008770       0.043371      -0.088429      -0.069416      -0.013920       0.083336              9.529944       7.727446       1.475473       4.564257       9.689978       0.190751      11.172407          -0.002322
           25              C       4.125450       9.127981      11.500291       0.071209      27.392574 0.33904940E+03  0.75481504E+04                                 8.177110                            6.325825       0.044631       2.047374                    0.998857      26.077081      74.796356       0.621621       0.442591      -1.040126      -0.000029      -0.042459       0.024809       0.049176      -0.001348      -0.055058       0.013584       0.039024      -0.022289      -0.052068      -0.014047       0.066115              9.206490       7.160061       1.040838       3.914416       9.812046      -0.401061      10.647363           0.001271
           26              C       3.453932       9.322510      10.329831       0.080443      27.154480 0.33261588E+03  0.73688948E+04                                 8.118350                            6.270368       0.083851       2.062482                    0.998618      25.888450      74.053177       0.623695       0.443276      -1.039815      -0.024252      -0.041418      -0.028978       0.056065      -0.003840      -0.040602       0.003623       0.030067      -0.088796      -0.050242      -0.000691       0.050933              9.127631       7.219505       0.903000       3.747629      10.231212      -0.584437       9.932176           0.002614
           27              C       5.705027       9.905034       3.745704       0.569173      24.330419 0.25117064E+03  0.52238048E+04                                 7.789158                            5.670718      -0.023381       2.055299                    0.999290      22.590672      64.064307       0.613408       0.480108      -1.012133      -0.057301       0.059629      -0.025570       0.086561       0.023601      -0.067915      -0.018323       0.118585      -0.046694      -0.059934      -0.050707       0.110642              9.117475       6.170610      -1.439490       2.624159      12.340143       0.482247       8.841672          -0.000089
           28              C       6.455632       8.810144       4.500616       0.070789      34.688170 0.40050229E+03  0.92180078E+04                                 9.451165                            6.808226       0.029111       2.032085                    0.999440      26.347711      74.770630       0.613168       0.434005      -1.054008       0.011703      -0.061873       0.001285       0.062984       0.025563      -0.049928       0.000110       0.045310      -0.066103      -0.055614      -0.013472       0.069086             11.387963       8.833995      -2.659047       5.375750      12.834954      -1.172532      12.494940           0.007490
           29              C       7.114927       9.018492       5.679156       0.053104      28.512542 0.34703944E+03  0.77745899E+04                                 8.343049                            6.377051      -0.051048       2.005110                    0.999233      26.629285      76.730690       0.622179       0.439432      -1.041529       0.025324      -0.038866       0.026548       0.053448       0.025158      -0.064403      -0.008771       0.043408      -0.088344      -0.069399      -0.013951       0.083350              9.529437       7.727012      -1.475370       4.563925       9.689559      -0.190697      11.171740          -0.002330
           30              C       0.530600       6.817019       5.728791       0.071212      27.393921 0.33906676E+03  0.75486419E+04                                 8.177359                            6.325967       0.044605       2.047351                    0.998857      26.078007      74.799806       0.621617       0.442588      -1.040126      -0.000072       0.042449       0.024854       0.049190       0.001351      -0.055048      -0.013587       0.039083      -0.022210      -0.052041      -0.014085       0.066126              9.206811       7.160329      -1.040839       3.914665       9.812258       0.401108      10.647845           0.001258
           31              C       7.048782       6.622490       4.558331       0.080417      27.157736 0.33266235E+03  0.73702013E+04                                 8.118952                            6.270773       0.083876       2.062444                    0.998619      25.890872      74.062132       0.623678       0.443272      -1.039815      -0.024291       0.041427      -0.028951       0.056075       0.003833      -0.040600      -0.003618       0.030013      -0.088805      -0.050248      -0.000661       0.050910              9.128344       7.220085      -0.903066       3.748019      10.231935       0.584462       9.933011           0.002619
           32              C       2.110177       0.724966       7.797296       0.569135      24.330526 0.25117256E+03  0.52238509E+04                                 7.789168                            5.670732      -0.023344       2.055315                    0.999290      22.590706      64.064288       0.613409       0.480106      -1.012135      -0.057293      -0.059628       0.025606       0.086566      -0.023581       0.067896      -0.018353       0.118598      -0.046765      -0.059967      -0.050666       0.110633              9.117484       6.170620       1.439507      -2.624161      12.340158       0.482209       8.841675          -0.000107
           33              C       2.860782       1.819856       7.042384       0.070824      34.687696 0.40049579E+03  0.92178356E+04                                 9.451165                            6.808232       0.029018       2.032060                    0.999440      26.347393      74.770024       0.613159       0.434012      -1.054002       0.011740       0.061856      -0.001279       0.062973      -0.025593       0.049944       0.000115       0.045349      -0.066110      -0.055637      -0.013487       0.069124             11.387962       8.834025       2.659057      -5.375792      12.834874      -1.172593      12.494988           0.007482
           34              C       3.520077       1.611508       5.863844       0.053114      28.512667 0.34704132E+03  0.77746519E+04                                 8.343110                            6.377100      -0.051063       2.005105                    0.999233      26.629417      76.731462       0.622171       0.439437      -1.041525       0.025356       0.038852      -0.026503       0.053431      -0.025167       0.064417      -0.008792       0.043397      -0.088400      -0.069421      -0.013949       0.083371              9.529503       7.727098       1.475408      -4.563975       9.689601      -0.190765      11.171810          -0.002310
           35              C       4.125450       3.812981       5.814209       0.071217      27.394262 0.33907493E+03  0.75488725E+04                                 8.177438                            6.326064       0.044591       2.047343                    0.998856      26.078281      74.800934       0.621608       0.442591      -1.040124      -0.000069      -0.042447      -0.024830       0.049176      -0.001344       0.055042      -0.013575       0.039018      -0.022265      -0.052049      -0.014048       0.066097              9.206868       7.160373       1.040855      -3.914644       9.812375       0.401080      10.647855           0.001277
           36              C       3.453932       4.007510       6.984669       0.080474      27.155566 0.33263290E+03  0.73693674E+04                                 8.118533                            6.270511       0.083869       2.062474                    0.998618      25.889215      74.055882       0.623691       0.443274      -1.039816      -0.024279      -0.041419       0.028954       0.056065      -0.003830       0.040604      -0.003628       0.030028      -0.088791      -0.050247      -0.000670       0.050917              9.127833       7.219694       0.902999      -3.747777      10.231330       0.584411       9.932476           0.002617
           37              N       6.429030       2.299269       1.851497      -0.193807      37.765708 0.51254896E+03  0.12387365E+05                                 9.515519                            7.400628      -0.019318       2.010184                    0.999584      28.113883      78.400164       0.632455       0.400713      -1.089131       0.046045       0.006744      -0.126270       0.134573      -0.006147       0.043146       0.016735      -0.010978      -0.205421      -0.087360       0.042214       0.045146             10.877028       8.521760      -2.190185      -4.080620      13.529519       0.251185      10.579804           0.030390
           38              N       0.583085       2.710650      11.028182      -0.141665      36.412558 0.47845076E+03  0.11350566E+05                                 9.337301                            7.171485       0.012478       2.047973                    0.998973      26.765124      73.622483       0.640492       0.403099      -1.088991      -0.082473      -0.021880       0.106534       0.136492      -0.011873       0.049222       0.023449      -0.064208      -0.143125      -0.085807       0.024760       0.061047             10.848811       8.304269      -1.503444      -4.608944      12.053106      -0.234578      12.189057           0.034407
           39              N       2.834180       8.330731       9.691503      -0.193762      37.762853 0.51250014E+03  0.12385906E+05                                 9.515144                            7.400340      -0.019388       2.010189                    0.999584      28.112362      78.395368       0.632458       0.400720      -1.089125       0.046051      -0.006750       0.126255       0.134561       0.006151      -0.043152       0.016730      -0.010943      -0.205504      -0.087383       0.042210       0.045174             10.876605       8.521451       2.190076       4.080433      13.528987       0.251114      10.579376           0.030363
           40              N       4.177935       7.919350       0.514818      -0.141715      36.414768 0.47848002E+03  0.11351477E+05                                 9.337771                            7.171764       0.012393       2.047936                    0.998973      26.766123      73.626848       0.640469       0.403106      -1.088982      -0.082454       0.021876      -0.106562       0.136501       0.011881      -0.049215       0.023442      -0.064195      -0.143056      -0.085787       0.024758       0.061029             10.849430       8.304713       1.503601       4.609266      12.053758      -0.234552      12.189818           0.034421
           41              N       6.429030       7.614269       3.920003      -0.193821      37.767036 0.51256539E+03  0.12387871E+05                                 9.515724                            7.400727      -0.019324       2.010170                    0.999584      28.114552      78.402585       0.632453       0.400711      -1.089132       0.046054       0.006749       0.126290       0.134595      -0.006149      -0.043140      -0.016735      -0.010971      -0.205413      -0.087355       0.042210       0.045145             10.877315       8.522009      -2.190292       4.080803      13.529826      -0.251248      10.580109           0.030374
           42              N       0.583085       8.025650       6.286318      -0.141655      36.412383 0.47844407E+03  0.11350411E+05                                 9.337403                            7.171523       0.012329       2.047931                    0.998973      26.764987      73.623040       0.640476       0.403109      -1.088980      -0.082499      -0.021884      -0.106505       0.136486      -0.011883      -0.049243      -0.023443      -0.064213      -0.143102      -0.085823       0.024778       0.061045             10.848958       8.304312      -1.503458       4.608980      12.053321       0.234668      12.189242           0.034377
           43              N       2.834180       3.015731       7.622997      -0.193782      37.765020 0.51253696E+03  0.12386995E+05                                 9.515383                            7.400524      -0.019302       2.010194                    0.999584      28.113570      78.398897       0.632462       0.400711      -1.089133       0.046062      -0.006744      -0.126260       0.134569       0.006141       0.043147      -0.016737      -0.010980      -0.205432      -0.087364       0.042216       0.045149             10.876875       8.521645       2.190130      -4.080587      13.529269      -0.251174      10.579710           0.030378
           44              N       4.177935       2.604350       5.256682      -0.141697      36.415601 0.47849492E+03  0.11351928E+05                                 9.337913                            7.171882       0.012318       2.047900                    0.998973      26.766590      73.628643       0.640462       0.403107      -1.088981      -0.082475       0.021880       0.106532       0.136492       0.011874       0.049213      -0.023445      -0.064229      -0.143071      -0.085792       0.024743       0.061048             10.849578       8.304819       1.503547      -4.609349      12.053911       0.234613      12.190003           0.034417
           45             Cl       3.371969       1.756076       2.198364      -0.540168     136.354813 0.45798743E+04  0.18060589E+06                                17.803389                           18.343813       1.673286       2.134232                    0.999169      76.968126     226.928885       0.563730       0.275522      -1.267343      -0.067428      -0.036626      -0.036133       0.084815       0.044831       0.140132       0.036966       0.097869      -0.143399      -0.140415      -0.040851       0.181267             17.356822      21.831543       0.486731       3.758596      14.167109       0.446620      16.071815           0.112644
           46             Cl       6.966819       8.873924       9.344636      -0.540649     136.390999 0.45815004E+04  0.18068642E+06                                17.806757                           18.347233       1.672750       2.134028                    0.999169      76.977262     226.967645       0.563668       0.275527      -1.267334      -0.067419       0.036523       0.036011       0.084711      -0.044767      -0.140092       0.036932       0.097870      -0.143655      -0.140428      -0.040773       0.181201             17.360145      21.836171      -0.486867      -3.759671      14.169483       0.446701      16.074781           0.112447
           47             Cl       3.371969       7.071076       3.573136      -0.540191     136.362418 0.45802055E+04  0.18062203E+06                                17.803874                           18.344303       1.673385       2.134245                    0.999169      76.971190     226.939079       0.563731       0.275517      -1.267350      -0.067382      -0.036498       0.036054       0.084690       0.044750      -0.140077      -0.036905       0.097823      -0.143326      -0.140358      -0.040794       0.181152             17.357317      21.832366       0.486681      -3.758782      14.167307      -0.446592      16.072277           0.112511
           48             Cl       6.966819       3.558924       7.969864      -0.540120     136.351484 0.45797146E+04  0.18059774E+06                                17.802852                           18.343266       1.673500       2.134290                    0.999169      76.968648     226.928103       0.563749       0.275516      -1.267353      -0.067394       0.036598      -0.035999       0.084719      -0.044796       0.140094      -0.036923       0.097741      -0.143648      -0.140444      -0.040732       0.181176             17.356301      21.830957      -0.486635       3.758476      14.166667      -0.446540      16.071280           0.112534
           49              O       5.144949       4.259441       3.079672      -0.493891      41.020885 0.59909758E+03  0.14881496E+05                                 9.689439                            7.782641      -0.059852       2.032975                    0.996328      27.929978      76.027796       0.650383       0.379130      -1.117189      -0.033209       0.010256      -0.026315       0.043595       0.036082       0.009706      -0.037534       0.026225       0.059236      -0.064326       0.019280       0.045045             10.984723       8.087690       1.458345      -4.285066      11.073135      -3.093040      13.793344           0.042208
           50              O       5.769015       5.732759       1.519059      -0.516462      39.750705 0.54174229E+03  0.13063156E+05                                 9.299038                            7.251325       0.368292       2.175784                    0.997918      27.260250      72.037441       0.697875       0.363976      -1.133764      -0.035183      -0.014055       0.033742       0.050734       0.010379       0.034995      -0.013491      -0.026575      -0.082778      -0.054779       0.024011       0.030768             10.646529       6.348123      -2.014082      -0.007481      18.109218      -1.462753       7.482245           0.044408
           51              O       1.550099       6.370559       8.463328      -0.493929      41.018619 0.59905604E+03  0.14880165E+05                                 9.688974                            7.782278      -0.059618       2.033057                    0.996329      27.929202      76.024242       0.650412       0.379121      -1.117199      -0.033228      -0.010187       0.026316       0.043594      -0.036097      -0.009717      -0.037545       0.026303       0.059215      -0.064361       0.019318       0.045044             10.984189       8.087344      -1.458307       4.284898      11.072459      -3.092897      13.792764           0.042163
           52              O       2.174165       4.897241      10.023941      -0.516595      39.756062 0.54182854E+03  0.13065763E+05                                 9.299824                            7.251867       0.368316       2.175745                    0.997919      27.262430      72.044778       0.697853       0.363973      -1.133766      -0.035180       0.014099      -0.033777       0.050767      -0.010360      -0.034981      -0.013464      -0.026585      -0.082844      -0.054766       0.023995       0.030770             10.647490       6.348618       2.014363       0.007537      18.111050      -1.462702       7.482803           0.044400
           53              O       5.144949       9.574441       2.691828      -0.493872      41.017171 0.59903307E+03  0.14879450E+05                                 9.688777                            7.782159      -0.059705       2.033043                    0.996328      27.928663      76.022366       0.650413       0.379123      -1.117197      -0.033209       0.010243       0.026287       0.043575       0.036084      -0.009722       0.037536       0.026270       0.059252      -0.064344       0.019308       0.045036             10.983928       8.087150       1.458217       4.284739      11.072249       3.092804      13.792384           0.042204
           54              O       5.769015       0.417759       4.252441      -0.516515      39.752930 0.54177625E+03  0.13064183E+05                                 9.299379                            7.251549       0.368221       2.175742                    0.997919      27.261117      72.040362       0.697864       0.363976      -1.133764      -0.035172      -0.014088      -0.033753       0.050743       0.010364      -0.034985       0.013467      -0.026576      -0.082768      -0.054757       0.024001       0.030757             10.646969       6.348335      -2.014245       0.007512      18.110145       1.462702       7.482427           0.044423
           55              O       1.550099       1.055559       8.851172      -0.493877      41.017231 0.59903523E+03  0.14879521E+05                                 9.688809                            7.782194      -0.059768       2.033025                    0.996328      27.928623      76.022380       0.650409       0.379126      -1.117195      -0.033216      -0.010309      -0.026306       0.043607      -0.036072       0.009705       0.037532       0.026219       0.059164      -0.064309       0.019276       0.045033             10.983956       8.087166      -1.458187      -4.284704      11.072378       3.092767      13.792322           0.042190
           56              O       2.174165      10.212241       7.290559      -0.516509      39.750895 0.54174497E+03  0.13063229E+05                                 9.299029                            7.251313       0.368327       2.175784                    0.997919      27.260410      72.037739       0.697880       0.363973      -1.133767      -0.035178       0.014028       0.033815       0.050771      -0.010380       0.035002       0.013490      -0.026538      -0.082872      -0.054795       0.024029       0.030767             10.646534       6.348131       2.014143      -0.007512      18.109299       1.462620       7.482171           0.044373

******************************************************
Auxiliary information for the entire system
The total spin magnetic moment of the unit cell is   7.995631
The total net atomic charge of the unit cell is   0.000003
Accuracy of reproducing the electrostatic potential in the unit cell:
  The inner radius (bohr) =    5.0000
  The outer radius (bohr) =   12.0000
  Valid grid points have density less than (e/(bohr^3)) =    0.0001
  The number of valid grid points were=         1439
  The rms potential error without charges in kcal/mol is=      3.00303
  The rms potential error with partial charges in kcal/mol is=      0.81053
  The RRMSE value at monopole order=      0.26990
  The rms potential error with partial charges and cloud penetration in kcal/mol is=      0.79221
  The RRMSE value at monopole order with cloud penetration is=      0.26380
  The rms potential error with partial charges and atomic dipoles in kcal/mol is=      0.23788
  The RRMSE value at dipole order=      0.07921
  The rms potential error with partial charges, atomic dipoles and cloud penetration in kcal/mol is=      0.22058
  The RRMSE value at dipole order with cloud penetration=      0.07345

******************************************************
The electron densities and ab initio electrostatic potential were computed in VASP using the PBE functional and
projector augmented wave method. See the main text of the journal article for a description of computational details.
The atomic charges, dipoles, and quadrupoles were computed with the DDEC6 method as described in
(a) T. A. Manz and N. Gabaldon Limas, RSC Adv. 6 (2016) 47771-47801 DOI: 10.1039/c6ra04656h
(b) N. Gabaldon Limas and T. A. Manz, RSC Adv. 8 (2018) 2678-2707 DOI: 10.1039/c7ra11829e.
For each atom in the material, the electron cloud parameters were fit to the spherically averaged atom-in-material
electron density using radial positions for which this density was between 10^-4 and 10^-2 electrons per cubic bohr.
The polarizabilities, dispersion coefficients, and quantum Drude oscillator (QDO) parameters were fit using the MCLF method.
The magnetic structure of the system was optimized in VASP from the default ferromagnetic initial guess using spin polarization.
The atomic spin moments (ASMs) were computed on this optimized magnetic structure using the DDEC6 partition as inputs
to the method of T. A. Manz and D. S. Sholl, J. Chem. Theory Comput. 7 (2011) 4146-4164 DOI: 10.1021/ct200539n.
The RMSE and RRMSE were computed using a uniform grid with Ewald summation.
