# Supplementary material for: A collection of forcefield precursors for metal–organic frameworks
Source: RSC Adv. 2019 Nov 13;9(63):36492–507. doi: 10.1039/c9ra07327b (PMC9075174; doi:10.1039/c9ra07327b)
Supplement: RA-009-C9RA07327B-s3609 [file RA-009-C9RA07327B-s3609.xyz]

   34
jmolscript: load "" {1 1 1} spacegroup "x,y,z" unitcell [{      6.974900     0.000000     0.000000 }, {     -0.120020     8.332736     0.000000 }, {     -0.120020    -3.357741     7.626274 }]
Cd     5.111155     7.501192     0.542457     0.654392
Cd     1.623705    -2.526197     7.083817     0.654392
H      5.834136     5.205887     3.065000     0.122786
H      0.024119     5.211279     2.015624     0.109001
H      0.821136     4.591137     4.135728     0.114667
H      1.541033     5.889338     3.632394     0.115983
H      4.388174     4.267603     1.626684     0.122790
H      3.223291     5.230184     2.044604     0.109002
H      2.426274     3.039934     1.757856     0.114665
H      1.706377     4.023715     0.772542     0.115978
H      0.900724    -0.230892     4.561274     0.122786
H      6.710741    -0.236284     5.610650     0.109001
H      5.913724     0.383858     3.490546     0.114668
H      5.193827    -0.914343     3.993880     0.115983
H      2.346686     0.707392     5.999590     0.122790
H      3.511569    -0.255189     5.581670     0.109002
H      4.308586     1.935061     5.868418     0.114666
H      5.028483     0.951280     6.853732     0.115977
C      6.654338     5.653857     2.806469    -0.127841
C      0.690843     5.529074     3.928294    -0.128712
C      3.567972     4.684728     1.320871    -0.127839
C      2.556567     3.607731     0.983027    -0.128723
C      0.080522    -0.678862     4.819805    -0.127841
C      6.044017    -0.554079     3.697980    -0.128713
C      3.166888     0.290267     6.305403    -0.127840
C      4.178293     1.367264     6.643247    -0.128724
Br     2.934246     0.020916     1.892384    -0.460197
Br     0.313164     3.251478     6.844581    -0.460128
Br     3.800614     4.954079     5.733890    -0.460198
Br     6.421696     1.723517     0.781693    -0.460129
N      6.353794     7.068677     2.480369    -0.072908
N      3.868516     5.553293     0.157406    -0.072913
N      0.381066    -2.093682     5.145905    -0.072909
N      2.866344    -0.578298     7.468868    -0.072913

The following XYZ coordinates are in angstroms. Other properties are in atomic units.
The sperically averaged electron density of each atom fit to a function of the form exp(a - br)
eigen_1, eigen_2 and eigen_3 are the three eigenvalues of traceless quadrupole moment tensor
  atom number  atomic symbol              X              Y              Z     net charge C6 coefficient C8 coefficient C10 coefficient fluctuating dipole atomic polarizability isotropic forcefield polarizability              a              b squared Pearson coefficient          <r^3>          <r^4>         wp_QDO          m_QDO          q_QDO       dipole_x       dipole_y       dipole_z         dipole            Qxy            Qxz            Qyz     Q(x^2-y^2)  Q(3z^2 - R^2)        eigen_1        eigen_2        eigen_3 static polarizability      alpha(xx)      alpha(xy)      alpha(xz)      alpha(yy)      alpha(yz)      alpha(zz) atomic spin moment
            1             Cd       5.111155       7.501192       0.542457       0.654392     151.148674 0.44819426E+04  0.17460732E+06                                24.058910                           22.945543       0.877978       1.910474                    0.999011      90.097589     258.263287       0.356901       0.440516      -1.134693      -0.000003       0.072994      -0.047610       0.087149      -0.061638      -0.094430      -0.015713      -0.120764       0.093099      -0.150249       0.055117       0.095132             25.065167      27.863858       2.195527       3.365508      24.313978      -1.471921      23.017666           0.069413
            2             Cd       1.623705      -2.526197       7.083817       0.654392     151.148676 0.44819427E+04  0.17460733E+06                                24.058911                           22.945543       0.877978       1.910474                    0.999011      90.097591     258.263294       0.356901       0.440516      -1.134693       0.000003      -0.072994       0.047610       0.087148      -0.061638      -0.094430      -0.015713      -0.120765       0.093099      -0.150249       0.055117       0.095132             25.065167      27.863859       2.195527       3.365507      24.313977      -1.471921      23.017666           0.069413
            3              H       5.834136       5.205887       3.065000       0.122786       0.996195 0.77435899E+01  0.76204003E+02                                 1.716255                            1.677912      -1.013214       2.396563                    0.995869       3.684139      10.688490       0.456503       1.363412      -0.690465      -0.023093      -0.017177       0.014047       0.032026       0.000849       0.000189      -0.004747      -0.000999      -0.024406      -0.009728       0.003382       0.006346              1.731520       2.131843       0.339795      -0.049489       1.567577       0.001878       1.495140           0.026865
            4              H       0.024119       5.211279       2.015624       0.109001       1.004005 0.74177303E+01  0.72582458E+02                                 1.752284                            1.661794      -1.184042       2.309089                    0.993749       3.845052      11.308593       0.448364       1.396094      -0.682931       0.017167      -0.013519      -0.022127       0.031098      -0.006150      -0.000577       0.001082       0.001612      -0.002118      -0.005887      -0.000846       0.006733              1.796895       1.669587      -0.197988      -0.290965       1.595135       0.422753       2.125961           0.000968
            5              H       0.821136       4.591137       4.135728       0.114667       1.130960 0.88041577E+01  0.89382399E+02                                 1.862094                            1.786613      -1.167459       2.323797                    0.994312       3.785558      11.120983       0.443749       1.359579      -0.691600       0.000408      -0.034382       0.003524       0.034565      -0.003182      -0.000462       0.005061      -0.013250       0.003668      -0.008021      -0.001709       0.009729              1.885067       1.558383      -0.168126       0.047176       2.453610      -0.248349       1.643210           0.000567
            6              H       1.541033       5.889338       3.632394       0.115983       0.990644 0.77358483E+01  0.76747794E+02                                 1.753449                            1.709810      -1.320250       2.243035                    0.992483       3.988069      11.938924       0.435641       1.417160      -0.678129       0.024391       0.009324      -0.013427       0.029363       0.001273      -0.002950       0.007452       0.003409       0.001202      -0.009089       0.001912       0.007176              1.771062       2.196077       0.197024      -0.253042       1.542303      -0.005178       1.574806           0.026760
            7              H       4.388174       4.267603       1.626684       0.122790       0.996226 0.77439140E+01  0.76208177E+02                                 1.716303                            1.677957      -1.013307       2.396518                    0.995868       3.684236      10.688926       0.456491       1.363429      -0.690461       0.023087      -0.019775       0.010060       0.032020      -0.000165       0.000852      -0.007889       0.006138      -0.002980      -0.009727       0.003382       0.006345              1.731570       2.131912      -0.182222       0.291060       1.505554      -0.025448       1.557243           0.026867
            8              H       3.223291       5.230184       2.044604       0.109002       1.003983 0.74175292E+01  0.72579884E+02                                 1.752251                            1.661766      -1.183959       2.309128                    0.993750       3.844969      11.308244       0.448371       1.396085      -0.682933      -0.017168       0.014799       0.021294       0.031099       0.001949      -0.005861       0.000641       0.002628       0.000940      -0.005886      -0.000849       0.006735              1.796859       1.669555      -0.186511      -0.298438       1.727919       0.481216       1.993103           0.000976
            9              H       2.426274       3.039934       1.757856       0.114665       1.131029 0.88048387E+01  0.89391068E+02                                 1.862166                            1.786677      -1.167509       2.323762                    0.994311       3.785711      11.121552       0.443743       1.359572      -0.691601      -0.000405      -0.017076       0.030049       0.034564       0.000857      -0.003097       0.001652      -0.005500       0.026917      -0.008019      -0.001714       0.009733              1.885141       1.558435       0.110928      -0.134866       1.958058      -0.466600       2.138930           0.000569
           10              H       1.706377       4.023715       0.772542       0.115978       0.990765 0.77370912E+01  0.76763544E+02                                 1.753608                            1.709958      -1.320517       2.242894                    0.992480       3.988476      11.940579       0.435617       1.417177      -0.678124      -0.024380       0.016046      -0.003118       0.029352      -0.003210      -0.000029       0.005887       0.006953       0.011919      -0.009084       0.001896       0.007187              1.771226       2.196305      -0.311026       0.078364       1.573484       0.008492       1.543889           0.026752
           11              H       0.900724      -0.230892       4.561274       0.122786       0.996195 0.77435852E+01  0.76203951E+02                                 1.716255                            1.677912      -1.013214       2.396563                    0.995869       3.684138      10.688489       0.456502       1.363413      -0.690465       0.023093       0.017177      -0.014047       0.032026       0.000849       0.000189      -0.004747      -0.000999      -0.024406      -0.009728       0.003382       0.006346              1.731520       2.131843       0.339795      -0.049489       1.567577       0.001878       1.495140           0.026865
           12              H       6.710741      -0.236284       5.610650       0.109001       1.004005 0.74177303E+01  0.72582458E+02                                 1.752284                            1.661794      -1.184042       2.309089                    0.993749       3.845052      11.308593       0.448364       1.396094      -0.682931      -0.017167       0.013519       0.022127       0.031098      -0.006150      -0.000577       0.001082       0.001612      -0.002118      -0.005887      -0.000846       0.006733              1.796895       1.669587      -0.197988      -0.290965       1.595135       0.422753       2.125962           0.000968
           13              H       5.913724       0.383858       3.490546       0.114668       1.130959 0.88041448E+01  0.89382229E+02                                 1.862092                            1.786611      -1.167457       2.323798                    0.994312       3.785555      11.120969       0.443749       1.359578      -0.691600      -0.000408       0.034382      -0.003524       0.034565      -0.003182      -0.000462       0.005061      -0.013250       0.003668      -0.008021      -0.001709       0.009729              1.885065       1.558381      -0.168126       0.047176       2.453606      -0.248348       1.643208           0.000568
           14              H       5.193827      -0.914343       3.993880       0.115983       0.990644 0.77358511E+01  0.76747831E+02                                 1.753450                            1.709810      -1.320251       2.243035                    0.992483       3.988070      11.938929       0.435641       1.417161      -0.678129      -0.024391      -0.009324       0.013427       0.029363       0.001273      -0.002950       0.007452       0.003409       0.001202      -0.009089       0.001912       0.007176              1.771063       2.196078       0.197023      -0.253042       1.542303      -0.005177       1.574806           0.026760
           15              H       2.346686       0.707392       5.999590       0.122790       0.996226 0.77439141E+01  0.76208175E+02                                 1.716303                            1.677957      -1.013307       2.396518                    0.995868       3.684236      10.688924       0.456491       1.363429      -0.690461      -0.023087       0.019775      -0.010060       0.032020      -0.000165       0.000852      -0.007889       0.006138      -0.002980      -0.009727       0.003382       0.006345              1.731569       2.131912      -0.182222       0.291060       1.505553      -0.025448       1.557243           0.026867
           16              H       3.511569      -0.255189       5.581670       0.109002       1.003983 0.74175263E+01  0.72579847E+02                                 1.752250                            1.661766      -1.183958       2.309128                    0.993750       3.844968      11.308239       0.448371       1.396085      -0.682933       0.017168      -0.014799      -0.021294       0.031099       0.001949      -0.005861       0.000641       0.002628       0.000940      -0.005886      -0.000849       0.006735              1.796859       1.669555      -0.186510      -0.298438       1.727919       0.481215       1.993102           0.000976
           17              H       4.308586       1.935061       5.868418       0.114666       1.131028 0.88048260E+01  0.89390904E+02                                 1.862164                            1.786676      -1.167507       2.323763                    0.994311       3.785708      11.121540       0.443743       1.359571      -0.691601       0.000405       0.017076      -0.030049       0.034564       0.000857      -0.003097       0.001652      -0.005500       0.026917      -0.008019      -0.001714       0.009733              1.885139       1.558434       0.110928      -0.134866       1.958056      -0.466600       2.138928           0.000570
           18              H       5.028483       0.951280       6.853732       0.115977       0.990765 0.77370977E+01  0.76763621E+02                                 1.753609                            1.709958      -1.320518       2.242894                    0.992480       3.988478      11.940584       0.435617       1.417177      -0.678124       0.024380      -0.016046       0.003118       0.029352      -0.003210      -0.000029       0.005887       0.006953       0.011919      -0.009084       0.001896       0.007187              1.771227       2.196306      -0.311026       0.078363       1.573484       0.008493       1.543890           0.026752
           19              C       6.654338       5.653857       2.806469      -0.127841      24.259696 0.39629763E+03  0.91898745E+04                                 7.446853                            6.705617      -0.243076       1.930505                    0.996760      28.814339      84.840571       0.620770       0.425488      -1.048561       0.045334       0.060979       0.046254       0.088955      -0.020701       0.014072      -0.008332      -0.040326      -0.046457      -0.029473      -0.010381       0.039854              7.809175       7.681623      -0.631322       1.342603       7.363510       0.640902       8.382392           0.043058
           20              C       0.690843       5.529074       3.928294      -0.128712      24.478686 0.39690803E+03  0.92326945E+04                                 7.526863                            6.737321      -0.355789       1.891012                    0.997027      29.239510      86.997284       0.613976       0.428860      -1.043646      -0.078682       0.034324      -0.001001       0.085849      -0.015358      -0.001369       0.031303      -0.014829       0.050201      -0.032946      -0.009384       0.042330              7.911295       7.586155      -0.892527       0.967482       7.258592       0.571483       8.889139           0.042832
           21              C       3.567972       4.684728       1.320871      -0.127839      24.259742 0.39629836E+03  0.91898908E+04                                 7.446824                            6.705588      -0.242998       1.930524                    0.996761      28.814417      84.840647       0.620777       0.425483      -1.048564      -0.045326      -0.017764      -0.074445       0.088950       0.021218      -0.013280      -0.021631      -0.010114       0.044194      -0.029477      -0.010384       0.039861              7.809146       7.681660       1.483194      -0.036768       7.744175       0.808495       8.001603           0.043071
           22              C       2.556567       3.607731       0.983027      -0.128723      24.479037 0.39691466E+03  0.92329072E+04                                 7.526933                            6.737363      -0.355853       1.890982                    0.997028      29.240243      87.000349       0.613975       0.428859      -1.043645       0.078675       0.014746      -0.031011       0.085842       0.004929      -0.014610       0.027665      -0.006568       0.075073      -0.032947      -0.009400       0.042346              7.911375       7.586305       1.245101      -0.427004       8.202909       0.987184       7.944910           0.042827
           23              C       0.080522      -0.678862       4.819805      -0.127841      24.259697 0.39629764E+03  0.91898749E+04                                 7.446854                            6.705617      -0.243077       1.930504                    0.996760      28.814340      84.840578       0.620770       0.425488      -1.048561      -0.045334      -0.060979      -0.046254       0.088955      -0.020701       0.014073      -0.008332      -0.040326      -0.046457      -0.029473      -0.010381       0.039854              7.809176       7.681623      -0.631322       1.342603       7.363510       0.640902       8.382393           0.043058
           24              C       6.044017      -0.554079       3.697980      -0.128713      24.478700 0.39690832E+03  0.92327033E+04                                 7.526867                            6.737324      -0.355789       1.891012                    0.997027      29.239522      86.997333       0.613976       0.428860      -1.043646       0.078682      -0.034324       0.001001       0.085849      -0.015358      -0.001369       0.031303      -0.014829       0.050201      -0.032946      -0.009384       0.042330              7.911299       7.586159      -0.892527       0.967483       7.258594       0.571484       8.889145           0.042832
           25              C       3.166888       0.290267       6.305403      -0.127840      24.259742 0.39629836E+03  0.91898906E+04                                 7.446824                            6.705588      -0.242999       1.930524                    0.996761      28.814417      84.840646       0.620776       0.425484      -1.048564       0.045326       0.017763       0.074445       0.088949       0.021218      -0.013280      -0.021631      -0.010113       0.044193      -0.029477      -0.010384       0.039861              7.809146       7.681660       1.483194      -0.036767       7.744175       0.808495       8.001604           0.043071
           26              C       4.178293       1.367264       6.643247      -0.128724      24.479049 0.39691493E+03  0.92329152E+04                                 7.526937                            6.737367      -0.355853       1.890982                    0.997028      29.240255      87.000401       0.613975       0.428859      -1.043645      -0.078675      -0.014746       0.031011       0.085842       0.004929      -0.014610       0.027665      -0.006568       0.075073      -0.032947      -0.009400       0.042347              7.911379       7.586309       1.245102      -0.427004       8.202914       0.987186       7.944914           0.042827
           27             Br       2.934246       0.020916       1.892384      -0.460197     243.893841 0.91129876E+04  0.42129990E+06                                24.973310                           24.743696       1.575574       2.016088                    0.999757     104.800343     320.636907       0.525867       0.251941      -1.312980      -0.061325       0.022924       0.046526       0.080318      -0.040010      -0.010867      -0.013761       0.159984      -0.044426      -0.085617      -0.011724       0.097341             25.164244      27.972797      -2.660050       0.098784      21.773139      -3.253423      25.746795           0.065808
           28             Br       0.313164       3.251478       6.844581      -0.460128     243.894207 0.91130058E+04  0.42130131E+06                                24.973504                           24.743867       1.575375       2.016037                    0.999757     104.799486     320.635395       0.525860       0.251944      -1.312975       0.061319      -0.033307      -0.039737       0.080302       0.006097      -0.040977       0.012113       0.101418      -0.220044      -0.085628      -0.011686       0.097314             25.164457      27.973120       1.162306      -2.394718      27.501516      -0.731405      20.018736           0.066013
           29             Br       3.800614       4.954079       5.733890      -0.460198     243.893892 0.91129903E+04  0.42130006E+06                                24.973314                           24.743700       1.575573       2.016087                    0.999757     104.800350     320.636946       0.525867       0.251941      -1.312980       0.061325      -0.022924      -0.046526       0.080318      -0.040010      -0.010867      -0.013761       0.159984      -0.044426      -0.085617      -0.011724       0.097341             25.164248      27.972802      -2.660051       0.098784      21.773142      -3.253423      25.746800           0.065809
           30             Br       6.421696       1.723517       0.781693      -0.460129     243.894270 0.91130090E+04  0.42130150E+06                                24.973509                           24.743872       1.575373       2.016036                    0.999757     104.799496     320.635445       0.525860       0.251944      -1.312975      -0.061319       0.033307       0.039737       0.080302       0.006097      -0.040977       0.012113       0.101418      -0.220044      -0.085628      -0.011686       0.097314             25.164462      27.973126       1.162305      -2.394718      27.501522      -0.731405      20.018739           0.066013
           31              N       6.353794       7.068677       2.480369      -0.072908      31.985013 0.56581096E+03  0.13917121E+05                                 8.590709                            7.864075      -0.062947       2.036142                    0.997578      26.357045      72.441190       0.607537       0.409879      -1.090748       0.024822      -0.068201       0.192279       0.205521      -0.005883       0.010087       0.064679       0.016418      -0.272031      -0.118476       0.054091       0.064384              8.979039       6.242272      -1.828360       0.449347       9.774524       0.572624      10.920320           0.756964
           32              N       3.868516       5.553293       0.157406      -0.072913      31.985587 0.56582408E+03  0.13917542E+05                                 8.590846                            7.864194      -0.062962       2.036133                    0.997578      26.357373      72.442652       0.607529       0.409881      -1.090744      -0.024868      -0.203442      -0.015081       0.205511       0.011544      -0.001325      -0.003485       0.171135       0.192195      -0.118438       0.054070       0.064368              8.979189       6.242381       1.148024      -1.492332      10.312117       0.809248      10.383068           0.756920
           33              N       0.381066      -2.093682       5.145905      -0.072909      31.985015 0.56581101E+03  0.13917122E+05                                 8.590709                            7.864075      -0.062947       2.036142                    0.997578      26.357046      72.441190       0.607537       0.409879      -1.090748      -0.024822       0.068201      -0.192279       0.205521      -0.005883       0.010087       0.064679       0.016418      -0.272031      -0.118476       0.054091       0.064384              8.979039       6.242272      -1.828360       0.449347       9.774524       0.572624      10.920319           0.756964
           34              N       2.866344      -0.578298       7.468868      -0.072913      31.985585 0.56582406E+03  0.13917542E+05                                 8.590846                            7.864194      -0.062961       2.036134                    0.997578      26.357372      72.442651       0.607529       0.409881      -1.090744       0.024867       0.203443       0.015081       0.205511       0.011544      -0.001325      -0.003485       0.171135       0.192195      -0.118438       0.054070       0.064368              8.979189       6.242381       1.148025      -1.492332      10.312117       0.809248      10.383068           0.756920

******************************************************
Auxiliary information for the entire system
The total spin magnetic moment of the unit cell is   3.994463
The total net atomic charge of the unit cell is   0.000001
Accuracy of reproducing the electrostatic potential in the unit cell:
  The inner radius (bohr) =    5.0000
  The outer radius (bohr) =   12.0000
  Valid grid points have density less than (e/(bohr^3)) =    0.0001
  The number of valid grid points were=            0
  The rms potential error without charges in kcal/mol is=          NaN
  The rms potential error with partial charges in kcal/mol is=          NaN
  The RRMSE value at monopole order=          NaN
  The rms potential error with partial charges and cloud penetration in kcal/mol is=          NaN
  The RRMSE value at monopole order with cloud penetration is=          NaN
  The rms potential error with partial charges and atomic dipoles in kcal/mol is=          NaN
  The RRMSE value at dipole order=          NaN
  The rms potential error with partial charges, atomic dipoles and cloud penetration in kcal/mol is=          NaN
  The RRMSE value at dipole order with cloud penetration=          NaN

******************************************************
The electron densities and ab initio electrostatic potential were computed in VASP using the PBE functional and
projector augmented wave method. See the main text of the journal article for a description of computational details.
The atomic charges, dipoles, and quadrupoles were computed with the DDEC6 method as described in
(a) T. A. Manz and N. Gabaldon Limas, RSC Adv. 6 (2016) 47771-47801 DOI: 10.1039/c6ra04656h
(b) N. Gabaldon Limas and T. A. Manz, RSC Adv. 8 (2018) 2678-2707 DOI: 10.1039/c7ra11829e.
For each atom in the material, the electron cloud parameters were fit to the spherically averaged atom-in-material
electron density using radial positions for which this density was between 10^-4 and 10^-2 electrons per cubic bohr.
The polarizabilities, dispersion coefficients, and quantum Drude oscillator (QDO) parameters were fit using the MCLF method.
The magnetic structure of the system was optimized in VASP from the default ferromagnetic initial guess using spin polarization.
The atomic spin moments (ASMs) were computed on this optimized magnetic structure using the DDEC6 partition as inputs
to the method of T. A. Manz and D. S. Sholl, J. Chem. Theory Comput. 7 (2011) 4146-4164 DOI: 10.1021/ct200539n.
The RMSE and RRMSE were computed using a uniform grid with Ewald summation.
