# Supplementary material for: A collection of forcefield precursors for metal–organic frameworks
Source: RSC Adv. 2019 Nov 13;9(63):36492–507. doi: 10.1039/c9ra07327b (PMC9075174; doi:10.1039/c9ra07327b)
Supplement: RA-009-C9RA07327B-s3610 [file RA-009-C9RA07327B-s3610.xyz]

   38
jmolscript: load "" {1 1 1} spacegroup "x,y,z" unitcell [{      6.974900     0.000000     0.000000 }, {     -0.120020     8.332736     0.000000 }, {     -0.120020    -3.357741     7.626274 }]
Cd     5.111155     7.500959     0.542609     0.673560
Cd     1.623705    -2.525964     7.083665     0.673560
H      0.318034    -0.914045     2.303135     0.239896
H      5.923609     0.386046     3.483682     0.105366
H      5.194596    -0.908821     3.987016     0.093034
H      5.829494     5.207927     3.052797     0.099461
H      0.025562     5.218467     2.008761     0.103168
H      2.929376     2.498802     7.534759     0.239896
H      4.298701     1.942225     5.869180     0.105361
H      5.027714     0.959787     6.851445     0.093043
H      4.392816     4.279593     1.629735     0.099465
H      3.221848     5.239362     2.040791     0.103161
H      6.416826     5.889040     5.323139     0.239896
H      0.811251     4.588949     4.142592     0.105366
H      1.540264     5.883816     3.639258     0.093033
H      0.905366    -0.232932     4.573477     0.099462
H      6.709298    -0.243472     5.617513     0.103166
H      3.805484     2.476193     0.091515     0.239896
H      2.436159     3.032770     1.757094     0.105361
H      1.707146     4.015208     0.774829     0.093041
H      2.342044     0.695402     5.996539     0.099465
H      3.513012    -0.264367     5.585483     0.103160
C      6.048297    -0.553731     3.693404    -0.093976
C      6.650946     5.656777     2.800215    -0.089246
C      4.174013     1.371592     6.644773    -0.093979
C      3.571364     4.691628     1.320718    -0.089248
C      0.686563     5.528726     3.932870    -0.093976
C      0.083914    -0.681782     4.826059    -0.089245
C      2.560847     3.603403     0.981501    -0.093979
C      3.163496     0.283367     6.305556    -0.089247
Br     2.934589     0.020781     1.892689    -0.485575
Br     0.312821     3.251145     6.844581    -0.485595
Br     3.800271     4.954214     5.733585    -0.485575
Br     6.422039     1.723850     0.781693    -0.485595
N      6.355141     7.067801     2.483115    -0.308901
N      3.867169     5.550428     0.157101    -0.308891
N      0.379719    -2.092806     5.143159    -0.308900
N      2.867691    -0.575433     7.469173    -0.308891

The following XYZ coordinates are in angstroms. Other properties are in atomic units.
The sperically averaged electron density of each atom fit to a function of the form exp(a - br)
eigen_1, eigen_2 and eigen_3 are the three eigenvalues of traceless quadrupole moment tensor
  atom number  atomic symbol              X              Y              Z     net charge C6 coefficient C8 coefficient C10 coefficient fluctuating dipole atomic polarizability isotropic forcefield polarizability              a              b squared Pearson coefficient          <r^3>          <r^4>         wp_QDO          m_QDO          q_QDO       dipole_x       dipole_y       dipole_z         dipole            Qxy            Qxz            Qyz     Q(x^2-y^2)  Q(3z^2 - R^2)        eigen_1        eigen_2        eigen_3 static polarizability      alpha(xx)      alpha(xy)      alpha(xz)      alpha(yy)      alpha(yz)      alpha(zz) atomic spin moment
            1             Cd       5.111155       7.500959       0.542609       0.673560     143.777821 0.42532130E+04  0.16319519E+06                                23.094098                           22.185881       0.938386       1.940993                    0.998708      87.905824     248.349563       0.367831       0.433978      -1.141354       0.000010       0.037780      -0.024636       0.045103      -0.049134      -0.075302       0.005653      -0.055530       0.065422      -0.102050       0.013164       0.088886             23.998237      26.875250       2.281608       3.497523      23.119393      -1.271134      22.000069          -0.000037
            2             Cd       1.623705      -2.525964       7.083665       0.673560     143.777820 0.42532132E+04  0.16319520E+06                                23.094099                           22.185883       0.938385       1.940993                    0.998708      87.905833     248.349607       0.367831       0.433978      -1.141354      -0.000010      -0.037780       0.024636       0.045103      -0.049134      -0.075302       0.005653      -0.055530       0.065422      -0.102050       0.013164       0.088886             23.998239      26.875252       2.281609       3.497522      23.119394      -1.271133      22.000069          -0.000037
            3              H       0.318034      -0.914045       2.303135       0.239896       0.640907 0.46598498E+01  0.41502173E+02                                 1.408903                            1.409051      -1.563766       2.197812                    0.993154       3.472569      10.474352       0.430422       1.597764      -0.645824       0.031002       0.011330       0.002447       0.033098       0.000690      -0.005970       0.004245      -0.009079      -0.020396      -0.011394       0.002226       0.009167              1.408126       1.516175       0.131709      -0.171417       1.349419      -0.080679       1.358782           0.000005
            4              H       5.923609       0.386046       3.483682       0.105366       1.144913 0.89773722E+01  0.91311117E+02                                 1.853699                            1.785605      -1.084610       2.352999                    0.995003       3.790095      11.035838       0.452146       1.331842      -0.697265      -0.000853       0.033873      -0.004285       0.034154      -0.003820      -0.002228       0.006809      -0.014624       0.005249      -0.009162      -0.003082       0.012244              1.873170       1.544132      -0.195966       0.035675       2.440505      -0.232210       1.634873           0.000003
            5              H       5.194596      -0.908821       3.987016       0.093034       1.016863 0.79587168E+01  0.79191806E+02                                 1.756247                            1.712311      -1.212309       2.283185                    0.993286       3.988654      11.797067       0.445570       1.381508      -0.685304      -0.023984      -0.012346       0.009204       0.028502       0.001108      -0.002867       0.009066       0.004063       0.007789      -0.010505       0.001002       0.009503              1.773594       2.212217       0.173352      -0.270986       1.517966      -0.021388       1.590599           0.000013
            6              H       5.829494       5.207927       3.052797       0.099461       1.028418 0.80194804E+01  0.79296109E+02                                 1.724921                            1.685224      -0.925694       2.425492                    0.996637       3.713791      10.660545       0.466445       1.328006      -0.697797      -0.025460      -0.012767       0.012684       0.031178      -0.000144       0.001548      -0.005812      -0.003849      -0.025796      -0.010759       0.002457       0.008302              1.739729       2.120674       0.371890      -0.033300       1.580292       0.005822       1.518220           0.000010
            7              H       0.025562       5.218467       2.008761       0.103168       1.000664 0.74059681E+01  0.72242297E+02                                 1.730409                            1.646869      -1.103935       2.342770                    0.994482       3.800980      11.063093       0.457224       1.373307      -0.687610       0.014772      -0.013265      -0.022536       0.030034      -0.007000      -0.000297       0.001394      -0.002312      -0.003227      -0.006641      -0.001170       0.007811              1.772047       1.626025      -0.194630      -0.285220       1.603091       0.430110       2.087026           0.000012
            8              H       2.929376       2.498802       7.534759       0.239896       0.640917 0.46599621E+01  0.41503487E+02                                 1.408926                            1.409073      -1.563853       2.197772                    0.993154       3.472636      10.474647       0.430415       1.597777      -0.645822      -0.031004       0.002327      -0.011355       0.033099      -0.005742      -0.001775      -0.002568       0.006395       0.026027      -0.011393       0.002227       0.009166              1.408148       1.516198      -0.209962       0.051470       1.416794      -0.051027       1.291452           0.000005
            9              H       4.298701       1.942225       5.869180       0.105361       1.144991 0.89781496E+01  0.91321005E+02                                 1.853777                            1.785676      -1.084674       2.352956                    0.995002       3.790256      11.036428       0.452140       1.331833      -0.697266       0.000850       0.017567      -0.029276       0.034152      -0.000505      -0.004390       0.002870      -0.005669       0.032107      -0.009159      -0.003088       0.012247              1.873250       1.544189       0.111627      -0.164990       1.937048      -0.453941       2.138512           0.000003
           10              H       5.027714       0.959787       6.851445       0.093043       1.016813 0.79582281E+01  0.79185745E+02                                 1.756197                            1.712264      -1.212276       2.283212                    0.993286       3.988518      11.796584       0.445573       1.381518      -0.685303       0.023988      -0.013401       0.007591       0.028507      -0.003073      -0.000137       0.008308       0.005791       0.012961      -0.010509       0.001007       0.009502              1.773542       2.212142      -0.317851       0.049462       1.594538       0.012341       1.513945           0.000013
           11              H       4.392816       4.279593       1.629735       0.099465       1.028410 0.80194006E+01  0.79295187E+02                                 1.724918                            1.685221      -0.925717       2.425485                    0.996637       3.713777      10.660524       0.466443       1.328015      -0.697795       0.025461      -0.016753       0.006574       0.031179       0.001476       0.000490      -0.009392       0.004282      -0.001409      -0.010760       0.002457       0.008302              1.739725       2.120670      -0.180335       0.326939       1.524004      -0.018960       1.574503           0.000010
           12              H       3.221848       5.239362       2.040791       0.103161       1.000733 0.74066201E+01  0.72250425E+02                                 1.730499                            1.646949      -1.104065       2.342698                    0.994481       3.801191      11.063931       0.457209       1.373318      -0.687607      -0.014773       0.015273       0.021221       0.030031       0.002548      -0.006526      -0.000085       0.001044       0.006822      -0.006637      -0.001177       0.007814              1.772142       1.626105      -0.182625      -0.293085       1.691292       0.468944       1.999031           0.000011
           13              H       6.416826       5.889040       5.323139       0.239896       0.640907 0.46598546E+01  0.41502227E+02                                 1.408904                            1.409052      -1.563768       2.197811                    0.993154       3.472571      10.474360       0.430422       1.597764      -0.645824      -0.031002      -0.011330      -0.002447       0.033098       0.000690      -0.005970       0.004245      -0.009079      -0.020396      -0.011394       0.002226       0.009167              1.408127       1.516176       0.131710      -0.171417       1.349420      -0.080679       1.358783           0.000005
           14              H       0.811251       4.588949       4.142592       0.105366       1.144912 0.89773640E+01  0.91311011E+02                                 1.853699                            1.785604      -1.084608       2.353000                    0.995003       3.790093      11.035830       0.452146       1.331842      -0.697265       0.000853      -0.033873       0.004284       0.034154      -0.003820      -0.002228       0.006809      -0.014624       0.005249      -0.009162      -0.003082       0.012244              1.873169       1.544131      -0.195966       0.035675       2.440503      -0.232210       1.634873           0.000003
           15              H       1.540264       5.883816       3.639258       0.093033       1.016864 0.79587278E+01  0.79191950E+02                                 1.756249                            1.712312      -1.212312       2.283184                    0.993286       3.988658      11.797085       0.445569       1.381509      -0.685304       0.023984       0.012346      -0.009204       0.028502       0.001108      -0.002867       0.009066       0.004063       0.007789      -0.010505       0.001002       0.009503              1.773596       2.212220       0.173352      -0.270986       1.517967      -0.021388       1.590601           0.000013
           16              H       0.905366      -0.232932       4.573477       0.099462       1.028418 0.80194798E+01  0.79296094E+02                                 1.724920                            1.685223      -0.925692       2.425493                    0.996637       3.713790      10.660538       0.466445       1.328005      -0.697797       0.025460       0.012767      -0.012684       0.031178      -0.000144       0.001548      -0.005812      -0.003849      -0.025796      -0.010759       0.002457       0.008302              1.739728       2.120672       0.371890      -0.033300       1.580291       0.005822       1.518220           0.000010
           17              H       6.709298      -0.243472       5.617513       0.103166       1.000665 0.74059793E+01  0.72242438E+02                                 1.730411                            1.646871      -1.103937       2.342769                    0.994482       3.800984      11.063109       0.457223       1.373308      -0.687610      -0.014772       0.013265       0.022536       0.030034      -0.007000      -0.000297       0.001394      -0.002312      -0.003227      -0.006641      -0.001170       0.007811              1.772050       1.626027      -0.194630      -0.285220       1.603093       0.430111       2.087029           0.000011
           18              H       3.805484       2.476193       0.091515       0.239896       0.640918 0.46599696E+01  0.41503570E+02                                 1.408927                            1.409074      -1.563855       2.197771                    0.993154       3.472639      10.474658       0.430415       1.597776      -0.645822       0.031004      -0.002327       0.011355       0.033099      -0.005742      -0.001774      -0.002568       0.006395       0.026027      -0.011393       0.002227       0.009166              1.408149       1.516199      -0.209963       0.051470       1.416795      -0.051027       1.291453           0.000005
           19              H       2.436159       3.032770       1.757094       0.105361       1.144991 0.89781415E+01  0.91320900E+02                                 1.853776                            1.785675      -1.084673       2.352957                    0.995002       3.790254      11.036420       0.452140       1.331833      -0.697266      -0.000850      -0.017567       0.029276       0.034152      -0.000505      -0.004390       0.002870      -0.005669       0.032107      -0.009159      -0.003088       0.012247              1.873249       1.544189       0.111627      -0.164989       1.937047      -0.453941       2.138511           0.000003
           20              H       1.707146       4.015208       0.774829       0.093041       1.016814 0.79582367E+01  0.79185862E+02                                 1.756199                            1.712266      -1.212279       2.283211                    0.993286       3.988522      11.796603       0.445572       1.381520      -0.685303      -0.023988       0.013401      -0.007591       0.028507      -0.003073      -0.000137       0.008308       0.005791       0.012961      -0.010509       0.001007       0.009502              1.773544       2.212146      -0.317852       0.049462       1.594540       0.012341       1.513947           0.000013
           21              H       2.342044       0.695402       5.996539       0.099465       1.028409 0.80193982E+01  0.79295155E+02                                 1.724918                            1.685220      -0.925716       2.425486                    0.996637       3.713776      10.660520       0.466443       1.328015      -0.697795      -0.025461       0.016753      -0.006574       0.031179       0.001476       0.000490      -0.009392       0.004282      -0.001409      -0.010760       0.002458       0.008302              1.739725       2.120669      -0.180335       0.326939       1.524004      -0.018960       1.574502           0.000010
           22              H       3.513012      -0.264367       5.585483       0.103160       1.000735 0.74066373E+01  0.72250636E+02                                 1.730501                            1.646951      -1.104067       2.342697                    0.994481       3.801196      11.063950       0.457208       1.373319      -0.687607       0.014773      -0.015273      -0.021221       0.030031       0.002548      -0.006526      -0.000085       0.001044       0.006822      -0.006637      -0.001177       0.007814              1.772145       1.626107      -0.182626      -0.293085       1.691294       0.468945       1.999034           0.000011
           23              C       6.048297      -0.553731       3.693404      -0.093976      23.410769 0.38154639E+03  0.87873871E+04                                 7.321380                            6.616801      -0.306757       1.913154                    0.997306      28.603762      84.657071       0.618036       0.430309      -1.042864       0.075400      -0.057098      -0.036063       0.101222      -0.015247      -0.015461       0.041588      -0.036200       0.062289      -0.034053      -0.027497       0.061550              7.676165       7.287913      -1.049992       0.490291       6.903468       0.507989       8.837113           0.000008
           24              C       6.650946       5.656777       2.800215      -0.089246      22.905990 0.37672046E+03  0.86222839E+04                                 7.165094                            6.541532      -0.142408       1.972168                    0.997094      28.008721      81.816943       0.628249       0.425962      -1.048714       0.019865       0.094451       0.032049       0.101699      -0.027250       0.007680      -0.011815      -0.065734      -0.063811      -0.033128      -0.022648       0.055776              7.469787       6.968344      -0.378180       1.148140       7.386883       0.510539       8.054135           0.000015
           25              C       4.174013       1.371592       6.644773      -0.093979      23.410888 0.38154805E+03  0.87874278E+04                                 7.321366                            6.616781      -0.306723       1.913162                    0.997307      28.603831      84.657063       0.618042       0.430304      -1.042868      -0.075397       0.009997       0.066788       0.101219      -0.008014      -0.020178       0.032894      -0.016438       0.121548      -0.034043      -0.027508       0.061551              7.676154       7.287846       0.871846      -0.763410       8.148463       1.056118       7.592152           0.000008
           26              C       3.571364       4.691628       1.320718      -0.089248      22.906115 0.37672195E+03  0.86223272E+04                                 7.165100                            6.541521      -0.142391       1.972169                    0.997094      28.008879      81.817474       0.628253       0.425959      -1.048716      -0.019866       0.008723      -0.099357       0.101699       0.018010      -0.021846      -0.031873      -0.020175       0.072824      -0.033123      -0.022660       0.055783              7.469801       6.968308       1.203174       0.116510       7.569259       0.590848       7.871837           0.000015
           27              C       0.686563       5.528726       3.932870      -0.093976      23.410764 0.38154629E+03  0.87873840E+04                                 7.321378                            6.616800      -0.306758       1.913154                    0.997306      28.603758      84.657054       0.618036       0.430309      -1.042864      -0.075400       0.057098       0.036063       0.101222      -0.015247      -0.015461       0.041588      -0.036200       0.062289      -0.034052      -0.027497       0.061550              7.676163       7.287913      -1.049991       0.490291       6.903466       0.507988       8.837111           0.000008
           28              C       0.083914      -0.681782       4.826059      -0.089245      22.905978 0.37672019E+03  0.86222759E+04                                 7.165091                            6.541529      -0.142407       1.972168                    0.997094      28.008710      81.816899       0.628249       0.425962      -1.048714      -0.019865      -0.094451      -0.032049       0.101699      -0.027250       0.007680      -0.011815      -0.065734      -0.063811      -0.033128      -0.022648       0.055776              7.469784       6.968340      -0.378181       1.148139       7.386880       0.510539       8.054133           0.000016
           29              C       2.560847       3.603403       0.981501      -0.093979      23.410881 0.38154789E+03  0.87874231E+04                                 7.321364                            6.616779      -0.306723       1.913163                    0.997307      28.603825      84.657040       0.618042       0.430304      -1.042868       0.075397      -0.009997      -0.066788       0.101219      -0.008014      -0.020178       0.032894      -0.016438       0.121548      -0.034043      -0.027508       0.061551              7.676152       7.287845       0.871845      -0.763410       8.148460       1.056118       7.592149           0.000008
           30              C       3.163496       0.283367       6.305556      -0.089247      22.906101 0.37672162E+03  0.86223175E+04                                 7.165095                            6.541516      -0.142390       1.972169                    0.997094      28.008866      81.817417       0.628254       0.425959      -1.048716       0.019866      -0.008723       0.099357       0.101699       0.018010      -0.021846      -0.031873      -0.020175       0.072824      -0.033123      -0.022659       0.055783              7.469797       6.968303       1.203172       0.116509       7.569255       0.590848       7.871833           0.000015
           31             Br       2.934589       0.020781       1.892689      -0.485575     236.566400 0.87127797E+04  0.39786267E+06                                24.330876                           24.074856       1.754857       2.069662                    0.999167     103.842862     314.621705       0.537685       0.249461      -1.317682      -0.013145       0.025071       0.088840       0.093241      -0.054387       0.001879      -0.029727       0.092259      -0.037658      -0.076063      -0.003827       0.079889             24.542117      27.493153      -2.127254      -0.268663      21.328385      -3.158514      24.804812           0.000030
           32             Br       0.312821       3.251145       6.844581      -0.485595     236.559653 0.87124510E+04  0.39784367E+06                                24.330321                           24.074322       1.754906       2.069682                    0.999166     103.841971     314.616799       0.537694       0.249459      -1.317685       0.013143      -0.071191      -0.058736       0.093225       0.023645      -0.049045      -0.010016       0.047387      -0.172098      -0.076101      -0.003792       0.079894             24.541545      27.492592       0.611287      -2.055090      26.569324      -0.850668      19.562720           0.000031
           33             Br       3.800271       4.954214       5.733585      -0.485575     236.566487 0.87127839E+04  0.39786291E+06                                24.330883                           24.074862       1.754856       2.069662                    0.999167     103.842874     314.621767       0.537685       0.249461      -1.317682       0.013145      -0.025072      -0.088840       0.093241      -0.054387       0.001879      -0.029727       0.092259      -0.037659      -0.076063      -0.003826       0.079890             24.542124      27.493162      -2.127255      -0.268663      21.328391      -3.158515      24.804819           0.000030
           34             Br       6.422039       1.723850       0.781693      -0.485595     236.559655 0.87124511E+04  0.39784367E+06                                24.330321                           24.074322       1.754906       2.069682                    0.999166     103.841971     314.616798       0.537694       0.249459      -1.317685      -0.013143       0.071191       0.058737       0.093225       0.023645      -0.049045      -0.010016       0.047387      -0.172098      -0.076101      -0.003792       0.079894             24.541545      27.492592       0.611287      -2.055090      26.569324      -0.850668      19.562720           0.000031
           35              N       6.355141       7.067801       2.483115      -0.308901      28.805961 0.52484342E+03  0.12903343E+05                                 8.257926                            7.720923      -0.677335       1.810096                    0.996606      29.558412      86.228615       0.584916       0.425932      -1.060714       0.012678      -0.056492       0.150898       0.161624      -0.012510      -0.060559       0.024868      -0.115902      -0.086187      -0.097479       0.012781       0.084698              8.562350       6.768740      -1.095405      -0.030414       8.998774       0.361629       9.919536           0.000013
           36              N       3.867169       5.550428       0.157101      -0.308891      28.806174 0.52484796E+03  0.12903493E+05                                 8.257988                            7.720972      -0.677322       1.810094                    0.996608      29.558656      86.229689       0.584912       0.425933      -1.060712      -0.012674      -0.160870      -0.009103       0.161625      -0.050380      -0.035847      -0.020471      -0.012913       0.222708      -0.097466       0.012784       0.084682              8.562420       6.768774       0.413579      -1.014804       9.503359       0.583764       9.415128           0.000013
           37              N       0.379719      -2.092806       5.143159      -0.308900      28.805951 0.52484319E+03  0.12903336E+05                                 8.257924                            7.720921      -0.677335       1.810096                    0.996606      29.558404      86.228583       0.584916       0.425932      -1.060714      -0.012678       0.056492      -0.150898       0.161624      -0.012510      -0.060559       0.024868      -0.115902      -0.086187      -0.097479       0.012781       0.084698              8.562347       6.768738      -1.095404      -0.030415       8.998771       0.361629       9.919532           0.000013
           38              N       2.867691      -0.575433       7.469173      -0.308891      28.806170 0.52484786E+03  0.12903490E+05                                 8.257987                            7.720971      -0.677322       1.810094                    0.996608      29.558653      86.229674       0.584912       0.425933      -1.060712       0.012674       0.160870       0.009103       0.161625      -0.050380      -0.035847      -0.020471      -0.012913       0.222708      -0.097466       0.012784       0.084682              8.562419       6.768774       0.413578      -1.014804       9.503357       0.583764       9.415126           0.000013

******************************************************
Auxiliary information for the entire system
The total spin magnetic moment of the unit cell is   0.000362
The total net atomic charge of the unit cell is   -0.000002
Accuracy of reproducing the electrostatic potential in the unit cell:
  The inner radius (bohr) =    5.0000
  The outer radius (bohr) =   12.0000
  Valid grid points have density less than (e/(bohr^3)) =    0.0001
  The number of valid grid points were=            0
  The rms potential error without charges in kcal/mol is=          NaN
  The rms potential error with partial charges in kcal/mol is=          NaN
  The RRMSE value at monopole order=          NaN
  The rms potential error with partial charges and cloud penetration in kcal/mol is=          NaN
  The RRMSE value at monopole order with cloud penetration is=          NaN
  The rms potential error with partial charges and atomic dipoles in kcal/mol is=          NaN
  The RRMSE value at dipole order=          NaN
  The rms potential error with partial charges, atomic dipoles and cloud penetration in kcal/mol is=          NaN
  The RRMSE value at dipole order with cloud penetration=          NaN

******************************************************
The electron densities and ab initio electrostatic potential were computed in VASP using the PBE functional and
projector augmented wave method. See the main text of the journal article for a description of computational details.
The atomic charges, dipoles, and quadrupoles were computed with the DDEC6 method as described in
(a) T. A. Manz and N. Gabaldon Limas, RSC Adv. 6 (2016) 47771-47801 DOI: 10.1039/c6ra04656h
(b) N. Gabaldon Limas and T. A. Manz, RSC Adv. 8 (2018) 2678-2707 DOI: 10.1039/c7ra11829e.
For each atom in the material, the electron cloud parameters were fit to the spherically averaged atom-in-material
electron density using radial positions for which this density was between 10^-4 and 10^-2 electrons per cubic bohr.
The polarizabilities, dispersion coefficients, and quantum Drude oscillator (QDO) parameters were fit using the MCLF method.
The magnetic structure of the system was optimized in VASP from the default ferromagnetic initial guess using spin polarization.
The atomic spin moments (ASMs) were computed on this optimized magnetic structure using the DDEC6 partition as inputs
to the method of T. A. Manz and D. S. Sholl, J. Chem. Theory Comput. 7 (2011) 4146-4164 DOI: 10.1021/ct200539n.
The RMSE and RRMSE were computed using a uniform grid with Ewald summation.
