# Supplementary material for: A collection of forcefield precursors for metal–organic frameworks
Source: RSC Adv. 2019 Nov 13;9(63):36492–507. doi: 10.1039/c9ra07327b (PMC9075174; doi:10.1039/c9ra07327b)
Supplement: RA-009-C9RA07327B-s3611 [file RA-009-C9RA07327B-s3611.xyz]

  274
jmolscript: load "" {1 1 1} spacegroup "x,y,z" unitcell [{     10.286000     0.000000     0.000000 }, {      2.990835    18.926141     0.000000 }, {      4.545272     3.610734    18.916355 }]
Dy     9.189283    19.885966    10.812021     1.918000
Dy    12.411656    11.146149    10.737112     1.899191
Dy    14.863790    14.449125    18.186373     1.945603
Dy     8.632824     2.650909     8.104334     1.918000
Dy     5.410451    11.390726     8.179243     1.899191
Dy     2.958317     8.087750     0.729982     1.945603
H     11.697972     2.125804    10.789889     0.134149
H      9.447803     2.688453    14.054852     0.112791
H     14.339783    21.789736    15.339272     0.105014
H     16.424175    21.521143    14.378321     0.115244
H     11.863168    15.775008    10.004860     0.123884
H      3.833579    14.846212     6.834479     0.105913
H     13.768038    16.955040     5.964327     0.105976
H     12.411860    18.464241     7.069042     0.113173
H     12.717855    10.105942     4.785838     0.116685
H      9.322827    11.632760     3.365220     0.117033
H      8.773613    12.378467     5.497093     0.102051
H     10.198689    11.957855     7.269555     0.119235
H      7.553251     7.916642     0.058641     0.127695
H     10.602892     7.832211    18.772591     0.117269
H     12.757477     6.946940    18.844473     0.108278
H     10.034485     4.760758     0.073774     0.119499
H      6.516788    18.317790     9.444936     0.094718
H      5.009309    16.541408     9.647341     0.119504
H      5.194563    15.145564    11.436828     0.126155
H      6.482890    14.475196    13.735165     0.116975
H      7.819348    14.986201    15.212533     0.123592
H      9.703882    16.556626    16.122409     0.109827
H     10.992329    18.355596    15.810290     0.117410
H     10.872657    19.522822    13.814614     0.086638
H     10.064492     9.344524     9.076067     0.086672
H      8.739942     7.446145     9.085525     0.125266
H      8.922740     5.967462    10.827722     0.124102
H      9.974865     5.417225    13.110926     0.111659
H     11.152650     6.041423    14.873930     0.120464
H     12.471643     7.802353    16.018369     0.109708
H     13.451941     9.876198    15.986212     0.121158
H     13.331054    11.167091    14.043502     0.096293
H     16.464196    17.245457    16.746649     0.089770
H      6.148791    18.746578    14.993103     0.119675
H     14.840608    18.549425    13.345488     0.115229
H     12.911074    17.211580    12.335355     0.123790
H     11.319845    15.650346    12.603967     0.127772
H     10.229152    13.906973    14.069985     0.113045
H     10.298370    12.623452    15.952162     0.129274
H     12.141709    12.751128    17.334948     0.084446
H      6.124135    20.411071     8.126466     0.134149
H      5.383469     0.922281     4.861503     0.112791
H      3.482324     0.747139     3.577083     0.105014
H      1.397932     1.015732     4.538034     0.115244
H      5.958939     6.761867     8.911495     0.123884
H     13.988528     7.690663    12.081876     0.105913
H      4.054069     5.581835    12.952028     0.105976
H      5.410247     4.072634    11.847313     0.113173
H      5.104252    12.430933    14.130517     0.116685
H      8.499280    10.904115    15.551135     0.117033
H      9.048494    10.158408    13.419262     0.102051
H      7.623418    10.579020    11.646800     0.119235
H     10.268856    14.620233    18.857714     0.127695
H      7.219215    14.704664     0.143764     0.117269
H      5.064630    15.589935     0.071882     0.108277
H      7.787622    17.776117    18.842581     0.119498
H     11.305319     4.219085     9.471419     0.094718
H     12.812798     5.995467     9.269014     0.119504
H     12.627544     7.391311     7.479527     0.126155
H     11.339217     8.061679     5.181190     0.116975
H     10.002759     7.550674     3.703822     0.123592
H      8.118225     5.980249     2.793946     0.109827
H      6.829778     4.181279     3.106065     0.117410
H      6.949450     3.014053     5.101741     0.086638
H      7.757615    13.192351     9.840288     0.086672
H      9.082165    15.090730     9.830830     0.125266
H      8.899367    16.569413     8.088633     0.124102
H      7.847242    17.119650     5.805429     0.111658
H      6.669457    16.495452     4.042425     0.120464
H      5.350464    14.734522     2.897986     0.109708
H      4.370166    12.660677     2.930143     0.121158
H      4.491053    11.369784     4.872853     0.096293
H      1.357911     5.291418     2.169706     0.089770
H      1.387316     3.790297     3.923252     0.119675
H      2.981499     3.987450     5.570867     0.115229
H      4.911033     5.325295     6.581000     0.123790
H      6.502262     6.886529     6.312388     0.127772
H      7.592955     8.629902     4.846370     0.113045
H      7.523737     9.913423     2.964193     0.129274
H      5.680398     9.785747     1.581407     0.084446
C     15.758047    21.195149    12.495955    -0.010731
C     11.625828     2.250645    11.708656    -0.132038
C     10.370784     2.419814    12.290523    -0.021442
C     10.283699     2.613834    13.654014    -0.120675
C     14.411845    21.621521    14.428261    -0.100101
C     15.657237    21.457302    13.855473    -0.111332
C      6.805321    20.908974    11.865284     0.561914
C      9.148344     2.431900    11.402968     0.653536
C     12.024951    17.288173     8.677310    -0.025315
C     12.246511    16.015078     9.191268    -0.128790
C     13.025005    15.104768     8.514251    -0.028384
C     13.593765    15.458929     7.297930    -0.101849
C     13.376080    16.717809     6.773947    -0.092302
C     12.579290    17.628810     7.441694    -0.089830
C     11.217808    18.277598     9.427722     0.631538
C     13.281498    13.740863     9.057151     0.660650
C     11.629408    11.020036     6.197565    -0.029911
C     11.921279    10.563161     4.929413    -0.145070
C     11.058896    10.766687     3.858936    -0.016252
C      9.896833    11.461920     4.076475    -0.097704
C      9.567673    11.916086     5.355220    -0.089431
C     10.426693    11.676838     6.412077    -0.093513
C     12.587359    10.818773     7.334438     0.658787
C     11.354438    10.224228     2.496391     0.651263
C      8.981209     6.487035     0.062991    -0.027533
C      7.690435     6.997462     0.027240    -0.139113
C     11.155389     9.752701    18.861119    -0.000368
C     11.338196     8.398750    18.825556    -0.108305
C     12.629847     7.868020    18.870956    -0.104831
C      9.172340     5.109348     0.035941    -0.111632
C     10.148074     7.427961     0.121065     0.644799
C      9.785980    10.370802    18.835204     0.562444
C      6.588284    17.743288    10.173216     0.118901
C      5.672408    16.674445    10.284822    -0.115555
C      5.791763    15.853464    11.347921    -0.085589
C      6.759941    16.025982    12.301306     0.051899
C      7.644087    17.134732    12.131058     0.132325
C      6.995005    15.238780    13.600859    -0.106609
C      7.789784    15.533298    14.459662    -0.124771
C      8.714000    16.671469    14.423721     0.062315
C      9.620757    17.048377    15.337381    -0.098161
C     10.391898    18.089528    15.150109    -0.119940
C     10.302714    18.797900    13.943245     0.106426
C      8.616397    17.423620    13.148758     0.116574
C     10.095981     8.781651     9.815697     0.135112
C      9.310505     7.622014     9.798672    -0.107276
C      9.401835     6.764526    10.839071    -0.080774
C     10.199415     7.069924    11.913520     0.055659
C     10.903628     8.299369    11.892712     0.121803
C     10.381289     6.254296    13.093901    -0.120997
C     11.081429     6.613672    14.143759    -0.144827
C     11.728993     7.872359    14.174025     0.066813
C     12.410371     8.330611    15.256040    -0.094275
C     13.004901     9.553414    15.237124    -0.119974
C     12.929892    10.329297    14.056743     0.118712
C     11.685551     8.706565    13.031477     0.119458
C     15.824194    17.142602    16.078902     0.116169
C     15.809197    18.058127    15.025261    -0.136367
C     14.868015    17.935440    14.045394    -0.096731
C     13.944700    16.888027    14.090793     0.050743
C     14.013774    16.011688    15.200994     0.121622
C     12.919289    16.679537    13.097684    -0.139332
C     11.983325    15.743190    13.249015    -0.116335
C     11.985155    14.874737    14.390617     0.056511
C     10.946392    13.975376    14.656392    -0.067820
C     10.989610    13.214609    15.757324    -0.121977
C     12.089302    13.325270    16.604776     0.118634
C     13.016104    14.986165    15.331327     0.134887
C      2.064060     1.341726     6.420400    -0.010731
C      3.205444     1.360089     7.207699    -0.132038
C      7.451323    20.117061     6.625832    -0.021442
C      4.547573     0.996900     5.262341    -0.120675
C      3.410262     0.915354     4.488094    -0.100100
C      2.164870     1.079573     5.060882    -0.111332
C     11.016786     1.627901     7.051071     0.561914
C      8.673763    20.104975     7.513387     0.653536
C      5.797156     5.248702    10.239045    -0.025315
C      5.575596     6.521797     9.725087    -0.128790
C      4.797102     7.432107    10.402104    -0.028384
C      4.228342     7.077946    11.618425    -0.101849
C      4.446027     5.819066    12.142408    -0.092301
C      5.242817     4.908065    11.474661    -0.089830
C      6.604299     4.259277     9.488633     0.631538
C      4.540609     8.796012     9.859204     0.660650
C      6.192699    11.516839    12.718790    -0.029911
C      5.900828    11.973714    13.986942    -0.145070
C      6.763211    11.770188    15.057419    -0.016251
C      7.925274    11.074955    14.839880    -0.097704
C      8.254434    10.620789    13.561135    -0.089430
C      7.395414    10.860037    12.504278    -0.093513
C      5.234748    11.718102    11.581917     0.658787
C      6.467669    12.312647    16.419964     0.651263
C      8.840898    16.049840    18.853364    -0.027533
C      5.586400    11.928679    -0.027240    -0.139113
C      6.666718    12.784174     0.055236    -0.000368
C      6.483911    14.138125     0.090799    -0.108305
C      5.192260    14.668855     0.045399    -0.104831
C      8.649767    17.427527    18.880414    -0.111632
C      7.674033    15.108914    18.795290     0.644799
C      8.036127    12.166073     0.081151     0.562444
C     11.233823     4.793587     8.743139     0.118901
C     12.149699     5.862430     8.631533    -0.115555
C     12.030344     6.683411     7.568434    -0.085589
C     11.062166     6.510893     6.615049     0.051899
C     10.178020     5.402143     6.785297     0.132325
C     10.827102     7.298095     5.315496    -0.106609
C     10.032323     7.003577     4.456693    -0.124771
C      9.108107     5.865406     4.492634     0.062315
C      8.201350     5.488498     3.578974    -0.098161
C      7.430209     4.447347     3.766246    -0.119940
C      7.519393     3.738975     4.973110     0.106426
C      9.205710     5.113255     5.767597     0.116574
C      7.726126    13.755224     9.100658     0.135112
C      8.511602    14.914861     9.117683    -0.107276
C      8.420272    15.772349     8.077284    -0.080774
C      7.622692    15.466951     7.002835     0.055659
C      6.918479    14.237506     7.023643     0.121803
C      7.440818    16.282579     5.822454    -0.120997
C      6.740678    15.923203     4.772596    -0.144827
C      6.093114    14.664516     4.742330     0.066813
C      5.411736    14.206264     3.660315    -0.094275
C      4.817206    12.983461     3.679231    -0.119974
C      4.892215    12.207578     4.859612     0.118712
C      6.136556    13.830310     5.884878     0.119458
C      1.997913     5.394273     2.837453     0.116169
C      2.012910     4.478748     3.891094    -0.136367
C      2.954092     4.601435     4.870961    -0.096731
C      3.877407     5.648848     4.825562     0.050743
C      3.808333     6.525187     3.715361     0.121622
C      4.902818     5.857338     5.818671    -0.139332
C      5.838782     6.793685     5.667340    -0.116335
C      5.836952     7.662138     4.525738     0.056511
C      6.875715     8.561499     4.259963    -0.067820
C      6.832497     9.322266     3.159031    -0.121977
C      5.732805     9.211605     2.311579     0.118634
C      4.806003     7.550710     3.585028     0.134887
N     12.309345     9.899750    12.973404    -0.346618
N     10.872755     9.119075    10.815993    -0.364637
N      7.548799    17.962327    11.064933    -0.348286
N      9.451188    18.495219    12.972269    -0.327257
N     14.963691    16.127361    16.173862    -0.327896
N     13.072989    14.211266    16.429611    -0.370731
N     10.132631    12.644310    11.520249     0.756804
N      5.512762    12.637125     5.942951    -0.346618
N      6.949352    13.417800     8.100362    -0.364637
N     10.273308     4.574548     7.851422    -0.348286
N      8.370919     4.041656     5.944086    -0.327257
N      2.858416     6.409514     2.742493    -0.327896
N      4.749118     8.325609     2.486744    -0.370731
N      7.689476     9.892565     7.396106     0.756804
O      6.893893    20.758823    10.637423    -0.596852
O      7.840315    20.798836    12.614939    -0.658257
O     11.099644    20.787669    11.843530    -0.655047
O      9.278579     2.995231    10.301847    -0.635601
O     10.448011    17.888226    10.320763    -0.616138
O     11.305947    19.511157     9.125060    -0.722363
O     12.562319    13.358344     9.995024    -0.632681
O      3.911363    13.047963     8.537519    -0.711286
O     12.102865    10.857779     8.489660    -0.667219
O      3.507809    10.632044     7.068096    -0.650155
O     10.808620    10.799638     1.522010    -0.666102
O     12.123198     9.234610     2.415240    -0.676554
O     14.505700    12.228467    18.688791    -0.663875
O     11.251962     6.967071     0.527388    -0.647833
O      4.234515     6.069522     0.231536    -0.633648
O      9.670301    11.608106    18.577941    -0.622793
O     10.090963    12.018746    10.451097    -0.485082
O     11.124027    12.413713    12.275390    -0.536726
O      9.292888    13.487667    11.843530    -0.398720
O     10.928214     1.778052     8.278932    -0.596852
O      9.981792     1.738039     6.301416    -0.658257
O      6.722463     1.749206     7.072825    -0.655047
O      8.543528    19.541644     8.614508    -0.635601
O      7.374096     4.648649     8.595592    -0.616138
O      6.516160     3.025718     9.791295    -0.722363
O      5.259788     9.178531     8.921331    -0.632680
O     13.910744     9.488912    10.378836    -0.711286
O      5.719242    11.679096    10.426695    -0.667219
O     14.314298    11.904831    11.848259    -0.650155
O      7.013487    11.737237    17.394345    -0.666102
O      5.698909    13.302265    16.501115    -0.676554
O      3.316407    10.308408     0.227564    -0.663875
O      6.570145    15.569804    18.388967    -0.647833
O     13.587592    16.467353    18.684819    -0.633648
O      8.151806    10.928769     0.338414    -0.622793
O      7.731144    10.518129     8.465258    -0.485082
O      6.698080    10.123162     6.640965    -0.536726
O      8.529219     9.049208     7.072825    -0.398720

The following XYZ coordinates are in angstroms. Other properties are in atomic units.
The sperically averaged electron density of each atom fit to a function of the form exp(a - br)
eigen_1, eigen_2 and eigen_3 are the three eigenvalues of traceless quadrupole moment tensor
  atom number  atomic symbol              X              Y              Z     net charge C6 coefficient C8 coefficient C10 coefficient fluctuating dipole atomic polarizability isotropic forcefield polarizability              a              b squared Pearson coefficient          <r^3>          <r^4>         wp_QDO          m_QDO          q_QDO       dipole_x       dipole_y       dipole_z         dipole            Qxy            Qxz            Qyz     Q(x^2-y^2)  Q(3z^2 - R^2)        eigen_1        eigen_2        eigen_3 static polarizability      alpha(xx)      alpha(xy)      alpha(xz)      alpha(yy)      alpha(yz)      alpha(zz) atomic spin moment
            1             Dy       9.189283      19.885966      10.812021       1.918000     165.622911 0.38618804E+04  0.13880255E+06                                20.602152                           17.429176       2.616831       2.519243                    0.999448      76.993877     183.991206       0.577725       0.294976      -1.309944       0.026385       0.074262      -0.047727       0.092135      -0.020587       0.033726       0.068682       0.012805       0.042414      -0.086195       0.013146       0.073049             25.114105      27.737621       0.012639      -3.962061      30.181752      -4.233781      17.422943          -0.000007
            2             Dy      12.411656      11.146149      10.737112       1.899191     163.021485 0.39647697E+04  0.14348507E+06                                20.022720                           17.474837       2.501738       2.484601                    0.999367      77.445563     185.897914       0.585973       0.288828      -1.316449       0.056791       0.041643      -0.045678       0.083939      -0.046152       0.066723       0.072144       0.002405       0.030031      -0.123483       0.041073       0.082410             22.435687      24.824687      -1.892194      -1.739578      23.928483       0.060089      18.553892           0.000010
            3             Dy      14.863790      14.449125      18.186373       1.945603     175.628239 0.38799064E+04  0.13933638E+06                                20.656887                           16.842846       2.529930       2.504486                    0.999544      75.991032     180.348817       0.622045       0.274183      -1.336750       0.030786      -0.020974       0.073723       0.082600       0.041324      -0.047798       0.069841      -0.102572      -0.122269      -0.117655       0.010204       0.107451             25.882951      28.388877      -2.992320       1.033870      16.166486      -1.821291      33.093489          -0.000000
            4             Dy       8.632824       2.650909       8.104334       1.918000     165.622917 0.38618806E+04  0.13880256E+06                                20.602152                           17.429176       2.616831       2.519243                    0.999448      76.993879     183.991211       0.577725       0.294976      -1.309944      -0.026385      -0.074262       0.047727       0.092135      -0.020587       0.033726       0.068682       0.012805       0.042414      -0.086195       0.013146       0.073049             25.114106      27.737621       0.012639      -3.962060      30.181753      -4.233781      17.422943          -0.000007
            5             Dy       5.410451      11.390726       8.179243       1.899191     163.021483 0.39647697E+04  0.14348507E+06                                20.022720                           17.474837       2.501738       2.484601                    0.999367      77.445563     185.897915       0.585973       0.288828      -1.316449      -0.056791      -0.041643       0.045678       0.083939      -0.046152       0.066723       0.072144       0.002405       0.030031      -0.123483       0.041073       0.082410             22.435687      24.824687      -1.892194      -1.739578      23.928484       0.060089      18.553892           0.000010
            6             Dy       2.958317       8.087750       0.729982       1.945603     175.628227 0.38799061E+04  0.13933637E+06                                20.656885                           16.842845       2.529930       2.504486                    0.999544      75.991031     180.348809       0.622045       0.274183      -1.336750      -0.030786       0.020974      -0.073723       0.082600       0.041324      -0.047798       0.069841      -0.102572      -0.122269      -0.117655       0.010204       0.107451             25.882948      28.388875      -2.992319       1.033869      16.166485      -1.821291      33.093483          -0.000000
            7              H      11.697972       2.125804      10.789889       0.134149       0.916189 0.67393420E+01  0.64419362E+02                                 1.645124                            1.586355      -1.378713       2.241296                    0.993715       3.670490      10.689851       0.457607       1.400278      -0.682025       0.001801      -0.005511      -0.040061       0.040479       0.003282       0.000852       0.002439       0.002383       0.020861      -0.007137      -0.000545       0.007683              1.635844       1.495849      -0.063668      -0.034131       1.396880       0.001308       2.014804          -0.000001
            8              H       9.447803       2.688453      14.054852       0.112791       1.120899 0.81422484E+01  0.78808293E+02                                 1.669015                            1.583152      -0.839257       2.477525                    0.999415       3.205584       8.385624       0.548209       1.154336      -0.741095      -0.034279       0.000838       0.017018       0.038280      -0.002128      -0.006030       0.001906       0.024903       0.022429      -0.016456       0.002033       0.014423              1.685892       2.089410       0.029816      -0.284343       1.477136       0.004122       1.491130          -0.000002
            9              H      14.339783      21.789736      15.339272       0.105014       1.079131 0.75730126E+01  0.71225890E+02                                 1.555346                            1.470382      -0.759718       2.509275                    0.999761       3.085381       7.686286       0.608295       1.070589      -0.763204      -0.002534       0.005232       0.035750       0.036219      -0.001643       0.000525       0.005188       0.032409       0.030592      -0.022223       0.010841       0.011382              1.566793       1.276121      -0.017432      -0.074287       1.386047       0.145608       2.038211          -0.000003
           10              H      16.424175      21.521143      14.378321       0.115244       1.161247 0.86944607E+01  0.85594672E+02                                 1.709547                            1.638491      -0.922247       2.437696                    0.998878       3.277324       8.662810       0.537311       1.157915      -0.740092       0.032127       0.002400       0.022123       0.039081       0.003398       0.007864       0.005205       0.019391       0.034895      -0.016675      -0.001011       0.017686              1.701513       1.972942       0.026486       0.296277       1.497542       0.003252       1.634055          -0.000002
           11              H      11.863168      15.775008      10.004860       0.123884       0.892742 0.65939827E+01  0.62751205E+02                                 1.626275                            1.576241      -1.242773       2.299366                    0.994843       3.675324      10.715864       0.455515       1.412957      -0.679796      -0.017526      -0.011289       0.032611       0.038705       0.000756      -0.008628      -0.003463      -0.000875       0.025649      -0.009117      -0.004368       0.013485              1.626556       1.521484      -0.000284      -0.229477       1.521467      -0.126964       1.836717           0.000000
           12              H       3.833579      14.846212       6.834479       0.105913       1.064381 0.77310113E+01  0.76293270E+02                                 1.801030                            1.683794      -1.258011       2.276160                    0.994367       3.845949      11.291060       0.451319       1.375223      -0.686775       0.017672      -0.026579      -0.019220       0.037258      -0.003003      -0.006555       0.003077      -0.013484       0.011203      -0.011592       0.001724       0.009869              1.865885       1.844344      -0.504713      -0.378868       2.061608       0.375731       1.691702           0.000001
           13              H      13.768038      16.955040       5.964327       0.105976       1.174191 0.88834695E+01  0.88592061E+02                                 1.773468                            1.696238      -0.809623       2.489190                    0.999396       3.397752       9.264600       0.505675       1.214570      -0.725815       0.014264       0.011400      -0.031158       0.036114      -0.009190      -0.010288      -0.006538      -0.017505       0.017110      -0.020991       0.008603       0.012389              1.752731       1.616674       0.061622      -0.405641       1.615862      -0.175132       2.025658           0.000000
           14              H      12.411860      18.464241       7.069042       0.113173       1.148376 0.83133952E+01  0.82904806E+02                                 1.839017                            1.703834      -1.322304       2.248511                    0.994340       3.764505      10.834872       0.469026       1.309506      -0.700591      -0.006638       0.031981      -0.017920       0.037255      -0.004879      -0.002917      -0.006085       0.002164       0.018142      -0.010638       0.001706       0.008933              1.934545       1.560747      -0.171860      -0.025976       2.720812      -0.362550       1.522076          -0.000001
           15              H      12.717855      10.105942       4.785838       0.116685       0.948200 0.70013055E+01  0.67373789E+02                                 1.669382                            1.605918      -1.138001       2.341303                    0.996110       3.664616      10.610197       0.460782       1.381334      -0.686288       0.032587      -0.020052      -0.007062       0.038908      -0.010899      -0.003908      -0.001105       0.013796      -0.007476      -0.012493      -0.002149       0.014641              1.693949       2.024854      -0.205514      -0.084388       1.537358       0.117128       1.519634           0.000001
           16              H       9.322827      11.632760       3.365220       0.117033       1.027399 0.74480253E+01  0.71919489E+02                                 1.692072                            1.604855      -0.948470       2.434531                    0.998411       3.419741       9.536244       0.489146       1.296767      -0.705647      -0.022583       0.009867      -0.031199       0.039759      -0.010789       0.007527      -0.001041       0.011170       0.009745      -0.014357      -0.000481       0.014838              1.725946       1.779881      -0.094640       0.398040       1.344506      -0.034407       2.053450           0.000001
           17              H       8.773613      12.378467       5.497093       0.102051       0.989936 0.69440857E+01  0.66300869E+02                                 1.683353                            1.571915      -0.908820       2.441950                    0.997836       3.569152      10.100318       0.480759       1.334365      -0.696273      -0.033225       0.016648       0.006126       0.037664      -0.010879       0.003871       0.003525       0.016260       0.030358      -0.019452       0.007515       0.011937              1.738269       2.173778      -0.508422      -0.195896       1.609706       0.162712       1.431323           0.000001
           18              H      10.198689      11.957855       7.269555       0.119235       0.934838 0.68064126E+01  0.64903333E+02                                 1.645029                            1.577997      -1.001038       2.413155                    0.997277       3.541293      10.137756       0.468201       1.371908      -0.688887      -0.011487       0.009992       0.039036       0.041899      -0.007090      -0.003172       0.007719       0.008460       0.023696      -0.013594       0.000013       0.013580              1.669374       1.505158      -0.104678      -0.156845       1.434266       0.281473       2.068699           0.000002
           19              H       7.553251       7.916642       0.058641       0.127695       0.903041 0.65647467E+01  0.62729221E+02                                 1.668449                            1.594846      -1.382963       2.234597                    0.993046       3.807891      11.315858       0.441168       1.452950      -0.671565      -0.004882       0.039602       0.002102       0.039957      -0.000577       0.002107       0.002921      -0.017965      -0.023438      -0.009323      -0.003975       0.013298              1.689550       1.531442      -0.129097      -0.029950       2.012426      -0.086520       1.524782          -0.000000
           20              H      10.602892       7.832211      18.772591       0.117269       1.148041 0.84931304E+01  0.82954693E+02                                 1.683894                            1.609273      -0.979646       2.414954                    0.998503       3.225467       8.435650       0.548416       1.143466      -0.743937      -0.031846      -0.022547      -0.001246       0.039039       0.006288       0.003571       0.000312      -0.008807      -0.046952      -0.016322       0.000699       0.015623              1.678971       1.881143       0.337766       0.028456       1.698302       0.055181       1.457468          -0.000001
           21              H      12.757477       6.946940      18.844473       0.108278       1.074164 0.74586981E+01  0.69814394E+02                                 1.544217                            1.453731      -0.777140       2.502832                    0.999715       3.061808       7.584350       0.615869       1.062518      -0.765417       0.005367      -0.035690       0.000002       0.036091      -0.000244       0.001461       0.000690      -0.000484      -0.067208      -0.022481       0.010936       0.011545              1.564056       1.268676      -0.109639       0.009635       2.066971       0.051862       1.356520          -0.000003
           22              H      10.034485       4.760758       0.073774       0.119499       1.093572 0.78833984E+01  0.75678285E+02                                 1.638460                            1.555144      -0.878750       2.463128                    0.999240       3.173570       8.263970       0.554612       1.150427      -0.741829       0.037186      -0.015655       0.001523       0.040376      -0.008589      -0.000515      -0.001667       0.002236      -0.045881      -0.015485      -0.000840       0.016325              1.656204       2.087617      -0.221048       0.117976       1.446723       0.003369       1.434272          -0.000001
           23              H       6.516788      18.317790       9.444936       0.094718       1.026666 0.72429972E+01  0.70175672E+02                                 1.748174                            1.621737      -1.083468       2.357726                    0.996898       3.730947      10.779846       0.464263       1.361676      -0.689908      -0.009056       0.030055      -0.037529       0.048926       0.000087       0.011811      -0.007251      -0.000140       0.016748      -0.013153      -0.002682       0.015835              1.813213       1.417137      -0.009981       0.039553       2.020775      -0.595403       2.001726          -0.000001
           24              H       5.009309      16.541408       9.647341       0.119504       0.921297 0.65028729E+01  0.61129603E+02                                 1.606213                            1.523285      -1.005599       2.402969                    0.997955       3.506298       9.872957       0.486936       1.338099      -0.695194      -0.024796      -0.004900      -0.024801       0.035411       0.004616       0.007775      -0.010076      -0.008388       0.005550      -0.015306       0.002384       0.012921              1.629887       1.865590       0.131724       0.481762       1.334446       0.088259       1.689624          -0.000000
           25              H       5.194563      15.145564      11.436828       0.126155       0.830307 0.58300839E+01  0.52977944E+02                                 1.471270                            1.423363      -0.708292       2.560974                    0.999854       3.181478       8.619752       0.517247       1.303130      -0.704449      -0.024006      -0.031128       0.001078       0.039324       0.010957       0.006065      -0.005895      -0.006359      -0.003136      -0.015702       0.003656       0.012046              1.489287       1.567697       0.363455      -0.004993       1.643744      -0.037838       1.256420           0.000001
           26              H       6.482890      14.475196      13.735165       0.116975       0.895768 0.63618934E+01  0.59867188E+02                                 1.616919                            1.537060      -1.024085       2.394243                    0.997029       3.616374      10.407901       0.467388       1.392600      -0.683811      -0.014436      -0.026949       0.011953       0.032826       0.009472       0.005956      -0.004642       0.005963       0.011192      -0.014690       0.005293       0.009397              1.652519       1.627980       0.434814      -0.027417       1.962317      -0.091284       1.367260           0.000000
           27              H       7.819348      14.986201      15.212533       0.123592       0.863255 0.61453776E+01  0.56965448E+02                                 1.547144                            1.489284      -0.795187       2.514516                    0.999191       3.369212       9.424696       0.488208       1.353437      -0.693127      -0.005005      -0.023674       0.026232       0.035688       0.006690       0.005932      -0.008700      -0.008013       0.019774      -0.015371       0.002484       0.012887              1.579715       1.376989       0.014170       0.053140       1.502652      -0.356912       1.859504          -0.000000
           28              H       9.703882      16.556626      16.122409       0.109827       0.953446 0.67365639E+01  0.64373543E+02                                 1.691313                            1.585020      -1.211115       2.305709                    0.994187       3.734484      10.867634       0.458326       1.398500      -0.682375       0.006476      -0.016725       0.026837       0.032278       0.008933       0.007591      -0.006913       0.000531      -0.000596      -0.015644       0.006494       0.009150              1.771847       1.417119      -0.036433       0.119929       1.560342      -0.450074       2.338079          -0.000001
           29              H      10.992329      18.355596      15.810290       0.117410       1.088655 0.79300321E+01  0.77128745E+02                                 1.708276                            1.618965      -0.801092       2.501214                    0.999578       3.313405       9.020492       0.508082       1.239456      -0.719727       0.024518       0.007098       0.026422       0.036737       0.012599       0.011881      -0.004195      -0.003712      -0.001130      -0.019856       0.004894       0.014962              1.730284       1.768617       0.175850       0.420453       1.443775       0.103838       1.978461          -0.000001
           30              H      10.872657      19.522822      13.814614       0.086638       1.182224 0.81672707E+01  0.80650533E+02                                 1.842045                            1.662583      -1.026466       2.374086                    0.997590       3.682326      10.361933       0.488714       1.269174      -0.709916       0.026535       0.034547      -0.004326       0.043776       0.008343       0.008351       0.003132       0.001236      -0.009787      -0.010082      -0.003975       0.014057              1.957853       1.987565       0.684968      -0.169257       2.341786      -0.338726       1.544208          -0.000001
           31              H      10.064492       9.344524       9.076067       0.086672       1.072823 0.78239858E+01  0.77863788E+02                                 1.837783                            1.713099      -1.465892       2.168340                    0.992817       4.113341      12.344182       0.437553       1.406593      -0.679213      -0.001207       0.030415      -0.034882       0.046295       0.001592      -0.002127      -0.009346      -0.014809       0.012155      -0.009760      -0.004612       0.014372              1.867404       1.565670      -0.001466       0.115923       1.879716      -0.503747       2.156827           0.000001
           32              H       8.739942       7.446145       9.085525       0.125266       0.928206 0.66161901E+01  0.62845912E+02                                 1.653479                            1.567651      -1.082119       2.375001                    0.996455       3.600369      10.395691       0.462930       1.392907      -0.684070      -0.026328      -0.010279      -0.027112       0.039165       0.005950       0.010928       0.002677       0.001698       0.001679      -0.011014      -0.002977       0.013990              1.692640       1.790149       0.129802       0.463459       1.452777       0.110135       1.834994           0.000000
           33              H       8.922740       5.967462      10.827722       0.124102       0.937221 0.65978762E+01  0.62351959E+02                                 1.644167                            1.549777      -0.991060       2.424245                    0.997323       3.458312       9.817034       0.474782       1.365103      -0.690577      -0.019026      -0.032975      -0.003261       0.038210       0.009403       0.005232      -0.005297      -0.012627       0.002966      -0.015015       0.003591       0.011424              1.701478       1.660577       0.462626       0.098909       2.109030       0.075095       1.334825          -0.000000
           34              H       9.974865       5.417225      13.110926       0.111659       1.123154 0.80301307E+01  0.78757659E+02                                 1.771556                            1.645393      -0.997943       2.404212                    0.997726       3.491037       9.707994       0.493956       1.264294      -0.712437      -0.015125      -0.030912       0.001486       0.034446       0.010963       0.007205      -0.003026      -0.002420       0.014536      -0.016091       0.005568       0.010524              1.846635       1.548561       0.413413       0.081309       2.555495       0.044070       1.435849          -0.000000
           35              H      11.152650       6.041423      14.873930       0.120464       1.115076 0.81510795E+01  0.79229608E+02                                 1.684737                            1.601214      -0.882757       2.464272                    0.998934       3.257593       8.651452       0.534219       1.179545      -0.734177       0.000685      -0.021879       0.025982       0.033974       0.010152       0.007573      -0.005958      -0.009952       0.018529      -0.018170       0.007783       0.010386              1.683694       1.309623       0.013169       0.080090       1.843416      -0.327779       1.898044          -0.000000
           36              H      12.471643       7.802353      16.018369       0.109708       1.139532 0.83024375E+01  0.81591662E+02                                 1.740150                            1.636183      -1.062005       2.371598                    0.997290       3.470626       9.463081       0.515438       1.209176      -0.724999       0.002612      -0.018817       0.024711       0.031169       0.005690       0.005207      -0.005018      -0.013472      -0.007153      -0.012242       0.001442       0.010800              1.770607       1.328624       0.012547       0.116260       1.600510      -0.266266       2.382685           0.000000
           37              H      13.451941       9.876198      15.986212       0.121158       1.039733 0.71928944E+01  0.68937324E+02                                 1.713144                            1.580605      -0.875994       2.468536                    0.999181       3.419215       9.537033       0.490660       1.302490      -0.704012       0.018829       0.013845       0.030164       0.038158       0.011951       0.010117       0.000189      -0.012078      -0.000846      -0.017666       0.001929       0.015738              1.814712       1.560499       0.232779       0.422213       1.531084       0.379272       2.352552           0.000001
           38              H      13.331054      11.167091      14.043502       0.096293       0.985106 0.68581769E+01  0.65532004E+02                                 1.701276                            1.579078      -1.015161       2.394568                    0.997193       3.649768      10.464853       0.470145       1.363420      -0.689840       0.018309       0.044747       0.001541       0.048372       0.008243       0.011605       0.002323      -0.023260      -0.005589      -0.019676       0.002389       0.017288              1.756074       1.696466       0.487143      -0.000691       2.144702       0.053874       1.427055           0.000001
           39              H      16.464196      17.245457      16.746649       0.089770       1.161956 0.81421892E+01  0.80277725E+02                                 1.820613                            1.661537      -0.948085       2.416416                    0.998169       3.606848      10.115548       0.488587       1.271481      -0.710153       0.030342       0.007202       0.032586       0.045104       0.011441       0.006148       0.003270       0.004256      -0.005956      -0.010932      -0.004395       0.015327              1.914204       2.081706       0.024710       0.662464       1.432097      -0.066596       2.228808          -0.000001
           40              H       6.148791      18.746578      14.993103       0.119675       1.088385 0.80154460E+01  0.78562418E+02                                 1.739862                            1.651945      -0.840046       2.485612                    0.999182       3.400075       9.445972       0.489468       1.276718      -0.710836       0.027706       0.027880      -0.004127       0.039521       0.016463       0.009140      -0.004058       0.002773       0.004990      -0.021118       0.004190       0.016928              1.771597       1.839048       0.434994      -0.049297       2.037855      -0.169054       1.437889          -0.000002
           41              H      14.840608      18.549425      13.345488       0.115229       0.960858 0.69294284E+01  0.66519838E+02                                 1.686150                            1.598561      -1.166088       2.332148                    0.994887       3.657925      10.582882       0.461382       1.382904      -0.685995      -0.000411       0.022902      -0.026720       0.035194       0.004847       0.005644      -0.007046       0.006845       0.010270      -0.012595       0.003744       0.008851              1.745180       1.418778       0.035381      -0.001187       2.019985      -0.550766       1.796776          -0.000001
           42              H      12.911074      17.211580      12.335355       0.123790       0.917457 0.66316475E+01  0.62475892E+02                                 1.594309                            1.534826      -0.822599       2.500563                    0.999213       3.374912       9.428979       0.488076       1.332073      -0.697880      -0.004190       0.020809      -0.032563       0.038870       0.008288       0.008144      -0.010321      -0.002497       0.013513      -0.018090       0.005458       0.012632              1.613568       1.409858       0.023027       0.030747       1.586420      -0.389111       1.844427          -0.000001
           43              H      11.319845      15.650346      12.603967       0.127772       0.880767 0.62487142E+01  0.58436638E+02                                 1.593951                            1.521579      -1.015549       2.415061                    0.996889       3.475716       9.915188       0.471392       1.389407      -0.685400      -0.025421      -0.002024      -0.028383       0.038156       0.004978       0.008703      -0.006671       0.001330       0.015808      -0.013808       0.002079       0.011729              1.632882       1.777073       0.084021       0.381771       1.366017       0.022928       1.755555           0.000000
           44              H      10.229152      13.906973      14.069985       0.113045       0.972394 0.70383684E+01  0.68192622E+02                                 1.722788                            1.627705      -1.349078       2.236000                    0.993255       3.895130      11.520426       0.447847       1.411597      -0.678849      -0.025726      -0.007674      -0.020602       0.033840       0.006819      -0.000129      -0.007307       0.005850      -0.010165      -0.011056       0.000487       0.010569              1.782976       2.005664       0.075152       0.472441       1.445613       0.079175       1.897651           0.000000
           45              H      10.298370      12.623452      15.952162       0.129274       0.883851 0.61160618E+01  0.56544426E+02                                 1.560004                            1.476159      -0.918038       2.454559                    0.998924       3.357723       9.336135       0.495864       1.336060      -0.696373      -0.028700      -0.019803       0.007965       0.035767       0.007602       0.002584      -0.006399       0.008620      -0.003894      -0.012334       0.002827       0.009508              1.593405       1.796987       0.410792      -0.111980       1.563947      -0.140297       1.419279           0.000000
           46              H      12.141709      12.751128      17.334948       0.084446       1.061285 0.72081708E+01  0.70246366E+02                                 1.829318                            1.645202      -1.329401       2.235492                    0.993556       3.994760      11.844718       0.446337       1.408136      -0.679352      -0.001888      -0.027669       0.035385       0.044959       0.003487       0.000862      -0.009327      -0.001995       0.011240      -0.009757      -0.001447       0.011204              1.964051       1.480498      -0.035968       0.073670       1.932053      -0.698972       2.479602          -0.000000
           47              H       6.124135      20.411071       8.126466       0.134149       0.916189 0.67393416E+01  0.64419356E+02                                 1.645124                            1.586354      -1.378713       2.241296                    0.993715       3.670490      10.689850       0.457607       1.400278      -0.682025      -0.001801       0.005511       0.040061       0.040479       0.003282       0.000852       0.002439       0.002383       0.020861      -0.007137      -0.000545       0.007683              1.635844       1.495848      -0.063668      -0.034131       1.396880       0.001308       2.014803          -0.000001
           48              H       5.383469       0.922281       4.861503       0.112791       1.120900 0.81422568E+01  0.78808391E+02                                 1.669016                            1.583153      -0.839257       2.477525                    0.999415       3.205586       8.385629       0.548209       1.154336      -0.741095       0.034278      -0.000838      -0.017018       0.038280      -0.002128      -0.006030       0.001906       0.024903       0.022429      -0.016456       0.002033       0.014423              1.685892       2.089411       0.029816      -0.284343       1.477136       0.004122       1.491130          -0.000002
           49              H       3.482324       0.747139       3.577083       0.105014       1.079131 0.75730163E+01  0.71225932E+02                                 1.555346                            1.470382      -0.759719       2.509274                    0.999761       3.085382       7.686288       0.608295       1.070589      -0.763204       0.002534      -0.005232      -0.035750       0.036219      -0.001643       0.000525       0.005188       0.032409       0.030592      -0.022223       0.010841       0.011382              1.566793       1.276121      -0.017432      -0.074287       1.386047       0.145608       2.038211          -0.000003
           50              H       1.397932       1.015732       4.538034       0.115244       1.161248 0.86944666E+01  0.85594755E+02                                 1.709548                            1.638492      -0.922247       2.437696                    0.998878       3.277324       8.662815       0.537310       1.157916      -0.740092      -0.032127      -0.002400      -0.022123       0.039081       0.003398       0.007864       0.005205       0.019391       0.034895      -0.016675      -0.001011       0.017686              1.701515       1.972944       0.026486       0.296277       1.497543       0.003252       1.634057          -0.000002
           51              H       5.958939       6.761867       8.911495       0.123884       0.892742 0.65939827E+01  0.62751205E+02                                 1.626275                            1.576241      -1.242773       2.299366                    0.994843       3.675324      10.715864       0.455515       1.412957      -0.679796       0.017526       0.011289      -0.032611       0.038705       0.000756      -0.008628      -0.003463      -0.000875       0.025649      -0.009117      -0.004368       0.013485              1.626556       1.521484      -0.000284      -0.229477       1.521467      -0.126964       1.836717           0.000000
           52              H      13.988528       7.690663      12.081876       0.105913       1.064381 0.77310153E+01  0.76293316E+02                                 1.801030                            1.683794      -1.258012       2.276160                    0.994367       3.845950      11.291062       0.451319       1.375222      -0.686775      -0.017672       0.026579       0.019220       0.037258      -0.003003      -0.006555       0.003077      -0.013484       0.011203      -0.011592       0.001724       0.009869              1.865885       1.844344      -0.504713      -0.378868       2.061608       0.375732       1.691702           0.000001
           53              H       4.054069       5.581835      12.952028       0.105976       1.174190 0.88834513E+01  0.88591817E+02                                 1.773465                            1.696235      -0.809623       2.489190                    0.999396       3.397749       9.264583       0.505676       1.214568      -0.725816      -0.014264      -0.011400       0.031158       0.036114      -0.009190      -0.010288      -0.006538      -0.017505       0.017110      -0.020991       0.008603       0.012389              1.752728       1.616671       0.061622      -0.405640       1.615859      -0.175132       2.025654           0.000000
           54              H       5.410247       4.072634      11.847313       0.113173       1.148377 0.83134022E+01  0.82904887E+02                                 1.839017                            1.703835      -1.322305       2.248511                    0.994340       3.764506      10.834873       0.469027       1.309506      -0.700591       0.006638      -0.031981       0.017920       0.037255      -0.004879      -0.002917      -0.006085       0.002164       0.018142      -0.010638       0.001706       0.008933              1.934545       1.560747      -0.171860      -0.025976       2.720813      -0.362550       1.522076          -0.000001
           55              H       5.104252      12.430933      14.130517       0.116685       0.948200 0.70013055E+01  0.67373789E+02                                 1.669382                            1.605918      -1.138001       2.341303                    0.996110       3.664616      10.610197       0.460782       1.381334      -0.686288      -0.032587       0.020052       0.007062       0.038908      -0.010899      -0.003908      -0.001105       0.013796      -0.007476      -0.012493      -0.002149       0.014641              1.693949       2.024854      -0.205514      -0.084388       1.537358       0.117128       1.519634           0.000001
           56              H       8.499280      10.904115      15.551135       0.117033       1.027399 0.74480208E+01  0.71919438E+02                                 1.692072                            1.604855      -0.948470       2.434531                    0.998411       3.419740       9.536242       0.489146       1.296767      -0.705647       0.022583      -0.009867       0.031199       0.039759      -0.010789       0.007527      -0.001041       0.011170       0.009745      -0.014357      -0.000481       0.014838              1.725946       1.779881      -0.094640       0.398040       1.344506      -0.034407       2.053450           0.000001
           57              H       9.048494      10.158408      13.419262       0.102051       0.989935 0.69440843E+01  0.66300856E+02                                 1.683354                            1.571916      -0.908820       2.441950                    0.997836       3.569152      10.100320       0.480759       1.334365      -0.696272       0.033225      -0.016648      -0.006126       0.037664      -0.010879       0.003871       0.003525       0.016260       0.030358      -0.019452       0.007515       0.011937              1.738269       2.173779      -0.508422      -0.195896       1.609706       0.162712       1.431323           0.000001
           58              H       7.623418      10.579020      11.646800       0.119235       0.934838 0.68064126E+01  0.64903333E+02                                 1.645029                            1.577997      -1.001038       2.413155                    0.997277       3.541293      10.137756       0.468201       1.371908      -0.688887       0.011487      -0.009992      -0.039036       0.041899      -0.007090      -0.003172       0.007719       0.008460       0.023696      -0.013594       0.000013       0.013580              1.669374       1.505158      -0.104678      -0.156845       1.434266       0.281473       2.068699           0.000002
           59              H      10.268856      14.620233      18.857714       0.127695       0.903041 0.65647467E+01  0.62729221E+02                                 1.668449                            1.594846      -1.382963       2.234597                    0.993046       3.807891      11.315858       0.441168       1.452950      -0.671565       0.004882      -0.039602      -0.002102       0.039957      -0.000577       0.002107       0.002921      -0.017965      -0.023438      -0.009323      -0.003975       0.013298              1.689550       1.531442      -0.129097      -0.029950       2.012426      -0.086520       1.524782          -0.000000
           60              H       7.219215      14.704664       0.143764       0.117269       1.148042 0.84931378E+01  0.82954778E+02                                 1.683894                            1.609273      -0.979647       2.414954                    0.998503       3.225469       8.435654       0.548416       1.143465      -0.743937       0.031846       0.022547       0.001245       0.039039       0.006288       0.003571       0.000312      -0.008807      -0.046952      -0.016322       0.000699       0.015623              1.678971       1.881143       0.337766       0.028456       1.698302       0.055181       1.457468          -0.000001
           61              H       5.064630      15.589935       0.071882       0.108277       1.074164 0.74586993E+01  0.69814413E+02                                 1.544218                            1.453732      -0.777140       2.502832                    0.999715       3.061807       7.584350       0.615868       1.062519      -0.765417      -0.005367       0.035690      -0.000002       0.036091      -0.000244       0.001461       0.000690      -0.000484      -0.067208      -0.022481       0.010936       0.011545              1.564057       1.268677      -0.109639       0.009635       2.066973       0.051862       1.356521          -0.000003
           62              H       7.787622      17.776117      18.842581       0.119498       1.093573 0.78834105E+01  0.75678430E+02                                 1.638462                            1.555145      -0.878751       2.463127                    0.999240       3.173572       8.263977       0.554612       1.150427      -0.741829      -0.037186       0.015655      -0.001523       0.040376      -0.008589      -0.000515      -0.001667       0.002236      -0.045881      -0.015485      -0.000840       0.016325              1.656206       2.087620      -0.221048       0.117976       1.446725       0.003369       1.434273          -0.000001
           63              H      11.305319       4.219085       9.471419       0.094718       1.026666 0.72430028E+01  0.70175733E+02                                 1.748174                            1.621737      -1.083468       2.357726                    0.996898       3.730948      10.779846       0.464263       1.361675      -0.689908       0.009056      -0.030055       0.037529       0.048926       0.000087       0.011811      -0.007251      -0.000140       0.016748      -0.013153      -0.002682       0.015835              1.813213       1.417137      -0.009981       0.039553       2.020775      -0.595403       2.001726          -0.000001
           64              H      12.812798       5.995467       9.269014       0.119504       0.921297 0.65028729E+01  0.61129603E+02                                 1.606213                            1.523285      -1.005599       2.402969                    0.997955       3.506298       9.872957       0.486936       1.338099      -0.695194       0.024796       0.004900       0.024801       0.035411       0.004616       0.007775      -0.010076      -0.008388       0.005550      -0.015306       0.002384       0.012921              1.629887       1.865590       0.131724       0.481762       1.334446       0.088259       1.689624          -0.000000
           65              H      12.627544       7.391311       7.479527       0.126155       0.830307 0.58300839E+01  0.52977944E+02                                 1.471270                            1.423363      -0.708292       2.560974                    0.999854       3.181478       8.619752       0.517247       1.303130      -0.704449       0.024006       0.031128      -0.001078       0.039324       0.010957       0.006065      -0.005895      -0.006359      -0.003136      -0.015702       0.003656       0.012046              1.489287       1.567697       0.363455      -0.004993       1.643744      -0.037838       1.256420           0.000001
           66              H      11.339217       8.061679       5.181190       0.116975       0.895768 0.63618943E+01  0.59867197E+02                                 1.616919                            1.537060      -1.024085       2.394243                    0.997029       3.616374      10.407900       0.467388       1.392600      -0.683811       0.014436       0.026949      -0.011953       0.032826       0.009472       0.005956      -0.004642       0.005963       0.011192      -0.014690       0.005293       0.009397              1.652519       1.627980       0.434814      -0.027417       1.962316      -0.091284       1.367260           0.000000
           67              H      10.002759       7.550674       3.703822       0.123592       0.863255 0.61453776E+01  0.56965448E+02                                 1.547144                            1.489284      -0.795187       2.514516                    0.999191       3.369212       9.424696       0.488208       1.353437      -0.693127       0.005005       0.023674      -0.026232       0.035688       0.006690       0.005932      -0.008700      -0.008013       0.019774      -0.015371       0.002484       0.012887              1.579715       1.376989       0.014170       0.053140       1.502652      -0.356912       1.859504          -0.000000
           68              H       8.118225       5.980249       2.793946       0.109827       0.953446 0.67365630E+01  0.64373535E+02                                 1.691313                            1.585020      -1.211115       2.305709                    0.994187       3.734484      10.867635       0.458326       1.398500      -0.682375      -0.006476       0.016725      -0.026837       0.032278       0.008933       0.007591      -0.006913       0.000531      -0.000596      -0.015644       0.006494       0.009150              1.771847       1.417119      -0.036433       0.119929       1.560342      -0.450074       2.338079          -0.000001
           69              H       6.829778       4.181279       3.106065       0.117410       1.088656 0.79300361E+01  0.77128793E+02                                 1.708276                            1.618965      -0.801092       2.501214                    0.999578       3.313406       9.020495       0.508082       1.239456      -0.719727      -0.024518      -0.007098      -0.026422       0.036737       0.012599       0.011881      -0.004195      -0.003712      -0.001130      -0.019856       0.004894       0.014962              1.730285       1.768618       0.175850       0.420453       1.443775       0.103838       1.978461          -0.000001
           70              H       6.949450       3.014053       5.101741       0.086638       1.182224 0.81672705E+01  0.80650528E+02                                 1.842045                            1.662583      -1.026466       2.374086                    0.997590       3.682326      10.361931       0.488714       1.269173      -0.709916      -0.026535      -0.034547       0.004326       0.043776       0.008343       0.008351       0.003132       0.001236      -0.009787      -0.010082      -0.003975       0.014057              1.957852       1.987565       0.684968      -0.169256       2.341785      -0.338726       1.544208          -0.000001
           71              H       7.757615      13.192351       9.840288       0.086672       1.072823 0.78239858E+01  0.77863788E+02                                 1.837783                            1.713099      -1.465892       2.168340                    0.992817       4.113341      12.344182       0.437553       1.406593      -0.679213       0.001207      -0.030415       0.034882       0.046295       0.001592      -0.002127      -0.009346      -0.014809       0.012155      -0.009760      -0.004612       0.014372              1.867404       1.565670      -0.001466       0.115923       1.879716      -0.503747       2.156827           0.000001
           72              H       9.082165      15.090730       9.830830       0.125266       0.928206 0.66161901E+01  0.62845912E+02                                 1.653479                            1.567651      -1.082119       2.375001                    0.996455       3.600369      10.395691       0.462930       1.392907      -0.684070       0.026328       0.010279       0.027112       0.039165       0.005950       0.010928       0.002677       0.001698       0.001679      -0.011014      -0.002977       0.013990              1.692640       1.790149       0.129802       0.463459       1.452777       0.110135       1.834994           0.000000
           73              H       8.899367      16.569413       8.088633       0.124102       0.937221 0.65978762E+01  0.62351959E+02                                 1.644167                            1.549777      -0.991060       2.424245                    0.997323       3.458312       9.817034       0.474782       1.365103      -0.690577       0.019026       0.032975       0.003261       0.038210       0.009403       0.005232      -0.005297      -0.012627       0.002966      -0.015015       0.003591       0.011424              1.701478       1.660577       0.462626       0.098909       2.109030       0.075095       1.334825          -0.000000
           74              H       7.847242      17.119650       5.805429       0.111658       1.123155 0.80301380E+01  0.78757751E+02                                 1.771557                            1.645394      -0.997943       2.404212                    0.997726       3.491039       9.708002       0.493955       1.264294      -0.712437       0.015125       0.030912      -0.001486       0.034446       0.010963       0.007205      -0.003026      -0.002420       0.014536      -0.016091       0.005568       0.010524              1.846637       1.548562       0.413413       0.081309       2.555497       0.044070       1.435850          -0.000000
           75              H       6.669457      16.495452       4.042425       0.120464       1.115075 0.81510747E+01  0.79229553E+02                                 1.684737                            1.601213      -0.882756       2.464272                    0.998934       3.257592       8.651450       0.534219       1.179546      -0.734177      -0.000685       0.021879      -0.025982       0.033974       0.010152       0.007573      -0.005958      -0.009952       0.018529      -0.018169       0.007783       0.010386              1.683694       1.309623       0.013169       0.080090       1.843415      -0.327779       1.898044          -0.000000
           76              H       5.350464      14.734522       2.897986       0.109708       1.139532 0.83024363E+01  0.81591648E+02                                 1.740150                            1.636183      -1.062004       2.371598                    0.997290       3.470626       9.463081       0.515438       1.209176      -0.724999      -0.002612       0.018817      -0.024711       0.031169       0.005690       0.005207      -0.005018      -0.013472      -0.007153      -0.012242       0.001442       0.010800              1.770607       1.328624       0.012547       0.116260       1.600510      -0.266266       2.382685           0.000000
           77              H       4.370166      12.660677       2.930143       0.121158       1.039733 0.71928947E+01  0.68937332E+02                                 1.713144                            1.580605      -0.875994       2.468536                    0.999181       3.419215       9.537035       0.490660       1.302490      -0.704012      -0.018829      -0.013845      -0.030164       0.038158       0.011951       0.010117       0.000189      -0.012078      -0.000846      -0.017666       0.001929       0.015738              1.814712       1.560500       0.232779       0.422214       1.531085       0.379272       2.352552           0.000001
           78              H       4.491053      11.369784       4.872853       0.096293       0.985106 0.68581769E+01  0.65532004E+02                                 1.701276                            1.579078      -1.015161       2.394568                    0.997193       3.649768      10.464853       0.470145       1.363420      -0.689840      -0.018309      -0.044747      -0.001541       0.048372       0.008243       0.011605       0.002323      -0.023260      -0.005589      -0.019676       0.002389       0.017288              1.756074       1.696466       0.487143      -0.000691       2.144702       0.053874       1.427055           0.000001
           79              H       1.357911       5.291418       2.169706       0.089770       1.161956 0.81421901E+01  0.80277736E+02                                 1.820613                            1.661537      -0.948085       2.416416                    0.998169       3.606848      10.115549       0.488587       1.271482      -0.710153      -0.030342      -0.007202      -0.032586       0.045104       0.011441       0.006148       0.003270       0.004256      -0.005956      -0.010932      -0.004395       0.015327              1.914204       2.081707       0.024710       0.662464       1.432097      -0.066596       2.228809          -0.000001
           80              H       1.387316       3.790297       3.923252       0.119675       1.088385 0.80154471E+01  0.78562433E+02                                 1.739862                            1.651946      -0.840046       2.485612                    0.999182       3.400075       9.445973       0.489468       1.276718      -0.710836      -0.027706      -0.027880       0.004127       0.039521       0.016463       0.009140      -0.004058       0.002773       0.004991      -0.021118       0.004190       0.016928              1.771598       1.839048       0.434994      -0.049297       2.037856      -0.169054       1.437889          -0.000002
           81              H       2.981499       3.987450       5.570867       0.115229       0.960858 0.69294284E+01  0.66519838E+02                                 1.686150                            1.598561      -1.166088       2.332149                    0.994887       3.657925      10.582882       0.461382       1.382904      -0.685995       0.000411      -0.022902       0.026720       0.035194       0.004847       0.005644      -0.007046       0.006845       0.010270      -0.012595       0.003744       0.008851              1.745180       1.418778       0.035381      -0.001187       2.019985      -0.550766       1.796776          -0.000001
           82              H       4.911033       5.325295       6.581000       0.123790       0.917457 0.66316475E+01  0.62475892E+02                                 1.594309                            1.534826      -0.822599       2.500563                    0.999213       3.374912       9.428979       0.488076       1.332073      -0.697880       0.004190      -0.020809       0.032563       0.038870       0.008288       0.008144      -0.010321      -0.002497       0.013513      -0.018090       0.005458       0.012632              1.613568       1.409858       0.023027       0.030747       1.586420      -0.389111       1.844427          -0.000001
           83              H       6.502262       6.886529       6.312388       0.127772       0.880767 0.62487142E+01  0.58436638E+02                                 1.593951                            1.521579      -1.015549       2.415061                    0.996889       3.475716       9.915188       0.471392       1.389407      -0.685400       0.025421       0.002024       0.028383       0.038156       0.004978       0.008703      -0.006671       0.001330       0.015808      -0.013808       0.002079       0.011729              1.632882       1.777073       0.084021       0.381771       1.366017       0.022928       1.755555           0.000000
           84              H       7.592955       8.629902       4.846370       0.113045       0.972394 0.70383684E+01  0.68192622E+02                                 1.722788                            1.627705      -1.349078       2.236000                    0.993255       3.895130      11.520426       0.447847       1.411597      -0.678849       0.025726       0.007674       0.020602       0.033840       0.006819      -0.000129      -0.007307       0.005850      -0.010165      -0.011056       0.000487       0.010569              1.782976       2.005664       0.075152       0.472441       1.445613       0.079175       1.897651           0.000000
           85              H       7.523737       9.913423       2.964193       0.129274       0.883851 0.61160629E+01  0.56544439E+02                                 1.560004                            1.476159      -0.918038       2.454559                    0.998924       3.357723       9.336135       0.495864       1.336060      -0.696373       0.028700       0.019803      -0.007965       0.035767       0.007602       0.002584      -0.006399       0.008620      -0.003894      -0.012334       0.002827       0.009508              1.593405       1.796987       0.410792      -0.111980       1.563948      -0.140297       1.419280           0.000000
           86              H       5.680398       9.785747       1.581407       0.084446       1.061285 0.72081710E+01  0.70246369E+02                                 1.829318                            1.645202      -1.329401       2.235491                    0.993556       3.994760      11.844719       0.446337       1.408137      -0.679352       0.001888       0.027669      -0.035385       0.044959       0.003487       0.000862      -0.009327      -0.001995       0.011240      -0.009757      -0.001447       0.011204              1.964051       1.480498      -0.035968       0.073670       1.932053      -0.698972       2.479603          -0.000000
           87              C      15.758047      21.195149      12.495955      -0.010731      34.540144 0.44175547E+03  0.10368588E+05                                 9.217002                            7.022345       0.099611       2.045005                    0.999340      27.047352      76.274597       0.623383       0.418614      -1.068815      -0.037088       0.006902       0.015398       0.040746       0.001230       0.008772      -0.008955      -0.001817       0.029303      -0.013069      -0.003612       0.016680             10.485925      16.191487      -1.941363      -1.877157       5.852704       0.660020       9.413585          -0.000002
           88              C      11.625828       2.250645      11.708656      -0.132038      32.898702 0.46214507E+03  0.11085594E+05                                 9.065748                            7.305897      -0.057221       1.954595                    0.999486      30.015586      88.545384       0.589556       0.433112      -1.048726      -0.002097       0.004209       0.015263       0.015971       0.007637      -0.005676      -0.002026      -0.070888       0.029653      -0.041771       0.010136       0.031636             10.009928      15.953566      -1.464009       0.516710       5.605978      -0.202156       8.470240          -0.000003
           89              C      10.370784       2.419814      12.290523      -0.021442      34.393872 0.44244209E+03  0.10359765E+05                                 9.092881                            6.963014       0.142681       2.053503                    0.999268      26.970433      75.276476       0.636566       0.410931      -1.076779       0.041008      -0.003470       0.023360       0.047322       0.015293      -0.013239      -0.008367      -0.025386      -0.005286      -0.023086      -0.004040       0.027127             10.197748      15.091824      -0.563620       2.086293       5.445226       0.146172      10.056195          -0.000002
           90              C      10.283699       2.613834      13.654014      -0.120675      28.899879 0.42222670E+03  0.98588916E+04                                 8.144581                            6.880062       0.202569       2.036563                    0.999814      29.153369      83.653630       0.623955       0.420407      -1.061169       0.023320      -0.006756      -0.004863       0.024761      -0.003106      -0.029825      -0.002069       0.011921      -0.040681      -0.033350       0.001095       0.032255              8.262975      10.249739       0.152147       0.905078       5.511410       0.391084       9.027777          -0.000003
           91              C      14.411845      21.621521      14.428261      -0.100101      28.706420 0.40491335E+03  0.93296924E+04                                 8.029853                            6.675671       0.261411       2.057011                    0.999823      28.569302      80.683590       0.644083       0.412723      -1.069101      -0.000512      -0.009678      -0.028742       0.030331      -0.006689      -0.001583       0.007875       0.030217       0.087562      -0.032011       0.001585       0.030426              8.248571      10.294731      -0.598280      -0.139128       5.621828       0.758917       8.829155          -0.000004
           92              C      15.657237      21.457302      13.855473      -0.111332      28.911157 0.42612193E+03  0.99928038E+04                                 8.218068                            6.961471       0.043711       1.988360                    0.999669      29.305966      84.828667       0.612425       0.426481      -1.055245      -0.015149      -0.007602      -0.012295       0.020939       0.004458       0.026380      -0.002310       0.009333      -0.017448      -0.027158      -0.001086       0.028244              8.361163      10.508678      -0.757401      -1.439060       5.705144       0.689198       8.869668          -0.000003
           93              C       6.805321      20.908974      11.865284       0.561914      22.166433 0.26814725E+03  0.56631289E+04                                 7.307327                            5.811368      -0.084942       2.013821                    0.999496      23.314931      66.409335       0.614056       0.472297      -1.017314       0.042026      -0.000700      -0.013515       0.044151       0.044227       0.027675      -0.022300      -0.149773      -0.068375      -0.091307      -0.008790       0.100097              8.157792      12.099837      -1.616857      -1.882197       5.259193       0.240515       7.114344          -0.000001
           94              C       9.148344       2.431900      11.402968       0.653536      21.999519 0.23141011E+03  0.47133810E+04                                 7.268085                            5.428991      -0.092345       2.039311                    0.998961      21.702611      60.828303       0.629606       0.477625      -1.013846      -0.057381       0.000949      -0.042216       0.071244      -0.058753      -0.046829       0.060894      -0.107399      -0.084878      -0.081261      -0.048164       0.129425              8.397583      10.965771       2.003110       1.036677       6.558147      -2.128340       7.668831          -0.000001
           95              C      12.024951      17.288173       8.677310      -0.025315      35.891487 0.43316102E+03  0.10094043E+05                                 9.397280                            6.885638       0.183533       2.071469                    0.999336      26.827449      74.824499       0.640354       0.410459      -1.076533       0.025451      -0.028800      -0.019530       0.043112       0.014259      -0.005193      -0.007056      -0.006626      -0.025598      -0.011204      -0.010257       0.021461             11.609364       9.580247      -5.449610      -2.980503      16.997449       0.659921       8.250398          -0.000001
           96              C      12.246511      16.015078       9.191268      -0.128790      35.516991 0.46546272E+03  0.11184040E+05                                 9.558754                            7.332885      -0.047983       1.954823                    0.999605      30.088315      88.805829       0.588432       0.433208      -1.048773       0.000586       0.000575      -0.024920       0.024933       0.028122       0.004104      -0.002323       0.039581       0.036865      -0.040826       0.012173       0.028653             11.526331       9.234807      -5.414452      -1.867081      17.616059       0.150518       7.728126           0.000001
           97              C      13.025005      15.104768       8.514251      -0.028384      34.137732 0.42490019E+03  0.98549013E+04                                 9.064387                            6.810403       0.200243       2.076435                    0.999401      26.758142      74.477743       0.645135       0.409345      -1.077165      -0.018854       0.041916      -0.017998       0.049360       0.006184      -0.005865       0.003829       0.027122       0.001544      -0.016676       0.000412       0.016264             10.712839       7.860719      -3.944862      -1.972148      16.419537      -0.826659       7.858261           0.000002
           98              C      13.593765      15.458929       7.297930      -0.101849      30.813827 0.44146402E+03  0.10476077E+05                                 8.705959                            7.139138      -0.003718       1.974780                    0.999565      29.615176      87.087028       0.596177       0.432940      -1.048122      -0.018324       0.008766       0.009331       0.022354      -0.003142       0.003981       0.023883       0.010647      -0.028505      -0.029976       0.010714       0.019261              9.390310       7.178326      -2.712663      -2.171251      12.966767      -0.736713       8.025836           0.000003
           99              C      13.376080      16.717809       6.773947      -0.092302      29.542805 0.39547354E+03  0.90947341E+04                                 8.283609                            6.617133       0.235653       2.055490                    0.999772      28.590527      81.721727       0.641475       0.415196      -1.063265      -0.010939      -0.001037       0.023810       0.026223      -0.003905      -0.014686      -0.011787      -0.021773       0.036178      -0.025409       0.002063       0.023346              9.067769       7.101878      -3.045541      -2.192654      12.808269      -0.187964       7.293161           0.000001
          100              C      12.579290      17.628810       7.441694      -0.089830      31.386129 0.43250208E+03  0.10210886E+05                                 8.837368                            7.081937      -0.122446       1.942344                    0.999280      29.326883      86.017421       0.596601       0.434858      -1.046968       0.009032      -0.014966       0.008091       0.019262       0.014853       0.023462      -0.010247       0.000745      -0.022587      -0.033930       0.009527       0.024403              9.810525       8.085352      -3.175018      -2.773721      13.486188      -0.021611       7.860036          -0.000001
          101              C      11.217808      18.277598       9.427722       0.631538      22.674586 0.23435515E+03  0.48006350E+04                                 7.473776                            5.482698      -0.073143       2.040119                    0.999525      22.165054      62.819667       0.621637       0.481000      -1.009500      -0.022696       0.050879       0.029210       0.062905       0.035376       0.093600      -0.014261       0.069394       0.090693      -0.096427      -0.023421       0.119848              9.211258       8.055502      -2.358258      -2.686052      13.268330       0.347181       6.309942          -0.000001
          102              C      13.281498      13.740863       9.057151       0.660650      20.536582 0.22533145E+03  0.45719435E+04                                 6.991121                            5.395979      -0.079183       2.047040                    0.999432      21.701050      61.266154       0.622984       0.484563      -1.007366       0.017359      -0.063854       0.019345       0.068941       0.038269       0.062507       0.059030       0.087563       0.111100      -0.090623      -0.029804       0.120427              7.929700       7.047554      -1.804009      -1.772376      10.842347      -1.098130       5.899199           0.000003
          103              C      11.629408      11.020036       6.197565      -0.029911      35.392383 0.43696844E+03  0.10225147E+05                                 9.331749                            6.955353       0.119142       2.049016                    0.999381      27.116301      76.275474       0.630474       0.415164      -1.071362      -0.034616       0.002617      -0.035818       0.049880       0.008328      -0.016143      -0.002133       0.002660      -0.002715      -0.016916      -0.002600       0.019516             11.060119      12.155508      -1.747648       3.061478       6.036207       1.942163      14.988642           0.000003
          104              C      11.921279      10.563161       4.929413      -0.145070      34.794595 0.47197143E+03  0.11382087E+05                                 9.392032                            7.373397      -0.062125       1.945504                    0.999582      30.435860      90.053782       0.587962       0.431967      -1.049321      -0.024903       0.006136       0.002642       0.025784      -0.004878      -0.019915      -0.007988      -0.000979      -0.121059      -0.047561       0.020756       0.026805             10.932346       9.601566      -0.948058       1.958226       6.371654       2.623628      16.823817           0.000002
          105              C      11.058896      10.766687       3.858936      -0.016252      36.022451 0.42149784E+03  0.97593443E+04                                 9.435275                            6.806344       0.158227       2.063690                    0.999446      26.671389      74.247195       0.641826       0.412158      -1.074994      -0.005148       0.012936       0.045630       0.047707      -0.003565       0.003248      -0.018220      -0.020013      -0.021276      -0.017805      -0.007076       0.024881             11.926189       9.992202      -2.264825      -0.307438       6.666529       3.421800      19.119835           0.000002
          106              C       9.896833      11.461920       4.076475      -0.097704      30.486699 0.41215860E+03  0.95775489E+04                                 8.516410                            6.807169       0.222580       2.051086                    0.999766      28.736717      82.586966       0.625196       0.421599      -1.059130       0.012510      -0.001016       0.018627       0.022461       0.012185       0.018733      -0.021174      -0.000313       0.002153      -0.034919       0.011661       0.023258              9.573667       9.642914      -2.471684      -1.126169       6.075813       2.589593      13.002274           0.000003
          107              C       9.567673      11.916086       5.355220      -0.089431      30.553765 0.42139677E+03  0.98541701E+04                                 8.564463                            6.909480       0.220883       2.054165                    0.999596      28.805465      83.253709       0.616519       0.424845      -1.056293       0.014067      -0.024276      -0.003366       0.028258      -0.020402      -0.005027       0.002686       0.037096       0.009978      -0.029241       0.001982       0.027260              9.484778      10.338586      -2.664584      -0.131157       6.246641       2.095379      11.869109           0.000005
          108              C      10.426693      11.676838       6.412077      -0.093513      30.150934 0.43944939E+03  0.10414013E+05                                 8.578807                            7.138959       0.003530       1.981403                    0.999571      29.371457      86.247996       0.594299       0.434903      -1.047172       0.001925      -0.018679      -0.016658       0.025102       0.011679      -0.018375       0.012711      -0.010258       0.036886      -0.030549       0.006594       0.023955              9.263204      11.484363      -2.390153       1.370359       5.812052       1.071398      10.493195           0.000005
          109              C      12.587359      10.818773       7.334438       0.658787      20.652589 0.23036977E+03  0.46983266E+04                                 7.004493                            5.448029      -0.092243       2.037939                    0.999217      21.876948      61.846616       0.621590       0.483153      -1.008476       0.041196      -0.015694       0.055434       0.070826       0.008458      -0.027059       0.009794      -0.171844      -0.197019      -0.087970      -0.031599       0.119569              7.902560       9.980384      -0.113642       1.199453       4.116519       0.135876       9.610778           0.000003
          110              C      11.354438      10.224228       2.496391       0.651263      22.243500 0.23122601E+03  0.47143705E+04                                 7.370976                            5.444554      -0.065839       2.048203                    0.999223      21.800892      61.375564       0.624885       0.480750      -1.010975       0.013875      -0.025300      -0.062217       0.068582       0.079077       0.003537      -0.022813       0.056209      -0.237371      -0.089163      -0.034848       0.124010              9.047419       6.417643      -2.110108      -0.291552       6.375118       0.975760      14.349497           0.000000
          111              C       8.981209       6.487035       0.062991      -0.027533      34.914879 0.44628866E+03  0.10473323E+05                                 9.176484                            6.986857       0.174425       2.064403                    0.999470      27.023089      75.528245       0.636295       0.410184      -1.077181      -0.037733      -0.028266      -0.001175       0.047161      -0.011407       0.005335      -0.005401      -0.007015       0.021350      -0.015550       0.000246       0.015304             10.426088      15.355510       1.988688       0.702439      10.124086       0.051298       5.798668          -0.000001
          112              C       7.690435       6.997462       0.027240      -0.139113      33.729213 0.47842710E+03  0.11603263E+05                                 9.291218                            7.488501      -0.171019       1.915439                    0.999234      30.564993      91.365311       0.574561       0.439547      -1.042405       0.002736      -0.015820      -0.001047       0.016089      -0.004186       0.000779      -0.005146      -0.046668       0.098257      -0.040084       0.006310       0.033774             10.331352      16.055299       0.077793       0.119082       8.748897      -0.251113       6.189859          -0.000000
          113              C      11.155389       9.752701      18.861119      -0.000368      33.469309 0.42426860E+03  0.98654141E+04                                 9.027894                            6.887463       0.093903       2.045704                    0.999336      26.787323      75.371080       0.628236       0.419285      -1.067596       0.035532      -0.014851       0.005447       0.038894       0.013114      -0.002877      -0.007652      -0.002892       0.031342      -0.018742       0.001669       0.017073             10.228338      15.204060      -2.229401      -0.270851      10.000075       0.339378       5.480878          -0.000000
          114              C      11.338196       8.398750      18.825556      -0.108305      28.729068 0.41558478E+03  0.96706400E+04                                 8.141616                            6.843417       0.148627       2.023647                    0.999775      28.949852      83.074100       0.622864       0.422588      -1.059225       0.016630       0.011384       0.006120       0.021062       0.025212       0.001447       0.002828       0.015988       0.016726      -0.029296       0.005198       0.024098              8.337758      10.077905      -1.358664       0.081629       9.409175       0.456078       5.526194          -0.000001
          115              C      12.629847       7.868020      18.870956      -0.104831      28.857945 0.40966916E+03  0.94506957E+04                                 8.030519                            6.695948       0.327011       2.078469                    0.999839      28.484798      80.045324       0.646924       0.410414      -1.072434      -0.003966       0.030542       0.004706       0.031156      -0.006354       0.000139      -0.000289      -0.025174      -0.085086      -0.028364       0.000081       0.028283              8.295038       9.861354      -0.094928       0.480307       9.308355       0.495281       5.715405          -0.000004
          116              C       9.172340       5.109348       0.035941      -0.111632      28.946341 0.42247024E+03  0.98640584E+04                                 8.172724                            6.894905       0.163574       2.025315                    0.999782      29.070939      83.361292       0.621663       0.421980      -1.060388      -0.020373       0.009151       0.001072       0.022359      -0.024572      -0.000114      -0.003563       0.032965       0.014785      -0.032327       0.005091       0.027236              8.378064      10.157861       0.976777       0.863645       9.294191       0.390527       5.682141          -0.000001
          117              C      10.148074       7.427961       0.121065       0.644799      21.723276 0.23378830E+03  0.47748082E+04                                 7.206242                            5.452861      -0.047068       2.052511                    0.999361      21.837703      61.323950       0.628804       0.476933      -1.014043       0.054942       0.045573       0.001195       0.071393      -0.040437      -0.044024       0.043002      -0.010278       0.286553      -0.088675      -0.035626       0.124301              8.187891      11.159115       1.296384       1.715462       7.700092      -1.314138       5.704466          -0.000000
          118              C       9.785980      10.370802      18.835204       0.562444      22.683862 0.26671360E+03  0.56158407E+04                                 7.385837                            5.776227      -0.044982       2.028098                    0.999543      23.117275      65.386137       0.620100       0.469110      -1.020754      -0.043157       0.013734      -0.021580       0.050168       0.035940       0.036870       0.026850      -0.045285       0.276159      -0.090787      -0.018311       0.109098              8.332686      12.463289      -1.964515      -0.995984       7.252313      -0.782614       5.282457           0.000001
          119              C       6.588284      17.743288      10.173216       0.118901      24.914452 0.34046377E+03  0.75736598E+04                                 7.567611                            6.285186       0.087415       2.050290                    0.999562      26.032889      74.195367       0.632812       0.435108      -1.046482       0.025037      -0.001510       0.042041       0.048955      -0.050844      -0.015065       0.009235       0.002742       0.037304      -0.057306       0.005155       0.052152              8.186203       7.678146       2.189269       1.470792       9.081767      -1.946811       7.798696          -0.000002
          120              C       5.672408      16.674445      10.284822      -0.115555      28.052914 0.41845942E+03  0.97454552E+04                                 8.031497                            6.859537       0.288462       2.084497                    0.999549      28.353977      81.155667       0.623720       0.421665      -1.060769       0.005719      -0.009986       0.011237       0.016084       0.001519       0.006497       0.001903      -0.022113       0.000581      -0.014120       0.002489       0.011630              8.505492       8.609673       2.286500       1.960783       8.542810      -1.590434       8.363992          -0.000000
          121              C       5.791763      15.853464      11.347921      -0.085589      27.776753 0.40470822E+03  0.93612975E+04                                 8.002277                            6.782369       0.264268       2.079245                    0.999595      28.102889      80.570678       0.621241       0.426238      -1.056274       0.008517       0.006678      -0.013034       0.016942      -0.003498      -0.018050       0.015157      -0.026495      -0.051803      -0.032176       0.002288       0.029888              8.504741       8.506085       1.607087       2.601376       7.563500      -1.475288       9.444638           0.000001
          122              C       6.759941      16.025982      12.301306       0.051899      32.721483 0.44593777E+03  0.10504733E+05                                 8.952135                            7.131996       0.032971       2.029084                    0.999295      26.711678      75.777360       0.607878       0.427739      -1.061723      -0.011948      -0.036818       0.008043       0.039535      -0.003196       0.005660      -0.018815      -0.020996       0.030924      -0.016886      -0.010852       0.027738              9.985236       9.745452       1.692705       3.538094       8.312565      -2.163837      11.897690          -0.000000
          123              C       7.644087      17.134732      12.131058       0.132325      32.476412 0.40589434E+03  0.94321165E+04                                 9.103964                            6.936990      -0.233541       1.942173                    0.999175      26.919862      78.343323       0.592856       0.444591      -1.041155       0.007407       0.036601      -0.052447       0.064383      -0.039086      -0.007979       0.011724       0.019403       0.024652      -0.044748       0.003093       0.041656             10.417313      10.513549       2.506271       3.547538       9.307315      -2.191968      11.431075          -0.000001
          124              C       6.995005      15.238780      13.600859      -0.106609      29.904314 0.41353141E+03  0.96876017E+04                                 8.601465                            7.004356      -0.192541       1.932510                    0.996701      29.171791      86.200089       0.587678       0.444897      -1.037416       0.001522       0.016762      -0.032877       0.036935      -0.013670      -0.032085      -0.007412       0.002123       0.001250      -0.037603       0.004241       0.033363              9.397211       8.918642       1.770228       2.869829       8.331995      -1.594547      10.940997           0.000000
          125              C       7.789784      15.533298      14.459662      -0.124771      29.535027 0.40046613E+03  0.93101416E+04                                 8.491834                            6.867333      -0.105021       1.957514                    0.997985      29.146386      85.905461       0.596587       0.441613      -1.038936       0.021586       0.020907      -0.000160       0.030052      -0.007599      -0.030252      -0.005366      -0.011744      -0.002699      -0.035530       0.008276       0.027254              9.331878      10.541134       3.296873       2.521003       8.312371      -0.562282       9.142128          -0.000001
          126              C       8.714000      16.671469      14.423721       0.062315      33.628052 0.42937397E+03  0.10034818E+05                                 9.135267                            7.006510       0.017578       2.026945                    0.999302      26.535551      75.360743       0.611270       0.428745      -1.059458       0.000784      -0.021969       0.020453       0.030027       0.019578      -0.009238      -0.003671      -0.021380      -0.039832      -0.021189      -0.009201       0.030390             10.417810      11.900688       3.784678       3.675058       8.884563      -0.732895      10.468178          -0.000001
          127              C       9.620757      17.048377      15.337381      -0.098161      29.532791 0.39733236E+03  0.92170827E+04                                 8.494491                            6.808849      -0.157699       1.939864                    0.998636      28.979677      85.257783       0.603451       0.437547      -1.041576       0.010731       0.008770      -0.010416       0.017337      -0.022170      -0.015421      -0.003488       0.012276      -0.012038      -0.027738      -0.000766       0.028504              9.427073       9.487702       2.611566       2.612194       8.071284      -1.523910      10.722232          -0.000002
          128              C      10.391898      18.089528      15.150109      -0.119940      28.745862 0.39671828E+03  0.91429054E+04                                 8.183852                            6.683307       0.137238       2.029149                    0.999566      28.612475      82.235060       0.629466       0.422213      -1.057387      -0.006137      -0.018995      -0.007032       0.021164      -0.004654       0.016754      -0.002780       0.012046      -0.027199      -0.018671      -0.002771       0.021442              8.886626       7.739346       2.280473       1.321570       8.625253      -2.667714      10.295279          -0.000003
          129              C      10.302714      18.797900      13.943245       0.106426      26.871275 0.33522355E+03  0.74325385E+04                                 7.972288                            6.240346       0.041528       2.031249                    0.999618      26.232754      74.783332       0.634146       0.435626      -1.045564      -0.040402      -0.022912      -0.027096       0.053772      -0.018941      -0.023522       0.026328       0.002047      -0.119884      -0.053508       0.001129       0.052379              8.937753       8.241582       2.492449       1.368389       9.059652      -2.952523       9.512024          -0.000004
          130              C       8.616397      17.423620      13.148758       0.116574      34.660689 0.43331375E+03  0.10206891E+05                                 9.480738                            7.148507      -0.208205       1.947078                    0.999147      27.144542      78.819038       0.587971       0.442241      -1.045425       0.034050       0.037959      -0.017632       0.053955      -0.008282      -0.015392       0.030570      -0.005642      -0.075391      -0.043394       0.004107       0.039286             10.981693      11.741571       3.189912       3.858295       9.377736      -1.847523      11.825772          -0.000002
          131              C      10.095981       8.781651       9.815697       0.135112      25.521157 0.33576033E+03  0.74806205E+04                                 7.796997                            6.314167      -0.246717       1.944004                    0.998913      26.309963      76.285925       0.617396       0.445281      -1.035235       0.013734      -0.002032       0.048754       0.050693      -0.055188      -0.042659       0.007572       0.036679      -0.023020      -0.062610      -0.017310       0.079920              8.475399       7.704369       2.419395       2.661358       8.650854      -0.401903       9.070975           0.000003
          132              C       9.310505       7.622014       9.798672      -0.107276      28.937205 0.43391546E+03  0.10252305E+05                                 8.378390                            7.116832      -0.114752       1.957756                    0.997927      28.947391      84.929382       0.592230       0.437723      -1.045281      -0.003010      -0.003225       0.013045       0.013771      -0.006006      -0.004292       0.022021       0.000837      -0.032427      -0.026306       0.002750       0.023556              8.876983       8.146069       2.360455       2.539654       9.807454      -0.687357       8.677427           0.000002
          133              C       9.401835       6.764526      10.839071      -0.080774      28.526016 0.39733594E+03  0.91663895E+04                                 8.198908                            6.729799       0.130508       2.037783                    0.999260      28.164525      81.152828       0.621138       0.427442      -1.053484       0.002903       0.007154      -0.004382       0.008878      -0.013371      -0.019021       0.008842      -0.000664      -0.038438      -0.024614      -0.004652       0.029266              8.806480       7.747454       2.368828       3.140993       9.296003      -0.000783       9.375984           0.000001
          134              C      10.199415       7.069924      11.913520       0.055659      31.306388 0.40028445E+03  0.91699456E+04                                 8.608556                            6.687730       0.133435       2.061902                    0.999268      26.080692      72.751021       0.638099       0.419006      -1.068163      -0.013005      -0.029785       0.004789       0.032851      -0.002634       0.001295      -0.015969      -0.015514       0.029910      -0.013396      -0.009543       0.022939              9.429744       7.804099       2.277500       3.881376       9.418945      -0.216331      11.066187           0.000002
          135              C      10.903628       8.299369      11.892712       0.121803      32.957174 0.40755029E+03  0.94664325E+04                                 9.192760                            6.933945      -0.195023       1.951680                    0.999402      26.863844      77.791812       0.596060       0.442396      -1.043964      -0.006392       0.033105      -0.052832       0.062674      -0.036500      -0.004214       0.002746       0.036394       0.028337      -0.045507       0.008528       0.036980             10.567214       8.977440       3.295803       4.295624      10.273144       1.018327      12.451057           0.000002
          136              C      10.381289       6.254296      13.093901      -0.120997      31.713932 0.41792408E+03  0.97555453E+04                                 8.722387                            6.869030       0.095576       2.005554                    0.999687      29.247815      84.535484       0.619765       0.423375      -1.056908       0.002080       0.018166      -0.022215       0.028772       0.006619      -0.007285       0.002716       0.000631      -0.038828      -0.016354       0.002754       0.013600              9.397161       6.771607       2.118600       3.079422      10.850510       0.061032      10.569367           0.000001
          137              C      11.081429       6.613672      14.143759      -0.144827      32.035461 0.40763324E+03  0.94448128E+04                                 8.730270                            6.741422       0.141128       2.017239                    0.999797      29.234106      83.851420       0.632292       0.418085      -1.061514       0.009744       0.020629       0.001218       0.022847       0.001354      -0.005922      -0.007123      -0.008724       0.019918      -0.009970      -0.003089       0.013058              9.614903       7.080699       3.440706       2.864652      11.910297       1.683853       9.853713           0.000001
          138              C      11.728993       7.872359      14.174025       0.066813      32.921842 0.38526938E+03  0.87508159E+04                                 8.942374                            6.573626       0.097337       2.053307                    0.999356      25.832497      71.987498       0.641129       0.420607      -1.066071      -0.007453      -0.021061       0.014203       0.026473       0.005898      -0.003107       0.006696      -0.004041      -0.038022      -0.015744       0.002587       0.013157             10.416237       7.412124       3.928806       3.444613      11.804070       2.520722      12.032517           0.000002
          139              C      12.410371       8.330611      15.256040      -0.094275      30.524568 0.38678865E+03  0.88488191E+04                                 8.522461                            6.586752       0.124949       2.025427                    0.999755      28.306838      80.791567       0.636494       0.420630      -1.059449       0.000963       0.014060      -0.004839       0.014900      -0.019455      -0.019317      -0.005812       0.012210      -0.046447      -0.031631      -0.000062       0.031693              9.664885       6.574485       3.013367       3.095313       9.710446       2.334764      12.709725           0.000002
          140              C      13.004901       9.553414      15.237124      -0.119974      29.542785 0.41103627E+03  0.95207590E+04                                 8.291132                            6.760848       0.270266       2.073936                    0.999664      28.396234      80.804299       0.634105       0.417017      -1.064728      -0.009303      -0.010150      -0.007800       0.015824       0.008410       0.009739       0.007413       0.005740       0.008911      -0.010398      -0.007223       0.017621              9.084481       6.216868       2.622235       2.139064       9.078750       0.965833      11.957825           0.000003
          141              C      12.929892      10.329297      14.056743       0.118712      25.891848 0.33718826E+03  0.74792372E+04                                 7.771328                            6.262323       0.102695       2.058121                    0.999519      25.888074      73.565550       0.633128       0.436144      -1.046343      -0.025794      -0.027715      -0.029528       0.048014      -0.020134      -0.021422       0.019533       0.030428      -0.131191      -0.052789      -0.002269       0.055058              8.552689       6.588169       2.812124       1.924847       8.839525       0.757623      10.230372           0.000003
          142              C      11.685551       8.706565      13.031477       0.119458      33.521765 0.40662930E+03  0.94370249E+04                                 9.277402                            6.916533      -0.261601       1.931283                    0.999210      26.824972      77.574435       0.598219       0.441174      -1.044983       0.032541       0.050750       0.005901       0.060575      -0.011238      -0.010273       0.030816       0.021918      -0.063942      -0.043419       0.006598       0.036821             10.755372       8.946692       3.663257       4.020499      10.743387       1.606932      12.576037           0.000002
          143              C      15.824194      17.142602      16.078902       0.116169      26.176241 0.33090849E+03  0.73136934E+04                                 7.828360                            6.197181       0.041972       2.033541                    0.999505      26.080676      74.250637       0.636745       0.435223      -1.045727      -0.038962      -0.028341      -0.005633       0.048508      -0.021228      -0.010783       0.041062       0.033337      -0.004100      -0.051761       0.003014       0.048747              8.762045       8.648083       1.899363       1.694133       7.955674      -2.864521       9.682380          -0.000002
          144              C      15.809197      18.058127      15.025261      -0.136367      29.595548 0.42986152E+03  0.10107184E+05                                 8.361124                            6.968848       0.002284       1.979194                    0.999228      29.345629      85.183510       0.614865       0.423667      -1.056508      -0.005368      -0.012044      -0.011450       0.017463       0.023803      -0.002132       0.001757       0.011380       0.004699      -0.025526       0.001820       0.023706              9.060746       8.498400       1.753099       1.473282       9.185228      -3.275594       9.498611          -0.000004
          145              C      14.868015      17.935440      14.045394      -0.096731      30.703442 0.44416329E+03  0.10563368E+05                                 8.715752                            7.192286      -0.136558       1.938702                    0.998508      29.538981      87.151523       0.589690       0.436739      -1.045126       0.004466      -0.006408       0.011364       0.013790      -0.016405      -0.013805      -0.007091       0.022027       0.028686      -0.028965       0.006079       0.022886              9.575752      10.136385       3.180415       1.393633      10.273361      -2.567400       8.317510          -0.000003
          146              C      13.944700      16.888027      14.090793       0.050743      32.653961 0.42170137E+03  0.98050336E+04                                 8.902459                            6.891991      -0.003241       2.012294                    0.999384      26.666104      75.382957       0.623658       0.422392      -1.064085      -0.008165       0.010545      -0.023698       0.027193       0.007307       0.014587       0.003583       0.013307      -0.001431      -0.012522      -0.008087       0.020609             10.134390      11.793821       4.006424       2.205627       9.496189      -2.064662       9.113161          -0.000001
          147              C      14.013774      16.011688      15.200994       0.121622      33.495438 0.40566806E+03  0.94054120E+04                                 9.254892                            6.904466      -0.194231       1.952644                    0.999364      26.781444      77.309939       0.599485       0.440677      -1.045692       0.044335       0.006060       0.042741       0.061880      -0.012832      -0.012729       0.037508       0.004502      -0.045106      -0.043849       0.000336       0.043513             10.836130      12.372807       4.324305       1.561115      10.059437      -2.978387      10.076146          -0.000001
          148              C      12.919289      16.679537      13.097684      -0.139332      31.899143 0.44976640E+03  0.10686166E+05                                 8.758044                            7.128367       0.151795       2.023459                    0.999434      29.582994      86.074672       0.608481       0.423667      -1.057436       0.010350       0.004100       0.015699       0.019246      -0.008029       0.014403      -0.010899      -0.013653       0.009758      -0.018166      -0.004979       0.023145              9.567436      11.620488       3.266566       2.033156       8.280996      -1.568780       8.800822          -0.000001
          149              C      11.983325      15.743190      13.249015      -0.116335      31.906960 0.45212484E+03  0.10795461E+05                                 8.912847                            7.265114      -0.134090       1.940304                    0.997997      29.648386      87.512383       0.585957       0.437782      -1.044998       0.001417      -0.014645       0.010414       0.018026      -0.019484       0.004010       0.003629      -0.010830       0.005728      -0.022373       0.003092       0.019281              9.793934      10.050578       2.991222       0.872167       9.492190      -2.883509       9.839033          -0.000000
          150              C      11.985155      14.874737      14.390617       0.056511      31.648332 0.41168203E+03  0.95302352E+04                                 8.772052                            6.849465      -0.063189       2.000896                    0.999214      26.434415      74.962851       0.619130       0.427349      -1.059257      -0.010931      -0.009073      -0.030539       0.033681      -0.001082      -0.005607      -0.010622      -0.029430       0.022651      -0.020021      -0.000191       0.020212              9.967239      10.416869       3.068750       1.190212       9.108882      -3.272995      10.375967           0.000000
          151              C      10.946392      13.975376      14.656392      -0.067820      30.343432 0.42495875E+03  0.10006683E+05                                 8.684595                            7.063983      -0.188178       1.931265                    0.998816      28.900795      85.154434       0.590716       0.440336      -1.041827       0.017468      -0.016313      -0.001160       0.023929      -0.022059      -0.022210       0.029804      -0.008618      -0.016027      -0.030442      -0.019608       0.050050              9.645367       9.929673       2.481125       1.280931       8.320148      -2.536312      10.686279           0.000000
          152              C      10.989610      13.214609      15.757324      -0.121977      29.235936 0.40244472E+03  0.92755043E+04                                 8.224144                            6.687780       0.406472       2.128246                    0.999577      27.958808      79.441584       0.637655       0.416763      -1.064563       0.002838       0.009860      -0.004325       0.011134       0.000534      -0.007851       0.012558       0.015612       0.021916      -0.018504       0.001265       0.017239              9.137480       9.309950       1.669829       1.764357       7.101417      -2.585350      11.001074           0.000000
          153              C      12.089302      13.325270      16.604776       0.118634      26.949502 0.34662063E+03  0.77630089E+04                                 8.066441                            6.390123      -0.025396       2.013241                    0.999200      26.335048      75.876753       0.619063       0.441769      -1.040129       0.017392       0.042365      -0.020609       0.050220      -0.033044      -0.050445       0.017159      -0.034447       0.015608      -0.062860      -0.004409       0.067269              9.150691       9.148602       1.806326       1.644062       7.595404      -2.715186      10.708065          -0.000000
          154              C      13.016104      14.986165      15.331327       0.134887      32.636194 0.38320778E+03  0.87578561E+04                                 9.073439                            6.689520      -0.088502       1.990972                    0.999385      26.278596      75.281403       0.612006       0.437912      -1.047482       0.004002      -0.041947       0.045656       0.062129      -0.020511      -0.040130       0.008885      -0.035816      -0.017197      -0.052091       0.005543       0.046548             10.744877      11.735770       3.942927       1.336765       9.730286      -3.302683      10.768574          -0.000001
          155              C       2.064060       1.341726       6.420400      -0.010731      34.540143 0.44175548E+03  0.10368588E+05                                 9.217002                            7.022345       0.099611       2.045005                    0.999340      27.047352      76.274594       0.623383       0.418614      -1.068815       0.037088      -0.006902      -0.015397       0.040746       0.001230       0.008772      -0.008955      -0.001817       0.029303      -0.013069      -0.003612       0.016680             10.485925      16.191485      -1.941363      -1.877156       5.852704       0.660020       9.413585          -0.000002
          156              C       3.205444       1.360089       7.207699      -0.132038      32.898702 0.46214507E+03  0.11085594E+05                                 9.065748                            7.305897      -0.057221       1.954595                    0.999486      30.015586      88.545381       0.589556       0.433112      -1.048726       0.002097      -0.004209      -0.015263       0.015971       0.007637      -0.005676      -0.002026      -0.070888       0.029653      -0.041771       0.010136       0.031636             10.009927      15.953565      -1.464009       0.516710       5.605978      -0.202156       8.470240          -0.000003
          157              C       7.451323      20.117061       6.625832      -0.021442      34.393872 0.44244209E+03  0.10359765E+05                                 9.092882                            6.963015       0.142681       2.053503                    0.999268      26.970433      75.276480       0.636566       0.410932      -1.076779      -0.041008       0.003470      -0.023360       0.047322       0.015293      -0.013239      -0.008367      -0.025386      -0.005286      -0.023086      -0.004040       0.027127             10.197749      15.091824      -0.563620       2.086293       5.445227       0.146172      10.056196          -0.000002
          158              C       4.547573       0.996900       5.262341      -0.120675      28.899877 0.42222666E+03  0.98588904E+04                                 8.144581                            6.880062       0.202568       2.036563                    0.999814      29.153368      83.653632       0.623955       0.420407      -1.061169      -0.023320       0.006756       0.004863       0.024761      -0.003105      -0.029825      -0.002069       0.011921      -0.040681      -0.033350       0.001095       0.032255              8.262976      10.249740       0.152147       0.905078       5.511410       0.391084       9.027777          -0.000003
          159              C       3.410262       0.915354       4.488094      -0.100100      28.706420 0.40491335E+03  0.93296924E+04                                 8.029854                            6.675671       0.261410       2.057011                    0.999823      28.569302      80.683591       0.644083       0.412723      -1.069101       0.000512       0.009678       0.028742       0.030331      -0.006689      -0.001583       0.007875       0.030218       0.087562      -0.032011       0.001585       0.030426              8.248571      10.294732      -0.598280      -0.139128       5.621828       0.758916       8.829155          -0.000003
          160              C       2.164870       1.079573       5.060882      -0.111332      28.911154 0.42612186E+03  0.99928020E+04                                 8.218067                            6.961470       0.043711       1.988360                    0.999669      29.305965      84.828664       0.612425       0.426481      -1.055245       0.015149       0.007602       0.012295       0.020939       0.004458       0.026380      -0.002310       0.009333      -0.017448      -0.027158      -0.001086       0.028244              8.361162      10.508678      -0.757401      -1.439059       5.705143       0.689197       8.869667          -0.000004
          161              C      11.016786       1.627901       7.051071       0.561914      22.166435 0.26814727E+03  0.56631292E+04                                 7.307327                            5.811368      -0.084942       2.013822                    0.999496      23.314930      66.409326       0.614057       0.472296      -1.017314      -0.042026       0.000700       0.013515       0.044151       0.044227       0.027675      -0.022300      -0.149773      -0.068375      -0.091307      -0.008790       0.100097              8.157791      12.099836      -1.616857      -1.882196       5.259193       0.240515       7.114344          -0.000001
          162              C       8.673763      20.104975       7.513387       0.653536      21.999519 0.23141011E+03  0.47133809E+04                                 7.268085                            5.428991      -0.092345       2.039311                    0.998961      21.702611      60.828304       0.629606       0.477625      -1.013846       0.057381      -0.000949       0.042216       0.071244      -0.058753      -0.046829       0.060894      -0.107399      -0.084878      -0.081261      -0.048164       0.129425              8.397583      10.965771       2.003110       1.036677       6.558147      -2.128340       7.668831          -0.000001
          163              C       5.797156       5.248702      10.239045      -0.025315      35.891493 0.43316111E+03  0.10094045E+05                                 9.397281                            6.885638       0.183532       2.071468                    0.999336      26.827452      74.824510       0.640354       0.410459      -1.076533      -0.025451       0.028800       0.019530       0.043112       0.014259      -0.005193      -0.007056      -0.006626      -0.025598      -0.011204      -0.010257       0.021461             11.609366       9.580247      -5.449611      -2.980503      16.997452       0.659921       8.250398          -0.000001
          164              C       5.575596       6.521797       9.725087      -0.128790      35.516993 0.46546275E+03  0.11184041E+05                                 9.558755                            7.332886      -0.047983       1.954823                    0.999605      30.088316      88.805834       0.588432       0.433208      -1.048773      -0.000586      -0.000576       0.024920       0.024933       0.028122       0.004104      -0.002323       0.039581       0.036865      -0.040826       0.012173       0.028653             11.526332       9.234808      -5.414453      -1.867081      17.616061       0.150518       7.728126           0.000001
          165              C       4.797102       7.432107      10.402104      -0.028384      34.137728 0.42490013E+03  0.98548997E+04                                 9.064387                            6.810402       0.200243       2.076435                    0.999401      26.758140      74.477737       0.645135       0.409345      -1.077165       0.018854      -0.041916       0.017998       0.049360       0.006184      -0.005865       0.003829       0.027122       0.001544      -0.016676       0.000412       0.016264             10.712838       7.860719      -3.944862      -1.972148      16.419536      -0.826659       7.858260           0.000002
          166              C       4.228342       7.077946      11.618425      -0.101849      30.813827 0.44146401E+03  0.10476077E+05                                 8.705959                            7.139138      -0.003718       1.974780                    0.999565      29.615176      87.087027       0.596177       0.432940      -1.048122       0.018324      -0.008766      -0.009331       0.022354      -0.003142       0.003981       0.023883       0.010647      -0.028506      -0.029976       0.010714       0.019261              9.390310       7.178327      -2.712664      -2.171251      12.966766      -0.736712       8.025836           0.000004
          167              C       4.446027       5.819066      12.142408      -0.092301      29.542795 0.39547339E+03  0.90947292E+04                                 8.283606                            6.617131       0.235654       2.055490                    0.999772      28.590519      81.721683       0.641476       0.415196      -1.063265       0.010939       0.001037      -0.023810       0.026223      -0.003905      -0.014686      -0.011787      -0.021773       0.036178      -0.025409       0.002063       0.023346              9.067766       7.101875      -3.045540      -2.192652      12.808265      -0.187964       7.293157           0.000001
          168              C       5.242817       4.908065      11.474661      -0.089830      31.386129 0.43250207E+03  0.10210885E+05                                 8.837368                            7.081936      -0.122447       1.942344                    0.999280      29.326884      86.017420       0.596601       0.434858      -1.046968      -0.009032       0.014966      -0.008091       0.019262       0.014853       0.023462      -0.010247       0.000745      -0.022586      -0.033930       0.009527       0.024403              9.810524       8.085350      -3.175017      -2.773720      13.486188      -0.021613       7.860035          -0.000001
          169              C       6.604299       4.259277       9.488633       0.631538      22.674586 0.23435515E+03  0.48006349E+04                                 7.473777                            5.482698      -0.073143       2.040119                    0.999525      22.165054      62.819669       0.621637       0.481000      -1.009500       0.022696      -0.050879      -0.029210       0.062905       0.035376       0.093600      -0.014261       0.069394       0.090693      -0.096427      -0.023421       0.119848              9.211258       8.055502      -2.358258      -2.686052      13.268331       0.347181       6.309942          -0.000001
          170              C       4.540609       8.796012       9.859204       0.660650      20.536582 0.22533144E+03  0.45719435E+04                                 6.991121                            5.395979      -0.079183       2.047040                    0.999432      21.701050      61.266156       0.622984       0.484563      -1.007366      -0.017359       0.063854      -0.019345       0.068941       0.038269       0.062507       0.059030       0.087563       0.111100      -0.090623      -0.029804       0.120427              7.929701       7.047555      -1.804010      -1.772376      10.842348      -1.098130       5.899200           0.000003
          171              C       6.192699      11.516839      12.718790      -0.029911      35.392383 0.43696844E+03  0.10225147E+05                                 9.331749                            6.955353       0.119142       2.049016                    0.999381      27.116301      76.275477       0.630474       0.415164      -1.071362       0.034616      -0.002617       0.035818       0.049880       0.008328      -0.016143      -0.002133       0.002660      -0.002715      -0.016916      -0.002600       0.019516             11.060120      12.155509      -1.747648       3.061478       6.036207       1.942163      14.988643           0.000003
          172              C       5.900828      11.973714      13.986942      -0.145070      34.794596 0.47197147E+03  0.11382087E+05                                 9.392032                            7.373397      -0.062125       1.945504                    0.999582      30.435861      90.053783       0.587962       0.431967      -1.049321       0.024903      -0.006136      -0.002642       0.025784      -0.004878      -0.019915      -0.007988      -0.000979      -0.121059      -0.047561       0.020756       0.026805             10.932345       9.601566      -0.948058       1.958226       6.371654       2.623628      16.823817           0.000002
          173              C       6.763211      11.770188      15.057419      -0.016251      36.022449 0.42149782E+03  0.97593437E+04                                 9.435274                            6.806344       0.158227       2.063690                    0.999446      26.671388      74.247191       0.641826       0.412158      -1.074994       0.005149      -0.012936      -0.045630       0.047707      -0.003565       0.003248      -0.018220      -0.020013      -0.021276      -0.017805      -0.007076       0.024881             11.926188       9.992202      -2.264825      -0.307438       6.666529       3.421800      19.119834           0.000002
          174              C       7.925274      11.074955      14.839880      -0.097704      30.486694 0.41215853E+03  0.95775466E+04                                 8.516408                            6.807168       0.222580       2.051087                    0.999766      28.736714      82.586949       0.625196       0.421599      -1.059130      -0.012510       0.001016      -0.018627       0.022461       0.012185       0.018733      -0.021174      -0.000314       0.002153      -0.034919       0.011661       0.023258              9.573665       9.642912      -2.471683      -1.126169       6.075812       2.589593      13.002271           0.000003
          175              C       8.254434      10.620789      13.561135      -0.089430      30.553763 0.42139676E+03  0.98541697E+04                                 8.564463                            6.909480       0.220883       2.054165                    0.999596      28.805464      83.253706       0.616519       0.424845      -1.056293      -0.014067       0.024276       0.003366       0.028258      -0.020402      -0.005027       0.002686       0.037096       0.009978      -0.029241       0.001982       0.027260              9.484778      10.338586      -2.664584      -0.131157       6.246640       2.095379      11.869108           0.000005
          176              C       7.395414      10.860037      12.504278      -0.093513      30.150936 0.43944942E+03  0.10414014E+05                                 8.578807                            7.138959       0.003530       1.981403                    0.999571      29.371458      86.248002       0.594299       0.434903      -1.047172      -0.001925       0.018679       0.016658       0.025102       0.011679      -0.018375       0.012711      -0.010258       0.036886      -0.030549       0.006594       0.023955              9.263204      11.484365      -2.390154       1.370359       5.812053       1.071398      10.493195           0.000005
          177              C       5.234748      11.718102      11.581917       0.658787      20.652589 0.23036976E+03  0.46983265E+04                                 7.004493                            5.448029      -0.092243       2.037939                    0.999217      21.876948      61.846617       0.621590       0.483153      -1.008476      -0.041196       0.015694      -0.055434       0.070826       0.008458      -0.027059       0.009794      -0.171844      -0.197019      -0.087970      -0.031599       0.119569              7.902560       9.980384      -0.113642       1.199453       4.116519       0.135876       9.610778           0.000003
          178              C       6.467669      12.312647      16.419964       0.651263      22.243499 0.23122600E+03  0.47143703E+04                                 7.370976                            5.444554      -0.065839       2.048203                    0.999223      21.800891      61.375559       0.624885       0.480750      -1.010975      -0.013875       0.025300       0.062217       0.068582       0.079077       0.003537      -0.022813       0.056209      -0.237371      -0.089163      -0.034848       0.124010              9.047419       6.417643      -2.110108      -0.291552       6.375118       0.975760      14.349496           0.000000
          179              C       8.840898      16.049840      18.853364      -0.027533      34.914879 0.44628866E+03  0.10473323E+05                                 9.176484                            6.986857       0.174425       2.064403                    0.999470      27.023089      75.528249       0.636295       0.410184      -1.077181       0.037733       0.028266       0.001175       0.047161      -0.011407       0.005335      -0.005401      -0.007015       0.021350      -0.015550       0.000246       0.015304             10.426089      15.355511       1.988688       0.702439      10.124087       0.051298       5.798668          -0.000001
          180              C       5.586400      11.928679      -0.027240      -0.139113      33.729217 0.47842715E+03  0.11603265E+05                                 9.291218                            7.488501      -0.171019       1.915439                    0.999234      30.564995      91.365318       0.574561       0.439547      -1.042405      -0.002736       0.015820       0.001047       0.016089      -0.004186       0.000779      -0.005146      -0.046668       0.098256      -0.040084       0.006310       0.033774             10.331352      16.055301       0.077793       0.119082       8.748898      -0.251113       6.189859          -0.000000
          181              C       6.666718      12.784174       0.055236      -0.000368      33.469312 0.42426863E+03  0.98654150E+04                                 9.027895                            6.887464       0.093903       2.045704                    0.999336      26.787324      75.371084       0.628236       0.419285      -1.067596      -0.035532       0.014851      -0.005447       0.038894       0.013114      -0.002877      -0.007652      -0.002893       0.031342      -0.018742       0.001670       0.017073             10.228339      15.204062      -2.229401      -0.270851      10.000076       0.339378       5.480878          -0.000000
          182              C       6.483911      14.138125       0.090799      -0.108305      28.729064 0.41558468E+03  0.96706369E+04                                 8.141615                            6.843415       0.148627       2.023647                    0.999775      28.949849      83.074084       0.622864       0.422588      -1.059225      -0.016630      -0.011384      -0.006120       0.021062       0.025212       0.001447       0.002828       0.015988       0.016726      -0.029296       0.005198       0.024097              8.337757      10.077903      -1.358664       0.081629       9.409174       0.456078       5.526193          -0.000002
          183              C       5.192260      14.668855       0.045399      -0.104831      28.857934 0.40966896E+03  0.94506898E+04                                 8.030516                            6.695946       0.327012       2.078469                    0.999839      28.484791      80.045297       0.646924       0.410414      -1.072434       0.003966      -0.030542      -0.004706       0.031156      -0.006354       0.000139      -0.000289      -0.025174      -0.085085      -0.028364       0.000081       0.028283              8.295036       9.861351      -0.094928       0.480307       9.308354       0.495281       5.715403          -0.000003
          184              C       8.649767      17.427527      18.880414      -0.111632      28.946339 0.42247017E+03  0.98640564E+04                                 8.172723                            6.894905       0.163574       2.025315                    0.999782      29.070938      83.361291       0.621663       0.421980      -1.060388       0.020373      -0.009151      -0.001072       0.022359      -0.024572      -0.000114      -0.003563       0.032965       0.014785      -0.032327       0.005091       0.027236              8.378064      10.157862       0.976776       0.863645       9.294190       0.390527       5.682140          -0.000002
          185              C       7.674033      15.108914      18.795290       0.644799      21.723276 0.23378829E+03  0.47748082E+04                                 7.206242                            5.452861      -0.047068       2.052511                    0.999361      21.837703      61.323951       0.628804       0.476933      -1.014043      -0.054942      -0.045573      -0.001195       0.071393      -0.040437      -0.044024       0.043002      -0.010278       0.286553      -0.088675      -0.035626       0.124301              8.187891      11.159115       1.296384       1.715462       7.700092      -1.314138       5.704466          -0.000000
          186              C       8.036127      12.166073       0.081151       0.562444      22.683861 0.26671360E+03  0.56158406E+04                                 7.385837                            5.776228      -0.044983       2.028098                    0.999543      23.117275      65.386139       0.620100       0.469110      -1.020754       0.043157      -0.013734       0.021580       0.050168       0.035940       0.036870       0.026850      -0.045285       0.276159      -0.090787      -0.018311       0.109098              8.332686      12.463290      -1.964515      -0.995984       7.252313      -0.782614       5.282457           0.000001
          187              C      11.233823       4.793587       8.743139       0.118901      24.914452 0.34046374E+03  0.75736592E+04                                 7.567611                            6.285186       0.087415       2.050290                    0.999562      26.032889      74.195367       0.632812       0.435108      -1.046482      -0.025037       0.001510      -0.042041       0.048955      -0.050844      -0.015065       0.009235       0.002742       0.037304      -0.057306       0.005155       0.052152              8.186203       7.678146       2.189269       1.470792       9.081767      -1.946811       7.798696          -0.000002
          188              C      12.149699       5.862430       8.631533      -0.115555      28.052913 0.41845940E+03  0.97454545E+04                                 8.031497                            6.859537       0.288462       2.084497                    0.999549      28.353976      81.155665       0.623720       0.421665      -1.060769      -0.005719       0.009986      -0.011237       0.016084       0.001519       0.006497       0.001903      -0.022113       0.000582      -0.014120       0.002489       0.011630              8.505492       8.609673       2.286501       1.960783       8.542810      -1.590434       8.363992          -0.000000
          189              C      12.030344       6.683411       7.568434      -0.085589      27.776755 0.40470826E+03  0.93612983E+04                                 8.002277                            6.782368       0.264269       2.079245                    0.999595      28.102890      80.570678       0.621241       0.426238      -1.056274      -0.008517      -0.006678       0.013034       0.016942      -0.003498      -0.018050       0.015157      -0.026495      -0.051803      -0.032176       0.002288       0.029888              8.504741       8.506084       1.607087       2.601376       7.563500      -1.475288       9.444638           0.000001
          190              C      11.062166       6.510893       6.615049       0.051899      32.721483 0.44593777E+03  0.10504733E+05                                 8.952135                            7.131996       0.032972       2.029084                    0.999295      26.711678      75.777360       0.607878       0.427739      -1.061723       0.011948       0.036818      -0.008043       0.039535      -0.003196       0.005660      -0.018815      -0.020997       0.030924      -0.016886      -0.010852       0.027738              9.985236       9.745452       1.692705       3.538094       8.312565      -2.163837      11.897689           0.000000
          191              C      10.178020       5.402143       6.785297       0.132325      32.476414 0.40589437E+03  0.94321173E+04                                 9.103964                            6.936990      -0.233541       1.942173                    0.999175      26.919863      78.343325       0.592856       0.444591      -1.041155      -0.007407      -0.036601       0.052447       0.064383      -0.039086      -0.007979       0.011724       0.019403       0.024652      -0.044748       0.003093       0.041656             10.417313      10.513549       2.506271       3.547538       9.307315      -2.191968      11.431075          -0.000001
          192              C      10.827102       7.298095       5.315496      -0.106609      29.904313 0.41353138E+03  0.96876008E+04                                 8.601465                            7.004356      -0.192540       1.932510                    0.996701      29.171790      86.200085       0.587678       0.444897      -1.037416      -0.001522      -0.016762       0.032877       0.036935      -0.013670      -0.032085      -0.007412       0.002123       0.001250      -0.037603       0.004241       0.033363              9.397211       8.918642       1.770228       2.869829       8.331995      -1.594547      10.940997           0.000001
          193              C      10.032323       7.003577       4.456693      -0.124771      29.535028 0.40046614E+03  0.93101418E+04                                 8.491834                            6.867333      -0.105021       1.957514                    0.997985      29.146386      85.905459       0.596587       0.441613      -1.038936      -0.021586      -0.020907       0.000160       0.030052      -0.007599      -0.030252      -0.005366      -0.011744      -0.002699      -0.035530       0.008276       0.027254              9.331877      10.541134       3.296873       2.521003       8.312371      -0.562282       9.142128          -0.000001
          194              C       9.108107       5.865406       4.492634       0.062315      33.628052 0.42937397E+03  0.10034818E+05                                 9.135267                            7.006510       0.017578       2.026945                    0.999302      26.535551      75.360742       0.611270       0.428745      -1.059458      -0.000784       0.021969      -0.020453       0.030027       0.019578      -0.009238      -0.003671      -0.021380      -0.039832      -0.021189      -0.009201       0.030390             10.417810      11.900688       3.784678       3.675058       8.884563      -0.732895      10.468178          -0.000001
          195              C       8.201350       5.488498       3.578974      -0.098161      29.532793 0.39733239E+03  0.92170835E+04                                 8.494491                            6.808849      -0.157699       1.939864                    0.998636      28.979678      85.257786       0.603451       0.437547      -1.041576      -0.010731      -0.008770       0.010416       0.017337      -0.022170      -0.015421      -0.003488       0.012276      -0.012038      -0.027738      -0.000766       0.028504              9.427073       9.487702       2.611566       2.612194       8.071285      -1.523910      10.722232          -0.000002
          196              C       7.430209       4.447347       3.766246      -0.119940      28.745863 0.39671829E+03  0.91429059E+04                                 8.183853                            6.683308       0.137237       2.029149                    0.999566      28.612476      82.235067       0.629466       0.422213      -1.057387       0.006137       0.018995       0.007032       0.021164      -0.004654       0.016754      -0.002780       0.012046      -0.027199      -0.018671      -0.002771       0.021442              8.886626       7.739346       2.280474       1.321570       8.625254      -2.667714      10.295279          -0.000003
          197              C       7.519393       3.738975       4.973110       0.106426      26.871274 0.33522353E+03  0.74325377E+04                                 7.972288                            6.240346       0.041529       2.031249                    0.999618      26.232753      74.783325       0.634146       0.435626      -1.045564       0.040402       0.022912       0.027096       0.053772      -0.018941      -0.023522       0.026328       0.002047      -0.119884      -0.053508       0.001129       0.052379              8.937752       8.241581       2.492449       1.368389       9.059652      -2.952523       9.512023          -0.000003
          198              C       9.205710       5.113255       5.767597       0.116574      34.660689 0.43331375E+03  0.10206891E+05                                 9.480738                            7.148507      -0.208205       1.947078                    0.999147      27.144542      78.819038       0.587971       0.442241      -1.045425      -0.034050      -0.037959       0.017632       0.053955      -0.008282      -0.015392       0.030570      -0.005642      -0.075391      -0.043394       0.004107       0.039286             10.981693      11.741571       3.189912       3.858296       9.377736      -1.847523      11.825772          -0.000002
          199              C       7.726126      13.755224       9.100658       0.135112      25.521158 0.33576034E+03  0.74806210E+04                                 7.796998                            6.314167      -0.246717       1.944004                    0.998913      26.309964      76.285930       0.617396       0.445281      -1.035235      -0.013734       0.002032      -0.048754       0.050693      -0.055188      -0.042659       0.007572       0.036679      -0.023020      -0.062610      -0.017310       0.079919              8.475400       7.704369       2.419395       2.661358       8.650855      -0.401903       9.070976           0.000003
          200              C       8.511602      14.914861       9.117683      -0.107276      28.937205 0.43391546E+03  0.10252305E+05                                 8.378390                            7.116832      -0.114751       1.957756                    0.997927      28.947391      84.929381       0.592230       0.437723      -1.045281       0.003010       0.003226      -0.013045       0.013771      -0.006006      -0.004292       0.022021       0.000837      -0.032427      -0.026306       0.002750       0.023556              8.876983       8.146068       2.360455       2.539654       9.807454      -0.687357       8.677427           0.000002
          201              C       8.420272      15.772349       8.077284      -0.080774      28.526014 0.39733591E+03  0.91663887E+04                                 8.198908                            6.729798       0.130509       2.037783                    0.999260      28.164524      81.152824       0.621138       0.427442      -1.053484      -0.002903      -0.007154       0.004382       0.008878      -0.013371      -0.019021       0.008842      -0.000664      -0.038438      -0.024614      -0.004652       0.029266              8.806480       7.747454       2.368828       3.140992       9.296003      -0.000783       9.375983           0.000001
          202              C       7.622692      15.466951       7.002835       0.055659      31.306389 0.40028448E+03  0.91699464E+04                                 8.608557                            6.687730       0.133435       2.061902                    0.999268      26.080693      72.751024       0.638099       0.419006      -1.068163       0.013005       0.029785      -0.004789       0.032851      -0.002634       0.001295      -0.015969      -0.015514       0.029910      -0.013396      -0.009543       0.022939              9.429744       7.804099       2.277500       3.881376       9.418946      -0.216331      11.066187           0.000002
          203              C       6.918479      14.237506       7.023643       0.121803      32.957174 0.40755029E+03  0.94664324E+04                                 9.192760                            6.933945      -0.195023       1.951680                    0.999402      26.863844      77.791812       0.596060       0.442396      -1.043964       0.006392      -0.033105       0.052832       0.062674      -0.036500      -0.004214       0.002746       0.036394       0.028337      -0.045507       0.008528       0.036980             10.567214       8.977440       3.295804       4.295624      10.273144       1.018327      12.451057           0.000002
          204              C       7.440818      16.282579       5.822454      -0.120997      31.713927 0.41792398E+03  0.97555427E+04                                 8.722387                            6.869030       0.095577       2.005554                    0.999687      29.247812      84.535478       0.619765       0.423375      -1.056908      -0.002080      -0.018166       0.022215       0.028772       0.006619      -0.007285       0.002717       0.000631      -0.038828      -0.016354       0.002754       0.013600              9.397161       6.771606       2.118601       3.079421      10.850511       0.061032      10.569366           0.000001
          205              C       6.740678      15.923203       4.772596      -0.144827      32.035458 0.40763320E+03  0.94448117E+04                                 8.730270                            6.741422       0.141128       2.017239                    0.999797      29.234103      83.851411       0.632292       0.418085      -1.061514      -0.009744      -0.020629      -0.001218       0.022847       0.001354      -0.005922      -0.007123      -0.008723       0.019918      -0.009969      -0.003089       0.013058              9.614903       7.080699       3.440706       2.864652      11.910297       1.683854       9.853713           0.000001
          206              C       6.093114      14.664516       4.742330       0.066813      32.921836 0.38526931E+03  0.87508138E+04                                 8.942373                            6.573625       0.097338       2.053307                    0.999356      25.832494      71.987485       0.641129       0.420607      -1.066071       0.007453       0.021061      -0.014203       0.026473       0.005898      -0.003107       0.006696      -0.004041      -0.038023      -0.015744       0.002587       0.013157             10.416235       7.412123       3.928805       3.444612      11.804068       2.520722      12.032515           0.000002
          207              C       5.411736      14.206264       3.660315      -0.094275      30.524562 0.38678858E+03  0.88488169E+04                                 8.522460                            6.586752       0.124950       2.025427                    0.999755      28.306834      80.791552       0.636494       0.420630      -1.059449      -0.000963      -0.014060       0.004839       0.014900      -0.019455      -0.019317      -0.005812       0.012210      -0.046446      -0.031631      -0.000062       0.031693              9.664884       6.574484       3.013366       3.095312       9.710445       2.334763      12.709724           0.000002
          208              C       4.817206      12.983461       3.679231      -0.119974      29.542779 0.41103616E+03  0.95207556E+04                                 8.291130                            6.760847       0.270267       2.073936                    0.999664      28.396230      80.804281       0.634105       0.417017      -1.064728       0.009303       0.010150       0.007800       0.015824       0.008410       0.009739       0.007413       0.005740       0.008911      -0.010398      -0.007223       0.017621              9.084479       6.216867       2.622234       2.139064       9.078748       0.965833      11.957823           0.000003
          209              C       4.892215      12.207578       4.859612       0.118712      25.891848 0.33718826E+03  0.74792373E+04                                 7.771328                            6.262323       0.102695       2.058121                    0.999519      25.888074      73.565550       0.633128       0.436144      -1.046343       0.025794       0.027715       0.029528       0.048014      -0.020134      -0.021422       0.019533       0.030428      -0.131191      -0.052789      -0.002269       0.055058              8.552689       6.588169       2.812124       1.924848       8.839525       0.757623      10.230372           0.000003
          210              C       6.136556      13.830310       5.884878       0.119458      33.521764 0.40662929E+03  0.94370243E+04                                 9.277401                            6.916533      -0.261601       1.931283                    0.999210      26.824971      77.574429       0.598219       0.441174      -1.044983      -0.032541      -0.050750      -0.005901       0.060575      -0.011238      -0.010273       0.030816       0.021918      -0.063942      -0.043419       0.006598       0.036821             10.755371       8.946692       3.663257       4.020498      10.743387       1.606932      12.576036           0.000002
          211              C       1.997913       5.394273       2.837453       0.116169      26.176240 0.33090848E+03  0.73136932E+04                                 7.828360                            6.197180       0.041972       2.033541                    0.999505      26.080676      74.250635       0.636745       0.435223      -1.045727       0.038962       0.028341       0.005633       0.048508      -0.021228      -0.010783       0.041062       0.033337      -0.004100      -0.051761       0.003014       0.048747              8.762045       8.648082       1.899363       1.694133       7.955673      -2.864521       9.682379          -0.000002
          212              C       2.012910       4.478748       3.891094      -0.136367      29.595546 0.42986148E+03  0.10107182E+05                                 8.361123                            6.968848       0.002284       1.979194                    0.999228      29.345628      85.183506       0.614865       0.423667      -1.056508       0.005368       0.012044       0.011450       0.017463       0.023803      -0.002132       0.001757       0.011380       0.004699      -0.025526       0.001820       0.023706              9.060746       8.498399       1.753099       1.473282       9.185228      -3.275594       9.498611          -0.000003
          213              C       2.954092       4.601435       4.870961      -0.096731      30.703442 0.44416329E+03  0.10563368E+05                                 8.715752                            7.192286      -0.136558       1.938702                    0.998508      29.538981      87.151522       0.589690       0.436739      -1.045126      -0.004466       0.006408      -0.011364       0.013790      -0.016405      -0.013805      -0.007091       0.022027       0.028686      -0.028965       0.006079       0.022886              9.575752      10.136385       3.180415       1.393633      10.273361      -2.567400       8.317509          -0.000003
          214              C       3.877407       5.648848       4.825562       0.050743      32.653961 0.42170137E+03  0.98050336E+04                                 8.902459                            6.891991      -0.003241       2.012294                    0.999384      26.666104      75.382955       0.623658       0.422392      -1.064086       0.008165      -0.010545       0.023698       0.027193       0.007307       0.014587       0.003583       0.013307      -0.001431      -0.012522      -0.008087       0.020609             10.134390      11.793821       4.006424       2.205626       9.496189      -2.064661       9.113161          -0.000001
          215              C       3.808333       6.525187       3.715361       0.121622      33.495438 0.40566806E+03  0.94054120E+04                                 9.254892                            6.904466      -0.194231       1.952644                    0.999364      26.781444      77.309939       0.599485       0.440677      -1.045692      -0.044335      -0.006060      -0.042741       0.061880      -0.012832      -0.012729       0.037508       0.004502      -0.045106      -0.043849       0.000336       0.043513             10.836130      12.372808       4.324305       1.561115      10.059437      -2.978387      10.076146          -0.000001
          216              C       4.902818       5.857338       5.818671      -0.139332      31.899145 0.44976642E+03  0.10686166E+05                                 8.758044                            7.128367       0.151795       2.023459                    0.999434      29.582995      86.074676       0.608481       0.423667      -1.057436      -0.010350      -0.004100      -0.015699       0.019246      -0.008029       0.014403      -0.010899      -0.013653       0.009758      -0.018165      -0.004979       0.023145              9.567436      11.620489       3.266566       2.033156       8.280996      -1.568780       8.800823          -0.000001
          217              C       5.838782       6.793685       5.667340      -0.116335      31.906963 0.45212490E+03  0.10795462E+05                                 8.912847                            7.265114      -0.134090       1.940304                    0.997997      29.648388      87.512387       0.585957       0.437782      -1.044998      -0.001417       0.014645      -0.010414       0.018026      -0.019484       0.004010       0.003629      -0.010830       0.005728      -0.022373       0.003092       0.019281              9.793934      10.050578       2.991222       0.872167       9.492190      -2.883509       9.839033          -0.000000
          218              C       5.836952       7.662138       4.525738       0.056511      31.648332 0.41168203E+03  0.95302352E+04                                 8.772052                            6.849465      -0.063190       2.000896                    0.999214      26.434415      74.962852       0.619130       0.427349      -1.059257       0.010931       0.009073       0.030539       0.033681      -0.001082      -0.005607      -0.010622      -0.029430       0.022650      -0.020021      -0.000191       0.020212              9.967239      10.416869       3.068750       1.190212       9.108882      -3.272995      10.375967           0.000000
          219              C       6.875715       8.561499       4.259963      -0.067820      30.343430 0.42495872E+03  0.10006682E+05                                 8.684595                            7.063983      -0.188178       1.931265                    0.998816      28.900794      85.154432       0.590716       0.440336      -1.041827      -0.017468       0.016313       0.001160       0.023929      -0.022059      -0.022210       0.029804      -0.008618      -0.016027      -0.030442      -0.019608       0.050050              9.645367       9.929673       2.481125       1.280931       8.320148      -2.536312      10.686279           0.000000
          220              C       6.832497       9.322266       3.159031      -0.121977      29.235936 0.40244471E+03  0.92755042E+04                                 8.224144                            6.687780       0.406472       2.128246                    0.999577      27.958808      79.441585       0.637655       0.416763      -1.064563      -0.002838      -0.009860       0.004325       0.011134       0.000534      -0.007851       0.012558       0.015612       0.021916      -0.018504       0.001265       0.017239              9.137480       9.309950       1.669829       1.764357       7.101418      -2.585350      11.001074           0.000000
          221              C       5.732805       9.211605       2.311579       0.118634      26.949502 0.34662063E+03  0.77630088E+04                                 8.066442                            6.390123      -0.025396       2.013241                    0.999200      26.335048      75.876755       0.619063       0.441769      -1.040129      -0.017392      -0.042365       0.020609       0.050220      -0.033044      -0.050445       0.017159      -0.034447       0.015608      -0.062860      -0.004409       0.067269              9.150691       9.148603       1.806326       1.644062       7.595404      -2.715187      10.708066          -0.000000
          222              C       4.806003       7.550710       3.585028       0.134887      32.636194 0.38320778E+03  0.87578561E+04                                 9.073439                            6.689520      -0.088502       1.990972                    0.999385      26.278596      75.281403       0.612006       0.437912      -1.047482      -0.004002       0.041947      -0.045656       0.062129      -0.020511      -0.040130       0.008885      -0.035816      -0.017197      -0.052091       0.005543       0.046548             10.744877      11.735770       3.942927       1.336765       9.730286      -3.302683      10.768574          -0.000001
          223              N      12.309345       9.899750      12.973404      -0.346618      43.962164 0.62401479E+03  0.15817299E+05                                10.421159                            8.152601      -0.108224       1.954137                    0.998514      30.485426      86.625049       0.604978       0.399419      -1.091698       0.008172      -0.106942       0.175501       0.205679       0.011253      -0.010004       0.104614       0.049866      -0.269182      -0.153935       0.069303       0.084632             11.971320      10.341021       4.881509       3.476583      13.003356       3.217563      12.569582           0.000003
          224              N      10.872755       9.119075      10.815993      -0.364637      42.053087 0.62818487E+03  0.15955629E+05                                10.106417                            8.171941      -0.028273       1.978886                    0.998564      30.669416      87.346015       0.604903       0.398652      -1.091805      -0.111981      -0.174338       0.003380       0.207231      -0.104753      -0.005965      -0.008603       0.108505       0.237692      -0.158043       0.078106       0.079938             11.017208      10.057658       2.038649       4.158681       9.239753      -0.462870      13.754212           0.000003
          225              N       7.548799      17.962327      11.064933      -0.348286      42.813314 0.64490226E+03  0.16512732E+05                                10.324839                            8.355181      -0.246353       1.914922                    0.996879      30.757213      88.378597       0.589294       0.405928      -1.085262      -0.125197      -0.156548       0.018192       0.201277      -0.115923       0.013518       0.010874       0.049209       0.214128      -0.155461       0.071470       0.083991             11.534872      10.576698       1.287346       3.244583      11.129474      -3.435422      12.898442          -0.000002
          226              N       9.451188      18.495219      12.972269      -0.327257      43.306769 0.63146912E+03  0.16052881E+05                                10.346675                            8.226514      -0.182631       1.936087                    0.997414      30.340905      86.323072       0.599507       0.401893      -1.090078       0.008803      -0.104092       0.174909       0.203730       0.004975      -0.011474       0.117769       0.048322      -0.277216      -0.166762       0.070868       0.095894             11.669367      13.034796       4.022633       2.903129      11.400384      -1.648252      10.572922          -0.000002
          227              N      14.963691      16.127361      16.173862      -0.327896      44.219402 0.63565830E+03  0.16183646E+05                                10.507206                            8.268859      -0.201145       1.931171                    0.996974      30.343665      86.352792       0.596424       0.403365      -1.089248      -0.005034       0.134026      -0.155574       0.205406       0.001678       0.008402       0.123056       0.094452      -0.175003      -0.163008       0.073135       0.089873             12.028769      14.588893       4.089983       2.544468      10.005046      -2.015913      11.492367          -0.000001
          228              N      13.072989      14.211266      16.429611      -0.370731      44.547387 0.64012607E+03  0.16321465E+05                                10.503417                            8.243864      -0.106701       1.952659                    0.998247      30.738223      87.461571       0.603372       0.398132      -1.093111      -0.150807      -0.014460      -0.139019       0.205617      -0.014145      -0.110691      -0.011322      -0.118579      -0.065108      -0.148067       0.071475       0.076592             12.186902      11.621263       3.306358      -0.238195      10.987683      -4.718542      13.951761          -0.000000
          229              N      10.132631      12.644310      11.520249       0.756804      16.430175 0.18147365E+03  0.34185851E+04                                 5.429775                            4.444754       0.329990       2.226932                    0.999680      19.168828      48.825840       0.796453       0.408238      -1.072854       0.001566       0.006034       0.002097       0.006577       0.045187       0.001931      -0.027791      -0.015732       0.021817      -0.055854       0.003851       0.052003              5.912788       6.579503      -1.806439       0.345958       5.383156       1.412552       5.775705           0.000002
          230              N       5.512762      12.637125       5.942951      -0.346618      43.962167 0.62401482E+03  0.15817300E+05                                10.421159                            8.152601      -0.108224       1.954137                    0.998514      30.485427      86.625051       0.604978       0.399419      -1.091698      -0.008172       0.106942      -0.175501       0.205679       0.011253      -0.010004       0.104614       0.049866      -0.269182      -0.153935       0.069303       0.084632             11.971320      10.341021       4.881509       3.476583      13.003357       3.217563      12.569582           0.000003
          231              N       6.949352      13.417800       8.100362      -0.364637      42.053087 0.62818486E+03  0.15955629E+05                                10.106417                            8.171941      -0.028273       1.978886                    0.998564      30.669416      87.346015       0.604903       0.398652      -1.091805       0.111981       0.174338      -0.003380       0.207231      -0.104753      -0.005965      -0.008603       0.108505       0.237692      -0.158043       0.078106       0.079937             11.017208      10.057658       2.038649       4.158681       9.239753      -0.462870      13.754212           0.000003
          232              N      10.273308       4.574548       7.851422      -0.348286      42.813314 0.64490226E+03  0.16512732E+05                                10.324840                            8.355182      -0.246353       1.914922                    0.996879      30.757213      88.378599       0.589294       0.405928      -1.085262       0.125197       0.156548      -0.018192       0.201277      -0.115923       0.013518       0.010874       0.049209       0.214128      -0.155461       0.071470       0.083991             11.534872      10.576698       1.287346       3.244583      11.129475      -3.435422      12.898442          -0.000002
          233              N       8.370919       4.041656       5.944086      -0.327257      43.306767 0.63146908E+03  0.16052880E+05                                10.346675                            8.226513      -0.182630       1.936087                    0.997414      30.340904      86.323069       0.599507       0.401893      -1.090078      -0.008803       0.104092      -0.174909       0.203730       0.004975      -0.011474       0.117769       0.048322      -0.277216      -0.166762       0.070868       0.095894             11.669367      13.034795       4.022633       2.903129      11.400384      -1.648252      10.572922          -0.000002
          234              N       2.858416       6.409514       2.742493      -0.327896      44.219403 0.63565830E+03  0.16183646E+05                                10.507206                            8.268858      -0.201145       1.931171                    0.996974      30.343665      86.352790       0.596424       0.403365      -1.089248       0.005034      -0.134025       0.155574       0.205406       0.001678       0.008402       0.123056       0.094452      -0.175003      -0.163008       0.073135       0.089873             12.028768      14.588893       4.089983       2.544468      10.005046      -2.015913      11.492366          -0.000001
          235              N       4.749118       8.325609       2.486744      -0.370731      44.547387 0.64012607E+03  0.16321465E+05                                10.503417                            8.243865      -0.106701       1.952659                    0.998247      30.738223      87.461572       0.603372       0.398132      -1.093111       0.150807       0.014460       0.139019       0.205617      -0.014145      -0.110691      -0.011322      -0.118579      -0.065108      -0.148067       0.071475       0.076592             12.186902      11.621264       3.306358      -0.238195      10.987683      -4.718542      13.951761          -0.000000
          236              N       7.689476       9.892565       7.396106       0.756804      16.430175 0.18147365E+03  0.34185851E+04                                 5.429775                            4.444754       0.329990       2.226932                    0.999680      19.168828      48.825840       0.796453       0.408238      -1.072854      -0.001566      -0.006034      -0.002097       0.006577       0.045187       0.001931      -0.027791      -0.015732       0.021817      -0.055854       0.003851       0.052003              5.912788       6.579503      -1.806439       0.345958       5.383156       1.412552       5.775705           0.000002
          237              O       6.893893      20.758823      10.637423      -0.596852      34.888691 0.61250773E+03  0.15225039E+05                                 8.483820                            7.746234       0.251946       2.121057                    0.996094      28.524656      76.452738       0.670746       0.367368      -1.131499      -0.042434       0.027126      -0.003853       0.050510       0.031863      -0.019655       0.002873      -0.116590       0.144228      -0.093235       0.041921       0.051314              8.650521       8.435405      -0.792280      -1.985886       7.362224       0.317073      10.153933          -0.000004
          238              O       7.840315      20.798836      12.614939      -0.658257      35.034451 0.59729690E+03  0.14756627E+05                                 8.485130                            7.570297       0.402334       2.146493                    0.997215      29.508069      78.895239       0.689037       0.359805      -1.137188      -0.036069       0.029231       0.031999       0.056386       0.016249       0.069645      -0.028837      -0.008413      -0.168324      -0.104447       0.040268       0.064179              9.163938      12.643159      -2.020380       1.234039       8.218548      -1.152463       6.630107          -0.000004
          239              O      11.099644      20.787669      11.843530      -0.655047      44.458229 0.65093313E+03  0.16425338E+05                                10.061047                            7.971402       0.084169       2.055149                    0.995636      29.364028      79.251668       0.663077       0.366070      -1.132696       0.036900       0.034416       0.014431       0.052482       0.002816      -0.062581       0.010990      -0.049006      -0.111975      -0.086946       0.038921       0.048025             12.028325      17.494390       5.911405      -1.703679      11.141152      -2.404321       7.449432          -0.000003
          240              O       9.278579       2.995231      10.301847      -0.635601      43.369154 0.70727604E+03  0.18248534E+05                                 9.909878                            8.400975      -0.140043       1.989021                    0.994540      29.428963      80.707671       0.634403       0.374198      -1.124815       0.005930      -0.005463       0.050255       0.050898      -0.047737      -0.046382       0.001235      -0.089182      -0.018530      -0.085310       0.011187       0.074123             10.748387       8.449203       0.542780       0.163666      10.721457      -4.423156      13.074502          -0.000002
          241              O      10.448011      17.888226      10.320763      -0.616138      39.190092 0.63215190E+03  0.15800352E+05                                 9.127026                            7.808300       0.355611       2.152797                    0.996298      28.533080      76.095557       0.677545       0.361679      -1.138617       0.032667      -0.040031      -0.012056       0.053056       0.046282       0.023395      -0.028044       0.098547       0.093600      -0.092963       0.034143       0.058820             10.024705      11.204522       0.141062      -4.023659       9.319326      -1.227837       9.550267          -0.000002
          242              O      11.305947      19.511157       9.125060      -0.722363      55.805346 0.84873882E+03  0.22935783E+05                                11.762702                            9.170960      -0.163150       1.938546                    0.997290      31.875697      89.669227       0.609930       0.371610      -1.125980       0.028959      -0.075280       0.012885       0.081681       0.025950       0.085058      -0.001418      -0.011649      -0.005477      -0.092349       0.006798       0.085551             15.238442       9.854840      -0.501711      -0.907394      27.908490      -3.020208       7.951997          -0.000003
          243              O      12.562319      13.358344       9.995024      -0.632681      39.217721 0.64964394E+03  0.16373888E+05                                 9.140048                            7.951855       0.232213       2.107245                    0.997264      28.926534      77.858026       0.665789       0.365000      -1.134273       0.009294       0.052831      -0.013943       0.055425       0.047327       0.010188       0.016741       0.083468       0.117358      -0.083674       0.025638       0.058036              9.573749       9.178983       1.843328      -3.203682      10.227491      -2.707716       9.314771           0.000003
          244              O       3.911363      13.047963       8.537519      -0.711286      49.141988 0.81171567E+03  0.21679927E+05                                10.713611                            8.958075      -0.049088       1.981692                    0.997418      31.319358      87.429854       0.618579       0.370729      -1.127278      -0.057451       0.068092       0.006191       0.089306       0.002987       0.042896       0.065730       0.075959       0.036135      -0.091366       0.007476       0.083891             12.161785      14.071440      -5.856380      -2.946638      14.333536       2.578140       8.080378           0.000004
          245              O      12.102865      10.857779       8.489660      -0.667219      44.056389 0.74016599E+03  0.19300697E+05                                 9.947271                            8.555048      -0.028270       2.014011                    0.995312      29.957878      82.390041       0.633454       0.370806      -1.128236      -0.018173      -0.013000      -0.070192       0.073663       0.010261      -0.049924      -0.002394      -0.125546      -0.036206      -0.089434       0.019140       0.070294             10.574533       8.283522       0.506687      -1.625104       6.926248       0.349752      16.513828           0.000004
          246              O       3.507809      10.632044       7.068096      -0.650155      40.749828 0.66270440E+03  0.16806394E+05                                 9.439225                            8.065421       0.072594       2.054545                    0.995598      29.283796      79.371164       0.656124       0.368100      -1.130530      -0.046532      -0.036310      -0.023477       0.063520       0.002329      -0.037736       0.002935      -0.026063      -0.225897      -0.088039       0.037149       0.050890             10.488911      17.443085       0.521201       0.393038       6.662452       0.304394       7.361196           0.000004
          247              O      10.808620      10.799638       1.522010      -0.666102      46.711691 0.67578051E+03  0.17234115E+05                                10.416664                            8.132976       0.084989       2.040198                    0.997760      29.963856      81.630177       0.654332       0.367049      -1.130538       0.014042      -0.002172       0.065225       0.066755       0.058320       0.023103      -0.056919       0.042861      -0.119260      -0.101414       0.017454       0.083960             13.183042       9.309734      -1.342937       3.966407       6.915496      -2.877337      23.323897           0.000000
          248              O      12.123198       9.234610       2.415240      -0.676554      44.447270 0.73967145E+03  0.19258128E+05                                 9.972819                            8.500339       0.090981       2.041605                    0.996856      30.182721      82.573490       0.642194       0.366324      -1.133226      -0.036770       0.041272       0.040854       0.068735       0.029364       0.000568      -0.010857       0.004650      -0.231896      -0.078426       0.009986       0.068440             10.935988      11.231631      -4.350012      -2.459173      10.716275       1.733014      10.860057          -0.000000
          249              O      14.505700      12.228467      18.688791      -0.663875      44.384881 0.73792396E+03  0.19231046E+05                                10.000483                            8.547034       0.015342       2.023177                    0.995920      30.092078      82.782865       0.633088       0.371236      -1.127710      -0.021560      -0.067161       0.023368       0.074306      -0.047562      -0.045014       0.012206      -0.072139       0.227549      -0.104655       0.009446       0.095209             10.529255       8.390223       0.043974       0.276865      13.663375      -3.486902       9.534166          -0.000001
          250              O      11.251962       6.967071       0.527388      -0.647833      44.085869 0.64909367E+03  0.16384893E+05                                10.047797                            7.988480      -0.006229       2.028787                    0.995318      29.311761      79.402582       0.658139       0.368682      -1.129473      -0.043971      -0.021606      -0.018187       0.052259      -0.056328       0.002235       0.008655       0.060410       0.149441      -0.089351       0.038473       0.050878             11.920744      18.409800      -0.762687       4.641371       6.897346      -1.593831      10.455086          -0.000001
          251              O       4.234515       6.069522       0.231536      -0.633648      32.744476 0.53754288E+03  0.12948925E+05                                 8.079272                            7.161890       0.402599       2.148760                    0.997951      29.030801      76.914771       0.710579       0.357827      -1.137529       0.026948      -0.034043      -0.032458       0.054210       0.067925      -0.008788       0.001175       0.082410       0.141893      -0.103284       0.043435       0.059849              8.638575      12.128387       1.020986      -2.282108       6.385599      -0.702749       7.401739          -0.000001
          252              O       9.670301      11.608106      18.577941      -0.622793      38.382461 0.65628302E+03  0.16552270E+05                                 9.012404                            7.974433       0.320165       2.139928                    0.995416      28.774030      77.000541       0.668344       0.363362      -1.137679       0.035482      -0.008990      -0.033023       0.049298      -0.009795       0.032611       0.001137      -0.141192       0.059256      -0.090772       0.029339       0.061433              9.633213       9.389795      -2.053224      -0.359433      10.463017      -1.717699       9.046826          -0.000000
          253              O      10.090963      12.018746      10.451097      -0.485082      33.734376 0.55488965E+03  0.13412997E+05                                 8.295906                            7.408361       0.379909       2.197785                    0.993934      26.589078      69.539954       0.683153       0.370910      -1.132436      -0.048106       0.021351      -0.018569       0.055811       0.063895      -0.035362       0.068606      -0.092585       0.225988      -0.136203       0.017850       0.118353              8.829330       7.990134      -0.730499       0.045301       8.401470       3.204421      10.096388           0.000005
          254              O      11.124027      12.413713      12.275390      -0.536726      36.037951 0.61763990E+03  0.15338066E+05                                 8.680148                            7.824923       0.173122       2.118076                    0.992930      27.495296      72.932567       0.663460       0.371754      -1.131574      -0.018250       0.052308       0.037944       0.067149       0.008139       0.080376      -0.065951       0.136840      -0.039190      -0.123650      -0.003125       0.126775              9.225962      11.181887      -2.004697       2.072517       7.365609       0.555848       9.130389           0.000003
          255              O       9.292888      13.487667      11.843530      -0.398720      28.668627 0.42923541E+03  0.96721177E+04                                 7.275997                            6.375013       1.159826       2.494121                    0.996115      24.310690      60.191990       0.765565       0.355057      -1.151786       0.012725      -0.011711      -0.009431       0.019698      -0.053878      -0.065980      -0.009375      -0.025228      -0.205343      -0.110935       0.013192       0.097742              7.856121       9.130792      -3.457304      -0.758376       8.227268       1.414866       6.210303           0.000002
          256              O      10.928214       1.778052       8.278932      -0.596852      34.888685 0.61250758E+03  0.15225034E+05                                 8.483818                            7.746232       0.251946       2.121057                    0.996094      28.524654      76.452726       0.670747       0.367368      -1.131499       0.042434      -0.027126       0.003853       0.050510       0.031863      -0.019655       0.002873      -0.116590       0.144228      -0.093235       0.041921       0.051314              8.650519       8.435403      -0.792280      -1.985886       7.362223       0.317073      10.153931          -0.000004
          257              O       9.981792       1.738039       6.301416      -0.658257      35.034433 0.59729651E+03  0.14756615E+05                                 8.485126                            7.570295       0.402335       2.146493                    0.997215      29.508062      78.895209       0.689037       0.359805      -1.137188       0.036069      -0.029231      -0.031999       0.056386       0.016249       0.069646      -0.028837      -0.008413      -0.168323      -0.104447       0.040268       0.064180              9.163934      12.643153      -2.020379       1.234039       8.218545      -1.152463       6.630104          -0.000004
          258              O       6.722463       1.749206       7.072825      -0.655047      44.458230 0.65093315E+03  0.16425338E+05                                10.061047                            7.971402       0.084169       2.055149                    0.995636      29.364028      79.251670       0.663077       0.366070      -1.132696      -0.036900      -0.034416      -0.014431       0.052482       0.002816      -0.062581       0.010989      -0.049006      -0.111976      -0.086946       0.038921       0.048025             12.028325      17.494391       5.911405      -1.703678      11.141153      -2.404321       7.449432          -0.000003
          259              O       8.543528      19.541644       8.614508      -0.635601      43.369154 0.70727605E+03  0.18248534E+05                                 9.909878                            8.400975      -0.140043       1.989021                    0.994540      29.428963      80.707671       0.634403       0.374198      -1.124815      -0.005930       0.005463      -0.050255       0.050898      -0.047737      -0.046382       0.001235      -0.089183      -0.018530      -0.085310       0.011187       0.074123             10.748387       8.449203       0.542780       0.163666      10.721457      -4.423156      13.074502          -0.000002
          260              O       7.374096       4.648649       8.595592      -0.616138      39.190092 0.63215189E+03  0.15800352E+05                                 9.127026                            7.808299       0.355611       2.152797                    0.996298      28.533080      76.095556       0.677545       0.361679      -1.138617      -0.032667       0.040031       0.012056       0.053056       0.046282       0.023395      -0.028044       0.098547       0.093600      -0.092963       0.034143       0.058820             10.024705      11.204521       0.141062      -4.023659       9.319326      -1.227837       9.550266          -0.000002
          261              O       6.516160       3.025718       9.791295      -0.722363      55.805347 0.84873884E+03  0.22935784E+05                                11.762703                            9.170961      -0.163150       1.938546                    0.997290      31.875697      89.669230       0.609930       0.371610      -1.125980      -0.028959       0.075280      -0.012885       0.081681       0.025950       0.085058      -0.001418      -0.011649      -0.005477      -0.092349       0.006798       0.085551             15.238443       9.854840      -0.501710      -0.907394      27.908492      -3.020208       7.951997          -0.000003
          262              O       5.259788       9.178531       8.921331      -0.632680      39.217720 0.64964391E+03  0.16373887E+05                                 9.140048                            7.951855       0.232213       2.107245                    0.997264      28.926533      77.858024       0.665789       0.365000      -1.134273      -0.009294      -0.052831       0.013943       0.055425       0.047327       0.010188       0.016741       0.083468       0.117358      -0.083674       0.025638       0.058036              9.573748       9.178982       1.843328      -3.203682      10.227491      -2.707715       9.314771           0.000003
          263              O      13.910744       9.488912      10.378836      -0.711286      49.141987 0.81171566E+03  0.21679927E+05                                10.713611                            8.958075      -0.049088       1.981692                    0.997418      31.319358      87.429853       0.618580       0.370729      -1.127278       0.057451      -0.068092      -0.006191       0.089306       0.002987       0.042896       0.065730       0.075959       0.036135      -0.091366       0.007476       0.083891             12.161784      14.071440      -5.856380      -2.946638      14.333535       2.578140       8.080378           0.000004
          264              O       5.719242      11.679096      10.426695      -0.667219      44.056389 0.74016600E+03  0.19300697E+05                                 9.947272                            8.555048      -0.028270       2.014011                    0.995312      29.957878      82.390042       0.633454       0.370806      -1.128236       0.018173       0.013000       0.070192       0.073663       0.010261      -0.049924      -0.002394      -0.125546      -0.036206      -0.089434       0.019140       0.070294             10.574533       8.283522       0.506687      -1.625104       6.926248       0.349752      16.513828           0.000004
          265              O      14.314298      11.904831      11.848259      -0.650155      40.749830 0.66270444E+03  0.16806395E+05                                 9.439225                            8.065421       0.072594       2.054545                    0.995598      29.283797      79.371166       0.656124       0.368100      -1.130530       0.046532       0.036310       0.023477       0.063520       0.002329      -0.037736       0.002935      -0.026063      -0.225897      -0.088039       0.037149       0.050890             10.488911      17.443085       0.521201       0.393038       6.662452       0.304394       7.361196           0.000004
          266              O       7.013487      11.737237      17.394345      -0.666102      46.711680 0.67578033E+03  0.17234109E+05                                10.416662                            8.132975       0.084990       2.040199                    0.997760      29.963853      81.630164       0.654332       0.367049      -1.130538      -0.014042       0.002172      -0.065225       0.066755       0.058320       0.023103      -0.056919       0.042861      -0.119260      -0.101414       0.017454       0.083960             13.183040       9.309732      -1.342937       3.966407       6.915495      -2.877337      23.323891           0.000000
          267              O       5.698909      13.302265      16.501115      -0.676554      44.447272 0.73967149E+03  0.19258129E+05                                 9.972819                            8.500339       0.090981       2.041605                    0.996856      30.182722      82.573492       0.642194       0.366324      -1.133226       0.036770      -0.041272      -0.040854       0.068735       0.029364       0.000568      -0.010857       0.004650      -0.231896      -0.078426       0.009986       0.068440             10.935988      11.231631      -4.350012      -2.459173      10.716274       1.733014      10.860057          -0.000000
          268              O       3.316407      10.308408       0.227564      -0.663875      44.384886 0.73792406E+03  0.19231049E+05                                10.000484                            8.547034       0.015342       2.023177                    0.995920      30.092080      82.782873       0.633088       0.371236      -1.127710       0.021559       0.067161      -0.023368       0.074306      -0.047562      -0.045014       0.012206      -0.072139       0.227549      -0.104655       0.009446       0.095209             10.529256       8.390224       0.043974       0.276865      13.663376      -3.486903       9.534167          -0.000001
          269              O       6.570145      15.569804      18.388967      -0.647833      44.085867 0.64909362E+03  0.16384892E+05                                10.047797                            7.988480      -0.006229       2.028787                    0.995318      29.311759      79.402577       0.658139       0.368682      -1.129473       0.043971       0.021606       0.018187       0.052259      -0.056328       0.002235       0.008655       0.060410       0.149441      -0.089351       0.038473       0.050878             11.920744      18.409800      -0.762687       4.641370       6.897346      -1.593831      10.455086          -0.000001
          270              O      13.587592      16.467353      18.684819      -0.633648      32.744482 0.53754301E+03  0.12948929E+05                                 8.079273                            7.161891       0.402599       2.148759                    0.997951      29.030803      76.914780       0.710578       0.357827      -1.137529      -0.026948       0.034043       0.032458       0.054210       0.067925      -0.008788       0.001176       0.082410       0.141893      -0.103284       0.043435       0.059849              8.638576      12.128389       1.020986      -2.282109       6.385599      -0.702749       7.401740          -0.000002
          271              O       8.151806      10.928769       0.338414      -0.622793      38.382457 0.65628295E+03  0.16552267E+05                                 9.012403                            7.974432       0.320165       2.139928                    0.995416      28.774029      77.000534       0.668344       0.363362      -1.137679      -0.035482       0.008990       0.033023       0.049298      -0.009795       0.032611       0.001137      -0.141192       0.059256      -0.090772       0.029339       0.061433              9.633212       9.389794      -2.053223      -0.359433      10.463016      -1.717699       9.046825          -0.000001
          272              O       7.731144      10.518129       8.465258      -0.485082      33.734376 0.55488964E+03  0.13412996E+05                                 8.295906                            7.408361       0.379909       2.197785                    0.993934      26.589078      69.539953       0.683153       0.370910      -1.132436       0.048106      -0.021351       0.018569       0.055811       0.063895      -0.035362       0.068606      -0.092585       0.225988      -0.136203       0.017850       0.118353              8.829330       7.990133      -0.730499       0.045301       8.401469       3.204421      10.096388           0.000005
          273              O       6.698080      10.123162       6.640965      -0.536726      36.037951 0.61763991E+03  0.15338066E+05                                 8.680148                            7.824923       0.173122       2.118076                    0.992930      27.495296      72.932567       0.663460       0.371754      -1.131574       0.018250      -0.052308      -0.037944       0.067149       0.008139       0.080376      -0.065951       0.136840      -0.039190      -0.123650      -0.003125       0.126775              9.225962      11.181887      -2.004697       2.072516       7.365609       0.555848       9.130389           0.000003
          274              O       8.529219       9.049208       7.072825      -0.398720      28.668626 0.42923540E+03  0.96721173E+04                                 7.275997                            6.375013       1.159826       2.494121                    0.996115      24.310690      60.191989       0.765565       0.355057      -1.151786      -0.012725       0.011711       0.009431       0.019698      -0.053878      -0.065981      -0.009375      -0.025228      -0.205343      -0.110935       0.013192       0.097742              7.856121       9.130792      -3.457304      -0.758376       8.227267       1.414866       6.210303           0.000002

******************************************************
Auxiliary information for the entire system
The total spin magnetic moment of the unit cell is   -0.000005
The total net atomic charge of the unit cell is   0.000010
Accuracy of reproducing the electrostatic potential in the unit cell:
  The inner radius (bohr) =    5.0000
  The outer radius (bohr) =   12.0000
  Valid grid points have density less than (e/(bohr^3)) =    0.0001
  The number of valid grid points were=       103688
  The rms potential error without charges in kcal/mol is=      6.20447
  The rms potential error with partial charges in kcal/mol is=      0.73880
  The RRMSE value at monopole order=      0.11908
  The rms potential error with partial charges and cloud penetration in kcal/mol is=      0.75439
  The RRMSE value at monopole order with cloud penetration is=      0.12159
  The rms potential error with partial charges and atomic dipoles in kcal/mol is=      0.20792
  The RRMSE value at dipole order=      0.03351
  The rms potential error with partial charges, atomic dipoles and cloud penetration in kcal/mol is=      0.19970
  The RRMSE value at dipole order with cloud penetration=      0.03219

******************************************************
The electron densities and ab initio electrostatic potential were computed in VASP using the PBE functional and
projector augmented wave method. See the main text of the journal article for a description of computational details.
The atomic charges, dipoles, and quadrupoles were computed with the DDEC6 method as described in
(a) T. A. Manz and N. Gabaldon Limas, RSC Adv. 6 (2016) 47771-47801 DOI: 10.1039/c6ra04656h
(b) N. Gabaldon Limas and T. A. Manz, RSC Adv. 8 (2018) 2678-2707 DOI: 10.1039/c7ra11829e.
For each atom in the material, the electron cloud parameters were fit to the spherically averaged atom-in-material
electron density using radial positions for which this density was between 10^-4 and 10^-2 electrons per cubic bohr.
The polarizabilities, dispersion coefficients, and quantum Drude oscillator (QDO) parameters were fit using the MCLF method.
The magnetic structure of the system was optimized in VASP from the default ferromagnetic initial guess using spin polarization.
The atomic spin moments (ASMs) were computed on this optimized magnetic structure using the DDEC6 partition as inputs
to the method of T. A. Manz and D. S. Sholl, J. Chem. Theory Comput. 7 (2011) 4146-4164 DOI: 10.1021/ct200539n.
The RMSE and RRMSE were computed using a uniform grid with Ewald summation.
