# Supplementary material for: A collection of forcefield precursors for metal–organic frameworks
Source: RSC Adv. 2019 Nov 13;9(63):36492–507. doi: 10.1039/c9ra07327b (PMC9075174; doi:10.1039/c9ra07327b)
Supplement: RA-009-C9RA07327B-s3612 [file RA-009-C9RA07327B-s3612.xyz]

  412
jmolscript: load "" {1 1 1} spacegroup "x,y,z" unitcell [{     16.165200     0.000000     0.000000 }, {      7.140802    14.502504     0.000000 }, {      7.973809     4.961821    27.961336 }]
Co    17.777492     4.381700    14.456011     0.865943
Co    11.095292    14.773795    16.242740     0.867776
Co    23.482687     7.931842    27.485993     0.866218
Co    17.111275    18.517329    25.699264     0.868378
Co    13.502319    15.082625    13.505325     0.865971
Co    20.184519     4.690530    11.718596     0.867799
Co     7.797124    11.532483     0.475343     0.866197
Co    14.168536     0.946996     2.262072     0.868398
Co     3.986904     2.480910    13.980668     1.107403
Co     0.000000     0.000000     0.000000     1.107720
H     16.629437     3.330731    17.151484     0.091020
H     16.102026     4.141224    19.226215     0.124875
H     16.189991     7.833309    17.688341     0.123545
H     16.687499     6.915688    15.655552     0.087711
H     14.477040     5.320910    20.635466     0.122005
H     14.842138     8.410899    23.174355     0.140657
H     17.116529     8.248916    19.883306     0.143568
H     14.374485     4.418170    23.238666     0.126521
H     19.872413    18.009021    24.524888     0.082881
H     10.504963     6.625388    24.071914     0.087984
H     12.128283     7.673748    22.869577     0.125807
H     16.496772    11.060024    24.021584     0.137283
H     14.079056    13.870891    22.494895     0.117542
H     15.334708    10.831817    20.202065     0.132884
H     17.210149    12.819656    25.291028     0.121414
H     17.318760    14.140596    27.144865     0.088471
H     13.627831    15.237779    26.683503     0.094658
H     13.432060    14.009464    24.787724     0.126076
H     13.653814    14.924011    20.641058     0.118243
H     12.511678    15.736237    18.859921     0.093601
H     12.841252    12.362316    17.025657     0.085920
H     13.929897    11.438343    18.790018     0.121411
H     24.823861    13.169649    14.702070     0.117699
H     23.277377    11.529347    15.216559     0.127979
H     20.483612    14.315440    15.781378     0.132412
H     22.018277    15.964481    15.275278     0.115985
H     21.553492    10.879114    13.619967     0.125948
H     21.021410     8.815852    12.764350     0.111476
H     18.954402     7.990330    16.080564     0.105661
H     19.560556    10.013176    16.978123     0.129164
H      4.550723     1.974725     8.463896     0.109985
H     11.590751    14.919748     6.789012     0.130264
H     11.290683    12.005016     9.495670     0.131087
H     11.470977    13.559673    11.187331     0.116138
H     24.932699     8.497558    24.790520     0.091037
H     24.438548     9.328748    22.715789     0.124854
H     21.087360    10.880769    24.253663     0.123556
H     21.690829    10.029084    26.286452     0.087717
H     24.098020    11.307707    21.306538     0.122016
H     21.164578    12.345131    18.767649     0.140635
H     20.305213    10.233122    22.058698     0.143628
H     24.953210    11.000938    18.703338     0.126540
H     10.331615    12.072119    17.417116     0.082902
H     24.682338    15.447469    17.870090     0.088007
H     23.024725    14.454219    19.072427     0.125855
H     18.057016    12.030909    17.920420     0.137252
H     16.603265    15.441617    19.447109     0.117538
H     18.775080    12.972640    21.739939     0.132937
H     16.163247    12.168205    16.650976     0.121411
H     14.930197    12.654277    14.797139     0.088467
H     15.576294    16.450239    15.258501     0.094647
H     16.764749    16.083279    17.154280     0.126082
H     15.846312    16.288325    21.300946     0.118211
H     15.622154    17.671777    23.082083     0.093590
H     18.503460    15.885708    24.916347     0.085929
H     18.851499    14.500882    23.151986     0.121405
H     12.485978     5.492220    27.239934     0.117695
H     14.640707     6.155052    26.725445     0.127952
H     13.375297     9.892186    26.160626     0.132378
H     11.217949     9.243818    26.666726     0.115969
H      8.011758     2.452570     0.360701     0.125940
H     10.097842     2.018500     1.216318     0.111473
H     19.725341     8.470058    25.861440     0.105639
H     17.642795     8.819822    24.963881     0.129134
H     23.511063    13.773076     5.516772     0.109996
H      8.787662    13.175485     7.191656     0.130242
H     11.535147    12.157138     4.484998     0.131105
H     10.060753    12.682140     2.793337     0.116169
H     14.650374    16.133594    10.809852     0.091020
H     15.177785    15.323101     8.735121     0.124878
H     15.089820    11.631016    10.272995     0.123546
H     14.592312    12.548637    12.305784     0.087711
H     16.802771    14.143415     7.325870     0.122012
H     16.437673    11.053426     4.786981     0.140657
H     14.163282    11.215409     8.078030     0.143568
H     16.905326    15.046155     4.722670     0.126533
H     11.407398     1.455304     3.436448     0.082881
H     20.774848    12.838937     3.889422     0.087983
H     19.151528    11.790577     5.091759     0.125814
H     14.783039     8.404301     3.939752     0.137282
H     17.200755     5.593434     5.466441     0.117542
H     15.945103     8.632508     7.759271     0.132884
H     14.069662     6.644669     2.670308     0.121413
H     13.961051     5.323729     0.816471     0.088472
H     17.651980     4.226546     1.277833     0.094657
H     17.847751     5.454861     3.173612     0.126073
H     17.625997     4.540314     7.320278     0.118244
H     18.768133     3.728088     9.101415     0.093601
H     18.438559     7.102009    10.935679     0.085920
H     17.349914     8.025982     9.171318     0.121414
H      6.455950     6.294676    13.259266     0.117699
H      8.002434     7.934978    12.744777     0.127978
H     10.796199     5.148885    12.179958     0.132414
H      9.261534     3.499844    12.686058     0.115983
H      9.726319     8.585211    14.341369     0.125950
H     10.258401    10.648473    15.196986     0.111475
H     12.325409    11.473995    11.880772     0.105661
H     11.719255     9.451149    10.983213     0.129163
H     26.729088    17.489600    19.497440     0.109986
H     19.689060     4.544577    21.172324     0.130259
H     19.989128     7.459309    18.465666     0.131088
H     19.808834     5.904652    16.774005     0.116139
H      6.347112    10.966767     3.170816     0.091038
H      6.841263    10.135577     5.245547     0.124856
H     10.192451     8.583556     3.707673     0.123555
H      9.588982     9.435241     1.674884     0.087717
H      7.181791     8.156618     6.654798     0.122015
H     10.115233     7.119194     9.193687     0.140635
H     10.974598     9.231203     5.902638     0.143626
H      6.326601     8.463387     9.257998     0.126542
H     20.948196     7.392206    10.544220     0.082901
H      6.597473     4.016856    10.091246     0.088007
H      8.255086     5.010106     8.888909     0.125857
H     13.222795     7.433416    10.040916     0.137251
H     14.676546     4.022708     8.514227     0.117538
H     12.504731     6.491685     6.221397     0.132936
H     15.116564     7.296120    11.310360     0.121414
H     16.349614     6.810048    13.164197     0.088469
H     15.703517     3.014086    12.702835     0.094647
H     14.515062     3.381046    10.807056     0.126086
H     15.433499     3.176000     6.660390     0.118211
H     15.657657     1.792548     4.879253     0.093589
H     12.776351     3.578617     3.044989     0.085927
H     12.428312     4.963443     4.809350     0.121407
H     18.793833    13.972105     0.721402     0.117695
H     16.639104    13.309273     1.235891     0.127954
H     17.904514     9.572139     1.800710     0.132379
H     20.061862    10.220507     1.294610     0.115970
H     23.268053    17.011755    27.600635     0.125944
H     21.181969    17.445825    26.745018     0.111474
H     11.554470    10.994267     2.099896     0.105639
H     13.637016    10.644503     2.997455     0.129135
H      7.768748     5.691249    22.444564     0.109994
H     22.492149     6.288840    20.769680     0.130239
H     19.744664     7.307187    23.476338     0.131105
H     21.219058     6.782185    25.167999     0.116169
C     16.558318     4.250332    17.267523     0.087125
C     16.239929     4.729988    18.519072    -0.194547
C     16.127569     6.091471    18.717598     0.114222
C     16.289038     6.912375    17.608931    -0.203143
C     16.596341     6.352189    16.390656     0.085113
C     15.831656     6.689525    20.034856     0.103473
C     14.873410     6.130864    20.865867    -0.236662
C     14.499935     6.772996    22.043319     0.105126
C     15.100546     7.965138    22.400665    -0.282069
C     16.093265     8.485299    21.586431     0.298284
C     16.455563     7.874638    20.419604    -0.274618
C     13.440522     6.161038    22.890268     0.126156
C     13.596603     4.901198    23.407553    -0.203528
C     12.600218     4.358637    24.175651     0.085036
C     11.308478     6.178430    23.925676     0.097056
C     12.270429     6.808201    23.179109    -0.199564
C     16.005852    10.772447    22.096166     0.299468
C     16.011220    11.411317    23.310807    -0.281624
C     15.286760    12.586454    23.469347     0.102161
C     14.578217    13.093314    22.388921    -0.228172
C     14.600025    12.462906    21.153310     0.100721
C     15.319144    11.278209    21.018536    -0.284957
C     15.320799    13.309756    24.764237     0.109110
C     16.473998    13.334685    25.534012    -0.203974
C     16.525914    14.122223    26.657219     0.077599
C     14.371964    14.769561    26.380682     0.111305
C     14.244014    14.029667    25.242376    -0.200432
C     13.882970    13.048563    19.977536     0.106896
C     13.469418    14.358623    19.924689    -0.204458
C     12.789437    14.849459    18.838950     0.093600
C     12.975348    12.886948    17.783689     0.075037
C     13.641983    12.321016    18.843424    -0.203318
C     24.587577    15.843171    14.741216     0.592200
C     23.588242    14.741705    14.952884    -0.049421
C     23.953139    13.407203    14.925202    -0.071170
C     23.028340    12.424343    15.226625    -0.233746
C     21.750820    12.779537    15.539792     0.278436
C     21.360127    14.090342    15.565517    -0.226656
C     22.278125    15.071184    15.266610    -0.096505
C     20.608295    10.652071    15.381531     0.282787
C     21.040188    10.289317    14.121873    -0.239349
C     20.711210     9.057779    13.606266    -0.086855
C     19.927781     8.175763    14.321517    -0.054118
C     19.492067     8.565713    15.587326    -0.092370
C     19.840384     9.780516    16.122227    -0.228678
C     19.529349     6.848901    13.764806     0.594211
C     11.615853    16.212061    11.097575     0.593993
C     11.576531    15.192553    10.010718    -0.046013
C     11.611345    15.575134     8.677801    -0.096550
C     11.530691    14.653431     7.677903    -0.228902
C     11.359498    13.322518     7.991629     0.281456
C     11.361918    12.910397     9.292111    -0.226464
C     11.469703    13.840935    10.300117    -0.074760
C     24.139100     8.967586    24.674481     0.087110
C     23.849425     9.465109    23.422932    -0.194551
C     22.677613    10.167333    23.224406     0.114094
C     21.869817    10.385098    24.333073    -0.203138
C     22.236636     9.861947    25.551348     0.085118
C     22.271789    10.696993    21.907148     0.103528
C     23.196283    11.309894    21.076137    -0.236561
C     22.785177    11.928610    19.898685     0.105104
C     21.450341    11.916392    19.541339    -0.282193
C     20.545159    11.255556    20.355573     0.298314
C     20.932969    10.660769    21.522400    -0.274505
C     23.802176    12.608730    19.051736     0.126290
C     24.863485    11.912182    18.534451    -0.203481
C     25.790383    12.566412    17.766353     0.085119
C     24.728379    14.529162    18.016328     0.097085
C     23.738453    13.944348    18.762895    -0.199500
C     18.531872    12.344300    19.845838     0.299503
C     17.956344    12.621699    18.631197    -0.281642
C     17.222100    13.790747    18.472657     0.102142
C     17.080364    14.650312    19.553083    -0.228215
C     17.636297    14.352271    20.788694     0.100782
C     18.381477    13.183791    20.923468    -0.284920
C     16.558157    14.079720    17.177767     0.109149
C     16.026379    13.056148    16.407992    -0.203970
C     15.296911    13.357458    15.284785     0.077583
C     15.667640    15.575815    15.561322     0.111298
C     16.387951    15.363764    16.699628    -0.200437
C     17.427630    15.254280    21.964468     0.106793
C     16.435000    16.204000    22.017315    -0.204514
C     16.295024    17.030862    23.103054     0.093575
C     17.973554    15.997156    24.158315     0.075055
C     18.186798    15.149094    23.098580    -0.203298
C     10.191821     6.885200    27.200788     0.591980
C     11.621440     7.295186    26.989120    -0.049481
C     12.657490     6.378319    27.016802    -0.071270
C     13.947777     6.773828    26.715379    -0.233706
C     14.193447     8.076850    26.402212     0.278308
C     13.190051     9.006392    26.376487    -0.226778
C     11.904579     8.616092    26.675394    -0.096562
C     16.606788     8.162074    26.560473     0.282679
C     16.741446     7.614361    27.820131    -0.239286
C     10.017826     2.403662     0.374402    -0.086883
C     19.129001     7.678711    27.620487    -0.054175
C     18.971632     8.241865    26.354678    -0.092470
C     17.727914     8.466001    25.819777    -0.228770
C     12.521581     2.488213     0.215862     0.594065
C      7.617183    13.723830     2.883093     0.594041
C      8.549199    13.308751     3.969950    -0.045993
C      8.190589    13.446519     5.302867    -0.096539
C      9.053118    13.111725     6.302765    -0.228942
C     10.322760    12.677393     5.989039     0.281430
C     10.691423    12.493172     4.688557    -0.226457
C      9.808984    12.807528     3.680551    -0.074706
C     14.721493    15.213993    10.693813     0.087128
C     15.039882    14.734337     9.442264    -0.194548
C     15.152242    13.372854     9.243738     0.114223
C     14.990773    12.551950    10.352405    -0.203142
C     14.683470    13.112136    11.570680     0.085114
C     15.448155    12.774800     7.926480     0.103473
C     16.406401    13.333461     7.095469    -0.236662
C     16.779876    12.691329     5.918017     0.105127
C     16.179265    11.499187     5.560671    -0.282069
C     15.186546    10.979026     6.374905     0.298284
C     14.824248    11.589687     7.541732    -0.274618
C     17.839289    13.303287     5.071068     0.126154
C     17.683208    14.563127     4.553783    -0.203532
C     18.679593    15.105688     3.785685     0.085038
C     19.971333    13.285895     4.035660     0.097058
C     19.009382    12.656124     4.782227    -0.199563
C     15.273959     8.691878     5.865170     0.299468
C     15.268591     8.053008     4.650529    -0.281623
C     15.993051     6.877871     4.491989     0.102162
C     16.701594     6.371011     5.572415    -0.228171
C     16.679786     7.001419     6.808026     0.100722
C     15.960667     8.186116     6.942800    -0.284957
C     15.959012     6.154569     3.197099     0.109109
C     14.805813     6.129640     2.427324    -0.203973
C     14.753897     5.342102     1.304117     0.077600
C     16.907847     4.694764     1.580654     0.111305
C     17.035797     5.434658     2.718960    -0.200431
C     17.396841     6.415762     7.983800     0.106897
C     17.810393     5.105702     8.036647    -0.204458
C     18.490374     4.614866     9.122386     0.093600
C     18.304463     6.577377    10.177647     0.075038
C     17.637828     7.143309     9.117912    -0.203318
C      6.692234     3.621154    13.220120     0.592205
C      7.691569     4.722620    13.008452    -0.049421
C      7.326672     6.057122    13.036134    -0.071170
C      8.251471     7.039982    12.734711    -0.233745
C      9.528991     6.684788    12.421544     0.278436
C      9.919684     5.373983    12.395819    -0.226655
C      9.001686     4.393141    12.694726    -0.096503
C     10.671516     8.812254    12.579805     0.282788
C     10.239623     9.175008    13.839463    -0.239350
C     10.568601    10.406546    14.355070    -0.086856
C     11.352030    11.288562    13.639819    -0.054119
C     11.787744    10.898612    12.374010    -0.092370
C     11.439427     9.683809    11.839109    -0.228679
C     11.750462    12.615424    14.196530     0.594214
C     19.663958     3.252264    16.863761     0.593991
C     19.703280     4.271772    17.950618    -0.046012
C     19.668466     3.889191    19.283535    -0.096550
C     19.749120     4.810894    20.283433    -0.228898
C     19.920313     6.141807    19.969707     0.281456
C     19.917893     6.553928    18.669225    -0.226464
C     19.810108     5.623390    17.661219    -0.074760
C      7.140711    10.496739     3.286855     0.087104
C      7.430386     9.999216     4.538404    -0.194553
C      8.602198     9.296992     4.736930     0.114094
C      9.409994     9.079227     3.628263    -0.203139
C      9.043175     9.602378     2.409988     0.085113
C      9.008022     8.767332     6.054188     0.103528
C      8.083528     8.154431     6.885199    -0.236562
C      8.494634     7.535715     8.062651     0.105103
C      9.829470     7.547933     8.419997    -0.282193
C     10.734652     8.208769     7.605763     0.298314
C     10.346842     8.803556     6.438936    -0.274504
C      7.477635     6.855595     8.909600     0.126292
C      6.416326     7.552143     9.426885    -0.203482
C      5.489428     6.897913    10.194983     0.085121
C      6.551432     4.935163     9.945008     0.097085
C      7.541358     5.519977     9.198441    -0.199500
C     12.747939     7.120025     8.115498     0.299502
C     13.323467     6.842626     9.330139    -0.281643
C     14.057711     5.673578     9.488679     0.102141
C     14.199447     4.814013     8.408253    -0.228215
C     13.643514     5.112054     7.172642     0.100782
C     12.898334     6.280534     7.037868    -0.284920
C     14.721654     5.384605    10.783569     0.109150
C     15.253432     6.408177    11.553344    -0.203971
C     15.982900     6.106867    12.676551     0.077585
C     15.612171     3.888510    12.400014     0.111300
C     14.891860     4.100561    11.261708    -0.200440
C     13.852181     4.210045     5.996868     0.106793
C     14.844811     3.260325     5.944021    -0.204514
C     14.984787     2.433463     4.858282     0.093575
C     13.306257     3.467169     3.803021     0.075054
C     13.093013     4.315231     4.862756    -0.203298
C     21.087990    12.579125     0.760548     0.591976
C     19.658371    12.169139     0.972216    -0.049480
C     18.622321    13.086006     0.944534    -0.071268
C     17.332034    12.690497     1.245957    -0.233706
C     17.086364    11.387475     1.559124     0.278307
C     18.089760    10.457933     1.584849    -0.226775
C     19.375232    10.848233     1.285942    -0.096562
C     14.673023    11.302251     1.400863     0.282680
C     14.538365    11.849964     0.141205    -0.239283
C     21.261985    17.060663    27.586934    -0.086882
C     12.150810    11.785614     0.340849    -0.054175
C     12.308179    11.222460     1.606658    -0.092469
C     13.551897    10.998324     2.141559    -0.228768
C     18.758230    16.976112    27.745474     0.594057
C     23.662628     5.740495    25.078243     0.594039
C     22.730612     6.155574    23.991386    -0.045994
C     23.089222     6.017806    22.658469    -0.096538
C     22.226693     6.352600    21.658571    -0.228940
C     20.957051     6.786932    21.972297     0.281429
C     20.588388     6.971153    23.272779    -0.226457
C     21.470827     6.656797    24.280785    -0.074705
N     16.769332     5.043725    16.210585    -0.238326
N     11.451905     4.978715    24.450790    -0.228048
N     15.503273    14.864159    27.088663    -0.225679
N     12.504171    14.136003    17.762998    -0.222217
N     23.334100     9.128749    25.731419    -0.238363
N     25.741339    13.870526    17.491214    -0.227903
N     15.083028    14.602655    14.853341    -0.225637
N     17.061110    16.971625    24.179006    -0.222278
N     14.510479    14.420600    11.750751    -0.238339
N     19.827906    14.485610     3.510546    -0.228060
N     15.776538     4.600166     0.872673    -0.225679
N     18.775640     5.328322    10.198338    -0.222220
N      7.945711    10.335576     2.229917    -0.238347
N      5.538472     5.593799    10.470122    -0.227909
N     16.196783     4.861670    13.107995    -0.225635
N     14.218701     2.492700     3.782330    -0.222281
O     16.780841     9.633984    21.975932    -0.251529
O     20.790473    11.877561    15.980742    -0.237824
O     24.136666    17.007867    14.751842    -0.558808
O     25.802642    15.531597    14.579879    -0.570108
O     20.087569     6.470804    12.702276    -0.569299
O     18.662841     6.207503    14.400088    -0.564577
O      4.438147     2.917618    10.737992    -0.564396
O     11.665221    15.808231    12.297675    -0.574631
O     18.895208     3.641590    12.899683    -0.849325
O     19.210895    11.146121    19.966072    -0.251507
O     15.426872     8.539981    25.961262    -0.237614
O      9.346107     7.804223    27.190162    -0.558689
O      9.934606     5.657478    27.362125    -0.570344
O     12.614200     1.820390     1.278392    -0.569444
O     21.453586     7.944086    27.541916    -0.564495
O     22.714881    14.290585     3.242676    -0.564386
O      7.957669    13.501152     1.682993    -0.574619
O     15.679124     1.640334     1.080985    -0.849678
O     14.498970     9.830341     5.985404    -0.251529
O     10.489338     7.586764    11.980594    -0.237825
O      7.143145     2.456458    13.209494    -0.558817
O      5.477169     3.932728    13.381457    -0.570111
O     11.192242    12.993521    15.259060    -0.569293
O     12.616970    13.256822    13.561248    -0.564587
O     26.841664    16.546707    17.223344    -0.564390
O     19.614590     3.656094    15.663661    -0.574629
O     12.384603    15.822735    15.061653    -0.849327
O     12.068916     8.318204     7.995264    -0.251507
O     15.852939    10.924344     2.000074    -0.237614
O     21.933704    11.660102     0.771174    -0.558681
O     21.345205    13.806847     0.599211    -0.570344
O     18.665611    17.643935    26.682944    -0.569437
O      9.826225    11.520239     0.419420    -0.564485
O      8.564930     5.173740    24.718660    -0.564381
O     23.322142     5.963173    26.278343    -0.574618
O     15.600687    17.823991    26.880351    -0.849660
O     11.240549    12.358075     6.990334    -0.257144
O     20.039262     7.106250    20.971002    -0.257143

The following XYZ coordinates are in angstroms. Other properties are in atomic units.
The sperically averaged electron density of each atom fit to a function of the form exp(a - br)
eigen_1, eigen_2 and eigen_3 are the three eigenvalues of traceless quadrupole moment tensor
  atom number  atomic symbol              X              Y              Z     net charge C6 coefficient C8 coefficient C10 coefficient fluctuating dipole atomic polarizability isotropic forcefield polarizability              a              b squared Pearson coefficient          <r^3>          <r^4>         wp_QDO          m_QDO          q_QDO       dipole_x       dipole_y       dipole_z         dipole            Qxy            Qxz            Qyz     Q(x^2-y^2)  Q(3z^2 - R^2)        eigen_1        eigen_2        eigen_3 static polarizability      alpha(xx)      alpha(xy)      alpha(xz)      alpha(yy)      alpha(yz)      alpha(zz) atomic spin moment
            1             Co      17.777492       4.381700      14.456011       0.865943      99.603855 0.18332119E+04  0.57774693E+05                                17.692785                           14.126478       0.835835       2.110557                    0.995214      47.966721     128.398771       0.476096       0.408213      -1.143286       0.111125      -0.045063      -0.014980       0.120846       0.050105      -0.034220       0.033385      -0.117480      -0.098304      -0.093364      -0.003461       0.096824             22.429689      19.456089      -0.265213       0.263988      22.503875      -0.850514      25.329104           2.800709
            2             Co      11.095292      14.773795      16.242740       0.867776      99.593042 0.18852744E+04  0.59759870E+05                                17.635950                           14.268874       0.913363       2.133336                    0.995032      47.891868     128.057559       0.477128       0.404982      -1.146959      -0.000365       0.061497      -0.107155       0.123549       0.035170      -0.040174       0.058146      -0.112387      -0.079119      -0.100527       0.001975       0.098553             22.111559      19.766122      -0.484386      -0.673254      23.185808      -2.759182      23.382747           2.821798
            3             Co      23.482687       7.931842      27.485993       0.866218      99.606838 0.18332514E+04  0.57775116E+05                                17.691693                           14.125522       0.836665       2.110828                    0.995211      47.965246     128.385691       0.476178       0.408149      -1.143353      -0.008665      -0.119583       0.015112       0.120845      -0.016325       0.014394      -0.045445       0.150480      -0.101177      -0.093237      -0.003712       0.096950             22.428408      21.698523      -1.369283      -0.646644      20.259566       0.612357      25.327135           2.800756
            4             Co      17.111275      18.517329      25.699264       0.868378      99.575934 0.18848191E+04  0.59740493E+05                                17.632835                           14.266265       0.913992       2.133649                    0.995027      47.878960     128.008359       0.477227       0.404932      -1.147020      -0.055057       0.027451       0.107235       0.123629      -0.022901       0.034725      -0.061844       0.123789      -0.081142      -0.100611       0.001904       0.098707             22.107923      22.131184      -1.649609      -2.772369      20.813535       0.614329      23.379051           2.822763
            5             Co      13.502319      15.082625      13.505325       0.865971      99.607878 0.18333023E+04  0.57777834E+05                                17.692675                           14.126382       0.835963       2.110601                    0.995212      47.967398     128.397867       0.476124       0.408187      -1.143312      -0.111133       0.045070       0.014987       0.120858       0.050101      -0.034150       0.033381      -0.117386      -0.098321      -0.093279      -0.003513       0.096792             22.429555      19.455963      -0.265198       0.263993      22.503762      -0.850514      25.328940           2.800917
            6             Co      20.184519       4.690530      11.718596       0.867799      99.594905 0.18853168E+04  0.59761321E+05                                17.635869                           14.268805       0.913449       2.133366                    0.995032      47.891984     128.056367       0.477143       0.404969      -1.146972       0.000364      -0.061499       0.107157       0.123551       0.035155      -0.040169       0.058122      -0.112424      -0.078990      -0.100505       0.001969       0.098536             22.111460      19.766026      -0.484396      -0.673240      23.185734      -2.759141      23.382621           2.821879
            7             Co       7.797124      11.532483       0.475343       0.866197      99.601686 0.18331356E+04  0.57771025E+05                                17.691765                           14.125593       0.836540       2.110786                    0.995212      47.964036     128.385381       0.476146       0.408178      -1.143323       0.008668       0.119566      -0.015100       0.120827      -0.016358       0.014372      -0.045529       0.150587      -0.101094      -0.093352      -0.003641       0.096993             22.428493      21.698580      -1.369305      -0.646644      20.259664       0.612378      25.327235           2.800595
            8             Co      14.168536       0.946996       2.262072       0.868398      99.580830 0.18849319E+04  0.59744499E+05                                17.632767                           14.266198       0.914107       2.133689                    0.995026      47.880050     128.008498       0.477256       0.404904      -1.147049       0.055069      -0.027452      -0.107244       0.123643      -0.022919       0.034726      -0.061789       0.123704      -0.081080      -0.100528       0.001858       0.098670             22.107844      22.131111      -1.649594      -2.772359      20.813443       0.614302      23.378978           2.822938
            9             Co       3.986904       2.480910      13.980668       1.107403      76.722432 0.14829759E+04  0.44416817E+05                                15.251483                           12.895336       0.593859       2.083079                    0.994565      43.754424     114.961628       0.486329       0.420497      -1.132473      -0.000001       0.000000       0.000000       0.000001      -0.023586       0.055316      -0.031045       0.002912      -0.034389      -0.059639      -0.015048       0.074687             18.943059      17.605735      -0.919175      -4.536033      17.256863      -2.286204      21.966577           3.045866
           10             Co       0.000000       0.000000       0.000000       1.107720      76.711367 0.14826857E+04  0.44406002E+05                                15.250215                           12.894202       0.593758       2.083093                    0.994561      43.750889     114.950034       0.486343       0.420505      -1.132466       0.000001      -0.000002      -0.000002       0.000003      -0.012967      -0.003514       0.063713      -0.038561      -0.034446      -0.060057      -0.014752       0.074809             18.941661      16.595977      -0.421561      -4.054933      18.264611      -3.059018      21.964396           3.046259
           11              H      16.629437       3.330731      17.151484       0.091020       1.113946 0.77815254E+01  0.76283540E+02                                 1.810818                            1.654095      -0.980766       2.406767                    0.997382       3.645517      10.382902       0.473863       1.318523      -0.699804       0.003147      -0.046833      -0.004272       0.047133      -0.000336      -0.004176      -0.006422      -0.029685      -0.000428      -0.016015      -0.001307       0.017321              1.926584       1.423822      -0.109170      -0.049729       2.769333       0.327960       1.586599          -0.000261
           12              H      16.102026       4.141224      19.226215       0.124875       1.073177 0.79942042E+01  0.77456802E+02                                 1.653608                            1.596809      -0.864015       2.473675                    0.999217       3.233521       8.620490       0.528518       1.196085      -0.730411      -0.003569      -0.022122       0.026712       0.034866      -0.000235      -0.005415      -0.003851      -0.029052       0.014294      -0.018228       0.004312       0.013915              1.650856       1.386027       0.046213      -0.198947       1.715092      -0.236577       1.851448           0.000332
           13              H      16.189991       7.833309      17.688341       0.123545       1.048310 0.75043410E+01  0.71524193E+02                                 1.619701                            1.538835      -0.903132       2.452769                    0.999088       3.206533       8.460794       0.543079       1.183321      -0.732842      -0.003067       0.034754       0.001320       0.034914      -0.002423      -0.004433      -0.004382      -0.027099       0.008559      -0.016423       0.002542       0.013881              1.656456       1.317440      -0.133672      -0.060673       2.130006       0.159732       1.521921           0.000245
           14              H      16.687499       6.915688      15.655552       0.087711       1.306153 0.94491835E+01  0.96208613E+02                                 1.934073                            1.765285      -1.066337       2.361430                    0.996657       3.659752      10.259311       0.486429       1.236706      -0.718721       0.005066       0.029910      -0.034500       0.045941      -0.003284       0.000810      -0.006838      -0.037866       0.015412      -0.021786       0.001922       0.019864              2.040948       1.611981       0.069703      -0.153635       1.859282      -0.449250       2.651581          -0.000278
           15              H      14.477040       5.320910      20.635466       0.122005       1.218919 0.94165293E+01  0.95268145E+02                                 1.813573                            1.741972      -1.140955       2.340293                    0.996545       3.461472       9.500555       0.500987       1.208434      -0.726873      -0.015415      -0.029723      -0.009617       0.034836       0.010782      -0.003120       0.007155      -0.007631      -0.004700      -0.014325       0.000865       0.013460              1.812854       1.669727       0.317677      -0.141677       2.046787       0.216506       1.722048          -0.000093
           16              H      14.842138       8.410899      23.174355       0.140657       1.039563 0.77845882E+01  0.76921581E+02                                 1.776691                            1.694317      -1.373578       2.246219                    0.993093       3.697741      10.847697       0.448238       1.382881      -0.686117      -0.009585       0.014198       0.027934       0.032768       0.003284      -0.008874       0.006876      -0.001005      -0.002782      -0.013156       0.003764       0.009392              1.807100       1.536028       0.042971      -0.243017       1.721412       0.289560       2.163860          -0.000301
           17              H      17.116529       8.248916      19.883306       0.143568       0.985273 0.71743231E+01  0.69347882E+02                                 1.713278                            1.626408      -1.120512       2.369264                    0.996548       3.509488      10.129528       0.458294       1.382641      -0.687249       0.027030       0.012406      -0.016723       0.034120       0.008112      -0.008969      -0.000409       0.000366       0.001116      -0.011879      -0.000442       0.012320              1.763635       1.879956       0.192378      -0.389755       1.632261      -0.028774       1.778689          -0.000147
           18              H      14.374485       4.418170      23.238666       0.126521       1.088941 0.80040965E+01  0.76908142E+02                                 1.614923                            1.554930      -0.894324       2.459417                    0.999092       3.137297       8.096968       0.562737       1.132767      -0.746846       0.029401      -0.017870      -0.004291       0.034672      -0.007864      -0.006194      -0.008066      -0.001159      -0.032100      -0.017509       0.004112       0.013396              1.613546       1.895411      -0.249392      -0.245435       1.516021       0.015970       1.429208           0.000271
           19              H      19.872413      18.009021      24.524888       0.082881       1.291499 0.94122903E+01  0.95806166E+02                                 1.915635                            1.757425      -1.214153       2.285045                    0.995509       3.745398      10.521901       0.489010       1.230523      -0.719120       0.009929      -0.039589       0.016985       0.044208      -0.012674      -0.004974      -0.007747      -0.003524      -0.048016      -0.020988      -0.000006       0.020994              2.001384       1.588599       0.107487      -0.035511       2.594279      -0.488429       1.821274          -0.000594
           20              H      10.504963       6.625388      24.071914       0.087984       1.091999 0.76633821E+01  0.74926449E+02                                 1.792979                            1.645693      -0.994800       2.397567                    0.997227       3.676936      10.498680       0.472697       1.325282      -0.698090      -0.039313       0.022766       0.006436       0.045882      -0.013333      -0.005177      -0.007513      -0.006085      -0.029708      -0.018167      -0.000729       0.018896              1.898502       2.612473      -0.414905      -0.268777       1.623920       0.068167       1.459114          -0.000085
           21              H      12.128283       7.673748      22.869577       0.125807       1.088912 0.81417639E+01  0.79106129E+02                                 1.660695                            1.605412      -0.872350       2.470786                    0.999262       3.207379       8.512698       0.531042       1.187095      -0.733103      -0.004870       0.032896      -0.009574       0.034605      -0.006608      -0.006821      -0.009360      -0.004771      -0.033982      -0.018701       0.005179       0.013523              1.652527       1.515724      -0.052945      -0.051836       1.997731      -0.293070       1.444127           0.000298
           22              H      16.496772      11.060024      24.021584       0.137283       1.009669 0.73271199E+01  0.71049035E+02                                 1.721228                            1.626402      -1.271473       2.291579                    0.994877       3.573688      10.260252       0.466581       1.353798      -0.692338       0.015276      -0.012013       0.025063       0.031715      -0.007720       0.005941      -0.000518      -0.001802       0.017000      -0.011641       0.001530       0.010111              1.772792       1.538809      -0.190555       0.318711       1.782788      -0.182761       1.996781          -0.000550
           23              H      14.079056      13.870891      22.494895       0.117542       1.146671 0.89240225E+01  0.89831338E+02                                 1.788143                            1.731307      -1.229304       2.297110                    0.995315       3.605206      10.144319       0.483081       1.259560      -0.713373      -0.019017       0.027565       0.003582       0.033679      -0.013127       0.002226       0.002958      -0.005144       0.001732      -0.014524       0.001374       0.013150              1.789006       1.615439      -0.328330       0.049113       1.948368       0.065082       1.803211          -0.000131
           24              H      15.334708      10.831817      20.202065       0.132884       1.022481 0.77428568E+01  0.75928553E+02                                 1.718557                            1.660344      -1.239345       2.302998                    0.995270       3.580538      10.251648       0.467817       1.335138      -0.696527       0.001844      -0.013220      -0.028886       0.031821      -0.007372       0.002270       0.007670      -0.001858       0.023379      -0.013586       0.001664       0.011922              1.741021       1.457504      -0.124771       0.082271       1.744123       0.185121       2.021437          -0.000701
           25              H      17.210149      12.819656      25.291028       0.121414       1.056208 0.77427469E+01  0.74560371E+02                                 1.642511                            1.574123      -0.905327       2.450386                    0.998931       3.281415       8.773861       0.530005       1.200089      -0.728460       0.027384      -0.019418      -0.007208       0.034336      -0.008488       0.005521       0.008988       0.018690      -0.010592      -0.018235       0.003583       0.014651              1.668962       1.707823      -0.314438      -0.128358       1.750007       0.247220       1.549054           0.000210
           26              H      17.318760      14.140596      27.144865       0.088471       1.225567 0.89244075E+01  0.89168772E+02                                 1.828352                            1.697536      -0.924604       2.428709                    0.998416       3.483487       9.530411       0.506271       1.210849      -0.725834       0.039808       0.001225       0.020731       0.044900      -0.011056       0.005677       0.005725       0.025323      -0.007436      -0.018919       0.000311       0.018608              1.905928       2.078781       0.116213       0.566643       1.545897       0.191301       2.093107          -0.000136
           27              H      13.627831      15.237779      26.683503       0.094658       1.185995 0.83430497E+01  0.82014937E+02                                 1.789038                            1.639807      -0.912674       2.438077                    0.998687       3.443442       9.362005       0.515521       1.208626      -0.725752      -0.037735       0.027145       0.012038       0.048018      -0.009505       0.004784       0.004262       0.021840      -0.023834      -0.015141      -0.003656       0.018797              1.884830       2.067202      -0.480549      -0.440279       1.799570       0.447450       1.787719          -0.000054
           28              H      13.432060      14.009464      24.787724       0.126076       1.075604 0.79037085E+01  0.75723842E+02                                 1.602438                            1.545238      -0.891110       2.461639                    0.999097       3.134814       8.085661       0.564304       1.132899      -0.746632      -0.030904       0.000170      -0.015875       0.034743      -0.006284       0.004968       0.009868       0.020062      -0.008624      -0.018172       0.004536       0.013636              1.596728       1.828742       0.042506       0.269551       1.324080       0.129470       1.637360           0.000342
           29              H      13.653814      14.924011      20.641058       0.118243       1.076538 0.78660681E+01  0.76188339E+02                                 1.673188                            1.594106      -0.949532       2.427862                    0.998474       3.339367       9.008922       0.521996       1.211456      -0.725404       0.006919       0.020753       0.025624       0.033692      -0.005529       0.006395       0.006362      -0.023153       0.007482      -0.017172       0.003158       0.014014              1.691190       1.467241       0.061687       0.317894       1.619140       0.284043       1.987191           0.000277
           30              H      12.511678      15.736237      18.859921       0.093601       1.166946 0.82956930E+01  0.81720066E+02                                 1.789865                            1.650657      -1.001282       2.396069                    0.997839       3.513537       9.672953       0.504822       1.231664      -0.719801      -0.011771       0.043173      -0.001162       0.044764      -0.002208       0.004230       0.006140      -0.027356       0.008384      -0.016476       0.001178       0.015297              1.860706       1.639661      -0.520547       0.151192       2.472083      -0.107291       1.470375          -0.000148
           31              H      12.841252      12.362316      17.025657       0.085920       1.233046 0.90962100E+01  0.91957113E+02                                 1.879795                            1.746139      -1.015340       2.383082                    0.997379       3.651910      10.280917       0.482007       1.256980      -0.714096      -0.003774      -0.026438      -0.037685       0.046189      -0.006607       0.001910       0.009596      -0.030566       0.005438      -0.018373      -0.001869       0.020242              1.964218       1.718451       0.100619       0.347875       1.665503       0.411123       2.508699          -0.000302
           32              H      13.929897      11.438343      18.790018       0.121411       1.044128 0.76330135E+01  0.73103068E+02                                 1.620407                            1.556038      -0.852440       2.476552                    0.999299       3.225927       8.548835       0.537639       1.189531      -0.731457       0.010837      -0.032638      -0.001836       0.034439      -0.005844       0.005754       0.005904      -0.022883       0.008382      -0.016816       0.003230       0.013586              1.635627       1.474281      -0.289576       0.143859       1.965579      -0.087326       1.467022           0.000233
           33              H      24.823861      13.169649      14.702070       0.117699       1.070438 0.78047031E+01  0.76885001E+02                                 1.782338                            1.674246      -1.264345       2.284091                    0.994400       3.709200      10.734128       0.461644       1.346832      -0.693224       0.037585      -0.009485      -0.012716       0.040796      -0.003304      -0.011607      -0.001536      -0.000612      -0.016896      -0.014436       0.003269       0.011167              1.832408       2.433564      -0.129551      -0.267134       1.597660       0.049306       1.466001          -0.000156
           34              H      23.277377      11.529347      15.216559       0.127979       1.077684 0.80876365E+01  0.79422695E+02                                 1.724410                            1.655115      -1.021797       2.402233                    0.997876       3.416961       9.492192       0.491040       1.270182      -0.711974       0.013823      -0.030737      -0.001182       0.033723      -0.005306      -0.007034      -0.002081      -0.003466      -0.039513      -0.016168       0.003721       0.012447              1.746155       1.585223      -0.021268      -0.009585       2.289048       0.087073       1.364195           0.000011
           35              H      20.483612      14.315440      15.781378       0.132412       1.059620 0.74791777E+01  0.71498637E+02                                 1.660326                            1.556403      -0.906631       2.459244                    0.999020       3.224929       8.629714       0.527522       1.214567      -0.725291      -0.031240       0.012485       0.006775       0.034318      -0.004046      -0.005541      -0.000686      -0.001251      -0.047541      -0.017202       0.004814       0.012388              1.698730       2.263543      -0.126746      -0.238087       1.483351       0.002820       1.349295           0.000011
           36              H      22.018277      15.964481      15.275278       0.115985       1.142330 0.82940430E+01  0.81140043E+02                                 1.728161                            1.626279      -0.914798       2.443728                    0.998965       3.305292       8.866839       0.523579       1.195790      -0.730142      -0.013872       0.037905      -0.000277       0.040364      -0.010661      -0.003820       0.000993      -0.003873      -0.039784      -0.014119      -0.003681       0.017800              1.778572       1.548996      -0.068840      -0.017564       2.418139      -0.098909       1.368581          -0.000021
           37              H      21.553492      10.879114      13.619967       0.125948       1.154295 0.84672829E+01  0.83098711E+02                                 1.725519                            1.631366      -1.045541       2.384963                    0.998156       3.301094       8.812273       0.529500       1.178665      -0.734237       0.019327       0.017275      -0.025133       0.036105       0.005425      -0.014341       0.000728      -0.006819       0.031204      -0.017946      -0.000347       0.018293              1.765044       1.685360       0.469838      -0.199948       2.004199      -0.153824       1.605572           0.000060
           38              H      21.021410       8.815852      12.764350       0.111476       1.053731 0.73806261E+01  0.70543573E+02                                 1.666197                            1.553624      -0.867545       2.464827                    0.999142       3.351166       9.058919       0.522531       1.226394      -0.721273       0.015579      -0.009476      -0.033606       0.038234       0.005315      -0.010400      -0.000723      -0.002555       0.026458      -0.013106      -0.001699       0.014805              1.717945       1.437424      -0.055152      -0.273477       1.602059       0.384362       2.114351          -0.000092
           39              H      18.954402       7.990330      16.080564       0.105661       1.030365 0.71661964E+01  0.69080749E+02                                 1.730309                            1.595080      -1.231358       2.289795                    0.994257       3.735029      10.680267       0.477233       1.331396      -0.695465      -0.019338      -0.023052       0.021479       0.036969       0.002463      -0.008503      -0.000219      -0.002539       0.013644      -0.009382      -0.000743       0.010125              1.824839       1.692873       0.446332      -0.293747       2.030459      -0.322003       1.751186          -0.000161
           40              H      19.560556      10.013176      16.978123       0.129164       0.998445 0.69152478E+01  0.65802896E+02                                 1.681496                            1.559266      -1.008456       2.409937                    0.997585       3.453538       9.682447       0.488208       1.318451      -0.699998      -0.010009       0.004783       0.031945       0.033816       0.008093      -0.008274       0.001973      -0.009099       0.014520      -0.015076       0.005163       0.009913              1.752637       1.441352      -0.020837      -0.297404       1.648103       0.299411       2.168456           0.000080
           41              H       4.550723       1.974725       8.463896       0.109985       1.143484 0.83677178E+01  0.82056691E+02                                 1.724460                            1.629401      -0.966997       2.413434                    0.998596       3.365486       9.044406       0.524951       1.189817      -0.730925       0.002238       0.036412      -0.011350       0.038206       0.002646      -0.000636      -0.009259      -0.020583       0.017658      -0.013587      -0.002511       0.016098              1.758316       1.372584       0.009127       0.020593       2.408828      -0.027967       1.493535          -0.000031
           42              H      11.590751      14.919748       6.789012       0.130264       1.106030 0.81822262E+01  0.79453073E+02                                 1.669435                            1.600141      -0.934767       2.443890                    0.998786       3.189287       8.412047       0.537515       1.173482      -0.736560       0.005385       0.015456      -0.032105       0.036036       0.001146      -0.003627      -0.005910      -0.028009       0.026328      -0.018873       0.003426       0.015448              1.682550       1.352161       0.031089       0.037124       1.459289      -0.063895       2.236201           0.000045
           43              H      11.290683      12.005016       9.495670       0.131087       1.043144 0.75213832E+01  0.72870631E+02                                 1.719205                            1.619557      -0.930277       2.448012                    0.998589       3.403577       9.534605       0.483421       1.307754      -0.703536      -0.001780      -0.032290       0.008801       0.033516       0.000409       0.000788      -0.000908      -0.025338       0.006842      -0.013856       0.002235       0.011621              1.770318       1.337346       0.067528       0.016280       2.344766      -0.214460       1.628842           0.000038
           44              H      11.470977      13.559673      11.187331       0.116138       1.082028 0.78231596E+01  0.77307061E+02                                 1.813594                            1.689228      -1.278722       2.275842                    0.994035       3.762999      10.996999       0.453152       1.367809      -0.688812      -0.002802      -0.009258       0.039800       0.040958       0.000910      -0.006654      -0.003670      -0.008912       0.027799      -0.011254      -0.001289       0.012543              1.900852       1.387989       0.000245       0.034096       1.732624      -0.270747       2.581945          -0.000126
           45              H      24.932699       8.497558      24.790520       0.091037       1.113876 0.77810114E+01  0.76277808E+02                                 1.810796                            1.654083      -0.980802       2.406761                    0.997381       3.645502      10.383064       0.473842       1.318591      -0.699790       0.040631      -0.023513       0.004274       0.047138      -0.011972      -0.007604      -0.000907       0.017572      -0.000433      -0.016016      -0.001309       0.017325              1.926557       2.420209      -0.599774       0.272246       1.772876      -0.189476       1.586586          -0.000247
           46              H      24.438548       9.328748      22.715789       0.124854       1.073317 0.79956472E+01  0.77475387E+02                                 1.653854                            1.597035      -0.863978       2.473680                    0.999218       3.233827       8.621965       0.528432       1.196208      -0.730382       0.021426      -0.006572      -0.026706       0.034864      -0.011657      -0.005841      -0.003162       0.017343       0.014291      -0.018229       0.004318       0.013911              1.651103       1.687767      -0.102256      -0.300199       1.413797      -0.073997       1.851746           0.000343
           47              H      21.087360      10.880769      24.253663       0.123556       1.047857 0.75001207E+01  0.71472424E+02                                 1.619114                            1.538309      -0.902535       2.453068                    0.999093       3.205659       8.457228       0.543233       1.183178      -0.732879      -0.029838       0.018111      -0.001321       0.034930      -0.012236      -0.005872      -0.002047       0.012715       0.008532      -0.016440       0.002547       0.013893              1.655838       1.864771      -0.403293       0.116430       1.581380      -0.124911       1.521362           0.000279
           48              H      21.690829      10.029084      26.286452       0.087717       1.306153 0.94491770E+01  0.96208690E+02                                 1.934089                            1.765297      -1.066229       2.361489                    0.996659       3.659732      10.259318       0.486422       1.236724      -0.718718      -0.029071       0.008665       0.034504       0.045942      -0.017011      -0.005775       0.003746       0.017879       0.015422      -0.021790       0.001927       0.019862              2.040963       1.866303      -0.055509      -0.470923       1.605007       0.060629       2.651578          -0.000245
           49              H      24.098020      11.307707      21.306538       0.122016       1.218784 0.94150983E+01  0.95249390E+02                                 1.813394                            1.741804      -1.140902       2.340342                    0.996545       3.461176       9.499315       0.501030       1.208385      -0.726885       0.033477       0.000694       0.009630       0.034841       0.003545       0.005038      -0.005953       0.021746      -0.004707      -0.014318       0.000858       0.013460              1.812673       2.224785       0.044256       0.131653       1.491369      -0.222701       1.721866          -0.000076
           50              H      21.164578      12.345131      18.767649       0.140635       1.039713 0.77857189E+01  0.76932730E+02                                 1.776575                            1.694211      -1.373677       2.246135                    0.993092       3.697643      10.846110       0.448359       1.382508      -0.686189      -0.008505       0.014864      -0.027924       0.032757       0.001608       0.002242      -0.010995       0.005838      -0.002752      -0.013153       0.003769       0.009385              1.806978       1.719186      -0.047276       0.152424       1.538049      -0.345896       2.163700          -0.000316
           51              H      20.305213      10.233122      22.058698       0.143628       0.984817 0.71700238E+01  0.69295016E+02                                 1.712702                            1.625890      -1.119859       2.369641                    0.996558       3.508200      10.124544       0.458386       1.382589      -0.687264      -0.023080      -0.018749       0.016739       0.034124       0.005057      -0.004355      -0.007836       0.012635       0.001116      -0.011842      -0.000465       0.012307              1.763020       1.832431       0.215362      -0.197906       1.678566      -0.336772       1.778063          -0.000119
           52              H      24.953210      11.000938      18.703338       0.126540       1.089016 0.80048889E+01  0.76918882E+02                                 1.615132                            1.555119      -0.894231       2.459477                    0.999094       3.137278       8.097504       0.562633       1.132930      -0.746808       0.003052      -0.034265       0.004298       0.034669      -0.005256      -0.009966      -0.001992      -0.011745      -0.032091      -0.017500       0.004109       0.013391              1.613759       1.392539      -0.001713      -0.094106       2.019365      -0.227301       1.429371           0.000246
           53              H      10.331615      12.072119      17.417116       0.082902       1.291255 0.94100863E+01  0.95777963E+02                                 1.915400                            1.757228      -1.213848       2.285208                    0.995514       3.744912      10.520161       0.489035       1.230535      -0.719120       0.031132      -0.026400      -0.016973       0.044207      -0.009129      -0.009137      -0.001043      -0.017939      -0.047977      -0.020972      -0.000017       0.020989              2.001125       2.482885      -0.332971      -0.453788       1.699451       0.183871       1.821041          -0.000603
           54              H      24.682338      15.447469      17.870090       0.088007       1.091868 0.76621105E+01  0.74909798E+02                                 1.792742                            1.645484      -0.994543       2.397708                    0.997232       3.676412      10.496380       0.472765       1.325166      -0.698116      -0.003054       0.045329      -0.006426       0.045884      -0.010540      -0.009023      -0.001324      -0.017428      -0.029657      -0.018158      -0.000730       0.018888              1.898239       1.487762       0.138724      -0.057547       2.748029      -0.271177       1.458925          -0.000092
           55              H      23.024725      14.454219      19.072427       0.125855       1.088207 0.81346015E+01  0.79015407E+02                                 1.659643                            1.604436      -0.871984       2.471000                    0.999266       3.206098       8.506844       0.531362       1.186697      -0.733199      -0.027360       0.018908       0.009589       0.034612      -0.005919      -0.011409      -0.001969      -0.007552      -0.033932      -0.018685       0.005166       0.013519              1.651475       1.860458      -0.223112      -0.285532       1.650692       0.082896       1.443275           0.000289
           56              H      18.057016      12.030909      17.920420       0.137252       1.009964 0.73299530E+01  0.71084672E+02                                 1.721665                            1.626793      -1.271835       2.291386                    0.994870       3.574591      10.264045       0.466484       1.353925      -0.692309       0.004035      -0.019007      -0.025064       0.031714      -0.005440       0.002162       0.005567      -0.011129       0.017038      -0.011660       0.001536       0.010124              1.773256       1.584542      -0.212973      -0.023184       1.737900       0.366793       1.997326          -0.000567
           57              H      16.603265      15.441617      19.447109       0.117538       1.146709 0.89244478E+01  0.89836915E+02                                 1.788198                            1.731361      -1.229425       2.297046                    0.995313       3.605316      10.144785       0.483067       1.259578      -0.713368      -0.016325       0.029239      -0.003574       0.033678      -0.010045       0.003639       0.000688      -0.017680       0.001748      -0.014531       0.001379       0.013152              1.789061       1.623199      -0.332139       0.080075       1.940706       0.015335       1.803278          -0.000145
           58              H      18.775080      12.972640      21.739939       0.132937       1.021773 0.77357285E+01  0.75838845E+02                                 1.717608                            1.659464      -1.238186       2.303597                    0.995287       3.578597      10.243720       0.468004       1.334952      -0.696573       0.011044      -0.007504       0.028906       0.031841      -0.005232       0.007874      -0.001395      -0.010588       0.023469      -0.013596       0.001640       0.011957              1.740040       1.588447      -0.189479       0.202275       1.611436      -0.007986       2.020237          -0.000673
           59              H      16.163247      12.168205      16.650976       0.121411       1.056435 0.77450084E+01  0.74589081E+02                                 1.642878                            1.574456      -0.905536       2.450289                    0.998930       3.281916       8.776180       0.529886       1.200247      -0.728421       0.005321      -0.033141       0.007205       0.034330       0.002231       0.010500       0.000998      -0.024830      -0.010606      -0.018224       0.003577       0.014647              1.669343       1.492868      -0.208513       0.165158       1.965758      -0.224446       1.549404           0.000183
           60              H      14.930197      12.654277      14.797139       0.088467       1.225500 0.89238245E+01  0.89161403E+02                                 1.828276                            1.697474      -0.924551       2.428723                    0.998418       3.483426       9.530131       0.506283       1.210839      -0.725836      -0.018686      -0.035170      -0.020730       0.044897       0.003294       0.007644       0.002563      -0.032970      -0.007440      -0.018921       0.000311       0.018610              1.905847       1.741918       0.282017       0.421907       1.882594       0.423820       2.093028          -0.000169
           61              H      15.576294      16.450239      15.258501       0.094647       1.185892 0.83421254E+01  0.82003308E+02                                 1.788920                            1.639707      -0.912356       2.438216                    0.998690       3.443239       9.361207       0.515542       1.208613      -0.725757      -0.007691       0.045838      -0.012031       0.048010       0.002853       0.005939       0.002414      -0.028380      -0.023836      -0.015141      -0.003654       0.018795              1.884700       1.470815      -0.186921       0.206912       2.395692      -0.592588       1.787592          -0.000080
           62              H      16.764749      16.083279      17.154280       0.126082       1.075561 0.79033049E+01  0.75719159E+02                                 1.602417                            1.545216      -0.891066       2.461665                    0.999098       3.134719       8.085425       0.564298       1.132924      -0.746626       0.013496       0.027799       0.015880       0.034743       0.004113       0.011046       0.000102      -0.022182      -0.008624      -0.018166       0.004536       0.013629              1.596706       1.456223       0.225918       0.235218       1.696562       0.184638       1.637334           0.000301
           63              H      15.846312      16.288325      21.300946       0.118211       1.076714 0.78677560E+01  0.76209184E+02                                 1.673398                            1.594298      -0.949606       2.427793                    0.998472       3.339764       9.010417       0.521952       1.211489      -0.725395      -0.021673       0.002958      -0.025619       0.033687      -0.012554       0.008534       0.002931       0.005356       0.007483      -0.017181       0.003162       0.014019              1.691407       1.638578      -0.022585       0.395313       1.448170       0.159776       1.987471           0.000272
           64              H      15.622154      17.671777      23.082083       0.093590       1.167140 0.82975204E+01  0.81743830E+02                                 1.790168                            1.650919      -1.001424       2.395992                    0.997837       3.514009       9.675081       0.504737       1.231783      -0.719772      -0.033527       0.029635       0.001163       0.044762      -0.012192       0.007382       0.001083       0.013175       0.008384      -0.016480       0.001178       0.015302              1.861035       1.897380      -0.647443      -0.029481       2.215109       0.183099       1.470615          -0.000137
           65              H      18.503460      15.885708      24.916347       0.085929       1.233092 0.90966078E+01  0.91962235E+02                                 1.879845                            1.746179      -1.015420       2.383045                    0.997378       3.651981      10.281213       0.482000       1.256983      -0.714095       0.025395      -0.008287       0.037688       0.046194      -0.016146       0.009457      -0.002528       0.008176       0.005428      -0.018377      -0.001875       0.020252              1.964274       1.755642       0.082338       0.522537       1.628409       0.130479       2.508770          -0.000288
           66              H      18.851499      14.500882      23.151986       0.121405       1.043868 0.76303842E+01  0.73069339E+02                                 1.619923                            1.555599      -0.852295       2.476616                    0.999300       3.225393       8.546059       0.537820       1.189269      -0.731520       0.024493      -0.024143       0.001842       0.034441      -0.012629       0.007838       0.002547       0.004669       0.008367      -0.016807       0.003223       0.013585              1.635126       1.639700      -0.371089      -0.014780       1.799090       0.167532       1.466590           0.000259
           67              H      12.485978       5.492220      27.239934       0.117695       1.070428 0.78047812E+01  0.76886920E+02                                 1.782416                            1.674326      -1.264277       2.284120                    0.994400       3.709391      10.735198       0.461598       1.346947      -0.693201      -0.008100      -0.037906       0.012724       0.040797      -0.002266      -0.006518      -0.009741      -0.004868      -0.016927      -0.014456       0.003282       0.011174              1.832487       1.658180       0.252284      -0.073773       2.373215      -0.261444       1.466065          -0.000145
           68              H      14.640707       6.155052      26.725445       0.127952       1.077918 0.80898556E+01  0.79450396E+02                                 1.724690                            1.655364      -1.022053       2.402093                    0.997873       3.417431       9.494030       0.490990       1.270216      -0.711965       0.021464      -0.025985       0.001176       0.033724      -0.004608      -0.004976      -0.005386      -0.006307      -0.039485      -0.016159       0.003715       0.012443              1.746451       2.135275      -0.291980       0.073907       1.739699      -0.047076       1.364379           0.000024
           69              H      13.375297       9.892186      26.160626       0.132378       1.059882 0.74814252E+01  0.71524863E+02                                 1.660511                            1.556563      -0.907124       2.458965                    0.999016       3.225419       8.631062       0.527537       1.214452      -0.725315       0.002602       0.033533      -0.006768       0.034308      -0.002964      -0.003063      -0.004663      -0.005633      -0.047580      -0.017213       0.004826       0.012387              1.698926       1.535309       0.231958      -0.102662       2.212041      -0.214878       1.349428           0.000045
           70              H      11.217949       9.243818      26.666726       0.115969       1.142384 0.82945751E+01  0.81146300E+02                                 1.728186                            1.626308      -0.914969       2.443649                    0.998962       3.305413       8.867132       0.523587       1.195757      -0.730149      -0.027886       0.029183       0.000278       0.040365      -0.008033      -0.000804      -0.003858      -0.014533      -0.039801      -0.014124      -0.003673       0.017797              1.778594       2.193998      -0.386404      -0.096499       1.773180       0.027936       1.368606           0.000027
           71              H       8.011758       2.452570       0.360701       0.125940       1.154363 0.84678913E+01  0.83106690E+02                                 1.725645                            1.631471      -1.045527       2.384987                    0.998155       3.301149       8.812705       0.529457       1.178731      -0.734223      -0.024045      -0.009700       0.025132       0.036109       0.000594      -0.005687      -0.013185       0.012754       0.031172      -0.017943      -0.000342       0.018284              1.765182       2.314614       0.160140      -0.226356       1.375259      -0.111442       1.605674           0.000100
           72              H      10.097842       2.018500       1.216318       0.111473       1.053814 0.73814355E+01  0.70553837E+02                                 1.666336                            1.553749      -0.867660       2.464766                    0.999141       3.351414       9.060001       0.522485       1.226456      -0.721258       0.001628      -0.018172       0.033598       0.038232       0.002227      -0.005247      -0.009016       0.009988       0.026457      -0.013111      -0.001699       0.014809              1.718090       1.526355      -0.098888       0.224052       1.513384      -0.415182       2.114530          -0.000071
           73              H      19.725341       8.470058      25.861440       0.105639       1.030527 0.71676567E+01  0.69098619E+02                                 1.730505                            1.595252      -1.231572       2.289674                    0.994253       3.735484      10.682000       0.477201       1.331412      -0.695460       0.029222       0.007160      -0.021472       0.036962       0.000486      -0.003952      -0.007534       0.005464       0.013652      -0.009391      -0.000733       0.010124              1.825052       2.318645       0.138370      -0.418693       1.405123      -0.121310       1.751387          -0.000151
           74              H      17.642795       8.819822      24.963881       0.129134       0.998588 0.69164238E+01  0.65816126E+02                                 1.681564                            1.559325      -1.008686       2.409796                    0.997583       3.453761       9.682858       0.488239       1.318327      -0.700023       0.000131       0.011091      -0.031941       0.033812       0.001333      -0.001889      -0.008296       0.018382       0.014525      -0.015080       0.005160       0.009920              1.752710       1.591316      -0.094653       0.137266       1.498264      -0.399094       2.168551           0.000090
           75              H      23.511063      13.773076       5.516772       0.109996       1.143615 0.83690841E+01  0.82075398E+02                                 1.724773                            1.629677      -0.967062       2.413416                    0.998595       3.365772       9.046172       0.524825       1.190026      -0.730876      -0.033658       0.014080       0.011347       0.038208      -0.006546      -0.008582       0.003520       0.016738       0.017646      -0.013584      -0.002508       0.016092              1.758646       2.214326      -0.405224      -0.015984       1.567824       0.030831       1.493787          -0.000027
           76              H       8.787662      13.175485       7.191656       0.130242       1.106331 0.81851948E+01  0.79490448E+02                                 1.669865                            1.600533      -0.934921       2.443797                    0.998784       3.189753       8.414192       0.537389       1.173631      -0.736524      -0.016245       0.001999       0.032100       0.036032      -0.010403      -0.006901      -0.000640       0.018901       0.026323      -0.018875       0.003428       0.015447              1.682990       1.463380      -0.023511      -0.040924       1.348722       0.061552       2.236868           0.000024
           77              H      11.535147      12.157138       4.484998       0.131105       1.043117 0.75211154E+01  0.72867313E+02                                 1.719168                            1.619521      -0.930421       2.447957                    0.998588       3.403507       9.534330       0.483430       1.307742      -0.703538       0.029760      -0.012665      -0.008804       0.033519      -0.009788      -0.000460       0.001111       0.016101       0.006827      -0.013852       0.002231       0.011621              1.770279       2.201665      -0.358062      -0.185209       1.480367       0.109340       1.628804           0.000046
           78              H      10.060753      12.682140       2.793337       0.116169       1.081848 0.78216372E+01  0.77289427E+02                                 1.813524                            1.689166      -1.278612       2.275927                    0.994036       3.762769      10.996687       0.453112       1.367975      -0.688780       0.009548      -0.001576      -0.039805       0.040965      -0.002979      -0.006233      -0.004347       0.006864       0.027799      -0.011252      -0.001291       0.012543              1.900776       1.665508      -0.136424      -0.227836       1.454991       0.150185       2.581829          -0.000107
           79              H      14.650374      16.133594      10.809852       0.091020       1.113947 0.77815308E+01  0.76283617E+02                                 1.810819                            1.654097      -0.980769       2.406766                    0.997381       3.645519      10.382914       0.473862       1.318524      -0.699804      -0.003147       0.046834       0.004272       0.047133      -0.000336      -0.004176      -0.006422      -0.029685      -0.000428      -0.016015      -0.001307       0.017321              1.926586       1.423823      -0.109170      -0.049729       2.769335       0.327960       1.586600          -0.000262
           80              H      15.177785      15.323101       8.735121       0.124878       1.073170 0.79941257E+01  0.77455746E+02                                 1.653590                            1.596793      -0.864012       2.473676                    0.999217       3.233504       8.620390       0.528526       1.196072      -0.730414       0.003569       0.022122      -0.026712       0.034866      -0.000234      -0.005415      -0.003851      -0.029052       0.014294      -0.018228       0.004312       0.013916              1.650838       1.386013       0.046212      -0.198943       1.715072      -0.236573       1.851427           0.000328
           81              H      15.089820      11.631016      10.272995       0.123546       1.048304 0.75042864E+01  0.71523499E+02                                 1.619691                            1.538826      -0.903126       2.452772                    0.999088       3.206520       8.460733       0.543083       1.183316      -0.732843       0.003067      -0.034754      -0.001320       0.034914      -0.002423      -0.004433      -0.004382      -0.027099       0.008559      -0.016423       0.002542       0.013881              1.656446       1.317433      -0.133671      -0.060673       2.129992       0.159731       1.521912           0.000242
           82              H      14.592312      12.548637      12.305784       0.087711       1.306149 0.94491508E+01  0.96208206E+02                                 1.934070                            1.765283      -1.066343       2.361428                    0.996657       3.659747      10.259296       0.486429       1.236708      -0.718721      -0.005066      -0.029911       0.034501       0.045941      -0.003284       0.000810      -0.006839      -0.037865       0.015412      -0.021786       0.001922       0.019864              2.040945       1.611979       0.069703      -0.153634       1.859280      -0.449248       2.651575          -0.000277
           83              H      16.802771      14.143415       7.325870       0.122012       1.218892 0.94162480E+01  0.95264316E+02                                 1.813522                            1.741926      -1.140951       2.340294                    0.996545       3.461428       9.500297       0.501004       1.208406      -0.726879       0.015415       0.029723       0.009617       0.034836       0.010782      -0.003119       0.007155      -0.007631      -0.004700      -0.014325       0.000865       0.013460              1.812802       1.669682       0.317664      -0.141670       2.046726       0.216496       1.721999          -0.000099
           84              H      16.437673      11.053426       4.786981       0.140657       1.039565 0.77846099E+01  0.76921865E+02                                 1.776695                            1.694320      -1.373582       2.246218                    0.993093       3.697746      10.847724       0.448237       1.382883      -0.686117       0.009585      -0.014198      -0.027934       0.032768       0.003284      -0.008874       0.006876      -0.001005      -0.002782      -0.013156       0.003764       0.009392              1.807104       1.536031       0.042971      -0.243018       1.721416       0.289561       2.163866          -0.000303
           85              H      14.163282      11.215409       8.078030       0.143568       0.985271 0.71743058E+01  0.69347680E+02                                 1.713276                            1.626407      -1.120512       2.369265                    0.996548       3.509484      10.129517       0.458294       1.382642      -0.687248      -0.027031      -0.012406       0.016723       0.034121       0.008112      -0.008969      -0.000409       0.000366       0.001116      -0.011879      -0.000442       0.012320              1.763634       1.879954       0.192378      -0.389755       1.632260      -0.028774       1.778688          -0.000149
           86              H      16.905326      15.046155       4.722670       0.126533       1.088904 0.80037365E+01  0.76903663E+02                                 1.614868                            1.554880      -0.894302       2.459427                    0.999092       3.137250       8.096740       0.562755       1.132746      -0.746851      -0.029401       0.017870       0.004291       0.034672      -0.007864      -0.006194      -0.008066      -0.001159      -0.032101      -0.017509       0.004112       0.013397              1.613491       1.895339      -0.249377      -0.245420       1.515971       0.015970       1.429163           0.000267
           87              H      11.407398       1.455304       3.436448       0.082881       1.291500 0.94122984E+01  0.95806246E+02                                 1.915634                            1.757424      -1.214156       2.285043                    0.995509       3.745398      10.521892       0.489011       1.230521      -0.719121      -0.009929       0.039589      -0.016985       0.044208      -0.012674      -0.004974      -0.007747      -0.003524      -0.048016      -0.020988      -0.000006       0.020994              2.001383       1.588598       0.107486      -0.035510       2.594277      -0.488428       1.821273          -0.000596
           88              H      20.774848      12.838937       3.889422       0.087983       1.092004 0.76634241E+01  0.74926961E+02                                 1.792983                            1.645697      -0.994808       2.397563                    0.997227       3.676946      10.498715       0.472697       1.325282      -0.698090       0.039313      -0.022766      -0.006436       0.045883      -0.013333      -0.005177      -0.007513      -0.006084      -0.029708      -0.018168      -0.000729       0.018896              1.898508       2.612481      -0.414907      -0.268777       1.623924       0.068167       1.459118          -0.000086
           89              H      19.151528      11.790577       5.091759       0.125814       1.088892 0.81415585E+01  0.79103458E+02                                 1.660656                            1.605376      -0.872341       2.470790                    0.999262       3.207346       8.512512       0.531057       1.187073      -0.733108       0.004870      -0.032896       0.009574       0.034605      -0.006608      -0.006820      -0.009360      -0.004771      -0.033980      -0.018701       0.005178       0.013523              1.652489       1.515690      -0.052943      -0.051834       1.997680      -0.293060       1.444096           0.000293
           90              H      14.783039       8.404301       3.939752       0.137282       1.009668 0.73271058E+01  0.71048861E+02                                 1.721227                            1.626401      -1.271470       2.291580                    0.994877       3.573684      10.260236       0.466581       1.353798      -0.692338      -0.015276       0.012013      -0.025063       0.031715      -0.007720       0.005941      -0.000518      -0.001802       0.016999      -0.011641       0.001530       0.010111              1.772791       1.538808      -0.190555       0.318710       1.782786      -0.182761       1.996779          -0.000552
           91              H      17.200755       5.593434       5.466441       0.117542       1.146669 0.89240038E+01  0.89831126E+02                                 1.788143                            1.731307      -1.229302       2.297111                    0.995315       3.605203      10.144318       0.483080       1.259563      -0.713372       0.019017      -0.027565      -0.003582       0.033679      -0.013127       0.002226       0.002958      -0.005144       0.001732      -0.014524       0.001374       0.013150              1.789006       1.615439      -0.328330       0.049113       1.948368       0.065082       1.803211          -0.000134
           92              H      15.945103       8.632508       7.759271       0.132884       1.022484 0.77428827E+01  0.75928837E+02                                 1.718556                            1.660344      -1.239348       2.302996                    0.995270       3.580540      10.251641       0.467819       1.335133      -0.696528      -0.001844       0.013220       0.028886       0.031821      -0.007372       0.002270       0.007670      -0.001858       0.023379      -0.013586       0.001664       0.011922              1.741021       1.457504      -0.124771       0.082271       1.744123       0.185121       2.021437          -0.000704
           93              H      14.069662       6.644669       2.670308       0.121413       1.056206 0.77427265E+01  0.74560116E+02                                 1.642509                            1.574120      -0.905325       2.450387                    0.998931       3.281410       8.773841       0.530005       1.200088      -0.728460      -0.027385       0.019418       0.007208       0.034336      -0.008488       0.005521       0.008988       0.018690      -0.010592      -0.018235       0.003583       0.014651              1.668959       1.707821      -0.314438      -0.128357       1.750005       0.247219       1.549052           0.000208
           94              H      13.961051       5.323729       0.816471       0.088472       1.225562 0.89243661E+01  0.89168251E+02                                 1.828347                            1.697532      -0.924599       2.428712                    0.998416       3.483479       9.530382       0.506271       1.210849      -0.725834      -0.039808      -0.001225      -0.020731       0.044900      -0.011056       0.005677       0.005725       0.025323      -0.007437      -0.018919       0.000311       0.018608              1.905923       2.078776       0.116212       0.566641       1.545893       0.191300       2.093101          -0.000136
           95              H      17.651980       4.226546       1.277833       0.094657       1.185995 0.83430530E+01  0.82015036E+02                                 1.789044                            1.639812      -0.912671       2.438079                    0.998687       3.443444       9.362036       0.515517       1.208633      -0.725751       0.037735      -0.027144      -0.012038       0.048018      -0.009505       0.004784       0.004263       0.021840      -0.023833      -0.015141      -0.003656       0.018797              1.884837       2.067210      -0.480552      -0.440282       1.799576       0.447453       1.787725          -0.000055
           96              H      17.847751       5.454861       3.173612       0.126073       1.075618 0.79038410E+01  0.75725506E+02                                 1.602460                            1.545258      -0.891114       2.461637                    0.999097       3.134830       8.085750       0.564296       1.132909      -0.746629       0.030904      -0.000171       0.015875       0.034744      -0.006284       0.004968       0.009868       0.020061      -0.008623      -0.018172       0.004536       0.013636              1.596750       1.828770       0.042507       0.269557       1.324096       0.129473       1.637383           0.000338
           97              H      17.625997       4.540314       7.320278       0.118244       1.076535 0.78660350E+01  0.76187934E+02                                 1.673184                            1.594102      -0.949527       2.427864                    0.998474       3.339359       9.008894       0.521997       1.211456      -0.725404      -0.006919      -0.020753      -0.025624       0.033692      -0.005529       0.006395       0.006362      -0.023153       0.007482      -0.017172       0.003158       0.014014              1.691187       1.467237       0.061686       0.317893       1.619136       0.284043       1.987187           0.000273
           98              H      18.768133       3.728088       9.101415       0.093601       1.166943 0.82956700E+01  0.81719779E+02                                 1.789862                            1.650655      -1.001279       2.396071                    0.997840       3.513531       9.672931       0.504822       1.231664      -0.719801       0.011771      -0.043174       0.001162       0.044765      -0.002208       0.004230       0.006140      -0.027356       0.008383      -0.016475       0.001178       0.015297              1.860703       1.639659      -0.520545       0.151191       2.472078      -0.107291       1.470373          -0.000151
           99              H      18.438559       7.102009      10.935679       0.085920       1.233047 0.90962163E+01  0.91957170E+02                                 1.879793                            1.746138      -1.015341       2.383082                    0.997379       3.651909      10.280905       0.482008       1.256977      -0.714096       0.003774       0.026438       0.037685       0.046189      -0.006607       0.001910       0.009596      -0.030566       0.005438      -0.018373      -0.001869       0.020242              1.964216       1.718450       0.100619       0.347875       1.665502       0.411123       2.508697          -0.000305
          100              H      17.349914       8.025982       9.171318       0.121414       1.044121 0.76329436E+01  0.73102157E+02                                 1.620392                            1.556024      -0.852436       2.476554                    0.999299       3.225913       8.548756       0.537645       1.189521      -0.731459      -0.010837       0.032638       0.001836       0.034439      -0.005844       0.005754       0.005904      -0.022883       0.008382      -0.016816       0.003230       0.013586              1.635612       1.474268      -0.289571       0.143857       1.965558      -0.087325       1.467009           0.000228
          101              H       6.455950       6.294676      13.259266       0.117699       1.070441 0.78047240E+01  0.76885266E+02                                 1.782341                            1.674249      -1.264348       2.284089                    0.994400       3.709205      10.734150       0.461644       1.346833      -0.693224      -0.037585       0.009485       0.012716       0.040796      -0.003304      -0.011608      -0.001536      -0.000612      -0.016897      -0.014436       0.003270       0.011167              1.832412       2.433569      -0.129551      -0.267135       1.597663       0.049306       1.466003          -0.000156
          102              H       8.002434       7.934978      12.744777       0.127978       1.077685 0.80876428E+01  0.79422768E+02                                 1.724411                            1.655116      -1.021798       2.402232                    0.997876       3.416961       9.492191       0.491040       1.270182      -0.711974      -0.013822       0.030737       0.001182       0.033723      -0.005306      -0.007034      -0.002081      -0.003466      -0.039513      -0.016168       0.003721       0.012446              1.746156       1.585223      -0.021268      -0.009585       2.289049       0.087073       1.364195           0.000010
          103              H      10.796199       5.148885      12.179958       0.132414       1.059618 0.74791572E+01  0.71498339E+02                                 1.660318                            1.556396      -0.906632       2.459243                    0.999020       3.224922       8.629668       0.527526       1.214559      -0.725293       0.031240      -0.012485      -0.006775       0.034318      -0.004046      -0.005541      -0.000686      -0.001251      -0.047540      -0.017202       0.004814       0.012388              1.698721       2.263530      -0.126745      -0.238086       1.483344       0.002820       1.349289           0.000009
          104              H       9.261534       3.499844      12.686058       0.115983       1.142332 0.82940530E+01  0.81140174E+02                                 1.728164                            1.626281      -0.914797       2.443729                    0.998965       3.305291       8.866841       0.523578       1.195792      -0.730141       0.013872      -0.037905       0.000277       0.040364      -0.010660      -0.003820       0.000993      -0.003873      -0.039785      -0.014120      -0.003680       0.017800              1.778575       1.548998      -0.068840      -0.017564       2.418144      -0.098909       1.368583          -0.000021
          105              H       9.726319       8.585211      14.341369       0.125950       1.154284 0.84671725E+01  0.83097318E+02                                 1.725503                            1.631353      -1.045533       2.384967                    0.998156       3.301077       8.812198       0.529504       1.178660      -0.734238      -0.019326      -0.017275       0.025133       0.036105       0.005425      -0.014341       0.000728      -0.006819       0.031204      -0.017946      -0.000347       0.018293              1.765027       1.685345       0.469831      -0.199945       2.004179      -0.153822       1.605558           0.000064
          106              H      10.258401      10.648473      15.196986       0.111475       1.053731 0.73806250E+01  0.70543581E+02                                 1.666199                            1.553626      -0.867544       2.464827                    0.999142       3.351167       9.058932       0.522529       1.226397      -0.721273      -0.015579       0.009476       0.033606       0.038234       0.005315      -0.010400      -0.000723      -0.002555       0.026458      -0.013105      -0.001699       0.014805              1.717947       1.437426      -0.055152      -0.273478       1.602061       0.384363       2.114355          -0.000090
          107              H      12.325409      11.473995      11.880772       0.105661       1.030366 0.71661968E+01  0.69080748E+02                                 1.730309                            1.595079      -1.231355       2.289796                    0.994257       3.735028      10.680261       0.477233       1.331395      -0.695465       0.019338       0.023052      -0.021478       0.036969       0.002463      -0.008503      -0.000219      -0.002540       0.013644      -0.009382      -0.000743       0.010125              1.824839       1.692873       0.446332      -0.293747       2.030458      -0.322003       1.751185          -0.000161
          108              H      11.719255       9.451149      10.983213       0.129163       0.998445 0.69152523E+01  0.65802947E+02                                 1.681496                            1.559267      -1.008456       2.409936                    0.997585       3.453539       9.682450       0.488208       1.318451      -0.699998       0.010009      -0.004783      -0.031945       0.033816       0.008093      -0.008274       0.001973      -0.009099       0.014520      -0.015076       0.005163       0.009913              1.752638       1.441353      -0.020837      -0.297404       1.648103       0.299411       2.168457           0.000078
          109              H      26.729088      17.489600      19.497440       0.109986       1.143488 0.83677559E+01  0.82057179E+02                                 1.724465                            1.629406      -0.967000       2.413432                    0.998596       3.365494       9.044441       0.524950       1.189819      -0.730925      -0.002238      -0.036412       0.011350       0.038206       0.002646      -0.000636      -0.009259      -0.020582       0.017658      -0.013587      -0.002511       0.016098              1.758321       1.372588       0.009127       0.020593       2.408837      -0.027967       1.493539          -0.000026
          110              H      19.689060       4.544577      21.172324       0.130259       1.106046 0.81823873E+01  0.79455095E+02                                 1.669459                            1.600163      -0.934774       2.443887                    0.998786       3.189309       8.412152       0.537508       1.173491      -0.736557      -0.005385      -0.015456       0.032105       0.036037       0.001146      -0.003626      -0.005910      -0.028009       0.026328      -0.018873       0.003426       0.015447              1.682575       1.352178       0.031090       0.037125       1.459308      -0.063897       2.236240           0.000050
          111              H      19.989128       7.459309      18.465666       0.131088       1.043145 0.75213958E+01  0.72870799E+02                                 1.719208                            1.619559      -0.930277       2.448011                    0.998589       3.403582       9.534629       0.483420       1.307755      -0.703536       0.001780       0.032290      -0.008801       0.033515       0.000409       0.000788      -0.000908      -0.025338       0.006842      -0.013856       0.002235       0.011621              1.770321       1.337348       0.067528       0.016280       2.344769      -0.214460       1.628844           0.000040
          112              H      19.808834       5.904652      16.774005       0.116139       1.082031 0.78231858E+01  0.77307372E+02                                 1.813596                            1.689229      -1.278725       2.275840                    0.994035       3.763004      10.997012       0.453152       1.367807      -0.688812       0.002802       0.009258      -0.039799       0.040958       0.000910      -0.006654      -0.003670      -0.008912       0.027798      -0.011254      -0.001289       0.012543              1.900854       1.387990       0.000245       0.034096       1.732625      -0.270747       2.581947          -0.000125
          113              H       6.347112      10.966767       3.170816       0.091038       1.113874 0.77809956E+01  0.76277607E+02                                 1.810793                            1.654081      -0.980797       2.406763                    0.997381       3.645498      10.383046       0.473843       1.318589      -0.699790      -0.040631       0.023513      -0.004274       0.047138      -0.011972      -0.007605      -0.000907       0.017571      -0.000433      -0.016016      -0.001309       0.017325              1.926554       2.420204      -0.599772       0.272246       1.772874      -0.189476       1.586584          -0.000249
          114              H       6.841263      10.135577       5.245547       0.124856       1.073316 0.79956345E+01  0.77475182E+02                                 1.653848                            1.597030      -0.863979       2.473679                    0.999217       3.233824       8.621934       0.528436       1.196201      -0.730383      -0.021426       0.006572       0.026706       0.034863      -0.011658      -0.005841      -0.003162       0.017343       0.014291      -0.018229       0.004318       0.013911              1.651097       1.687760      -0.102255      -0.300196       1.413792      -0.073997       1.851738           0.000339
          115              H      10.192451       8.583556       3.707673       0.123555       1.047859 0.75001480E+01  0.71472777E+02                                 1.619119                            1.538314      -0.902539       2.453067                    0.999092       3.205665       8.457260       0.543230       1.183182      -0.732879       0.029838      -0.018111       0.001321       0.034930      -0.012236      -0.005872      -0.002047       0.012715       0.008532      -0.016440       0.002547       0.013893              1.655844       1.864778      -0.403294       0.116430       1.581385      -0.124912       1.521368           0.000276
          116              H       9.588982       9.435241       1.674884       0.087717       1.306150 0.94491586E+01  0.96208481E+02                                 1.934090                            1.765297      -1.066215       2.361495                    0.996660       3.659731      10.259323       0.486421       1.236727      -0.718717       0.029070      -0.008665      -0.034504       0.045942      -0.017012      -0.005774       0.003746       0.017879       0.015422      -0.021790       0.001928       0.019862              2.040963       1.866303      -0.055509      -0.470923       1.605007       0.060629       2.651579          -0.000246
          117              H       7.181791       8.156618       6.654798       0.122015       1.218789 0.94151532E+01  0.95250113E+02                                 1.813402                            1.741812      -1.140906       2.340339                    0.996545       3.461184       9.499355       0.501028       1.208388      -0.726885      -0.033477      -0.000694      -0.009630       0.034841       0.003545       0.005038      -0.005953       0.021747      -0.004707      -0.014318       0.000858       0.013460              1.812681       2.224796       0.044256       0.131653       1.491375      -0.222702       1.721873          -0.000080
          118              H      10.115233       7.119194       9.193687       0.140635       1.039715 0.77857285E+01  0.76932845E+02                                 1.776576                            1.694212      -1.373678       2.246135                    0.993092       3.697644      10.846113       0.448359       1.382507      -0.686189       0.008505      -0.014864       0.027924       0.032757       0.001608       0.002242      -0.010995       0.005838      -0.002751      -0.013154       0.003769       0.009385              1.806980       1.719187      -0.047276       0.152424       1.538050      -0.345896       2.163702          -0.000317
          119              H      10.974598       9.231203       5.902638       0.143626       0.984816 0.71700162E+01  0.69294923E+02                                 1.712701                            1.625890      -1.119860       2.369641                    0.996558       3.508198      10.124536       0.458386       1.382589      -0.687264       0.023080       0.018749      -0.016739       0.034124       0.005057      -0.004355      -0.007835       0.012635       0.001116      -0.011842      -0.000465       0.012307              1.763020       1.832430       0.215362      -0.197906       1.678565      -0.336772       1.778063          -0.000121
          120              H       6.326601       8.463387       9.257998       0.126542       1.088999 0.80047191E+01  0.76916749E+02                                 1.615106                            1.555094      -0.894227       2.459480                    0.999094       3.137255       8.097386       0.562643       1.132918      -0.746810      -0.003052       0.034265      -0.004298       0.034669      -0.005256      -0.009966      -0.001993      -0.011745      -0.032092      -0.017500       0.004108       0.013392              1.613732       1.392518      -0.001713      -0.094103       2.019327      -0.227294       1.429349           0.000240
          121              H      20.948196       7.392206      10.544220       0.082901       1.291255 0.94100801E+01  0.95777851E+02                                 1.915398                            1.757226      -1.213850       2.285208                    0.995514       3.744908      10.520135       0.489037       1.230532      -0.719120      -0.031133       0.026400       0.016973       0.044207      -0.009129      -0.009137      -0.001043      -0.017939      -0.047977      -0.020972      -0.000017       0.020989              2.001122       2.482880      -0.332970      -0.453787       1.699449       0.183871       1.821038          -0.000606
          122              H       6.597473       4.016856      10.091246       0.088007       1.091868 0.76621124E+01  0.74909825E+02                                 1.792742                            1.645485      -0.994547       2.397707                    0.997231       3.676413      10.496385       0.472765       1.325167      -0.698116       0.003054      -0.045330       0.006426       0.045884      -0.010540      -0.009023      -0.001325      -0.017429      -0.029658      -0.018158      -0.000730       0.018888              1.898239       1.487762       0.138724      -0.057547       2.748030      -0.271178       1.458925          -0.000093
          123              H       8.255086       5.010106       8.888909       0.125857       1.088198 0.81345082E+01  0.79014196E+02                                 1.659626                            1.604421      -0.871983       2.471001                    0.999266       3.206082       8.506758       0.531369       1.186688      -0.733201       0.027360      -0.018908      -0.009589       0.034612      -0.005919      -0.011409      -0.001968      -0.007552      -0.033931      -0.018685       0.005166       0.013519              1.651458       1.860438      -0.223108      -0.285528       1.650674       0.082895       1.443262           0.000285
          124              H      13.222795       7.433416      10.040916       0.137251       1.009965 0.73299654E+01  0.71084830E+02                                 1.721667                            1.626795      -1.271837       2.291386                    0.994870       3.574595      10.264063       0.466483       1.353926      -0.692309      -0.004035       0.019007       0.025064       0.031714      -0.005440       0.002161       0.005567      -0.011129       0.017038      -0.011660       0.001536       0.010124              1.773258       1.584544      -0.212974      -0.023184       1.737902       0.366793       1.997329          -0.000569
          125              H      14.676546       4.022708       8.514227       0.117538       1.146710 0.89244390E+01  0.89836688E+02                                 1.788188                            1.731351      -1.229429       2.297043                    0.995313       3.605309      10.144715       0.483073       1.259565      -0.713371       0.016326      -0.029239       0.003574       0.033678      -0.010045       0.003639       0.000688      -0.017681       0.001748      -0.014531       0.001379       0.013153              1.789051       1.623191      -0.332137       0.080074       1.940695       0.015335       1.803268          -0.000150
          126              H      12.504731       6.491685       6.221397       0.132936       1.021775 0.77357422E+01  0.75838988E+02                                 1.717607                            1.659464      -1.238188       2.303596                    0.995287       3.578597      10.243710       0.468005       1.334950      -0.696574      -0.011044       0.007504      -0.028906       0.031841      -0.005232       0.007874      -0.001395      -0.010588       0.023469      -0.013596       0.001640       0.011957              1.740040       1.588447      -0.189479       0.202275       1.611435      -0.007986       2.020237          -0.000676
          127              H      15.116564       7.296120      11.310360       0.121414       1.056435 0.77450162E+01  0.74589165E+02                                 1.642877                            1.574455      -0.905536       2.450289                    0.998930       3.281918       8.776182       0.529887       1.200244      -0.728422      -0.005321       0.033140      -0.007205       0.034329       0.002231       0.010500       0.000998      -0.024830      -0.010606      -0.018224       0.003577       0.014647              1.669342       1.492867      -0.208513       0.165158       1.965755      -0.224445       1.549403           0.000180
          128              H      16.349614       6.810048      13.164197       0.088469       1.225501 0.89238346E+01  0.89161497E+02                                 1.828274                            1.697472      -0.924553       2.428721                    0.998418       3.483428       9.530125       0.506285       1.210835      -0.725837       0.018686       0.035169       0.020730       0.044897       0.003294       0.007644       0.002563      -0.032971      -0.007439      -0.018922       0.000311       0.018611              1.905844       1.741916       0.282017       0.421906       1.882592       0.423820       2.093025          -0.000171
          129              H      15.703517       3.014086      12.702835       0.094647       1.185900 0.83421979E+01  0.82004186E+02                                 1.788927                            1.639713      -0.912365       2.438210                    0.998690       3.443252       9.361247       0.515542       1.208610      -0.725757       0.007691      -0.045837       0.012031       0.048010       0.002853       0.005939       0.002414      -0.028380      -0.023837      -0.015141      -0.003654       0.018795              1.884708       1.470820      -0.186923       0.206913       2.395704      -0.592592       1.787600          -0.000083
          130              H      14.515062       3.381046      10.807056       0.126086       1.075552 0.79032122E+01  0.75717987E+02                                 1.602399                            1.545200      -0.891066       2.461665                    0.999098       3.134709       8.085362       0.564304       1.132915      -0.746628      -0.013496      -0.027799      -0.015880       0.034743       0.004113       0.011046       0.000102      -0.022182      -0.008624      -0.018166       0.004536       0.013629              1.596689       1.456208       0.225914       0.235213       1.696543       0.184634       1.637316           0.000294
          131              H      15.433499       3.176000       6.660390       0.118211       1.076714 0.78677432E+01  0.76208944E+02                                 1.673389                            1.594290      -0.949605       2.427792                    0.998472       3.339758       9.010361       0.521957       1.211478      -0.725398       0.021673      -0.002958       0.025619       0.033687      -0.012554       0.008534       0.002931       0.005356       0.007483      -0.017181       0.003162       0.014018              1.691398       1.638570      -0.022584       0.395310       1.448163       0.159775       1.987460           0.000268
          132              H      15.657657       1.792548       4.879253       0.093589       1.167140 0.82975132E+01  0.81743725E+02                                 1.790166                            1.650917      -1.001423       2.395993                    0.997837       3.514006       9.675064       0.504738       1.231782      -0.719773       0.033527      -0.029635      -0.001163       0.044762      -0.012192       0.007382       0.001083       0.013174       0.008383      -0.016480       0.001178       0.015302              1.861032       1.897377      -0.647441      -0.029481       2.215105       0.183098       1.470613          -0.000140
          133              H      12.776351       3.578617       3.044989       0.085927       1.233087 0.90965688E+01  0.91961747E+02                                 1.879842                            1.746177      -1.015416       2.383048                    0.997378       3.651974      10.281190       0.481999       1.256985      -0.714094      -0.025395       0.008287      -0.037688       0.046195      -0.016145       0.009458      -0.002527       0.008176       0.005429      -0.018377      -0.001875       0.020252              1.964270       1.755639       0.082338       0.522536       1.628406       0.130478       2.508765          -0.000290
          134              H      12.428312       4.963443       4.809350       0.121407       1.043861 0.76303077E+01  0.73068363E+02                                 1.619909                            1.555586      -0.852289       2.476619                    0.999300       3.225378       8.545982       0.537826       1.189261      -0.731522      -0.024492       0.024143      -0.001842       0.034441      -0.012629       0.007838       0.002547       0.004670       0.008366      -0.016807       0.003223       0.013585              1.635112       1.639686      -0.371084      -0.014780       1.799073       0.167530       1.466577           0.000255
          135              H      18.793833      13.972105       0.721402       0.117695       1.070425 0.78047583E+01  0.76886653E+02                                 1.782415                            1.674325      -1.264279       2.284120                    0.994400       3.709387      10.735190       0.461597       1.346949      -0.693200       0.008100       0.037907      -0.012724       0.040797      -0.002266      -0.006518      -0.009741      -0.004869      -0.016927      -0.014456       0.003282       0.011174              1.832486       1.658179       0.252283      -0.073773       2.373214      -0.261444       1.466064          -0.000144
          136              H      16.639104      13.309273       1.235891       0.127954       1.077919 0.80898600E+01  0.79450430E+02                                 1.724689                            1.655363      -1.022052       2.402093                    0.997873       3.417430       9.494019       0.490992       1.270213      -0.711966      -0.021464       0.025985      -0.001176       0.033723      -0.004608      -0.004976      -0.005386      -0.006308      -0.039485      -0.016159       0.003715       0.012443              1.746449       2.135272      -0.291980       0.073906       1.739698      -0.047076       1.364378           0.000023
          137              H      17.904514       9.572139       1.800710       0.132379       1.059883 0.74814298E+01  0.71524874E+02                                 1.660507                            1.556560      -0.907127       2.458964                    0.999016       3.225418       8.631040       0.527540       1.214446      -0.725316      -0.002602      -0.033533       0.006768       0.034308      -0.002964      -0.003063      -0.004663      -0.005633      -0.047580      -0.017213       0.004826       0.012387              1.698922       1.535305       0.231957      -0.102661       2.212036      -0.214877       1.349425           0.000044
          138              H      20.061862      10.220507       1.294610       0.115970       1.142390 0.82946319E+01  0.81146994E+02                                 1.728192                            1.626313      -0.914977       2.443644                    0.998962       3.305423       8.867166       0.523586       1.195756      -0.730149       0.027886      -0.029183      -0.000278       0.040365      -0.008033      -0.000804      -0.003858      -0.014534      -0.039800      -0.014124      -0.003674       0.017797              1.778600       2.194005      -0.386406      -0.096499       1.773186       0.027936       1.368610           0.000025
          139              H      23.268053      17.011755      27.600635       0.125944       1.154342 0.84676868E+01  0.83104063E+02                                 1.725612                            1.631442      -1.045518       2.384992                    0.998156       3.301117       8.812546       0.529467       1.178717      -0.734226       0.024045       0.009700      -0.025133       0.036109       0.000594      -0.005687      -0.013185       0.012754       0.031173      -0.017942      -0.000342       0.018284              1.765147       2.314561       0.160135      -0.226349       1.375236      -0.111438       1.605644           0.000102
          140              H      21.181969      17.445825      26.745018       0.111474       1.053814 0.73814278E+01  0.70553731E+02                                 1.666333                            1.553747      -0.867661       2.464766                    0.999141       3.351411       9.059985       0.522487       1.226454      -0.721258      -0.001628       0.018172      -0.033598       0.038232       0.002228      -0.005247      -0.009016       0.009988       0.026458      -0.013111      -0.001699       0.014810              1.718087       1.526352      -0.098887       0.224051       1.513383      -0.415182       2.114528          -0.000070
          141              H      11.554470      10.994267       2.099896       0.105639       1.030527 0.71676522E+01  0.69098574E+02                                 1.730505                            1.595252      -1.231575       2.289673                    0.994253       3.735484      10.682004       0.477201       1.331413      -0.695460      -0.029222      -0.007161       0.021472       0.036963       0.000486      -0.003952      -0.007534       0.005464       0.013652      -0.009391      -0.000734       0.010124              1.825052       2.318645       0.138370      -0.418693       1.405124      -0.121310       1.751387          -0.000152
          142              H      13.637016      10.644503       2.997455       0.129135       0.998588 0.69164245E+01  0.65816134E+02                                 1.681564                            1.559325      -1.008688       2.409795                    0.997583       3.453761       9.682858       0.488239       1.318326      -0.700023      -0.000131      -0.011092       0.031941       0.033812       0.001333      -0.001889      -0.008296       0.018382       0.014525      -0.015080       0.005160       0.009920              1.752710       1.591316      -0.094653       0.137266       1.498264      -0.399094       2.168550           0.000089
          143              H       7.768748       5.691249      22.444564       0.109994       1.143626 0.83691928E+01  0.82076840E+02                                 1.724794                            1.629696      -0.967069       2.413413                    0.998595       3.365793       9.046289       0.524817       1.190038      -0.730873       0.033658      -0.014080      -0.011347       0.038208      -0.006545      -0.008582       0.003520       0.016738       0.017645      -0.013584      -0.002508       0.016092              1.758668       2.214358      -0.405233      -0.015984       1.567843       0.030832       1.493804          -0.000022
          144              H      22.492149       6.288840      20.769680       0.130239       1.106355 0.81854294E+01  0.79493440E+02                                 1.669903                            1.600568      -0.934928       2.443794                    0.998784       3.189784       8.414361       0.537376       1.173648      -0.736520       0.016245      -0.001999      -0.032100       0.036032      -0.010404      -0.006901      -0.000640       0.018901       0.026323      -0.018875       0.003428       0.015447              1.683030       1.463412      -0.023512      -0.040924       1.348749       0.061554       2.236929           0.000032
          145              H      19.744664       7.307187      23.476338       0.131105       1.043115 0.75210951E+01  0.72867074E+02                                 1.719166                            1.619519      -0.930420       2.447958                    0.998588       3.403504       9.534322       0.483430       1.307743      -0.703538      -0.029760       0.012664       0.008804       0.033520      -0.009788      -0.000460       0.001111       0.016102       0.006827      -0.013852       0.002231       0.011621              1.770277       2.201663      -0.358062      -0.185209       1.480365       0.109340       1.628802           0.000048
          146              H      21.219058       6.782185      25.167999       0.116169       1.081843 0.78215901E+01  0.77288873E+02                                 1.813522                            1.689164      -1.278605       2.275931                    0.994036       3.762761      10.996670       0.453111       1.367980      -0.688779      -0.009548       0.001576       0.039805       0.040965      -0.002979      -0.006233      -0.004347       0.006864       0.027800      -0.011252      -0.001291       0.012543              1.900773       1.665506      -0.136424      -0.227835       1.454989       0.150185       2.581825          -0.000106
          147              C      16.558318       4.250332      17.267523       0.087125      27.751707 0.34553126E+03  0.77204895E+04                                 8.166210                            6.323381      -0.008451       2.006214                    0.999599      26.696539      76.438299       0.631693       0.433953      -1.046410       0.010287       0.041562      -0.027956       0.051135       0.001301       0.024097      -0.006466      -0.004533      -0.105622      -0.045498       0.020217       0.025281              9.628002       5.297252      -0.940494      -2.303294      11.241434       2.343623      12.345321          -0.013298
          148              C      16.239929       4.729988      18.519072      -0.194547      33.771901 0.44298129E+03  0.10478708E+05                                 9.137018                            7.053522       0.096024       2.000991                    0.999372      29.940287      86.751448       0.614789       0.421170      -1.059639       0.016523       0.005252      -0.002118       0.017467       0.003103      -0.003376      -0.026685      -0.008604       0.005952      -0.024050      -0.005886       0.029935             10.866474       6.152010      -1.762316      -3.260926      12.311084       4.363896      14.136329           0.001229
          149              C      16.127569       6.091471      18.717598       0.114222      37.614596 0.40295740E+03  0.92766285E+04                                10.006211                            6.800607      -0.214767       1.950230                    0.999294      26.221216      74.104791       0.618169       0.430395      -1.057585       0.009672      -0.003407      -0.007122       0.012485       0.010962      -0.008706       0.006682       0.020470      -0.011085      -0.019345       0.001017       0.018328             13.633692       7.069328      -2.333688      -5.199604      12.804742       6.027324      21.027007          -0.023572
          150              C      16.289038       6.912375      17.608931      -0.203143      34.467952 0.44433532E+03  0.10506512E+05                                 9.230534                            7.041438       0.191416       2.028381                    0.999668      29.971325      86.494118       0.619035       0.418450      -1.062594       0.011646      -0.005399       0.001975       0.012987       0.001962       0.001024      -0.001215      -0.043494      -0.076132      -0.025471      -0.009076       0.034547             11.090051       6.058547      -1.235335      -3.438058      10.149333       2.308385      17.062272           0.000672
          151              C      16.596341       6.352189      16.390656       0.085113      28.357607 0.33946061E+03  0.75587653E+04                                 8.276760                            6.269557      -0.024014       2.000081                    0.999589      26.800055      76.849899       0.633474       0.434226      -1.045214       0.013606      -0.049159       0.014402       0.053001       0.014853       0.013833      -0.028026       0.029335      -0.066978      -0.047871       0.015711       0.032160              9.884632       5.502104      -1.068814      -2.504151       9.945449       1.648614      14.206343          -0.012283
          152              C      15.831656       6.689525      20.034856       0.103473      41.222068 0.40706469E+03  0.93860606E+04                                10.521424                            6.781934      -0.183732       1.951787                    0.999210      26.455494      74.594602       0.626919       0.423716      -1.062736       0.005694       0.012145       0.012666       0.018449      -0.002639      -0.003969       0.002284      -0.021906       0.007240      -0.013346       0.002351       0.010995             14.699312      10.715954       0.489233      -7.033056      12.164927       6.150278      21.217056          -0.001336
          153              C      14.873410       6.130864      20.865867      -0.236662      40.069858 0.47360994E+03  0.11412428E+05                                10.264181                            7.286246      -0.010401       1.952568                    0.999522      31.366388      92.265123       0.604687       0.420357      -1.058258       0.004246       0.010871       0.001899       0.011824       0.014915       0.021701       0.011139      -0.028961      -0.059694      -0.035240      -0.002196       0.037436             13.130592      12.299994       1.545657      -8.537696       8.957061       1.576337      18.134721          -0.006600
          154              C      14.499935       6.772996      22.043319       0.105126      41.280808 0.40348450E+03  0.92717210E+04                                10.497193                            6.732645      -0.164828       1.959998                    0.999102      26.253249      73.605292       0.632698       0.421285      -1.065559       0.010766       0.009863       0.000665       0.014617      -0.002298      -0.009046      -0.008694       0.001614      -0.012685      -0.014917       0.004321       0.010596             14.651856      15.678840       5.833644      -8.930056      12.138653      -1.410548      16.138076          -0.000420
          155              C      15.100546       7.965138      22.400665      -0.282069      38.841834 0.50262558E+03  0.12295345E+05                                10.014859                            7.511132      -0.068965       1.937461                    0.998826      31.784253      94.259566       0.594857       0.420918      -1.057703      -0.009331      -0.019866       0.014775       0.026457      -0.026759       0.014613       0.017152       0.009936       0.053975      -0.044355       0.018213       0.026142             11.961168      11.018902       5.715195      -3.861044      13.915194      -0.307308      10.949408          -0.008515
          156              C      16.093265       8.485299      21.586431       0.298284      33.862847 0.35040368E+03  0.78176403E+04                                 9.369711                            6.416160      -0.049231       2.004553                    0.999552      24.910874      70.117909       0.623141       0.440568      -1.047684       0.049513       0.045237       0.027814       0.072605       0.027938       0.005021       0.013792      -0.036366      -0.079348      -0.029700      -0.019642       0.049342             12.157717       8.621394       2.805341      -3.105702      16.691607       3.515969      11.160149           0.000328
          157              C      16.455563       7.874638      20.419604      -0.274618      40.408883 0.49961885E+03  0.12199327E+05                                10.305054                            7.498218      -0.070621       1.941306                    0.998813      31.510903      93.259377       0.594430       0.421996      -1.057387       0.017287      -0.031875      -0.010462       0.037740       0.010931       0.005407      -0.038370       0.033974      -0.032390      -0.051385       0.021610       0.029774             12.760370       9.118093       0.908434      -3.349611      14.892447       6.535879      14.270571          -0.007063
          158              C      13.440522       6.161038      22.890268       0.126156      36.723370 0.38915114E+03  0.88729485E+04                                 9.844643                            6.672288      -0.175715       1.967829                    0.999235      25.752736      72.215777       0.626172       0.429005      -1.059406       0.002184       0.000072       0.005122       0.005568       0.018049       0.001058       0.021151      -0.009627       0.038792      -0.029300      -0.002051       0.031351             13.487909      17.162904       4.047267      -8.812971      10.844424      -4.808197      12.456400          -0.019037
          159              C      13.596603       4.901198      23.407553      -0.203528      32.807501 0.42480028E+03  0.99167278E+04                                 8.861326                            6.833240       0.276244       2.057612                    0.999802      29.504207      84.169115       0.636536       0.412192      -1.068282      -0.002215       0.004843       0.009060       0.010510      -0.023260       0.004862       0.005848       0.024245      -0.021680      -0.025685      -0.004193       0.029878             10.429856      11.541759       2.588995      -5.019990      10.444120      -3.985740       9.303689           0.001384
          160              C      12.600218       4.358637      24.175651       0.085036      27.875640 0.34265530E+03  0.76475153E+04                                 8.191711                            6.307580      -0.068508       1.985924                    0.999546      26.792665      76.908322       0.630295       0.435411      -1.044540      -0.029508       0.044399       0.008410       0.053970      -0.012059       0.034939       0.008335      -0.026012       0.036382      -0.045804       0.011006       0.034799              9.602487      10.830906       1.662925      -3.929590       9.947774      -3.045666       8.028782          -0.011818
          161              C      11.308478       6.178430      23.925676       0.097056      27.021440 0.33519861E+03  0.74394683E+04                                 8.036256                            6.239129      -0.001503       2.012775                    0.999615      26.428294      75.631479       0.633708       0.435489      -1.044576       0.023602      -0.041791       0.009243       0.048877      -0.013649       0.023523       0.030138       0.005110      -0.003863      -0.045952       0.014494       0.031459              9.458067      12.436386       0.779910      -3.857239       8.678160      -2.320153       7.259656          -0.010238
          162              C      12.270429       6.808201      23.179109      -0.199564      32.896399 0.42979660E+03  0.10091485E+05                                 8.966839                            6.938297       0.186745       2.032261                    0.999335      29.745922      85.900870       0.621069       0.420024      -1.060238       0.002952      -0.002072       0.018012       0.018370      -0.005036       0.010198      -0.008148      -0.041562      -0.026226      -0.023476      -0.004741       0.028217             10.662365      14.617228       1.478757      -5.638143       8.678123      -2.486510       8.691745           0.001199
          163              C      16.005852      10.772447      22.096166       0.299468      32.408689 0.35245824E+03  0.78925561E+04                                 9.155979                            6.472892      -0.106338       1.987211                    0.999545      25.076570      71.231535       0.613587       0.445780      -1.042282       0.048579      -0.046979      -0.007244       0.067966      -0.030889      -0.006154       0.004277      -0.029394      -0.076064      -0.027438      -0.020101       0.047539             11.744498       6.672594      -3.684768       1.111669      17.187323       1.941088      11.373577           0.000667
          164              C      16.011220      11.411317      23.310807      -0.281624      39.672565 0.50289963E+03  0.12302494E+05                                10.182371                            7.520222      -0.020640       1.953194                    0.999104      31.698042      93.974883       0.593722       0.421707      -1.057314      -0.002570       0.021521       0.018326       0.028383       0.007905       0.008941      -0.032609       0.032229      -0.025511      -0.044998       0.021477       0.023521             12.576048       6.874585      -3.082228       0.523657      16.463115       4.962291      14.390445          -0.018048
          165              C      15.286760      12.586454      23.469347       0.102161      39.010697 0.41194555E+03  0.95417385E+04                                10.189533                            6.855162      -0.181358       1.952560                    0.999310      26.640218      75.668256       0.618147       0.427786      -1.058556       0.007603      -0.011735      -0.012466       0.018732      -0.008873       0.002105       0.010954       0.014183       0.004530      -0.018123       0.006095       0.012028             13.781477       6.954280      -2.011697       1.968284      13.924399       6.256301      20.465750          -0.001202
          166              C      14.578217      13.093314      22.388921      -0.228172      37.110598 0.48970718E+03  0.11937866E+05                                 9.852280                            7.497875      -0.189993       1.895944                    0.998361      31.761839      94.968920       0.583640       0.430498      -1.048575       0.010008      -0.008093      -0.003570       0.013357      -0.016869      -0.016992      -0.003829      -0.006800      -0.107019      -0.042133       0.006150       0.035983             11.840559       7.385135      -1.541650       3.857968       8.822446       1.327011      19.314095          -0.009683
          167              C      14.600025      12.462906      21.153310       0.100721      38.625566 0.41762123E+03  0.97101785E+04                                10.126620                            6.910811      -0.222137       1.938970                    0.999267      26.810083      76.394487       0.614264       0.428851      -1.057481       0.018958      -0.008199       0.005611       0.021404      -0.010511       0.010994       0.005336      -0.016410       0.014406      -0.021429       0.010495       0.010934             13.475895       9.716360      -4.338795       5.997220      11.546399      -2.626116      19.164925          -0.002325
          168              C      15.319144      11.278209      21.018536      -0.284957      37.418649 0.51932461E+03  0.12835795E+05                                 9.851391                            7.702804      -0.200674       1.888407                    0.998249      32.375227      97.193648       0.578405       0.428440      -1.050755      -0.008396       0.026329      -0.019549       0.033851       0.017496      -0.021339       0.028049       0.015743       0.045741      -0.046763       0.011363       0.035401             11.599031       8.573348      -4.922387       2.883628      14.418037      -2.473461      11.805709          -0.018731
          169              C      15.320799      13.309756      24.764237       0.109110      36.157853 0.40557137E+03  0.93450250E+04                                 9.734047                            6.813022      -0.129549       1.976813                    0.999386      26.201953      73.904910       0.619369       0.429184      -1.059110       0.003683       0.011485       0.005226       0.013144      -0.006551       0.007429      -0.000305      -0.041244      -0.006560      -0.023095       0.000277       0.022818             12.998045       8.399554      -0.763606       0.667069      11.321088       8.709722      19.273494          -0.022476
          170              C      16.473998      13.334685      25.534012      -0.203974      34.111167 0.45226806E+03  0.10741801E+05                                 9.176247                            7.103532       0.160317       2.016209                    0.999754      30.091115      87.041323       0.616369       0.418393      -1.062601      -0.007052       0.010042      -0.001315       0.012341      -0.022460      -0.007411       0.004457       0.008829      -0.085411      -0.029643      -0.008580       0.038223             11.059521       8.140621      -0.094262       1.943816      10.364113       6.341763      14.673828           0.000714
          171              C      16.525914      14.122223      26.657219       0.077599      27.655797 0.33602943E+03  0.74466390E+04                                 8.104825                            6.207828       0.128723       2.050378                    0.999708      26.536722      75.357988       0.642673       0.430064      -1.050089      -0.041034       0.034441      -0.011945       0.054888       0.010073       0.009590      -0.038389       0.020944      -0.051108      -0.051330       0.021369       0.029961              9.725551       7.833595      -0.619559       1.183084       8.988473       5.344585      12.354586          -0.010689
          172              C      14.371964      14.769561      26.380682       0.111305      26.767167 0.31993865E+03  0.69946778E+04                                 7.924018                            6.054813       0.052448       2.035938                    0.999651      25.757691      72.349788       0.651987       0.429701      -1.051653       0.056557       0.012946       0.005103       0.058244      -0.005913      -0.017663      -0.033601      -0.014303      -0.076456      -0.049481       0.011401       0.038080              9.422380       8.177352      -0.924497       0.036736       8.558744       5.462237      11.531042          -0.012203
          173              C      14.244014      14.029667      25.242376      -0.200432      33.152536 0.42335784E+03  0.98710272E+04                                 8.922643                            6.822950       0.268516       2.055461                    0.999812      29.436642      83.824592       0.637064       0.412352      -1.068571       0.010717       0.011144      -0.003430       0.015837       0.002326       0.020315      -0.005332       0.037826      -0.033788      -0.023689      -0.010031       0.033719             10.645521       8.298830      -1.217606      -0.484210       9.803611       6.587734      13.834123           0.001431
          174              C      13.882970      13.048563      19.977536       0.106896      35.486625 0.40035529E+03  0.92063222E+04                                 9.617658                            6.774921      -0.147771       1.968741                    0.999413      26.328500      74.485201       0.619543       0.429926      -1.057354      -0.000355       0.005115      -0.007934       0.009446      -0.010315      -0.003615       0.002980       0.005545       0.010487      -0.012431       0.000802       0.011629             12.647744       9.871741      -3.622363       7.409274      10.396863      -3.834654      17.674630          -0.029597
          175              C      13.469418      14.358623      19.924689      -0.204458      34.292225 0.44361334E+03  0.10495177E+05                                 9.202219                            7.044536       0.172344       2.021813                    0.999711      30.033945      86.968902       0.617148       0.419499      -1.060917       0.003705      -0.008616      -0.010115       0.013794       0.010202      -0.000580       0.028356      -0.013582       0.057391      -0.028652      -0.010440       0.039092             10.935474       9.301817      -3.297997       5.829910      10.262599      -2.596640      13.242004           0.000385
          176              C      12.789437      14.849459      18.838950       0.093600      26.914826 0.32320639E+03  0.70886097E+04                                 7.928735                            6.072045       0.152086       2.064276                    0.999754      26.020275      73.356144       0.652835       0.427781      -1.052160       0.000760      -0.040423      -0.037041       0.054833       0.007420      -0.029661      -0.003462      -0.002350      -0.081546      -0.043048       0.010920       0.032129              9.318712       7.833839      -2.587563       4.539931       9.044169      -1.258515      11.078130          -0.015289
          177              C      12.975348      12.886948      17.783689       0.075037      27.728915 0.34917306E+03  0.78230246E+04                                 8.148283                            6.343905       0.010387       2.008669                    0.999697      26.891627      77.123351       0.632511       0.432219      -1.047366      -0.002900       0.052436       0.015562       0.054774       0.022614      -0.018971       0.024631      -0.001506      -0.006583      -0.044212       0.018081       0.026130              9.645507       8.434067      -2.310124       4.638921       8.158120      -1.190269      12.344335          -0.014914
          178              C      13.641983      12.321016      18.843424      -0.203318      34.229825 0.44326164E+03  0.10490964E+05                                 9.232031                            7.057603       0.129837       2.008693                    0.999615      30.085396      87.303036       0.614137       0.421391      -1.059099       0.007673       0.010157      -0.001093       0.012776      -0.014017      -0.006818       0.001377      -0.039007      -0.080842      -0.029105      -0.008568       0.037673             11.093404       9.106741      -2.441176       6.034717       8.847423      -1.923950      15.326048           0.000801
          179              C      24.587577      15.843171      14.741216       0.592200      24.734464 0.25037788E+03  0.52120433E+04                                 7.948143                            5.673040      -0.085004       2.030214                    0.999507      22.729043      64.844502       0.610418       0.482022      -1.009412       0.047878       0.051028      -0.027121       0.075044      -0.010911       0.011648       0.010556      -0.000353       0.316306      -0.065077      -0.041808       0.106885             10.136013      11.602557       2.705052      -1.197953      13.881727      -1.569516       4.923755           0.002091
          180              C      23.588242      14.741705      14.952884      -0.049421      38.538137 0.45384404E+03  0.10726608E+05                                 9.946005                            7.081647      -0.096407       1.968168                    0.999181      27.843832      78.845546       0.625399       0.414375      -1.071324      -0.027679      -0.032764       0.001928       0.042934      -0.010926      -0.006664      -0.004852       0.006600       0.006705      -0.015974       0.004735       0.011239             13.057080      14.785212       6.133323      -2.134034      18.621177      -2.041933       5.764852           0.004855
          181              C      23.953139      13.407203      14.925202      -0.071170      33.632273 0.43567440E+03  0.10337501E+05                                 9.335231                            7.160545      -0.293982       1.885713                    0.998839      29.710966      88.277512       0.584913       0.441328      -1.039788      -0.026794      -0.008740       0.010448       0.030057      -0.008842      -0.009078      -0.002050       0.024256       0.063684      -0.026124       0.001315       0.024810             11.227164      12.924855       4.169855      -1.832650      15.225829      -1.074323       5.530808          -0.001351
          182              C      23.028340      12.424343      15.226625      -0.233746      35.186183 0.46508515E+03  0.11157734E+05                                 9.378585                            7.221999       0.055470       1.982018                    0.998997      30.809400      90.466997       0.607084       0.420546      -1.057997       0.045480       0.017577      -0.007912       0.049396      -0.007969       0.003315      -0.001088      -0.049618      -0.024679      -0.022617      -0.007619       0.030237             11.210926      14.200104       5.127950      -1.804000      14.013951      -0.679186       5.418721           0.000106
          183              C      21.750820      12.779537      15.539792       0.278436      31.882827 0.35061789E+03  0.78236428E+04                                 9.023027                            6.428712      -0.004102       2.020251                    0.999609      24.963848      70.273332       0.620992       0.442023      -1.046817      -0.044430      -0.044527       0.023548       0.067166       0.047753      -0.014734      -0.006048      -0.016213      -0.090328      -0.040094      -0.025495       0.065589             11.699027      12.845179       5.417269      -1.614456      17.110160      -0.843588       5.141743          -0.001570
          184              C      21.360127      14.090342      15.565517      -0.226656      35.858523 0.44418603E+03  0.10500568E+05                                 9.385051                            6.985662       0.128420       1.999542                    0.999737      30.357424      87.556565       0.628893       0.411985      -1.066894       0.013076       0.041368      -0.002603       0.043463      -0.012466      -0.014559      -0.004386       0.045466      -0.043105      -0.025889      -0.010626       0.036515             11.364450      12.574970       3.840755      -1.931416      16.128527      -1.393445       5.389853           0.000019
          185              C      22.278125      15.071184      15.266610      -0.096505      34.010661 0.42471521E+03  0.99548967E+04                                 9.182267                            6.919309      -0.029475       1.955408                    0.999627      29.526211      85.537984       0.618170       0.422726      -1.057229      -0.007869      -0.027653      -0.001873       0.028812      -0.021288       0.003123       0.004601      -0.025041      -0.009099      -0.024358      -0.002062       0.026420             11.054152      13.476805       4.436695      -2.025818      14.321157      -1.828180       5.364495          -0.000509
          186              C      20.608295      10.652071      15.381531       0.282787      33.157219 0.34795360E+03  0.77353507E+04                                 9.210588                            6.370329      -0.000739       2.021505                    0.999669      24.838217      69.377248       0.629961       0.437355      -1.051505       0.008105       0.057641       0.024673       0.063221       0.028901       0.005307       0.027161      -0.061050      -0.053350      -0.035882      -0.024538       0.060420             12.122911       8.268397       5.902079      -1.035900      18.646888       2.816196       9.453449          -0.005650
          187              C      21.040188      10.289317      14.121873      -0.239349      36.669249 0.45328302E+03  0.10774846E+05                                 9.534338                            7.072421       0.067162       1.979887                    0.999846      30.712840      88.954862       0.622682       0.413807      -1.065245      -0.004092      -0.037332      -0.029866       0.047983       0.019546      -0.030467      -0.021031      -0.013000       0.000802      -0.033857      -0.013652       0.047509             11.481886       7.255854       4.104160      -0.610028      17.020767       4.292199      10.169035           0.000476
          188              C      20.711210       9.057779      13.606266      -0.086855      34.982928 0.41520907E+03  0.96667037E+04                                 9.319324                            6.824010       0.052763       1.985196                    0.999598      29.134424      83.822389       0.625534       0.420575      -1.059723       0.008720       0.020260       0.027309       0.035104      -0.013446      -0.017640      -0.000314       0.013888       0.054803      -0.026610      -0.002804       0.029414             11.252434       7.368451       3.937526      -1.104746      16.588255       3.505040       9.800597          -0.004284
          189              C      19.927781       8.175763      14.321517      -0.054118      40.549078 0.44738251E+03  0.10508549E+05                                10.159471                            6.972367       0.035988       2.007306                    0.999341      27.619894      77.306567       0.639926       0.407486      -1.078639       0.021973       0.036840       0.027113       0.050745      -0.003594      -0.011133      -0.001209       0.002102      -0.001162      -0.011765      -0.000094       0.011859             13.300831       8.061199       4.770261      -1.111584      19.551206       5.074225      12.290088           0.005223
          190              C      19.492067       8.565713      15.587326      -0.092370      37.393822 0.44149203E+03  0.10472760E+05                                 9.884695                            7.125694      -0.091444       1.940493                    0.999587      29.767180      87.404251       0.598694       0.431283      -1.049542       0.025586       0.020250      -0.002887       0.032757      -0.001248      -0.007577      -0.022841       0.011799      -0.005643      -0.027409       0.006310       0.021100             12.312242       7.417076       3.897975      -1.426332      17.563809       3.675088      11.955842          -0.004007
          191              C      19.840384       9.780516      16.122227      -0.228678      39.566477 0.45914844E+03  0.10951218E+05                                10.057606                            7.113816       0.117900       1.997642                    0.999745      30.530136      88.623060       0.621317       0.413317      -1.065385      -0.011985      -0.033885       0.000713       0.035949      -0.012191      -0.011204       0.016235      -0.015096       0.085206      -0.028622      -0.009882       0.038504             12.763827       8.505506       5.357167      -1.669772      19.036177       2.405133      10.749797           0.000564
          192              C      19.529349       6.848901      13.764806       0.594211      25.539925 0.24102520E+03  0.49574396E+04                                 7.999894                            5.512374       0.113086       2.098791                    0.999653      22.298787      62.722719       0.629890       0.472766      -1.016851      -0.003542      -0.078312      -0.016913       0.080195      -0.045791       0.051516      -0.039405       0.038144       0.002736      -0.051665      -0.042475       0.094139             10.175069       7.756534       2.647737      -2.299835      12.133155       3.060151      10.635518          -0.012769
          193              C      11.615853      16.212061      11.097575       0.593993      25.127240 0.25273487E+03  0.52756396E+04                                 8.030826                            5.706376      -0.144291       2.009391                    0.999375      22.807267      65.246033       0.607308       0.483155      -1.008400      -0.022218       0.046726       0.059061       0.078519       0.006937      -0.013018      -0.012003       0.146019      -0.159594      -0.062525      -0.038613       0.101138             10.220196       4.583782      -0.430393       0.398630      13.384385       2.458713      12.692422           0.004367
          194              C      11.576531      15.192553      10.010718      -0.046013      37.871069 0.45098860E+03  0.10644642E+05                                 9.823896                            7.066434      -0.066963       1.980566                    0.999228      27.701800      78.446090       0.624992       0.415209      -1.070552      -0.009794      -0.030608      -0.031965       0.045327      -0.008269      -0.003716      -0.010724       0.001953       0.008572      -0.015889       0.004084       0.011805             12.563139       5.160873       0.388922       0.657945      16.172500       5.675769      16.356044           0.004598
          195              C      11.611345      15.575134       8.677801      -0.096550      33.088456 0.42038178E+03  0.98272226E+04                                 8.976785                            6.871383      -0.024526       1.957513                    0.999621      29.438477      85.146084       0.622076       0.421188      -1.058287      -0.005672      -0.028911      -0.007472       0.030395       0.000440      -0.006971      -0.021497      -0.012409      -0.040279      -0.026742       0.001195       0.025547             10.450622       4.843205       0.517851       0.938676      12.326511       3.992163      14.182151           0.000055
          196              C      11.530691      14.653431       7.677903      -0.228902      33.367627 0.44825600E+03  0.10627815E+05                                 8.944098                            7.036916       0.117273       1.996383                    0.999757      30.497840      88.275761       0.623618       0.414257      -1.064742       0.007401       0.040758       0.016688       0.044660      -0.002543      -0.013749      -0.020621       0.003913       0.097074      -0.029286      -0.013045       0.042331             10.235654       5.127120       1.274969       1.268282      12.254843       4.201117      13.324998           0.000182
          197              C      11.359498      13.322518       7.991629       0.281456      31.675356 0.35916666E+03  0.80587610E+04                                 8.981828                            6.503937      -0.053904       2.003205                    0.999621      25.031054      70.541417       0.618082       0.441660      -1.047558       0.000214      -0.048371      -0.047732       0.067957      -0.001165       0.008512       0.045808      -0.038593       0.033635      -0.037311      -0.021279       0.058590             11.320752       5.799016       1.572782       3.271665      10.716592       3.629268      17.446648          -0.001132
          198              C      11.361918      12.910397       9.292111      -0.226464      35.674534 0.44977705E+03  0.10692744E+05                                 9.416315                            7.067257       0.139120       2.009581                    0.999430      30.460845      88.824884       0.618698       0.416424      -1.061382       0.007247       0.014203       0.041105       0.044089       0.002557      -0.007315       0.003468      -0.042474      -0.086143      -0.031186      -0.004706       0.035892             11.336473       5.229217       0.775000       1.623951      11.798215       2.482541      16.981987           0.000157
          199              C      11.469703      13.840935      10.300117      -0.074760      33.739211 0.43872844E+03  0.10433858E+05                                 9.369730                            7.199421      -0.338595       1.872249                    0.998312      29.800780      88.804180       0.581335       0.443027      -1.038222      -0.004578      -0.001324      -0.028849       0.029240      -0.003960      -0.013826      -0.005882       0.049403       0.025282      -0.030593       0.001052       0.029541             11.190539       5.107780       0.853137       0.922079      14.032627       3.204497      14.431212          -0.000813
          200              C      24.139100       8.967586      24.674481       0.087110      27.752854 0.34554893E+03  0.77210131E+04                                 8.166553                            6.323637      -0.008743       2.006121                    0.999599      26.697254      76.441958       0.631663       0.433966      -1.046398      -0.041837       0.009138       0.027970       0.051148      -0.001011       0.004848       0.024482       0.004840      -0.105616      -0.045504       0.020225       0.025278              9.628379       9.336387      -2.929185       1.085023       7.202809      -3.101748      12.345943          -0.013356
          201              C      23.849425       9.465109      23.422932      -0.194551      33.772319 0.44298958E+03  0.10478974E+05                                 9.137037                            7.053541       0.096159       2.001020                    0.999373      29.941019      86.754405       0.614793       0.421165      -1.059640      -0.012015      -0.012502       0.002136       0.017470      -0.001533      -0.025449       0.008761       0.010208       0.005951      -0.024054      -0.005912       0.029966             10.866409       9.712408      -3.515306       2.474330       8.750517      -4.853051      14.136301           0.001275
          202              C      22.677613      10.167333      23.224406       0.114094      37.615863 0.40298171E+03  0.92772605E+04                                10.006102                            6.800609      -0.214623       1.950257                    0.999294      26.222106      74.105830       0.618202       0.430370      -1.057608      -0.001223      -0.010203       0.007135       0.012510       0.014757       0.002159      -0.010786       0.004947      -0.010912      -0.019352       0.001078       0.018274             13.633325       9.835775      -3.695870       3.110527      10.037987      -7.326981      21.026214          -0.023691
          203              C      21.869817      10.385098      24.333073      -0.203138      34.465890 0.44431561E+03  0.10505811E+05                                 9.229843                            7.041085       0.191610       2.028434                    0.999669      29.970254      86.486877       0.619083       0.418426      -1.062621      -0.000289      -0.012835      -0.001970       0.012988      -0.016088      -0.000631       0.001453       0.029693      -0.076194      -0.025492      -0.009121       0.034613             11.088978       8.371125      -2.373986       0.551928       7.835184      -4.103527      17.060624           0.000743
          204              C      22.236636       9.861947      25.551348       0.085118      28.357432 0.33946234E+03  0.75588237E+04                                 8.276759                            6.269627      -0.024372       1.999974                    0.999587      26.800128      76.850557       0.633462       0.434233      -1.045208       0.038104      -0.033930      -0.014397       0.053014       0.020690      -0.019033       0.024784       0.005676      -0.066923      -0.047864       0.015705       0.032159              9.884483       8.231277      -2.412496       0.372528       7.216188      -2.974563      14.205985          -0.012286
          205              C      22.271789      10.696993      21.907148       0.103528      41.218487 0.40703356E+03  0.93851241E+04                                10.520774                            6.781673      -0.183818       1.951780                    0.999210      26.454022      74.588563       0.626934       0.423716      -1.062741      -0.013400       0.000258      -0.012662       0.018438      -0.010283       0.000262      -0.004553       0.009176       0.007076      -0.013319       0.002334       0.010985             14.698101      12.269036      -0.276154       2.411128      10.610096      -9.025569      21.215170          -0.001329
          206              C      23.196283      11.309894      21.076137      -0.236561      40.063781 0.47353871E+03  0.11410218E+05                                10.263025                            7.285644      -0.010385       1.952605                    0.999522      31.363533      92.253018       0.604722       0.420351      -1.058268      -0.011640       0.001023      -0.001811       0.011824      -0.002430       0.019600       0.014588       0.041183      -0.059750      -0.035293      -0.002107       0.037400             13.128714      10.833037       2.266578      -2.356336      10.421075      -8.354407      18.132029          -0.006290
          207              C      22.785177      11.928610      19.898685       0.105104      41.278463 0.40347843E+03  0.92714718E+04                                10.496488                            6.732422      -0.164772       1.960009                    0.999102      26.252888      73.601906       0.632738       0.421263      -1.065581      -0.013610      -0.005280      -0.000701       0.014615      -0.000752      -0.011835      -0.004276      -0.004579      -0.012497      -0.014921       0.004269       0.010652             14.650295      17.451630       4.958905      -5.208954      10.362960      -7.387299      16.136296          -0.000339
          208              C      21.450341      11.916392      19.541339      -0.282193      38.841641 0.50262939E+03  0.12295380E+05                                10.014618                            7.511071      -0.068747       1.937520                    0.998827      31.784656      94.258494       0.594874       0.420908      -1.057717       0.021909      -0.000338      -0.014703       0.026388      -0.012404       0.021810       0.005534      -0.048351       0.053969      -0.044295       0.018170       0.026125             11.960654      17.879264       2.336528      -1.980732       7.053850      -3.327867      10.948846          -0.008838
          209              C      20.545159      11.255556      20.355573       0.298314      33.859420 0.35037145E+03  0.78166710E+04                                 9.368863                            6.415725      -0.049073       2.004620                    0.999552      24.909228      70.110084       0.623188       0.440549      -1.047705      -0.062467      -0.024377      -0.027817       0.072596       0.002625       0.014596      -0.001620       0.066350      -0.079499      -0.029759      -0.019554       0.049312             12.156423      17.338538      -1.487604       1.782481       7.971784      -4.338831      11.158947           0.000347
          210              C      20.932969      10.660769      21.522400      -0.274505      40.399778 0.49949698E+03  0.12195442E+05                                10.303287                            7.497166      -0.070207       1.941496                    0.998813      31.505448      93.235630       0.594496       0.421981      -1.057411       0.020922      -0.029594       0.010525       0.037740       0.020078      -0.032094       0.021860      -0.003396      -0.032354      -0.051439       0.021649       0.029791             12.757944      14.483080      -1.734293       4.383414       9.522955      -5.890821      14.267797          -0.006894
          211              C      23.802176      12.608730      19.051736       0.126290      36.718026 0.38910396E+03  0.88715505E+04                                 9.843611                            6.671868      -0.175822       1.967816                    0.999235      25.750500      72.206777       0.626198       0.429003      -1.059414      -0.001054      -0.001964      -0.005098       0.005564       0.007216       0.019509      -0.008343       0.034501       0.038805      -0.029308      -0.002113       0.031421             13.485903      15.283132       4.970646      -8.205161      12.720143      -5.781265      12.454434          -0.018740
          212              C      24.863485      11.912182      18.534451      -0.203481      32.802639 0.42473208E+03  0.99147180E+04                                 8.860447                            6.832689       0.276433       2.057719                    0.999801      29.501421      84.158848       0.636563       0.412192      -1.068284      -0.003316       0.004120      -0.009029       0.010463      -0.004569       0.007425       0.001787      -0.051494      -0.021581      -0.025648      -0.004134       0.029782             10.428597      12.708587       2.013183      -5.792243       9.274781      -2.742627       9.302423           0.001381
          213              C      25.790383      12.566412      17.766353       0.085119      27.870844 0.34258917E+03  0.76455867E+04                                 8.190610                            6.306852      -0.068000       1.986133                    0.999547      26.788887      76.892443       0.630356       0.435394      -1.044561      -0.026766       0.046047      -0.008364       0.053914      -0.017649       0.022975       0.027646      -0.003254       0.036534      -0.045828       0.010985       0.034843              9.601042      11.436136       1.363756      -4.467293       9.339483      -2.179769       8.027509          -0.011622
          214              C      24.728379      14.529162      18.016328       0.097085      27.017045 0.33514159E+03  0.74377687E+04                                 8.035025                            6.238380      -0.000950       2.012987                    0.999615      26.425039      75.616041       0.633790       0.435458      -1.044610       0.027066      -0.039605      -0.009182       0.048841      -0.006291       0.037425       0.007818      -0.024691      -0.003683      -0.045929       0.014435       0.031494              9.456346      10.027568       1.964251      -3.784311      11.083221      -2.434952       7.258249          -0.010212
          215              C      23.738453      13.944348      18.762895      -0.199500      32.888792 0.42969338E+03  0.10088229E+05                                 8.965020                            6.937221       0.187138       2.032431                    0.999336      29.740913      85.876548       0.621164       0.419995      -1.060280       0.000580      -0.003492      -0.017958       0.018304      -0.019497      -0.002757       0.012810       0.017339      -0.026043      -0.023521      -0.004627       0.028149             10.659862      11.006135       3.254549      -4.719722      12.283773      -3.958860       8.689678           0.001219
          216              C      18.531872      12.344300      19.845838       0.299503      32.405767 0.35242607E+03  0.78916547E+04                                 9.155539                            6.472683      -0.106260       1.987273                    0.999544      25.075052      71.226381       0.613584       0.445792      -1.042275       0.020680      -0.064342       0.007261       0.067973      -0.030440       0.001164      -0.007397      -0.030991      -0.076224      -0.027433      -0.020085       0.047518             11.743815      12.214160      -6.413312       2.232371      11.644435       0.139746      11.372850           0.000692
          217              C      17.956344      12.621699      18.631197      -0.281642      39.675905 0.50295323E+03  0.12304222E+05                                10.183027                            7.520682      -0.020910       1.953085                    0.999103      31.700461      93.985868       0.593692       0.421714      -1.057302      -0.018180       0.011820      -0.018298       0.028373       0.017545      -0.025331       0.022412      -0.007096      -0.025353      -0.044973       0.021464       0.023508             12.576828      12.149686      -5.679734       4.683205      11.189557      -1.722157      14.391240          -0.017892
          218              C      17.222100      13.790747      18.472657       0.102142      39.011699 0.41195838E+03  0.95421349E+04                                10.189731                            6.855297      -0.181535       1.952498                    0.999310      26.640865      75.671133       0.618135       0.427790      -1.058551       0.007150      -0.012004       0.012462       0.018722       0.000212       0.010763      -0.002974      -0.022678       0.004531      -0.018116       0.006082       0.012034             13.781680      10.969733      -3.988906       6.482001       9.909285      -0.997427      20.466021          -0.001169
          219              C      17.080364      14.650312      19.553083      -0.228215      37.112203 0.48973105E+03  0.11938599E+05                                 9.852549                            7.498047      -0.190076       1.895907                    0.998361      31.762788      94.972528       0.583634       0.430497      -1.048575       0.002832      -0.012553       0.003598       0.013362      -0.012987      -0.010939      -0.013527      -0.022639      -0.106939      -0.042101       0.006115       0.035985             11.840972       7.319997      -1.509528       2.894460       8.888035       2.875689      19.314883          -0.009783
          220              C      17.636297      14.352271      20.788694       0.100782      38.624092 0.41760171E+03  0.97095704E+04                                10.126288                            6.910585      -0.222155       1.938962                    0.999267      26.809245      76.390444       0.614285       0.428843      -1.057490      -0.001041      -0.020637      -0.005621       0.021414      -0.012923       0.009648       0.007478      -0.006605       0.014332      -0.021416       0.010466       0.010950             13.475568       7.749832      -3.370414       0.292938      13.512244       6.540846      19.164628          -0.002342
          221              C      18.381477      13.183791      20.923468      -0.284920      37.411611 0.51921594E+03  0.12832189E+05                                 9.849760                            7.701741      -0.200069       1.888643                    0.998250      32.369871      97.167920       0.578485       0.428411      -1.050793      -0.019832       0.019180       0.019554       0.033816       0.016931       0.015732      -0.031538       0.018298       0.045677      -0.046807       0.011439       0.035369             11.596961       9.374184      -5.316428      -0.945255      13.613289       3.679227      11.803409          -0.018716
          222              C      16.558157      14.079720      17.177767       0.109149      36.157697 0.40557126E+03  0.93450444E+04                                 9.734075                            6.813076      -0.129761       1.976742                    0.999386      26.201972      73.905633       0.619357       0.429191      -1.059103      -0.011945       0.001774      -0.005196       0.013146      -0.020325       0.002999       0.006798       0.014771      -0.006578      -0.023078       0.000269       0.022809             12.998004      10.145546      -1.623283       8.108380       9.574988      -3.248841      19.273478          -0.022407
          223              C      16.026379      13.056148      16.407992      -0.203970      34.112291 0.45228069E+03  0.10742260E+05                                 9.176648                            7.103753       0.160088       2.016140                    0.999753      30.091863      87.046354       0.616339       0.418407      -1.062583      -0.005920       0.010747       0.001328       0.012341      -0.010187       0.000713      -0.008601      -0.040951      -0.085418      -0.029642      -0.008558       0.038200             11.060082       9.855807      -0.938772       6.548464       8.649737      -1.057773      14.674701           0.000676
          224              C      15.296911      13.357458      15.284785       0.077583      27.656617 0.33603867E+03  0.74469036E+04                                 8.105059                            6.207956       0.128611       2.050342                    0.999707      26.536987      75.359326       0.642659       0.430070      -1.050085      -0.012788       0.052027       0.011946       0.054892       0.014450      -0.030197       0.025544       0.003183      -0.051089      -0.051314       0.021370       0.029944              9.725922       8.272260      -0.835613       5.317751       8.550212      -1.299810      12.355295          -0.010775
          225              C      15.667640      15.575815      15.561322       0.111298      26.765857 0.31992258E+03  0.69942125E+04                                 7.923699                            6.054624       0.052632       2.036008                    0.999651      25.756757      72.345694       0.652006       0.429695      -1.051660      -0.036623      -0.045008      -0.005079       0.058247      -0.009311      -0.037947      -0.000983      -0.000621      -0.076447      -0.049475       0.011363       0.038112              9.421936       7.751092      -0.714746       4.916306       8.984176      -2.379747      11.530538          -0.012231
          226              C      16.387951      15.363764      16.699628      -0.200437      33.151005 0.42333780E+03  0.98704171E+04                                 8.922285                            6.822730       0.268573       2.055487                    0.999812      29.435845      83.820992       0.637085       0.412345      -1.068579      -0.014742      -0.004681       0.003441       0.015846       0.016384       0.004184       0.020588      -0.019321      -0.033793      -0.023696      -0.009995       0.033692             10.645000       8.544325      -1.338584       5.695794       9.557267      -3.344218      13.833408           0.001381
          227              C      17.427630      15.254280      21.964468       0.106793      35.488961 0.40038148E+03  0.92070521E+04                                 9.617947                            6.775032      -0.147670       1.968757                    0.999414      26.329637      74.488333       0.619554       0.429912      -1.057366      -0.004448       0.002604       0.007949       0.009474      -0.004127       0.001108      -0.004519      -0.019752       0.010563      -0.012467       0.000853       0.011614             12.648314       7.423361      -2.416726      -0.167282      12.845990       8.341771      17.675592          -0.029749
          228              C      16.435000      16.204000      22.017315      -0.204514      34.296505 0.44367115E+03  0.10496960E+05                                 9.203136                            7.045082       0.172356       2.021788                    0.999711      30.036490      86.979999       0.617109       0.419510      -1.060903       0.006113      -0.007164       0.010127       0.013829       0.000819       0.025217      -0.013021       0.024509       0.057435      -0.028652      -0.010482       0.039134             10.936781       7.461631      -2.391771       0.245752      12.104853       6.378483      13.243859           0.000331
          229              C      16.295024      17.030862      23.103054       0.093575      26.917854 0.32324349E+03  0.70897098E+04                                 7.929584                            6.072551       0.151775       2.064159                    0.999754      26.022369      73.366329       0.652775       0.427803      -1.052134       0.035951      -0.018533       0.037062       0.054859       0.003573      -0.016200      -0.025076       0.013164      -0.081612      -0.043057       0.010950       0.032108              9.319864       6.757742      -2.057582       0.876502      10.122274       4.629727      11.079577          -0.015361
          230              C      17.973554      15.997156      24.158315       0.075055      27.729123 0.34917939E+03  0.78232321E+04                                 8.148392                            6.344032       0.010161       2.008594                    0.999696      26.892126      77.126085       0.632492       0.432229      -1.047356      -0.045771       0.025805      -0.015565       0.054801       0.013191       0.013736      -0.027883       0.036779      -0.006585      -0.044205       0.018055       0.026149              9.645585       6.381068      -1.299014       0.981657      10.211179       4.687427      12.344509          -0.014930
          231              C      18.186798      15.149094      23.098580      -0.203298      34.229462 0.44326098E+03  0.10490872E+05                                 9.231796                            7.057510       0.129849       2.008684                    0.999615      30.085123      87.299945       0.614157       0.421381      -1.059113      -0.012506      -0.002398       0.001082       0.012780      -0.024044      -0.001772      -0.006740       0.001536      -0.080948      -0.029144      -0.008586       0.037730             11.093053       6.962884      -1.385372       0.939935      10.990574       6.263621      15.325701           0.000858
          232              C      10.191821       6.885200      27.200788       0.591980      24.739709 0.25043569E+03  0.52135266E+04                                 7.948843                            5.673408      -0.084633       2.030253                    0.999508      22.732753      64.855986       0.610446       0.481973      -1.009441      -0.067026      -0.020475       0.027160       0.075162      -0.006873       0.014615       0.005713      -0.017106       0.315897      -0.065066      -0.041679       0.106744             10.137133      15.583224       0.746397      -1.937667       9.903948      -0.381460       4.924226           0.001906
          233              C      11.621440       7.295186      26.989120      -0.049481      38.544380 0.45391260E+03  0.10728691E+05                                 9.947051                            7.082168      -0.096347       1.968143                    0.999182      27.846697      78.856729       0.625374       0.414373      -1.071319       0.041765       0.010336      -0.001913       0.043068      -0.004045      -0.007322      -0.003904      -0.021481       0.006536      -0.016040       0.004679       0.011361             13.058833      22.737493       2.220094      -2.775153      10.673540      -1.012686       5.765466           0.004830
          234              C      12.657490       6.378319      27.016802      -0.071270      33.637059 0.43574876E+03  0.10339785E+05                                 9.336288                            7.161288      -0.294236       1.885612                    0.998837      29.713921      88.290699       0.584862       0.441344      -1.039771       0.019576       0.020214      -0.010464       0.030022       0.004228      -0.005927      -0.007274      -0.028832       0.063506      -0.026125       0.001317       0.024808             11.228594      18.084691       1.630760      -1.773619      10.069703      -1.169657       5.531386          -0.001458
          235              C      13.947777       6.773828      26.715379      -0.233706      35.186642 0.46508890E+03  0.11157870E+05                                 9.378580                            7.221942       0.055713       1.982072                    0.998999      30.810255      90.470299       0.607096       0.420536      -1.058001      -0.035851      -0.032985       0.007850       0.049345      -0.024571       0.000528       0.003514       0.017555      -0.024716      -0.022674      -0.007603       0.030277             11.210995      18.115142       3.200036      -1.406096      10.099177      -1.318351       5.418666           0.000182
          236              C      14.193447       8.076850      26.402212       0.278308      31.884011 0.35063670E+03  0.78241440E+04                                 9.023147                            6.428833      -0.004108       2.020248                    0.999610      24.964433      70.274662       0.620995       0.442016      -1.046824       0.059516       0.020224      -0.023399       0.067072       0.022745      -0.011892      -0.010526       0.085601      -0.090581      -0.040105      -0.025542       0.065647             11.699243      20.572105       1.612785      -1.469919       9.383825      -1.075760       5.141800          -0.001744
          237              C      13.190051       9.006392      26.376487      -0.226778      35.863844 0.44426276E+03  0.10502848E+05                                 9.385797                            6.986161       0.128361       1.999465                    0.999737      30.361142      87.569584       0.628884       0.411973      -1.066901      -0.042811       0.006494       0.002627       0.043380       0.010428      -0.010353      -0.011166      -0.047498      -0.043366      -0.025894      -0.010685       0.036578             11.365397      18.480711       0.933942      -2.103501      10.225226      -1.117372       5.390254           0.000008
          238              C      11.904579       8.616092      26.675394      -0.096562      34.015447 0.42478236E+03  0.99569018E+04                                 9.183100                            6.919857      -0.029761       1.955273                    0.999627      29.529251      85.549699       0.618144       0.422726      -1.057225       0.028244      -0.005197       0.001874       0.028779      -0.022972       0.005533       0.000774      -0.018454      -0.009232      -0.024404      -0.002098       0.026502             11.055260      17.674790       2.371149      -2.535363      10.126031      -1.010007       5.364960          -0.000470
          239              C      16.606788       8.162074      26.560473       0.282679      33.158152 0.34796568E+03  0.77356617E+04                                 9.210698                            6.370404      -0.000751       2.021504                    0.999669      24.838494      69.377493       0.629965       0.437350      -1.051512      -0.055236       0.018032      -0.024702       0.063138      -0.006521       0.026739      -0.007225       0.083158      -0.053208      -0.035935      -0.024529       0.060464             12.123192      21.300442      -0.514357       2.069043       5.615617      -2.173380       9.453517          -0.005783
          240              C      16.741446       7.614361      27.820131      -0.239286      36.667873 0.45325755E+03  0.10774091E+05                                 9.534074                            7.072166       0.067325       1.979942                    0.999847      30.712137      88.952271       0.622701       0.413801      -1.065249       0.035256      -0.012769       0.029808       0.047901       0.006731      -0.032385      -0.018013       0.038923       0.000734      -0.033875      -0.013668       0.047543             11.481688      18.368364      -1.367329       3.581007       5.908134      -2.443172      10.168566           0.000590
          241              C      10.017826       2.403662       0.374402      -0.086883      34.986119 0.41524883E+03  0.96679375E+04                                 9.320130                            6.824502       0.052513       1.985110                    0.999599      29.136021      83.830491       0.625484       0.420596      -1.059702      -0.021926       0.001110      -0.027342       0.035065      -0.002735      -0.008060      -0.015717      -0.029759       0.054828      -0.026615      -0.002821       0.029435             11.253551      17.912150      -1.253189       2.656855       6.047126      -2.539675       9.801378          -0.004330
          242              C      19.129001       7.678711      27.620487      -0.054175      40.555135 0.44744265E+03  0.10510388E+05                                10.160573                            6.972900       0.035930       2.007258                    0.999342      27.622277      77.316551       0.639888       0.407494      -1.078626      -0.042880      -0.003514      -0.027152       0.050875      -0.001384      -0.006030      -0.009538      -0.007003      -0.001051      -0.011847      -0.000104       0.011951             13.302598      21.093157      -1.645346       4.062156       6.523061      -3.239228      12.291577           0.005165
          243              C      18.971632       8.241865      26.354678      -0.092470      37.400706 0.44157973E+03  0.10475414E+05                                 9.885866                            7.126380      -0.091701       1.940357                    0.999587      29.771158      87.419771       0.598665       0.431281      -1.049539      -0.029443      -0.014012       0.002947       0.032740       0.003924      -0.023881       0.003239      -0.009112      -0.005730      -0.027433       0.006282       0.021151             12.313873      18.676077      -1.644828       2.667666       6.308198      -2.903489      11.957343          -0.003995
          244              C      17.727914       8.466001      25.819777      -0.228770      39.571295 0.45921142E+03  0.10953088E+05                                10.058207                            7.114173       0.117914       1.997591                    0.999746      30.533152      88.633094       0.621319       0.413302      -1.065395       0.035630      -0.004227      -0.000683       0.035886      -0.013383       0.009626      -0.017277      -0.010097       0.085328      -0.028609      -0.009957       0.038566             12.764668      21.228857      -0.907139       1.420661       6.314624      -2.560669      10.750523           0.000561
          245              C      12.521581       2.488213       0.215862       0.594065      25.543990 0.24106618E+03  0.49584810E+04                                 8.000438                            5.512638       0.113293       2.098795                    0.999652      22.301462      62.730997       0.629912       0.472731      -1.016872       0.071900      -0.031463       0.016953       0.080293      -0.012764      -0.012663       0.063566      -0.095730       0.002834      -0.051673      -0.042377       0.094049             10.175921      13.379113      -0.120174       1.729812       6.512378      -3.415336      10.636271          -0.012899
          246              C       7.617183      13.723830       2.883093       0.594041      25.126579 0.25272686E+03  0.52754611E+04                                 8.030875                            5.706414      -0.144442       2.009354                    0.999374      22.807044      65.246566       0.607282       0.483177      -1.008383      -0.032109       0.040568      -0.059044       0.078505       0.062114      -0.016524      -0.006386      -0.078029      -0.159637      -0.062537      -0.038622       0.101159             10.220273      11.326058      -3.750085       2.381875       6.642174      -0.728454      12.692587           0.004432
          247              C       8.549199      13.308751       3.969950      -0.045993      37.870242 0.45097531E+03  0.10644263E+05                                 9.823846                            7.066383      -0.066957       1.980582                    0.999227      27.701234      78.444575       0.624986       0.415215      -1.070546       0.031781      -0.004734       0.031957       0.045317      -0.004261      -0.011269       0.001403      -0.014300       0.008576      -0.015894       0.004087       0.011807             12.563093      14.331996      -4.126751       5.382488       7.001242      -1.916855      16.356040           0.004616
          248              C       8.190589      13.446519       5.302867      -0.096539      33.088939 0.42038184E+03  0.98272755E+04                                 8.977003                            6.871425      -0.024571       1.957504                    0.999621      29.438716      85.148441       0.622065       0.421193      -1.058278       0.028443      -0.007682       0.007470       0.030395      -0.004648      -0.022356       0.003244       0.008247      -0.040304      -0.026741       0.001207       0.025535             10.450991      11.277298      -2.650090       3.996453       5.893102      -0.921454      14.182573           0.000078
          249              C       9.053118      13.111725       6.302765      -0.228942      33.370194 0.44828899E+03  0.10628860E+05                                 8.944669                            7.037207       0.117155       1.996328                    0.999757      30.499627      88.283835       0.623596       0.414261      -1.064733      -0.039838       0.011369      -0.016696       0.044667      -0.000009      -0.024574      -0.003216      -0.006390       0.097095      -0.029277      -0.013059       0.042336             10.236439      11.875477      -2.047564       4.329689       5.507683      -0.718071      13.326157           0.000166
          250              C      10.322760      12.677393       5.989039       0.281430      31.676199 0.35917643E+03  0.80590263E+04                                 8.981931                            6.503974      -0.053838       2.003216                    0.999620      25.031500      70.542633       0.618088       0.441653      -1.047563       0.043308      -0.021552       0.047733       0.067960      -0.016010       0.044865      -0.012601       0.021723       0.033649      -0.037309      -0.021299       0.058608             11.320895      11.004017      -0.990010       4.701229       5.511979       1.331862      17.446688          -0.001106
          251              C      10.691423      12.493172       4.688557      -0.226457      35.673526 0.44976319E+03  0.10692312E+05                                 9.416102                            7.067115       0.139042       2.009563                    0.999430      30.460288      88.822309       0.618709       0.416420      -1.061387      -0.015936      -0.000210      -0.041115       0.044096      -0.015256      -0.000120      -0.008091       0.029967      -0.086127      -0.031179      -0.004703       0.035882             11.336166      11.130502      -2.130758       2.944336       5.896584       0.360284      16.981412           0.000183
          252              C       9.808984      12.807528       3.680551      -0.074706      33.737260 0.43870051E+03  0.10433031E+05                                 9.369459                            7.199240      -0.338586       1.872281                    0.998311      29.799276      88.799085       0.581336       0.443033      -1.038219       0.003222       0.003529       0.028838       0.029231       0.017178      -0.011386      -0.009816      -0.036420       0.025225      -0.030600       0.001036       0.029564             11.190184      12.967010      -3.016683       3.281946       6.172900      -0.588233      14.430642          -0.000737
          253              C      14.721493      15.213993      10.693813       0.087128      27.751707 0.34553117E+03  0.77204898E+04                                 8.166220                            6.323389      -0.008472       2.006208                    0.999599      26.696552      76.438439       0.631691       0.433954      -1.046409      -0.010287      -0.041563       0.027957       0.051136       0.001301       0.024100      -0.006466      -0.004534      -0.105624      -0.045501       0.020218       0.025283              9.628014       5.297259      -0.940496      -2.303296      11.241451       2.343628      12.345331          -0.013299
          254              C      15.039882      14.734337       9.442264      -0.194548      33.771934 0.44298166E+03  0.10478717E+05                                 9.137019                            7.053523       0.096023       2.000990                    0.999372      29.940294      86.751404       0.614789       0.421170      -1.059639      -0.016524      -0.005252       0.002119       0.017468       0.003103      -0.003376      -0.026686      -0.008604       0.005953      -0.024051      -0.005886       0.029937             10.866479       6.152013      -1.762318      -3.260928      12.311084       4.363910      14.136340           0.001223
          255              C      15.152242      13.372854       9.243738       0.114223      37.614600 0.40295729E+03  0.92766232E+04                                10.006205                            6.800601      -0.214769       1.950229                    0.999294      26.221210      74.104707       0.618171       0.430395      -1.057585      -0.009673       0.003407       0.007122       0.012486       0.010962      -0.008706       0.006682       0.020469      -0.011082      -0.019345       0.001018       0.018327             13.633691       7.069324      -2.333690      -5.199602      12.804735       6.027342      21.027012          -0.023573
          256              C      14.990773      12.551950      10.352405      -0.203142      34.467833 0.44433336E+03  0.10506452E+05                                 9.230506                            7.041418       0.191422       2.028383                    0.999668      29.971253      86.493780       0.619037       0.418449      -1.062595      -0.011647       0.005399      -0.001975       0.012988       0.001962       0.001025      -0.001215      -0.043495      -0.076134      -0.025472      -0.009075       0.034547             11.090017       6.058529      -1.235333      -3.438046      10.149304       2.308390      17.062219           0.000666
          257              C      14.683470      13.112136      11.570680       0.085114      28.357638 0.33946103E+03  0.75587794E+04                                 8.276776                            6.269570      -0.024033       2.000075                    0.999589      26.800081      76.850082       0.633472       0.434227      -1.045213      -0.013604       0.049160      -0.014403       0.053002       0.014855       0.013836      -0.028028       0.029336      -0.066982      -0.047875       0.015712       0.032163              9.884652       5.502116      -1.068818      -2.504157       9.945469       1.648622      14.206371          -0.012282
          258              C      15.448155      12.774800       7.926480       0.103473      41.222125 0.40706531E+03  0.93860759E+04                                10.521422                            6.781932      -0.183736       1.951785                    0.999210      26.455517      74.594605       0.626920       0.423715      -1.062737      -0.005694      -0.012145      -0.012666       0.018449      -0.002639      -0.003969       0.002285      -0.021905       0.007240      -0.013346       0.002351       0.010995             14.699316      10.715944       0.489215      -7.033056      12.164924       6.150300      21.217081          -0.001338
          259              C      16.406401      13.333461       7.095469      -0.236662      40.069848 0.47361014E+03  0.11412423E+05                                10.264149                            7.286230      -0.010397       1.952567                    0.999523      31.366390      92.264785       0.604691       0.420355      -1.058261      -0.004246      -0.010871      -0.001899       0.011824       0.014915       0.021702       0.011139      -0.028959      -0.059694      -0.035241      -0.002195       0.037437             13.130554      12.299964       1.545637      -8.537686       8.957010       1.576324      18.134689          -0.006615
          260              C      16.779876      12.691329       5.918017       0.105127      41.280880 0.40348506E+03  0.92717338E+04                                10.497191                            6.732640      -0.164834       1.959995                    0.999102      26.253273      73.605277       0.632700       0.421284      -1.065560      -0.010767      -0.009863      -0.000665       0.014617      -0.002299      -0.009046      -0.008694       0.001614      -0.012684      -0.014918       0.004321       0.010596             14.651862      15.678860       5.833659      -8.930070      12.138651      -1.410574      16.138076          -0.000422
          261              C      16.179265      11.499187       5.560671      -0.282069      38.841879 0.50262619E+03  0.12295363E+05                                10.014861                            7.511133      -0.068969       1.937459                    0.998826      31.784286      94.259660       0.594857       0.420918      -1.057704       0.009331       0.019866      -0.014775       0.026458      -0.026759       0.014613       0.017152       0.009936       0.053976      -0.044355       0.018212       0.026143             11.961173      11.018910       5.715195      -3.861054      13.915191      -0.307316      10.949418          -0.008520
          262              C      15.186546      10.979026       6.374905       0.298284      33.862879 0.35040400E+03  0.78176495E+04                                 9.369716                            6.416163      -0.049231       2.004553                    0.999552      24.910887      70.117957       0.623141       0.440568      -1.047684      -0.049513      -0.045237      -0.027814       0.072605       0.027938       0.005021       0.013792      -0.036366      -0.079349      -0.029700      -0.019642       0.049342             12.157725       8.621402       2.805339      -3.105711      16.691610       3.515969      11.160165           0.000326
          263              C      14.824248      11.589687       7.541732      -0.274618      40.408883 0.49961885E+03  0.12199326E+05                                10.305052                            7.498217      -0.070624       1.941305                    0.998813      31.510902      93.259359       0.594430       0.421996      -1.057387      -0.017287       0.031875       0.010461       0.037740       0.010932       0.005407      -0.038370       0.033974      -0.032391      -0.051385       0.021610       0.029775             12.760370       9.118090       0.908425      -3.349617      14.892438       6.535883      14.270582          -0.007068
          264              C      17.839289      13.303287       5.071068       0.126154      36.723457 0.38915181E+03  0.88729648E+04                                 9.844646                            6.672284      -0.175724       1.967825                    0.999235      25.752766      72.215787       0.626174       0.429004      -1.059407      -0.002183      -0.000072      -0.005124       0.005570       0.018049       0.001056       0.021149      -0.009627       0.038790      -0.029300      -0.002049       0.031349             13.487927      17.162932       4.047310      -8.812997      10.844426      -4.808217      12.456424          -0.019045
          265              C      17.683208      14.563127       4.553783      -0.203532      32.807735 0.42480402E+03  0.99168323E+04                                 8.861359                            6.833268       0.276243       2.057609                    0.999802      29.504305      84.169335       0.636535       0.412192      -1.068283       0.002215      -0.004845      -0.009062       0.010512      -0.023261       0.004862       0.005849       0.024247      -0.021682      -0.025686      -0.004193       0.029880             10.429903      11.541794       2.589048      -5.020022      10.444169      -3.985779       9.303747           0.001378
          266              C      18.679593      15.105688       3.785685       0.085038      27.875712 0.34265624E+03  0.76475440E+04                                 8.191731                            6.307595      -0.068539       1.985914                    0.999546      26.792738      76.908654       0.630293       0.435412      -1.044539       0.029509      -0.044401      -0.008410       0.053972      -0.012059       0.034940       0.008334      -0.026014       0.036380      -0.045806       0.011006       0.034799              9.602511      10.830920       1.662934      -3.929595       9.947809      -3.045680       8.028804          -0.011824
          267              C      19.971333      13.285895       4.035660       0.097058      27.021480 0.33519915E+03  0.74394851E+04                                 8.036267                            6.239138      -0.001533       2.012765                    0.999615      26.428346      75.631712       0.633707       0.435489      -1.044575      -0.023603       0.041792      -0.009245       0.048879      -0.013649       0.023523       0.030138       0.005111      -0.003865      -0.045953       0.014495       0.031459              9.458079      12.436408       0.779905      -3.857243       8.678166      -2.320151       7.259664          -0.010246
          268              C      19.009382      12.656124       4.782227      -0.199563      32.896354 0.42979600E+03  0.10091460E+05                                 8.966808                            6.938279       0.186754       2.032263                    0.999335      29.745894      85.900527       0.621072       0.420022      -1.060240      -0.002954       0.002072      -0.018014       0.018371      -0.005037       0.010200      -0.008149      -0.041564      -0.026222      -0.023479      -0.004740       0.028219             10.662330      14.617190       1.478766      -5.638131       8.678078      -2.486500       8.691722           0.001189
          269              C      15.273959       8.691878       5.865170       0.299468      32.408668 0.35245802E+03  0.78925498E+04                                 9.155975                            6.472890      -0.106338       1.987212                    0.999545      25.076557      71.231487       0.613587       0.445780      -1.042282      -0.048580       0.046979       0.007244       0.067967      -0.030889      -0.006154       0.004277      -0.029394      -0.076064      -0.027438      -0.020101       0.047539             11.744493       6.672592      -3.684767       1.111668      17.187312       1.941087      11.373574           0.000665
          270              C      15.268591       8.053008       4.650529      -0.281623      39.672512 0.50289885E+03  0.12302470E+05                                10.182363                            7.520217      -0.020640       1.953195                    0.999104      31.698009      93.974759       0.593722       0.421708      -1.057314       0.002569      -0.021521      -0.018326       0.028383       0.007906       0.008941      -0.032609       0.032230      -0.025513      -0.044999       0.021478       0.023521             12.576037       6.874580      -3.082227       0.523655      16.463099       4.962286      14.390432          -0.018051
          271              C      15.993051       6.877871       4.491989       0.102162      39.010666 0.41194527E+03  0.95417300E+04                                10.189528                            6.855161      -0.181359       1.952560                    0.999310      26.640204      75.668207       0.618147       0.427786      -1.058556      -0.007603       0.011734       0.012466       0.018732      -0.008873       0.002105       0.010954       0.014183       0.004529      -0.018123       0.006094       0.012028             13.781469       6.954277      -2.011698       1.968278      13.924394       6.256299      20.465736          -0.001204
          272              C      16.701594       6.371011       5.572415      -0.228171      37.110547 0.48970642E+03  0.11937842E+05                                 9.852271                            7.497869      -0.189993       1.895945                    0.998361      31.761805      94.968795       0.583640       0.430498      -1.048575      -0.010009       0.008092       0.003570       0.013357      -0.016868      -0.016992      -0.003829      -0.006799      -0.107019      -0.042133       0.006151       0.035983             11.840549       7.385128      -1.541649       3.857961       8.822440       1.327013      19.314078          -0.009691
          273              C      16.679786       7.001419       6.808026       0.100722      38.625535 0.41762090E+03  0.97101684E+04                                10.126614                            6.910807      -0.222138       1.938970                    0.999267      26.810068      76.394419       0.614264       0.428851      -1.057481      -0.018958       0.008198      -0.005610       0.021404      -0.010510       0.010994       0.005336      -0.016409       0.014406      -0.021428       0.010495       0.010934             13.475886       9.716354      -4.338792       5.997214      11.546392      -2.626112      19.164913          -0.002328
          274              C      15.960667       8.186116       6.942800      -0.284957      37.418638 0.51932444E+03  0.12835789E+05                                 9.851387                            7.702801      -0.200675       1.888406                    0.998249      32.375227      97.193619       0.578405       0.428440      -1.050756       0.008395      -0.026329       0.019550       0.033851       0.017496      -0.021339       0.028049       0.015743       0.045741      -0.046763       0.011363       0.035401             11.599025       8.573344      -4.922384       2.883625      14.418029      -2.473457      11.805703          -0.018736
          275              C      15.959012       6.154569       3.197099       0.109109      36.157840 0.40557130E+03  0.93450221E+04                                 9.734042                            6.813020      -0.129547       1.976814                    0.999386      26.201946      73.904864       0.619369       0.429184      -1.059110      -0.003684      -0.011485      -0.005225       0.013144      -0.006551       0.007429      -0.000305      -0.041244      -0.006559      -0.023095       0.000277       0.022818             12.998038       8.399555      -0.763610       0.667064      11.321083       8.709715      19.273477          -0.022478
          276              C      14.805813       6.129640       2.427324      -0.203973      34.111109 0.45226706E+03  0.10741770E+05                                 9.176233                            7.103521       0.160319       2.016210                    0.999754      30.091075      87.041139       0.616370       0.418392      -1.062601       0.007051      -0.010042       0.001315       0.012341      -0.022460      -0.007412       0.004457       0.008829      -0.085409      -0.029642      -0.008580       0.038223             11.059503       8.140611      -0.094266       1.943810      10.364098       6.341751      14.673799           0.000713
          277              C      14.753897       5.342102       1.304117       0.077600      27.655752 0.33602881E+03  0.74466211E+04                                 8.104812                            6.207819       0.128728       2.050380                    0.999708      26.536695      75.357863       0.642674       0.430064      -1.050090       0.041033      -0.034441       0.011945       0.054887       0.010074       0.009590      -0.038390       0.020944      -0.051109      -0.051331       0.021369       0.029962              9.725534       7.833584      -0.619558       1.183082       8.988458       5.344573      12.354561          -0.010690
          278              C      16.907847       4.694764       1.580654       0.111305      26.767108 0.31993775E+03  0.69946536E+04                                 7.924009                            6.054805       0.052462       2.035944                    0.999651      25.757653      72.349677       0.651988       0.429701      -1.051653      -0.056557      -0.012946      -0.005103       0.058243      -0.005912      -0.017664      -0.033600      -0.014304      -0.076454      -0.049480       0.011400       0.038080              9.422370       8.177344      -0.924493       0.036740       8.558734       5.462233      11.531033          -0.012205
          279              C      17.035797       5.434658       2.718960      -0.200431      33.152470 0.42335660E+03  0.98709923E+04                                 8.922631                            6.822937       0.268518       2.055462                    0.999812      29.436615      83.824522       0.637065       0.412352      -1.068571      -0.010717      -0.011144       0.003429       0.015837       0.002326       0.020315      -0.005332       0.037826      -0.033787      -0.023688      -0.010031       0.033719             10.645508       8.298829      -1.217598      -0.484195       9.803591       6.587722      13.834103           0.001426
          280              C      17.396841       6.415762       7.983800       0.106897      35.486565 0.40035453E+03  0.92063001E+04                                 9.617649                            6.774916      -0.147774       1.968740                    0.999413      26.328467      74.485084       0.619543       0.429927      -1.057354       0.000355      -0.005115       0.007934       0.009446      -0.010315      -0.003615       0.002979       0.005547       0.010486      -0.012431       0.000802       0.011629             12.647735       9.871734      -3.622361       7.409270      10.396851      -3.834654      17.674619          -0.029599
          281              C      17.810393       5.105702       8.036647      -0.204458      34.292166 0.44361241E+03  0.10495149E+05                                 9.202210                            7.044529       0.172345       2.021814                    0.999711      30.033900      86.968735       0.617148       0.419500      -1.060917      -0.003705       0.008616       0.010115       0.013794       0.010202      -0.000580       0.028356      -0.013580       0.057390      -0.028652      -0.010439       0.039092             10.935463       9.301808      -3.297992       5.829905      10.262584      -2.596638      13.241997           0.000377
          282              C      18.490374       4.614866       9.122386       0.093600      26.914795 0.32320598E+03  0.70885989E+04                                 7.928733                            6.072044       0.152085       2.064276                    0.999754      26.020256      73.356099       0.652835       0.427781      -1.052160      -0.000760       0.040424       0.037041       0.054833       0.007420      -0.029661      -0.003462      -0.002349      -0.081548      -0.043049       0.010919       0.032130              9.318709       7.833836      -2.587561       4.539930       9.044162      -1.258515      11.078128          -0.015296
          283              C      18.304463       6.577377      10.177647       0.075038      27.728898 0.34917279E+03  0.78230179E+04                                 8.148283                            6.343906       0.010378       2.008666                    0.999697      26.891623      77.123369       0.632511       0.432220      -1.047366       0.002900      -0.052436      -0.015562       0.054774       0.022615      -0.018972       0.024631      -0.001505      -0.006585      -0.044212       0.018082       0.026130              9.645507       8.434067      -2.310122       4.638921       8.158118      -1.190265      12.344336          -0.014918
          284              C      17.637828       7.143309       9.117912      -0.203318      34.229806 0.44326139E+03  0.10490955E+05                                 9.232023                            7.057599       0.129837       2.008693                    0.999615      30.085377      87.302896       0.614138       0.421391      -1.059100      -0.007673      -0.010157       0.001093       0.012776      -0.014016      -0.006818       0.001377      -0.039006      -0.080844      -0.029105      -0.008567       0.037672             11.093395       9.106736      -2.441171       6.034714       8.847407      -1.923949      15.326041           0.000792
          285              C       6.692234       3.621154      13.220120       0.592205      24.734425 0.25037738E+03  0.52120320E+04                                 7.948143                            5.673040      -0.085023       2.030208                    0.999507      22.729046      64.844583       0.610416       0.482023      -1.009411      -0.047877      -0.051029       0.027121       0.075045      -0.010912       0.011648       0.010557      -0.000351       0.316305      -0.065077      -0.041807       0.106885             10.136011      11.602549       2.705049      -1.197951      13.881730      -1.569515       4.923755           0.002093
          286              C       7.691569       4.722620      13.008452      -0.049421      38.538130 0.45384381E+03  0.10726600E+05                                 9.946002                            7.081644      -0.096404       1.968169                    0.999181      27.843820      78.845487       0.625399       0.414375      -1.071324       0.027679       0.032764      -0.001927       0.042934      -0.010926      -0.006664      -0.004852       0.006598       0.006703      -0.015974       0.004735       0.011239             13.057077      14.785199       6.133319      -2.134031      18.621183      -2.041932       5.764849           0.004858
          287              C       7.326672       6.057122      13.036134      -0.071170      33.632275 0.43567431E+03  0.10337498E+05                                 9.335228                            7.160542      -0.293981       1.885713                    0.998839      29.710966      88.277492       0.584913       0.441328      -1.039788       0.026794       0.008740      -0.010447       0.030057      -0.008843      -0.009078      -0.002051       0.024256       0.063685      -0.026125       0.001315       0.024810             11.227163      12.924850       4.169856      -1.832649      15.225833      -1.074323       5.530806          -0.001348
          288              C       8.251471       7.039982      12.734711      -0.233745      35.186149 0.46508448E+03  0.11157713E+05                                 9.378575                            7.221991       0.055471       1.982018                    0.998997      30.809376      90.466874       0.607085       0.420546      -1.057997      -0.045480      -0.017577       0.007913       0.049396      -0.007969       0.003315      -0.001088      -0.049618      -0.024678      -0.022618      -0.007619       0.030236             11.210915      14.200090       5.127946      -1.803999      14.013940      -0.679186       5.418716           0.000106
          289              C       9.528991       6.684788      12.421544       0.278436      31.882807 0.35061770E+03  0.78236355E+04                                 9.023016                            6.428705      -0.004103       2.020251                    0.999609      24.963834      70.273222       0.620993       0.442023      -1.046817       0.044431       0.044527      -0.023548       0.067166       0.047753      -0.014734      -0.006048      -0.016213      -0.090328      -0.040093      -0.025495       0.065588             11.699011      12.845165       5.417261      -1.614455      17.110129      -0.843588       5.141738          -0.001570
          290              C       9.919684       5.373983      12.395819      -0.226655      35.858441 0.44418497E+03  0.10500532E+05                                 9.385023                            6.985644       0.128425       1.999543                    0.999737      30.357393      87.556310       0.628895       0.411984      -1.066895      -0.013076      -0.041367       0.002604       0.043463      -0.012466      -0.014558      -0.004387       0.045467      -0.043102      -0.025889      -0.010625       0.036514             11.364412      12.574925       3.840740      -1.931408      16.128475      -1.393440       5.389837           0.000017
          291              C       9.001686       4.393141      12.694726      -0.096503      34.010531 0.42471332E+03  0.99548390E+04                                 9.182235                            6.919287      -0.029471       1.955410                    0.999627      29.526143      85.537661       0.618172       0.422725      -1.057230       0.007869       0.027653       0.001874       0.028812      -0.021287       0.003123       0.004600      -0.025042      -0.009100      -0.024357      -0.002063       0.026419             11.054110      13.476748       4.436669      -2.025808      14.321107      -1.828171       5.364476          -0.000508
          292              C      10.671516       8.812254      12.579805       0.282788      33.157195 0.34795337E+03  0.77353438E+04                                 9.210582                            6.370325      -0.000740       2.021504                    0.999669      24.838207      69.377201       0.629962       0.437354      -1.051506      -0.008105      -0.057640      -0.024673       0.063221       0.028902       0.005307       0.027161      -0.061050      -0.053349      -0.035882      -0.024538       0.060420             12.122902       8.268391       5.902074      -1.035897      18.646873       2.816196       9.453441          -0.005652
          293              C      10.239623       9.175008      13.839463      -0.239350      36.669222 0.45328282E+03  0.10774838E+05                                 9.534333                            7.072419       0.067164       1.979888                    0.999846      30.712815      88.954736       0.622682       0.413807      -1.065245       0.004092       0.037332       0.029866       0.047983       0.019546      -0.030466      -0.021031      -0.013000       0.000803      -0.033856      -0.013653       0.047509             11.481877       7.255848       4.104151      -0.610024      17.020752       4.292204      10.169032           0.000481
          294              C      10.568601      10.406546      14.355070      -0.086856      34.982935 0.41520923E+03  0.96667095E+04                                 9.319329                            6.824015       0.052759       1.985195                    0.999598      29.134425      83.822435       0.625533       0.420576      -1.059723      -0.008720      -0.020261      -0.027309       0.035104      -0.013446      -0.017640      -0.000315       0.013890       0.054803      -0.026611      -0.002803       0.029414             11.252438       7.368457       3.937525      -1.104750      16.588251       3.505039       9.800607          -0.004279
          295              C      11.352030      11.288562      13.639819      -0.054119      40.549066 0.44738239E+03  0.10508547E+05                                10.159472                            6.972369       0.035986       2.007305                    0.999341      27.619886      77.306564       0.639925       0.407486      -1.078639      -0.021972      -0.036840      -0.027113       0.050745      -0.003593      -0.011133      -0.001209       0.002102      -0.001164      -0.011765      -0.000094       0.011859             13.300830       8.061204       4.770269      -1.111585      19.551206       5.074214      12.290080           0.005224
          296              C      11.787744      10.898612      12.374010      -0.092370      37.393789 0.44149161E+03  0.10472748E+05                                 9.884689                            7.125690      -0.091442       1.940494                    0.999587      29.767165      87.404188       0.598694       0.431283      -1.049542      -0.025586      -0.020249       0.002887       0.032757      -0.001247      -0.007577      -0.022841       0.011798      -0.005643      -0.027408       0.006309       0.021100             12.312233       7.417070       3.897974      -1.426328      17.563799       3.675087      11.955829          -0.004008
          297              C      11.439427       9.683809      11.839109      -0.228679      39.566477 0.45914847E+03  0.10951219E+05                                10.057605                            7.113816       0.117899       1.997642                    0.999745      30.530138      88.623061       0.621317       0.413317      -1.065385       0.011984       0.033885      -0.000713       0.035949      -0.012191      -0.011204       0.016235      -0.015097       0.085208      -0.028622      -0.009883       0.038504             12.763824       8.505504       5.357164      -1.669770      19.036173       2.405137      10.749795           0.000560
          298              C      11.750462      12.615424      14.196530       0.594214      25.539849 0.24102431E+03  0.49574180E+04                                 7.999888                            5.512371       0.113079       2.098790                    0.999653      22.298745      62.722624       0.629889       0.472767      -1.016850       0.003544       0.078311       0.016912       0.080195      -0.045792       0.051516      -0.039404       0.038145       0.002738      -0.051666      -0.042475       0.094141             10.175059       7.756528       2.647735      -2.299833      12.133141       3.060145      10.635509          -0.012766
          299              C      19.663958       3.252264      16.863761       0.593991      25.127245 0.25273499E+03  0.52756413E+04                                 8.030824                            5.706376      -0.144283       2.009393                    0.999375      22.807244      65.245908       0.607309       0.483155      -1.008401       0.022218      -0.046726      -0.059062       0.078519       0.006935      -0.013018      -0.012002       0.146020      -0.159596      -0.062525      -0.038613       0.101138             10.220194       4.583780      -0.430393       0.398630      13.384379       2.458712      12.692422           0.004367
          300              C      19.703280       4.271772      17.950618      -0.046012      37.871065 0.45098870E+03  0.10644645E+05                                 9.823895                            7.066435      -0.066965       1.980565                    0.999228      27.701805      78.446113       0.624992       0.415209      -1.070552       0.009793       0.030608       0.031965       0.045327      -0.008269      -0.003715      -0.010723       0.001954       0.008573      -0.015889       0.004084       0.011805             12.563134       5.160872       0.388922       0.657944      16.172492       5.675760      16.356037           0.004600
          301              C      19.668466       3.889191      19.283535      -0.096550      33.088488 0.42038228E+03  0.98272384E+04                                 8.976794                            6.871389      -0.024526       1.957513                    0.999621      29.438497      85.146194       0.622075       0.421188      -1.058287       0.005671       0.028911       0.007473       0.030395       0.000440      -0.006971      -0.021498      -0.012408      -0.040279      -0.026743       0.001196       0.025547             10.450633       4.843209       0.517851       0.938677      12.326521       3.992167      14.182168           0.000062
          302              C      19.749120       4.810894      20.283433      -0.228898      33.367511 0.44825393E+03  0.10627757E+05                                 8.944080                            7.036900       0.117275       1.996385                    0.999757      30.497787      88.275633       0.623618       0.414257      -1.064742      -0.007402      -0.040758      -0.016688       0.044660      -0.002543      -0.013749      -0.020621       0.003913       0.097073      -0.029286      -0.013044       0.042330             10.235632       5.127108       1.274965       1.268276      12.254807       4.201093      13.324981           0.000189
          303              C      19.920313       6.141807      19.969707       0.281456      31.675349 0.35916663E+03  0.80587607E+04                                 8.981828                            6.503938      -0.053902       2.003205                    0.999621      25.031054      70.541433       0.618082       0.441660      -1.047558      -0.000215       0.048371       0.047732       0.067957      -0.001165       0.008512       0.045808      -0.038593       0.033636      -0.037311      -0.021279       0.058590             11.320748       5.799017       1.572782       3.271664      10.716591       3.629256      17.446637          -0.001130
          304              C      19.917893       6.553928      18.669225      -0.226464      35.674628 0.44977842E+03  0.10692787E+05                                 9.416337                            7.067273       0.139116       2.009579                    0.999430      30.460894      88.825130       0.618696       0.416425      -1.061382      -0.007247      -0.014203      -0.041105       0.044089       0.002557      -0.007315       0.003467      -0.042474      -0.086142      -0.031186      -0.004706       0.035892             11.336500       5.229229       0.775002       1.623957      11.798241       2.482543      16.982029           0.000161
          305              C      19.810108       5.623390      17.661219      -0.074760      33.739270 0.43872929E+03  0.10433885E+05                                 9.369744                            7.199431      -0.338600       1.872247                    0.998312      29.800819      88.804365       0.581334       0.443028      -1.038222       0.004578       0.001324       0.028850       0.029240      -0.003960      -0.013826      -0.005882       0.049403       0.025282      -0.030593       0.001052       0.029541             11.190556       5.107787       0.853138       0.922080      14.032646       3.204498      14.431235          -0.000809
          306              C       7.140711      10.496739       3.286855       0.087104      27.752919 0.34555001E+03  0.77210430E+04                                 8.166565                            6.323647      -0.008725       2.006126                    0.999599      26.697281      76.442049       0.631663       0.433966      -1.046398       0.041836      -0.009137      -0.027969       0.051147      -0.001011       0.004847       0.024479       0.004838      -0.105612      -0.045500       0.020224       0.025276              9.628395       9.336402      -2.929192       1.085028       7.202823      -3.101756      12.345962          -0.013361
          307              C       7.430386       9.999216       4.538404      -0.194553      33.772467 0.44299210E+03  0.10479050E+05                                 9.137071                            7.053567       0.096153       2.001017                    0.999373      29.941109      86.754782       0.614791       0.421166      -1.059639       0.012015       0.012502      -0.002135       0.017470      -0.001534      -0.025449       0.008761       0.010209       0.005951      -0.024053      -0.005913       0.029966             10.866450       9.712446      -3.515325       2.474350       8.750556      -4.853076      14.136349           0.001269
          308              C       8.602198       9.296992       4.736930       0.114094      37.615906 0.40298217E+03  0.92772760E+04                                10.006117                            6.800617      -0.214625       1.950256                    0.999294      26.222131      74.105982       0.618200       0.430370      -1.057608       0.001223       0.010203      -0.007135       0.012510       0.014757       0.002159      -0.010786       0.004947      -0.010914      -0.019352       0.001078       0.018274             13.633347       9.835788      -3.695874       3.110529      10.038001      -7.326993      21.026252          -0.023693
          309              C       9.409994       9.079227       3.628263      -0.203139      34.465973 0.44431709E+03  0.10505858E+05                                 9.229868                            7.041103       0.191604       2.028432                    0.999669      29.970306      86.487159       0.619082       0.418427      -1.062620       0.000289       0.012834       0.001970       0.012988      -0.016088      -0.000631       0.001453       0.029694      -0.076191      -0.025491      -0.009122       0.034613             11.089008       8.371148      -2.373991       0.551924       7.835203      -4.103536      17.060674           0.000738
          310              C       9.043175       9.602378       2.409988       0.085113      28.357491 0.33946330E+03  0.75588512E+04                                 8.276775                            6.269638      -0.024356       1.999979                    0.999587      26.800146      76.850656       0.633461       0.434234      -1.045208      -0.038102       0.033931       0.014397       0.053013       0.020688      -0.019033       0.024781       0.005673      -0.066918      -0.047860       0.015704       0.032156              9.884504       8.231293      -2.412502       0.372532       7.216203      -2.974571      14.206018          -0.012289
          311              C       9.008022       8.767332       6.054188       0.103528      41.218484 0.40703349E+03  0.93851221E+04                                10.520775                            6.781672      -0.183818       1.951780                    0.999210      26.454019      74.588554       0.626934       0.423716      -1.062741       0.013400      -0.000257       0.012662       0.018438      -0.010283       0.000262      -0.004553       0.009175       0.007076      -0.013319       0.002334       0.010985             14.698105      12.269037      -0.276152       2.411126      10.610097      -9.025573      21.215182          -0.001331
          312              C       8.083528       8.154431       6.885199      -0.236562      40.063791 0.47353875E+03  0.11410219E+05                                10.263027                            7.285643      -0.010386       1.952604                    0.999522      31.363544      92.253067       0.604722       0.420350      -1.058268       0.011640      -0.001023       0.001810       0.011824      -0.002430       0.019600       0.014588       0.041183      -0.059749      -0.035293      -0.002107       0.037400             13.128719      10.833042       2.266578      -2.356334      10.421077      -8.354411      18.132038          -0.006299
          313              C       8.494634       7.535715       8.062651       0.105103      41.278470 0.40347847E+03  0.92714718E+04                                10.496485                            6.732419      -0.164770       1.960009                    0.999102      26.252890      73.601879       0.632739       0.421263      -1.065582       0.013610       0.005280       0.000702       0.014615      -0.000751      -0.011835      -0.004276      -0.004579      -0.012496      -0.014921       0.004269       0.010652             14.650294      17.451622       4.958902      -5.208949      10.362960      -7.387301      16.136299          -0.000342
          314              C       9.829470       7.547933       8.419997      -0.282193      38.841646 0.50262944E+03  0.12295381E+05                                10.014617                            7.511070      -0.068749       1.937520                    0.998827      31.784661      94.258497       0.594874       0.420908      -1.057717      -0.021910       0.000339       0.014704       0.026388      -0.012404       0.021811       0.005534      -0.048350       0.053970      -0.044295       0.018169       0.026125             11.960653      17.879260       2.336527      -1.980728       7.053850      -3.327867      10.948848          -0.008844
          315              C      10.734652       8.208769       7.605763       0.298314      33.859398 0.35037122E+03  0.78166640E+04                                 9.368859                            6.415722      -0.049072       2.004620                    0.999552      24.909215      70.110027       0.623188       0.440549      -1.047705       0.062467       0.024377       0.027817       0.072596       0.002625       0.014596      -0.001620       0.066350      -0.079498      -0.029758      -0.019554       0.049312             12.156417      17.338526      -1.487603       1.782483       7.971780      -4.338830      11.158946           0.000344
          316              C      10.346842       8.803556       6.438936      -0.274504      40.399716 0.49949606E+03  0.12195413E+05                                10.303275                            7.497157      -0.070206       1.941497                    0.998813      31.505413      93.235478       0.594496       0.421981      -1.057411      -0.020922       0.029594      -0.010525       0.037740       0.020078      -0.032094       0.021860      -0.003396      -0.032354      -0.051440       0.021649       0.029791             12.757929      14.483061      -1.734290       4.383410       9.522942      -5.890813      14.267785          -0.006899
          317              C       7.477635       6.855595       8.909600       0.126292      36.717989 0.38910342E+03  0.88715346E+04                                 9.843604                            6.671863      -0.175823       1.967816                    0.999235      25.750477      72.206682       0.626198       0.429003      -1.059414       0.001054       0.001964       0.005098       0.005564       0.007216       0.019509      -0.008343       0.034500       0.038805      -0.029308      -0.002113       0.031421             13.485899      15.283126       4.970658      -8.205164      12.720132      -5.781272      12.454438          -0.018741
          318              C       6.416326       7.552143       9.426885      -0.203482      32.802629 0.42473209E+03  0.99147153E+04                                 8.860441                            6.832688       0.276434       2.057720                    0.999801      29.501394      84.158670       0.636563       0.412192      -1.068285       0.003316      -0.004120       0.009029       0.010464      -0.004569       0.007425       0.001787      -0.051495      -0.021582      -0.025648      -0.004134       0.029782             10.428590      12.708587       2.013188      -5.792247       9.274758      -2.742624       9.302426           0.001372
          319              C       5.489428       6.897913      10.194983       0.085121      27.870800 0.34258857E+03  0.76455700E+04                                 8.190602                            6.306848      -0.068007       1.986132                    0.999547      26.788868      76.892382       0.630356       0.435395      -1.044561       0.026766      -0.046048       0.008364       0.053915      -0.017648       0.022975       0.027646      -0.003253       0.036534      -0.045829       0.010985       0.034844              9.601032      11.436124       1.363749      -4.467287       9.339468      -2.179762       8.027502          -0.011625
          320              C       6.551432       4.935163       9.945008       0.097085      27.017047 0.33514161E+03  0.74377701E+04                                 8.035027                            6.238381      -0.000962       2.012983                    0.999615      26.425051      75.616107       0.633789       0.435458      -1.044610      -0.027066       0.039606       0.009182       0.048842      -0.006291       0.037426       0.007819      -0.024692      -0.003685      -0.045931       0.014436       0.031495              9.456350      10.027568       1.964255      -3.784312      11.083228      -2.434956       7.258253          -0.010215
          321              C       7.541358       5.519977       9.198441      -0.199500      32.888801 0.42969350E+03  0.10088231E+05                                 8.965019                            6.937222       0.187138       2.032430                    0.999336      29.740903      85.876463       0.621164       0.419995      -1.060281      -0.000580       0.003492       0.017958       0.018304      -0.019497      -0.002757       0.012811       0.017340      -0.026042      -0.023522      -0.004627       0.028149             10.659864      11.006135       3.254563      -4.719726      12.283772      -3.958869       8.689685           0.001211
          322              C      12.747939       7.120025       8.115498       0.299502      32.405755 0.35242589E+03  0.78916500E+04                                 9.155538                            6.472682      -0.106261       1.987273                    0.999544      25.075045      71.226365       0.613584       0.445792      -1.042275      -0.020680       0.064342      -0.007261       0.067973      -0.030440       0.001164      -0.007397      -0.030991      -0.076223      -0.027433      -0.020085       0.047518             11.743815      12.214159      -6.413309       2.232375      11.644431       0.139743      11.372855           0.000690
          323              C      13.323467       6.842626       9.330139      -0.281643      39.675946 0.50295372E+03  0.12304239E+05                                10.183039                            7.520689      -0.020914       1.953083                    0.999103      31.700482      93.985986       0.593692       0.421714      -1.057302       0.018180      -0.011820       0.018298       0.028373       0.017545      -0.025332       0.022412      -0.007095      -0.025354      -0.044973       0.021465       0.023508             12.576845      12.149704      -5.679743       4.683217      11.189569      -1.722163      14.391263          -0.017896
          324              C      14.057711       5.673578       9.488679       0.102141      39.011755 0.41195887E+03  0.95421492E+04                                10.189741                            6.855301      -0.181537       1.952497                    0.999310      26.640886      75.671213       0.618135       0.427790      -1.058551      -0.007149       0.012004      -0.012462       0.018722       0.000212       0.010763      -0.002974      -0.022678       0.004530      -0.018116       0.006082       0.012034             13.781699      10.969749      -3.988911       6.482018       9.909293      -0.997435      20.466054          -0.001171
          325              C      14.199447       4.814013       8.408253      -0.228215      37.112214 0.48973117E+03  0.11938600E+05                                 9.852543                            7.498043      -0.190077       1.895906                    0.998361      31.762802      94.972481       0.583635       0.430496      -1.048576      -0.002831       0.012553      -0.003598       0.013362      -0.012987      -0.010939      -0.013527      -0.022639      -0.106939      -0.042101       0.006115       0.035986             11.840965       7.319991      -1.509523       2.894459       8.888025       2.875689      19.314879          -0.009794
          326              C      13.643514       5.112054       7.172642       0.100782      38.624081 0.41760161E+03  0.97095659E+04                                10.126281                            6.910581      -0.222160       1.938960                    0.999267      26.809241      76.390388       0.614285       0.428843      -1.057491       0.001042       0.020637       0.005620       0.021414      -0.012923       0.009647       0.007479      -0.006605       0.014332      -0.021416       0.010466       0.010950             13.475560       7.749826      -3.370409       0.292938      13.512232       6.540844      19.164621          -0.002346
          327              C      12.898334       6.280534       7.037868      -0.284920      37.411602 0.51921580E+03  0.12832183E+05                                 9.849754                            7.701738      -0.200069       1.888642                    0.998250      32.369871      97.167886       0.578486       0.428411      -1.050794       0.019832      -0.019179      -0.019554       0.033816       0.016931       0.015732      -0.031538       0.018298       0.045678      -0.046807       0.011438       0.035369             11.596953       9.374176      -5.316421      -0.945252      13.613275       3.679223      11.803407          -0.018722
          328              C      14.721654       5.384605      10.783569       0.109150      36.157751 0.40557183E+03  0.93450614E+04                                 9.734084                            6.813079      -0.129765       1.976741                    0.999386      26.202005      73.905755       0.619357       0.429191      -1.059103       0.011946      -0.001775       0.005196       0.013147      -0.020325       0.003000       0.006798       0.014769      -0.006577      -0.023078       0.000269       0.022808             12.998019      10.145559      -1.623288       8.108392       9.574995      -3.248850      19.273502          -0.022410
          329              C      15.253432       6.408177      11.553344      -0.203971      34.112424 0.45228304E+03  0.10742331E+05                                 9.176671                            7.103772       0.160086       2.016138                    0.999753      30.091955      87.046695       0.616338       0.418407      -1.062583       0.005920      -0.010748      -0.001329       0.012342      -0.010188       0.000714      -0.008602      -0.040952      -0.085419      -0.029642      -0.008559       0.038201             11.060110       9.855835      -0.938773       6.548483       8.649755      -1.057773      14.674740           0.000672
          330              C      15.982900       6.106867      12.676551       0.077585      27.656629 0.33603893E+03  0.74469091E+04                                 8.105056                            6.207954       0.128615       2.050343                    0.999707      26.536999      75.359312       0.642660       0.430070      -1.050085       0.012789      -0.052029      -0.011946       0.054893       0.014450      -0.030195       0.025544       0.003182      -0.051085      -0.051312       0.021370       0.029942              9.725918       8.272256      -0.835612       5.317748       8.550209      -1.299809      12.355287          -0.010779
          331              C      15.612171       3.888510      12.400014       0.111300      26.765880 0.31992289E+03  0.69942195E+04                                 7.923694                            6.054620       0.052627       2.036005                    0.999651      25.756787      72.345734       0.652007       0.429694      -1.051661       0.036624       0.045009       0.005079       0.058248      -0.009311      -0.037946      -0.000983      -0.000623      -0.076449      -0.049475       0.011364       0.038112              9.421930       7.751082      -0.714750       4.916297       8.984183      -2.379754      11.530524          -0.012237
          332              C      14.891860       4.100561      11.261708      -0.200440      33.151214 0.42334118E+03  0.98705151E+04                                 8.922322                            6.822759       0.268568       2.055484                    0.999812      29.435964      83.821400       0.637083       0.412345      -1.068578       0.014743       0.004681      -0.003442       0.015846       0.016384       0.004185       0.020588      -0.019322      -0.033793      -0.023697      -0.009996       0.033693             10.645047       8.544360      -1.338605       5.695820       9.557308      -3.344256      13.833474           0.001372
          333              C      13.852181       4.210045       5.996868       0.106793      35.488938 0.40038116E+03  0.92070414E+04                                 9.617940                            6.775027      -0.147676       1.968755                    0.999414      26.329620      74.488230       0.619555       0.429912      -1.057366       0.004449      -0.002603      -0.007949       0.009474      -0.004125       0.001107      -0.004519      -0.019753       0.010563      -0.012466       0.000853       0.011614             12.648308       7.423351      -2.416721      -0.167286      12.845984       8.341774      17.675590          -0.029754
          334              C      14.844811       3.260325       5.944021      -0.204514      34.296407 0.44366957E+03  0.10496909E+05                                 9.203106                            7.045061       0.172358       2.021789                    0.999711      30.036441      86.979691       0.617111       0.419509      -1.060904      -0.006111       0.007164      -0.010128       0.013829       0.000819       0.025216      -0.013021       0.024507       0.057435      -0.028652      -0.010481       0.039134             10.936745       7.461605      -2.391759       0.245752      12.104809       6.378461      13.243820           0.000321
          335              C      14.984787       2.433463       4.858282       0.093575      26.917810 0.32324286E+03  0.70896925E+04                                 7.929576                            6.072547       0.151771       2.064158                    0.999754      26.022343      73.366247       0.652775       0.427803      -1.052134      -0.035950       0.018534      -0.037062       0.054858       0.003574      -0.016201      -0.025076       0.013163      -0.081614      -0.043058       0.010949       0.032109              9.319854       6.757735      -2.057578       0.876502      10.122260       4.629720      11.079567          -0.015367
          336              C      13.306257       3.467169       3.803021       0.075054      27.729118 0.34917931E+03  0.78232311E+04                                 8.148395                            6.344035       0.010156       2.008593                    0.999696      26.892125      77.126119       0.632491       0.432229      -1.047356       0.045771      -0.025804       0.015565       0.054801       0.013192       0.013736      -0.027883       0.036779      -0.006586      -0.044205       0.018055       0.026150              9.645589       6.381069      -1.299013       0.981657      10.211182       4.687431      12.344517          -0.014933
          337              C      13.093013       4.315231       4.862756      -0.203298      34.229389 0.44325973E+03  0.10490832E+05                                 9.231775                            7.057495       0.129852       2.008685                    0.999615      30.085068      87.299650       0.614158       0.421380      -1.059114       0.012507       0.002399      -0.001084       0.012781      -0.024043      -0.001772      -0.006740       0.001536      -0.080949      -0.029144      -0.008585       0.037729             11.093030       6.962865      -1.385366       0.939930      10.990551       6.263613      15.325674           0.000851
          338              C      21.087990      12.579125       0.760548       0.591976      24.739719 0.25043596E+03  0.52135330E+04                                 7.948841                            5.673409      -0.084623       2.030255                    0.999508      22.732758      64.855977       0.610447       0.481973      -1.009442       0.067025       0.020475      -0.027162       0.075162      -0.006874       0.014615       0.005713      -0.017104       0.315903      -0.065066      -0.041680       0.106747             10.137126      15.583203       0.746394      -1.937663       9.903950      -0.381461       4.924224           0.001905
          339              C      19.658371      12.169139       0.972216      -0.049480      38.544269 0.45391161E+03  0.10728660E+05                                 9.947029                            7.082157      -0.096350       1.968142                    0.999182      27.846663      78.856568       0.625375       0.414373      -1.071320      -0.041765      -0.010336       0.001913       0.043068      -0.004044      -0.007322      -0.003904      -0.021482       0.006542      -0.016041       0.004680       0.011361             13.058793      22.737399       2.220091      -2.775140      10.673527      -1.012686       5.765453           0.004830
          340              C      18.622321      13.086006       0.944534      -0.071268      33.636967 0.43574755E+03  0.10339749E+05                                 9.336272                            7.161278      -0.294239       1.885612                    0.998837      29.713867      88.290490       0.584862       0.441344      -1.039771      -0.019576      -0.020214       0.010465       0.030022       0.004228      -0.005926      -0.007273      -0.028832       0.063512      -0.026125       0.001317       0.024809             11.228571      18.084644       1.630758      -1.773615      10.069690      -1.169656       5.531377          -0.001458
          341              C      17.332034      12.690497       1.245957      -0.233706      35.186632 0.46508888E+03  0.11157868E+05                                 9.378573                            7.221939       0.055716       1.982073                    0.998999      30.810255      90.470250       0.607097       0.420536      -1.058002       0.035852       0.032985      -0.007850       0.049345      -0.024571       0.000529       0.003514       0.017554      -0.024715      -0.022674      -0.007603       0.030277             11.210983      18.115113       3.200035      -1.406096      10.099174      -1.318352       5.418663           0.000182
          342              C      17.086364      11.387475       1.559124       0.278307      31.884043 0.35063715E+03  0.78241549E+04                                 9.023146                            6.428832      -0.004111       2.020247                    0.999610      24.964448      70.274664       0.620996       0.442016      -1.046824      -0.059516      -0.020224       0.023399       0.067072       0.022745      -0.011892      -0.010526       0.085601      -0.090581      -0.040105      -0.025542       0.065647             11.699240      20.572095       1.612789      -1.469922       9.383827      -1.075761       5.141799          -0.001745
          343              C      18.089760      10.457933       1.584849      -0.226775      35.863728 0.44426117E+03  0.10502797E+05                                 9.385761                            6.986137       0.128366       1.999467                    0.999737      30.361105      87.569307       0.628887       0.411971      -1.066902       0.042811      -0.006494      -0.002627       0.043380       0.010428      -0.010353      -0.011165      -0.047498      -0.043366      -0.025894      -0.010684       0.036578             11.365350      18.480625       0.933935      -2.103491      10.225189      -1.117367       5.390235           0.000006
          344              C      19.375232      10.848233       1.285942      -0.096562      34.015483 0.42478298E+03  0.99569193E+04                                 9.183102                            6.919859      -0.029763       1.955271                    0.999627      29.529284      85.549786       0.618144       0.422726      -1.057225      -0.028244       0.005197      -0.001874       0.028780      -0.022972       0.005533       0.000775      -0.018456      -0.009229      -0.024406      -0.002097       0.026502             11.055259      17.674778       2.371145      -2.535360      10.126039      -1.010007       5.364959          -0.000472
          345              C      14.673023      11.302251       1.400863       0.282680      33.158201 0.34796637E+03  0.77356795E+04                                 9.210699                            6.370405      -0.000752       2.021503                    0.999669      24.838523      69.377546       0.629966       0.437349      -1.051512       0.055236      -0.018033       0.024702       0.063138      -0.006520       0.026739      -0.007226       0.083159      -0.053207      -0.035936      -0.024528       0.060465             12.123193      21.300451      -0.514359       2.069048       5.615617      -2.173376       9.453511          -0.005785
          346              C      14.538365      11.849964       0.141205      -0.239283      36.667764 0.45325656E+03  0.10774056E+05                                 9.534039                            7.072149       0.067334       1.979944                    0.999847      30.712085      88.951895       0.622703       0.413800      -1.065250      -0.035255       0.012769      -0.029809       0.047901       0.006730      -0.032386      -0.018013       0.038922       0.000735      -0.033875      -0.013668       0.047544             11.481637      18.368258      -1.367329       3.581005       5.908117      -2.443165      10.168534           0.000593
          347              C      21.261985      17.060663      27.586934      -0.086882      34.986071 0.41524862E+03  0.96679301E+04                                 9.320115                            6.824497       0.052512       1.985110                    0.999599      29.136017      83.830431       0.625484       0.420595      -1.059702       0.021926      -0.001109       0.027342       0.035066      -0.002735      -0.008061      -0.015717      -0.029760       0.054827      -0.026615      -0.002820       0.029435             11.253524      17.912078      -1.253183       2.656845       6.047120      -2.539676       9.801373          -0.004328
          348              C      12.150810      11.785614       0.340849      -0.054175      40.555206 0.44744406E+03  0.10510429E+05                                10.160582                            6.972910       0.035927       2.007257                    0.999342      27.622332      77.316735       0.639888       0.407493      -1.078627       0.042881       0.003514       0.027152       0.050876      -0.001384      -0.006031      -0.009538      -0.007005      -0.001052      -0.011848      -0.000104       0.011952             13.302602      21.093144      -1.645346       4.062159       6.523068      -3.239233      12.291594           0.005165
          349              C      12.308179      11.222460       1.606658      -0.092469      37.400719 0.44158007E+03  0.10475424E+05                                 9.885866                            7.126382      -0.091702       1.940356                    0.999587      29.771174      87.419821       0.598665       0.431281      -1.049539       0.029443       0.014011      -0.002947       0.032740       0.003923      -0.023881       0.003239      -0.009113      -0.005729      -0.027433       0.006282       0.021151             12.313871      18.676067      -1.644827       2.667665       6.308199      -2.903490      11.957347          -0.003997
          350              C      13.551897      10.998324       2.141559      -0.228768      39.571279 0.45921138E+03  0.10953085E+05                                10.058198                            7.114168       0.117918       1.997592                    0.999746      30.533159      88.633074       0.621320       0.413301      -1.065396      -0.035630       0.004226       0.000682       0.035886      -0.013383       0.009626      -0.017278      -0.010096       0.085329      -0.028609      -0.009958       0.038567             12.764655      21.228834      -0.907139       1.420664       6.314619      -2.560666      10.750512           0.000558
          351              C      18.758230      16.976112      27.745474       0.594057      25.544151 0.24106827E+03  0.49585302E+04                                 8.000440                            5.512640       0.113319       2.098800                    0.999652      22.301532      62.731044       0.629916       0.472727      -1.016875      -0.071900       0.031464      -0.016954       0.080293      -0.012764      -0.012662       0.063563      -0.095725       0.002836      -0.051670      -0.042375       0.094045             10.175920      13.379103      -0.120172       1.729810       6.512380      -3.415340      10.636276          -0.012900
          352              C      23.662628       5.740495      25.078243       0.594039      25.126639 0.25272760E+03  0.52754798E+04                                 8.030879                            5.706417      -0.144435       2.009355                    0.999374      22.807081      65.246662       0.607283       0.483176      -1.008384       0.032108      -0.040569       0.059044       0.078504       0.062114      -0.016524      -0.006385      -0.078029      -0.159639      -0.062537      -0.038622       0.101159             10.220279      11.326060      -3.750085       2.381874       6.642175      -0.728452      12.692602           0.004433
          353              C      22.730612       6.155574      23.991386      -0.045994      37.870283 0.45097594E+03  0.10644282E+05                                 9.823856                            7.066389      -0.066956       1.980582                    0.999227      27.701256      78.444664       0.624986       0.415215      -1.070546      -0.031781       0.004734      -0.031957       0.045318      -0.004261      -0.011269       0.001403      -0.014301       0.008576      -0.015894       0.004088       0.011807             12.563105      14.331994      -4.126747       5.382487       7.001243      -1.916852      16.356079           0.004618
          354              C      23.089222       6.017806      22.658469      -0.096538      33.088928 0.42038134E+03  0.98272630E+04                                 8.977006                            6.871421      -0.024569       1.957505                    0.999621      29.438713      85.148495       0.622065       0.421193      -1.058278      -0.028443       0.007682      -0.007471       0.030395      -0.004647      -0.022357       0.003244       0.008246      -0.040304      -0.026742       0.001207       0.025535             10.450999      11.277307      -2.650094       3.996455       5.893102      -0.921454      14.182589           0.000085
          355              C      22.226693       6.352600      21.658571      -0.228940      33.370139 0.44828766E+03  0.10628825E+05                                 8.944666                            7.037198       0.117157       1.996330                    0.999757      30.499615      88.283902       0.623596       0.414261      -1.064733       0.039838      -0.011370       0.016696       0.044667      -0.000009      -0.024573      -0.003216      -0.006390       0.097093      -0.029277      -0.013059       0.042336             10.236440      11.875465      -2.047564       4.329679       5.507677      -0.718069      13.326177           0.000175
          356              C      20.957051       6.786932      21.972297       0.281429      31.676209 0.35917661E+03  0.80590317E+04                                 8.981933                            6.503976      -0.053835       2.003217                    0.999620      25.031507      70.542663       0.618088       0.441653      -1.047563      -0.043309       0.021551      -0.047733       0.067960      -0.016009       0.044865      -0.012601       0.021723       0.033648      -0.037309      -0.021299       0.058608             11.320895      11.004025      -0.990014       4.701219       5.511980       1.331864      17.446680          -0.001104
          357              C      20.588388       6.971153      23.272779      -0.226457      35.673518 0.44976302E+03  0.10692308E+05                                 9.416106                            7.067117       0.139043       2.009564                    0.999430      30.460271      88.822276       0.618709       0.416421      -1.061386       0.015935       0.000209       0.041115       0.044096      -0.015256      -0.000120      -0.008091       0.029968      -0.086126      -0.031179      -0.004703       0.035882             11.336169      11.130505      -2.130759       2.944332       5.896585       0.360287      16.981418           0.000186
          358              C      21.470827       6.656797      24.280785      -0.074705      33.737212 0.43869989E+03  0.10433012E+05                                 9.369451                            7.199234      -0.338579       1.872284                    0.998311      29.799244      88.798966       0.581336       0.443033      -1.038219      -0.003222      -0.003530      -0.028838       0.029231       0.017179      -0.011386      -0.009815      -0.036420       0.025224      -0.030600       0.001036       0.029564             11.190174      12.966994      -3.016678       3.281940       6.172893      -0.588231      14.430634          -0.000734
          359              N      16.769332       5.043725      16.210585      -0.238326      37.459727 0.53410986E+03  0.13032863E+05                                 9.462538                            7.558910      -0.231533       1.940992                    0.998431      28.603650      79.963878       0.625717       0.401161      -1.089600      -0.033619       0.061256       0.151481       0.166820       0.014485       0.011228      -0.057560      -0.027778      -0.235721      -0.102096       0.025461       0.076635             11.130556       6.474757      -0.975496      -2.595678      12.685419       0.799461      14.231492           0.022309
          360              N      11.451905       4.978715      24.450790      -0.228048      36.312448 0.53685100E+03  0.13126993E+05                                 9.305796                            7.615401      -0.223781       1.949282                    0.998242      28.441337      79.800427       0.618346       0.405101      -1.086074       0.115061       0.069749      -0.085107       0.159208      -0.062405       0.053538       0.016471      -0.028811      -0.007820      -0.093543       0.020659       0.072885             10.703580      12.310420       0.438720      -3.358785      11.520263      -2.478808       8.280058           0.021080
          361              N      15.503273      14.864159      27.088663      -0.225679      36.048460 0.51919338E+03  0.12547598E+05                                 9.185097                            7.406645       0.041327       2.030667                    0.999263      28.110616      77.562677       0.639631       0.396228      -1.095753      -0.011402      -0.073728      -0.152391       0.169673      -0.017987      -0.006124      -0.065225       0.058651      -0.221835      -0.111204       0.038239       0.072964             10.896637      10.007388      -1.011314       0.858357      10.592808       5.594477      12.089714           0.026450
          362              N      12.504171      14.136003      17.762998      -0.222217      35.875660 0.53071624E+03  0.12905872E+05                                 9.186737                            7.518796       0.049282       2.038226                    0.998889      28.077776      77.894232       0.630544       0.399453      -1.092754       0.094434      -0.051277       0.119977       0.161064       0.021511      -0.059887       0.047036      -0.059697      -0.112128      -0.102357       0.032669       0.069688             10.774968       9.786595      -2.380093       4.846767       9.971881      -0.466086      12.566427           0.021887
          363              N      23.334100       9.128749      25.731419      -0.238363      37.461920 0.53414855E+03  0.13034011E+05                                 9.462713                            7.559048      -0.231139       1.941081                    0.998434      28.604973      79.967547       0.625730       0.401147      -1.089612      -0.040089       0.057262      -0.151506       0.166854      -0.002195      -0.046685       0.035543       0.039970      -0.235699      -0.102111       0.025433       0.076678             11.130698      10.700541      -3.056062      -0.429657       8.459893      -2.681755      14.231661           0.022326
          364              N      25.741339      13.870526      17.491214      -0.227903      36.305170 0.53672983E+03  0.13123193E+05                                 9.304445                            7.614491      -0.223816       1.949325                    0.998242      28.437444      79.785049       0.618394       0.405095      -1.086086      -0.113314      -0.072352       0.085115       0.159121      -0.049418       0.038448       0.040765      -0.081294      -0.007822      -0.093518       0.020680       0.072838             10.701727      12.019726       0.580276      -3.706447      11.806919      -1.917887       8.278535           0.021133
          365              N      15.083028      14.602655      14.853341      -0.225637      36.046593 0.51915967E+03  0.12546569E+05                                 9.184797                            7.406407       0.041282       2.030671                    0.999263      28.109617      77.559061       0.639641       0.396228      -1.095754       0.071175      -0.022348       0.152390       0.169671       0.012252      -0.061220       0.023322      -0.064294      -0.221865      -0.111209       0.038232       0.072977             10.896278       9.676491      -0.848643       5.397985      10.922856      -1.701276      12.089486           0.026436
          366              N      17.061110      16.971625      24.179006      -0.222278      35.878802 0.53077006E+03  0.12907592E+05                                 9.187475                            7.519329       0.049069       2.038149                    0.998887      28.079348      77.901483       0.630499       0.399469      -1.092736       0.004308      -0.107415      -0.120012       0.161119      -0.010552       0.015752      -0.074529       0.070577      -0.112057      -0.102389       0.032669       0.069719             10.775961       8.049874      -1.524503       1.723240      11.710167       4.554712      12.567842           0.021856
          367              N      14.510479      14.420600      11.750751      -0.238339      37.460418 0.53412159E+03  0.13033220E+05                                 9.462634                            7.558980      -0.231461       1.941007                    0.998432      28.604017      79.965100       0.625716       0.401160      -1.089601       0.033625      -0.061256      -0.151485       0.166825       0.014487       0.011235      -0.057560      -0.027770      -0.235731      -0.102100       0.025467       0.076632             11.130678       6.474824      -0.975513      -2.595718      12.685544       0.799488      14.231668           0.022313
          368              N      19.827906      14.485610       3.510546      -0.228060      36.313138 0.53686314E+03  0.13127360E+05                                 9.305883                            7.615467      -0.223710       1.949296                    0.998243      28.441713      79.801627       0.618346       0.405099      -1.086076      -0.115064      -0.069751       0.085112       0.159214      -0.062405       0.053541       0.016476      -0.028813      -0.007826      -0.093548       0.020663       0.072885             10.703689      12.310552       0.438745      -3.358835      11.520368      -2.478842       8.280146           0.021081
          369              N      15.776538       4.600166       0.872673      -0.225679      36.048698 0.51919722E+03  0.12547717E+05                                 9.185148                            7.406682       0.041301       2.030656                    0.999263      28.110724      77.563126       0.639628       0.396229      -1.095752       0.011402       0.073724       0.152387       0.169668      -0.017986      -0.006125      -0.065221       0.058644      -0.221833      -0.111200       0.038239       0.072961             10.896705      10.007439      -1.011314       0.858366      10.592879       5.594525      12.089797           0.026451
          370              N      18.775640       5.328322      10.198338      -0.222220      35.875865 0.53071976E+03  0.12905981E+05                                 9.186774                            7.518823       0.049281       2.038224                    0.998889      28.077877      77.894615       0.630543       0.399453      -1.092754      -0.094433       0.051277      -0.119977       0.161064       0.021511      -0.059887       0.047037      -0.059692      -0.112132      -0.102357       0.032671       0.069687             10.775016       9.786644      -2.380107       4.846799       9.971916      -0.466095      12.566488           0.021887
          371              N       7.945711      10.335576       2.229917      -0.238347      37.461078 0.53413432E+03  0.13033583E+05                                 9.462614                            7.558977      -0.231241       1.941059                    0.998433      28.604513      79.966154       0.625729       0.401150      -1.089609       0.040091      -0.057254       0.151501       0.166847      -0.002200      -0.046688       0.035535       0.039972      -0.235688      -0.102106       0.025425       0.076680             11.130571      10.700437      -3.056031      -0.429660       8.459801      -2.681706      14.231477           0.022322
          372              N       5.538472       5.593799      10.470122      -0.227909      36.305493 0.53673566E+03  0.13123371E+05                                 9.304492                            7.614528      -0.223793       1.949329                    0.998243      28.437616      79.785633       0.618393       0.405095      -1.086086       0.113314       0.072353      -0.085118       0.159123      -0.049417       0.038449       0.040766      -0.081291      -0.007827      -0.093519       0.020681       0.072838             10.701785      12.019795       0.580289      -3.706475      11.806977      -1.917903       8.278583           0.021134
          373              N      16.196783       4.861670      13.107995      -0.225635      36.046321 0.51915536E+03  0.12546436E+05                                 9.184741                            7.406368       0.041298       2.030679                    0.999262      28.109499      77.558569       0.639644       0.396227      -1.095755      -0.071177       0.022350      -0.152393       0.169674       0.012255      -0.061222       0.023324      -0.064298      -0.221865      -0.111211       0.038232       0.072980             10.896203       9.676421      -0.848631       5.397934      10.922796      -1.701258      12.089391           0.026434
          374              N      14.218701       2.492700       3.782330      -0.222281      35.879058 0.53077441E+03  0.12907729E+05                                 9.187530                            7.519371       0.049058       2.038143                    0.998887      28.079476      77.902027       0.630495       0.399470      -1.092735      -0.004307       0.107413       0.120008       0.161115      -0.010551       0.015750      -0.074527       0.070574      -0.112053      -0.102385       0.032670       0.069715             10.776033       8.049914      -1.524507       1.723247      11.710249       4.554761      12.567936           0.021856
          375              O      16.780841       9.633984      21.975932      -0.251529      32.223828 0.36396185E+03  0.79335688E+04                                 8.210408                            5.885472       0.348951       2.236154                    0.998674      23.047640      57.621272       0.787327       0.356893      -1.141077      -0.135073       0.001122      -0.030647       0.138510      -0.011214       0.003691       0.066706      -0.199180      -0.268683      -0.108031      -0.054475       0.162506             10.660706       7.113963      -0.573841       0.053802      19.124977       2.652504       5.743177           0.000259
          376              O      20.790473      11.877561      15.980742      -0.237824      34.628063 0.35699768E+03  0.77391500E+04                                 8.631201                            5.814877       0.449519       2.269341                    0.999030      22.894310      56.957806       0.795484       0.355179      -1.143207       0.084458      -0.034638      -0.106353       0.140157       0.093672      -0.014789       0.012543      -0.138379      -0.200676      -0.095480      -0.054517       0.149996             11.952778      10.226288       7.883433      -0.290758      19.285295       1.520174       6.346751          -0.001303
          377              O      24.136666      17.007867      14.751842      -0.558808      45.852816 0.63839513E+03  0.16067153E+05                                10.363947                            7.938333      -0.107415       2.007838                    0.995533      28.541556      77.502830       0.657440       0.370169      -1.126993       0.038894      -0.015905      -0.019836       0.046467      -0.020035       0.006937       0.005984      -0.067245       0.176424      -0.069079       0.009428       0.059651             13.052040       8.364085       0.140146       0.044207      23.137390      -2.422040       7.654646           0.034898
          378              O      25.802642      15.531597      14.579879      -0.570108      41.700148 0.64976964E+03  0.16437919E+05                                 9.705843                            8.010760      -0.047070       2.014222                    0.998066      29.053217      79.286709       0.653731       0.370356      -1.126019      -0.019053       0.002632      -0.022513       0.029610      -0.038116       0.009973       0.018427       0.092516       0.106030      -0.081291       0.037135       0.044156             11.351399      17.522593       0.534955      -1.854251       9.086604      -1.215888       7.445000           0.042889
          379              O      20.087569       6.470804      12.702276      -0.569299      49.290025 0.66590525E+03  0.16910049E+05                                10.817907                            8.087996      -0.077941       2.017639                    0.995044      28.604878      77.614456       0.654746       0.368384      -1.130170      -0.018991      -0.025606       0.038639       0.050093      -0.036421       0.006774      -0.003019       0.029976       0.106672      -0.057181       0.018482       0.038698             13.530311       9.941574      -1.556108      -4.470421      11.723727       6.341360      18.925634           0.032967
          380              O      18.662841       6.207503      14.400088      -0.564577      47.848929 0.66026187E+03  0.16748919E+05                                10.605586                            8.075922      -0.087474       2.013949                    0.995385      28.619980      77.884432       0.651833       0.370424      -1.127410       0.042541      -0.020204      -0.022916       0.052374      -0.005594       0.007377      -0.036879       0.066056      -0.051751      -0.057885       0.013234       0.044651             12.977461      13.228913       6.286946      -3.950259      14.085266      -2.554694      11.618205           0.030704
          381              O       4.438147       2.917618      10.737992      -0.564396      46.361175 0.65149931E+03  0.16466528E+05                                10.413379                            8.008085      -0.047495       2.026387                    0.995377      28.605212      77.625483       0.656513       0.369126      -1.128743      -0.016273      -0.020482       0.045136       0.052168       0.006899      -0.012774      -0.018928       0.033815      -0.200878      -0.072050       0.018019       0.054030             12.946001       6.986350      -1.291425       0.152144      23.254323      -0.039756       8.597328           0.033904
          382              O      11.665221      15.808231      12.297675      -0.574631      44.265276 0.67239840E+03  0.17161274E+05                                10.119988                            8.153407      -0.097372       1.996227                    0.997900      29.255059      80.262422       0.647292       0.370751      -1.125412      -0.026387       0.003092      -0.021572       0.034223       0.008844       0.010393      -0.047233       0.085549       0.038050      -0.076100       0.033144       0.042957             12.313451       7.133914      -0.987811       0.116009       9.307846      -0.410341      20.498593           0.043114
          383              O      18.895208       3.641590      12.899683      -0.849325      56.995908 0.11383156E+04  0.32884850E+05                                11.766706                           10.385212       0.077989       1.967144                    0.998298      35.475560     100.973477       0.596724       0.355303      -1.146254      -0.046086      -0.019312      -0.047577       0.068996       0.039037       0.006950       0.043957      -0.010797      -0.020296      -0.053500      -0.010949       0.064449             13.666906      13.793991      -1.530929      -2.727365      11.734247      -2.621164      15.472481           0.305728
          384              O      19.210895      11.146121      19.966072      -0.251507      32.222357 0.36394585E+03  0.79331228E+04                                 8.210189                            5.885361       0.349119       2.236236                    0.998674      23.046925      57.618888       0.787332       0.356895      -1.141077       0.058637       0.121671       0.030658       0.138499      -0.085744       0.061476      -0.026155       0.103663      -0.268754      -0.108052      -0.054438       0.162490             10.660344      16.325808      -5.109619       2.403438       9.912198      -1.123554       5.743025           0.000263
          385              O      15.426872       8.539981      25.961262      -0.237614      34.617867 0.35688677E+03  0.77360557E+04                                 8.629198                            5.813707       0.450407       2.269656                    0.999034      22.891786      56.946842       0.795628       0.355146      -1.143247      -0.006231      -0.091094       0.106333       0.140156       0.002202       0.004658      -0.018696       0.232730      -0.200429      -0.095329      -0.054555       0.149884             11.949888      23.760016       1.216262       1.235158       5.744277      -0.932100       6.345372          -0.001033
          386              O       9.346107       7.804223      27.190162      -0.558689      45.855764 0.63842724E+03  0.16068207E+05                                10.364453                            7.938595      -0.107604       2.007758                    0.995533      28.542340      77.506231       0.657420       0.370175      -1.126986      -0.002733      -0.041906       0.019869       0.046458      -0.038779       0.008478       0.003646       0.009020       0.176325      -0.068976       0.009349       0.059626             13.052900      20.367435      -5.769590      -2.153799      11.136225       1.109705       7.655041           0.035110
          387              O       9.934606       5.657478      27.362125      -0.570344      41.711796 0.64997929E+03  0.16444637E+05                                 9.707751                            8.012153      -0.047449       2.014041                    0.998064      29.057676      79.303667       0.653659       0.370365      -1.126006       0.006103       0.018351       0.022508       0.029675       0.013431       0.020858       0.000861      -0.116699       0.105578      -0.081132       0.036970       0.044162             11.353922      11.159748       3.670623      -1.910638      15.455583      -1.126768       7.446435           0.042765
          388              O      12.614200       1.820390       1.278392      -0.569444      49.298248 0.66601874E+03  0.16913707E+05                                10.819233                            8.088790      -0.078174       2.017538                    0.995044      28.607112      77.623131       0.654699       0.368394      -1.130159       0.031283       0.005735      -0.038681       0.050077      -0.010291       0.000311       0.007345      -0.075844       0.106611      -0.057080       0.018460       0.038620             13.532253      10.144035      -1.655422       3.715083      11.524245      -6.813063      18.928479           0.032896
          389              O      21.453586       7.944086      27.541916      -0.564495      47.853900 0.66032830E+03  0.16751095E+05                                10.606456                            8.076437      -0.087614       2.013873                    0.995387      28.621354      77.890379       0.651796       0.370434      -1.127398      -0.000797      -0.047162       0.022898       0.052433       0.022777      -0.029768       0.022917      -0.049304      -0.051681      -0.057863       0.013140       0.044722             12.978745      18.903660       3.494344      -4.037289       8.413560      -2.415661      11.619014           0.030863
          390              O      22.714881      14.290585       3.242676      -0.564386      46.362730 0.65152426E+03  0.16467379E+05                                10.413844                            8.008424      -0.047810       2.026301                    0.995375      28.605154      77.626817       0.656474       0.369143      -1.128726       0.025564       0.005525      -0.045151       0.052179       0.017638      -0.022600      -0.003100      -0.009693      -0.200968      -0.072067       0.017997       0.054071             12.946688      19.057484      -7.234696       0.031458      11.184729       0.154103       8.597851           0.033937
          391              O       7.957669      13.501152       1.682993      -0.574619      44.267458 0.67244064E+03  0.17162617E+05                                10.120286                            8.153629      -0.097103       1.996280                    0.997905      29.255868      80.265193       0.647288       0.370748      -1.125414       0.008901       0.025060       0.021568       0.034241       0.039313      -0.037787       0.030184      -0.038086       0.037998      -0.076102       0.033166       0.042935             12.313849       8.101036      -1.463865      -0.317092       8.341220       0.285385      20.499292           0.043143
          392              O      15.679124       1.640334       1.080985      -0.849678      57.019522 0.11388860E+04  0.32905526E+05                                11.769937                           10.387813       0.077780       1.966989                    0.998298      35.483387     101.003004       0.596648       0.355303      -1.146252       0.037610       0.032823       0.047478       0.068891       0.019222       0.042223      -0.013402       0.068455      -0.020455      -0.053363      -0.010769       0.064132             13.671007      10.926035      -0.117050      -3.557866      14.609795      -1.289407      15.477193           0.305430
          393              O      14.498970       9.830341       5.985404      -0.251529      32.223777 0.36396123E+03  0.79335518E+04                                 8.210399                            5.885468       0.348953       2.236156                    0.998674      23.047620      57.621208       0.787328       0.356893      -1.141077       0.135072      -0.001122       0.030647       0.138509      -0.011214       0.003692       0.066706      -0.199180      -0.268684      -0.108031      -0.054475       0.162506             10.660692       7.113957      -0.573842       0.053802      19.124949       2.652499       5.743172           0.000256
          394              O      10.489338       7.586764      11.980594      -0.237825      34.628050 0.35699756E+03  0.77391465E+04                                 8.631197                            5.814876       0.449517       2.269340                    0.999030      22.894312      56.957801       0.795484       0.355179      -1.143207      -0.084459       0.034638       0.106352       0.140157       0.093672      -0.014789       0.012543      -0.138380      -0.200675      -0.095480      -0.054517       0.149996             11.952771      10.226284       7.883427      -0.290758      19.285281       1.520173       6.346748          -0.001305
          395              O       7.143145       2.456458      13.209494      -0.558817      45.853466 0.63840526E+03  0.16067470E+05                                10.364028                            7.938387      -0.107358       2.007851                    0.995534      28.541809      77.503631       0.657439       0.370168      -1.126994      -0.038893       0.015908       0.019839       0.046468      -0.020036       0.006938       0.005981      -0.067237       0.176428      -0.069077       0.009425       0.059652             13.052153       8.364150       0.140149       0.044208      23.137606      -2.422064       7.654701           0.034902
          396              O       5.477169       3.932728      13.381457      -0.570111      41.700451 0.64977577E+03  0.16438116E+05                                 9.705895                            8.010802      -0.047080       2.014216                    0.998066      29.053343      79.287198       0.653729       0.370356      -1.126019       0.019052      -0.002633       0.022516       0.029612      -0.038117       0.009973       0.018429       0.092518       0.106027      -0.081292       0.037135       0.044157             11.351462      17.522686       0.534952      -1.854258       9.086662      -1.215896       7.445036           0.042891
          397              O      11.192242      12.993521      15.259060      -0.569293      49.289425 0.66589616E+03  0.16909759E+05                                10.817825                            8.087941      -0.077960       2.017637                    0.995044      28.604678      77.613768       0.654748       0.368384      -1.130170       0.018989       0.025607      -0.038638       0.050092      -0.036423       0.006772      -0.003017       0.029980       0.106668      -0.057182       0.018486       0.038696             13.530199       9.941505      -1.556093      -4.470391      11.723613       6.341286      18.925480           0.032965
          398              O      12.616970      13.256822      13.561248      -0.564587      47.849705 0.66027420E+03  0.16749305E+05                                10.605677                            8.075984      -0.087419       2.013959                    0.995385      28.620271      77.885330       0.651832       0.370423      -1.127411      -0.042545       0.020205       0.022919       0.052379      -0.005598       0.007382      -0.036880       0.066052      -0.051750      -0.057885       0.013232       0.044653             12.977581      13.229028       6.287016      -3.950293      14.085413      -2.554718      11.618303           0.030710
          399              O      26.841664      16.546707      17.223344      -0.564390      46.360676 0.65149149E+03  0.16466279E+05                                10.413308                            8.008037      -0.047510       2.026386                    0.995376      28.605037      77.624872       0.656515       0.369126      -1.128743       0.016274       0.020481      -0.045138       0.052171       0.006898      -0.012775      -0.018927       0.033815      -0.200887      -0.072052       0.018020       0.054032             12.945903       6.986308      -1.291413       0.152142      23.254133      -0.039753       8.597267           0.033903
          400              O      19.614590       3.656094      15.663661      -0.574629      44.264897 0.67239150E+03  0.17161046E+05                                10.119915                            8.153352      -0.097341       1.996238                    0.997900      29.254927      80.261835       0.647296       0.370750      -1.125413       0.026388      -0.003093       0.021573       0.034224       0.008845       0.010390      -0.047232       0.085549       0.038051      -0.076099       0.033146       0.042954             12.313355       7.133865      -0.987800       0.116009       9.307770      -0.410336      20.498430           0.043115
          401              O      12.384603      15.822735      15.061653      -0.849327      56.995996 0.11383174E+04  0.32884912E+05                                11.766715                           10.385220       0.078028       1.967154                    0.998298      35.475602     100.973601       0.596724       0.355303      -1.146254       0.046088       0.019314       0.047582       0.069002       0.039034       0.006953       0.043962      -0.010796      -0.020279      -0.053501      -0.010950       0.064451             13.666920      13.793998      -1.530926      -2.727367      11.734255      -2.621172      15.472506           0.305739
          402              O      12.068916       8.318204       7.995264      -0.251507      32.222318 0.36394540E+03  0.79331100E+04                                 8.210181                            5.885357       0.349122       2.236237                    0.998674      23.046914      57.618843       0.787333       0.356895      -1.141077      -0.058637      -0.121670      -0.030658       0.138499      -0.085744       0.061476      -0.026155       0.103663      -0.268754      -0.108052      -0.054438       0.162490             10.660333      16.325790      -5.109612       2.403438       9.912187      -1.123554       5.743022           0.000259
          403              O      15.852939      10.924344       2.000074      -0.237614      34.617890 0.35688704E+03  0.77360628E+04                                 8.629200                            5.813708       0.450403       2.269654                    0.999034      22.891803      56.946886       0.795628       0.355146      -1.143247       0.006231       0.091094      -0.106333       0.140156       0.002202       0.004659      -0.018696       0.232730      -0.200428      -0.095330      -0.054554       0.149884             11.949890      23.760018       1.216265       1.235155       5.744279      -0.932100       6.345372          -0.001035
          404              O      21.933704      11.660102       0.771174      -0.558681      45.855139 0.63841756E+03  0.16067906E+05                                10.364383                            7.938549      -0.107678       2.007741                    0.995532      28.542081      77.505463       0.657420       0.370176      -1.126984       0.002735       0.041905      -0.019866       0.046456      -0.038783       0.008481       0.003644       0.009028       0.176322      -0.068980       0.009354       0.059626             13.052798      20.367243      -5.769551      -2.153772      11.136162       1.109696       7.654989           0.035107
          405              O      21.345205      13.806847       0.599211      -0.570344      41.712021 0.64998324E+03  0.16444767E+05                                 9.707798                            8.012189      -0.047476       2.014031                    0.998064      29.057741      79.303995       0.653656       0.370366      -1.126005      -0.006103      -0.018349      -0.022507       0.029673       0.013432       0.020859       0.000865      -0.116703       0.105585      -0.081136       0.036969       0.044167             11.353980      11.159805       3.670648      -1.910652      15.455664      -1.126778       7.446471           0.042765
          406              O      18.665611      17.643935      26.682944      -0.569437      49.297562 0.66600793E+03  0.16913367E+05                                10.819152                            8.088738      -0.078228       2.017527                    0.995043      28.606858      77.622350       0.654699       0.368395      -1.130158      -0.031279      -0.005733       0.038680       0.050074      -0.010290       0.000312       0.007340      -0.075847       0.106614      -0.057081       0.018464       0.038617             13.532142      10.143948      -1.655405       3.715048      11.524158      -6.812999      18.928321           0.032893
          407              O       9.826225      11.520239       0.419420      -0.564485      47.853092 0.66031538E+03  0.16750690E+05                                10.606362                            8.076375      -0.087676       2.013860                    0.995386      28.621044      77.889427       0.651796       0.370436      -1.127396       0.000798       0.047159      -0.022893       0.052428       0.022781      -0.029769       0.022912      -0.049297      -0.051675      -0.057861       0.013143       0.044718             12.978617      18.903459       3.494309      -4.037246       8.413489      -2.415632      11.618904           0.030860
          408              O       8.564930       5.173740      24.718660      -0.564381      46.362265 0.65151695E+03  0.16467149E+05                                10.413785                            8.008384      -0.047855       2.026291                    0.995374      28.604975      77.626252       0.656475       0.369144      -1.128725      -0.025563      -0.005525       0.045150       0.052178       0.017637      -0.022600      -0.003099      -0.009688      -0.200978      -0.072071       0.018000       0.054071             12.946607      19.057358      -7.234642       0.031445      11.184661       0.154112       8.597802           0.033937
          409              O      23.322142       5.963173      26.278343      -0.574618      44.267750 0.67244530E+03  0.17162773E+05                                10.120350                            8.153674      -0.097144       1.996267                    0.997905      29.255943      80.265607       0.647284       0.370750      -1.125413      -0.008902      -0.025058      -0.021565       0.034237       0.039314      -0.037787       0.030189      -0.038090       0.038000      -0.076105       0.033164       0.042941             12.313936       8.101085      -1.463875      -0.317090       8.341269       0.285384      20.499454           0.043143
          410              O      15.600687      17.823991      26.880351      -0.849660      57.018138 0.11388537E+04  0.32904378E+05                                11.769795                           10.387700       0.077661       1.966963                    0.998298      35.482771     101.001091       0.596648       0.355306      -1.146249      -0.037606      -0.032818      -0.047472       0.068883       0.019219       0.042219      -0.013399       0.068452      -0.020468      -0.053356      -0.010772       0.064128             13.670829      10.925902      -0.117056      -3.557805      14.609609      -1.289383      15.476977           0.305432
          411              O      11.240549      12.358075       6.990334      -0.257144      32.845601 0.36916551E+03  0.80642766E+04                                 8.277168                            5.900279       0.410718       2.249224                    0.999134      23.164368      57.709977       0.792878       0.353635      -1.145303      -0.074504       0.119750      -0.000012       0.141035       0.000978       0.095489       0.059424       0.000990       0.299066      -0.109281      -0.050940       0.160221             10.760100       8.513936       0.656124       5.781781       7.867486       3.597645      15.898878          -0.000136
          412              O      20.039262       7.106250      20.971002      -0.257143      32.845586 0.36916549E+03  0.80642760E+04                                 8.277164                            5.900278       0.410719       2.249224                    0.999134      23.164367      57.709972       0.792878       0.353635      -1.145303       0.074504      -0.119751       0.000013       0.141035       0.000978       0.095489       0.059424       0.000991       0.299067      -0.109281      -0.050941       0.160221             10.760090       8.513935       0.656122       5.781776       7.867481       3.597639      15.898855          -0.000133

******************************************************
Auxiliary information for the entire system
The total spin magnetic moment of the unit cell is   29.957048
The total net atomic charge of the unit cell is   0.000002
Accuracy of reproducing the electrostatic potential in the unit cell:
  The inner radius (bohr) =    5.0000
  The outer radius (bohr) =   12.0000
  Valid grid points have density less than (e/(bohr^3)) =    0.0001
  The number of valid grid points were=       332190
  The rms potential error without charges in kcal/mol is=      4.78196
  The rms potential error with partial charges in kcal/mol is=      1.81053
  The RRMSE value at monopole order=      0.37862
  The rms potential error with partial charges and cloud penetration in kcal/mol is=      1.81334
  The RRMSE value at monopole order with cloud penetration is=      0.37920
  The rms potential error with partial charges and atomic dipoles in kcal/mol is=      0.43481
  The RRMSE value at dipole order=      0.09093
  The rms potential error with partial charges, atomic dipoles and cloud penetration in kcal/mol is=      0.42899
  The RRMSE value at dipole order with cloud penetration=      0.08971

******************************************************
The electron densities and ab initio electrostatic potential were computed in VASP using the PBE functional and
projector augmented wave method. See the main text of the journal article for a description of computational details.
The atomic charges, dipoles, and quadrupoles were computed with the DDEC6 method as described in
(a) T. A. Manz and N. Gabaldon Limas, RSC Adv. 6 (2016) 47771-47801 DOI: 10.1039/c6ra04656h
(b) N. Gabaldon Limas and T. A. Manz, RSC Adv. 8 (2018) 2678-2707 DOI: 10.1039/c7ra11829e.
For each atom in the material, the electron cloud parameters were fit to the spherically averaged atom-in-material
electron density using radial positions for which this density was between 10^-4 and 10^-2 electrons per cubic bohr.
The polarizabilities, dispersion coefficients, and quantum Drude oscillator (QDO) parameters were fit using the MCLF method.
The magnetic structure of the system was optimized in VASP from the default ferromagnetic initial guess using spin polarization.
The atomic spin moments (ASMs) were computed on this optimized magnetic structure using the DDEC6 partition as inputs
to the method of T. A. Manz and D. S. Sholl, J. Chem. Theory Comput. 7 (2011) 4146-4164 DOI: 10.1021/ct200539n.
The RMSE and RRMSE were computed using a uniform grid with Ewald summation.
