# Supplementary material for: A collection of forcefield precursors for metal–organic frameworks
Source: RSC Adv. 2019 Nov 13;9(63):36492–507. doi: 10.1039/c9ra07327b (PMC9075174; doi:10.1039/c9ra07327b)
Supplement: RA-009-C9RA07327B-s3613 [file RA-009-C9RA07327B-s3613.xyz]

  100
jmolscript: load "" {1 1 1} spacegroup "x,y,z" unitcell [{     10.152000     0.000000     0.000000 }, {      0.000000    17.953000     0.000000 }, {     -1.454837     0.000000    18.003313 }]
Co     4.255932    12.483978    11.316522     1.068228
Co     2.074805    13.477138     8.787237     0.920297
Co     4.441231     3.507478     6.686791     1.068150
Co     6.622358     4.500638     9.216076     0.918475
H      5.171672     0.947918    13.954368     0.290705
H      8.630481     1.973035     1.818335     0.277952
H     -0.935462     2.179494    14.453060     0.125961
H     -0.184180     2.565484    16.613457     0.122416
H      7.776422     1.662448     0.037807     0.112403
H      5.570303     1.278254    15.880722     0.109144
H      4.970001    16.489831    12.555510     0.145086
H      3.944735    17.333622     8.773014     0.134147
H      5.454883     2.290803    11.203462     0.123833
H      1.412469     2.874275     3.300007     0.146362
H     -0.200282     3.673184     6.875465     0.129680
H      7.561576     2.937111     3.714083     0.136381
H      3.525491     9.924418     4.048945     0.290711
H      0.066682    10.949535    16.184978     0.277941
H      9.632625    11.155994     3.550253     0.125961
H      8.881343    11.541984     1.389856     0.122435
H      0.920741    10.638948    17.965506     0.112415
H      3.126860    10.254754     2.122591     0.109146
H      3.727162     7.513331     5.447803     0.145052
H      4.752428     8.357122     9.230299     0.134116
H      3.242280    11.267303     6.799851     0.123614
H      7.284694    11.850775    14.703306     0.146350
H      8.897445    12.649684    11.127848     0.129658
H      1.135587    11.913611    14.289230     0.136361
C      7.319278     1.690634    14.952472    -0.014536
C      8.636503     2.076264    15.172292    -0.094826
C     -1.065627     2.306961    16.467090    -0.093948
C      8.219004     2.151847    17.542248    -0.008975
C      6.901780     1.766216    17.322428    -0.121579
C      6.451910     1.535520    16.027629    -0.124685
C      6.890987     1.519721    13.545153     0.490772
C      0.021391     2.563509     0.864699     0.463128
C      5.279400     0.461213    12.055919     0.253332
C      4.885638    17.107952    11.865804    -0.183881
C      4.345826    16.707959    10.606112    -0.002512
C      4.291610    17.601121     9.593605    -0.115249
C      4.752050     0.987954     9.750054    -0.013112
C      5.210709     1.407515    11.046653    -0.197201
C      3.874943    15.288775    10.453264     0.641126
C      4.693100     1.938565     8.645371     0.598769
C      9.560674     2.897973     3.272282     0.266982
C      0.652751     3.012872     3.819403    -0.196985
C      0.768099     3.342310     5.168391     0.012130
C     -0.311929     3.491499     5.970619    -0.142789
C      8.539275     3.370317     5.421878    -0.011516
C      8.407898     3.050933     4.082791    -0.212082
C      2.166615     3.421842     5.776723     0.561875
C      7.328646     3.567261     6.295038     0.639427
C      1.377885    10.667134     3.050841    -0.014578
C      0.060660    11.052764     2.831021    -0.094871
C      9.762790    11.283461     1.536223    -0.093968
C      0.478159    11.128347     0.461065    -0.008948
C      1.795383    10.742716     0.680885    -0.121570
C      2.245253    10.512020     1.975684    -0.124700
C      1.806176    10.496221     4.458160     0.490815
C      8.675772    11.540009    17.138614     0.463104
C      3.417763     9.437713     5.947394     0.253376
C      3.811525     8.131452     6.137509    -0.183947
C      4.351337     7.731459     7.397201    -0.002638
C      4.405553     8.624621     8.409708    -0.115294
C      3.945113     9.964454     8.253259    -0.012985
C      3.486454    10.384015     6.956660    -0.197283
C      4.822220     6.312275     7.550049     0.641039
C      4.004063    10.915065     9.357942     0.598719
C     -0.863511    11.874473    14.731031     0.266941
C      8.044412    11.989372    14.183910    -0.196940
C      7.929064    12.318810    12.834922     0.012097
C      9.009092    12.467999    12.032694    -0.142766
C      0.157888    12.346817    12.581435    -0.011501
C      0.289265    12.027433    13.920522    -0.212121
C      6.530548    12.398342    12.226590     0.561895
C      1.368517    12.543761    11.708275     0.639712
N      5.815898     0.791727    13.344056    -0.417285
N      9.298893     2.569074     1.913752    -0.408680
N      2.881265     9.768227     4.659257    -0.417270
N     -0.601730    11.545574    16.089561    -0.408668
O      7.626757     1.976625    12.643727    -0.515346
O      1.161845     3.059191     1.062195    -0.482896
O      4.171050    14.502433    11.361891    -0.538847
O      3.306309    15.005117     9.386927    -0.579572
O      4.310522     1.545753     7.525385    -0.486409
O      5.010246     3.156137     8.828825    -0.625521
O      3.175865     3.224359     5.046329    -0.512284
O      2.252991     3.674979     6.994287    -0.534737
O      7.516552     4.059173     7.411964    -0.586853
O      6.221271     3.208201     5.815070    -0.546768
O      1.070406    10.953125     5.359586    -0.515391
O      7.535318    12.035691    16.941118    -0.482898
O      4.526113     5.525933     6.641422    -0.538417
O      5.390854     6.028617     8.616386    -0.578674
O      4.386641    10.522253    10.477928    -0.486377
O      3.686917    12.132637     9.174488    -0.625343
O      5.521298    12.200859    12.956984    -0.512541
O      6.444172    12.651479    11.009026    -0.534663
O      1.180611    13.035673    10.591349    -0.588007
O      2.475892    12.184701    12.188243    -0.546786

The following XYZ coordinates are in angstroms. Other properties are in atomic units.
The sperically averaged electron density of each atom fit to a function of the form exp(a - br)
eigen_1, eigen_2 and eigen_3 are the three eigenvalues of traceless quadrupole moment tensor
  atom number  atomic symbol              X              Y              Z     net charge C6 coefficient C8 coefficient C10 coefficient fluctuating dipole atomic polarizability isotropic forcefield polarizability              a              b squared Pearson coefficient          <r^3>          <r^4>         wp_QDO          m_QDO          q_QDO       dipole_x       dipole_y       dipole_z         dipole            Qxy            Qxz            Qyz     Q(x^2-y^2)  Q(3z^2 - R^2)        eigen_1        eigen_2        eigen_3 static polarizability      alpha(xx)      alpha(xy)      alpha(xz)      alpha(yy)      alpha(yz)      alpha(zz) atomic spin moment
            1             Co       4.255932      12.483978      11.316522       1.068228     107.298771 0.20723158E+04  0.66381564E+05                                17.074094                           13.705214       0.784891       2.141849                    0.996232      43.359162     111.644749       0.562558       0.339897      -1.214183       0.000455       0.000870       0.030815       0.030830      -0.020016      -0.037072       0.028864      -0.142992       0.112340      -0.101157       0.017459       0.083699             22.592463      30.710122       1.309509       4.029978      21.544884       4.493862      15.522383           3.078170
            2             Co       2.074805      13.477138       8.787237       0.920297      94.725821 0.20929725E+04  0.67716211E+05                                16.064062                           14.256605       0.418144       2.007832                    0.999627      44.978003     119.282675       0.519849       0.364167      -1.184500      -0.044222       0.023962      -0.074030       0.089500       0.026937      -0.046815      -0.032695       0.067025      -0.064062      -0.057728      -0.025468       0.083196             17.953187      16.635549       0.883391      -0.239990      19.832060       1.760434      17.391952           2.511312
            3             Co       4.441231       3.507478       6.686791       1.068150     107.303104 0.20724459E+04  0.66386958E+05                                17.074767                           13.705862       0.783679       2.141486                    0.996222      43.360000     111.648948       0.562530       0.339908      -1.214170      -0.000380       0.001074      -0.030731       0.030752       0.022375      -0.034665      -0.033552      -0.138660       0.120621      -0.099442       0.011897       0.087545             22.593276      30.715175      -1.308474       4.032599      21.542282      -4.492387      15.522372           3.077735
            4             Co       6.622358       4.500638       9.216076       0.918475      95.398890 0.21119934E+04  0.68496157E+05                                16.150569                           14.331363       0.406511       2.003460                    0.999610      45.088907     119.776736       0.517868       0.364681      -1.183912       0.039488       0.023390       0.072823       0.086079      -0.030292      -0.064578       0.030394       0.051417      -0.079984      -0.068553      -0.026397       0.094950             18.051650      16.724614      -0.886830      -0.241424      19.939587      -1.770173      17.490750           2.511425
            5              H       5.171672       0.947918      13.954368       0.290705       0.698158 0.46480119E+01  0.39643400E+02                                 1.292639                            1.253748      -0.964481       2.519342                    0.999963       2.514357       6.456744       0.566263       1.268190      -0.714028      -0.031970       0.009072       0.020018       0.038796       0.002983      -0.010409       0.008530       0.032696      -0.000239      -0.021311      -0.000146       0.021457              1.318958       1.320229       0.025756      -0.111676       1.082496       0.125861       1.554150          -0.000030
            6              H       8.630481       1.973035       1.818335       0.277952       0.739651 0.49818378E+01  0.43274453E+02                                 1.345963                            1.299213      -1.019416       2.484387                    0.999776       2.616784       6.802297       0.554960       1.270581      -0.713022      -0.027283      -0.028624       0.001151       0.039560       0.019367      -0.006650       0.003560       0.005617       0.001412      -0.022027       0.002289       0.019738              1.381059       1.376984       0.217223       0.078611       1.254857       0.151659       1.511337          -0.000033
            7              H      -0.935462       2.179494      14.453060       0.125961       1.152929 0.82755771E+01  0.80320364E+02                                 1.692082                            1.588707      -0.951796       2.433587                    0.998787       3.188695       8.317635       0.551770       1.143722      -0.743773       0.028945       0.005346      -0.028697       0.041109       0.008176      -0.009447       0.002537       0.025526      -0.008194      -0.016099      -0.003640       0.019739              1.742120       1.781802       0.078286      -0.354385       1.338205      -0.023729       2.106354          -0.000043
            8              H      -0.184180       2.565484      16.613457       0.122416       1.238351 0.90435206E+01  0.89886010E+02                                 1.786290                            1.669943      -1.046704       2.385789                    0.998029       3.296718       8.747701       0.532911       1.156370      -0.740549       0.039609       0.011375       0.000101       0.041210       0.005491      -0.011252      -0.004036       0.027097      -0.011808      -0.013341      -0.008651       0.021992              1.833560       2.329759       0.259801       0.168771       1.461685       0.100632       1.709234          -0.000093
            9              H       7.776422       1.662448       0.037807       0.112403       1.099994 0.76756600E+01  0.72900417E+02                                 1.617890                            1.511612      -0.788009       2.503371                    0.999521       3.142218       8.032638       0.577691       1.116339      -0.750436      -0.029312      -0.005576       0.026385       0.039830       0.008152      -0.005544      -0.001313       0.029040       0.021780      -0.020282       0.003758       0.016524              1.677770       1.592786       0.073082      -0.265878       1.277631       0.037500       2.162892          -0.000075
           10              H       5.570303       1.278254      15.880722       0.109144       1.097551 0.77156986E+01  0.73269934E+02                                 1.604259                            1.506881      -0.787154       2.500913                    0.999493       3.150228       8.014541       0.584443       1.103605      -0.753682      -0.036863      -0.011754       0.000453       0.038694       0.009360      -0.002140       0.000209       0.031520       0.015213      -0.020888       0.004729       0.016159              1.650108       1.986110       0.229444       0.236621       1.322595       0.129791       1.641620          -0.000075
           11              H       4.970001      16.489831      12.555510       0.145086       1.079105 0.78251093E+01  0.75315845E+02                                 1.655029                            1.573501      -1.019655       2.415404                    0.998515       3.156413       8.351284       0.536334       1.186519      -0.732835       0.006368      -0.028907       0.026899       0.039996      -0.001585       0.003744      -0.010555      -0.004430       0.022909      -0.008761      -0.006529       0.015290              1.693615       1.347688       0.042194       0.100121       1.972961      -0.298756       1.760195           0.000075
           12              H       3.944735      17.333622       8.773014       0.134147       1.132590 0.84574616E+01  0.83264077E+02                                 1.722839                            1.645516      -1.160841       2.342812                    0.996647       3.336730       9.022213       0.518194       1.200593      -0.728353      -0.015310      -0.012587      -0.035397       0.040568      -0.000705       0.006677       0.006313       0.002726       0.027886      -0.009984      -0.003773       0.013758              1.748590       1.473988       0.144424       0.258631       1.757954       0.059863       2.013828           0.000257
           13              H       5.454883       2.290803      11.203462       0.123833       1.372926 0.10815368E+02  0.11417793E+03                                 2.015815                            1.904394      -1.546692       2.149225                    0.992220       3.776576      10.866405       0.461383       1.257487      -0.713990       0.003336       0.034682       0.011072       0.036559      -0.004321       0.001409       0.010426      -0.022331       0.013972      -0.014999      -0.002579       0.017578              2.075828       1.649662       0.238595       0.165404       2.621552      -0.037661       1.956269           0.000090
           14              H       1.412469       2.874275       3.300007       0.146362       1.127425 0.82889679E+01  0.81858720E+02                                 1.765133                            1.663951      -1.307564       2.273088                    0.995872       3.461283       9.625846       0.495142       1.252599      -0.714835       0.033168      -0.005787      -0.019163       0.038740      -0.000998      -0.006479       0.005901       0.012454      -0.015598      -0.011343      -0.000681       0.012024              1.816827       2.062358      -0.076822      -0.224687       1.374902       0.131075       2.013223           0.000355
           15              H      -0.200282       3.673184       6.875465       0.129680       1.195522 0.90264155E+01  0.90637066E+02                                 1.806964                            1.716052      -1.288771       2.278632                    0.995522       3.478127       9.605873       0.498584       1.223424      -0.722424       0.006407       0.006753       0.038187       0.039305       0.001410       0.001052       0.001982      -0.000109       0.038860      -0.007907      -0.005319       0.013226              1.841689       1.823724       0.001521       0.050462       1.435617       0.161426       2.265727           0.000336
           16              H       7.561576       2.937111       3.714083       0.136381       1.098404 0.79839640E+01  0.77104473E+02                                 1.660378                            1.578118      -1.038123       2.400430                    0.998078       3.197636       8.429057       0.542193       1.169746      -0.736663      -0.036722      -0.003310      -0.011792       0.038711       0.001115       0.008647       0.004694       0.017362       0.004190      -0.011411      -0.003081       0.014493              1.694490       2.106015       0.038908       0.109100       1.315262       0.094607       1.662193           0.000053
           17              H       3.525491       9.924418       4.048945       0.290711       0.698113 0.46476533E+01  0.39639478E+02                                 1.292567                            1.253688      -0.964475       2.519348                    0.999963       2.514277       6.456416       0.566285       1.268167      -0.714033       0.031970       0.009076      -0.020015       0.038795      -0.002980      -0.010407      -0.008527       0.032698      -0.000239      -0.021308      -0.000148       0.021455              1.318881       1.320144      -0.025755      -0.111659       1.082439      -0.125842       1.554061          -0.000022
           18              H       0.066682      10.949535      16.184978       0.277941       0.739653 0.49818363E+01  0.43274215E+02                                 1.345934                            1.299187      -1.019425       2.484379                    0.999775       2.616786       6.802171       0.554985       1.270532      -0.713033       0.027284      -0.028624      -0.001154       0.039561      -0.019367      -0.006649      -0.003560       0.005616       0.001410      -0.022027       0.002289       0.019739              1.381025       1.376959      -0.217220       0.078608       1.254829      -0.151650       1.511285          -0.000047
           19              H       9.632625      11.155994       3.550253       0.125961       1.152980 0.82758170E+01  0.80320509E+02                                 1.691852                            1.588508      -0.951901       2.433519                    0.998786       3.188718       8.316647       0.551939       1.143403      -0.743850      -0.028942       0.005341       0.028693       0.041103      -0.008177      -0.009442      -0.002535       0.025525      -0.008182      -0.016097      -0.003638       0.019735              1.741867       1.781564      -0.078273      -0.354310       1.338053       0.023729       2.105985          -0.000038
           20              H       8.881343      11.541984       1.389856       0.122435       1.238348 0.90434956E+01  0.89885532E+02                                 1.786265                            1.669921      -1.046747       2.385766                    0.998029       3.296734       8.747679       0.532925       1.156343      -0.740555      -0.039608       0.011373      -0.000103       0.041208      -0.005490      -0.011252       0.004036       0.027099      -0.011813      -0.013341      -0.008652       0.021993              1.833534       2.329725      -0.259797       0.168764       1.461667      -0.100628       1.709209          -0.000081
           21              H       0.920741      10.638948      17.965506       0.112415       1.099887 0.76747191E+01  0.72888772E+02                                 1.617734                            1.511480      -0.787991       2.503386                    0.999521       3.142073       8.031947       0.577743       1.116281      -0.750451       0.029311      -0.005575      -0.026387       0.039831      -0.008151      -0.005545       0.001314       0.029038       0.021777      -0.020281       0.003756       0.016524              1.677596       1.592634      -0.073070      -0.265836       1.277522      -0.037491       2.162633          -0.000086
           22              H       3.126860      10.254754       2.122591       0.109146       1.097538 0.77155616E+01  0.73268029E+02                                 1.604213                            1.506840      -0.787165       2.500901                    0.999492       3.150235       8.014426       0.584468       1.103565      -0.753692       0.036862      -0.011753      -0.000455       0.038693      -0.009359      -0.002142      -0.000209       0.031523       0.015213      -0.020889       0.004729       0.016160              1.650061       1.986047      -0.229432       0.236617       1.322557      -0.129784       1.641578          -0.000065
           23              H       3.727162       7.513331       5.447803       0.145052       1.079272 0.78265486E+01  0.75333072E+02                                 1.655189                            1.573634      -1.019737       2.415341                    0.998513       3.156679       8.352142       0.536318       1.186502      -0.732839      -0.006372      -0.028903      -0.026893       0.039990       0.001589       0.003746       0.010544      -0.004447       0.022907      -0.008746      -0.006537       0.015283              1.693790       1.347800      -0.042202       0.100132       1.973211       0.298819       1.760359           0.000092
           24              H       4.752428       8.357122       9.230299       0.134116       1.132556 0.84566229E+01  0.83248716E+02                                 1.722293                            1.645020      -1.161471       2.342447                    0.996641       3.336715       9.020004       0.518500       1.199987      -0.728489       0.015296      -0.012552       0.035400       0.040554       0.000715       0.006676      -0.006297       0.002751       0.027946      -0.009989      -0.003772       0.013762              1.748018       1.473568      -0.144355       0.258511       1.757348      -0.059875       2.013140           0.000237
           25              H       3.242280      11.267303       6.799851       0.123614       1.378626 0.10871937E+02  0.11492867E+03                                 2.021395                            1.909344      -1.550526       2.147130                    0.992190       3.785079      10.899321       0.460778       1.257456      -0.713971      -0.003189       0.034617      -0.011148       0.036507       0.004590       0.001522      -0.010532      -0.022355       0.014267      -0.015243      -0.002476       0.017718              2.081752       1.653686      -0.239549       0.166166       2.629715       0.037969       1.961856          -0.000019
           26              H       7.284694      11.850775      14.703306       0.146350       1.127464 0.82893473E+01  0.81863365E+02                                 1.765166                            1.663984      -1.307632       2.273058                    0.995870       3.461370       9.626126       0.495140       1.252591      -0.714837      -0.033172      -0.005786       0.019158       0.038741       0.001001      -0.006475      -0.005899       0.012449      -0.015584      -0.011336      -0.000683       0.012019              1.816857       2.062400       0.076821      -0.224681       1.374918      -0.131076       2.013253           0.000343
           27              H       8.897445      12.649684      11.127848       0.129658       1.195545 0.90259383E+01  0.90623596E+02                                 1.806342                            1.715501      -1.288818       2.278600                    0.995523       3.477503       9.601101       0.498926       1.222703      -0.722590      -0.006396       0.006757      -0.038191       0.039308      -0.001416       0.001052      -0.001996      -0.000094       0.038933      -0.007926      -0.005326       0.013252              1.841031       1.823047      -0.001529       0.050470       1.435197      -0.161335       2.264849           0.000321
           28              H       1.135587      11.913611      14.289230       0.136361       1.098501 0.79848279E+01  0.77114776E+02                                 1.660459                            1.578189      -1.038267       2.400349                    0.998077       3.197804       8.429562       0.542188       1.169726      -0.736668       0.036720      -0.003306       0.011793       0.038709      -0.001110       0.008651      -0.004694       0.017358       0.004181      -0.011410      -0.003084       0.014494              1.694577       2.106153      -0.038911       0.109102       1.315312      -0.094612       1.662267           0.000033
           29              C       7.319278       1.690634      14.952472      -0.014536      40.135496 0.43178658E+03  0.10050139E+05                                10.187521                            6.872420      -0.080471       1.975994                    0.999215      27.152427      75.590744       0.641537       0.410187      -1.077128       0.027853       0.004993       0.039277       0.048408       0.002265      -0.004738       0.003160      -0.018767       0.025898      -0.015072       0.004200       0.010872             14.275923      12.046423       2.564235       5.273758       6.458963       3.573207      24.322384          -0.000005
           30              C       8.636503       2.076264      15.172292      -0.094826      33.887004 0.40718208E+03  0.94264880E+04                                 9.187238                            6.776744       0.052460       1.995020                    0.999626      28.741800      82.254931       0.625547       0.422946      -1.059042      -0.007332       0.002383       0.018182       0.019749       0.003163      -0.023723      -0.001125      -0.001455      -0.051135      -0.031414       0.008471       0.022942             11.399653      11.080913       2.069660       3.343529       5.727730       2.368422      17.390316          -0.000107
           31              C      -1.065627       2.306961      16.467090      -0.093948      34.436167 0.40946807E+03  0.95051085E+04                                 9.315349                            6.813745       0.010359       1.981249                    0.999574      28.909978      83.202955       0.620563       0.425190      -1.056259      -0.017451       0.002162      -0.011390       0.020951      -0.000507      -0.013608      -0.005633       0.011453      -0.096547      -0.036093       0.010993       0.025100             11.694050       9.918027       1.441216       1.349940       5.634211       2.301627      19.529911          -0.000169
           32              C       8.219004       2.151847      17.542248      -0.008975      40.611493 0.42856877E+03  0.99641884E+04                                10.278300                            6.858542      -0.085197       1.975366                    0.999261      27.155265      75.744882       0.640045       0.411599      -1.075384      -0.009756      -0.001682      -0.047773       0.048788      -0.000214       0.004252       0.000597      -0.000506      -0.002033      -0.004631       0.000640       0.003991             14.724008      10.743545       2.134187       3.110718       6.828652       4.557225      26.599827          -0.000013
           33              C       6.901780       1.766216      17.322428      -0.121579      35.916057 0.42237676E+03  0.98572962E+04                                 9.495258                            6.879336       0.063258       1.989502                    0.999640      29.297462      83.879157       0.624632       0.420169      -1.061963      -0.000587       0.001021      -0.033860       0.033880       0.011479      -0.038265      -0.005869       0.030814      -0.005757      -0.032510      -0.016577       0.049087             12.113245      10.365656       2.067893       3.585678       6.048740       2.990382      19.925340          -0.000158
           34              C       6.451910       1.535520      16.027629      -0.124685      35.692126 0.42068841E+03  0.98016150E+04                                 9.429317                            6.845920       0.085671       1.995742                    0.999756      29.273397      83.560912       0.629267       0.417767      -1.064187       0.021116       0.005325       0.027879       0.035377       0.021466      -0.011139      -0.000665       0.060389      -0.074076      -0.028304      -0.022638       0.050942             12.000867       9.693305       1.673294       2.611181       5.823279       2.679558      20.486017          -0.000134
           35              C       6.890987       1.519721      13.545153       0.490772      28.016275 0.27396172E+03  0.57614455E+04                                 8.441363                            5.772083       0.005767       2.054499                    0.999611      22.596445      62.243067       0.638643       0.456044      -1.036162      -0.007905      -0.030224      -0.062744       0.070092      -0.056680       0.009984       0.029093      -0.017608      -0.159171      -0.071782      -0.013939       0.085722             11.388484      10.409848       3.593179       4.793834       6.727426       2.637359      17.028178           0.000025
           36              C       0.021391       2.563509       0.864699       0.463128      31.181482 0.29671544E+03  0.63490758E+04                                 9.029453                            5.978344       0.040779       2.056025                    0.999665      23.086819      63.602763       0.633699       0.451703      -1.041357       0.013151       0.031896       0.053120       0.063341      -0.032117      -0.005252      -0.020707      -0.081120      -0.007374      -0.053394      -0.004915       0.058309             12.865422       8.782355       1.524611       1.112863       6.139247       3.971845      23.674666          -0.000012
           37              C       5.279400       0.461213      12.055919       0.253332      35.304211 0.34377003E+03  0.75926484E+04                                 9.502839                            6.252115      -0.037447       2.015948                    0.999015      24.410608      67.188244       0.650375       0.426400      -1.061905       0.058048       0.017640       0.067366       0.090658       0.011432       0.037666       0.025521       0.005592       0.144078      -0.037769      -0.034675       0.072444             12.888083       7.927557       3.329816       5.352927      13.805430       2.039164      16.931263           0.000496
           38              C       4.885638      17.107952      11.865804      -0.183881      36.710131 0.44288354E+03  0.10443201E+05                                 9.607710                            7.016672       0.097031       1.999834                    0.999583      29.669736      84.961365       0.623100       0.416873      -1.065677       0.000172      -0.037976      -0.028976       0.047768      -0.025581      -0.012875      -0.022337       0.064066       0.011805      -0.054075       0.014241       0.039834             11.984661       7.375190       4.249540       3.294208      17.095754       2.967194      11.483039          -0.000222
           39              C       4.345826      16.707959      10.606112      -0.002512      40.809082 0.41416815E+03  0.95175315E+04                                10.212747                            6.688401       0.060567       2.029318                    0.999226      26.485679      72.697890       0.658051       0.405041      -1.083104       0.027839       0.038241       0.011705       0.048727      -0.010946       0.016712       0.003297       0.024464       0.050023      -0.026925      -0.001518       0.028443             14.494632       7.398783       4.989889       1.935373      24.844946      -1.002529      11.240167           0.006399
           40              C       4.291610      17.601121       9.593605      -0.115249      36.964219 0.42735054E+03  0.10036304E+05                                 9.793962                            6.994842      -0.143007       1.927967                    0.999320      29.506493      85.679877       0.607454       0.429341      -1.052699       0.010155       0.015976       0.007865       0.020499      -0.022973      -0.004842       0.028317       0.071545      -0.012682      -0.054179       0.006003       0.048176             12.769281       6.287604       2.919513       0.770442      21.009866      -4.739520      11.010375           0.000077
           41              C       4.752050       0.987954       9.750054      -0.013112      43.084927 0.43649113E+03  0.10165823E+05                                10.594492                            6.880371       0.065939       2.029761                    0.999230      26.850816      74.262454       0.646635       0.406705      -1.081696       0.002059      -0.031187       0.036411       0.047985      -0.002349       0.009451       0.018276      -0.013718      -0.008906      -0.021552      -0.000806       0.022358             15.074256       6.574926       1.786462       1.836406      20.517148      -7.967238      18.130695           0.002625
           42              C       5.210709       1.407515      11.046653      -0.197201      38.321986 0.49120993E+03  0.11958131E+05                                10.008522                            7.473496      -0.195654       1.891268                    0.999160      31.501832      93.473305       0.590063       0.426395      -1.053334      -0.001858       0.010477      -0.029979       0.031811      -0.029483      -0.006879       0.039514       0.005410      -0.073170      -0.052336      -0.003448       0.055784             12.253162       6.609437       0.652300       3.703279      12.268645      -3.193694      17.881403          -0.000484
           43              C       3.874943      15.288775      10.453264       0.641126      23.451050 0.23277821E+03  0.47299160E+04                                 7.648078                            5.441608      -0.064749       2.053129                    0.999427      21.404671      59.169519       0.631905       0.477028      -1.018092      -0.013254      -0.064338      -0.013549       0.067072      -0.036143      -0.069183       0.012074       0.138324       0.018052      -0.081451      -0.037206       0.118656              9.999222       6.086981       2.868608       1.793824      16.660197      -0.197059       7.250488          -0.002224
           44              C       4.693100       1.938565       8.645371       0.598769      25.522173 0.24951956E+03  0.51602317E+04                                 8.078752                            5.609793      -0.116425       2.021826                    0.999500      22.160976      61.854880       0.626212       0.472956      -1.020011      -0.012806       0.054252      -0.030105       0.063353      -0.038076      -0.044462       0.044337       0.135427      -0.182948      -0.095925      -0.028624       0.124549             10.859359       5.113427       0.813978       1.077058      14.327595      -6.254738      13.137054           0.001476
           45              C       9.560674       2.897973       3.272282       0.266982      36.148673 0.34399936E+03  0.75999527E+04                                 9.674561                            6.261081      -0.019877       2.020087                    0.999010      24.406125      67.213888       0.648755       0.427339      -1.061186      -0.006168      -0.001358      -0.081848       0.082091       0.007176      -0.002927       0.020880       0.034235       0.190482      -0.054077      -0.013204       0.067281             13.638815      11.890685       0.073213       0.085682       5.884291       4.023554      23.141468           0.000457
           46              C       0.652751       3.012872       3.819403      -0.196985      37.798203 0.45546532E+03  0.10879449E+05                                 9.947311                            7.231224      -0.117691       1.931511                    0.999258      30.453214      89.480133       0.595600       0.430526      -1.050898       0.023549       0.014198       0.024234       0.036653      -0.012026      -0.019738      -0.008963      -0.070875      -0.037933      -0.044858       0.000494       0.044363             12.435983      13.533124       0.833973       4.120628       5.738731       2.825124      18.036095           0.000219
           47              C       0.768099       3.342310       5.168391       0.012130      39.838247 0.40968771E+03  0.94074804E+04                                10.070913                            6.675963       0.039605       2.023054                    0.999266      26.521022      73.236221       0.653852       0.407949      -1.079045      -0.032433      -0.001592      -0.027579       0.042603      -0.001457      -0.007866       0.002413      -0.014934       0.039974      -0.016260       0.000356       0.015904             13.768402      21.218078       0.643535       3.457746       5.611846       1.964994      14.475281           0.003762
           48              C      -0.311929       3.491499       5.970619      -0.142789      36.838726 0.44467709E+03  0.10566755E+05                                 9.788066                            7.153711      -0.170218       1.911223                    0.999352      30.269823      88.943151       0.597255       0.431568      -1.049422      -0.010115      -0.002608      -0.013869       0.017363       0.000823       0.017296      -0.005788      -0.072541       0.034268      -0.047171       0.014757       0.032414             12.216584      20.695607      -0.308381      -1.329922       5.349489       1.103613      10.604656           0.000760
           49              C       8.539275       3.370317       5.421878      -0.011516      42.129016 0.43098686E+03  0.10003457E+05                                10.419524                            6.816288       0.028539       2.012159                    0.999236      26.923111      74.277882       0.652765       0.404262      -1.083584       0.038913      -0.003745      -0.028449       0.048349       0.008556       0.017005       0.008112       0.011813       0.017797      -0.013561      -0.011969       0.025530             14.639103      22.034047      -1.404914      -6.135016       5.940311       2.421162      15.942950           0.007502
           50              C       8.407898       3.050933       4.082791      -0.212082      38.432431 0.45957698E+03  0.10943391E+05                                 9.890568                            7.137246       0.007651       1.960717                    0.999512      30.458715      87.801751       0.618840       0.415656      -1.065886      -0.012814       0.006404       0.023334       0.027381       0.007152       0.039099      -0.005980      -0.002801      -0.064901      -0.049481       0.013238       0.036243             12.558587      13.435370      -1.004684      -4.905645       5.792359       2.950122      18.448030           0.000063
           51              C       2.166615       3.421842       5.776723       0.561875      25.481479 0.26699039E+03  0.55879803E+04                                 8.011603                            5.751420      -0.026302       2.044341                    0.999514      22.410295      61.915134       0.629885       0.464607      -1.029654       0.045970       0.000180       0.015359       0.048468       0.004076      -0.030380      -0.028856      -0.190368      -0.080179      -0.095609      -0.019368       0.114977             10.505427      17.405455       0.601522       4.178011       4.730606       0.911577       9.380221          -0.004348
           52              C       7.328646       3.567261       6.295038       0.639427      23.861617 0.23852699E+03  0.48755512E+04                                 7.737965                            5.505017      -0.097410       2.037767                    0.999444      21.587453      59.818785       0.628939       0.476443      -1.018577      -0.051085       0.014565       0.040293       0.066674      -0.010268       0.037741      -0.057429      -0.152509      -0.075548      -0.089895      -0.026168       0.116063             10.054755      15.188154      -0.422730      -4.157595       5.050026       1.768842       9.926084          -0.004129
           53              C       1.377885      10.667134       3.050841      -0.014578      40.136517 0.43180757E+03  0.10050778E+05                                10.187723                            6.872613      -0.080547       1.975959                    0.999215      27.153389      75.594678       0.641522       0.410190      -1.077123      -0.027859       0.004989      -0.039287       0.048420      -0.002268      -0.004733      -0.003164      -0.018730       0.025966      -0.015064       0.004178       0.010886             14.276104      12.047699      -2.564705       5.275041       6.459325      -3.573780      24.321287           0.000006
           54              C       0.060660      11.052764       2.831021      -0.094871      33.889483 0.40721930E+03  0.94275806E+04                                 9.187731                            6.777139       0.052305       1.994945                    0.999626      28.743531      82.261336       0.625516       0.422956      -1.059033       0.007333       0.002365      -0.018191       0.019755      -0.003169      -0.023726       0.001123      -0.001409      -0.051075      -0.031399       0.008439       0.022960             11.400128      11.082088      -2.070017       3.343833       5.728167      -2.368629      17.390130          -0.000076
           55              C       9.762790      11.283461       1.536223      -0.093968      34.437427 0.40949050E+03  0.95057837E+04                                 9.315618                            6.813992       0.010256       1.981207                    0.999574      28.910826      83.206766       0.620542       0.425198      -1.056252       0.017450       0.002150       0.011386       0.020946       0.000512      -0.013606       0.005627       0.011460      -0.096562      -0.036095       0.010992       0.025103             11.694241       9.918467      -1.441341       1.350070       5.634403      -2.301716      19.529852          -0.000141
           56              C       0.478159      11.128347       0.461065      -0.008948      40.610650 0.42856095E+03  0.99639705E+04                                10.278186                            6.858511      -0.085267       1.975349                    0.999261      27.154967      75.744147       0.640041       0.411603      -1.075380       0.009754      -0.001687       0.047769       0.048784       0.000223       0.004250      -0.000593      -0.000521      -0.002063      -0.004636       0.000654       0.003982             14.723626      10.743508      -2.134227       3.110867       6.828566      -4.557138      26.598805          -0.000013
           57              C       1.795383      10.742716       0.680885      -0.121570      35.914929 0.42236655E+03  0.98569777E+04                                 9.495007                            6.879231       0.063244       1.989502                    0.999640      29.296978      83.876859       0.624641       0.420167      -1.061967       0.000587       0.001021       0.033856       0.033876      -0.011469      -0.038264       0.005869       0.030804      -0.005764      -0.032509      -0.016571       0.049080             12.112783      10.365544      -2.067899       3.585792       6.048600      -2.990299      19.924204          -0.000160
           58              C       2.245253      10.512020       1.975684      -0.124700      35.692497 0.42070354E+03  0.98020617E+04                                 9.429369                            6.846059       0.085612       1.995713                    0.999756      29.273980      83.563144       0.629258       0.417769      -1.064185      -0.021120       0.005326      -0.027885       0.035384      -0.021466      -0.011146       0.000661       0.060419      -0.074086      -0.028314      -0.022643       0.050957             12.000830       9.693506      -1.673345       2.611592       5.823332      -2.679670      20.485652          -0.000113
           59              C       1.806176      10.496221       4.458160       0.490815      28.021379 0.27401954E+03  0.57629150E+04                                 8.442682                            5.772958       0.005784       2.054521                    0.999611      22.596007      62.241460       0.638556       0.456086      -1.036147       0.007910      -0.030217       0.062767       0.070110       0.056697       0.009989      -0.029088      -0.017583      -0.159173      -0.071787      -0.013947       0.085734             11.390625      10.411643      -3.593555       4.796070       6.728080      -2.638432      17.032151           0.000035
           60              C       8.675772      11.540009      17.138614       0.463104      31.181505 0.29671847E+03  0.63491489E+04                                 9.029388                            5.978338       0.040778       2.056021                    0.999665      23.086985      63.602995       0.633706       0.451697      -1.041362      -0.013157       0.031891      -0.053120       0.063339       0.032118      -0.005241       0.020700      -0.081126      -0.007353      -0.053394      -0.004913       0.058307             12.865125       8.782294      -1.524637       1.112959       6.139168      -3.971730      23.673912          -0.000022
           61              C       3.417763       9.437713       5.947394       0.253376      35.302909 0.34373854E+03  0.75918116E+04                                 9.502765                            6.251859      -0.037119       2.016078                    0.999015      24.409559      67.185675       0.650380       0.426404      -1.061898      -0.058050       0.017653      -0.067369       0.090664      -0.011407       0.037640      -0.025546       0.005651       0.143980      -0.037712      -0.034700       0.072412             12.888090       7.926731      -3.329163       5.352055      13.806760      -2.036999      16.930779           0.000541
           62              C       3.811525       8.131452       6.137509      -0.183947      36.713177 0.44291735E+03  0.10444205E+05                                 9.608193                            7.016891       0.096931       1.999778                    0.999583      29.671380      84.967127       0.623097       0.416867      -1.065680      -0.000174      -0.037971       0.029003       0.047781       0.025602      -0.012860       0.022349       0.063969       0.011846      -0.054064       0.014271       0.039793             11.985356       7.375334      -4.249747       3.294007      17.097734      -2.966777      11.483001          -0.000433
           63              C       4.351337       7.731459       7.397201      -0.002638      40.810848 0.41420172E+03  0.95184328E+04                                10.212635                            6.688430       0.060912       2.029395                    0.999227      26.487269      72.701179       0.658089       0.405012      -1.083130      -0.027886       0.038299      -0.011734       0.048807       0.010940       0.016715      -0.003285       0.024335       0.049978      -0.026873      -0.001545       0.028418             14.494319       7.398721      -4.990067       1.935095      24.844962       1.002360      11.239274           0.006484
           64              C       4.405553       8.624621       8.409708      -0.115294      36.965085 0.42736308E+03  0.10036570E+05                                 9.793805                            6.994778      -0.143122       1.927903                    0.999319      29.507309      85.679284       0.607485       0.429321      -1.052722      -0.010215       0.016036      -0.007887       0.020585       0.023019      -0.004860      -0.028255       0.071595      -0.012488      -0.054169       0.005976       0.048193             12.768907       6.287487      -2.919621       0.770363      21.009608       4.738890      11.009625          -0.000117
           65              C       3.945113       9.964454       8.253259      -0.012985      43.085286 0.43647258E+03  0.10165438E+05                                10.595093                            6.880543       0.065789       2.029762                    0.999230      26.850031      74.264143       0.646573       0.406743      -1.081654      -0.002051      -0.031177      -0.036362       0.047942       0.002428       0.009382      -0.018298      -0.013660      -0.008867      -0.021552      -0.000781       0.022333             15.075106       6.575285      -1.786488       1.837308      20.517239       7.966262      18.132794           0.002714
           66              C       3.486454      10.384015       6.956660      -0.197283      38.343010 0.49145000E+03  0.11966281E+05                                10.013509                            7.476110      -0.199748       1.889907                    0.999147      31.517107      93.549189       0.589825       0.426485      -1.053204       0.001997       0.010430       0.029911       0.031741       0.029992      -0.006815      -0.039691       0.005586      -0.072801      -0.052602      -0.003625       0.056228             12.259988       6.612237      -0.653380       3.705105      12.278038       3.195015      17.889688          -0.000830
           67              C       4.822220       6.312275       7.550049       0.641039      23.457284 0.23284269E+03  0.47315078E+04                                 7.649480                            5.442424      -0.067550       2.052185                    0.999422      21.405709      59.172259       0.631853       0.477038      -1.018096       0.013274      -0.064376       0.013609       0.067124       0.036122      -0.069110      -0.012039       0.138367       0.018157      -0.081478      -0.037113       0.118590             10.001450       6.088381      -2.870092       1.794436      16.664345       0.196360       7.251624          -0.002831
           68              C       4.004063      10.915065       9.357942       0.598719      25.527838 0.24958225E+03  0.51619577E+04                                 8.080395                            5.610792      -0.117772       2.021307                    0.999498      22.164824      61.872315       0.626094       0.473005      -1.019963       0.012799       0.054182       0.030089       0.063284       0.038113      -0.044526      -0.044411       0.135374      -0.182850      -0.095974      -0.028609       0.124583             10.861888       5.114223      -0.813247       1.077714      14.329601       6.257018      13.141840           0.001235
           69              C      -0.863511      11.874473      14.731031       0.266941      36.148881 0.34400789E+03  0.76001820E+04                                 9.674508                            6.261124      -0.019873       2.020082                    0.999010      24.406499      67.214919       0.648759       0.427334      -1.061189       0.006173      -0.001356       0.081852       0.082095      -0.007174      -0.002925      -0.020889       0.034239       0.190511      -0.054085      -0.013208       0.067293             13.638438      11.890819      -0.073287       0.085994       5.884163      -4.023294      23.140332           0.000428
           70              C       8.044412      11.989372      14.183910      -0.196940      37.797210 0.45545342E+03  0.10879113E+05                                 9.947189                            7.231184      -0.117861       1.931465                    0.999258      30.452787      89.479179       0.595594       0.430533      -1.050892      -0.023569       0.014202      -0.024250       0.036678       0.012032      -0.019722       0.008970      -0.070870      -0.037995      -0.044843       0.000468       0.044375             12.435742      13.533215      -0.834036       4.120902       5.738636      -2.824964      18.035374           0.000245
           71              C       7.929064      12.318810      12.834922       0.012097      39.838223 0.40969272E+03  0.94076369E+04                                10.070919                            6.676021       0.039675       2.023078                    0.999266      26.521172      73.237125       0.653846       0.407951      -1.079042       0.032406      -0.001588       0.027607       0.042600       0.001458      -0.007881      -0.002426      -0.014934       0.039959      -0.016265       0.000353       0.015912             13.768327      21.218190      -0.643711       3.458524       5.611854      -1.964906      14.474938           0.003733
           72              C       9.009092      12.467999      12.032694      -0.142766      36.838489 0.44468106E+03  0.10566862E+05                                 9.788207                            7.153964      -0.170333       1.911183                    0.999352      30.269917      88.943168       0.597218       0.431595      -1.049407       0.010151      -0.002592       0.013858       0.017372      -0.000829       0.017285       0.005777      -0.072474       0.034274      -0.047135       0.014759       0.032376             12.216528      20.695971       0.308091      -1.328848       5.349621      -1.103417      10.603992           0.000741
           73              C       0.157888      12.346817      12.581435      -0.011501      42.127359 0.43099072E+03  0.10003628E+05                                10.419418                            6.816474       0.028229       2.012072                    0.999235      26.923198      74.279840       0.652730       0.404281      -1.083565      -0.038956      -0.003710       0.028410       0.048358      -0.008539       0.017000      -0.008127       0.011716       0.017915      -0.013549      -0.011970       0.025519             14.638491      22.034633       1.404497      -6.133643       5.940162      -2.420541      15.940678           0.007431
           74              C       0.289265      12.027433      13.920522      -0.212121      38.432866 0.45959912E+03  0.10944066E+05                                 9.890574                            7.137415       0.007725       1.960725                    0.999512      30.459721      87.805672       0.618832       0.415656      -1.065884       0.012807       0.006412      -0.023315       0.027362      -0.007148       0.039111       0.005978      -0.002823      -0.064927      -0.049498       0.013252       0.036247             12.558248      13.435754       1.004573      -4.905245       5.792275      -2.949786      18.446716           0.000058
           75              C       6.530548      12.398342      12.226590       0.561895      25.482465 0.26700155E+03  0.55883012E+04                                 8.011975                            5.751649      -0.026541       2.044241                    0.999515      22.410901      61.918344       0.629851       0.464625      -1.029639      -0.045951       0.000244      -0.015388       0.048460      -0.004091      -0.030391       0.028844      -0.190419      -0.080143      -0.095640      -0.019352       0.114993             10.505913      17.406063      -0.601613       4.178463       4.730797      -0.911660       9.380877          -0.004486
           76              C       1.368517      12.543761      11.708275       0.639712      23.861922 0.23853647E+03  0.48758022E+04                                 7.738508                            5.505502      -0.097503       2.037749                    0.999444      21.586122      59.815801       0.628846       0.476508      -1.018540       0.051056       0.014665      -0.040260       0.066653       0.010311       0.037793       0.057511      -0.152633      -0.075707      -0.089987      -0.026215       0.116202             10.055450      15.190057       0.422655      -4.157820       5.050346      -1.768707       9.925947          -0.003732
           77              N       5.815898       0.791727      13.344056      -0.417285      40.276076 0.42412132E+03  0.97672389E+04                                 9.901299                            6.582695      -0.013484       2.024841                    0.998972      27.839485      75.555831       0.694186       0.383132      -1.102432       0.005935       0.008271      -0.112448       0.112908       0.022267      -0.029355       0.053214       0.095824       0.071388      -0.094101       0.030670       0.063430             13.817260      12.915801       4.918764       7.819441       9.094410       6.111297      19.441570           0.000041
           78              N       9.298893       2.569074       1.913752      -0.408680      43.563402 0.43412469E+03  0.10051493E+05                                10.441770                            6.645691       0.040315       2.034946                    0.999175      28.106116      76.371656       0.693414       0.381502      -1.104108       0.073937       0.029293       0.066760       0.103834       0.081642      -0.017770       0.033281       0.065638       0.038926      -0.106293       0.024538       0.081755             15.602643       8.107195       0.621975      -1.750267       7.101311       4.966871      31.599423           0.000045
           79              N       2.881265       9.768227       4.659257      -0.417270      40.275761 0.42412103E+03  0.97672698E+04                                 9.901481                            6.582850      -0.013405       2.024879                    0.998972      27.839124      75.555988       0.694150       0.383151      -1.102415      -0.005924       0.008300       0.112466       0.112927      -0.022247      -0.029351      -0.053212       0.095828       0.071361      -0.094089       0.030660       0.063429             13.817798      12.915319      -4.917821       7.820531       9.093626      -6.111092      19.444447           0.000070
           80              N      -0.601730      11.545574      16.089561      -0.408668      43.561976 0.43411743E+03  0.10051267E+05                                10.441451                            6.645599       0.040321       2.034946                    0.999175      28.105991      76.370714       0.693426       0.381498      -1.104113      -0.073936       0.029291      -0.066773       0.103841      -0.081639      -0.017777      -0.033280       0.065641       0.038890      -0.106289       0.024530       0.081758             15.601722       8.106930      -0.622015      -1.750032       7.101008      -4.966459      31.597229           0.000014
           81              O       7.626757       1.976625      12.643727      -0.515346      26.587702 0.40992811E+03  0.92075517E+04                                 6.938690                            6.177933       0.674533       2.260690                    0.999068      26.880124      68.274943       0.781016       0.349148      -1.147060      -0.013971      -0.034711       0.033752       0.050391      -0.030740      -0.054196      -0.042602      -0.027830      -0.130680      -0.098356       0.041539       0.056817              7.403217       6.845198       1.348640      -1.119605       5.378730      -1.334996       9.985724           0.000210
           82              O       1.161845       3.059191       1.062195      -0.482896      24.869935 0.37140327E+03  0.81286183E+04                                 6.613308                            5.845556       0.746673       2.300979                    0.999101      26.016386      64.960284       0.811144       0.345014      -1.151939      -0.045198      -0.005521       0.037163       0.058775      -0.000837       0.058127      -0.016359       0.004252      -0.194883      -0.093416       0.030226       0.063190              7.083944       8.571329       1.769550       1.187207       5.048885       0.945764       7.631620          -0.000095
           83              O       4.171050      14.502433      11.361891      -0.538847      34.478472 0.48353365E+03  0.11322307E+05                                 8.435588                            6.774916       0.341893       2.164082                    0.998089      27.045276      70.213594       0.734828       0.355969      -1.141152      -0.002201       0.027813      -0.007911       0.029000      -0.030205      -0.028982      -0.029050       0.042249       0.013497      -0.062524       0.020050       0.042474             10.288763       6.224227      -0.312426       0.859294      17.388728      -3.360763       7.253334           0.051511
           84              O       3.306309      15.005117       9.386927      -0.579572      32.975785 0.47812705E+03  0.11148152E+05                                 8.059461                            6.648083       0.590901       2.225317                    0.999256      27.608496      71.186470       0.757819       0.346642      -1.150415       0.055150      -0.000332       0.028990       0.062306      -0.005866      -0.022466       0.034401       0.078200       0.022276      -0.060561       0.007001       0.053560              9.401996       7.827918       3.644600       2.871982      11.842759       2.840478       8.535309           0.035717
           85              O       4.310522       1.545753       7.525385      -0.486409      25.772688 0.38864099E+03  0.86094026E+04                                 6.836515                            6.000081       0.606063       2.262633                    0.998967      25.917299      65.266114       0.795948       0.347374      -1.149110      -0.001489      -0.021893       0.013559       0.025795      -0.020686       0.000488       0.029195       0.082852       0.084611      -0.068826       0.028056       0.040770              7.566951       5.338377       0.102193       1.711674       7.214487      -1.543543      10.147990           0.050832
           86              O       5.010246       3.156137       8.828825      -0.625521      40.729244 0.60465080E+03  0.14991080E+05                                 9.417907                            7.562371       0.285688       2.093756                    0.999500      29.672995      79.597559       0.696523       0.354685      -1.140737      -0.052540      -0.040383       0.024715       0.070725      -0.017634      -0.043319       0.019335      -0.007228      -0.193527      -0.082706       0.017579       0.065128             11.744959       7.363089       3.053420      -0.019648      18.956152      -4.086224       8.915636           0.045357
           87              O       3.175865       3.224359       5.046329      -0.512284      27.342729 0.39872590E+03  0.88828487E+04                                 7.099489                            6.051714       0.761071       2.304479                    0.999198      26.307004      66.271147       0.798205       0.344440      -1.152420      -0.034275       0.001040      -0.017856       0.038662      -0.007835      -0.031701      -0.008932       0.021797      -0.096313      -0.048302       0.007176       0.041126              8.145902      12.752200      -0.196749       0.199549       4.794526       0.468380       6.890981           0.069950
           88              O       2.252991       3.674979       6.994287      -0.534737      26.955717 0.41559077E+03  0.93577988E+04                                 7.021993                            6.185196       0.715639       2.275366                    0.999480      26.827053      68.009985       0.787999       0.345201      -1.151433      -0.036634       0.000748      -0.009696       0.037903       0.010252       0.018173      -0.001739      -0.097695       0.108328      -0.071076       0.031854       0.039221              7.860341       9.253517       0.320533       2.631131       5.102756       0.627735       9.224750           0.049356
           89              O       7.516552       4.059173       7.411964      -0.586853      33.981985 0.51186996E+03  0.12150672E+05                                 8.239276                            6.917801       0.543193       2.202437                    0.999380      28.047418      73.176177       0.735966       0.350597      -1.146161       0.000285      -0.011952      -0.054433       0.055730      -0.014196       0.011870      -0.016458      -0.117194       0.012054      -0.063784       0.000148       0.063636              9.255958       8.626729      -0.908913      -3.088386       6.322934       2.693679      12.818211           0.039460
           90              O       6.221271       3.208201       5.815070      -0.546768      34.100192 0.46953910E+03  0.10900395E+05                                 8.341895                            6.622974       0.476399       2.203946                    0.998556      27.051813      69.640838       0.753130       0.350321      -1.147174       0.029014      -0.003845      -0.008846       0.030575       0.013039       0.036590      -0.027786      -0.008902      -0.108890      -0.066202       0.031736       0.034466             10.396707      18.877460       0.712448      -1.890492       5.670896       0.320882       6.641766           0.053921
           91              O       1.070406      10.953125       5.359586      -0.515391      26.536724 0.40896212E+03  0.91797678E+04                                 6.926353                            6.167699       0.672804       2.260064                    0.999063      26.872387      68.216409       0.782281       0.348814      -1.147418       0.013958      -0.034705      -0.033737       0.050373       0.030506      -0.054344       0.042701      -0.028118      -0.131073      -0.098516       0.041675       0.056842              7.389313       6.833349      -1.345545      -1.117777       5.369445       1.332129       9.965146           0.000194
           92              O       7.535318      12.035691      16.941118      -0.482898      24.870266 0.37140999E+03  0.81288043E+04                                 6.613366                            5.845612       0.746612       2.300955                    0.999101      26.016603      64.961030       0.811139       0.345015      -1.151938       0.045203      -0.005526      -0.037192       0.058797       0.000835       0.058138       0.016349       0.004256      -0.194889      -0.093423       0.030227       0.063197              7.083992       8.571406      -1.769588       1.187267       5.048934      -0.945775       7.631635          -0.000125
           93              O       4.526113       5.525933       6.641422      -0.538417      34.462047 0.48328120E+03  0.11314760E+05                                 8.432345                            6.772731       0.344947       2.165119                    0.998090      27.040366      70.192577       0.735024       0.355925      -1.141203       0.002032       0.027901       0.007846       0.029054       0.029976      -0.028960       0.029270       0.043088       0.013199      -0.062656       0.019999       0.042657             10.284360       6.222182       0.312109       0.858984      17.380376       3.358965       7.250522           0.052021
           94              O       5.390854       6.028617       8.616386      -0.578674      32.923016 0.47718165E+03  0.11120391E+05                                 8.050329                            6.641061       0.596011       2.227536                    0.999253      27.582598      71.096961       0.758311       0.346595      -1.150475      -0.055052      -0.000420      -0.029226       0.062331       0.006038      -0.021738      -0.034757       0.078912       0.022393      -0.061087       0.007808       0.053279              9.390486       7.819311      -3.639384       2.868449      11.825991      -2.836718       8.526157           0.036234
           95              O       4.386641      10.522253      10.477928      -0.486377      25.768913 0.38856404E+03  0.86072491E+04                                 6.835750                            5.999345       0.607249       2.263044                    0.998971      25.915976      65.260513       0.796027       0.347357      -1.149127       0.001451      -0.021950      -0.013643       0.025885       0.020820       0.000504      -0.029204       0.082735       0.084656      -0.068841       0.028032       0.040808              7.566135       5.337757      -0.102084       1.711526       7.213272       1.543213      10.147375           0.050865
           96              O       3.686917      12.132637       9.174488      -0.625343      40.750654 0.60506114E+03  0.15003798E+05                                 9.421413                            7.565160       0.285364       2.093456                    0.999499      29.681807      79.627941       0.696363       0.354706      -1.140720       0.052912      -0.040215      -0.024487       0.070828       0.017681      -0.043889      -0.019088      -0.008204      -0.192929      -0.082924       0.017702       0.065221             11.749899       7.364556      -3.052978      -0.019525      18.964318       4.090098       8.920823           0.045777
           97              O       5.521298      12.200859      12.956984      -0.512541      27.350256 0.39886477E+03  0.88866904E+04                                 7.100482                            6.052526       0.763365       2.305074                    0.999205      26.312361      66.286809       0.798202       0.344413      -1.152446       0.034170       0.000979       0.017872       0.038575       0.007935      -0.031820       0.008848       0.021497      -0.096795      -0.048502       0.007345       0.041156              8.147070      12.754141       0.196721       0.199759       4.795117      -0.468463       6.891952           0.069648
           98              O       6.444172      12.651479      11.009026      -0.534663      26.951869 0.41551923E+03  0.93557754E+04                                 7.021224                            6.184564       0.715171       2.275221                    0.999480      26.826173      68.006017       0.788060       0.345190      -1.151444       0.036717       0.000769       0.009843       0.038022      -0.010117       0.018151       0.001719      -0.097691       0.108073      -0.071000       0.031868       0.039133              7.859381       9.251770      -0.320491       2.630748       5.102256      -0.627705       9.224118           0.049568
           99              O       1.180611      13.035673      10.591349      -0.588007      33.945256 0.51127498E+03  0.12131823E+05                                 8.229226                            6.910461       0.547229       2.203401                    0.999395      28.050128      73.145427       0.736960       0.350260      -1.146549       0.000026      -0.011809       0.054230       0.055501       0.014369       0.011652       0.016586      -0.118636       0.011989      -0.064432       0.000056       0.064377              9.243570       8.614271       0.907108      -3.081783       6.316136      -2.689742      12.800301           0.038499
          100              O       2.475892      12.184701      12.188243      -0.546786      34.101678 0.46954988E+03  0.10900764E+05                                 8.342476                            6.623261       0.474116       2.203239                    0.998553      27.051110      69.640577       0.753074       0.350343      -1.147150      -0.029050      -0.003876       0.008726       0.030579      -0.013203       0.036402       0.027660      -0.008791      -0.109650      -0.066177       0.032003       0.034174             10.397776      18.879917      -0.712139      -1.891805       5.671283      -0.320689       6.642129           0.054068

******************************************************
Auxiliary information for the entire system
The total spin magnetic moment of the unit cell is   11.995821
The total net atomic charge of the unit cell is   -0.000000
Accuracy of reproducing the electrostatic potential in the unit cell:
  The inner radius (bohr) =    5.0000
  The outer radius (bohr) =   12.0000
  Valid grid points have density less than (e/(bohr^3)) =    0.0001
  The number of valid grid points were=       447053
  The rms potential error without charges in kcal/mol is=      5.27008
  The rms potential error with partial charges in kcal/mol is=      0.61476
  The RRMSE value at monopole order=      0.11665
  The rms potential error with partial charges and cloud penetration in kcal/mol is=      0.61488
  The RRMSE value at monopole order with cloud penetration is=      0.11667
  The rms potential error with partial charges and atomic dipoles in kcal/mol is=      0.40596
  The RRMSE value at dipole order=      0.07703
  The rms potential error with partial charges, atomic dipoles and cloud penetration in kcal/mol is=      0.39834
  The RRMSE value at dipole order with cloud penetration=      0.07559

******************************************************
The electron densities and ab initio electrostatic potential were computed in VASP using the PBE functional and
projector augmented wave method. See the main text of the journal article for a description of computational details.
The atomic charges, dipoles, and quadrupoles were computed with the DDEC6 method as described in
(a) T. A. Manz and N. Gabaldon Limas, RSC Adv. 6 (2016) 47771-47801 DOI: 10.1039/c6ra04656h
(b) N. Gabaldon Limas and T. A. Manz, RSC Adv. 8 (2018) 2678-2707 DOI: 10.1039/c7ra11829e.
For each atom in the material, the electron cloud parameters were fit to the spherically averaged atom-in-material
electron density using radial positions for which this density was between 10^-4 and 10^-2 electrons per cubic bohr.
The polarizabilities, dispersion coefficients, and quantum Drude oscillator (QDO) parameters were fit using the MCLF method.
The magnetic structure of the system was optimized in VASP from the default ferromagnetic initial guess using spin polarization.
The atomic spin moments (ASMs) were computed on this optimized magnetic structure using the DDEC6 partition as inputs
to the method of T. A. Manz and D. S. Sholl, J. Chem. Theory Comput. 7 (2011) 4146-4164 DOI: 10.1021/ct200539n.
The RMSE and RRMSE were computed using a uniform grid with Ewald summation.
