# Supplementary material for: A collection of forcefield precursors for metal–organic frameworks
Source: RSC Adv. 2019 Nov 13;9(63):36492–507. doi: 10.1039/c9ra07327b (PMC9075174; doi:10.1039/c9ra07327b)
Supplement: RA-009-C9RA07327B-s3614 [file RA-009-C9RA07327B-s3614.xyz]

  312
jmolscript: load "" {1 1 1} spacegroup "x,y,z" unitcell [{      8.575000     0.000000     0.000000 }, {      0.000000     8.575000     0.000000 }, {      0.000000     0.000000    52.520000 }]
Cu     0.775437     3.821706    38.730874     0.790557
Cu     3.132447     5.670219    51.707516     0.784683
Cu     3.512063     4.753294    12.470874     0.791871
Cu     1.155052     2.904781    25.447516     0.784566
Cu     7.799563     8.109206    40.049126     0.790567
Cu     5.442552     1.382719    27.072484     0.784530
Cu     5.062937     0.465794    13.789126     0.790491
Cu     7.419947     7.192281     0.812484     0.782928
H      5.246185     6.497277    40.078012     0.367136
H      5.058392     6.658487    37.336468     0.386716
H      2.108592     2.115452    36.795512     0.094312
H      2.250080     1.702137    34.568664     0.128917
H      7.975607     4.516452    33.985692     0.125149
H      7.835835     4.789137    36.307076     0.101735
H      8.213992     2.812600    41.275468     0.099727
H      8.515832     3.061275    43.554836     0.124249
H      2.552777     6.034227    42.782792     0.123353
H      2.219210     5.700660    40.545440     0.102068
H      0.814625     4.233477    45.414044     0.107159
H      2.788590     6.117405    44.967624     0.113517
H      1.023855     4.272922    47.488584     0.126554
H      1.402870     4.343237    49.773204     0.109053
H      4.067980     7.210717    49.263760     0.096691
H      3.809015     7.150692    47.000148     0.128171
H      2.207205     1.672982    27.856608     0.092636
H      1.995402     1.836765    30.156984     0.119143
H      7.719215     4.579907    29.679052     0.123381
H      7.948167     4.346667    27.378676     0.102656
H      8.208847     3.978800    31.879640     0.106744
H      1.683272     2.223497    32.263036     0.111409
H      5.096980     3.933352    39.657852     0.089181
H      4.979502     4.025105    37.404744     0.085916
H      3.228487     1.331697     0.210080     0.085654
H      3.357970     1.394295    50.455964     0.083316
H      5.861870     1.462895     0.425412     0.373482
H      5.973345     1.416590    50.392940     0.381121
H      7.616315     2.077722    13.818012     0.367206
H      7.804107     1.916512    11.076468     0.386828
H      2.178907     6.459547    10.535512     0.094231
H      2.037420     6.872862     8.308664     0.129165
H      4.886892     4.058547     7.725692     0.125499
H      5.026665     3.785862    10.047076     0.101662
H      4.648507     5.762400    15.015468     0.099803
H      4.346667     5.513725    17.294836     0.124381
H      1.734722     2.540772    16.522792     0.123456
H      2.068290     2.874340    14.285440     0.102129
H      3.472875     4.341522    19.154044     0.107221
H      1.498910     2.457595    18.707624     0.113502
H      3.263645     4.302077    21.228584     0.126556
H      2.884630     4.231762    23.513204     0.109051
H      0.219520     1.364282    23.003760     0.096702
H      0.478485     1.424307    20.740148     0.128149
H      2.080295     6.902017     1.596608     0.092848
H      2.292097     6.738235     3.896984     0.118990
H      5.143285     3.995092     3.419052     0.123310
H      4.914332     4.228332     1.118676     0.102884
H      4.653652     4.596200     5.619640     0.106594
H      2.604227     6.351502     6.003036     0.111629
H      7.765520     4.641647    13.397852     0.089223
H      7.882997     4.549895    11.144744     0.086241
H      1.059012     7.243302    26.470080     0.085724
H      0.929530     7.180705    24.195964     0.083235
H      7.000630     7.112105    26.685412     0.373381
H      6.889155     7.158410    24.132940     0.381076
H      3.328815     2.209777    38.701988     0.367120
H      3.516607     2.370988    41.443532     0.386714
H      6.466407     6.402952    41.984488     0.094233
H      6.324920     5.989637    44.211336     0.128971
H      0.599392     0.228952    44.794308     0.125243
H      0.739165     0.501637    42.472924     0.101667
H      0.361007     7.100100    37.504532     0.099794
H      0.059167     7.348775    35.225164     0.124134
H      6.022222     1.746727    35.997208     0.123318
H      6.355790     1.413160    38.234560     0.102172
H      7.760375     8.520977    33.365956     0.107059
H      5.786410     1.829905    33.812376     0.113648
H      7.551145    -0.014578    31.291416     0.126609
H      7.172130     0.055737    29.006796     0.108951
H      4.507020     2.923217    29.516240     0.096616
H      4.765985     2.863192    31.779852     0.128282
H      6.367795     5.960482    50.923392     0.092597
H      6.579597     6.124265    48.623016     0.118966
H      0.855785     0.292407    49.100948     0.123235
H      0.626832     0.059167    51.401324     0.102661
H      0.366152     8.266300    46.900360     0.106634
H      6.891727     6.510997    46.516964     0.111480
H      3.478020     8.220852    39.122148     0.089110
H      3.595497     8.312605    41.375256     0.086055
H      5.346512     5.619197    26.049920     0.085632
H      5.217030     5.681795    28.324036     0.083374
H      2.713130     5.750395    25.834588     0.373410
H      2.601655     5.704090    28.387060     0.381069
H      0.958685     6.365222    12.441988     0.367051
H      0.770892     6.204012    15.183532     0.386676
H      6.396092     2.172047    15.724488     0.094187
H      6.537580     2.585362    17.951336     0.128977
H      3.688107     8.346047    18.534308     0.125271
H      3.548335     8.073362    16.212924     0.101641
H      3.926492     1.474900    11.244532     0.099603
H      4.228332     1.226225     8.965164     0.124360
H      6.840277     6.828272     9.737208     0.123368
H      6.506710     7.161840    11.974560     0.101969
H      5.102125     0.054022     7.105956     0.107312
H      7.076090     6.745095     7.552376     0.113335
H      5.311355     0.014577     5.031416     0.126439
H      5.690370     8.519262     2.746796     0.109083
H      8.355480     5.651782     3.256240     0.096747
H      8.096515     5.711807     5.519852     0.127959
H      6.494705     2.614517    24.663392     0.092711
H      6.282902     2.450735    22.363016     0.119027
H      3.431715     8.282592    22.840948     0.123310
H      3.660667     8.515832    25.141324     0.102771
H      3.921347     0.308700    20.640360     0.106659
H      5.970772     2.064002    20.256964     0.111484
H      0.809480     0.354147    12.862148     0.089153
H      0.692002     0.262395    15.115256     0.086025
H      7.515987     2.955802    52.309920     0.085622
H      7.645470     2.893205     2.064036     0.083053
H      1.574370     2.824605    52.094588     0.373326
H      1.685845     2.870910     2.127060     0.380990
C      1.539212     2.598225    36.207288     0.105837
C      1.648115     2.366700    34.878532    -0.193485
C      0.899517     3.079282    33.980440     0.157027
C     -0.032585     4.007955    34.552908    -0.211154
C      8.460095     4.172595    35.944688     0.104506
C      0.250390     3.466872    41.594790     0.103005
C      0.403882     3.629798    42.949806    -0.188992
C      1.229655     4.615065    43.427212     0.150117
C      1.938807     5.370522    42.493932    -0.182124
C      1.750157     5.152717    41.161500     0.122679
C      1.381432     4.765985    44.867836    -0.122034
C      2.228642     5.568605    45.503328    -0.151461
C      2.376990     5.685225    46.957607     0.158836
C      1.671267     4.875745    47.829964    -0.189462
C      1.889930     4.924622    49.203362     0.098637
C      3.449722     6.588172    48.900847     0.108394
C      3.294515     6.567592    47.546356    -0.205099
C      1.581230     2.287810    28.221097     0.124546
C      1.444887     2.376990    29.600272    -0.183499
C      0.544512     3.215625    30.177992     0.150455
C      8.356337     3.969367    29.327168    -0.180815
C      8.509830     3.846745    27.958497     0.103559
C      0.337855     3.399987    31.611788    -0.117509
C      1.022997     2.848615    32.536140    -0.144540
C      6.850567     4.952920    39.231915     0.584063
C      5.327647     4.828582    39.275506     0.038654
C      3.243922     5.037812    37.936246     0.577883
C      4.777990     4.897182    37.852740     0.043473
C      4.131435     1.099315    52.367692     0.037121
C      4.271207     3.183040    50.960156     0.558071
C      4.214612     1.641255    50.910787     0.040622
C      4.241195     8.147965    52.324100     0.586848
C      2.748287     5.976775     9.947288     0.105539
C      2.639385     6.208300     8.618532    -0.193415
C      3.387982     5.495717     7.720440     0.157923
C      4.320085     4.567045     8.292908    -0.211020
C      4.402405     4.402405     9.684688     0.104231
C      4.037110     5.108127    15.334790     0.103114
C      3.883617     4.945202    16.689806    -0.188922
C      3.057845     3.959935    17.167212     0.150311
C      2.348692     3.204477    16.233932    -0.182063
C      2.537342     3.422282    14.901500     0.122746
C      2.906067     3.809015    18.607836    -0.122293
C      2.058857     3.006395    19.243328    -0.151242
C      1.910510     2.889775    20.697607     0.158705
C      2.616232     3.699255    21.569964    -0.189470
C      2.397570     3.650377    22.943362     0.098654
C      0.837777     1.986827    22.640847     0.108403
C      0.992985     2.007407    21.286356    -0.205118
C      2.706270     6.287190     1.961097     0.124957
C      2.842612     6.198010     3.340272    -0.183305
C      3.742987     5.359375     3.917992     0.149781
C      4.506162     4.605632     3.067168    -0.180689
C      4.352670     4.728255     1.698497     0.104111
C      3.949645     5.175012     5.351788    -0.115997
C      3.264502     5.726385     6.276140    -0.145759
C      6.011932     3.622080    12.971915     0.583980
C      7.534852     3.746417    13.015506     0.038686
C      1.043577     3.537187    11.676246     0.577908
C      8.084510     3.677817    11.592740     0.043457
C      0.156065     7.475685    26.107692     0.037097
C      0.016292     5.391960    24.700156     0.558092
C      0.072887     6.933745    24.650787     0.040597
C      0.046305     0.427035    26.064100     0.586983
C      7.035787     6.885725    42.572712     0.105640
C      6.926885     6.654200    43.901468    -0.193527
C      7.675482     7.366782    44.799560     0.157388
C      0.032585     8.295455    44.227092    -0.211162
C      0.114905     8.460095    42.835312     0.104343
C      8.324610     7.754372    37.185210     0.103130
C      8.171117     7.917297    35.830194    -0.189021
C      7.345345     0.327565    35.352788     0.149805
C      6.636192     1.083022    36.286068    -0.182042
C      6.824842     0.865217    37.618500     0.122859
C      7.193567     0.478485    33.912164    -0.121533
C      6.346357     1.281105    33.276672    -0.151977
C      6.198010     1.397725    31.822393     0.159117
C      6.903732     0.588245    30.950036    -0.189534
C      6.685070     0.637122    29.576638     0.098382
C      5.125277     2.300672    29.879153     0.108254
C      5.280485     2.280092    31.233644    -0.205139
C      6.993770     6.575310    50.558903     0.124560
C      7.130112     6.664490    49.179728    -0.183573
C      8.030487     7.503125    48.602008     0.150041
C      0.218662     8.256867    49.452832    -0.180956
C      0.065170     8.134245    50.821503     0.103669
C      8.237145     7.687487    47.168212    -0.116871
C      7.552002     7.136115    46.243860    -0.145203
C      1.724432     0.665420    39.548085     0.584024
C      3.247352     0.541082    39.504494     0.038662
C      5.331078     0.750312    40.843754     0.577935
C      3.797010     0.609682    40.927260     0.043456
C      4.443565     5.386815    26.412308     0.037088
C      4.303792     7.470540    27.819844     0.558138
C      4.360387     5.928755    27.869213     0.040591
C      4.333805     3.860465    26.455900     0.586960
C      5.826712     1.689275    16.312712     0.105551
C      5.935615     1.920800    17.641468    -0.193563
C      5.187017     1.208217    18.539560     0.157371
C      4.254915     0.279545    17.967092    -0.211212
C      4.172595     0.114905    16.575312     0.104318
C      4.537890     0.820627    10.925210     0.102742
C      4.691382     0.657702     9.570194    -0.189150
C      5.517155     8.247435     9.092788     0.150501
C      6.226307     7.491977    10.026068    -0.182424
C      6.037657     7.709782    11.358500     0.122435
C      5.668932     8.096515     7.652164    -0.123027
C      6.516142     7.293895     7.016672    -0.150861
C      6.664490     7.177275     5.562393     0.158248
C      5.958767     7.986755     4.690036    -0.189563
C      6.177430     7.937877     3.316638     0.098759
C      7.737222     6.274327     3.619153     0.108446
C      7.582015     6.294907     4.973644    -0.205280
C      5.868730     1.999690    24.298903     0.124691
C      5.732387     1.910510    22.919728    -0.183495
C      4.832012     1.071875    22.342008     0.150108
C      4.068837     0.318132    23.192832    -0.180857
C      4.222330     0.440755    24.561503     0.103824
C      4.625355     0.887512    20.908212    -0.116896
C      5.310497     1.438885    19.983860    -0.145181
C      2.563067     7.909580    13.288085     0.584187
C      1.040147     8.033917    13.244494     0.038618
C      7.531422     7.824687    14.583754     0.577958
C      0.490490     7.965317    14.667260     0.043422
C      8.418935     3.188185     0.152308     0.037022
C     -0.016293     1.104460     1.559844     0.558090
C      8.502112     2.646245     1.609213     0.040584
C      8.528695     4.714535     0.195900     0.587055
N      0.661990     3.483165    36.747194    -0.203742
N      0.947537     4.216327    40.686719    -0.197923
N      2.796307     5.799272    49.743793    -0.203237
N      0.883225     3.016685    27.425419    -0.200316
N      3.625510     5.091835    10.487194    -0.204165
N      3.339962     4.358672    14.426719    -0.197870
N      1.491192     2.775727    23.483793    -0.203252
N      3.404275     5.558315     1.165419    -0.199790
N      7.913010     7.770665    42.032806    -0.204012
N      7.627462     8.503827    38.093281    -0.197667
N      5.778692     1.511772    29.036207    -0.203593
N      7.691775     7.304185    51.354581    -0.200186
N      4.949490     0.804335    15.772806    -0.204114
N      5.235037     0.071172    11.833281    -0.198304
N      7.083807     7.063227     2.776207    -0.202875
N      5.170725     1.270815    25.094581    -0.200098
O      7.414802     3.851032    38.784444    -0.582001
O      2.708842     4.018245    38.555982    -0.616183
O      4.760840     5.811277    40.088516    -0.537995
O      5.351657     5.913320    37.080696    -0.543141
O      3.313380     3.693252    51.538401    -0.558372
O      3.243922     7.598307    51.730099    -0.566886
O      5.184445     7.589732     0.316696    -0.575722
O      7.453390     5.918465    39.580122    -0.564495
O      5.270195     3.743845    50.437582    -0.601183
O      2.675400     5.947620    37.471970    -0.534095
O      5.094407     1.693562     0.677508    -0.530489
O      5.242755     1.062442    50.179709    -0.532658
O      5.447697     4.723967    12.524444    -0.580883
O      1.578657     4.556755    12.295982    -0.615532
O      8.101660     2.763722    13.828516    -0.537898
O      7.510842     2.661680    10.820696    -0.542361
O      0.974120     4.881747    25.278401    -0.558305
O      1.043577     0.976692    25.470099    -0.567007
O      7.678055     0.985267    26.576696    -0.575685
O      5.409110     2.656535    13.320122    -0.564115
O      7.592305     4.831155    24.177582    -0.601376
O      1.612100     2.627380    11.211970    -0.533223
O      7.768092     6.881437    26.937508    -0.530122
O      7.619745     7.512557    23.919709    -0.532811
O      1.160197     8.138532    39.995556    -0.581871
O      5.866157     8.305745    40.224018    -0.616319
O      3.814160     1.523777    38.691484    -0.538212
O      3.223342     1.625820    41.699304    -0.542839
O      5.261620     7.980752    27.241599    -0.558452
O      5.331078     3.310807    27.049901    -0.566869
O      3.390555     3.302232    25.943304    -0.575920
O      1.121610     1.630965    39.199878    -0.564616
O      3.304805     8.031345    28.342418    -0.601110
O      5.899600     1.660120    41.308030    -0.533850
O      3.480592     5.981062    25.582492    -0.530440
O      3.332245     5.349942    28.600291    -0.532490
O      3.127302     0.436467    13.735556    -0.581996
O      6.996342     0.269255    13.964018    -0.616287
O      0.473340     7.051222    12.431484    -0.537946
O      1.064157     6.949180    15.439304    -0.542891
O      7.600880     0.594247     0.981599    -0.558728
O      7.531422     5.264192     0.789901    -0.567818
O      0.896945     5.272767    52.203304    -0.576221
O      3.165890     6.944035    12.939878    -0.564712
O      0.982695     0.543655     2.082418    -0.602027
O      6.962900     6.914880    15.048030    -0.533994
O      0.806907     2.593937    51.842492    -0.530427
O      0.955255     3.225057     2.340291    -0.533219

The following XYZ coordinates are in angstroms. Other properties are in atomic units.
The sperically averaged electron density of each atom fit to a function of the form exp(a - br)
eigen_1, eigen_2 and eigen_3 are the three eigenvalues of traceless quadrupole moment tensor
  atom number  atomic symbol              X              Y              Z     net charge C6 coefficient C8 coefficient C10 coefficient fluctuating dipole atomic polarizability isotropic forcefield polarizability              a              b squared Pearson coefficient          <r^3>          <r^4>         wp_QDO          m_QDO          q_QDO       dipole_x       dipole_y       dipole_z         dipole            Qxy            Qxz            Qyz     Q(x^2-y^2)  Q(3z^2 - R^2)        eigen_1        eigen_2        eigen_3 static polarizability      alpha(xx)      alpha(xy)      alpha(xz)      alpha(yy)      alpha(yz)      alpha(zz) atomic spin moment
            1             Cu       0.775437       3.821706      38.730874       0.790557      64.911073 0.10961819E+04  0.30289052E+05                                13.802285                           11.327677       1.164372       2.291251                    0.994321      41.711794     103.539686       0.504978       0.438965      -1.126052       0.001805      -0.076835       0.016556       0.078619       0.018247      -0.009834      -0.005707       0.103991      -0.246362      -0.082983      -0.013816       0.096800             16.392330      18.455403      -1.325182      -0.575897      11.315358       2.193307      19.406228           0.742495
            2             Cu       3.132447       5.670219      51.707516       0.784683      65.434169 0.11096989E+04  0.30757079E+05                                13.908236                           11.423302       1.139556       2.282392                    0.994062      41.810961     103.950613       0.501137       0.440970      -1.124753      -0.075974      -0.006804       0.009818       0.076907      -0.007208      -0.002246       0.009545      -0.094577      -0.260933      -0.087530      -0.004318       0.091848             16.463066      11.003781       1.504179       1.667523      18.193999       1.138435      20.191417           0.734981
            3             Cu       3.512063       4.753294      12.470874       0.791871      64.823924 0.10944764E+04  0.30228110E+05                                13.786856                           11.316340       1.166547       2.292243                    0.994338      41.691241     103.442152       0.505434       0.438770      -1.126253      -0.001778       0.076711       0.016418       0.078469       0.018140       0.009826       0.006047       0.102377      -0.248109      -0.083604      -0.012696       0.096300             16.372493      18.430298      -1.323418       0.574124      11.302930      -2.190569      19.384250           0.724975
            4             Cu       1.155052       2.904781      25.447516       0.784566      65.448790 0.11099439E+04  0.30765779E+05                                13.910560                           11.424726       1.138909       2.282169                    0.994057      41.814115     103.964027       0.501092       0.440983      -1.124737       0.075915       0.006827       0.009874       0.076859      -0.007235       0.002304      -0.009568      -0.094656      -0.261297      -0.087656      -0.004299       0.091954             16.466372      11.005043       1.504290      -1.668475      18.196813      -1.138784      20.197258           0.735888
            5             Cu       7.799563       8.109206      40.049126       0.790567      64.908552 0.10961314E+04  0.30287255E+05                                13.801861                           11.327362       1.164525       2.291307                    0.994321      41.711317     103.537249       0.504990       0.438961      -1.126056      -0.001806      -0.076797      -0.016449       0.078560      -0.018164      -0.009823       0.005686       0.103959      -0.246417      -0.082998      -0.013766       0.096764             16.391787      18.454445       1.325254      -0.575768      11.314927      -2.193211      19.405988           0.742717
            6             Cu       5.442552       1.382719      27.072484       0.784530      65.448989 0.11099475E+04  0.30765933E+05                                13.910663                           11.424811       1.138832       2.282148                    0.994055      41.814089     103.964358       0.501085       0.440988      -1.124733       0.075864      -0.006828      -0.009763       0.076793       0.007136      -0.002289      -0.009578      -0.094648      -0.261310      -0.087661      -0.004278       0.091939             16.466468      11.005048      -1.504451       1.668595      18.196398      -1.138710      20.197958           0.735950
            7             Cu       5.062937       0.465794      13.789126       0.790491      64.920580 0.10963181E+04  0.30293849E+05                                13.803693                           11.328384       1.163918       2.291107                    0.994316      41.713831     103.547537       0.504961       0.438966      -1.126048       0.001820       0.076761      -0.016507       0.078536      -0.018185       0.009868      -0.005750       0.104064      -0.246682      -0.083098      -0.013772       0.096871             16.394488      18.456506       1.325229       0.575825      11.315746       2.194456      19.411213           0.743232
            8             Cu       7.419947       7.192281       0.812484       0.782928      65.557219 0.11121196E+04  0.30843468E+05                                13.929270                           11.438748       1.135275       2.280699                    0.994027      41.840785     104.084864       0.500562       0.441201      -1.124515      -0.076051       0.006838      -0.009960       0.077004       0.007235       0.002055       0.009560      -0.096043      -0.259752      -0.087130      -0.005250       0.092380             16.490016      11.019750      -1.506869      -1.671082      18.224800       1.141544      20.225499          -0.837409
            9              H       5.246185       6.497277      40.078012       0.367136       0.454516 0.27415811E+01  0.21454061E+02                                 1.129689                            1.086808      -1.401453       2.324151                    0.997734       2.765118       7.900871       0.484464       1.615608      -0.641957       0.010621       0.013899      -0.000845       0.017513      -0.001082      -0.006688       0.007107      -0.000081       0.003680      -0.008919      -0.001696       0.010614              1.160860       1.094047       0.152329       0.040358       1.419289       0.109029       0.969244           0.000071
           10              H       5.058392       6.658487      37.336468       0.386716       0.480592 0.30904720E+01  0.24746969E+02                                 1.161559                            1.149491      -1.253698       2.446471                    0.999743       2.452979       6.930972       0.477080       1.603311      -0.647669      -0.006833       0.030427       0.009193       0.032512      -0.001093      -0.010313      -0.002753      -0.035087      -0.018913      -0.021568       0.000595       0.020973              1.165518       1.062232      -0.054426      -0.044505       1.437402       0.035467       0.996920           0.000009
           11              H       2.108592       2.115452      36.795512       0.094312       1.179469 0.85136887E+01  0.85402617E+02                                 1.874095                            1.723342      -1.275519       2.256610                    0.995404       3.836591      11.072117       0.466763       1.308147      -0.700826       0.028862      -0.027297       0.024615       0.046734      -0.011451      -0.001794      -0.000442      -0.007667      -0.003889      -0.011710      -0.001047       0.012758              1.966762       1.911597      -0.320372       0.562480       1.729376      -0.383428       2.259312           0.000512
           12              H       2.250080       1.702137      34.568664       0.128917       1.054399 0.77833434E+01  0.74699328E+02                                 1.620465                            1.564293      -0.805818       2.501365                    0.999626       3.148799       8.277734       0.541321       1.178966      -0.735130       0.020346      -0.026144      -0.008662       0.034242      -0.014902       0.002305       0.001411      -0.004487       0.016593      -0.018136       0.005803       0.012333              1.617385       1.687487      -0.348081      -0.151964       1.611380       0.152346       1.553287           0.000381
           13              H       7.975607       4.516452      33.985692       0.125149       1.083394 0.81245882E+01  0.79240290E+02                                 1.679174                            1.621102      -0.875076       2.464917                    0.999077       3.291240       8.876703       0.517739       1.212972      -0.726008      -0.022774       0.019085      -0.020334       0.036005      -0.015238       0.001487      -0.001586       0.004356       0.015118      -0.017915       0.004484       0.013431              1.676768       1.526860      -0.232334       0.230257       1.609541      -0.154100       1.893903           0.000490
           14              H       7.835835       4.789137      36.307076       0.101735       1.088463 0.78035814E+01  0.77265915E+02                                 1.837866                            1.697744      -1.311800       2.255382                    0.993428       3.876437      11.436402       0.446612       1.385102      -0.684869      -0.032884       0.029317       0.017292       0.047327      -0.008622       0.001578       0.001923       0.004383       0.010313      -0.011042       0.003863       0.007179              1.918992       1.930202      -0.528998      -0.378588       2.048432       0.376798       1.778343           0.000674
           15              H       8.213992       2.812600      41.275468       0.099727       1.098504 0.78999597E+01  0.78758797E+02                                 1.868520                            1.721693      -1.475581       2.171984                    0.992266       4.046228      12.127704       0.436630       1.407077      -0.679596      -0.034296      -0.029558      -0.013133       0.047143       0.006407       0.000291      -0.000961       0.001359       0.013217      -0.008709       0.003914       0.004795              1.969962       1.998957       0.571077       0.304458       2.192337       0.299595       1.718593           0.000465
           16              H       8.515832       3.061275      43.554836       0.124249       1.169051 0.88494778E+01  0.88370298E+02                                 1.784765                            1.705651      -0.954234       2.428038                    0.998302       3.393925       9.329711       0.497535       1.232804      -0.721465      -0.016735      -0.021755       0.020361       0.034175       0.011543      -0.000923      -0.002088       0.002774       0.022392      -0.015398       0.005616       0.009782              1.793862       1.585234       0.328761      -0.208172       1.951177      -0.274891       1.845174           0.000455
           17              H       2.552777       6.034227      42.782792       0.123353       1.025030 0.76116091E+01  0.74021350E+02                                 1.697515                            1.628821      -0.966688       2.424200                    0.997797       3.482357       9.797935       0.481864       1.307078      -0.703091       0.023952       0.022902       0.007627       0.034005       0.014974       0.002528      -0.000289      -0.001323       0.010446      -0.016932       0.003444       0.013488              1.716457       1.713544       0.372469       0.126514       1.760794       0.150455       1.675032           0.000441
           18              H       2.219210       5.700660      40.545440       0.102068       1.014322 0.72263963E+01  0.70533192E+02                                 1.780725                            1.654041      -1.379138       2.220799                    0.993215       3.960390      11.787213       0.442010       1.419718      -0.677340       0.021937       0.030309      -0.030956       0.048561       0.011491      -0.002737      -0.004643      -0.008764       0.026736      -0.016760       0.002977       0.013783              1.858650       1.774253       0.312971      -0.399919       1.846480      -0.373957       1.955219           0.000945
           19              H       0.814625       4.233477      45.414044       0.107159       1.117545 0.87165355E+01  0.86539063E+02                                 1.711885                            1.671703      -0.959350       2.415494                    0.997990       3.456180       9.411039       0.513136       1.202280      -0.727469      -0.019667      -0.017285       0.022236       0.034352       0.009513      -0.003500      -0.002269       0.003043       0.010995      -0.011487       0.001126       0.010361              1.711856       1.537795       0.219816      -0.131702       1.597703      -0.111741       2.000071           0.000092
           20              H       2.788590       6.117405      44.967624       0.113517       1.087938 0.83767391E+01  0.82754618E+02                                 1.713925                            1.664829      -0.957762       2.420779                    0.998049       3.472339       9.586578       0.499681       1.240783      -0.718168       0.018475       0.017630      -0.022509       0.034041       0.010702      -0.002983      -0.001174      -0.002331       0.017217      -0.013743       0.003835       0.009908              1.721809       1.656284       0.242785      -0.166458       1.530878      -0.164285       1.978266           0.000069
           21              H       1.023855       4.272922      47.488584       0.126554       1.030035 0.76077844E+01  0.72731691E+02                                 1.601277                            1.549754      -0.842244       2.484492                    0.999258       3.192966       8.427627       0.541181       1.183855      -0.733032      -0.025225      -0.021591      -0.010932       0.034957       0.015041      -0.000146      -0.002035       0.002057       0.007377      -0.016408       0.002367       0.014040              1.601458       1.557993       0.282563       0.207978       1.566023       0.162940       1.680358           0.000422
           22              H       1.402870       4.343237      49.773204       0.109053       1.127577 0.81891877E+01  0.81211074E+02                                 1.810862                            1.686628      -1.263825       2.275384                    0.995946       3.675985      10.487880       0.474136       1.302653      -0.702792      -0.028853      -0.031634       0.026134       0.050162       0.013569       0.000299       0.002405       0.006280      -0.010444      -0.012510      -0.003315       0.015824              1.877131       1.692320       0.287091      -0.331107       1.834559      -0.494998       2.104515           0.000455
           23              H       4.067980       7.210717      49.263760       0.096691       1.108629 0.79853561E+01  0.79388921E+02                                 1.849239                            1.708621      -1.266418       2.272618                    0.993793       3.875159      11.393379       0.449378       1.370972      -0.687779       0.029239       0.034009       0.016179       0.047679       0.010506       0.001752      -0.001956      -0.006871       0.009565      -0.013054       0.003543       0.009510              1.929909       2.048005       0.527436       0.377227       1.927304       0.390047       1.814417           0.000682
           24              H       3.809015       7.150692      47.000148       0.128171       1.116750 0.82717031E+01  0.80647467E+02                                 1.687642                            1.616246      -0.831099       2.486986                    0.999470       3.209336       8.518872       0.530468       1.184271      -0.733903       0.019559       0.023557      -0.019283       0.036184       0.015628       0.000623      -0.002494      -0.004477       0.023508      -0.019866       0.007499       0.012366              1.688546       1.714844       0.308188      -0.232853       1.579621      -0.243996       1.771175           0.000435
           25              H       2.207205       1.672982      27.856608       0.092636       1.141064 0.83140751E+01  0.84044575E+02                                 1.917427                            1.766331      -1.523164       2.138509                    0.992251       4.209725      12.750933       0.430575       1.407218      -0.678837       0.024729      -0.032923      -0.016847       0.044490      -0.004681      -0.001616       0.003104      -0.008460       0.013834      -0.008619       0.000804       0.007814              2.016305       2.187878      -0.573006      -0.317453       2.067974       0.331000       1.793063           0.000927
           26              H       1.995402       1.836765      30.156984       0.119143       1.178897 0.90684851E+01  0.91965089E+02                                 1.854209                            1.771490      -1.039534       2.385478                    0.996829       3.604397      10.293480       0.465419       1.297698      -0.705668       0.018873      -0.021192       0.017894       0.033548      -0.011164       0.001065      -0.002736      -0.007428       0.015745      -0.014418       0.003773       0.010645              1.870638       1.922272      -0.334809       0.239774       1.676337      -0.217918       2.013304           0.000491
           27              H       7.719215       4.579907      29.679052       0.123381       1.079859 0.80738460E+01  0.78920768E+02                                 1.697869                            1.632227      -0.873616       2.465284                    0.999043       3.363338       9.194403       0.506388       1.237404      -0.719664      -0.022539       0.024174       0.010730       0.034750      -0.014593       0.000286       0.003643      -0.001797       0.011360      -0.016872       0.003498       0.013374              1.708361       1.776521      -0.382492      -0.132190       1.745724       0.100141       1.602837           0.000444
           28              H       7.948167       4.346667      27.378676       0.102656       1.048947 0.74964566E+01  0.73851619E+02                                 1.820433                            1.684099      -1.479124       2.173736                    0.992197       4.008152      11.989261       0.438219       1.418765      -0.677377      -0.032860       0.023331      -0.027644       0.048870      -0.012038       0.004260      -0.001486       0.012933       0.026368      -0.018091       0.004624       0.013468              1.908980       1.904056      -0.363844       0.390497       1.873110      -0.428841       1.949773           0.000695
           29              H       8.208847       3.978800      31.879640       0.106744       1.155624 0.91486809E+01  0.92264491E+02                                 1.771958                            1.729245      -1.070003       2.364957                    0.996271       3.577737       9.934139       0.495500       1.225705      -0.721382      -0.022789       0.018313       0.014819       0.032777      -0.011264      -0.003507       0.001059       0.002128       0.009761      -0.013098       0.001999       0.011099              1.769576       1.761444      -0.294593      -0.128005       1.649441       0.124523       1.897844           0.000082
           30              H       1.683272       2.223497      32.263036       0.111409       1.136811 0.88698838E+01  0.88832244E+02                                 1.765025                            1.712628      -0.994350       2.402726                    0.997805       3.500951       9.711718       0.493190       1.240050      -0.718729       0.018046      -0.021321      -0.014712       0.031571      -0.009127      -0.000671       0.001344      -0.006482       0.011376      -0.011585       0.003304       0.008281              1.772403       1.823898      -0.325156      -0.181738       1.584902       0.140117       1.908410           0.000079
           31              H       5.096980       3.933352      39.657852       0.089181       1.170168 0.92293989E+01  0.95109916E+02                                 1.915198                            1.831889      -1.478307       2.171573                    0.991266       4.111747      12.295560       0.435911       1.363503      -0.688930      -0.013747      -0.038784       0.021644       0.046494      -0.003302      -0.006529       0.000051      -0.008537       0.012767      -0.010213       0.002440       0.007773              1.977086       1.801453       0.272382      -0.059630       2.527863      -0.272138       1.601941           0.000164
           32              H       4.979502       4.025105      37.404744       0.085916       1.180320 0.93407492E+01  0.95478165E+02                                 1.861933                            1.795818      -0.964232       2.410488                    0.995875       3.767943      10.821247       0.462817       1.294715      -0.705712       0.012953      -0.039807      -0.020050       0.046415       0.003020      -0.005406       0.000694      -0.021714       0.006727      -0.014198       0.004049       0.010149              1.902958       1.740007      -0.171079      -0.103817       2.295482       0.363094       1.673386           0.000029
           33              H       3.228487       1.331697       0.210080       0.085654       1.151684 0.90435400E+01  0.92663824E+02                                 1.891157                            1.810074      -1.417338       2.197896                    0.991338       4.083552      12.151547       0.439996       1.358581      -0.689985      -0.038128       0.011860       0.020142       0.044723       0.002341       0.003319       0.006309       0.010558       0.010659      -0.010035       0.000763       0.009272              1.949812       2.494066      -0.272370      -0.261041       1.785075       0.047849       1.570296           0.000040
           34              H       3.357970       1.394295      50.455964       0.083316       1.225116 0.98832299E+01  0.10217317E+03                                 1.891377                            1.833988      -0.936576       2.420466                    0.996424       3.761335      10.764859       0.464240       1.276220      -0.710238      -0.038528      -0.015110      -0.023488       0.047586      -0.003801       0.000396       0.005595       0.020276       0.006473      -0.013850       0.004043       0.009808              1.922916       2.276960       0.209737       0.331904       1.810277       0.115784       1.681511           0.000099
           35              H       5.861870       1.462895       0.425412       0.373482       0.435139 0.26519371E+01  0.20606066E+02                                 1.108467                            1.078588      -1.337992       2.370785                    0.998301       2.668608       7.628665       0.479176       1.645050      -0.638282       0.017897      -0.005461      -0.008047       0.020369       0.005053       0.000088       0.010514       0.007978       0.009462      -0.013684       0.002479       0.011205              1.131537       1.448103      -0.048561       0.026908       1.003623      -0.000699       0.942886          -0.000033
           36              H       5.973345       1.416590      50.392940       0.381121       0.504624 0.32839711E+01  0.26617944E+02                                 1.182760                            1.170736      -1.245831       2.440071                    0.999795       2.498586       7.032926       0.482816       1.565127      -0.653560       0.029041       0.009060       0.006360       0.031079       0.002007      -0.003662       0.010067       0.033620      -0.020582      -0.021049       0.000308       0.020741              1.184543       1.443557       0.075287       0.016592       1.102510       0.042880       1.007563           0.000078
           37              H       7.616315       2.077722      13.818012       0.367206       0.454422 0.27408898E+01  0.21447531E+02                                 1.129588                            1.086715      -1.401493       2.324190                    0.997734       2.764831       7.900124       0.484450       1.615739      -0.641937      -0.010620      -0.013893      -0.000852       0.017508      -0.001083       0.006693      -0.007098      -0.000056       0.003685      -0.008915      -0.001697       0.010612              1.160753       1.093951       0.152303      -0.040351       1.419139      -0.109008       0.969167           0.000076
           38              H       7.804107       1.916512      11.076468       0.386828       0.480385 0.30882307E+01  0.24722626E+02                                 1.160895                            1.148807      -1.253249       2.446760                    0.999747       2.451205       6.923315       0.477425       1.602565      -0.647794       0.006820      -0.030443       0.009122       0.032504      -0.001106       0.010298       0.002755      -0.035074      -0.018837      -0.021551       0.000596       0.020955              1.164853       1.061585      -0.054511       0.044485       1.436635      -0.035546       0.996339           0.000032
           39              H       2.178907       6.459547      10.535512       0.094231       1.179568 0.85144974E+01  0.85410863E+02                                 1.874038                            1.723298      -1.274760       2.256909                    0.995405       3.836588      11.071315       0.466830       1.307956      -0.700867      -0.028880       0.027353       0.024563       0.046750      -0.011476       0.001786       0.000437      -0.007648      -0.003956      -0.011717      -0.001073       0.012789              1.966685       1.911541      -0.320358      -0.562421       1.729324       0.383396       2.259189           0.000524
           40              H       2.037420       6.872862       8.308664       0.129165       1.053197 0.77720177E+01  0.74563385E+02                                 1.619288                            1.563206      -0.804817       2.502066                    0.999633       3.146519       8.270194       0.541482       1.179044      -0.735119      -0.020335       0.026154      -0.008792       0.034276      -0.014892      -0.002270      -0.001448      -0.004508       0.016575      -0.018125       0.005803       0.012322              1.616202       1.686229      -0.347678       0.151818       1.610196      -0.152195       1.552180           0.000424
           41              H       4.886892       4.058547       7.725692       0.125499       1.081676 0.81081535E+01  0.79039713E+02                                 1.677463                            1.619524      -0.874018       2.465722                    0.999089       3.287933       8.865428       0.517963       1.213066      -0.725996       0.022773      -0.019086      -0.020438       0.036064      -0.015221      -0.001506       0.001619       0.004337       0.015050      -0.017885       0.004446       0.013440              1.675039       1.525387      -0.231958      -0.229921       1.607922       0.153893       1.891809           0.000524
           42              H       5.026665       3.785862      10.047076       0.101662       1.088955 0.78077557E+01  0.77315524E+02                                 1.838201                            1.698025      -1.311528       2.255413                    0.993427       3.877002      11.437686       0.446655       1.384820      -0.684922       0.032906      -0.029334       0.017200       0.047320      -0.008644      -0.001598      -0.001895       0.004409       0.010355      -0.011069       0.003871       0.007198              1.919345       1.930541      -0.529162       0.378667       2.048867      -0.376896       1.778627           0.000680
           43              H       4.648507       5.762400      15.015468       0.099803       1.098278 0.78979890E+01  0.78734834E+02                                 1.868330                            1.721530      -1.475748       2.171958                    0.992266       4.045806      12.126406       0.436628       1.407161      -0.679581       0.034305       0.029596      -0.013113       0.047167       0.006408      -0.000295       0.000959       0.001352       0.013185      -0.008704       0.003918       0.004787              1.969754       1.998747       0.570982      -0.304403       2.192096      -0.299541       1.718418           0.000459
           44              H       4.346667       5.513725      17.294836       0.124381       1.168551 0.88447962E+01  0.88312867E+02                                 1.784367                            1.705291      -0.953819       2.428326                    0.998306       3.393053       9.327096       0.497542       1.232935      -0.721438       0.016735       0.021757       0.020379       0.034186       0.011537       0.000929       0.002091       0.002779       0.022394      -0.015393       0.005607       0.009786              1.793458       1.584908       0.328647       0.208105       1.950720       0.274800       1.844746           0.000430
           45              H       1.734722       2.540772      16.522792       0.123456       1.024716 0.76086863E+01  0.73986326E+02                                 1.697232                            1.628561      -0.966595       2.424316                    0.997799       3.481704       9.795879       0.481876       1.307162      -0.703075      -0.023952      -0.022913       0.007640       0.034015       0.014973      -0.002530       0.000286      -0.001319       0.010429      -0.016928       0.003437       0.013491              1.716168       1.713259       0.372378      -0.126485       1.760501      -0.150419       1.674744           0.000437
           46              H       2.068290       2.874340      14.285440       0.102129       1.014314 0.72263652E+01  0.70533202E+02                                 1.780745                            1.654059      -1.379449       2.220674                    0.993214       3.960414      11.787523       0.441997       1.419754      -0.677331      -0.021947      -0.030341      -0.030939       0.048575       0.011498       0.002731       0.004643      -0.008743       0.026706      -0.016758       0.002980       0.013777              1.858669       1.774275       0.312974       0.399906       1.846514       0.373956       1.955217           0.000933
           47              H       3.472875       4.341522      19.154044       0.107221       1.117435 0.87155023E+01  0.86526428E+02                                 1.711780                            1.671608      -0.959339       2.415503                    0.997992       3.456037       9.410587       0.513147       1.202286      -0.727467       0.019659       0.017276       0.022245       0.034348       0.009523       0.003496       0.002265       0.003043       0.011014      -0.011501       0.001138       0.010363              1.711752       1.537711       0.219788       0.131673       1.597614       0.111716       1.999931           0.000059
           48              H       1.498910       2.457595      18.707624       0.113502       1.087989 0.83772290E+01  0.82760794E+02                                 1.713986                            1.664884      -0.957635       2.420829                    0.998049       3.472453       9.587018       0.499669       1.240792      -0.718165      -0.018480      -0.017638      -0.022500       0.034042       0.010699       0.002986       0.001178      -0.002332       0.017210      -0.013739       0.003828       0.009911              1.721873       1.656347       0.242805       0.166476       1.530935       0.164304       1.978338           0.000059
           49              H       3.263645       4.302077      21.228584       0.126556       1.030179 0.76091509E+01  0.72748094E+02                                 1.601415                            1.549881      -0.842302       2.484430                    0.999257       3.193276       8.428666       0.541164       1.183837      -0.733034       0.025218       0.021590      -0.010923       0.034948       0.015042       0.000146       0.002039       0.002055       0.007392      -0.016412       0.002372       0.014040              1.601601       1.558132       0.282600      -0.208006       1.566159      -0.162960       1.680513           0.000376
           50              H       2.884630       4.231762      23.513204       0.109051       1.127758 0.81908546E+01  0.81232124E+02                                 1.811072                            1.686809      -1.264201       2.275191                    0.995942       3.676417      10.489567       0.474104       1.302668      -0.702787       0.028836       0.031634       0.026140       0.050155       0.013571      -0.000298      -0.002408       0.006279      -0.010428      -0.012514      -0.003309       0.015824              1.877358       1.692513       0.287143       0.331161       1.834778       0.495086       2.104783           0.000392
           51              H       0.219520       1.364282      23.003760       0.096702       1.108635 0.79854445E+01  0.79390413E+02                                 1.849274                            1.708652      -1.266524       2.272567                    0.993791       3.875297      11.394013       0.449364       1.371005      -0.687772      -0.029232      -0.034005       0.016190       0.047676       0.010506      -0.001757       0.001958      -0.006868       0.009556      -0.013053       0.003542       0.009511              1.929951       2.048038       0.527449      -0.377235       1.927352      -0.390060       1.814462           0.000656
           52              H       0.478485       1.424307      20.740148       0.128149       1.117025 0.82743112E+01  0.80679645E+02                                 1.687939                            1.616514      -0.831314       2.486848                    0.999468       3.209824       8.520659       0.530415       1.184291      -0.733896      -0.019558      -0.023559      -0.019270       0.036178       0.015631      -0.000626       0.002490      -0.004475       0.023503      -0.019868       0.007502       0.012366              1.688850       1.715154       0.308277       0.232917       1.579895       0.244063       1.771501           0.000392
           53              H       2.080295       6.902017       1.596608       0.092848       1.139950 0.83042257E+01  0.83922042E+02                                 1.916426                            1.765484      -1.523198       2.138696                    0.992257       4.207493      12.743373       0.430595       1.407537      -0.678783      -0.024761       0.032940      -0.016908       0.044542      -0.004677       0.001631      -0.003136      -0.008491       0.013806      -0.008621       0.000771       0.007851              2.015216       2.186625      -0.572552       0.317188       2.066890      -0.330741       1.792133           0.001052
           54              H       2.292097       6.738235       3.896984       0.118990       1.179681 0.90762767E+01  0.92067400E+02                                 1.855299                            1.772455      -1.039564       2.385352                    0.996824       3.606218      10.301274       0.465194       1.297998      -0.705600      -0.018903       0.021203       0.017813       0.033529      -0.011164      -0.001064       0.002724      -0.007385       0.015791      -0.014418       0.003791       0.010627              1.871769       1.923489      -0.335179      -0.240024       1.677312       0.218136       2.014506           0.000498
           55              H       5.143285       3.995092       3.419052       0.123310       1.080393 0.80790228E+01  0.78985677E+02                                 1.698548                            1.632840      -0.873902       2.465088                    0.999039       3.364506       9.199057       0.506241       1.237541      -0.719629       0.022575      -0.024190       0.010629       0.034753      -0.014602      -0.000293      -0.003626      -0.001780       0.011332      -0.016874       0.003497       0.013377              1.709062       1.777309      -0.382773       0.132265       1.746462      -0.100190       1.603416           0.000485
           56              H       4.914332       4.228332       1.118676       0.102884       1.048058 0.74886721E+01  0.73757228E+02                                 1.819606                            1.683389      -1.479235       2.173881                    0.992204       4.006148      11.982603       0.438239       1.419042      -0.677331       0.032874      -0.023324      -0.027692       0.048904      -0.012020      -0.004284       0.001493       0.012914       0.026382      -0.018073       0.004592       0.013482              1.908079       1.903184      -0.363597      -0.390246       1.872229       0.428545       1.948824           0.000572
           57              H       4.653652       4.596200       5.619640       0.106594       1.155744 0.91495273E+01  0.92273847E+02                                 1.771997                            1.729266      -1.069398       2.365220                    0.996272       3.577692       9.933596       0.495530       1.225622      -0.721405       0.022833      -0.018350       0.014726       0.032786      -0.011254       0.003515      -0.001073       0.002087       0.009624      -0.013064       0.001952       0.011112              1.769596       1.761577      -0.294703       0.128057       1.649508      -0.124547       1.897703           0.000113
           58              H       2.604227       6.351502       6.003036       0.111629       1.136323 0.88654267E+01  0.88779020E+02                                 1.764745                            1.712377      -0.994839       2.402599                    0.997807       3.500260       9.710250       0.493134       1.240311      -0.718671      -0.018026       0.021301      -0.014811       0.031592      -0.009150       0.000668      -0.001339      -0.006481       0.011471      -0.011622       0.003337       0.008285              1.772125       1.823605      -0.325033       0.181680       1.584644      -0.140063       1.908125           0.000100
           59              H       7.765520       4.641647      13.397852       0.089223       1.170195 0.92296379E+01  0.95113170E+02                                 1.915230                            1.831909      -1.478461       2.171502                    0.991266       4.111835      12.295948       0.435909       1.363498      -0.688930       0.013756       0.038793       0.021636       0.046500      -0.003306       0.006535      -0.000056      -0.008530       0.012775      -0.010216       0.002433       0.007783              1.977118       1.801462       0.272397       0.059632       2.527958       0.272130       1.601933           0.000164
           60              H       7.882997       4.549895      11.144744       0.086241       1.178376 0.93210873E+01  0.95225178E+02                                 1.859883                            1.793946      -0.962495       2.411594                    0.995897       3.763610      10.805174       0.463060       1.294743      -0.705722      -0.012968       0.039838      -0.020160       0.046494       0.003009       0.005392      -0.000709      -0.021684       0.006777      -0.014181       0.004058       0.010123              1.900797       1.738068      -0.170784       0.103649       2.292640      -0.362521       1.671684           0.000044
           61              H       1.059012       7.243302      26.470080       0.085724       1.151486 0.90416006E+01  0.92638222E+02                                 1.890902                            1.809856      -1.417049       2.198077                    0.991341       4.082740      12.148428       0.440035       1.358545      -0.689995       0.038104      -0.011864       0.020178       0.044720       0.002333      -0.003331      -0.006304       0.010531       0.010720      -0.010024       0.000743       0.009281              1.949528       2.493617      -0.272303       0.260981       1.784851      -0.047837       1.570117           0.000095
           62              H       0.929530       7.180705      24.195964       0.083235       1.225667 0.98889279E+01  0.10224735E+03                                 1.891948                            1.834514      -0.937073       2.420159                    0.996418       3.762487      10.769146       0.464172       1.276215      -0.710235       0.038516       0.015109      -0.023466       0.047565      -0.003804      -0.000389      -0.005600       0.020288       0.006467      -0.013858       0.004041       0.009817              1.923514       2.277722       0.209837      -0.332043       1.810847      -0.115834       1.681973           0.000090
           63              H       7.000630       7.112105      26.685412       0.373381       0.435312 0.26531575E+01  0.20617266E+02                                 1.108606                            1.078710      -1.337433       2.370935                    0.998304       2.668915       7.629070       0.479248       1.644667      -0.638339      -0.017900       0.005453      -0.008011       0.020355       0.005058      -0.000095      -0.010516       0.008013       0.009482      -0.013697       0.002487       0.011209              1.131681       1.448356      -0.048600      -0.026885       1.003721       0.000694       0.942967           0.000167
           64              H       6.889155       7.158410      24.132940       0.381076       0.504741 0.32850685E+01  0.26629492E+02                                 1.183006                            1.170980      -1.245899       2.439992                    0.999794       2.499200       7.035375       0.482727       1.565259      -0.653536      -0.029036      -0.009066       0.006369       0.031078       0.002003       0.003663      -0.010071       0.033629      -0.020603      -0.021055       0.000306       0.020749              1.184790       1.443864       0.075278      -0.016576       1.102742      -0.042890       1.007765           0.000020
           65              H       3.328815       2.209777      38.701988       0.367120       0.454571 0.27420590E+01  0.21458931E+02                                 1.129815                            1.086930      -1.401700       2.324024                    0.997731       2.765495       7.902391       0.484415       1.615687      -0.641944      -0.010623       0.013907       0.000881       0.017522       0.001083      -0.006686      -0.007102      -0.000086       0.003671      -0.008914      -0.001695       0.010609              1.160992       1.094163      -0.152320       0.040361       1.419455      -0.109055       0.969359           0.000073
           66              H       3.516607       2.370988      41.443532       0.386714       0.480629 0.30905507E+01  0.24746793E+02                                 1.161438                            1.149357      -1.253370       2.446597                    0.999745       2.452602       6.928911       0.477219       1.602897      -0.647736       0.006829       0.030428      -0.009163       0.032503       0.001097      -0.010308       0.002752      -0.035091      -0.018862      -0.021565       0.000598       0.020967              1.165398       1.062096       0.054472      -0.044506       1.437302      -0.035506       0.996797           0.000010
           67              H       6.466407       6.402952      41.984488       0.094233       1.179584 0.85146236E+01  0.85412909E+02                                 1.874092                            1.723341      -1.274963       2.256818                    0.995406       3.836674      11.071810       0.466809       1.308002      -0.700857      -0.028866      -0.027300      -0.024595       0.046728       0.011467      -0.001791       0.000441      -0.007652      -0.003885      -0.011722      -0.001048       0.012770              1.966756       1.911588       0.320366       0.562465       1.729371       0.383422       2.259310           0.000508
           68              H       6.324920       5.989637      44.211336       0.128971       1.054126 0.77807646E+01  0.74668176E+02                                 1.620178                            1.564029      -0.805697       2.501472                    0.999627       3.148286       8.275952       0.541370       1.178959      -0.735133      -0.020336      -0.026138       0.008718       0.034246       0.014898       0.002292      -0.001425      -0.004497       0.016603      -0.018135       0.005809       0.012326              1.617095       1.687171       0.347973      -0.151922       1.611083      -0.152302       1.553030           0.000386
           69              H       0.599392       0.228952      44.794308       0.125243       1.082887 0.81197044E+01  0.79180211E+02                                 1.678626                            1.620598      -0.874951       2.465063                    0.999080       3.290253       8.873145       0.517831       1.212947      -0.726016       0.022766       0.019081       0.020377       0.036022       0.015233       0.001492       0.001595       0.004349       0.015095      -0.017906       0.004472       0.013433              1.676213       1.526380       0.232205       0.230142       1.609012       0.154026       1.893246           0.000497
           70              H       0.739165       0.501637      42.472924       0.101667       1.088794 0.78064041E+01  0.77299768E+02                                 1.838119                            1.697956      -1.311643       2.255387                    0.993427       3.876934      11.437781       0.446628       1.384947      -0.684898       0.032885       0.029313      -0.017262       0.047314       0.008633       0.001584      -0.001907       0.004393       0.010354      -0.011057       0.003873       0.007184              1.919263       1.930466       0.529117      -0.378667       2.048736      -0.376884       1.778588           0.000671
           71              H       0.361007       7.100100      37.504532       0.099794       1.098236 0.78976560E+01  0.78730889E+02                                 1.868305                            1.721513      -1.475734       2.171968                    0.992267       4.045775      12.126368       0.436622       1.407192      -0.679575       0.034300      -0.029555       0.013166       0.047152      -0.006406       0.000302       0.000952       0.001364       0.013199      -0.008705       0.003927       0.004778              1.969729       1.998727      -0.570970       0.304414       2.192043      -0.299547       1.718415           0.000463
           72              H       0.059167       7.348775      35.225164       0.124134       1.169950 0.88581955E+01  0.88480536E+02                                 1.785761                            1.706550      -0.954749       2.427681                    0.998296       3.395550       9.335886       0.497370       1.232889      -0.721442       0.016737      -0.021763      -0.020310       0.034151      -0.011553      -0.000907       0.002078       0.002758       0.022355      -0.015401       0.005634       0.009767              1.794880       1.586073      -0.329069      -0.208343       1.952354       0.275121       1.846214           0.000450
           73              H       6.022222       1.746727      35.997208       0.123318       1.025179 0.76129797E+01  0.74038283E+02                                 1.697695                            1.628977      -0.966714       2.424159                    0.997795       3.482744       9.799380       0.481835       1.307092      -0.703086      -0.023961       0.022905      -0.007589       0.034005      -0.014975       0.002527       0.000289      -0.001331       0.010460      -0.016935       0.003448       0.013487              1.716647       1.713741      -0.372553       0.126525       1.761010      -0.150470       1.675191           0.000440
           74              H       6.355790       1.413160      38.234560       0.102172       1.014014 0.72237173E+01  0.70501247E+02                                 1.780455                            1.653807      -1.379347       2.220781                    0.993218       3.959725      11.785153       0.442008       1.419843      -0.677318      -0.021939       0.030305       0.030987       0.048579      -0.011486      -0.002737       0.004659      -0.008758       0.026732      -0.016754       0.002962       0.013792              1.858361       1.773986      -0.312898      -0.399824       1.846196       0.373874       1.954900           0.000940
           75              H       7.760375       8.520977      33.365956       0.107059       1.118065 0.87217284E+01  0.86603718E+02                                 1.712407                            1.672191      -0.959457       2.415370                    0.997987       3.457161       9.414495       0.513064       1.202266      -0.727470       0.019669      -0.017297      -0.022203       0.034337      -0.009497      -0.003504       0.002270       0.003038       0.010983      -0.011469       0.001117       0.010352              1.712384       1.538234      -0.219930      -0.131767       1.598167       0.111793       2.000750           0.000085
           76              H       5.786410       1.829905      33.812376       0.113648       1.087591 0.83735333E+01  0.82716322E+02                                 1.713684                            1.664610      -0.957850       2.420801                    0.998050       3.471802       9.585200       0.499662       1.240930      -0.718135      -0.018465       0.017618       0.022543       0.034052      -0.010715      -0.002980       0.001171      -0.002334       0.017246      -0.013761       0.003848       0.009912              1.721570       1.656059      -0.242717      -0.166398       1.530682       0.164228       1.977967           0.000067
           77              H       7.551145      -0.014578      31.291416       0.126609       1.030008 0.76074994E+01  0.72727860E+02                                 1.601193                            1.549676      -0.842618       2.484320                    0.999256       3.192926       8.427296       0.541223       1.183781      -0.733047       0.025209      -0.021587       0.010968       0.034955      -0.015035      -0.000144       0.002032       0.002058       0.007361      -0.016400       0.002363       0.014037              1.601376       1.557901      -0.282525       0.207965       1.565928      -0.162930       1.680297           0.000418
           78              H       7.172130       0.055737      29.006796       0.108951       1.127919 0.81922026E+01  0.81246951E+02                                 1.811071                            1.686813      -1.263627       2.275389                    0.995943       3.676564      10.489286       0.474171       1.302461      -0.702831       0.028836      -0.031637      -0.026117       0.050145      -0.013588       0.000300      -0.002406       0.006267      -0.010400      -0.012532      -0.003302       0.015834              1.877351       1.692509      -0.287132      -0.331150       1.834765       0.495066       2.104779           0.000416
           79              H       4.507020       2.923217      29.516240       0.096616       1.109043 0.79889231E+01  0.79432475E+02                                 1.849601                            1.708922      -1.266412       2.272542                    0.993789       3.875917      11.395824       0.449375       1.370843      -0.687802      -0.029228       0.034006      -0.016158       0.047663      -0.010517       0.001739       0.001963      -0.006881       0.009588      -0.013067       0.003546       0.009521              1.930304       2.048437      -0.527611       0.377347       1.927698      -0.390167       1.814777           0.000678
           80              H       4.765985       2.863192      31.779852       0.128282       1.116294 0.82674385E+01  0.80595477E+02                                 1.687194                            1.615839      -0.830838       2.487182                    0.999472       3.208559       8.516253       0.530530       1.184285      -0.733901      -0.019545       0.023548       0.019328       0.036195      -0.015622       0.000620       0.002504      -0.004480       0.023539      -0.019866       0.007503       0.012364              1.688095       1.714372      -0.308050      -0.232756       1.579215       0.243898       1.770698           0.000430
           81              H       6.367795       5.960482      50.923392       0.092597       1.140938 0.83129386E+01  0.84030214E+02                                 1.917309                            1.766231      -1.523029       2.138588                    0.992252       4.209439      12.749848       0.430580       1.407252      -0.678833      -0.024696      -0.032925       0.016895       0.044490       0.004685      -0.001626      -0.003106      -0.008478       0.013842      -0.008630       0.000803       0.007826              2.016180       2.187721       0.572958      -0.317428       2.067855      -0.330982       1.792964          -0.001144
           82              H       6.579597       6.124265      48.623016       0.118966       1.179671 0.90759426E+01  0.92059459E+02                                 1.854965                            1.772166      -1.039728       2.385241                    0.996824       3.605935      10.298857       0.465351       1.297623      -0.705679      -0.018872      -0.021190      -0.017848       0.033522       0.011169       0.001061       0.002721      -0.007411       0.015771      -0.014424       0.003792       0.010633              1.871418       1.923089       0.335036       0.239921       1.676991       0.218048       2.014174          -0.000500
           83              H       0.855785       0.292407      49.100948       0.123235       1.080586 0.80807579E+01  0.79005075E+02                                 1.698571                            1.632871      -0.874174       2.464891                    0.999036       3.364802       9.199321       0.506314       1.237323      -0.719677       0.022532       0.024176      -0.010673       0.034729       0.014598       0.000296      -0.003628      -0.001784       0.011375      -0.016878       0.003510       0.013367              1.709077       1.777284       0.382738      -0.132255       1.746462      -0.100183       1.603484          -0.000465
           84              H       0.626832       0.059167      51.401324       0.102661       1.048747 0.74946927E+01  0.73830287E+02                                 1.820260                            1.683949      -1.479116       2.173778                    0.992199       4.007759      11.987971       0.438218       1.418847      -0.677364       0.032822       0.023322       0.027681       0.048862       0.012023       0.004267       0.001493       0.012942       0.026387      -0.018083       0.004611       0.013472              1.908797       1.903857       0.363793       0.390454       1.872928       0.428800       1.949605          -0.000618
           85              H       0.366152       8.266300      46.900360       0.106634       1.155907 0.91514129E+01  0.92298401E+02                                 1.772202                            1.729468      -1.069938       2.364948                    0.996269       3.578191       9.935555       0.495487       1.225655      -0.721394       0.022796       0.018330      -0.014773       0.032771       0.011252      -0.003509      -0.001063       0.002115       0.009711      -0.013077       0.001980       0.011097              1.769818       1.761705       0.294683      -0.128044       1.649659      -0.124553       1.898088           0.000011
           86              H       6.891727       6.510997      46.516964       0.111480       1.136806 0.88700019E+01  0.88834467E+02                                 1.765068                            1.712673      -0.994946       2.402456                    0.997803       3.501066       9.712360       0.493165       1.240099      -0.718716      -0.018031      -0.021302       0.014758       0.031570       0.009135      -0.000665      -0.001339      -0.006478       0.011440      -0.011603       0.003327       0.008275              1.772453       1.823920       0.325130      -0.181725       1.584917      -0.140105       1.908523          -0.000001
           87              H       3.478020       8.220852      39.122148       0.089110       1.170589 0.92335520E+01  0.95163617E+02                                 1.915634                            1.832273      -1.478676       2.171331                    0.991262       4.112859      12.299674       0.435874       1.363462      -0.688934       0.013743      -0.038793      -0.021605       0.046481       0.003312      -0.006536      -0.000046      -0.008569       0.012752      -0.010233       0.002460       0.007773              1.977556       1.801860      -0.272480      -0.059650       2.528559       0.272224       1.602249           0.000162
           88              H       3.595497       8.312605      41.375256       0.086055       1.179452 0.93319661E+01  0.95364879E+02                                 1.860995                            1.794965      -0.963358       2.411019                    0.995886       3.765993      10.813915       0.462936       1.294703      -0.705722      -0.012953      -0.039812       0.020102       0.046442      -0.003018      -0.005399      -0.000700      -0.021702       0.006758      -0.014191       0.004055       0.010137              1.901969       1.739127       0.170944      -0.103738       2.294168      -0.362828       1.672612           0.000025
           89              H       5.346512       5.619197      26.049920       0.085632       1.151901 0.90456508E+01  0.92690046E+02                                 1.891315                            1.810220      -1.417266       2.197892                    0.991338       4.083833      12.152336       0.440006       1.358484      -0.690004       0.038111       0.011861      -0.020137       0.044706      -0.002344       0.003325      -0.006310       0.010567       0.010706      -0.010044       0.000758       0.009286              1.949972       2.494273       0.272394      -0.261059       1.785237      -0.047852       1.570407           0.000092
           90              H       5.217030       5.681795      28.324036       0.083374       1.224699 0.98788765E+01  0.10211599E+03                                 1.890907                            1.833558      -0.936089       2.420743                    0.996429       3.760391      10.761198       0.464309       1.276184      -0.710249       0.038520      -0.015107       0.023524       0.047596       0.003801       0.000397      -0.005591       0.020277       0.006514      -0.013853       0.004051       0.009802              1.922424       2.276314      -0.209651       0.331778       1.809826      -0.115739       1.681132           0.000119
           91              H       2.713130       5.750395      25.834588       0.373410       0.435278 0.26529867E+01  0.20615985E+02                                 1.108633                            1.078743      -1.337858       2.370778                    0.998300       2.669023       7.629845       0.479187       1.644872      -0.638308      -0.017906      -0.005458       0.008043       0.020374      -0.005054       0.000091      -0.010517       0.008022       0.009442      -0.013698       0.002497       0.011202              1.131708       1.448355       0.048578       0.026913       1.003763       0.000697       0.943006           0.000165
           92              H       2.601655       5.704090      28.387060       0.381069       0.504794 0.32851544E+01  0.26628590E+02                                 1.182763                            1.170729      -1.245586       2.440098                    0.999796       2.498652       7.032092       0.482976       1.564546      -0.653654      -0.029034       0.009062      -0.006330       0.031067      -0.002006      -0.003665      -0.010064       0.033633      -0.020546      -0.021049       0.000307       0.020742              1.184547       1.443594      -0.075320       0.016610       1.102501      -0.042883       1.007547           0.000036
           93              H       0.958685       6.365222      12.441988       0.367051       0.454650 0.27425663E+01  0.21463330E+02                                 1.129829                            1.086937      -1.401168       2.324213                    0.997735       2.765441       7.901638       0.484488       1.615410      -0.641988       0.010620      -0.013908       0.000835       0.017520       0.001079       0.006691       0.007110      -0.000132       0.003672      -0.008925      -0.001693       0.010617              1.161004       1.094182      -0.152365      -0.040363       1.419487       0.109048       0.969344           0.000076
           94              H       0.770892       6.204012      15.183532       0.386676       0.480787 0.30919210E+01  0.24760642E+02                                 1.161694                            1.149610      -1.253358       2.446532                    0.999744       2.453248       6.931261       0.477165       1.602891      -0.647733      -0.006834      -0.030422      -0.009160       0.032498       0.001093       0.010310      -0.002753      -0.035104      -0.018879      -0.021571       0.000595       0.020976              1.165657       1.062329       0.054470       0.044519       1.437640       0.035500       0.997002           0.000009
           95              H       6.396092       2.172047      15.724488       0.094187       1.179863 0.85171073E+01  0.85443762E+02                                 1.874337                            1.723552      -1.275220       2.256650                    0.995403       3.837245      11.073719       0.466799       1.307940      -0.700868       0.028869       0.027280      -0.024591       0.046716       0.011474       0.001795      -0.000442      -0.007645      -0.003870      -0.011731      -0.001042       0.012773              1.967023       1.911843       0.320427      -0.562566       1.729593      -0.383486       2.259633           0.000516
           96              H       6.537580       2.585362      17.951336       0.128977       1.054215 0.77815883E+01  0.74678003E+02                                 1.620249                            1.564094      -0.805797       2.501401                    0.999627       3.148480       8.276549       0.541369       1.178931      -0.735138       0.020335       0.026129       0.008718       0.034238       0.014896      -0.002294       0.001426      -0.004498       0.016608      -0.018134       0.005811       0.012323              1.617170       1.687248       0.347995       0.151935       1.611154       0.152317       1.553109           0.000367
           97              H       3.688107       8.346047      18.534308       0.125271       1.082910 0.81199201E+01  0.79182814E+02                                 1.678633                            1.620605      -0.874981       2.465037                    0.999079       3.290327       8.873363       0.517837       1.212925      -0.726020      -0.022763      -0.019078       0.020374       0.036017       0.015234      -0.001490      -0.001593       0.004345       0.015098      -0.017906       0.004474       0.013432              1.676223       1.526392       0.232206      -0.230143       1.609019      -0.154027       1.893256           0.000472
           98              H       3.548335       8.073362      16.212924       0.101641       1.088892 0.78072613E+01  0.77310482E+02                                 1.838231                            1.698049      -1.311720       2.255332                    0.993425       3.877215      11.438825       0.446615       1.384947      -0.684897      -0.032883      -0.029307      -0.017267       0.047311       0.008635      -0.001587       0.001909       0.004394       0.010345      -0.011058       0.003871       0.007188              1.919389       1.930600       0.529171       0.378704       2.048866       0.376918       1.778700           0.000678
           99              H       3.926492       1.474900      11.244532       0.099603       1.099246 0.79064139E+01  0.78837945E+02                                 1.869186                            1.722253      -1.475577       2.171847                    0.992260       4.047705      12.132621       0.436621       1.406843      -0.679635      -0.034295       0.029528       0.013112       0.047116      -0.006424      -0.000277      -0.000961       0.001353       0.013232      -0.008726       0.003913       0.004813              1.970698       1.999682      -0.571395      -0.304624       2.193212       0.299768       1.719201           0.000474
          100              H       4.228332       1.226225       8.965164       0.124360       1.168371 0.88427658E+01  0.88283509E+02                                 1.783804                            1.704790      -0.954009       2.428182                    0.998305       3.392764       9.324436       0.497771       1.232495      -0.721535      -0.016717       0.021722      -0.020411       0.034175      -0.011538       0.000930      -0.002092       0.002788       0.022437      -0.015401       0.005611       0.009791              1.792878       1.584427      -0.328450       0.207978       1.950031      -0.274628       1.844176           0.000497
          101              H       6.840277       6.828272       9.737208       0.123368       1.025264 0.76138664E+01  0.74048272E+02                                 1.697688                            1.628991      -0.967011       2.423994                    0.997794       3.482859       9.799452       0.481874       1.306963      -0.703111       0.023935      -0.022863      -0.007671       0.033977      -0.014970      -0.002521      -0.000296      -0.001324       0.010466      -0.016931       0.003453       0.013477              1.716628       1.713690      -0.372476      -0.126535       1.760924       0.150475       1.675269           0.000469
          102              H       6.506710       7.161840      11.974560       0.101969       1.014808 0.72306493E+01  0.70584380E+02                                 1.781183                            1.654437      -1.379114       2.220707                    0.993208       3.961521      11.791003       0.441998       1.419562      -0.677365       0.021940      -0.030279       0.030938       0.048532      -0.011492       0.002727      -0.004637      -0.008785       0.026698      -0.016758       0.002988       0.013770              1.859146       1.774718      -0.313082       0.400074       1.846940      -0.374089       1.955780           0.000947
          103              H       5.102125       0.054022       7.105956       0.107312       1.117332 0.87145436E+01  0.86514565E+02                                 1.711659                            1.671498      -0.959906       2.415250                    0.997988       3.455970       9.410289       0.513172       1.202260      -0.727470      -0.019630       0.017259      -0.022270       0.034339      -0.009535       0.003479      -0.002254       0.003054       0.011048      -0.011518       0.001166       0.010352              1.711644       1.537598      -0.219730       0.131604       1.597493      -0.111655       1.999843           0.000057
          104              H       7.076090       6.745095       7.552376       0.113335       1.088851 0.83855393E+01  0.82861777E+02                                 1.714682                            1.665532      -0.958218       2.420399                    0.998040       3.474103       9.592041       0.499662       1.240527      -0.718218       0.018480      -0.017621       0.022451       0.034001      -0.010682       0.002977      -0.001170      -0.002332       0.017198      -0.013720       0.003832       0.009888              1.722584       1.656980      -0.242947       0.166551       1.531495      -0.164385       1.979279           0.000027
          105              H       5.311355       0.014577       5.031416       0.126439       1.030762 0.76146837E+01  0.72814416E+02                                 1.602002                            1.550425      -0.842555       2.484186                    0.999254       3.194475       8.432682       0.541077       1.183808      -0.733036      -0.025199       0.021590       0.010882       0.034922      -0.015046       0.000153      -0.002051       0.002054       0.007454      -0.016427       0.002389       0.014038              1.602195       1.558690      -0.282752      -0.208109       1.566718       0.163034       1.681177          -0.000396
          106              H       5.690370       8.519262       2.746796       0.109083       1.127686 0.81902329E+01  0.81225334E+02                                 1.811080                            1.686812      -1.264287       2.275170                    0.995944       3.676376      10.489797       0.474070       1.302771      -0.702765      -0.028791       0.031624      -0.026171       0.050139      -0.013559      -0.000295       0.002408       0.006279      -0.010386      -0.012510      -0.003294       0.015805              1.877377       1.692516      -0.287139       0.331171       1.834781      -0.495106       2.104835          -0.000450
          107              H       8.355480       5.651782       3.256240       0.096747       1.108354 0.79830714E+01  0.79361847E+02                                 1.849055                            1.708472      -1.266530       2.272604                    0.993793       3.874986      11.393175       0.449353       1.371124      -0.687749       0.029211      -0.033988      -0.016246       0.047670      -0.010493      -0.001772      -0.001948      -0.006853       0.009566      -0.013043       0.003551       0.009492              1.929721       2.047742      -0.527326      -0.377178       1.927119       0.390010       1.814301          -0.000724
          108              H       8.096515       5.711807       5.519852       0.127959       1.118376 0.82870754E+01  0.80835507E+02                                 1.689243                            1.617705      -0.832434       2.486106                    0.999459       3.212244       8.528829       0.530245       1.184210      -0.733906       0.019557      -0.023553       0.019194       0.036133      -0.015644      -0.000642      -0.002467      -0.004473       0.023487      -0.019877       0.007515       0.012362              1.690165       1.716503      -0.308651       0.233160       1.581075      -0.244319       1.772916          -0.000400
          109              H       6.494705       2.614517      24.663392       0.092711       1.140718 0.83110249E+01  0.84006712E+02                                 1.917122                            1.766073      -1.523206       2.138555                    0.992253       4.209047      12.748681       0.430579       1.407324      -0.678819       0.024725       0.032934       0.016886       0.044509       0.004686       0.001631       0.003119      -0.008474       0.013809      -0.008624       0.000788       0.007836              2.015975       2.187489       0.572865       0.317375       2.067646       0.330925       1.792791           0.000913
          110              H       6.282902       2.450735      22.363016       0.119027       1.179526 0.90746358E+01  0.92044158E+02                                 1.854923                            1.772127      -1.039698       2.385294                    0.996824       3.605752      10.298683       0.465315       1.297753      -0.705652       0.018877       0.021190      -0.017850       0.033526       0.011166      -0.001062      -0.002724      -0.007406       0.015773      -0.014421       0.003789       0.010631              1.871379       1.923054       0.335033      -0.239917       1.676965      -0.218044       2.014117           0.000459
          111              H       3.431715       8.282592      22.840948       0.123310       1.080372 0.80787555E+01  0.78981300E+02                                 1.698419                            1.632727      -0.873994       2.465025                    0.999039       3.364413       9.198278       0.506305       1.237411      -0.719658      -0.022541      -0.024180      -0.010675       0.034738       0.014597      -0.000293       0.003630      -0.001785       0.011361      -0.016874       0.003504       0.013370              1.708927       1.777136       0.382700       0.132239       1.746313       0.100173       1.603332           0.000408
          112              H       3.660667       8.515832      25.141324       0.102771       1.048531 0.74928202E+01  0.73807687E+02                                 1.820061                            1.683779      -1.479266       2.173769                    0.992199       4.007247      11.986344       0.438222       1.418914      -0.677352      -0.032853      -0.023329       0.027679       0.048884       0.012027      -0.004276      -0.001486       0.012932       0.026349      -0.018079       0.004604       0.013475              1.908578       1.903657       0.363728      -0.390383       1.872720      -0.428708       1.949357           0.000688
          113              H       3.921347       0.308700      20.640360       0.106659       1.155885 0.91511973E+01  0.92295778E+02                                 1.772182                            1.729449      -1.069953       2.364940                    0.996269       3.578165       9.935492       0.495488       1.225656      -0.721393      -0.022797      -0.018328      -0.014775       0.032770       0.011256       0.003507       0.001063       0.002115       0.009718      -0.013082       0.001984       0.011097              1.769799       1.761697       0.294682       0.128039       1.649646       0.124549       1.898053           0.000054
          114              H       5.970772       2.064002      20.256964       0.111484       1.136820 0.88701716E+01  0.88837060E+02                                 1.765120                            1.712720      -0.994906       2.402478                    0.997803       3.501127       9.712745       0.493142       1.240144      -0.718706       0.018033       0.021301       0.014757       0.031571       0.009135       0.000667       0.001340      -0.006480       0.011437      -0.011602       0.003325       0.008277              1.772510       1.823982       0.325147       0.181738       1.584963       0.140115       1.908586           0.000054
          115              H       0.809480       0.354147      12.862148       0.089153       1.170445 0.92321316E+01  0.95144303E+02                                 1.915418                            1.832092      -1.478319       2.171524                    0.991266       4.112156      12.296841       0.435915       1.363401      -0.688949      -0.013749       0.038764      -0.021640       0.046475       0.003306       0.006531       0.000055      -0.008548       0.012838      -0.010225       0.002435       0.007790              1.977312       1.801674      -0.272420       0.059640       2.528164      -0.272169       1.602098           0.000178
          116              H       0.692002       0.262395      15.115256       0.086025       1.179780 0.93352830E+01  0.95407418E+02                                 1.861324                            1.795265      -0.963611       2.410846                    0.995883       3.766716      10.816543       0.462904       1.294675      -0.705725       0.012949       0.039799       0.020094       0.046426      -0.003022       0.005402       0.000697      -0.021716       0.006771      -0.014201       0.004059       0.010142              1.902315       1.739446       0.170990       0.103762       2.294617       0.362910       1.672882           0.000036
          117              H       7.515987       2.955802      52.309920       0.085622       1.151838 0.90450779E+01  0.92682463E+02                                 1.891237                            1.810160      -1.417090       2.197981                    0.991339       4.083620      12.151485       0.440015       1.358479      -0.690006      -0.038095      -0.011849      -0.020163       0.044701      -0.002340      -0.003318       0.006304       0.010558       0.010717      -0.010037       0.000762       0.009275              1.949888       2.494106       0.272370       0.261060       1.785177       0.047851       1.570381          -0.000022
          118              H       7.645470       2.893205       2.064036       0.083053       1.226767 0.99003616E+01  0.10239654E+03                                 1.893113                            1.835588      -0.938117       2.419518                    0.996407       3.764853      10.778030       0.464025       1.276234      -0.710222      -0.038493       0.015103       0.023417       0.047521       0.003814      -0.000384       0.005606       0.020299       0.006445      -0.013866       0.004035       0.009831              1.924732       2.279271      -0.210043      -0.332336       1.811998       0.115940       1.682927          -0.000065
          119              H       1.574370       2.824605      52.094588       0.373326       0.435373 0.26536817E+01  0.20622439E+02                                 1.108725                            1.078828      -1.337611       2.370822                    0.998301       2.669297       7.630464       0.479212       1.644701      -0.638333       0.017908       0.005457       0.008031       0.020371      -0.005052      -0.000099       0.010513       0.008038       0.009465      -0.013698       0.002495       0.011203              1.131805       1.448512       0.048591      -0.026911       1.003832      -0.000696       0.943071           0.000034
          120              H       1.685845       2.870910       2.127060       0.380990       0.504960 0.32872475E+01  0.26652914E+02                                 1.183564                            1.171541      -1.246029       2.439844                    0.999792       2.500556       7.041109       0.482480       1.565720      -0.653455       0.029023      -0.009075      -0.006405       0.031076      -0.001993       0.003659       0.010081       0.033643      -0.020635      -0.021067       0.000308       0.020759              1.185350       1.444555      -0.075252      -0.016538       1.103269       0.042911       1.008227          -0.000039
          121              C       1.539212       2.598225      36.207288       0.105837      27.115543 0.34753510E+03  0.77813631E+04                                 8.096154                            6.390504      -0.018990       2.014668                    0.999227      26.362500      75.714640       0.620792       0.440659      -1.041754      -0.035570       0.038483      -0.000388       0.052406       0.019877       0.000164      -0.017762      -0.015421      -0.159595      -0.056886       0.006864       0.050021              9.258526       6.995632      -2.165191       0.911628       6.826747       0.780165      13.953199          -0.000213
          122              C       1.648115       2.366700      34.878532      -0.193485      32.013125 0.42013125E+03  0.97741908E+04                                 8.684331                            6.774567       0.281348       2.065166                    0.999797      29.134428      82.792549       0.642689       0.409647      -1.070647      -0.002679      -0.003755       0.009785       0.010818      -0.005078      -0.006387       0.012686      -0.011612      -0.057399      -0.024047       0.001921       0.022127              9.994101       6.977066      -1.935031       1.312881       6.500061      -0.036978      16.505175           0.003072
          123              C       0.899517       3.079282      33.980440       0.157027      35.706603 0.39652751E+03  0.90780582E+04                                 9.639194                            6.730592      -0.190790       1.955362                    0.999129      25.868020      72.540237       0.624485       0.428415      -1.060427       0.000234       0.003600      -0.014122       0.014576      -0.007088      -0.003315       0.003728      -0.002349       0.057843      -0.016826      -0.003546       0.020371             12.556643       7.005904      -1.807304       0.580605       6.872088       0.870997      23.791937          -0.002016
          124              C      -0.032585       4.007955      34.552908      -0.211154      33.959985 0.48608841E+03  0.11722072E+05                                 9.088373                            7.336596       0.210816       2.033979                    0.999729      30.309545      87.534499       0.611662       0.415246      -1.067608       0.003975      -0.005835       0.005520       0.008962      -0.012862       0.021926      -0.017427       0.019747       0.007111      -0.023239      -0.013807       0.037046             10.256831       6.742941      -2.197776      -0.875559       7.616779       2.280524      16.410774           0.003863
          125              C       8.460095       4.172595      35.944688       0.104506      26.990495 0.34848189E+03  0.78049613E+04                                 8.027390                            6.368516       0.042985       2.032964                    0.999027      26.432951      75.836274       0.626597       0.436443      -1.044650       0.031242      -0.030566       0.011012       0.045074       0.017668      -0.007938      -0.002646       0.013113      -0.125095      -0.042606       0.002126       0.040480              9.059965       7.080439      -2.775029      -0.210099       7.476485       1.330037      12.622972           0.000131
          126              C       0.250390       3.466872      41.594790       0.103005      27.166317 0.36503434E+03  0.82899229E+04                                 8.187166                            6.607503      -0.119836       1.985115                    0.997781      26.722601      77.776786       0.601336       0.448510      -1.035194       0.026437       0.040236      -0.018237       0.051483      -0.022896       0.000930      -0.009589       0.017945      -0.136089      -0.046981      -0.000706       0.047687              9.179244       7.021195       2.928094       0.607313       8.574549       0.832309      11.941986          -0.000319
          127              C       0.403882       3.629798      42.949806      -0.188992      32.246972 0.43717719E+03  0.10298962E+05                                 8.795280                            6.958694       0.242667       2.053435                    0.999538      29.546930      85.208350       0.625952       0.415364      -1.064191       0.003353      -0.010411      -0.009848       0.014718      -0.002507      -0.007421      -0.019477       0.023045      -0.015067      -0.027724       0.009870       0.017854              9.936307       6.846097       3.173935       1.600208       9.532919       2.387680      13.429906           0.003686
          128              C       1.229655       4.615065      43.427212       0.150117      34.056640 0.38632158E+03  0.88019069E+04                                 9.341335                            6.653164      -0.149598       1.972954                    0.999334      25.749988      72.437198       0.625662       0.429674      -1.057847       0.005211       0.002268       0.010304       0.011767      -0.001521       0.003532       0.001735      -0.002734       0.051970      -0.011248      -0.006618       0.017866             11.783151       6.926422       2.656044       1.778088       8.587983       2.833756      19.835048          -0.002728
          129              C       1.938807       5.370522      42.493932      -0.182124      31.710999 0.44992401E+03  0.10689740E+05                                 8.782386                            7.133263       0.148471       2.030923                    0.998516      29.569355      86.005229       0.607868       0.424100      -1.057275      -0.000988      -0.000425      -0.006638       0.006725      -0.003013       0.016787       0.001717       0.002200      -0.052644      -0.025754       0.007536       0.018219              9.794541       6.764866       2.102600      -0.378965       7.495002       0.150169      15.123755           0.004004
          130              C       1.750157       5.152717      41.161500       0.122679      26.169065 0.34238208E+03  0.76678529E+04                                 8.008721                            6.423862      -0.212782       1.960822                    0.998186      26.343906      76.660138       0.605105       0.451973      -1.031063      -0.038111      -0.029374       0.001347       0.048137      -0.043224      -0.005510      -0.009556       0.008241      -0.141402      -0.050919      -0.016117       0.067036              8.988119       6.904449       2.670497      -0.100697       8.126895       0.556157      11.933014          -0.000229
          131              C       1.381432       4.765985      44.867836      -0.122034      39.384709 0.43729559E+03  0.10311435E+05                                10.210622                            7.020970       0.018239       1.979579                    0.999388      29.467921      85.262923       0.614486       0.422718      -1.058609       0.000218      -0.004148      -0.021760       0.022153      -0.008853      -0.018938      -0.013356      -0.013156      -0.038162      -0.032105       0.013403       0.018702             13.317138       7.841063       2.435646       4.483513       8.101754       4.862128      24.008597          -0.000338
          132              C       2.228642       5.568605      45.503328      -0.151461      40.749686 0.45098195E+03  0.10712642E+05                                10.419818                            7.117751       0.030650       1.980196                    0.999239      29.879287      86.672078       0.612084       0.421267      -1.059891       0.003549       0.000541       0.022669       0.022951      -0.005514      -0.015984      -0.013681      -0.007566      -0.009043      -0.024955       0.007272       0.017683             13.705357       8.473960       2.432886       4.780671       7.640030       4.022343      25.002082          -0.001057
          133              C       2.376990       5.685225      46.957607       0.158836      34.970344 0.39130368E+03  0.89331011E+04                                 9.505817                            6.689097      -0.196408       1.955814                    0.999172      25.772318      72.282758       0.625699       0.428798      -1.059682      -0.000438      -0.002277      -0.013806       0.014000       0.001977       0.003846      -0.000991      -0.001647       0.045409      -0.010271      -0.005498       0.015769             12.204724       7.860638       2.377522       3.162964       6.992902       1.818369      21.760631          -0.002111
          134              C       1.671267       4.875745      47.829964      -0.189462      32.290553 0.44765419E+03  0.10589309E+05                                 8.818703                            7.059160       0.162333       2.024874                    0.999560      29.609199      85.062019       0.620278       0.417441      -1.064781       0.002089       0.000469       0.002688       0.003437       0.012272       0.009920       0.013642       0.009839      -0.049387      -0.023778      -0.003555       0.027333             10.022561       6.631321       1.629324       0.873601       6.521448      -0.790915      16.914913           0.003269
          135              C       1.889930       4.924622      49.203362       0.098637      27.335700 0.36004210E+03  0.81116552E+04                                 8.087905                            6.468603       0.037386       2.030620                    0.999090      26.413743      75.448523       0.623808       0.435812      -1.047383       0.036559       0.031906       0.007793       0.049145      -0.017245      -0.013911       0.002543       0.007904      -0.134523      -0.047470       0.005542       0.041928              9.156608       6.988757       2.041687       1.049530       6.774647      -0.891937      13.706420           0.000043
          136              C       3.449722       6.588172      48.900847       0.108394      27.038883 0.34145372E+03  0.76164464E+04                                 8.056795                            6.325019      -0.001473       2.020107                    0.999218      26.332686      75.645927       0.624975       0.439363      -1.041849      -0.033964      -0.036279       0.009455       0.050587      -0.014086      -0.007565       0.011184      -0.014508      -0.135564      -0.047317       0.006756       0.040560              9.120917       7.455410       2.725674       1.335945       6.906862       0.197739      13.000478           0.000182
          137              C       3.294515       6.567592      47.546356      -0.205099      33.166830 0.43792721E+03  0.10280575E+05                                 8.853197                            6.895048       0.391041       2.095748                    0.999801      29.443266      83.679878       0.640895       0.407103      -1.073760       0.002438      -0.004077       0.008134       0.009420       0.010322      -0.013469      -0.016925      -0.017758      -0.012116      -0.019776      -0.009403       0.029179             10.094952       8.327860       2.813907       2.490352       6.841690       1.245478      15.115307           0.003320
          138              C       1.581230       2.287810      28.221097       0.124546      25.802118 0.33604825E+03  0.75091245E+04                                 7.993621                            6.394254      -0.303234       1.933443                    0.997249      26.468276      77.546952       0.600771       0.456257      -1.026145      -0.036964       0.022013      -0.003824       0.043192       0.039939       0.004421       0.005627      -0.019158      -0.140348      -0.047241      -0.017680       0.064921              8.989176       7.986493      -2.752830      -0.467543       6.993098       0.233974      11.987938           0.000033
          139              C       1.444887       2.376990      29.600272      -0.183499      32.301452 0.44444141E+03  0.10534955E+05                                 8.879680                            7.067769       0.136991       2.026008                    0.998737      29.612579      86.239044       0.613065       0.421484      -1.058128       0.001620       0.002673      -0.017270       0.017551       0.005840       0.021223      -0.008417      -0.027283      -0.015576      -0.031611       0.012306       0.019305             10.019986       8.491551      -2.635970      -1.865126       6.679128       1.049717      14.889279           0.004866
          140              C       0.544512       3.215625      30.177992       0.150455      33.485091 0.37505524E+03  0.84915693E+04                                 9.262548                            6.567431      -0.152232       1.974631                    0.999283      25.594931      72.033339       0.627316       0.431248      -1.055717       0.003423       0.006059       0.017181       0.018537       0.003534       0.004378       0.001683       0.006244       0.050054      -0.013060      -0.004654       0.017715             11.775786       7.730626      -2.171831      -0.824679       6.669120      -0.124479      20.927611          -0.002185
          141              C       8.356337       3.969367      29.327168      -0.180815      31.618570 0.44009154E+03  0.10391231E+05                                 8.738804                            7.026984       0.228102       2.054038                    0.999046      29.449061      85.193468       0.616532       0.420752      -1.060116      -0.001073      -0.000415      -0.010691       0.010752       0.006748      -0.003152       0.020386       0.002117      -0.073586      -0.034445       0.011428       0.023017              9.835838       7.616526      -2.324944       0.877202       7.094992      -1.475381      14.795996           0.003574
          142              C       8.509830       3.846745      27.958497       0.103559      27.576529 0.37312232E+03  0.85184534E+04                                 8.271903                            6.685665      -0.176128       1.964584                    0.998248      26.859346      78.330352       0.597210       0.449230      -1.034985       0.029348      -0.044655      -0.000922       0.053444       0.027806       0.004759      -0.004537      -0.003681      -0.138829      -0.047292      -0.003713       0.051005              9.269041       8.271847      -2.819762       0.060646       7.379702      -0.668444      12.155574          -0.000179
          143              C       0.337855       3.399987      31.611788      -0.117509      38.446883 0.41314094E+03  0.96270487E+04                                10.072840                            6.846399      -0.018937       1.973245                    0.999299      29.188525      84.601989       0.617808       0.425459      -1.054420       0.004961       0.004425      -0.027480       0.028272       0.011728      -0.017786       0.007758      -0.030591      -0.060518      -0.034807       0.005380       0.029427             13.256174       7.187208      -1.180544       1.279255       6.234032      -1.034542      26.347282          -0.000194
          144              C       1.022997       2.848615      32.536140      -0.144540      39.903329 0.41863182E+03  0.97740541E+04                                10.270786                            6.853886       0.094991       2.007990                    0.999384      29.329064      84.718154       0.623434       0.420797      -1.058755       0.000064       0.000763       0.025935       0.025946       0.007917      -0.017385       0.010010      -0.023162      -0.045437      -0.031071       0.008662       0.022409             13.743571       7.337044      -1.252056       1.679193       6.283248      -0.464595      27.610420          -0.000557
          145              C       6.850567       4.952920      39.231915       0.584063      22.543812 0.25046491E+03  0.52267809E+04                                 7.488209                            5.717842      -0.145172       2.010323                    0.999505      22.932894      66.020361       0.599612       0.489495      -1.003137       0.062138      -0.012728      -0.004064       0.063559      -0.013615       0.004600      -0.046697      -0.049692       0.300891      -0.078839      -0.037309       0.116149              8.850626      11.573514      -0.277125       0.125785       9.930340       2.203886       5.048023           0.001051
          146              C       5.327647       4.828582      39.275506       0.038654      26.017365 0.38820346E+03  0.88819629E+04                                 7.715460                            6.574737      -0.152945       1.980046                    0.998420      26.566039      75.622241       0.641103       0.417569      -1.062261      -0.091290       0.078673       0.045394       0.128779      -0.022553      -0.025847       0.022464      -0.067341       0.028088      -0.051650      -0.003839       0.055489              8.688018      11.403630      -0.143076       0.556375       7.959100       0.877448       6.701325           0.006805
          147              C       3.243922       5.037812      37.936246       0.577883      21.495745 0.25265241E+03  0.52731444E+04                                 7.228446                            5.727069      -0.217842       1.982968                    0.999249      22.924238      65.561894       0.602819       0.486825      -1.006560      -0.061536      -0.013379       0.027123       0.068566       0.018377       0.003864       0.065111      -0.050581       0.254826      -0.076430      -0.040917       0.117347              8.234031      11.458927       0.069241       0.175890       8.266648      -1.821514       4.976516           0.002025
          148              C       4.777990       4.897182      37.852740       0.043473      25.920761 0.39107936E+03  0.89479078E+04                                 7.680411                            6.601908      -0.071661       2.001957                    0.998891      26.481459      74.933074       0.640537       0.417932      -1.063975       0.090647       0.082158      -0.043472       0.129833       0.021560      -0.029172      -0.019947      -0.096341       0.048000      -0.068333       0.007257       0.061076              8.541364      11.478835       0.777714       0.210534       7.419623      -0.333811       6.725636           0.007170
          149              C       4.131435       1.099315      52.367692       0.037121      26.340073 0.39793210E+03  0.91498521E+04                                 7.778864                            6.658174      -0.103891       1.994789                    0.998650      26.592523      75.582769       0.637630       0.417765      -1.063438       0.079528       0.084228       0.059611       0.130279       0.019942       0.023600       0.023513       0.087123       0.080507      -0.065157       0.004990       0.060167              8.741826       7.924825       0.359220       0.766398      11.716782      -0.452755       6.583871           0.009372
          150              C       4.271207       3.183040      50.960156       0.558071      22.758208 0.26702475E+03  0.56453311E+04                                 7.455088                            5.850210      -0.170082       1.986485                    0.999466      23.481786      67.379358       0.602762       0.480643      -1.010747      -0.011866       0.063881       0.010134       0.065760      -0.006401       0.066211      -0.000851       0.054024       0.231969      -0.067117      -0.045567       0.112684              8.532605       8.604836      -0.663124      -2.033791      11.837905      -0.114978       5.155075           0.001549
          151              C       4.214612       1.641255      50.910787       0.040622      26.145939 0.39343213E+03  0.90109419E+04                                 7.704209                            6.600581      -0.090533       1.992658                    0.998783      26.604228      75.201502       0.643991       0.415265      -1.066188       0.086544      -0.088871      -0.047066       0.132677      -0.017636      -0.016062       0.023992       0.097228       0.041237      -0.064420       0.009033       0.055387              8.599745       7.421527      -0.976745      -0.489563      11.830856      -0.188635       6.546851           0.008426
          152              C       4.241195       8.147965      52.324100       0.586848      22.118930 0.24805326E+03  0.51641405E+04                                 7.387402                            5.687190      -0.149763       2.008885                    0.999395      22.873078      65.777812       0.601688       0.488970      -1.003370      -0.009841      -0.061518      -0.005838       0.062573       0.013269      -0.062286      -0.002877       0.063442       0.250209      -0.076928      -0.038013       0.114941              8.654175       9.243225       0.463666       2.577287      11.219472      -0.120252       5.499827           0.002041
          153              C       2.748287       5.976775       9.947288       0.105539      27.124922 0.34769684E+03  0.77856891E+04                                 8.096761                            6.391098      -0.017298       2.014997                    0.999235      26.369791      75.732619       0.620910       0.440536      -1.041854       0.035770      -0.038435      -0.000428       0.052506       0.019550      -0.000281       0.017834      -0.015352      -0.159794      -0.056983       0.007236       0.049747              9.259012       6.996272      -2.165391      -0.911594       6.827152      -0.779943      13.953612          -0.000183
          154              C       2.639385       6.208300       8.618532      -0.193415      32.003882 0.41999239E+03  0.97700206E+04                                 8.682774                            6.773582       0.280853       2.065169                    0.999795      29.126718      82.763001       0.642725       0.409663      -1.070651       0.002705       0.003873       0.009529       0.010636      -0.004916       0.006563      -0.012779      -0.011627      -0.056730      -0.023982       0.001933       0.022049              9.992194       6.975563      -1.934212      -1.312427       6.498471       0.037005      16.502549           0.003137
          155              C       3.387982       5.495717       7.720440       0.157923      35.682254 0.39622357E+03  0.90693973E+04                                 9.635619                            6.728561      -0.191094       1.955401                    0.999125      25.855971      72.500590       0.624500       0.428485      -1.060380      -0.000269      -0.003558      -0.014138       0.014581      -0.006942       0.003332      -0.003607      -0.002293       0.056041      -0.016378      -0.003394       0.019772             12.551227       7.003246      -1.806299      -0.579860       6.869395      -0.870750      23.781040          -0.001995
          156              C       4.320085       4.567045       8.292908      -0.211020      33.945621 0.48586221E+03  0.11714979E+05                                 9.085669                            7.334867       0.210425       2.034041                    0.999727      30.298890      87.490905       0.611752       0.415243      -1.067634      -0.003891       0.005843       0.005314       0.008805      -0.012652      -0.021894       0.017464       0.019604       0.007604      -0.023254      -0.013666       0.036920             10.253431       6.740799      -2.196722       0.875838       7.614384      -2.280132      16.405111           0.003947
          157              C       4.402405       4.402405       9.684688       0.104231      26.998178 0.34861300E+03  0.78084190E+04                                 8.027562                            6.368748       0.044627       2.033288                    0.999037      26.439401      75.850551       0.626745       0.436311      -1.044758      -0.031279       0.030682       0.010940       0.045160       0.017331       0.007892       0.002687       0.013032      -0.125429      -0.042708       0.002502       0.040206              9.059921       7.080648      -2.775367       0.210397       7.477147      -1.330110      12.621970           0.000157
          158              C       4.037110       5.108127      15.334790       0.103114      27.166886 0.36505340E+03  0.82905078E+04                                 8.187530                            6.607900      -0.120432       1.984926                    0.997780      26.723007      77.780013       0.601284       0.448541      -1.035171      -0.026503      -0.040223      -0.018210       0.051497      -0.022877      -0.000870       0.009629       0.017897      -0.136364      -0.047086      -0.000617       0.047703              9.179587       7.021634       2.928287      -0.607401       8.575218      -0.832448      11.941908          -0.000287
          159              C       3.883617       4.945202      16.689806      -0.188922      32.241982 0.43710275E+03  0.10296743E+05                                 8.794485                            6.958190       0.242615       2.053504                    0.999535      29.543126      85.194744       0.625964       0.415375      -1.064186      -0.003344       0.010446      -0.009799       0.014708      -0.002563       0.007400       0.019432       0.023041      -0.015001      -0.027684       0.009892       0.017793              9.935378       6.845600       3.173625      -1.600178       9.532183      -2.387635      13.428349           0.003599
          160              C       3.057845       3.959935      17.167212       0.150311      34.051528 0.38625457E+03  0.88000274E+04                                 9.340684                            6.652780      -0.149680       1.972965                    0.999333      25.747208      72.428703       0.625650       0.429699      -1.057829      -0.005196      -0.002277       0.010335       0.011790      -0.001570      -0.003506      -0.001706      -0.002745       0.051559      -0.011214      -0.006508       0.017722             11.782240       6.925984       2.655800      -1.778010       8.587428      -2.833570      19.833306          -0.002672
          161              C       2.348692       3.204477      16.233932      -0.182063      31.706932 0.44986200E+03  0.10687881E+05                                 8.781727                            7.132860       0.148294       2.030939                    0.998511      29.566310      85.994365       0.607875       0.424111      -1.057270       0.000988       0.000371      -0.006618       0.006702      -0.003072      -0.016791      -0.001708       0.002190      -0.052543      -0.025737       0.007506       0.018231              9.793715       6.764391       2.102348       0.378976       7.494488      -0.150062      15.122268           0.003927
          162              C       2.537342       3.422282      14.901500       0.122746      26.170313 0.34240712E+03  0.76685879E+04                                 8.009112                            6.424224      -0.213168       1.960682                    0.998185      26.345066      76.665501       0.605067       0.451991      -1.031048       0.038162       0.029363       0.001389       0.048171      -0.043204       0.005487       0.009568       0.008187      -0.141712      -0.051000      -0.016066       0.067067              8.988490       6.904875       2.670673       0.100755       8.127574      -0.556040      11.933019          -0.000199
          163              C       2.906067       3.809015      18.607836      -0.122293      39.391231 0.43738211E+03  0.10313978E+05                                10.211682                            7.021646       0.018327       1.979587                    0.999387      29.470802      85.273147       0.614459       0.422715      -1.058611      -0.000214       0.004139      -0.021746       0.022137      -0.008782       0.018914       0.013332      -0.013151      -0.037811      -0.032001       0.013366       0.018635             13.318594       7.841907       2.435897      -4.484266       8.102620      -4.862851      24.011255          -0.000425
          164              C       2.058857       3.006395      19.243328      -0.151242      40.744787 0.45091618E+03  0.10710745E+05                                10.419241                            7.117395       0.030529       1.980180                    0.999240      29.876945      86.665410       0.612075       0.421287      -1.059873      -0.003533      -0.000526       0.022686       0.022965      -0.005577       0.015998       0.013705      -0.007572      -0.009332      -0.025034       0.007374       0.017660             13.704508       8.473597       2.432800      -4.780321       7.639684      -4.021953      25.000245          -0.001063
          165              C       1.910510       2.889775      20.697607       0.158705      34.973564 0.39134370E+03  0.89342575E+04                                 9.506377                            6.689422      -0.196353       1.955816                    0.999172      25.773933      72.288654       0.625685       0.428795      -1.059681       0.000435       0.002296      -0.013786       0.013983       0.002007      -0.003873       0.000985      -0.001654       0.045628      -0.010338      -0.005509       0.015847             12.205517       7.861195       2.377757      -3.163269       6.993372      -1.818479      21.761984          -0.002165
          166              C       2.616232       3.699255      21.569964      -0.189470      32.292891 0.44768851E+03  0.10590360E+05                                 8.819161                            7.059447       0.162474       2.024894                    0.999561      29.610766      85.068439       0.620261       0.417443      -1.064776      -0.002131      -0.000467       0.002693       0.003466       0.012291      -0.009932      -0.013630       0.009838      -0.049446      -0.023784      -0.003573       0.027357             10.023152       6.631745       1.629473      -0.873760       6.521832       0.790980      16.915879           0.003171
          167              C       2.397570       3.650377      22.943362       0.098654      27.336841 0.36005464E+03  0.81120440E+04                                 8.088195                            6.468745       0.037253       2.030569                    0.999090      26.414653      75.452705       0.623794       0.435816      -1.047376      -0.036602      -0.031860       0.007800       0.049148      -0.017272       0.013906      -0.002542       0.007897      -0.134459      -0.047448       0.005507       0.041941              9.157021       6.989079       2.041818      -1.049655       6.774934       0.892028      13.707051          -0.000059
          168              C       0.837777       1.986827      22.640847       0.108403      27.039796 0.34146391E+03  0.76167666E+04                                 8.057103                            6.325196      -0.001625       2.020058                    0.999218      26.333353      75.649482       0.624951       0.439374      -1.041838       0.033951       0.036278       0.009477       0.050583      -0.014111       0.007548      -0.011186      -0.014542      -0.135495      -0.047291       0.006715       0.040577              9.121343       7.455630       2.725782      -1.336021       6.907188      -0.197687      13.001211           0.000161
          169              C       0.992985       2.007407      21.286356      -0.205118      33.169685 0.43796848E+03  0.10281822E+05                                 8.853669                            6.895330       0.391040       2.095708                    0.999801      29.445351      83.687899       0.640885       0.407098      -1.073760      -0.002427       0.004089       0.008157       0.009442       0.010349       0.013476       0.016933      -0.017788      -0.012226      -0.019797      -0.009416       0.029213             10.095548       8.328370       2.814167      -2.490407       6.842149      -1.245417      15.116123           0.003282
          170              C       2.706270       6.287190       1.961097       0.124957      25.790010 0.33587200E+03  0.75042931E+04                                 7.992299                            6.393517      -0.304938       1.933146                    0.997233      26.457979      77.515255       0.600666       0.456391      -1.026057       0.036870      -0.022014      -0.003826       0.043112       0.040223      -0.004445      -0.005598      -0.019185      -0.140311      -0.047227      -0.017966       0.065193              8.987487       7.985010      -2.752145       0.466963       6.992110      -0.233573      11.985342          -0.000160
          171              C       2.842612       6.198010       3.340272      -0.183305      32.295545 0.44435325E+03  0.10532422E+05                                 8.878613                            7.067043       0.137362       2.026152                    0.998738      29.610268      86.232617       0.613095       0.421481      -1.058122      -0.001659      -0.002696      -0.017451       0.017736       0.005812      -0.021171       0.008374      -0.027201      -0.016350      -0.031557       0.012248       0.019309             10.018444       8.491297      -2.636232       1.863992       6.679003      -1.048875      14.885033           0.004706
          172              C       3.742987       5.359375       3.917992       0.149781      33.493699 0.37521223E+03  0.84959131E+04                                 9.263501                            6.568472      -0.151371       1.974875                    0.999285      25.600127      72.048553       0.627321       0.431204      -1.055756      -0.003452      -0.006051       0.017133       0.018495       0.003488      -0.004329      -0.001701       0.006260       0.051262      -0.013232      -0.004841       0.018073             11.776307       7.732176      -2.172575       0.824687       6.670202       0.124765      20.926545          -0.002098
          173              C       4.506162       4.605632       3.067168      -0.180689      31.614911 0.44005498E+03  0.10390255E+05                                 8.738359                            7.026903       0.228261       2.054114                    0.999045      29.447868      85.192310       0.616502       0.420777      -1.060090       0.001043       0.000415      -0.010914       0.010972       0.006714       0.003047      -0.020243       0.002225      -0.074257      -0.034481       0.011481       0.023001              9.834865       7.617088      -2.325375      -0.877003       7.095206       1.475112      14.792302           0.003512
          174              C       4.352670       4.728255       1.698497       0.104111      27.557955 0.37283301E+03  0.85102901E+04                                 8.269387                            6.684026      -0.177818       1.964349                    0.998232      26.845454      78.285441       0.597149       0.449359      -1.034900      -0.029279       0.044596      -0.000933       0.053356       0.028160      -0.004683       0.004425      -0.003677      -0.138993      -0.047313      -0.004073       0.051386              9.265916       8.269609      -2.818709      -0.060452       7.377480       0.667905      12.150661          -0.000215
          175              C       3.949645       5.175012       5.351788      -0.115997      38.400571 0.41260578E+03  0.96115571E+04                                10.065719                            6.842598      -0.019217       1.973370                    0.999305      29.167387      84.530136       0.617888       0.425538      -1.054361      -0.005010      -0.004344      -0.027551       0.028338       0.012136       0.017741      -0.007675      -0.030789      -0.062586      -0.035180       0.005097       0.030083             13.245012       7.183235      -1.180352      -1.278027       6.230344       1.033879      26.321458          -0.000200
          176              C       3.264502       5.726385       6.276140      -0.145759      39.926670 0.41894997E+03  0.97831628E+04                                10.273888                            6.856005       0.095574       2.008122                    0.999376      29.339611      84.750882       0.623416       0.420738      -1.058812      -0.000077      -0.000701       0.025783       0.025793       0.007673       0.017382      -0.010080      -0.023089      -0.043679      -0.030775       0.008715       0.022061             13.747480       7.339065      -1.252162      -1.679681       6.284755       0.465029      27.618619          -0.000399
          177              C       6.011932       3.622080      12.971915       0.583980      22.545142 0.25048323E+03  0.52271800E+04                                 7.488210                            5.717867      -0.144349       2.010621                    0.999506      22.931799      66.014064       0.599648       0.489464      -1.003169      -0.062078       0.012714      -0.004230       0.063507      -0.013608      -0.004505       0.046663      -0.049857       0.300973      -0.078926      -0.037225       0.116151              8.850444      11.572327      -0.276835      -0.125491       9.931020      -2.204086       5.047986           0.001049
          178              C       7.534852       3.746417      13.015506       0.038686      26.017612 0.38821918E+03  0.88823324E+04                                 7.715235                            6.574693      -0.152602       1.980150                    0.998421      26.565966      75.619854       0.641137       0.417547      -1.062285       0.091241      -0.078711       0.045371       0.128759      -0.022501       0.025867      -0.022495      -0.067345       0.028038      -0.051639      -0.003860       0.055498              8.687469      11.402423      -0.142862      -0.556028       7.959250      -0.877524       6.700735           0.006739
          179              C       1.043577       3.537187      11.676246       0.577908      21.493520 0.25263670E+03  0.52724758E+04                                 7.227077                            5.726401      -0.216766       1.983389                    0.999250      22.918224      65.532072       0.602961       0.486741      -1.006653       0.061498       0.013605       0.026883       0.068482       0.018399      -0.003865      -0.065085      -0.050690       0.255104      -0.076518      -0.040885       0.117403              8.231964      11.454613       0.068736      -0.176443       8.265478       1.821344       4.975802           0.002030
          180              C       8.084510       3.677817      11.592740       0.043457      25.915735 0.39103164E+03  0.89459768E+04                                 7.678236                            6.600829      -0.069217       2.002851                    0.998894      26.473025      74.890210       0.640728       0.417846      -1.064097      -0.090591      -0.082135      -0.043585       0.129817       0.021531       0.029064       0.019898      -0.096091       0.048568      -0.068229       0.007323       0.060906              8.538230      11.473898       0.777505      -0.210834       7.416598       0.333581       6.724193           0.007143
          181              C       0.156065       7.475685      26.107692       0.037097      26.339852 0.39793237E+03  0.91497806E+04                                 7.778700                            6.658096      -0.103401       1.994965                    0.998650      26.591465      75.577303       0.637650       0.417755      -1.063454      -0.079490      -0.084243       0.059692       0.130303       0.019950      -0.023571      -0.023476       0.086973       0.080950      -0.065142       0.005017       0.060125              8.741626       7.924084       0.359293      -0.766351      11.716914       0.452931       6.583880           0.009411
          182              C       0.016292       5.391960      24.700156       0.558092      22.758695 0.26702617E+03  0.56454273E+04                                 7.455427                            5.850355      -0.170434       1.986366                    0.999466      23.482770      67.384868       0.602728       0.480664      -1.010726       0.011775      -0.063917       0.010211       0.065790      -0.006387      -0.066195       0.000825       0.053957       0.232046      -0.067098      -0.045581       0.112679              8.533127       8.605017      -0.663246       2.033864      11.839067       0.114712       5.155297           0.001492
          183              C       0.072887       6.933745      24.650787       0.040597      26.148813 0.39347327E+03  0.90122271E+04                                 7.704922                            6.600970      -0.091111       1.992421                    0.998783      26.607283      75.214491       0.643958       0.415271      -1.066172      -0.086548       0.088892      -0.047061       0.132692      -0.017630       0.016092      -0.024032       0.097267       0.041194      -0.064449       0.009017       0.055433              8.600744       7.422415      -0.976787       0.489669      11.832563       0.188543       6.547254           0.008395
          184              C       0.046305       0.427035      26.064100       0.586983      22.116427 0.24802570E+03  0.51634668E+04                                 7.387119                            5.687072      -0.150337       2.008727                    0.999394      22.872093      65.776147       0.601658       0.489004      -1.003344       0.009943       0.061575      -0.005626       0.062626       0.013287       0.062285       0.002931       0.063283       0.250530      -0.076913      -0.038090       0.115003              8.653752       9.242318       0.463723      -2.577031      11.219241       0.120474       5.499696           0.001733
          185              C       7.035787       6.885725      42.572712       0.105640      27.121287 0.34762361E+03  0.77837356E+04                                 8.096589                            6.390789      -0.017872       2.014905                    0.999231      26.366771      75.725475       0.620864       0.440586      -1.041811       0.035616       0.038505       0.000396       0.052453      -0.019720       0.000247       0.017796      -0.015383      -0.159507      -0.056878       0.007023       0.049855              9.259093       6.995940       2.165270       0.911593       6.827014      -0.780220      13.954324          -0.000335
          186              C       6.926885       6.654200      43.901468      -0.193527      32.014066 0.42013635E+03  0.97743179E+04                                 8.684543                            6.774640       0.280987       2.065066                    0.999797      29.134224      82.791416       0.642683       0.409650      -1.070647       0.002675      -0.003759      -0.009667       0.010711       0.005052      -0.006469      -0.012753      -0.011637      -0.057069      -0.024019       0.001881       0.022138              9.994550       6.977028       1.934885       1.312902       6.499985       0.036992      16.506638           0.003430
          187              C       7.675482       7.366782      44.799560       0.157388      35.700304 0.39642979E+03  0.90753035E+04                                 9.638407                            6.729971      -0.191008       1.955325                    0.999128      25.864423      72.529167       0.624482       0.428441      -1.060406      -0.000267       0.003608       0.014118       0.014575       0.007048      -0.003313      -0.003679      -0.002328       0.057150      -0.016669      -0.003469       0.020138             12.555807       7.005209       1.806980       0.580449       6.871377      -0.870942      23.790835          -0.002237
          188              C       0.032585       8.295455      44.227092      -0.211162      33.958223 0.48605569E+03  0.11720989E+05                                 9.087949                            7.336278       0.210621       2.033946                    0.999729      30.307746      87.525853       0.611690       0.415238      -1.067622      -0.003981      -0.005826      -0.005425       0.008900       0.012816       0.021935       0.017450       0.019699       0.007440      -0.023247      -0.013796       0.037043             10.256431       6.742465       2.197477      -0.875800       7.616222      -2.280653      16.410607           0.004365
          189              C       0.114905       8.460095      42.835312       0.104343      26.994696 0.34854568E+03  0.78066486E+04                                 8.027526                            6.368573       0.043905       2.033153                    0.999033      26.436425      75.844367       0.626679       0.436371      -1.044707      -0.031268      -0.030605      -0.010998       0.045114      -0.017506      -0.007952       0.002653       0.013108      -0.125118      -0.042617       0.002281       0.040336              9.060133       7.080526       2.775145      -0.210294       7.476679      -1.330188      12.623193           0.000035
          190              C       8.324610       7.754372      37.185210       0.103130      27.163324 0.36498385E+03  0.82885614E+04                                 8.187065                            6.607425      -0.120520       1.984970                    0.997777      26.720058      77.770571       0.601282       0.448562      -1.035156      -0.026416       0.040207       0.018258       0.051456       0.023034       0.000941       0.009574       0.018022      -0.136069      -0.046972      -0.000854       0.047826              9.179160       7.021099      -2.927904       0.607250       8.574226      -0.832150      11.942155          -0.000333
          191              C       8.171117       7.917297      35.830194      -0.189021      32.251043 0.43723768E+03  0.10300845E+05                                 8.795992                            6.959112       0.242758       2.053398                    0.999539      29.550748      85.224013       0.625935       0.415357      -1.064185      -0.003383      -0.010423       0.009942       0.014796       0.002448      -0.007412       0.019482       0.023051      -0.015430      -0.027737       0.009846       0.017891              9.937167       6.846791      -3.174429       1.600066       9.533955      -2.387494      13.430753           0.003652
          192              C       7.345345       0.327565      35.352788       0.149805      34.064084 0.38642018E+03  0.88046942E+04                                 9.342426                            6.653834      -0.149215       1.973035                    0.999335      25.753744      72.449428       0.625657       0.429651      -1.057864      -0.005259       0.002247      -0.010257       0.011744       0.001478       0.003584      -0.001794      -0.002739       0.052460      -0.011315      -0.006730       0.018045             11.784638       6.927340      -2.656598       1.778294       8.589286      -2.834155      19.837288          -0.002722
          193              C       6.636192       1.083022      36.286068      -0.182042      31.709253 0.44989230E+03  0.10688815E+05                                 8.782085                            7.133015       0.148732       2.031017                    0.998516      29.568379      86.002130       0.607878       0.424101      -1.057273       0.000960      -0.000479       0.006705       0.006791       0.003006       0.016730      -0.001680       0.002177      -0.052862      -0.025758       0.007568       0.018190              9.794186       6.764864      -2.102762      -0.379078       7.495096      -0.149976      15.122598           0.003979
          194              C       6.824842       0.865217      37.618500       0.122859      26.164369 0.34231081E+03  0.76659203E+04                                 8.008318                            6.423620      -0.213715       1.960624                    0.998180      26.340119      76.649483       0.605051       0.452033      -1.031020       0.038054      -0.029383      -0.001323       0.048096       0.043365      -0.005447       0.009526       0.008287      -0.141415      -0.050900      -0.016282       0.067182              8.987642       6.904164      -2.670331      -0.100639       8.126548      -0.556106      11.932213          -0.000241
          195              C       7.193567       0.478485      33.912164      -0.121533      39.375148 0.43716443E+03  0.10307699E+05                                10.209418                            7.020194       0.018021       1.979537                    0.999390      29.463932      85.252228       0.614475       0.422751      -1.058574      -0.000284      -0.004137       0.021790       0.022181       0.008980      -0.018994       0.013394      -0.013190      -0.038828      -0.032306       0.013469       0.018837             13.315471       7.840277      -2.435491       4.482703       8.100949      -4.861331      24.005186          -0.000389
          196              C       6.346357       1.281105      33.276672      -0.151977      40.764471 0.45116638E+03  0.10718071E+05                                10.422001                            7.119014       0.030936       1.980237                    0.999237      29.885497      86.693059       0.612057       0.421244      -1.059910      -0.003564       0.000545      -0.022586       0.022872       0.005357      -0.015951       0.013639      -0.007565      -0.008280      -0.024773       0.007009       0.017764             13.708612       8.475717      -2.433406       4.782266       7.641603      -4.023715      25.008515          -0.001061
          197              C       6.198010       1.397725      31.822393       0.159117      34.966306 0.39123824E+03  0.89312871E+04                                 9.505391                            6.688734      -0.196677       1.955745                    0.999171      25.770032      72.276468       0.625685       0.428823      -1.059660       0.000397      -0.002277       0.013798       0.013990      -0.001966       0.003810       0.001034      -0.001675       0.044959      -0.010195      -0.005421       0.015616             12.204319       7.860223      -2.377325       3.162980       6.992560      -1.818394      21.760173          -0.002139
          198              C       6.903732       0.588245      30.950036      -0.189534      32.294918 0.44771524E+03  0.10591104E+05                                 8.819398                            7.059565       0.162000       2.024729                    0.999560      29.611689      85.070323       0.620271       0.417431      -1.064788      -0.002147       0.000438      -0.002601       0.003401      -0.012269       0.009982      -0.013705       0.009841      -0.049209      -0.023794      -0.003575       0.027369             10.023563       6.631678      -1.629318       0.873924       6.521765       0.790853      16.917247           0.003248
          199              C       6.685070       0.637122      29.576638       0.098382      27.344184 0.36017061E+03  0.81151978E+04                                 8.088864                            6.469209       0.038464       2.030812                    0.999096      26.420232      75.467739       0.623864       0.435738      -1.047438      -0.036646       0.031889      -0.007785       0.049199       0.017082      -0.013941      -0.002455       0.007869      -0.134368      -0.047434       0.005697       0.041737              9.157830       6.989560      -2.041939       1.049880       6.775362       0.891925      13.708569           0.000002
          200              C       5.125277       2.300672      29.879153       0.108254      27.043444 0.34151822E+03  0.76181574E+04                                 8.056981                            6.325059      -0.000477       2.020310                    0.999223      26.336545      75.655529       0.625063       0.439285      -1.041907       0.033980      -0.036325      -0.009461       0.050633       0.013945      -0.007544      -0.011201      -0.014549      -0.135546      -0.047315       0.006870       0.040445              9.121206       7.455689      -2.725889       1.336182       6.907117      -0.197944      13.000813           0.000211
          201              C       5.280485       2.280092      31.233644      -0.205139      33.166750 0.43791961E+03  0.10280284E+05                                 8.853080                            6.894911       0.391101       2.095782                    0.999801      29.442507      83.675448       0.640916       0.407094      -1.073773      -0.002430      -0.004112      -0.008025       0.009339      -0.010298      -0.013483       0.016968      -0.017781      -0.011711      -0.019766      -0.009436       0.029202             10.094971       8.327649      -2.813771       2.490640       6.841540      -1.245699      15.115723           0.003353
          202              C       6.993770       6.575310      50.558903       0.124560      25.798328 0.33598054E+03  0.75072315E+04                                 7.993003                            6.393703      -0.303126       1.933552                    0.997246      26.464837      77.534856       0.600784       0.456270      -1.026138       0.036970       0.021925       0.003874       0.043157      -0.040045       0.004392      -0.005681      -0.019248      -0.140013      -0.047133      -0.017850       0.064983              8.988578       7.985543       2.752482      -0.467276       6.992504      -0.233809      11.987688          -0.000310
          203              C       7.130112       6.664490      49.179728      -0.183573      32.306628 0.44451542E+03  0.10537188E+05                                 8.880440                            7.068178       0.137463       2.026057                    0.998743      29.616842      86.254487       0.613068       0.421463      -1.058138      -0.001578       0.002699       0.017360       0.017639      -0.005755       0.021256       0.008420      -0.027294      -0.015838      -0.031632       0.012278       0.019354             10.020961       8.492370       2.636420      -1.864927       6.679834      -1.049561      14.890680          -0.005648
          204              C       8.030487       7.503125      48.602008       0.150041      33.494752 0.37518059E+03  0.84950843E+04                                 9.263908                            6.568247      -0.151905       1.974674                    0.999284      25.600098      72.049845       0.627320       0.431211      -1.055744      -0.003462       0.006066      -0.017131       0.018500      -0.003471       0.004352      -0.001697       0.006210       0.050912      -0.013145      -0.004826       0.017971             11.777717       7.731909       2.172373      -0.824661       6.670185       0.124678      20.931057           0.002036
          205              C       0.218662       8.256867      49.452832      -0.180956      31.626180 0.44021318E+03  0.10394898E+05                                 8.740127                            7.027874       0.228291       2.053984                    0.999050      29.454963      85.215837       0.616499       0.420742      -1.060115       0.000977      -0.000397       0.010792       0.010843      -0.006638      -0.003133      -0.020332       0.002139      -0.073867      -0.034458       0.011522       0.022937              9.837419       7.617891       2.325581       0.877303       7.096187       1.475604      14.798180          -0.004178
          206              C       0.065170       8.134245      50.821503       0.103669      27.570354 0.37301460E+03  0.85154210E+04                                 8.271062                            6.684967      -0.176561       1.964548                    0.998243      26.854701      78.315424       0.597203       0.449266      -1.034960      -0.029355      -0.044563       0.000979       0.053372      -0.027971       0.004735       0.004528      -0.003785      -0.138576      -0.047207      -0.003924       0.051131              9.268165       8.270736       2.819373       0.060435       7.378856       0.668196      12.154903          -0.000185
          207              C       8.237145       7.687487      47.168212      -0.116871      38.432901 0.41295706E+03  0.96217876E+04                                10.070891                            6.845162      -0.019174       1.973217                    0.999302      29.182013      84.581534       0.617819       0.425494      -1.054387      -0.005015       0.004428       0.027506       0.028308      -0.011882      -0.017769      -0.007735      -0.030685      -0.061469      -0.034979       0.005268       0.029711             13.253501       7.186116       1.180558       1.278961       6.233026       1.034406      26.341360          -0.001577
          208              C       7.552002       7.136115      46.243860      -0.145203      39.922159 0.41884992E+03  0.97803678E+04                                10.273548                            6.855385       0.095197       2.007975                    0.999381      29.337465      84.746243       0.623409       0.420762      -1.058783      -0.000097       0.000760      -0.025855       0.025866      -0.007750      -0.017391      -0.010051      -0.023139      -0.044497      -0.030912       0.008695       0.022217             13.747863       7.338722       1.252196       1.679798       6.284641       0.464893      27.620227           0.001380
          209              C       1.724432       0.665420      39.548085       0.584024      22.545376 0.25048201E+03  0.52272131E+04                                 7.488422                            5.717938      -0.144983       2.010360                    0.999505      22.933805      66.022896       0.599624       0.489479      -1.003149      -0.062147      -0.012618       0.004256       0.063557       0.013586       0.004560       0.046683      -0.049705       0.300805      -0.078818      -0.037294       0.116112              8.850916      11.573870       0.277205       0.125491       9.930767      -2.203969       5.048111           0.001045
          210              C       3.247352       0.541082      39.504494       0.038662      26.018969 0.38822698E+03  0.88826936E+04                                 7.715805                            6.574929      -0.153377       1.979858                    0.998422      26.568102      75.630550       0.641091       0.417568      -1.062255       0.091301       0.078691      -0.045331       0.128775       0.022559      -0.025907      -0.022509      -0.067465       0.027807      -0.051704      -0.003881       0.055585              8.688445      11.404123       0.143032       0.556180       7.959878      -0.877512       6.701335           0.006799
          211              C       5.331078       0.750312      40.843754       0.577935      21.494059 0.25263601E+03  0.52726309E+04                                 7.227779                            5.726724      -0.217628       1.983066                    0.999249      22.921804      65.550386       0.602872       0.486798      -1.006591       0.061539      -0.013502      -0.026953       0.068526      -0.018403       0.003901      -0.065117      -0.050559       0.254931      -0.076451      -0.040929       0.117380              8.233081      11.457201      -0.069114       0.176199       8.265889       1.821354       4.976154           0.002021
          212              C       3.797010       0.609682      40.927260       0.043456      25.918223 0.39104906E+03  0.89468298E+04                                 7.679546                            6.601468      -0.070775       2.002298                    0.998891      26.477609      74.914792       0.640600       0.417908      -1.064015      -0.090640       0.082134       0.043529       0.129832      -0.021565      -0.029112       0.019920      -0.096230       0.048324      -0.068293       0.007295       0.060998              8.540165      11.477074      -0.777677       0.210730       7.418294       0.333767       6.725126           0.007181
          213              C       4.443565       5.386815      26.412308       0.037088      26.341880 0.39796285E+03  0.91507154E+04                                 7.779097                            6.658315      -0.103869       1.994755                    0.998653      26.593826      75.586563       0.637641       0.417751      -1.063450      -0.079511       0.084268      -0.059632       0.130304      -0.019951       0.023620      -0.023545       0.087090       0.080648      -0.065177       0.004976       0.060201              8.742114       7.924884      -0.359287       0.766424      11.717515       0.452697       6.583942           0.009388
          214              C       4.303792       7.470540      27.819844       0.558138      22.756681 0.26700795E+03  0.56448383E+04                                 7.454633                            5.849955      -0.170210       1.986463                    0.999466      23.480096      67.371787       0.602791       0.480631      -1.010762       0.011919       0.063913      -0.010010       0.065782       0.006420       0.066189       0.000866       0.053887       0.232238      -0.067105      -0.045607       0.112712              8.531990       8.604115       0.663047      -2.033643      11.837000       0.115027       5.154855           0.001517
          215              C       4.360387       5.928755      27.869213       0.040591      26.146024 0.39344023E+03  0.90110461E+04                                 7.703954                            6.600473      -0.090209       1.992766                    0.998784      26.603132      75.194578       0.644031       0.415243      -1.066218      -0.086521      -0.088880       0.047133       0.132692       0.017643      -0.016069      -0.023966       0.097150       0.041629      -0.064424       0.009083       0.055340              8.599384       7.420961       0.976760      -0.489594      11.830465       0.188721       6.546725           0.008433
          216              C       4.333805       3.860465      26.455900       0.586960      22.117550 0.24803685E+03  0.51637538E+04                                 7.387304                            5.687147      -0.150322       2.008711                    0.999394      22.872855      65.778561       0.601662       0.488995      -1.003349       0.009789      -0.061594       0.005797       0.062636      -0.013249      -0.062281       0.002904       0.063297       0.250437      -0.076888      -0.038088       0.114976              8.654010       9.242658      -0.463852       2.577104      11.219604       0.120121       5.499767           0.001731
          217              C       5.826712       1.689275      16.312712       0.105551      27.124743 0.34767135E+03  0.77851019E+04                                 8.097239                            6.391193      -0.017797       2.014877                    0.999233      26.369524      75.735781       0.620847       0.440581      -1.041810      -0.035563      -0.038567       0.000398       0.052462      -0.019709      -0.000263      -0.017797      -0.015371      -0.159460      -0.056865       0.007032       0.049834              9.259922       6.996525       2.165498      -0.911666       6.827613       0.780442      13.955628          -0.000202
          218              C       5.935615       1.920800      17.641468      -0.193563      32.016264 0.42016583E+03  0.97751955E+04                                 8.684939                            6.774873       0.281017       2.065052                    0.999797      29.135634      82.796801       0.642671       0.409650      -1.070645      -0.002660       0.003716      -0.009658       0.010685       0.005056       0.006473       0.012772      -0.011638      -0.057128      -0.024047       0.001887       0.022160              9.995067       6.977354       1.934993      -1.312927       6.500290      -0.036833      16.507557           0.003064
          219              C       5.187017       1.208217      18.539560       0.157371      35.700580 0.39643145E+03  0.90753616E+04                                 9.638480                            6.729998      -0.191006       1.955325                    0.999128      25.864570      72.529945       0.624478       0.428443      -1.060404       0.000276      -0.003626       0.014108       0.014569       0.007056       0.003304       0.003689      -0.002305       0.057228      -0.016688      -0.003475       0.020163             12.555891       7.005302       1.807012      -0.580441       6.871444       0.871062      23.790926          -0.002039
          220              C       4.254915       0.279545      17.967092      -0.211212      33.960119 0.48608542E+03  0.11721884E+05                                 9.088227                            7.336455       0.210753       2.033963                    0.999730      30.308935      87.529916       0.611688       0.415232      -1.067625       0.003999       0.005838      -0.005421       0.008914       0.012822      -0.021946      -0.017457       0.019728       0.007437      -0.023264      -0.013800       0.037065             10.256795       6.742728       2.197571       0.875804       7.616454       2.280772      16.411205           0.003851
          221              C       4.172595       0.114905      16.575312       0.104318      26.996087 0.34856397E+03  0.78071811E+04                                 8.027806                            6.368734       0.043913       2.033134                    0.999033      26.437596      75.848965       0.626671       0.436370      -1.044704       0.031281       0.030597      -0.011014       0.045122      -0.017503       0.007954      -0.002631       0.013155      -0.125094      -0.042609       0.002273       0.040336              9.060504       7.080884       2.775295       0.210307       7.476917       1.330312      12.623711           0.000141
          222              C       4.537890       0.820627      10.925210       0.102742      27.177277 0.36519936E+03  0.82945416E+04                                 8.188485                            6.608289      -0.118867       1.985222                    0.997791      26.731306      77.804174       0.601401       0.448414      -1.035258       0.026413      -0.040323       0.018252       0.051543       0.022699      -0.000974      -0.009577       0.017958      -0.136077      -0.046968      -0.000540       0.047508              9.180967       7.022364      -2.928879      -0.607820       8.576178       0.832917      11.944358          -0.000465
          223              C       4.691382       0.657702       9.570194      -0.189150      32.252915 0.43725551E+03  0.10301168E+05                                 8.796170                            6.959190       0.242784       2.053427                    0.999538      29.549359      85.214133       0.625953       0.415349      -1.064211       0.003361       0.010354       0.009719       0.014593       0.002506       0.007449      -0.019522       0.023087      -0.014457      -0.027748       0.009865       0.017883              9.937725       6.846697      -3.174163      -1.601315       9.533554       2.389050      13.432925           0.004157
          224              C       5.517155       8.247435       9.092788       0.150501      34.054435 0.38624882E+03  0.87999315E+04                                 9.341338                            6.652736      -0.150171       1.972763                    0.999333      25.748259      72.433625       0.625647       0.429699      -1.057820       0.005211      -0.002239      -0.010320       0.011776       0.001529      -0.003483       0.001679      -0.002668       0.051465      -0.011135      -0.006549       0.017683             11.783886       6.926352      -2.655877      -1.778794       8.587544       2.834322      19.837761          -0.002967
          225              C       6.226307       7.491977      10.026068      -0.182424      31.722867 0.45011035E+03  0.10695288E+05                                 8.784335                            7.134517       0.148432       2.030783                    0.998520      29.577237      86.033012       0.607843       0.424074      -1.057290      -0.000946       0.000478       0.006514       0.006600       0.002941      -0.016873       0.001795       0.002239      -0.052243      -0.025729       0.007501       0.018228              9.797152       6.765985      -2.102811       0.378752       7.496065       0.150558      15.129406           0.004548
          226              C       6.037657       7.709782      11.358500       0.122435      26.179311 0.34253005E+03  0.76719756E+04                                 8.010177                            6.424725      -0.211766       1.960961                    0.998195      26.352204      76.687678       0.605140       0.451899      -1.031108      -0.038106       0.029464      -0.001327       0.048186       0.043063       0.005589      -0.009629       0.008291      -0.141220      -0.050919      -0.015929       0.066847              8.990000       6.905672      -2.671036       0.100644       8.128034       0.556410      11.936293          -0.000324
          227              C       5.668932       8.096515       7.652164      -0.123027      39.420406 0.43770543E+03  0.10323504E+05                                10.216342                            7.023966       0.018344       1.979445                    0.999385      29.483351      85.317165       0.614394       0.422682      -1.058632       0.000229       0.004224       0.021688       0.022097       0.008574       0.018861      -0.013321      -0.013061      -0.036901      -0.031751       0.013280       0.018471             13.326126       7.845226      -2.436950      -4.487692       8.105971       4.866295      24.027181           0.002008
          228              C       6.516142       7.293895       7.016672      -0.150861      40.747849 0.45089996E+03  0.10710446E+05                                10.420183                            7.117472       0.030027       1.979954                    0.999244      29.878458      86.674965       0.612035       0.421311      -1.059840       0.003583      -0.000428      -0.022757       0.023042       0.005658       0.016049      -0.013770      -0.007601      -0.009900      -0.025197       0.007533       0.017664             13.706690       8.474255      -2.433074      -4.781305       7.640238       4.022659      25.005579          -0.002573
          229              C       6.664490       7.177275       5.562393       0.158248      34.989631 0.39151951E+03  0.89393075E+04                                 9.508980                            6.690666      -0.196296       1.955741                    0.999174      25.781417      72.314696       0.625661       0.428762      -1.059698      -0.000413       0.002394       0.013758       0.013971      -0.002084      -0.003958      -0.000932      -0.001647       0.046415      -0.010539      -0.005582       0.016122             12.209771       7.863468      -2.378707      -3.164892       6.995332       1.819527      21.770512           0.002134
          230              C       5.958767       7.986755       4.690036      -0.189563      32.300519 0.44779861E+03  0.10593743E+05                                 8.820726                            7.060400       0.162790       2.024913                    0.999563      29.615850      85.089491       0.620201       0.417453      -1.064757       0.002240      -0.000434      -0.002758       0.003580      -0.012381      -0.009933       0.013575       0.009849      -0.049554      -0.023763      -0.003662       0.027425             10.025315       6.633004      -1.629922      -0.874058       6.522963      -0.791138      16.919977          -0.004343
          231              C       6.177430       7.937877       3.316638       0.098759      27.333407 0.35998515E+03  0.81101509E+04                                 8.087982                            6.468420       0.036821       2.030517                    0.999087      26.411334      75.443636       0.623762       0.435856      -1.047344       0.036646      -0.031725      -0.007832       0.049099       0.017450       0.013885       0.002573       0.007905      -0.134194      -0.047356       0.005287       0.042069              9.157055       6.988859      -2.041698      -1.049916       6.774616      -0.891952      13.707689          -0.000316
          232              C       7.737222       6.274327       3.619153       0.108446      27.038928 0.34143626E+03  0.76161241E+04                                 8.057700                            6.325476      -0.002502       2.019861                    0.999213      26.331808      75.649076       0.624847       0.439449      -1.041776      -0.033898       0.036236      -0.009520       0.050525       0.014263       0.007515       0.011236      -0.014613      -0.135197      -0.047198       0.006513       0.040686              9.122320       7.455650      -2.725681      -1.336228       6.907490       0.197558      13.003820          -0.000510
          233              C       7.582015       6.294907       4.973644      -0.205280      33.185207 0.43819029E+03  0.10288529E+05                                 8.856470                            6.897041       0.390632       2.095389                    0.999801      29.455961      83.729390       0.640798       0.407093      -1.073742       0.002450       0.004136      -0.008299       0.009591      -0.010492       0.013480      -0.016923      -0.017885      -0.012567      -0.019818      -0.009501       0.029319             10.099134       8.331042      -2.815402      -2.491357       6.844420       1.245855      15.121942          -0.004450
          234              C       5.868730       1.999690      24.298903       0.124691      25.798997 0.33599983E+03  0.75078204E+04                                 7.993416                            6.394133      -0.303914       1.933295                    0.997246      26.465515      77.539349       0.600725       0.456305      -1.026111      -0.036953      -0.021977       0.003849       0.043166      -0.040071      -0.004420       0.005644      -0.019230      -0.140292      -0.047224      -0.017826       0.065050              8.988960       7.986148       2.752648       0.467354       6.992964       0.233889      11.987766           0.000002
          235              C       5.732387       1.910510      22.919728      -0.183495      32.303086 0.44446252E+03  0.10535630E+05                                 8.879872                            7.067822       0.137319       2.026069                    0.998740      29.614528      86.246769       0.613075       0.421471      -1.058132       0.001613      -0.002701       0.017352       0.017635      -0.005792      -0.021226      -0.008402      -0.027274      -0.015885      -0.031607       0.012281       0.019327             10.020238       8.492007       2.636312       1.864812       6.679566       1.049511      14.889139           0.004800
          236              C       4.832012       1.071875      22.342008       0.150108      33.492364 0.37515526E+03  0.84943748E+04                                 9.263583                            6.568119      -0.151849       1.974711                    0.999284      25.598823      72.045886       0.627312       0.431223      -1.055735       0.003460      -0.006067      -0.017143       0.018511      -0.003499      -0.004355       0.001691       0.006231       0.050740      -0.013144      -0.004775       0.017919             11.777141       7.731781       2.172334       0.824674       6.670034      -0.124615      20.929608          -0.002212
          237              C       4.068837       0.318132      23.192832      -0.180857      31.621630 0.44014557E+03  0.10392894E+05                                 8.739378                            7.027417       0.228288       2.054051                    0.999047      29.451825      85.204889       0.616509       0.420752      -1.060109      -0.001007       0.000390       0.010793       0.010847      -0.006689       0.003116       0.020316       0.002151      -0.073882      -0.034453       0.011481       0.022972              9.836449       7.617455       2.325424      -0.877262       7.095734      -1.475450      14.796158           0.003507
          238              C       4.222330       0.440755      24.561503       0.103824      27.569003 0.37300092E+03  0.85150677E+04                                 8.271057                            6.685081      -0.177025       1.964429                    0.998241      26.853747      78.313562       0.597163       0.449298      -1.034937       0.029357       0.044594       0.000954       0.053398      -0.027996      -0.004740      -0.004484      -0.003735      -0.138834      -0.047283      -0.003914       0.051197              9.268049       8.271015       2.819386      -0.060531       7.378984      -0.668178      12.154148          -0.000205
          239              C       4.625355       0.887512      20.908212      -0.116896      38.432065 0.41295452E+03  0.96217074E+04                                10.070706                            6.845135      -0.019117       1.973245                    0.999302      29.181806      84.580664       0.617822       0.425494      -1.054388       0.005012      -0.004418       0.027506       0.028306      -0.011883       0.017767       0.007733      -0.030661      -0.061393      -0.034961       0.005273       0.029689             13.253055       7.186098       1.180563      -1.278965       6.232957      -1.034357      26.340110          -0.000265
          240              C       5.310497       1.438885      19.983860      -0.145181      39.921866 0.41884700E+03  0.97803128E+04                                10.273611                            6.855448       0.095114       2.007952                    0.999381      29.337284      84.746630       0.623392       0.420773      -1.058773       0.000097      -0.000770      -0.025854       0.025866      -0.007774       0.017391       0.010054      -0.023119      -0.044577      -0.030928       0.008700       0.022228             13.747849       7.338835       1.252224      -1.679771       6.284699      -0.464790      27.620012          -0.000602
          241              C       2.563067       7.909580      13.288085       0.584187      22.542787 0.25045349E+03  0.52265135E+04                                 7.488103                            5.717792      -0.145756       2.010132                    0.999504      22.932912      66.021493       0.599598       0.489509      -1.003124       0.062229       0.012673       0.004061       0.063636       0.013591      -0.004608      -0.046680      -0.049534       0.301113      -0.078796      -0.037398       0.116193              8.850429      11.573661       0.277292      -0.125650       9.929661       2.203718       5.047966           0.001056
          242              C       1.040147       8.033917      13.244494       0.038618      26.019450 0.38823894E+03  0.88829519E+04                                 7.715695                            6.574877      -0.152953       1.979995                    0.998423      26.567616      75.626775       0.641122       0.417549      -1.062277      -0.091346      -0.078654      -0.045421       0.128816       0.022562       0.025891       0.022491      -0.067308       0.028294      -0.051686      -0.003838       0.055524              8.688297      11.404380       0.143129      -0.556290       7.959134       0.877445       6.701377           0.006818
          243              C       7.531422       7.824687      14.583754       0.577958      21.494745 0.25264312E+03  0.52728506E+04                                 7.228043                            5.726858      -0.217962       1.982942                    0.999248      22.922878      65.555293       0.602853       0.486807      -1.006579      -0.061572       0.013449      -0.026985       0.068558      -0.018394      -0.003879       0.065094      -0.050449       0.255108      -0.076443      -0.040946       0.117390              8.233457      11.458079      -0.069193      -0.175984       8.265945      -1.821392       4.976346           0.002032
          244              C       0.490490       7.965317      14.667260       0.043422      25.921410 0.39109902E+03  0.89483213E+04                                 7.680224                            6.601876      -0.071261       2.002086                    0.998891      26.480490      74.926115       0.640578       0.417907      -1.064009       0.090660      -0.082129       0.043548       0.129849      -0.021563       0.029138      -0.019946      -0.096237       0.048436      -0.068323       0.007295       0.061027              8.541069      11.478620      -0.777739      -0.210674       7.419031      -0.333896       6.725557           0.007182
          245              C       8.418935       3.188185       0.152308       0.037022      26.341379 0.39794680E+03  0.91503043E+04                                 7.779205                            6.658320      -0.104020       1.994723                    0.998651      26.593446      75.586670       0.637617       0.417768      -1.063433       0.079479      -0.084296      -0.059665       0.130317      -0.019999      -0.023567       0.023511       0.087050       0.080840      -0.065190       0.005030       0.060160              8.742475       7.924593      -0.359494      -0.766345      11.718378      -0.453015       6.584455          -0.010431
          246              C      -0.016293       1.104460       1.559844       0.558090      22.758980 0.26701976E+03  0.56454262E+04                                 7.456084                            5.850625      -0.171244       1.986084                    0.999465      23.485514      67.400105       0.602643       0.480720      -1.010666      -0.011654      -0.063961      -0.010279       0.065822       0.006402      -0.066220      -0.000845       0.053843       0.231876      -0.067025      -0.045626       0.112651              8.534201       8.605400       0.663695       2.033911      11.841581      -0.114423       5.155624          -0.002138
          247              C       8.502112       2.646245       1.609213       0.040584      26.151160 0.39349125E+03  0.90130719E+04                                 7.706117                            6.601550      -0.092546       1.991913                    0.998781      26.611628      75.237583       0.643844       0.415325      -1.066098       0.086567       0.088941       0.047017       0.132721       0.017632       0.016100       0.024073       0.097351       0.040941      -0.064476       0.008984       0.055492              8.602517       7.424005       0.976847       0.489798      11.835475      -0.188459       6.548071          -0.009342
          248              C       8.528695       4.714535       0.195900       0.587055      22.115084 0.24800368E+03  0.51629605E+04                                 7.387092                            5.686986      -0.151060       2.008471                    0.999392      22.872783      65.780606       0.601628       0.489032      -1.003316      -0.009860       0.061633       0.005599       0.062667      -0.013283       0.062308      -0.002983       0.063134       0.250398      -0.076820      -0.038161       0.114981              8.653912       9.241836      -0.464051      -2.576816      11.220269      -0.120427       5.499630          -0.002800
          249              N       0.661990       3.483165      36.747194      -0.203742      35.533659 0.53578742E+03  0.13085590E+05                                 9.149150                            7.589467      -0.232131       1.948996                    0.998800      28.111210      78.652881       0.622077       0.403145      -1.088129       0.007937      -0.020040      -0.132350       0.134094      -0.015245      -0.004427      -0.020562       0.021417      -0.194293      -0.069937       0.018631       0.051306             10.216183       8.857209      -3.096491       1.005692       8.549425       0.954263      13.241914           0.057986
          250              N       0.947537       4.216327      40.686719      -0.197923      35.129164 0.53607799E+03  0.13083028E+05                                 9.054431                            7.565925      -0.134230       1.985020                    0.999068      27.850827      77.673643       0.626756       0.400431      -1.090921       0.011145       0.020102       0.126413       0.128486       0.013042      -0.020348      -0.009200       0.011748      -0.201740      -0.071453       0.019426       0.052027             10.073899       8.302067       3.164765       0.097080       9.795058       0.716707      12.124572           0.061228
          251              N       2.796307       5.799272      49.743793      -0.203237      36.289672 0.54439402E+03  0.13338588E+05                                 9.275113                            7.646176      -0.223590       1.952585                    0.998752      28.107270      78.570400       0.620731       0.402723      -1.089252      -0.023982      -0.006324      -0.128449       0.130822       0.024120      -0.025539       0.001898      -0.031314      -0.165015      -0.064536       0.007203       0.057333             10.386822       8.693227       3.003897       1.148426       8.630113      -0.928896      13.837126           0.055837
          252              N       0.883225       3.016685      27.425419      -0.200316      34.461948 0.52444855E+03  0.12753106E+05                                 8.957926                            7.493041      -0.192589       1.962018                    0.999150      28.021175      78.486934       0.627406       0.401462      -1.088178      -0.017775       0.004104       0.126573       0.127881      -0.010618      -0.007254      -0.002123      -0.012401      -0.213666      -0.071816       0.023882       0.047934              9.930442       9.384536      -3.086050      -0.103655       8.468131      -0.411642      11.938659           0.062319
          253              N       3.625510       5.091835      10.487194      -0.204165      35.550081 0.53610294E+03  0.13094865E+05                                 9.150514                            7.590689      -0.231369       1.949116                    0.998798      28.120526      78.676628       0.622168       0.403038      -1.088231      -0.007842       0.020198      -0.132527       0.134287      -0.015531       0.004431       0.020491       0.021332      -0.192774      -0.069450       0.018179       0.051272             10.217461       8.858424      -3.097184      -1.005724       8.550865      -0.954114      13.243094           0.057476
          254              N       3.339962       4.358672      14.426719      -0.197870      35.133321 0.53616447E+03  0.13085311E+05                                 9.054018                            7.565698      -0.133683       1.985170                    0.999070      27.852546      77.672069       0.626886       0.400342      -1.091011      -0.011199      -0.020101       0.126599       0.128673       0.013149       0.020362       0.009199       0.011584      -0.201432      -0.071360       0.019317       0.052043             10.073299       8.301747       3.164686      -0.097130       9.795079      -0.716699      12.123071           0.060211
          255              N       1.491192       2.775727      23.483793      -0.203252      36.292095 0.54442639E+03  0.13339629E+05                                 9.275613                            7.646439      -0.223650       1.952544                    0.998753      28.108362      78.575144       0.620713       0.402727      -1.089246       0.023947       0.006355      -0.128514       0.130880       0.024079       0.025547      -0.001896      -0.031342      -0.165341      -0.064628       0.007271       0.057357             10.387574       8.693687       3.004060      -1.148737       8.630631       0.928958      13.838405           0.055652
          256              N       3.404275       5.558315       1.165419      -0.199790      34.442651 0.52411342E+03  0.12742653E+05                                 8.954290                            7.490397      -0.191900       1.962395                    0.999152      28.008820      78.439890       0.627561       0.401435      -1.088218       0.017703      -0.004144       0.126506       0.127806      -0.010470       0.007172       0.002132      -0.012375      -0.214699      -0.072145       0.024175       0.047970              9.926103       9.381003      -3.084611       0.103285       8.464965       0.411533      11.932343           0.061968
          257              N       7.913010       7.770665      42.032806      -0.204012      35.542242 0.53594231E+03  0.13090349E+05                                 9.150516                            7.590503      -0.231982       1.948977                    0.998799      28.116187      78.670319       0.622040       0.403139      -1.088131      -0.007909      -0.020072       0.132357       0.134103       0.015344      -0.004445       0.020531       0.021460      -0.193637      -0.069730       0.018441       0.051289             10.217791       8.858331       3.096918       1.005755       8.550565      -0.954533      13.244477           0.058559
          258              N       7.627462       8.503827      38.093281      -0.197667      35.121445 0.53593425E+03  0.13078593E+05                                 9.053165                            7.564935      -0.134192       1.985088                    0.999070      27.846262      77.657198       0.626796       0.400433      -1.090923      -0.011173       0.020089      -0.126418       0.128491      -0.012945      -0.020359       0.009262       0.011779      -0.202362      -0.071664       0.019605       0.052059             10.072463       8.300993      -3.164215       0.097010       9.793664      -0.716384      12.122732           0.061023
          259              N       5.778692       1.511772      29.036207      -0.203593      36.303039 0.54462225E+03  0.13345653E+05                                 9.277301                            7.647703      -0.223441       1.952525                    0.998752      28.114505      78.596404       0.620674       0.402715      -1.089252       0.023947      -0.006363       0.128522       0.130889      -0.024200      -0.025483      -0.001896      -0.031375      -0.164600      -0.064396       0.007052       0.057344             10.389565       8.695176      -3.004609       1.149185       8.631951       0.928942      13.841568           0.055848
          260              N       7.691775       7.304185      51.354581      -0.200186      34.451376 0.52424071E+03  0.12747116E+05                                 8.957317                            7.492449      -0.193252       1.961886                    0.999149      28.015694      78.475283       0.627302       0.401558      -1.088085       0.017767       0.004065      -0.126342       0.127650       0.010474      -0.007215       0.002102      -0.012553      -0.214242      -0.071999       0.024056       0.047943              9.929911       9.383503       3.085692      -0.103579       8.467541       0.411615      11.938689          -0.070369
          261              N       4.949490       0.804335      15.772806      -0.204114      35.546970 0.53601784E+03  0.13092701E+05                                 9.151335                            7.591019      -0.231995       1.948931                    0.998800      28.118701      78.679786       0.622019       0.403137      -1.088128       0.007965       0.020010       0.132441       0.134181       0.015318       0.004434      -0.020511       0.021492      -0.193847      -0.069784       0.018474       0.051310             10.218892       8.859163       3.097204      -1.005803       8.551308       0.954958      13.246207           0.058102
          262              N       5.235037       0.071172      11.833281      -0.198304      35.146217 0.53637656E+03  0.13092341E+05                                 9.057505                            7.568124      -0.134808       1.984699                    0.999068      27.860583      77.710825       0.626644       0.400440      -1.090897       0.011136      -0.020156      -0.126510       0.128589      -0.013131       0.020343      -0.009183       0.011824      -0.201271      -0.071298       0.019253       0.052045             10.077654       8.304693      -3.165915      -0.097440       9.798003       0.717442      12.130265           0.061731
          263              N       7.083807       7.063227       2.776207      -0.202875      36.277088 0.54412947E+03  0.13330787E+05                                 9.274054                            7.645015      -0.223988       1.952542                    0.998754      28.100256      78.552704       0.620679       0.402796      -1.089178      -0.023859       0.006372       0.128326       0.130680      -0.023916       0.025598       0.001926      -0.031467      -0.166028      -0.064848       0.007492       0.057356             10.386086       8.691927      -3.003287      -1.148795       8.629149      -0.928818      13.837181          -0.063687
          264              N       5.170725       1.270815      25.094581      -0.200098      34.455111 0.52432315E+03  0.12749252E+05                                 8.956807                            7.492168      -0.192578       1.962076                    0.999151      28.016747      78.471224       0.627441       0.401465      -1.088179      -0.017772      -0.004116      -0.126571       0.127879       0.010524       0.007181      -0.002118      -0.012448      -0.214343      -0.072028       0.024053       0.047976              9.929188       9.383306       3.085518       0.103532       8.467140      -0.411549      11.937118           0.062056
          265              O       7.414802       3.851032      38.784444      -0.582001      46.363324 0.70319506E+03  0.18071059E+05                                10.314130                            8.265948       0.079904       2.059732                    0.995423      28.955402      78.596113       0.654120       0.364368      -1.135205       0.003314       0.018714       0.020163       0.027708      -0.053960      -0.013850       0.008234      -0.016000      -0.028034      -0.050546      -0.011938       0.062484             12.277683      14.517429      -5.368213      -1.859880      14.374730       3.222153       7.940889           0.069053
          266              O       2.708842       4.018245      38.555982      -0.616183      48.041294 0.76959063E+03  0.20274703E+05                                10.606252                            8.716020      -0.246099       1.943816                    0.995871      29.945175      82.914153       0.628063       0.370176      -1.128149       0.001804       0.036000      -0.005737       0.036499       0.038940      -0.020730      -0.011817      -0.029094      -0.032406      -0.040509      -0.013718       0.054227             12.134284      14.855297       4.759513      -1.729516      13.569209      -2.279206       7.978345           0.059292
          267              O       4.760840       5.811277      40.088516      -0.537995      28.395821 0.46916155E+03  0.10975613E+05                                 7.499073                            6.754523       0.137057       2.112782                    0.997064      26.714324      70.837251       0.717962       0.364669      -1.126803       0.047444      -0.103539      -0.099049       0.150937      -0.011105      -0.043257       0.102626      -0.145067      -0.163216      -0.121303      -0.034068       0.155371              8.073095       8.057491      -0.165575      -0.891223       9.918551       2.591803       6.243243           0.004003
          268              O       5.351657       5.913320      37.080696      -0.543141      24.020075 0.40790779E+03  0.92290193E+04                                 6.617980                            6.235822       0.291171       2.164661                    0.996856      26.518993      69.507300       0.757279       0.357484      -1.130657      -0.058763      -0.108548       0.102244       0.160280       0.030455      -0.064849      -0.045819      -0.251156      -0.230118      -0.147288      -0.031924       0.179212              6.803356       6.521172       1.195996      -1.406727       8.335547      -1.343665       5.553349           0.003737
          269              O       3.313380       3.693252      51.538401      -0.558372      44.591153 0.68096235E+03  0.17458369E+05                                10.170640                            8.276171      -0.378108       1.915465                    0.995215      29.049928      80.230886       0.633371       0.377196      -1.119069       0.027264       0.002066      -0.013875       0.030662      -0.026966       0.007184       0.015459       0.023234       0.028558      -0.039888       0.014712       0.025176             11.619124      12.862006      -4.720378      -2.520129      14.369351       1.691270       7.626016           0.050112
          270              O       3.243922       7.598307      51.730099      -0.566886      45.246730 0.67904708E+03  0.17328039E+05                                10.178183                            8.153948       0.014403       2.041881                    0.995614      28.766267      78.240032       0.653716       0.367170      -1.131115       0.021251      -0.001354       0.018415       0.028152       0.048167       0.000698       0.016411       0.003507       0.012609      -0.052618       0.003293       0.049325             12.049922      13.120520       5.446885       3.635514      14.434452       2.439552       8.594794           0.070709
          271              O       5.184445       7.589732       0.316696      -0.575722      42.896446 0.67958713E+03  0.17374863E+05                                 9.851333                            8.253943      -0.059403       2.016386                    0.994714      28.985829      79.352962       0.637266       0.375932      -1.122551      -0.013283       0.011897       0.004587       0.018412      -0.038059      -0.029440      -0.032107       0.104738       0.152547      -0.100691       0.029758       0.070932             11.163417      16.115327      -2.752760       3.866641       9.038787      -1.802289       8.336138           0.001758
          272              O       7.453390       5.918465      39.580122      -0.564495      43.313174 0.66531123E+03  0.16953528E+05                                 9.972071                            8.207587      -0.146699       1.989950                    0.994818      28.936170      79.601351       0.633043       0.379697      -1.117532      -0.002531      -0.010019       0.002228       0.010571       0.041975       0.024049      -0.028266      -0.080917       0.169542      -0.093985       0.023613       0.070372             11.479692       9.460622       3.118690       1.427908      17.286310       3.348535       7.692143          -0.000854
          273              O       5.270195       3.743845      50.437582      -0.601183      32.754304 0.53547417E+03  0.12848679E+05                                 8.007919                            7.109985       0.859502       2.297943                    0.998499      28.600223      74.900055       0.721035       0.354022      -1.143946      -0.007644       0.005734       0.009213       0.013274       0.081586       0.023890      -0.047951       0.132071       0.086401      -0.136699       0.046120       0.090579              8.573729      10.555486       3.106563      -2.162571       9.075057      -1.683389       6.090643           0.002132
          274              O       2.675400       5.947620      37.471970      -0.534095      29.135354 0.45125783E+03  0.10409653E+05                                 7.457563                            6.580817       0.745140       2.290083                    0.997973      27.082194      70.314357       0.737783       0.359887      -1.135407      -0.005562      -0.016522       0.020282       0.026745      -0.051904       0.042142       0.057803      -0.100551       0.160701      -0.121576       0.023301       0.098275              7.998192       8.511992      -2.954941       1.501928       9.870251      -1.822064       5.612332           0.000223
          275              O       5.094407       1.693562       0.677508      -0.530489      27.171029 0.45565744E+03  0.10574379E+05                                 7.246393                            6.632750       0.240375       2.151228                    0.997323      26.453228      69.696217       0.728970       0.362060      -1.129657      -0.104281      -0.063560      -0.086363       0.149576       0.045138       0.062580       0.059647       0.182989      -0.145978      -0.118496      -0.036290       0.154786              7.716999       9.773357       0.799914       1.986138       7.444869       1.131495       5.932772           0.004890
          276              O       5.242755       1.062442      50.179709      -0.532658      24.293739 0.40858054E+03  0.92574310E+04                                 6.701004                            6.268975       0.236395       2.148202                    0.996640      26.503646      69.747231       0.749457       0.360700      -1.126985      -0.113958       0.061867       0.092017       0.159001      -0.023460      -0.049264       0.060436       0.236851      -0.246065      -0.141520      -0.032581       0.174100              6.915792       8.435089      -1.251204      -1.495783       6.846719       1.402585       5.465570           0.003863
          277              O       5.447697       4.723967      12.524444      -0.580883      46.320909 0.70244007E+03  0.18046675E+05                                10.308339                            8.261900       0.078289       2.059558                    0.995409      28.939086      78.539069       0.654239       0.364403      -1.135187      -0.003046      -0.018600       0.019828       0.027357      -0.053840       0.013845      -0.008311      -0.016023      -0.028401      -0.050359      -0.012087       0.062447             12.270010      14.505789      -5.364104       1.858836      14.367212      -3.220614       7.937029           0.068151
          278              O       1.578657       4.556755      12.295982      -0.615532      48.014324 0.76914685E+03  0.20259614E+05                                10.601707                            8.713198      -0.246562       1.943794                    0.995874      29.936193      82.875981       0.628213       0.370149      -1.128196      -0.002035      -0.035864      -0.006063       0.036430       0.038850       0.020745       0.011823      -0.028902      -0.032483      -0.040401      -0.013741       0.054142             12.128111      14.846325       4.756141       1.727928      13.562712       2.277461       7.975296           0.058658
          279              O       8.101660       2.763722      13.828516      -0.537898      28.396998 0.46918719E+03  0.10976403E+05                                 7.499491                            6.754879       0.136501       2.112616                    0.997063      26.714266      70.838541       0.717913       0.364687      -1.126784      -0.047433       0.103467      -0.099040       0.150878      -0.011173       0.043310      -0.102644      -0.145061      -0.163214      -0.121330      -0.034079       0.155408              8.073515       8.057870      -0.165647       0.891280       9.919346      -2.591890       6.243330           0.003988
          280              O       7.510842       2.661680      10.820696      -0.542361      23.976841 0.40694542E+03  0.92013794E+04                                 6.608836                            6.227517       0.293095       2.165742                    0.996848      26.494781      69.411105       0.757992       0.357376      -1.130796       0.058674       0.108452       0.101660       0.159811       0.030552       0.064784       0.046042      -0.251049      -0.229074      -0.147128      -0.032004       0.179132              6.793642       6.510756       1.192786       1.404189       8.324277       1.340643       5.545894           0.003821
          281              O       0.974120       4.881747      25.278401      -0.558305      44.590107 0.68093169E+03  0.17457488E+05                                10.170773                            8.276173      -0.378553       1.915361                    0.995209      29.049055      80.229780       0.633346       0.377213      -1.119049      -0.027342      -0.002134      -0.013660       0.030638      -0.026984      -0.007187      -0.015468       0.023309       0.028752      -0.039944       0.014768       0.025176             11.619357      12.861916      -4.720491       2.520199      14.369821      -1.691781       7.626332           0.049909
          282              O       1.043577       0.976692      25.470099      -0.567007      45.253842 0.67918592E+03  0.17332494E+05                                10.179163                            8.154714       0.014487       2.041852                    0.995617      28.769234      78.250563       0.653693       0.367164      -1.131118      -0.021258       0.001445       0.018610       0.028290       0.048199      -0.000708      -0.016375       0.003452       0.012893      -0.052675       0.003366       0.049309             12.051079      13.121108       5.447399      -3.635711      14.436468      -2.439493       8.595661           0.070908
          283              O       7.678055       0.985267      26.576696      -0.575685      42.895522 0.67960095E+03  0.17375353E+05                                 9.851355                            8.254216      -0.060006       2.016220                    0.994708      28.985599      79.353365       0.637232       0.375949      -1.122535       0.013593      -0.011791       0.004979       0.018671      -0.038060       0.029451       0.032138       0.104719       0.152863      -0.100743       0.029740       0.071003             11.163137      16.113955      -2.752265      -3.866492       9.038879       1.802431       8.336578           0.001842
          284              O       5.409110       2.656535      13.320122      -0.564115      43.299952 0.66505783E+03  0.16945525E+05                                 9.970491                            8.206352      -0.147303       1.989863                    0.994815      28.930347      79.582736       0.633050       0.379728      -1.117505       0.002572       0.009737       0.002060       0.010279       0.042026      -0.024003       0.028302      -0.080868       0.169865      -0.094041       0.023571       0.070470             11.477706       9.458790       3.118623      -1.427505      17.283436      -3.347317       7.690894          -0.000807
          285              O       7.592305       4.831155      24.177582      -0.601376      32.766854 0.53573654E+03  0.12856625E+05                                 8.010105                            7.111846       0.859073       2.297717                    0.998499      28.605616      74.920441       0.720918       0.354034      -1.143929       0.007735      -0.005700       0.009354       0.013410       0.081574      -0.023888       0.047930       0.131981       0.086348      -0.136647       0.046097       0.090550              8.576157      10.558382       3.107509       2.163265       9.077934       1.683886       6.092155           0.002227
          286              O       1.612100       2.627380      11.211970      -0.533223      29.085374 0.45026440E+03  0.10380679E+05                                 7.448265                            6.572882       0.747058       2.291136                    0.997967      27.059206      70.226761       0.738368       0.359812      -1.135503       0.005638       0.016370       0.019683       0.026215      -0.051895      -0.042123      -0.057680      -0.100691       0.161469      -0.121640       0.023343       0.098297              7.987890       8.500009      -2.950865      -1.499918       9.857489       1.819581       5.606172           0.000334
          287              O       7.768092       6.881437      26.937508      -0.530122      27.154994 0.45531300E+03  0.10564310E+05                                 7.243346                            6.630095       0.240530       2.151458                    0.997315      26.444897      69.665740       0.729146       0.362044      -1.129678       0.104342       0.063543      -0.086080       0.149448       0.045136      -0.062593      -0.059663       0.183049      -0.145548      -0.118506      -0.036268       0.154774              7.713566       9.768792       0.799268      -1.984718       7.441483      -1.131041       5.930422           0.005159
          288              O       7.619745       7.512557      23.919709      -0.532811      24.302903 0.40877856E+03  0.92631408E+04                                 6.702948                            6.270679       0.235986       2.147968                    0.996643      26.508886      69.768114       0.749314       0.360722      -1.126956       0.114003      -0.061908       0.092091       0.159091      -0.023419       0.049222      -0.060453       0.236880      -0.246187      -0.141555      -0.032548       0.174103              6.917901       8.437603      -1.251884       1.496450       6.849057      -1.403113       5.467044           0.003680
          289              O       1.160197       8.138532      39.995556      -0.581871      46.356941 0.70306837E+03  0.18066985E+05                                10.313290                            8.265276       0.079716       2.059724                    0.995421      28.952750      78.587076       0.654138       0.364375      -1.135200      -0.003314       0.018718      -0.019856       0.027488       0.053946      -0.013852      -0.008245      -0.016083      -0.027995      -0.050544      -0.011930       0.062473             12.276657      14.515771       5.367728      -1.860056      14.373787      -3.222069       7.940412           0.069016
          290              O       5.866157       8.305745      40.224018      -0.616319      48.044615 0.76968288E+03  0.20277602E+05                                10.606347                            8.716287      -0.245667       1.943904                    0.995875      29.947152      82.918735       0.628086       0.370154      -1.128173      -0.001777       0.035953       0.006032       0.036499      -0.038962      -0.020739       0.011783      -0.029027      -0.032407      -0.040527      -0.013698       0.054225             12.134218      14.855596      -4.759401      -1.729051      13.568672       2.278811       7.978386           0.059365
          291              O       3.814160       1.523777      38.691484      -0.538212      28.407866 0.46941334E+03  0.10983068E+05                                 7.501354                            6.756445       0.136975       2.112614                    0.997069      26.720946      70.861784       0.717836       0.364680      -1.126784      -0.047448      -0.103515       0.099288       0.151079       0.011066      -0.043254      -0.102573      -0.145087      -0.163547      -0.121340      -0.034006       0.155346              8.075683       8.060126       0.165873      -0.891569       9.921963      -2.592815       6.244961           0.003998
          292              O       3.223342       1.625820      41.699304      -0.542839      24.001856 0.40750162E+03  0.92173513E+04                                 6.614050                            6.232245       0.292212       2.165172                    0.996854      26.509298      69.468065       0.757597       0.357430      -1.130723       0.058756      -0.108546      -0.101984       0.160110      -0.030470      -0.064812       0.045890      -0.251122      -0.229593      -0.147209      -0.031944       0.179153              6.799180       6.516696      -1.194536      -1.405639       8.330697       1.342324       5.550148           0.003747
          293              O       5.261620       7.980752      27.241599      -0.558452      44.591977 0.68099371E+03  0.17459332E+05                                10.170620                            8.276266      -0.378038       1.915478                    0.995213      29.050656      80.232625       0.633380       0.377187      -1.119078      -0.027304       0.002165       0.013960       0.030742       0.026998       0.007217      -0.015471       0.023233       0.028733      -0.039951       0.014779       0.025172             11.618974      12.861083       4.720198      -2.519734      14.369666      -1.691265       7.626175           0.049966
          294              O       5.331078       3.310807      27.049901      -0.566869      45.246656 0.67904343E+03  0.17327950E+05                                10.178213                            8.153941       0.014281       2.041843                    0.995615      28.766183      78.240221       0.653714       0.367171      -1.131113      -0.021289      -0.001464      -0.018306       0.028115      -0.048178       0.000721      -0.016375       0.003544       0.012953      -0.052664       0.003379       0.049284             12.049918      13.120131      -5.446819       3.635606      14.434543      -2.439658       8.595081           0.070846
          295              O       3.390555       3.302232      25.943304      -0.575920      42.905408 0.67979431E+03  0.17381514E+05                                 9.852669                            8.255242      -0.059655       2.016255                    0.994711      28.989898      79.367642       0.637210       0.375936      -1.122546       0.013553       0.011830      -0.004627       0.018575       0.038047      -0.029446       0.032110       0.104681       0.152709      -0.100687       0.029725       0.070962             11.164717      16.116584       2.752636       3.866844       9.040156       1.802483       8.337411           0.001821
          296              O       1.121610       1.630965      39.199878      -0.564616      43.318636 0.66540938E+03  0.16956643E+05                                 9.972791                            8.208104      -0.146485       1.989978                    0.994818      28.938492      79.608989       0.633034       0.379689      -1.117539       0.002564      -0.009977      -0.001909       0.010477      -0.041969       0.024018       0.028261      -0.080894       0.169442      -0.093947       0.023606       0.070340             11.480597       9.461319      -3.118945       1.427828      17.287979      -3.348614       7.692493          -0.000855
          297              O       3.304805       8.031345      28.342418      -0.601110      32.742953 0.53524323E+03  0.12841608E+05                                 8.005618                            7.108062       0.860389       2.298271                    0.998500      28.596899      74.884153       0.721199       0.353983      -1.143990       0.007822       0.005765      -0.008945       0.013207      -0.081563       0.023836       0.047935       0.132005       0.086738      -0.136682       0.046199       0.090482              8.571138      10.552205      -3.105396      -2.161939       9.072066       1.682808       6.089144           0.002320
          298              O       5.899600       1.660120      41.308030      -0.533850      29.117564 0.45090745E+03  0.10399393E+05                                 7.454045                            6.577852       0.746251       2.290567                    0.997973      27.074908      70.284609       0.738029       0.359842      -1.135459       0.005615      -0.016582      -0.019965       0.026554       0.051892       0.042155      -0.057754      -0.100588       0.160987      -0.121601       0.023323       0.098278              7.994256       8.507389       2.953294       1.501179       9.865359       1.821158       5.610020           0.000228
          299              O       3.480592       5.981062      25.582492      -0.530440      27.169617 0.45562693E+03  0.10573506E+05                                 7.246128                            6.632508       0.240385       2.151238                    0.997321      26.452966      69.695252       0.728986       0.362057      -1.129657       0.104363      -0.063536       0.086330       0.149604      -0.045100       0.062533      -0.059663       0.183064      -0.145895      -0.118529      -0.036231       0.154759              7.716668       9.772740      -0.799858       1.985875       7.444733      -1.131562       5.932532           0.005116
          300              O       3.332245       5.349942      28.600291      -0.532490      24.284075 0.40836478E+03  0.92512354E+04                                 6.698969                            6.267118       0.237034       2.148485                    0.996641      26.498874      69.727647       0.749611       0.360677      -1.127014       0.114009       0.061913      -0.091797       0.158927       0.023437      -0.049301      -0.060404       0.236846      -0.245623      -0.141446      -0.032596       0.174042              6.913630       8.432573       1.250359      -1.495093       6.844356      -1.402052       5.463962           0.003774
          301              O       3.127302       0.436467      13.735556      -0.581996      46.365069 0.70322638E+03  0.18072068E+05                                10.314333                            8.266081       0.079823       2.059697                    0.995424      28.956140      78.598600       0.654121       0.364364      -1.135208       0.003436      -0.018775      -0.020024       0.027663       0.054003       0.013825       0.008263      -0.016106      -0.027588      -0.050658      -0.011811       0.062469             12.277857      14.517804       5.368204       1.859977      14.374482       3.222360       7.941283           0.069055
          302              O       6.996342       0.269255      13.964018      -0.616287      48.044455 0.76967524E+03  0.20277416E+05                                10.606462                            8.716330      -0.246034       1.943807                    0.995870      29.946961      82.919113       0.628073       0.370161      -1.128164       0.001688      -0.036048       0.005838       0.036557      -0.038993       0.020748      -0.011774      -0.029117      -0.032122      -0.040604      -0.013624       0.054228             12.134348      14.856024      -4.759404       1.729545      13.568251      -2.278745       7.978770           0.059363
          303              O       0.473340       7.051222      12.431484      -0.537946      28.394716 0.46913816E+03  0.10974946E+05                                 7.498890                            6.754368       0.137036       2.112779                    0.997062      26.714167      70.836804       0.717967       0.364670      -1.126800       0.047444       0.103660       0.098976       0.150972       0.011017       0.043268       0.102587      -0.145115      -0.163080      -0.121290      -0.034038       0.155328              8.072825       8.057526       0.165559       0.891354       9.917887       2.591559       6.243061           0.004030
          304              O       1.064157       6.949180      15.439304      -0.542891      24.007960 0.40763382E+03  0.92211689E+04                                 6.615363                            6.233390       0.291923       2.165006                    0.996856      26.512900      69.482581       0.757496       0.357445      -1.130701      -0.058806       0.108598      -0.101985       0.160164      -0.030433       0.064819      -0.045860      -0.251157      -0.229610      -0.147226      -0.031922       0.179148              6.800600       6.518206      -1.194931       1.406011       8.332424      -1.342755       5.551169           0.003731
          305              O       7.600880       0.594247       0.981599      -0.558728      44.603852 0.68113982E+03  0.17464425E+05                                10.173196                            8.277591      -0.378003       1.915458                    0.995209      29.053968      80.251034       0.633265       0.377227      -1.119022       0.027416      -0.002398       0.013599       0.030697       0.027070      -0.007208       0.015466       0.023358       0.028743      -0.040029       0.014774       0.025255             11.622734      12.865006       4.722471       2.521126      14.375303       1.692611       7.627891          -0.056496
          306              O       7.531422       5.264192       0.789901      -0.567818      45.280183 0.67963526E+03  0.17346988E+05                                10.182928                            8.157230       0.015471       2.041944                    0.995627      28.779382      78.287342       0.653608       0.367148      -1.131120       0.021352       0.001719      -0.018664       0.028411      -0.048295      -0.000643       0.016394       0.003455       0.013153      -0.052827       0.003481       0.049347             12.056187      13.125594      -5.450327      -3.636940      14.444538       2.440663       8.598431          -0.079872
          307              O       0.896945       5.272767      52.203304      -0.576221      42.913235 0.67995091E+03  0.17386466E+05                                 9.853573                            8.255974      -0.059269       2.016315                    0.994711      28.993426      79.378654       0.637209       0.375916      -1.122565      -0.013799      -0.011787      -0.004835       0.018781       0.038019       0.029407      -0.032142       0.104751       0.152506      -0.100676       0.029774       0.070902             11.165843      16.117983       2.752471      -3.867842       9.041206      -1.802783       8.338339          -0.002112
          308              O       3.165890       6.944035      12.939878      -0.564712      43.322402 0.66551639E+03  0.16960104E+05                                 9.973478                            8.208917      -0.147034       1.989796                    0.994813      28.940334      79.616596       0.632983       0.379703      -1.117525      -0.002453       0.010260      -0.002230       0.010782      -0.041978      -0.024046      -0.028265      -0.080897       0.169668      -0.093998       0.023599       0.070400             11.481062       9.462077      -3.118681      -1.428078      17.287814       3.348683       7.693295          -0.000813
          309              O       0.982695       0.543655       2.082418      -0.602027      32.804518 0.53652849E+03  0.12880633E+05                                 8.016687                            7.117523       0.857813       2.297027                    0.998502      28.621724      74.981894       0.720552       0.354076      -1.143874      -0.007920      -0.005669      -0.009654       0.013713      -0.081571      -0.023941      -0.047949       0.131879       0.085798      -0.136574       0.045966       0.090609              8.583398      10.567227      -3.110263       2.165267       9.086340      -1.685450       6.096627          -0.002287
          310              O       6.962900       6.914880      15.048030      -0.533994      29.125095 0.45105895E+03  0.10403793E+05                                 7.455350                            6.578977       0.746152       2.290460                    0.997974      27.078864      70.298653       0.737960       0.359844      -1.135454      -0.005604       0.016701      -0.020006       0.026657       0.051890      -0.042133       0.057749      -0.100495       0.161051      -0.121569       0.023303       0.098265              7.995683       8.509098       2.953811      -1.501434       9.867015      -1.821544       5.610937           0.000225
          311              O       0.806907       2.593937      51.842492      -0.530427      27.164595 0.45551899E+03  0.10570320E+05                                 7.245006                            6.631543       0.240942       2.151450                    0.997321      26.450833      69.686205       0.729072       0.362038      -1.129678      -0.104398       0.063540       0.086277       0.149600      -0.045077      -0.062515       0.059628       0.183118      -0.145785      -0.118503      -0.036235       0.154737              7.715454       9.771022      -0.799648      -1.985468       7.443474       1.131398       5.931866          -0.005333
          312              O       0.955255       3.225057       2.340291      -0.533219      24.324895 0.40926138E+03  0.92770554E+04                                 6.707573                            6.274814       0.166988       2.125262                    0.996246      26.521308      69.817805       0.748970       0.360772      -1.126889      -0.114088      -0.061979      -0.092364       0.159338       0.023336       0.049093       0.060480       0.236913      -0.246684      -0.141636      -0.032477       0.174113              6.922860       8.443407       1.253483       1.497961       6.854534       1.404346       5.470639          -0.004125

******************************************************
Auxiliary information for the entire system
The total spin magnetic moment of the unit cell is   5.992935
The total net atomic charge of the unit cell is   0.000008
Accuracy of reproducing the electrostatic potential in the unit cell:
  The inner radius (bohr) =    5.0000
  The outer radius (bohr) =   12.0000
  Valid grid points have density less than (e/(bohr^3)) =    0.0001
  The number of valid grid points were=        57265
  The rms potential error without charges in kcal/mol is=      5.10510
  The rms potential error with partial charges in kcal/mol is=      0.72710
  The RRMSE value at monopole order=      0.14243
  The rms potential error with partial charges and cloud penetration in kcal/mol is=      0.72985
  The RRMSE value at monopole order with cloud penetration is=      0.14297
  The rms potential error with partial charges and atomic dipoles in kcal/mol is=      0.32076
  The RRMSE value at dipole order=      0.06283
  The rms potential error with partial charges, atomic dipoles and cloud penetration in kcal/mol is=      0.30603
  The RRMSE value at dipole order with cloud penetration=      0.05995

******************************************************
The electron densities and ab initio electrostatic potential were computed in VASP using the PBE functional and
projector augmented wave method. See the main text of the journal article for a description of computational details.
The atomic charges, dipoles, and quadrupoles were computed with the DDEC6 method as described in
(a) T. A. Manz and N. Gabaldon Limas, RSC Adv. 6 (2016) 47771-47801 DOI: 10.1039/c6ra04656h
(b) N. Gabaldon Limas and T. A. Manz, RSC Adv. 8 (2018) 2678-2707 DOI: 10.1039/c7ra11829e.
For each atom in the material, the electron cloud parameters were fit to the spherically averaged atom-in-material
electron density using radial positions for which this density was between 10^-4 and 10^-2 electrons per cubic bohr.
The polarizabilities, dispersion coefficients, and quantum Drude oscillator (QDO) parameters were fit using the MCLF method.
The magnetic structure of the system was optimized in VASP from the default ferromagnetic initial guess using spin polarization.
The atomic spin moments (ASMs) were computed on this optimized magnetic structure using the DDEC6 partition as inputs
to the method of T. A. Manz and D. S. Sholl, J. Chem. Theory Comput. 7 (2011) 4146-4164 DOI: 10.1021/ct200539n.
The RMSE and RRMSE were computed using a uniform grid with Ewald summation.
