# Supplementary material for: A collection of forcefield precursors for metal–organic frameworks
Source: RSC Adv. 2019 Nov 13;9(63):36492–507. doi: 10.1039/c9ra07327b (PMC9075174; doi:10.1039/c9ra07327b)
Supplement: RA-009-C9RA07327B-s3615 [file RA-009-C9RA07327B-s3615.xyz]

  246
jmolscript: load "" {1 1 1} spacegroup "x,y,z" unitcell [{     16.812800     0.000000     0.000000 }, {     -4.539381    16.188399     0.000000 }, {     -4.539381    -5.987354    15.040474 }]
Cu     0.663687    10.083207     9.233347     0.707369
Cu     0.990320    10.081824     5.866838     0.725969
Cu    -1.507322    11.853533     7.308317     0.713276
Cu     4.489998     1.948325    12.783200     0.708167
Cu     1.390674     1.418476    11.536796     0.726787
Cu     2.723612    -0.801734    13.716010     0.713098
Cu     9.529540     7.335355     6.538094     0.707432
Cu     9.440019     4.091385     5.584829     0.726954
Cu    11.820282     6.143184     4.328047     0.713059
Cu     7.070351     0.117838     5.807127     0.700460
Cu     6.743718     0.119221     9.173636     0.720730
Cu     9.241360    -1.652488     7.732157     0.725109
Cu     3.244040     8.252720     2.257274     0.708256
Cu     6.343364     8.782569     3.503678     0.728958
Cu     5.010426    11.002779     1.324464     0.713809
Cu    -1.795502     2.865690     8.502380     0.708136
Cu    -1.705981     6.109660     9.455645     0.726267
Cu    -4.086244     4.057861    10.712427     0.713403
H      3.327342     8.342636     9.782324     0.111411
H      4.642337     7.313990     7.905273     0.129646
H      3.484160     8.037215     5.787574     0.102397
H      0.135513    10.809796     2.848666     0.103445
H     -1.823982    12.254595     2.334282     0.139206
H     -2.787219    12.922265     4.581328     0.113615
H      0.960817    -3.653501     9.686065     0.110846
H      1.403897    -4.392979    12.011323     0.130674
H     -0.935215    10.632715    11.979738     0.115481
H      0.549262     5.982338    11.457833     0.130284
H     -0.593360     6.750474    12.260994     0.138478
H      2.172164     7.054042    12.596397     0.129891
H      1.110798     8.044668    13.271714     0.125515
H      0.885989    11.781919     7.563854     0.374688
H      4.881781     4.824578    11.369094     0.111368
H      3.213876     5.722598     9.719154     0.129580
H      1.374564     4.003988     9.607855     0.102316
H     -1.337787    -0.234387    11.096862     0.103027
H     -1.783412    -2.394420    12.248962     0.139059
H      0.249061    -2.824885    13.700368     0.113784
H      9.706670     3.719719     0.188006     0.111022
H     11.930522     4.803478     0.360971     0.130609
H      7.182884     1.042862    14.309507     0.115565
H      7.971281     2.805671     9.795861     0.130355
H      8.724732     1.830252    10.806581     0.137692
H      8.169992     4.546890    11.212673     0.129866
H      8.707904     3.595422    12.382822     0.125557
H      2.331532     1.573947    13.743985     0.374908
H      7.134436     7.070639     8.687378     0.111177
H      5.788949     4.961115     8.911481     0.129763
H      6.798018     3.333812     7.273573     0.103058
H     10.371749     1.518950     3.886458     0.103167
H     12.291945     1.594578     2.305705     0.139121
H     13.194889     3.958640     2.442573     0.113678
H     -3.777232     9.021893     3.525487     0.111054
H     -4.608877    11.098320     4.596369     0.130651
H     10.490337    10.401524     6.261349     0.115228
H      5.611865     9.852360     6.229764     0.130602
H      6.659976    10.928773     5.697332     0.138141
H      6.205591    10.225223     8.371528     0.130956
H      7.445990    11.131703     7.920314     0.126208
H     11.105143     5.535449     6.545614     0.375025
H      4.406696     1.858409     5.258150     0.111416
H      3.091701     2.887055     7.135201     0.129348
H      4.249878     2.163830     9.252900     0.102136
H      7.598525    -0.608751    12.191808     0.103392
H      9.558020    -2.053550    12.706192     0.139456
H     10.521257    -2.721220    10.459146     0.113388
H      6.773221    13.854546     5.354409     0.110578
H      6.330141    14.594024     3.029151     0.130770
H      8.669253    -0.431670     3.060736     0.116138
H      7.184776     4.218707     3.582641     0.129431
H      8.327398     3.450571     2.779480     0.137631
H      5.561874     3.147003     2.444077     0.129937
H      6.623240     2.156377     1.768760     0.125499
H      6.848049    -1.580874     7.476620     0.374639
H      2.852257     5.376467     3.671380     0.111736
H      4.520162     4.478447     5.321320     0.130065
H      6.359474     6.197057     5.432619     0.102229
H      9.071825    10.435432     3.943612     0.102718
H      9.517450    12.595465     2.791512     0.139081
H      7.484977    13.025930     1.340106     0.113573
H     -1.972632     6.481326    14.852468     0.111000
H     -4.196484     5.397567    14.679503     0.130780
H      0.551154     9.158183     0.730967     0.115625
H     -0.237243     7.395374     5.244613     0.129968
H     -0.990694     8.370793     4.233893     0.138033
H     -0.435954     5.654155     3.827801     0.129822
H     -0.973866     6.605623     2.657652     0.125534
H      5.402506     8.627098     1.296489     0.375228
H      0.599602     3.130406     6.353096     0.111617
H      1.945089     5.239930     6.128993     0.129755
H      0.936020     6.867233     7.766901     0.102355
H     -2.637711     8.682095    11.154016     0.103054
H     -4.557907     8.606467    12.734769     0.139324
H     -5.460851     6.242405    12.597901     0.113770
H     11.511270     1.179152    11.514987     0.110992
H     12.342915    -0.897275    10.444105     0.130239
H     -2.756299    -0.200479     8.779125     0.115444
H      2.122173     0.348685     8.810710     0.130602
H      1.074062    -0.727728     9.343142     0.138169
H      1.528447    -0.024178     6.668946     0.130085
H      0.288048    -0.930658     7.120160     0.125206
H     -3.371105     4.665596     8.494860     0.374939
C      3.138814     8.442131     8.857335    -0.005855
C      3.872801     7.864595     7.831575    -0.223277
C      3.226090     8.273397     6.670450     0.011796
C     -0.445783    11.198434     3.490894    -0.000256
C     -1.512839    11.997495     3.191589    -0.240407
C     -2.042634    12.347620     4.442956     0.009825
C     -2.817869    12.048029     9.977850    -0.002344
C     -2.578885    11.651403    11.254787    -0.212193
C     -1.377328    11.007570    11.229218    -0.014374
C      0.222661     7.880011    10.761459     0.645831
C      0.308123     6.852901    11.865430    -0.319947
C      1.247127     7.120130    12.946840    -0.288894
C      1.093478     6.179018    14.086908     0.648436
C      4.069769     4.401083    11.119422    -0.005424
C      3.159638     4.908171    10.203458    -0.222904
C      2.149940     3.953388    10.153824     0.012383
C     -0.744713    -0.671801    11.695473    -0.000755
C     -1.008928    -1.854103    12.327172    -0.240703
C      0.128883    -2.085280    13.115293     0.010033
C      5.396315    -1.413379    14.884053    -0.002302
C      6.615364    -0.823344    14.987832    -0.212670
C      6.497356     0.391468    14.380197    -0.014615
C      6.760699     2.127014    11.301412     0.645495
C      8.090993     2.588800    10.755443    -0.319620
C      8.709714     3.737517    11.403687    -0.289107
C     10.106234     3.969539    10.950969     0.648404
C      7.281137     6.268444     8.201570    -0.006150
C      6.526877     5.111707     8.333927    -0.222711
C      7.095106     4.222401     7.428490     0.012994
C     10.902901     2.283840     3.701461    -0.000556
C     11.960387     2.305963     2.836633    -0.240780
C     12.440550     3.622303     2.913340     0.009807
C     12.361396     9.070708     4.191780    -0.002119
C     11.914975    10.211597     4.778359    -0.212274
C     10.970638     9.824236     5.682291    -0.014907
C      7.527242     9.132175     6.156066     0.645491
C      6.515202    10.229995     6.383177    -0.320076
C      6.518980    10.873640     7.690194    -0.288154
C      5.654304    12.081561     7.738324     0.648207
C      4.595224     1.758914     6.183139    -0.007442
C      3.861237     2.336450     7.208899    -0.224807
C      4.507948     1.927648     8.370024     0.008790
C      8.179821    -0.997389    11.549580     0.003741
C      9.246877    -1.796450    11.848885    -0.239046
C      9.776672    -2.146575    10.597518     0.010658
C     10.551907    -1.846984     5.062624    -0.004766
C     10.312923    -1.450358     3.785687    -0.211872
C      9.111366    -0.806525     3.811256    -0.011699
C      7.511377     2.321034     4.279015     0.645644
C      7.425915     3.348144     3.175044    -0.320646
C      6.486911     3.080915     2.093634    -0.288902
C      6.640560     4.022027     0.953566     0.648690
C      3.664269     5.799962     3.921052    -0.004473
C      4.574400     5.292874     4.837016    -0.221758
C      5.584098     6.247657     4.886650     0.011234
C      8.478751    10.872846     3.345001     0.001093
C      8.742966    12.055148     2.713302    -0.240010
C      7.605155    12.286325     1.925181     0.012815
C      2.337723    11.614424     0.156421    -0.005271
C      1.118674    11.024389     0.052642    -0.213258
C      1.236682     9.809577     0.660277    -0.016160
C      0.973339     8.074031     3.739062     0.645808
C     -0.356955     7.612245     4.285031    -0.320032
C     -0.975676     6.463528     3.636787    -0.288964
C     -2.372196     6.231506     4.089505     0.648579
C      0.452901     3.932601     6.838904    -0.005106
C      1.207161     5.089338     6.706547    -0.222520
C      0.638932     5.978644     7.611984     0.011979
C     -3.168863     7.917205    11.339013    -0.000774
C     -4.226349     7.895082    12.203841    -0.240409
C     -4.706512     6.578742    12.127134     0.010064
C     -4.627358     1.130337    10.848694    -0.002302
C     -4.180937    -0.010552    10.262115    -0.213259
C     -3.236600     0.376809     9.358183    -0.014635
C      0.206796     1.068870     8.884408     0.645924
C      1.218836    -0.028950     8.657297    -0.319978
C      1.215058    -0.672595     7.350280    -0.288842
C      2.079734    -1.880516     7.302150     0.648480
N      2.125406     9.163375     8.354983    -0.189077
N      2.176742     9.055898     6.998333    -0.203013
N     -0.334121    11.039689     4.824984    -0.225122
N     -1.348396    11.757572     5.396522    -0.181466
N     -1.803006    11.639165     9.191234    -0.178580
N     -0.923240    10.996670     9.955290    -0.196330
N      3.637140     3.227273    11.603726    -0.188685
N      2.447915     2.947120    11.002107    -0.203046
N      0.475127    -0.213778    12.041403    -0.225136
N      1.004614    -1.118701    12.919767    -0.181180
N      4.564215    -0.592699    14.213248    -0.178505
N      5.238999     0.510216    13.898902    -0.196162
N      8.249211     6.090585     7.290118    -0.189691
N      8.131865     4.822586     6.807319    -0.202914
N     10.719903     3.499416     4.254950    -0.224872
N     11.684975     4.319941     3.739062    -0.181371
N     11.693708     8.019288     4.706164    -0.178461
N     10.837541     8.480022     5.614609    -0.196731
N      5.608632     1.037670     6.685491    -0.192767
N      5.557296     1.145147     8.042141    -0.203148
N      8.068159    -0.838644    10.215490    -0.224497
N      9.082434    -1.556527     9.643952    -0.178251
N      9.537044    -1.438120     5.849240    -0.174833
N      8.657278    -0.795625     5.085184    -0.200584
N      4.096898     6.973772     3.436748    -0.192793
N      5.286123     7.253925     4.038367    -0.199895
N      7.258911    10.414823     2.999071    -0.221221
N      6.729424    11.319746     2.120707    -0.182259
N      3.169823    10.793744     0.827226    -0.179293
N      2.495039     9.690829     1.141572    -0.202235
N     -0.515173     4.110460     7.750356    -0.188957
N     -0.397827     5.378459     8.233155    -0.203342
N     -2.985865     6.701629    10.785524    -0.225319
N     -3.950937     5.881104    11.301412    -0.181287
N     -3.959670     2.181757    10.334310    -0.178185
N     -3.103503     1.721023     9.425865    -0.196012
O      0.900878     8.938667    10.859222    -0.489280
O     -0.544431     7.679865     9.771796    -0.558336
O      5.232506    12.636222     0.175974    -0.542412
O      1.316359     4.980564    13.921463    -0.605749
O      0.276975    10.991946     7.494668    -0.741715
O      6.288033     2.698851    12.321156    -0.489898
O      6.153749     1.160140    10.749427    -0.559616
O     -5.755327     3.820480    11.805268    -0.543038
O     10.324844     4.262316     9.776308    -0.606168
O      2.715394     1.049081    12.984441    -0.741644
O      8.363465     8.875764     7.064511    -0.488276
O      7.541640     8.505852     5.053599    -0.556048
O     10.754180    -2.961740     7.915801    -0.537380
O      4.440183    11.968152     7.575887    -0.603307
O     10.508940     5.766937     5.777046    -0.741723
O      6.833160     1.262378     4.181252    -0.491792
O      8.278469     2.521180     5.268678    -0.559715
O      2.501532    -2.435177    14.864500    -0.543105
O      6.417679     5.220481     1.119011    -0.606399
O      7.457063    -0.790901     7.545806    -0.741589
O      1.446005     7.502194     2.719318    -0.490225
O      1.580289     9.040905     4.291047    -0.558805
O     13.489365     6.380565     3.235206    -0.543113
O     -2.590806     5.938729     5.264166    -0.606093
O      5.018644     9.151964     2.056033    -0.742923
O     -0.629427     1.325281     7.975963    -0.489136
O      0.192398     1.695193     9.986875    -0.558738
O     -3.020142    13.162785     7.124673    -0.543527
O      3.293855    -1.767107     7.464587    -0.605194
O     -2.774902     4.434108     9.263428    -0.741783

The following XYZ coordinates are in angstroms. Other properties are in atomic units.
The sperically averaged electron density of each atom fit to a function of the form exp(a - br)
eigen_1, eigen_2 and eigen_3 are the three eigenvalues of traceless quadrupole moment tensor
  atom number  atomic symbol              X              Y              Z     net charge C6 coefficient C8 coefficient C10 coefficient fluctuating dipole atomic polarizability isotropic forcefield polarizability              a              b squared Pearson coefficient          <r^3>          <r^4>         wp_QDO          m_QDO          q_QDO       dipole_x       dipole_y       dipole_z         dipole            Qxy            Qxz            Qyz     Q(x^2-y^2)  Q(3z^2 - R^2)        eigen_1        eigen_2        eigen_3 static polarizability      alpha(xx)      alpha(xy)      alpha(xz)      alpha(yy)      alpha(yz)      alpha(zz) atomic spin moment
            1             Cu       0.663687      10.083207       9.233347       0.707369      69.105017 0.10938256E+04  0.30496038E+05                                14.801764                           11.603683       0.813206       2.144890                    0.996730      44.491190     114.431443       0.475922       0.461610      -1.101466      -0.025234      -0.022967      -0.018185       0.038664       0.019541       0.086438      -0.067673      -0.018831       0.317885      -0.126304      -0.031600       0.157904             17.794433      17.424288      -6.559336      -5.607941      19.572948      -1.989144      16.386062          -0.530810
            2             Cu       0.990320      10.081824       5.866838       0.725969      64.137301 0.10474695E+04  0.28843805E+05                                13.913763                           11.270898       0.901305       2.181039                    0.996428      43.722208     111.186461       0.489089       0.454786      -1.107314       0.007103       0.003315      -0.000085       0.007839       0.002657      -0.116995       0.075869       0.044465       0.215038      -0.130541      -0.039697       0.170237             15.662008      14.440704      -6.545874       3.033308      15.449538       0.150189      17.095783           0.647498
            3             Cu      -1.507322      11.853533       7.308317       0.713276      67.512948 0.11355815E+04  0.31960871E+05                                14.546612                           11.820731       0.739125       2.120566                    0.996393      44.749131     115.672654       0.471633       0.461426      -1.101481       0.029429       0.013970       0.006546       0.033228      -0.114917       0.021798      -0.010154       0.070811      -0.301613      -0.103252      -0.069299       0.172551             16.596842      12.023852      -4.881212      -1.980544      15.386748       0.764517      22.379926           0.600019
            4             Cu       4.489998       1.948325      12.783200       0.708167      69.044604 0.10927591E+04  0.30458321E+05                                14.792755                           11.597613       0.814134       2.145394                    0.996729      44.472750     114.362250       0.476081       0.461577      -1.101506      -0.001293      -0.026447      -0.028052       0.038575       0.112979      -0.011448       0.048824       0.090035      -0.208910      -0.126302      -0.031603       0.157906             17.782542      19.566978      -2.175999      -0.242717      16.021410      -8.544091      17.759237          -0.529841
            5             Cu       1.390674       1.418476      11.536796       0.726787      64.049025 0.10458693E+04  0.28787621E+05                                13.899814                           11.261246       0.903095       2.181965                    0.996416      43.694866     111.079532       0.489385       0.454702      -1.107408      -0.003329       0.006753       0.003137       0.008156      -0.090008       0.106926      -0.012185       0.127173       0.035877      -0.130912      -0.039330       0.170242             15.645176      13.857950       5.075774       1.983353      17.318244      -4.586829      15.759335           0.646621
            6             Cu       2.723612      -0.801734      13.716010       0.713098      67.509072 0.11355505E+04  0.31959494E+05                                14.545427                           11.820158       0.739343       2.120614                    0.996393      44.750420     115.671645       0.471673       0.461393      -1.101510      -0.007031       0.028564       0.015357       0.033184       0.011096      -0.018685      -0.107617      -0.204662      -0.023241      -0.103239      -0.069114       0.172353             16.594876      20.263933       2.277821       4.269436      12.653299      -4.273320      16.867395           0.599348
            7             Cu       9.529540       7.335355       6.538094       0.707432      69.037760 0.10927165E+04  0.30456629E+05                                14.791464                           11.597221       0.815222       2.145769                    0.996718      44.472349     114.357698       0.476102       0.461564      -1.101521      -0.014800      -0.005648      -0.034143       0.037639      -0.090577      -0.012299       0.101146      -0.094905       0.046670      -0.126941      -0.031048       0.157989             17.779744      22.805953       1.499248      -4.832241      20.145197      -3.550276      10.388080          -0.530338
            8             Cu       9.440019       4.091385       5.584829       0.726954      64.084374 0.10464371E+04  0.28807687E+05                                13.905625                           11.264819       0.901754       2.181443                    0.996414      43.703714     111.117240       0.489265       0.454744      -1.107362       0.001278      -0.002979       0.007381       0.008062       0.100682       0.030096      -0.037137      -0.179101      -0.199014      -0.130604      -0.039334       0.169937             15.652274      18.767300       1.345266      -5.196456      14.230886       4.204647      13.958637           0.646301
            9             Cu      11.820282       6.143184       4.328047       0.713059      67.512742 0.11355964E+04  0.31961250E+05                                14.546219                           11.820570       0.738955       2.120484                    0.996393      44.751159     115.676085       0.471653       0.461407      -1.101497       0.005541      -0.005784       0.032238       0.033219       0.028653      -0.113931      -0.028326       0.176246       0.050408      -0.103250      -0.069146       0.172396             16.595854      17.678546       2.401646      -2.591474      21.815905       3.110680      10.293112           0.599563
           10             Cu       7.070351       0.117838       5.807127       0.700460      69.654972 0.11033449E+04  0.30833025E+05                                14.882970                           11.657399       0.811823       2.142624                    0.996654      44.647486     115.026399       0.474546       0.461874      -1.101135       0.025905       0.022976       0.017675       0.038877       0.018388       0.086739      -0.068559      -0.019016       0.324560      -0.126530      -0.033808       0.160339             17.900808      17.533686      -6.602680      -5.657702      19.684192      -1.991794      16.484545          -0.624840
           11             Cu       6.743718       0.119221       9.173636       0.720730      64.495966 0.10546084E+04  0.29094046E+05                                13.969906                           11.313902       0.894893       2.177684                    0.996432      43.838950     111.640252       0.487785       0.455161      -1.106922      -0.006391      -0.004297       0.001546       0.007855       0.002669      -0.116537       0.075730       0.044449       0.216825      -0.130187      -0.039898       0.170085             15.724870      14.494601      -6.567886       3.052096      15.503619       0.147741      17.176390          -0.646046
           12             Cu       9.241360      -1.652488       7.732157       0.725109      66.516715 0.11166048E+04  0.31282563E+05                                14.392589                           11.711727       0.747944       2.126912                    0.996456      44.442010     114.470373       0.474602       0.460653      -1.102369      -0.027715      -0.011113      -0.005282       0.030323      -0.109788       0.022262      -0.009216       0.072838      -0.305264      -0.104559      -0.064023       0.168582             16.407458      11.904072      -4.817641      -1.949347      15.207398       0.748728      22.110903           0.497889
           13             Cu       3.244040       8.252720       2.257274       0.708256      69.078584 0.10925502E+04  0.30449927E+05                                14.794061                           11.592907       0.823745       2.148163                    0.996634      44.479716     114.361646       0.476416       0.461291      -1.101717       0.002452       0.025495       0.027941       0.037904       0.113505      -0.011628       0.048758       0.091653      -0.215399      -0.127112      -0.032592       0.159704             17.790196      19.564424      -2.188477      -0.231535      16.038412      -8.557528      17.767751           0.644780
           14             Cu       6.343364       8.782569       3.503678       0.728958      63.843636 0.10424143E+04  0.28667368E+05                                13.869913                           11.242491       0.900490       2.181981                    0.996500      43.632790     110.855063       0.489827       0.454691      -1.107470       0.004234      -0.006029      -0.003611       0.008205      -0.089501       0.105368      -0.011271       0.125853       0.037923      -0.130405      -0.037586       0.167990             15.606985      13.828500       5.054931       1.985039      17.269413      -4.571213      15.723042          -0.547988
           15             Cu       5.010426      11.002779       1.324464       0.713809      67.514568 0.11353994E+04  0.31954033E+05                                14.545761                           11.818787       0.740046       2.120848                    0.996376      44.747880     115.661197       0.471738       0.461348      -1.101543       0.009050      -0.028838      -0.015019       0.033751       0.011236      -0.017735      -0.107967      -0.205228      -0.022836      -0.103001      -0.069800       0.172801             16.595557      20.275344       2.281120       4.269450      12.651330      -4.268857      16.859997           0.612265
           16             Cu      -1.795502       2.865690       8.502380       0.708136      69.009131 0.10922102E+04  0.30438518E+05                                14.786500                           11.593786       0.815631       2.145952                    0.996728      44.465948     114.327934       0.476226       0.461504      -1.101574       0.015028       0.005720       0.034570       0.038127      -0.090293      -0.012338       0.100900      -0.094796       0.047049      -0.126598      -0.031023       0.157621             17.773706      22.796776       1.487777      -4.828217      20.140282      -3.546966      10.384061           0.532671
           17             Cu      -1.705981       6.109660       9.455645       0.726267      64.098487 0.10467929E+04  0.28820096E+05                                13.907834                           11.267005       0.901960       2.181433                    0.996418      43.709719     111.139625       0.489197       0.454765      -1.107342      -0.001445       0.003130      -0.007602       0.008348       0.100910       0.030231      -0.037177      -0.179527      -0.199926      -0.130936      -0.039455       0.170391             15.654601      18.768431       1.340684      -5.200563      14.232584       4.205667      13.962789          -0.645095
           18             Cu      -4.086244       4.057861      10.712427       0.713403      67.468141 0.11347703E+04  0.31931465E+05                                14.539064                           11.815642       0.740340       2.121090                    0.996387      44.736773     115.618513       0.471799       0.461358      -1.101552      -0.005298       0.005704      -0.031874       0.032811       0.028495      -0.113734      -0.028495       0.176446       0.050710      -0.103453      -0.068814       0.172267             16.586997      17.669156       2.397581      -2.590418      21.802366       3.108983      10.289469          -0.599113
           19              H       3.327342       8.342636       9.782324       0.111411       1.246346 0.91687140E+01  0.91794129E+02                                 1.824756                            1.708843      -0.846035       2.473784                    0.999188       3.329923       8.979289       0.512239       1.194337      -0.731791       0.015166      -0.007049       0.046538       0.049452      -0.014662       0.009070      -0.002335       0.009179       0.041064      -0.022567       0.002211       0.020356              1.851794       1.539335      -0.019835       0.066674       1.563162      -0.185801       2.452885           0.000264
           20              H       4.642337       7.313990       7.905273       0.129646       0.998449 0.68373545E+01  0.65112334E+02                                 1.694301                            1.560999      -1.120801       2.342033                    0.997461       3.595840      10.204963       0.481263       1.336436      -0.695117       0.028036      -0.018818       0.003664       0.033964      -0.011152       0.003263      -0.002885       0.010627       0.038533      -0.018791       0.003875       0.014916              1.782081       2.213458      -0.565578      -0.014654       1.784184      -0.074794       1.348601           0.000016
           21              H       3.484160       8.037215       5.787574       0.102397       1.111607 0.81190351E+01  0.81642037E+02                                 1.886076                            1.750740      -1.541247       2.134072                    0.991600       4.175630      12.642058       0.430255       1.415697      -0.677364       0.015486      -0.014483      -0.041041       0.046194      -0.010484      -0.001776       0.003799       0.004332       0.027907      -0.015495       0.003620       0.011875              1.943637       1.747951      -0.135058      -0.402412       1.568730       0.289116       2.514230          -0.000298
           22              H       0.135513      10.809796       2.848666       0.103445       1.129861 0.78850307E+01  0.78054390E+02                                 1.858203                            1.688617      -1.242361       2.276176                    0.995094       3.880517      11.341931       0.456270       1.356095      -0.690451       0.026766      -0.013644      -0.031058       0.043211      -0.009424      -0.000209       0.001277       0.014736       0.011406      -0.013927       0.003777       0.010150              1.948903       1.967047      -0.354945      -0.661886       1.648524       0.321260       2.231139           0.000187
           23              H      -1.823982      12.254595       2.334282       0.139206       1.175160 0.81849237E+01  0.79002111E+02                                 1.696187                            1.569186      -0.914174       2.452460                    0.999110       3.122375       8.048711       0.562492       1.128146      -0.748405      -0.011857       0.009587      -0.034013       0.037274      -0.019214       0.002073      -0.002086       0.011831       0.045331      -0.027664       0.010655       0.017009              1.741718       1.497573      -0.086293       0.259909       1.421827      -0.251685       2.305754           0.000482
           24              H      -2.787219      12.922265       4.581328       0.113615       1.268420 0.90655638E+01  0.90441277E+02                                 1.838965                            1.691866      -0.874462       2.460207                    0.999103       3.329377       8.941352       0.518521       1.184045      -0.733894      -0.037693       0.032514       0.000889       0.049786      -0.020804       0.005698      -0.003835       0.006246      -0.000926      -0.020916      -0.002257       0.023173              1.901112       2.177635      -0.507310      -0.146208       1.959174       0.209396       1.566526           0.000265
           25              H       0.960817      -3.653501       9.686065       0.110846       1.347220 0.10045296E+02  0.10388978E+03                                 1.989924                            1.839853      -0.991904       2.405446                    0.997826       3.571203      10.100914       0.468664       1.263673      -0.714612      -0.039815       0.025537      -0.008608       0.048078      -0.015564       0.000197      -0.004400       0.019653      -0.000380      -0.019093       0.000339       0.018755              2.040753       2.288321      -0.622927       0.250778       2.119141      -0.222891       1.714797          -0.000245
           26              H       1.403897      -4.392979      12.011323       0.130674       1.129081 0.78633568E+01  0.76489104E+02                                 1.759513                            1.617323      -0.931516       2.436699                    0.998959       3.375981       9.258477       0.504775       1.247432      -0.716976      -0.018672       0.004473       0.030214       0.035799      -0.009521      -0.004590      -0.007029       0.017355       0.040986      -0.021660       0.005875       0.015785              1.822182       1.689060      -0.216730      -0.509267       1.640217       0.297478       2.137269           0.000099
           27              H      -0.935215      10.632715      11.979738       0.115481       1.180384 0.84454819E+01  0.82993673E+02                                 1.770628                            1.647659      -0.797379       2.499427                    0.999557       3.278550       8.814026       0.517064       1.205428      -0.728700       0.016431      -0.015594       0.044955       0.050339      -0.010370       0.000769      -0.008520       0.014088       0.057501      -0.023352       0.001834       0.021518              1.806804       1.589191      -0.237711       0.350538       1.768287      -0.305305       2.062935           0.000362
           28              H       0.549262       5.982338      11.457833       0.130284       1.178351 0.97959246E+01  0.10267274E+03                                 1.939931                            1.899610      -1.513287       2.151173                    0.991687       4.117333      12.500331       0.423040       1.381385      -0.685285       0.017587      -0.024611       0.001176       0.030272       0.000557      -0.001829       0.002270      -0.013568       0.003408      -0.007804       0.000720       0.007084              1.969276       1.690901      -0.350709      -0.123554       2.283481       0.376247       1.933446          -0.000106
           29              H      -0.593360       6.750474      12.260994       0.138478       1.004718 0.79865159E+01  0.79352888E+02                                 1.740237                            1.714501      -1.202194       2.311890                    0.994423       3.727437      10.933058       0.446634       1.380223      -0.687060      -0.019953      -0.002000       0.026569       0.033287       0.001466      -0.007514      -0.001256       0.005746      -0.001245      -0.006383      -0.002973       0.009357              1.746795       2.130583       0.029005      -0.239332       1.393461      -0.097514       1.716340           0.000012
           30              H       2.172164       7.054042      12.596397       0.129891       1.246080 0.10129426E+02  0.10420865E+03                                 1.845773                            1.806016      -0.940220       2.428304                    0.997457       3.461201       9.532033       0.493058       1.207506      -0.728120       0.019749      -0.005213      -0.015050       0.025371       0.002265       0.001504       0.000145       0.018034       0.000345      -0.009355      -0.000128       0.009483              1.852533       2.199895      -0.100833      -0.335817       1.533787      -0.003924       1.823916           0.000433
           31              H       1.110798       8.044668      13.271714       0.125515       1.226421 0.96631897E+01  0.97639648E+02                                 1.776439                            1.723117      -1.028896       2.381732                    0.997500       3.394886       9.079609       0.526090       1.152233      -0.741289      -0.012253       0.024141       0.008129       0.028267      -0.003603       0.004645       0.009152      -0.003257      -0.017875      -0.013527       0.003544       0.009982              1.796955       1.407062      -0.109533       0.000536       2.218689       0.177870       1.765115          -0.000017
           32              H       0.885989      11.781919       7.563854       0.374688       0.780090 0.60372177E+01  0.57511595E+02                                 1.632778                            1.625951      -1.824555       2.131951                    0.992952       3.248744      10.218942       0.391542       1.642136      -0.639789       0.024451       0.033674       0.003212       0.041739       0.018551       0.001301       0.002038      -0.012190      -0.039663      -0.013409      -0.012876       0.026285              1.644801       1.630054       0.194958      -0.001398       1.877156       0.020261       1.427193           0.000484
           33              H       4.881781       4.824578      11.369094       0.111368       1.246329 0.91685695E+01  0.91791886E+02                                 1.824678                            1.708784      -0.845475       2.473983                    0.999192       3.330029       8.979397       0.512271       1.194273      -0.731804       0.040012       0.026980       0.010710       0.049432       0.015485       0.009424      -0.007971      -0.002343      -0.028777      -0.022509       0.002171       0.020338              1.851713       2.355708       0.298198       0.162715       1.642321       0.052115       1.557111           0.000239
           34              H       3.213876       5.722598       9.719154       0.129580       0.997701 0.68310324E+01  0.65035558E+02                                 1.693383                            1.560236      -1.117509       2.343614                    0.997486       3.593905      10.197390       0.481411       1.336367      -0.695143       0.002324       0.029831      -0.016078       0.033968       0.009346       0.008583      -0.007147       0.003224      -0.031036      -0.018804       0.003943       0.014860              1.781053       1.412158      -0.028929      -0.053074       2.258714      -0.565718       1.672287           0.000023
           35              H       1.374564       4.003988       9.607855       0.102316       1.111180 0.81148404E+01  0.81587222E+02                                 1.885461                            1.750196      -1.539711       2.134798                    0.991605       4.174166      12.635588       0.430367       1.415548      -0.677400      -0.035748       0.006145      -0.028602       0.046192       0.003720       0.010790      -0.007770       0.003649      -0.005971      -0.015488       0.003618       0.011870              1.942996       2.321859      -0.162727       0.588808       1.610987      -0.119606       1.896143          -0.000273
           36              H      -1.337787      -0.234387      11.096862       0.103027       1.132004 0.79028446E+01  0.78267004E+02                                 1.859655                            1.689840      -1.242618       2.275682                    0.995092       3.883554      11.349708       0.456427       1.355000      -0.690660      -0.030101       0.019309      -0.024108       0.043129       0.001722       0.007633      -0.007029      -0.007049      -0.019844      -0.013955       0.003847       0.010108              1.950459       2.186591      -0.423078       0.573223       1.714238      -0.436689       1.950546           0.000211
           37              H      -1.783412      -2.394420      12.248962       0.139059       1.175836 0.81907059E+01  0.79068770E+02                                 1.696440                            1.569421      -0.914978       2.451863                    0.999104       3.123793       8.051884       0.562644       1.127688      -0.748510      -0.030557      -0.020944      -0.003630       0.037223       0.011409       0.012614      -0.014246       0.002733      -0.033060      -0.027694       0.010693       0.017001              1.741971       2.153214       0.457249       0.112084       1.702736       0.047993       1.369963           0.000481
           38              H       0.249061      -2.824885      13.700368       0.113784       1.267180 0.90544791E+01  0.90301323E+02                                 1.837650                            1.690742      -0.873774       2.460670                    0.999110       3.327490       8.934268       0.518744       1.183921      -0.733927      -0.000579      -0.039371       0.030536       0.049829       0.010743       0.002856      -0.017105      -0.014678      -0.015744      -0.020930      -0.002267       0.023197              1.899718       1.499551      -0.137935       0.158229       2.151787      -0.500719       2.047817           0.000264
           39              H       9.706670       3.719719       0.188006       0.111022       1.345621 0.10030304E+02  0.10369159E+03                                 1.988043                            1.838246      -0.991185       2.405934                    0.997834       3.568602      10.090056       0.468978       1.263352      -0.714688      -0.006069      -0.043090       0.020573       0.048133       0.002926       0.004007      -0.013837      -0.013338      -0.034469      -0.019123       0.000325       0.018798              2.038771       1.707467       0.300531      -0.158243       2.500054      -0.548314       1.908791          -0.000251
           40              H      11.930522       4.803478       0.360971       0.130609       1.129949 0.78704377E+01  0.76571072E+02                                 1.759947                            1.617680      -0.933050       2.435861                    0.998948       3.377067       9.260612       0.504920       1.246860      -0.717097       0.030422      -0.010835       0.015406       0.035780       0.002680       0.007594      -0.008832       0.011525      -0.049091      -0.021682       0.005911       0.015771              1.822631       2.056879      -0.290137       0.477975       1.497903      -0.270925       1.913112           0.000111
           41              H       7.182884       1.042862      14.309507       0.115565       1.179926 0.84414459E+01  0.82942129E+02                                 1.769965                            1.647103      -0.797634       2.499311                    0.999557       3.277942       8.811077       0.517240       1.205192      -0.728753       0.041283       0.028720       0.002170       0.050338       0.009781       0.008409      -0.007350       0.014627      -0.052762      -0.023352       0.001832       0.021519              1.806097       1.969675       0.520237      -0.091356       1.850447      -0.120346       1.598170           0.000354
           42              H       7.971281       2.805671       9.795861       0.130355       1.177840 0.97905977E+01  0.10260496E+03                                 1.939558                            1.899251      -1.513567       2.151173                    0.991673       4.116585      12.498132       0.423019       1.381615      -0.685243       0.004906       0.019707      -0.022459       0.030279       0.000384       0.000005      -0.000239       0.008481       0.021176      -0.007791       0.000729       0.007063              1.968895       1.712378       0.020997       0.247709       1.700674      -0.316339       2.493633          -0.000067
           43              H       8.724732       1.830252      10.806581       0.137692       1.007824 0.80176511E+01  0.79731063E+02                                 1.742883                            1.717053      -1.201646       2.311435                    0.994444       3.733165      10.950681       0.446657       1.378960      -0.687293       0.029712      -0.012233       0.008001       0.033113      -0.007139       0.000329      -0.001412       0.005308      -0.009655      -0.006319      -0.002999       0.009318              1.749434       1.891912      -0.301409       0.055357       1.984007      -0.048522       1.372384          -0.000198
           44              H       8.169992       4.546890      11.212673       0.129866       1.246104 0.10130333E+02  0.10422444E+03                                 1.846141                            1.806385      -0.939196       2.428768                    0.997466       3.461417       9.534159       0.492870       1.207892      -0.728033      -0.016903       0.015750      -0.010411       0.025341      -0.002147       0.002441       0.003428      -0.009269      -0.023064      -0.009331      -0.000111       0.009443              1.852896       1.960290      -0.342040       0.152124       2.027309      -0.183710       1.571089          -0.000509
           45              H       8.707904       3.595422      12.382822       0.125557       1.227010 0.96694907E+01  0.97722040E+02                                 1.777190                            1.723817      -1.029740       2.381313                    0.997492       3.395967       9.084221       0.525905       1.152418      -0.741238       0.001970      -0.012117       0.025429       0.028237       0.001694       0.003348      -0.000745      -0.016264       0.028367      -0.013540       0.003555       0.009985              1.797732       1.662646       0.112593       0.001769       1.450663      -0.105035       2.279886          -0.000461
           46              H       2.331532       1.573947      13.743985       0.374908       0.779665 0.60332617E+01  0.57466972E+02                                 1.632481                            1.625667      -1.826045       2.131518                    0.992916       3.247890      10.217079       0.391469       1.642640      -0.639712      -0.015717       0.021009       0.032449       0.041729      -0.007799      -0.011908       0.015003      -0.003927       0.031825      -0.013370      -0.012858       0.026228              1.644483       1.524028      -0.103034      -0.183408       1.580331       0.136101       1.829090           0.000486
           47              H       7.134436       7.070639       8.687378       0.111177       1.246146 0.91667752E+01  0.91763981E+02                                 1.824009                            1.708231      -0.844918       2.474080                    0.999194       3.329995       8.977077       0.512557       1.193735      -0.731930      -0.010784       0.038404       0.029136       0.049398       0.001161      -0.015596       0.014200      -0.007927      -0.005017      -0.022570       0.002231       0.020339              1.850985       1.571223      -0.178846      -0.082736       2.315793       0.326773       1.665940           0.000259
           48              H       5.788949       4.961115       8.911481       0.129763       0.997438 0.68288518E+01  0.65011810E+02                                 1.693327                            1.560170      -1.118696       2.343208                    0.997476       3.593542      10.197254       0.481320       1.336679      -0.695078      -0.025609      -0.004863       0.021807       0.033985       0.001161      -0.012778       0.008707      -0.013531      -0.009798      -0.018776       0.003930       0.014847              1.781011       2.108205       0.156595      -0.577148       1.445199      -0.210149       1.789628           0.000027
           49              H       6.798018       3.333812       7.273573       0.103058       1.107789 0.80847736E+01  0.81214909E+02                                 1.882333                            1.747516      -1.539494       2.135513                    0.991613       4.167302      12.612105       0.430460       1.416465      -0.677245      -0.018162      -0.042348      -0.004887       0.046337       0.007599      -0.007795       0.005578      -0.008419      -0.018924      -0.015490       0.003593       0.011897              1.939667       1.648948       0.418226      -0.007208       2.604588       0.067018       1.565465          -0.000245
           50              H      10.371749       1.518950       3.886458       0.103167       1.131531 0.78990564E+01  0.78221533E+02                                 1.859315                            1.689580      -1.242835       2.275714                    0.995091       3.882549      11.346868       0.456396       1.355231      -0.690618      -0.020454      -0.036906       0.008919       0.043127       0.005620      -0.010538       0.001668      -0.006456       0.000496      -0.013960       0.003864       0.010095              1.950057       1.857452       0.596632      -0.178294       2.546479      -0.237963       1.446241           0.000250
           51              H      12.291945       1.594578       2.305705       0.139121       1.175112 0.81845076E+01  0.78994694E+02                                 1.695861                            1.568921      -0.914295       2.452288                    0.999110       3.122714       8.048614       0.562678       1.127823      -0.748481       0.012411      -0.028274      -0.020848       0.037257       0.004849      -0.019079       0.010537      -0.012957      -0.023226      -0.027700       0.010687       0.017012              1.741364       1.471998      -0.255724      -0.202303       2.062487       0.427294       1.689607           0.000482
           52              H      13.194889       3.958640       2.442573       0.113678       1.268148 0.90631542E+01  0.90410798E+02                                 1.838656                            1.691606      -0.874432       2.460263                    0.999104       3.329020       8.939936       0.518579       1.183996      -0.733905       0.041470       0.011029      -0.025279       0.049804       0.002325      -0.019975       0.005878       0.012733      -0.011684      -0.020943      -0.002252       0.023196              1.900778       2.238464       0.405164      -0.366103       1.669488      -0.175022       1.794381           0.000275
           53              H      -3.777232       9.021893       3.525487       0.111054       1.345151 0.10026020E+02  0.10363869E+03                                 1.987832                            1.838053      -0.990697       2.406225                    0.997841       3.567914      10.088471       0.468915       1.263626      -0.714632       0.035379       0.003641      -0.032445       0.048142       0.002813      -0.018701      -0.000892      -0.000845      -0.001017      -0.019092       0.000308       0.018784              2.038553       2.452427      -0.049188      -0.638653       1.621113       0.050077       2.042118          -0.000238
           54              H      -4.608877      11.098320       4.596369       0.130651       1.129904 0.78704161E+01  0.76576839E+02                                 1.760514                            1.618155      -0.932821       2.436061                    0.998950       3.377391       9.264244       0.504583       1.247596      -0.716935       0.009425       0.034247      -0.004401       0.035792      -0.000446      -0.013799       0.001607      -0.024824      -0.018611      -0.021657       0.005897       0.015760              1.823267       1.757521       0.467539      -0.027058       2.343391      -0.104017       1.368891           0.000110
           55              H      10.490337      10.401524       6.261349       0.115228       1.181692 0.84571103E+01  0.83133796E+02                                 1.771609                            1.648537      -0.798286       2.498734                    0.999551       3.280623       8.820020       0.517063       1.205054      -0.728780      -0.019305       0.037413       0.027464       0.050266      -0.003146      -0.014758       0.008512      -0.026639      -0.018458      -0.023375       0.001880       0.021495              1.807799       1.879842      -0.303357      -0.289308       1.808715       0.386364       1.734841           0.000348
           56              H       5.611865       9.852360       6.229764       0.130602       1.176409 0.97751771E+01  0.10240328E+03                                 1.938148                            1.897908      -1.512136       2.152055                    0.991689       4.112921      12.484681       0.423116       1.381838      -0.685213      -0.028511      -0.002817       0.009946       0.030327       0.000963       0.004749       0.001683       0.004070      -0.017555      -0.007819       0.000704       0.007115              1.967403       2.420228       0.420839       0.010943       1.891371       0.118178       1.590610          -0.000131
           57              H       6.659976      10.928773       5.697332       0.138141       1.006837 0.80074478E+01  0.79608467E+02                                 1.742174                            1.716308      -1.202579       2.311310                    0.994438       3.731060      10.944948       0.446594       1.379519      -0.687187       0.003483       0.031912      -0.008518       0.033213       0.000906       0.000116      -0.006801      -0.008371      -0.006931      -0.006382      -0.002979       0.009361              1.748751       1.433505       0.034502      -0.166122       1.946589      -0.316142       1.866159           0.000008
           58              H       6.205591      10.225223       8.371528       0.130956       1.240514 0.10071176E+02  0.10345821E+03                                 1.840388                            1.800965      -0.938041       2.430235                    0.997484       3.450995       9.496420       0.493696       1.207707      -0.728104      -0.010272      -0.020772       0.010886       0.025602       0.000725      -0.002627      -0.002018      -0.009280       0.025927      -0.009364      -0.000143       0.009507              1.847005       1.630094       0.175767      -0.207826       2.077642      -0.328792       1.833278           0.000400
           59              H       7.445990      11.131703       7.920314       0.126208       1.218191 0.95792160E+01  0.96566050E+02                                 1.767676                            1.715022      -1.020535       2.386307                    0.997572       3.381343       9.028549       0.527681       1.151438      -0.741526       0.026691       0.009410      -0.001816       0.028359       0.007868       0.000789       0.003118       0.015984       0.010725      -0.013400       0.003379       0.010021              1.787884       2.204326       0.115007       0.171218       1.674617       0.156250       1.484709          -0.000063
           60              H      11.105143       5.535449       6.545614       0.375025       0.778673 0.60234923E+01  0.57352957E+02                                 1.631439                            1.624648      -1.825773       2.131884                    0.992904       3.245943      10.210414       0.391469       1.643241      -0.639628       0.025780      -0.009056       0.031535       0.041726      -0.005528       0.018212      -0.006958       0.013322       0.026638      -0.013331      -0.012850       0.026181              1.643425       1.756175      -0.066756       0.221448       1.467293      -0.107591       1.706806           0.000521
           61              H       4.406696       1.858409       5.258150       0.111416       1.246109 0.91678096E+01  0.91784873E+02                                 1.824476                            1.708721      -0.845467       2.473787                    0.999188       3.331298       8.983646       0.512263       1.194285      -0.731783      -0.015042       0.006758      -0.046315       0.049163      -0.014629       0.009075      -0.002362       0.009173       0.041118      -0.022541       0.002169       0.020371              1.851462       1.539279      -0.019804       0.066522       1.563080      -0.185704       2.452026          -0.000240
           62              H       3.091701       2.887055       7.135201       0.129348       1.000373 0.68531979E+01  0.65297231E+02                                 1.695920                            1.562346      -1.121454       2.341175                    0.997464       3.599916      10.217275       0.481296       1.335649      -0.695260      -0.028212       0.018669      -0.003711       0.034032      -0.011241       0.003261      -0.002903       0.010720       0.038406      -0.018871       0.003960       0.014911              1.783891       2.215936      -0.566452      -0.014733       1.786010      -0.074847       1.349727          -0.000467
           63              H       4.249878       2.163830       9.252900       0.102136       1.112941 0.81316957E+01  0.81800843E+02                                 1.887412                            1.751961      -1.541107       2.133769                    0.991589       4.179674      12.656555       0.430160       1.415465      -0.677395      -0.015462       0.014338       0.040894       0.046010      -0.010573      -0.001793       0.003881       0.004351       0.028078      -0.015619       0.003622       0.011997              1.945066       1.749333      -0.135206      -0.402782       1.569873       0.289365       2.515992          -0.000207
           64              H       7.598525      -0.608751      12.191808       0.103392       1.129652 0.78811151E+01  0.77991347E+02                                 1.856691                            1.687238      -1.240759       2.277088                    0.995121       3.875710      11.319197       0.456932       1.354553      -0.690776      -0.026771       0.013702       0.031091       0.043256      -0.009312      -0.000068       0.001214       0.014613       0.011036      -0.013741       0.003688       0.010053              1.947208       1.965382      -0.354634      -0.661345       1.647106       0.321068       2.229135           0.000317
           65              H       9.558020      -2.053550      12.706192       0.139456       1.170456 0.81439679E+01  0.78500436E+02                                 1.691108                            1.564844      -0.909160       2.455268                    0.999145       3.115228       8.022234       0.563550       1.127554      -0.748578       0.011852      -0.009324       0.033948       0.037147      -0.019082       0.002005      -0.001966       0.012095       0.045073      -0.027534       0.010715       0.016819              1.736351       1.493417      -0.085927       0.258777       1.418023      -0.250575       2.297613          -0.000060
           66              H      10.521257      -2.721220      10.459146       0.113388       1.267018 0.90511231E+01  0.90243844E+02                                 1.836245                            1.689447      -0.872297       2.461257                    0.999117       3.326172       8.924487       0.519485       1.182546      -0.734267       0.038017      -0.032649      -0.000663       0.050117      -0.020909       0.005661      -0.003806       0.006322      -0.000828      -0.021042      -0.002196       0.023237              1.898263       2.174348      -0.506359      -0.145797       1.956243       0.208815       1.564198          -0.000264
           67              H       6.773221      13.854546       5.354409       0.110578       1.349590 0.10066434E+02  0.10415222E+03                                 1.991202                            1.840942      -0.993702       2.404193                    0.997807       3.574508      10.108936       0.468897       1.262513      -0.714851       0.040001      -0.025459       0.008487       0.048169      -0.015637       0.000250      -0.004490       0.019822      -0.000273      -0.019234       0.000369       0.018865              2.042160       2.289922      -0.623455       0.250884       2.120700      -0.222999       1.715857          -0.000288
           68              H       6.330141      14.594024       3.029151       0.130770       1.128026 0.78540457E+01  0.76371237E+02                                 1.758056                            1.616101      -0.929399       2.437777                    0.998974       3.373364       9.247800       0.505121       1.247023      -0.717078       0.018502      -0.004354      -0.030391       0.035846      -0.009479      -0.004559      -0.007016       0.017389       0.041307      -0.021675       0.005807       0.015868              1.820602       1.687717      -0.216401      -0.508591       1.638848       0.297027       2.135241          -0.000062
           69              H       8.669253      -0.431670       3.060736       0.116138       1.174927 0.83961628E+01  0.82380114E+02                                 1.764637                            1.642457      -0.793050       2.502093                    0.999583       3.269225       8.779241       0.518115       1.204864      -0.728857      -0.016611       0.015563      -0.044843       0.050289      -0.010254       0.000849      -0.008458       0.014011       0.057336      -0.023185       0.001730       0.021455              1.800523       1.584163      -0.236489       0.348916       1.762093      -0.303772       2.055314           0.000311
           70              H       7.184776       4.218707       3.582641       0.129431       1.181957 0.98336566E+01  0.10316010E+03                                 1.943113                            1.902600      -1.513239       2.150479                    0.991691       4.124938      12.526140       0.422959       1.380419      -0.685453      -0.017704       0.024379      -0.001059       0.030148       0.000490      -0.001803       0.002319      -0.013395       0.003455      -0.007710       0.000672       0.007039              1.972575       1.693518      -0.351603      -0.123811       2.287468       0.377122       1.936739          -0.000548
           71              H       8.327398       3.450571       2.779480       0.137631       1.007460 0.80139393E+01  0.79686921E+02                                 1.742655                            1.716804      -1.201500       2.311505                    0.994437       3.733326      10.951552       0.446620       1.379198      -0.687246       0.019899       0.001810      -0.026453       0.033151       0.001446      -0.007497      -0.001195       0.005911      -0.001124      -0.006317      -0.003058       0.009375              1.749257       2.133825       0.029038      -0.239748       1.395154      -0.097713       1.718793          -0.000194
           72              H       5.561874       3.147003       2.444077       0.129937       1.245378 0.10122914E+02  0.10412969E+03                                 1.845521                            1.805808      -0.938399       2.429256                    0.997470       3.460265       9.530336       0.492910       1.208006      -0.728012      -0.019728       0.005181       0.015141       0.025403       0.002202       0.001455       0.000177       0.018023       0.000429      -0.009348      -0.000088       0.009436              1.852270       2.199493      -0.100842      -0.335694       1.533633      -0.003909       1.823685           0.000475
           73              H       6.623240       2.156377       1.768760       0.125499       1.228679 0.96864855E+01  0.97938240E+02                                 1.778816                            1.725331      -1.032693       2.379796                    0.997474       3.398632       9.093857       0.525666       1.152418      -0.741227       0.012229      -0.024128      -0.008052       0.028224      -0.003598       0.004658       0.009211      -0.003177      -0.017916      -0.013588       0.003587       0.010000              1.799399       1.408637      -0.109653       0.000592       2.221913       0.178148       1.767647           0.000099
           74              H       6.848049      -1.580874       7.476620       0.374639       0.779031 0.60265610E+01  0.57387786E+02                                 1.631752                            1.624900      -1.824583       2.132244                    0.992876       3.247173      10.213796       0.391508       1.642915      -0.639679      -0.024317      -0.033580      -0.002810       0.041555       0.017856       0.000832       0.002009      -0.013046      -0.042009      -0.014215      -0.011909       0.026124              1.643781       1.629028       0.194851      -0.001382       1.875966       0.020247       1.426350           0.001103
           75              H       2.852257       5.376467       3.671380       0.111736       1.242171 0.91297848E+01  0.91300230E+02                                 1.820215                            1.704863      -0.842189       2.475903                    0.999221       3.323542       8.954740       0.513033       1.193850      -0.731922      -0.039947      -0.027029      -0.010813       0.049430       0.015458       0.009408      -0.007918      -0.002380      -0.028837      -0.022454       0.002130       0.020324              1.847078       2.349193       0.297140       0.162147       1.638464       0.051995       1.553576          -0.000301
           76              H       4.520162       4.478447       5.321320       0.130065       0.996239 0.68183314E+01  0.64886047E+02                                 1.691986                            1.558981      -1.117890       2.343828                    0.997490       3.590464      10.186206       0.481502       1.336703      -0.695082      -0.002377      -0.029994       0.015893       0.034028       0.009368       0.008590      -0.007030       0.003236      -0.030887      -0.018714       0.003839       0.014875              1.779559       1.410995      -0.028855      -0.053029       2.256752      -0.565138       1.670931           0.000023
           77              H       6.359474       6.197057       5.432619       0.102229       1.112514 0.81270692E+01  0.81741950E+02                                 1.886940                            1.751469      -1.541429       2.133829                    0.991597       4.177569      12.648860       0.430222       1.415476      -0.677400       0.035814      -0.006333       0.028566       0.046247       0.003763       0.010795      -0.007810       0.003611      -0.006031      -0.015547       0.003686       0.011861              1.944596       2.323863      -0.162994       0.589548       1.612192      -0.119817       1.897734           0.000187
           78              H       9.071825      10.435432       3.943612       0.102718       1.134558 0.79227203E+01  0.78506073E+02                                 1.861649                            1.691314      -1.245437       2.274192                    0.995078       3.886677      11.358554       0.456533       1.353958      -0.690855       0.030310      -0.019286       0.024192       0.043312       0.001851       0.007509      -0.007003      -0.007245      -0.019918      -0.013910       0.003803       0.010106              1.952747       2.189435      -0.424039       0.574590       1.715975      -0.437598       1.952831           0.000310
           79              H       9.517450      12.595465       2.791512       0.139081       1.172996 0.81662572E+01  0.78773020E+02                                 1.693852                            1.567217      -0.911264       2.454017                    0.999128       3.119221       8.036772       0.562970       1.127889      -0.748485       0.030361       0.021000       0.003666       0.037098       0.011324       0.012655      -0.014229       0.002434      -0.032727      -0.027625       0.010781       0.016845              1.739249       2.149486       0.456150       0.111818       1.700125       0.047887       1.368137           0.000095
           80              H       7.484977      13.025930       1.340106       0.113573       1.264918 0.90326155E+01  0.90015472E+02                                 1.834538                            1.687987      -0.870789       2.462237                    0.999132       3.322944       8.914377       0.519573       1.182922      -0.734191       0.000670       0.039491      -0.030682       0.050014       0.010739       0.002799      -0.017091      -0.014509      -0.015859      -0.020893      -0.002260       0.023153              1.896422       1.497066      -0.137674       0.157819       2.148074      -0.499749       2.044126          -0.000252
           81              H      -1.972632       6.481326      14.852468       0.111000       1.347391 0.10048044E+02  0.10392529E+03                                 1.989795                            1.839856      -0.993085       2.404610                    0.997814       3.573273      10.107111       0.468758       1.263332      -0.714660       0.005982       0.042919      -0.020280       0.047844       0.002890       0.003976      -0.013851      -0.013414      -0.034629      -0.019142       0.000291       0.018851              2.040614       1.709022       0.300652      -0.158352       2.502137      -0.548914       1.910684           0.000254
           82              H      -4.196484       5.397567      14.679503       0.130780       1.130654 0.78762801E+01  0.76645441E+02                                 1.760909                            1.618425      -0.934008       2.435231                    0.998943       3.378888       9.267973       0.504715       1.247082      -0.717034      -0.030604       0.010819      -0.015426       0.035939       0.002603       0.007660      -0.008854       0.011740      -0.048893      -0.021671       0.005806       0.015865              1.823726       2.058145      -0.290466       0.478451       1.498697      -0.271219       1.914334           0.000461
           83              H       0.551154       9.158183       0.730967       0.115625       1.181014 0.84525613E+01  0.83088269E+02                                 1.771741                            1.648730      -0.798344       2.498831                    0.999548       3.281094       8.824839       0.516669       1.205986      -0.728548      -0.040976      -0.028650      -0.002194       0.050046       0.009873       0.008387      -0.007279       0.014571      -0.052765      -0.023312       0.001742       0.021570              1.807919       1.971712       0.520726      -0.091468       1.852172      -0.120463       1.599872           0.000240
           84              H      -0.237243       7.395374       5.244613       0.129968       1.179441 0.98071822E+01  0.10281757E+03                                 1.940861                            1.900476      -1.512931       2.151097                    0.991687       4.119647      12.507926       0.423030       1.381058      -0.685343      -0.004996      -0.019713       0.022382       0.030241       0.000372      -0.000001      -0.000202       0.008428       0.021238      -0.007773       0.000691       0.007082              1.970246       1.713451       0.021078       0.247841       1.701781      -0.316645       2.495506           0.000122
           85              H      -0.990694       8.370793       4.233893       0.138033       1.005956 0.79988547E+01  0.79501609E+02                                 1.741211                            1.715449      -1.201317       2.311953                    0.994441       3.729739      10.939561       0.446682       1.379619      -0.687175      -0.029763       0.012363      -0.008064       0.033222      -0.007196       0.000294      -0.001404       0.005303      -0.009706      -0.006367      -0.003006       0.009373              1.747773       1.889929      -0.301020       0.055290       1.982111      -0.048462       1.371278           0.000216
           86              H      -0.435954       5.654155       3.827801       0.129822       1.246271 0.10131800E+02  0.10424088E+03                                 1.846100                            1.806343      -0.939890       2.428412                    0.997460       3.461650       9.534135       0.492957       1.207662      -0.728085       0.016941      -0.015746       0.010396       0.025357      -0.002179       0.002436       0.003433      -0.009295      -0.023121      -0.009351      -0.000125       0.009476              1.852858       1.960161      -0.342046       0.152131       2.027353      -0.183743       1.571061           0.000533
           87              H      -0.973866       6.605623       2.657652       0.125534       1.227874 0.96785572E+01  0.97840563E+02                                 1.778336                            1.724880      -1.030796       2.380841                    0.997483       3.397206       9.089991       0.525605       1.152758      -0.741153      -0.001939       0.012170      -0.025425       0.028255       0.001676       0.003351      -0.000748      -0.016316       0.028302      -0.013551       0.003586       0.009965              1.798904       1.663719       0.112738       0.001699       1.451492      -0.105156       2.281501           0.000516
           88              H       5.402506       8.627098       1.296489       0.375228       0.775425 0.59912006E+01  0.56971915E+02                                 1.627594                            1.620930      -1.822295       2.134191                    0.992864       3.238355      10.181745       0.391664       1.644545      -0.639467       0.016463      -0.020905      -0.032083       0.041682      -0.008675      -0.011799       0.014557      -0.003311       0.031395      -0.014072      -0.012010       0.026082              1.639497       1.519728      -0.102474      -0.182376       1.575734       0.135291       1.823028           0.000300
           89              H       0.599602       3.130406       6.353096       0.111617       1.244202 0.91486551E+01  0.91540572E+02                                 1.822521                            1.706867      -0.843741       2.475046                    0.999208       3.326580       8.966861       0.512597       1.194190      -0.731834       0.010880      -0.038532      -0.029098       0.049495       0.001124      -0.015548       0.014206      -0.007957      -0.004931      -0.022512       0.002168       0.020343              1.849508       1.569988      -0.178719      -0.082628       2.313940       0.326479       1.664596          -0.000224
           90              H       1.945089       5.239930       6.128993       0.129755       0.997042 0.68252727E+01  0.64966229E+02                                 1.692624                            1.559576      -1.116872       2.344090                    0.997494       3.591783      10.189827       0.481520       1.336363      -0.695152       0.025600       0.004748      -0.021818       0.033970       0.001164      -0.012768       0.008733      -0.013588      -0.009787      -0.018788       0.003911       0.014877              1.780212       2.107177       0.156383      -0.576744       1.444620      -0.209958       1.788839          -0.000011
           91              H       0.936020       6.867233       7.766901       0.102355       1.110418 0.81081574E+01  0.81503296E+02                                 1.884680                            1.749546      -1.539068       2.135197                    0.991606       4.172485      12.629231       0.430421       1.415663      -0.677385       0.018099       0.042256       0.004800       0.046218       0.007594      -0.007839       0.005543      -0.008372      -0.019038      -0.015512       0.003620       0.011892              1.942150       1.650872       0.418985      -0.007283       2.608360       0.067078       1.567218           0.000271
           92              H      -2.637711       8.682095      11.154016       0.103054       1.132273 0.79051682E+01  0.78297224E+02                                 1.860057                            1.690168      -1.243354       2.275313                    0.995092       3.884345      11.353231       0.456343       1.355126      -0.690631       0.020329       0.036942      -0.008969       0.043109       0.005584      -0.010575       0.001647      -0.006431       0.000672      -0.013960       0.003831       0.010129              1.950913       1.858103       0.597028      -0.178420       2.547904      -0.238142       1.446732          -0.000211
           93              H      -4.557907       8.606467      12.734769       0.139324       1.174150 0.81764535E+01  0.78900336E+02                                 1.695271                            1.568421      -0.912791       2.453166                    0.999121       3.121084       8.044498       0.562601       1.128214      -0.748390      -0.012381       0.028284       0.020910       0.037290       0.004829      -0.019074       0.010527      -0.012989      -0.023052      -0.027671       0.010649       0.017022              1.740753       1.471519      -0.255577      -0.202201       2.061706       0.427035       1.689035          -0.000470
           94              H      -5.460851       6.242405      12.597901       0.113770       1.267399 0.90565343E+01  0.90329135E+02                                 1.838052                            1.691083      -0.873377       2.460847                    0.999111       3.327901       8.936441       0.518610       1.184129      -0.733877      -0.041421      -0.011056       0.025377       0.049819       0.002343      -0.019988       0.005870       0.012711      -0.011566      -0.020944      -0.002256       0.023200              1.900157       2.237622       0.404944      -0.365911       1.668961      -0.174965       1.793890          -0.000243
           95              H      11.511270       1.179152      11.514987       0.110992       1.344790 0.10021941E+02  0.10357686E+03                                 1.986713                            1.837077      -0.990229       2.406300                    0.997850       3.567126      10.082382       0.469311       1.262799      -0.714812      -0.035243      -0.003584       0.032552       0.048110       0.002807      -0.018732      -0.000944      -0.000875      -0.000985      -0.019121       0.000303       0.018819              2.037398       2.450922      -0.049227      -0.638108       1.620271       0.050065       2.041003           0.000249
           96              H      12.342915      -0.897275      10.444105       0.130239       1.130584 0.78754718E+01  0.76621612E+02                                 1.759509                            1.617359      -0.932452       2.435772                    0.998949       3.377642       9.258065       0.505433       1.245569      -0.717383      -0.009175      -0.034210       0.004587       0.035715      -0.000467      -0.013870       0.001636      -0.024868      -0.018712      -0.021746       0.005936       0.015810              1.822112       1.756467       0.466898      -0.027037       2.341580      -0.103933       1.368289          -0.000121
           97              H      -2.756299      -0.200479       8.779125       0.115444       1.181378 0.84544492E+01  0.83104608E+02                                 1.771639                            1.648538      -0.798834       2.498664                    0.999549       3.280123       8.819732       0.516919       1.205435      -0.728692       0.019567      -0.037412      -0.027382       0.050322      -0.003195      -0.014771       0.008524      -0.026674      -0.018479      -0.023393       0.001849       0.021544              1.807866       1.879994      -0.303464      -0.289422       1.808720       0.386398       1.734884          -0.000356
           98              H       2.122173       0.348685       8.810710       0.130602       1.176842 0.97801534E+01  0.10247080E+03                                 1.938698                            1.898433      -1.513488       2.151339                    0.991685       4.114863      12.492451       0.423034       1.381898      -0.685190       0.028526       0.002754      -0.010045       0.030369       0.000999       0.004680       0.001664       0.004055      -0.017543      -0.007766       0.000690       0.007076              1.968019       2.420911       0.421109       0.011063       1.892013       0.118385       1.591132           0.000101
           99              H       1.074062      -0.727728       9.343142       0.138169       1.005796 0.79974317E+01  0.79485646E+02                                 1.741176                            1.715416      -1.201913       2.311752                    0.994435       3.729510      10.939535       0.446630       1.379812      -0.687136      -0.003424      -0.031960       0.008497       0.033247       0.000844       0.000080      -0.006849      -0.008396      -0.006903      -0.006395      -0.003011       0.009406              1.747741       1.432782       0.034489      -0.165988       1.945216      -0.315768       1.865226           0.000202
          100              H       1.528447      -0.024178       6.668946       0.130085       1.244686 0.10115505E+02  0.10403515E+03                                 1.844907                            1.805204      -0.938607       2.429261                    0.997474       3.459159       9.526665       0.492966       1.208082      -0.727995       0.010471       0.020487      -0.010839       0.025433       0.000772      -0.002679      -0.001900      -0.009137       0.025919      -0.009313      -0.000158       0.009471              1.851662       1.634161       0.176646      -0.208702       2.083410      -0.329905       1.837416           0.000515
          101              H       0.288048      -0.930658       7.120160       0.125206       1.229153 0.96909526E+01  0.97992829E+02                                 1.779146                            1.725628      -1.030775       2.380503                    0.997487       3.399365       9.095688       0.525677       1.152283      -0.741263      -0.026440      -0.009471       0.001855       0.028146       0.007806       0.000708       0.003117       0.016196       0.011236      -0.013523       0.003584       0.009938              1.799742       2.220189       0.115660       0.172794       1.685651       0.157976       1.493386           0.000467
          102              H      -3.371105       4.665596       8.494860       0.374939       0.779211 0.60287594E+01  0.57414468E+02                                 1.632011                            1.625201      -1.825790       2.131729                    0.992913       3.247080      10.214313       0.391467       1.642923      -0.639672      -0.025770       0.009089      -0.031536       0.041728      -0.005536       0.018226      -0.006969       0.013318       0.026644      -0.013339      -0.012861       0.026200              1.644012       1.756828      -0.066825       0.221581       1.467787      -0.107669       1.707423          -0.000508
          103              C       3.138814       8.442131       8.857335      -0.005855      27.491112 0.37871705E+03  0.86417390E+04                                 7.963435                            6.528870       0.229168       2.054752                    0.999837      28.268864      81.287522       0.635956       0.422078      -1.055705      -0.022096       0.023929      -0.031166       0.045079       0.001260       0.023222      -0.017643       0.004793       0.081886      -0.029594      -0.012768       0.042362              8.631162       8.617363      -2.503390      -0.600255       6.767239      -0.619548      10.508884           0.000387
          104              C       3.872801       7.864595       7.831575      -0.223277      33.495359 0.48998388E+03  0.11868077E+05                                 8.998303                            7.346918       0.276363       2.049437                    0.998983      30.780627      89.792127       0.612136       0.413104      -1.066425      -0.005153       0.012874      -0.002285       0.014054      -0.029869       0.006743      -0.006417       0.028479       0.053516      -0.042066       0.011385       0.030681             10.082341      12.789011      -4.605293      -0.931787       8.590094      -0.314788       8.867917           0.000382
          105              C       3.226090       8.273397       6.670450       0.011796      28.728962 0.40574476E+03  0.94737208E+04                                 8.422571                            6.909014      -0.097711       1.960230                    0.998073      28.788750      85.326705       0.594604       0.441175      -1.038105      -0.031071       0.026030       0.028866       0.049762       0.010709      -0.009934       0.013650       0.000269       0.021184      -0.023439       0.006713       0.016726              9.209856       9.662032      -2.763270      -1.672691       6.722737       0.703358      11.244800           0.000635
          106              C      -0.445783      11.198434       3.490894      -0.000256      29.812817 0.39725758E+03  0.92090611E+04                                 8.561190                            6.781827      -0.010119       1.978028                    0.999638      28.841304      84.645885       0.608570       0.434163      -1.044263      -0.006540       0.010911       0.049087       0.050709       0.002836      -0.022847       0.018600       0.011550       0.033282      -0.029850      -0.003334       0.033184              9.372165       9.218675      -3.285772      -2.303691       7.019074       0.859904      11.878747           0.003779
          107              C      -1.512839      11.997495       3.191589      -0.240407      32.597948 0.45587026E+03  0.10815473E+05                                 8.662968                            6.984759       0.338469       2.054450                    0.999769      30.769363      88.063489       0.643293       0.401322      -1.077038       0.001313      -0.002468       0.014683       0.014947      -0.053114       0.005016      -0.005384       0.043568       0.141630      -0.081035       0.030698       0.050336              9.311926       8.293453      -2.357910       0.446140       6.526116      -0.761193      13.116208           0.002721
          108              C      -2.042634      12.347620       4.442956       0.009825      28.064737 0.37345156E+03  0.84960561E+04                                 8.123599                            6.522643       0.163407       2.038470                    0.999818      28.023991      80.593973       0.630200       0.427213      -1.051993       0.033569      -0.021170       0.016074       0.042818      -0.022602       0.012227       0.005336       0.014589      -0.093454      -0.036439      -0.003552       0.039991              8.796441       9.277325      -3.375227      -0.778312       7.419907       0.947788       9.692090           0.002101
          109              C      -2.817869      12.048029       9.977850      -0.002344      27.603947 0.37365166E+03  0.85201393E+04                                 8.042172                            6.516567       0.161184       2.035675                    0.999812      28.341563      82.178919       0.630266       0.426189      -1.050352       0.045280      -0.012072      -0.011470       0.048245      -0.021384       0.000437      -0.003702       0.019014      -0.080452      -0.027378      -0.009522       0.036900              8.606455       8.857776      -3.690941      -0.319923       7.804697      -0.925170       9.156890          -0.000631
          110              C      -2.578885      11.651403      11.254787      -0.212193      32.190262 0.45260010E+03  0.10762144E+05                                 8.751943                            7.062426       0.312519       2.058179                    0.999786      30.450701      88.413494       0.623301       0.413261      -1.064846       0.011886       0.000154      -0.002790       0.012210      -0.022778      -0.014887      -0.012974       0.019461       0.097756      -0.045717       0.007618       0.038099              9.467102       8.545803      -3.085889      -2.537416       8.066140       0.884600      11.789364           0.000323
          111              C      -1.377328      11.007570      11.229218      -0.014374      27.765818 0.37794048E+03  0.86157466E+04                                 8.018596                            6.529410       0.248870       2.062585                    0.999857      28.177628      80.868274       0.635157       0.423015      -1.055591      -0.001894       0.009138      -0.039593       0.040678       0.000556       0.011550      -0.018349      -0.020754       0.126510      -0.033817      -0.015559       0.049376              8.595198       7.631375      -2.853790      -0.050487       7.832309      -1.064545      10.321911           0.000529
          112              C       0.222661       7.880011      10.761459       0.645831      20.573991 0.24771789E+03  0.51515614E+04                                 7.170403                            5.741384      -0.169157       2.018122                    0.998792      22.145261      63.494944       0.590225       0.499008      -0.999032       0.003587       0.032632      -0.028124       0.043228      -0.059270      -0.045285       0.038527       0.074866      -0.006814      -0.072029      -0.031527       0.103556              8.226197       5.756392       1.177249       1.474047       9.472403      -3.016980       9.449795           0.000354
          113              C       0.308123       6.852901      11.865430      -0.319947      30.977700 0.47372484E+03  0.11456045E+05                                 8.648480                            7.192672      -0.273669       1.887973                    0.997628      31.474945      93.819892       0.618460       0.409530      -1.061451       0.083147       0.034967       0.095586       0.131426      -0.006944      -0.006548       0.004107       0.006974       0.013054      -0.009947      -0.002781       0.012727             10.072724       7.440906      -0.938650       2.394959       8.426081      -3.113431      14.351186          -0.005810
          114              C       1.247127       7.120130      12.946840      -0.288894      29.561163 0.42169565E+03  0.98807352E+04                                 8.364032                            6.773006      -0.176827       1.926792                    0.998798      30.181114      87.832761       0.640798       0.407939      -1.065146      -0.073877      -0.034083      -0.080374       0.114365      -0.008531       0.025871       0.029826       0.031509       0.004067      -0.047128       0.008885       0.038243              9.934606       6.615379      -0.351705       1.367315       8.059326      -3.174466      15.129113           0.007698
          115              C       1.093478       6.179018      14.086908       0.648436      21.224721 0.23812506E+03  0.48798180E+04                                 7.218768                            5.541620      -0.175615       2.016046                    0.999352      21.613264      60.554193       0.618028       0.483615      -1.011757      -0.009096      -0.010477       0.023286       0.027106       0.021775       0.044827       0.010018       0.148000      -0.065403      -0.066634      -0.038002       0.104636              8.756847       4.253145      -0.576259      -1.056864       7.908629      -2.490086      14.108768           0.000132
          116              C       4.069769       4.401083      11.119422      -0.005424      27.480648 0.37857391E+03  0.86377975E+04                                 7.962326                            6.528453       0.228467       2.054722                    0.999837      28.260830      81.265585       0.635847       0.422183      -1.055622      -0.030569      -0.031412       0.010959       0.045180       0.029460      -0.000701       0.010205       0.016205      -0.066678      -0.029748      -0.012420       0.042168              8.629610      10.098315       0.783590       1.491692       8.938505      -2.226135       6.852011           0.000390
          117              C       3.159638       4.908171      10.203458      -0.222904      33.477372 0.48973206E+03  0.11860342E+05                                 8.995292                            7.345347       0.276315       2.049626                    0.998976      30.768700      89.748404       0.612167       0.413140      -1.066412      -0.005559      -0.006592       0.011435       0.014322       0.017476       0.015885      -0.021656      -0.008492      -0.065971      -0.041898       0.011417       0.030480             10.078277       8.880788      -0.258471       1.119164      12.945476      -4.483997       8.408566           0.000316
          118              C       2.149940       3.953388      10.153824       0.012383      28.710305 0.40545877E+03  0.94653206E+04                                 8.419243                            6.906937      -0.098024       1.960348                    0.998062      28.775381      85.277723       0.594651       0.441220      -1.038084       0.024830      -0.025053       0.035071       0.049741      -0.011564       0.011369       0.009764       0.013299       0.021463      -0.023585       0.006920       0.016665              9.205802      10.379912      -0.330431       2.846418       9.415935      -2.507797       7.821558           0.000563
          119              C      -0.744713      -0.671801      11.695473      -0.000755      29.830621 0.39751683E+03  0.92165404E+04                                 8.563408                            6.783294      -0.009512       1.977922                    0.999643      28.856524      84.696297       0.608607       0.434067      -1.044325       0.041876       0.004989       0.028334       0.050807      -0.020423       0.022136       0.000059       0.018856       0.013240      -0.029930      -0.003440       0.033369              9.374520      11.003761      -0.424996       3.264066       8.842965      -3.141241       8.276835           0.003779
          120              C      -1.008928      -1.854103      12.327172      -0.240703      32.611929 0.45611097E+03  0.10822689E+05                                 8.665240                            6.986570       0.337950       2.054125                    0.999769      30.779917      88.101856       0.643210       0.401318      -1.077033       0.013875       0.005016       0.003155       0.015087       0.031248       0.039653      -0.038269       0.008595      -0.109897      -0.081170       0.030746       0.050424              9.314242      11.746870       2.255397       2.194586       9.289920      -1.488976       6.905935           0.002719
          121              C       0.128883      -2.085280      13.115293       0.010033      28.057739 0.37335318E+03  0.84932134E+04                                 8.122505                            6.522089       0.163066       2.038477                    0.999817      28.017795      80.571889       0.630186       0.427253      -1.051974       0.012884       0.038351      -0.013894       0.042777       0.003253      -0.004845      -0.018431      -0.065288       0.019544      -0.036471      -0.003527       0.039998              8.795092       8.495362       0.306476       2.338512       9.509210      -2.899079       8.380704           0.002081
          122              C       5.396315      -1.413379      14.884053      -0.002302      27.600747 0.37362267E+03  0.85191151E+04                                 8.041161                            6.516196       0.161138       2.035675                    0.999812      28.338570      82.162256       0.630316       0.426173      -1.050385      -0.018231       0.041975      -0.015322       0.048260      -0.004024      -0.007310      -0.022555      -0.045498      -0.008426      -0.027298      -0.009651       0.036949              8.605091       8.996569       1.106969       0.758708       9.466144      -3.470691       7.352560          -0.000640
          123              C       6.615364      -0.823344      14.987832      -0.212670      32.201570 0.45277847E+03  0.10767191E+05                                 8.752519                            7.062761       0.313375       2.058221                    0.999789      30.460449      88.438254       0.623440       0.413137      -1.064951      -0.005984       0.010858      -0.000483       0.012407       0.005844       0.017779      -0.022905       0.039545      -0.080908      -0.045922       0.007804       0.038118              9.467561      11.149474      -0.486645       2.879540       8.069565      -3.146012       9.183643           0.000495
          124              C       6.497356       0.391468      14.380197      -0.014615      27.772416 0.37806053E+03  0.86190337E+04                                 8.019268                            6.530092       0.249144       2.062555                    0.999858      28.182609      80.881045       0.635185       0.422969      -1.055636      -0.038350      -0.012439      -0.005890       0.040744       0.029655       0.003451       0.005877       0.056257      -0.048040      -0.033802      -0.015541       0.049343              8.595729       9.963478       1.662643       0.801121       8.381632      -2.549856       7.442077           0.000594
          125              C       6.760699       2.127014      11.301412       0.645495      20.578425 0.24776263E+03  0.51526924E+04                                 7.170826                            5.741369      -0.167507       2.018581                    0.998789      22.149738      63.507729       0.590312       0.498915      -0.999084      -0.037908      -0.006244       0.019533       0.043099      -0.035981       0.057652      -0.058280      -0.040169      -0.014844      -0.071887      -0.031591       0.103478              8.226886      10.621118       2.298946      -2.559372       6.662638       0.984972       7.396904          -0.000616
          126              C       8.090993       2.588800      10.755443      -0.319620      30.978582 0.47369545E+03  0.11455552E+05                                 8.649398                            7.192851      -0.274243       1.887691                    0.997636      31.480198      93.847038       0.618379       0.409576      -1.061384       0.050293       0.100546       0.067810       0.131290      -0.003341       0.009002      -0.006760       0.002418      -0.004886      -0.010286      -0.002731       0.013017             10.074458      13.746047       4.341215      -0.219496       9.380165      -0.046752       7.097161          -0.006872
          127              C       8.709714       3.737517      11.403687      -0.289107      29.571681 0.42183270E+03  0.98850162E+04                                 8.366635                            6.774371      -0.177532       1.926498                    0.998797      30.188587      87.867005       0.640678       0.407971      -1.065096      -0.039950      -0.087738      -0.061345       0.114268       0.013908       0.026390       0.009098      -0.059515       0.019721      -0.047226       0.008853       0.038373              9.938905      14.914155       3.729328       0.071049       8.055924       0.205901       6.846637          -0.008562
          128              C      10.106234       3.969539      10.950969       0.648404      21.230501 0.23817838E+03  0.48813422E+04                                 7.220658                            5.542527      -0.176425       2.015684                    0.999352      21.618818      60.578843       0.617909       0.483665      -1.011698       0.027010      -0.001325      -0.001022       0.027062      -0.002047       0.010845       0.041443      -0.136805      -0.151220      -0.066648      -0.038037       0.104685              8.760031      14.596582       2.132517       0.560531       4.636397      -0.804906       7.047113          -0.000425
          129              C       7.281137       6.268444       8.201570      -0.006150      27.498405 0.37888280E+03  0.86463804E+04                                 7.964295                            6.530089       0.230367       2.054999                    0.999838      28.275513      81.308021       0.635934       0.422051      -1.055733       0.029732      -0.023846      -0.024497       0.045307      -0.021474      -0.008761       0.026050      -0.026325       0.019789      -0.029654      -0.012792       0.042446              8.631669       8.205373       0.564904      -2.594320      10.564439       0.601482       7.125195           0.000360
          130              C       6.526877       5.111707       8.333927      -0.222711      33.470215 0.48959604E+03  0.11856256E+05                                 8.994359                            7.344548       0.275796       2.049559                    0.998975      30.763272      89.730366       0.612171       0.413165      -1.066393       0.014383      -0.002184      -0.001458       0.014621       0.004914      -0.033321       0.013658      -0.016246      -0.014444      -0.041893       0.011562       0.030331             10.077334      11.285203       1.810350      -4.684416       9.704725      -1.133259       9.242074           0.000402
          131              C       7.095106       4.222401       7.428490       0.012994      28.688742 0.40514499E+03  0.94561087E+04                                 8.416192                            6.905215      -0.099307       1.960282                    0.998051      28.756593      85.211882       0.594605       0.441342      -1.038019       0.033758       0.035025      -0.010005       0.049664       0.011431       0.014396      -0.002781      -0.019396      -0.002587      -0.023595       0.007035       0.016560              9.202127       8.367071       2.202570      -2.482507      11.767164       0.078512       7.472145           0.000700
          132              C      10.902901       2.283840       3.701461      -0.000556      29.828087 0.39748676E+03  0.92158446E+04                                 8.563746                            6.783637      -0.010959       1.977547                    0.999639      28.854562      84.695819       0.608499       0.434144      -1.044258       0.011796       0.047106       0.014630       0.050716       0.022809       0.008343      -0.008622      -0.033118      -0.028143      -0.029860      -0.003392       0.033252              9.374726       8.891563       2.597494      -2.603935      12.625773       0.114073       6.606843           0.003793
          133              C      11.960387       2.305963       2.836633      -0.240780      32.614858 0.45616211E+03  0.10824222E+05                                 8.665847                            6.986975       0.338196       2.054195                    0.999769      30.781115      88.106998       0.643188       0.401320      -1.077030      -0.003014       0.013698       0.005507       0.015068       0.014966      -0.055235       0.030124      -0.048403      -0.058083      -0.081251       0.030727       0.050524              9.314938       7.884265       0.121827      -2.615100      12.119937       2.286551       7.940610           0.002723
          134              C      12.440550       3.622303       2.913340       0.009807      28.069410 0.37352838E+03  0.84983877E+04                                 8.125027                            6.523759       0.162409       2.038145                    0.999817      28.027089      80.610206       0.630071       0.427271      -1.051939      -0.029688       0.005159       0.030381       0.042790       0.010329      -0.020833      -0.004461       0.055724       0.040547      -0.036485      -0.003564       0.040049              8.797915       9.312281       2.288596      -2.712635       9.717075       0.433704       7.364389           0.002089
          135              C      12.361396       9.070708       4.191780      -0.002119      27.591704 0.37347349E+03  0.85148310E+04                                 8.039648                            6.515018       0.161573       2.035951                    0.999811      28.330701      82.134162       0.630358       0.426190      -1.050380      -0.023718      -0.025529       0.033314       0.048209       0.005241      -0.022882      -0.013214       0.037651       0.015275      -0.027357      -0.009521       0.036878              8.603510       9.796004       0.520125      -3.479299       9.224061       0.383205       6.790465          -0.000604
          136              C      11.914975      10.211597       4.778359      -0.212274      32.192673 0.45261978E+03  0.10762798E+05                                 8.752403                            7.062528       0.312410       2.058113                    0.999787      30.453029      88.422865       0.623299       0.413255      -1.064843      -0.002684      -0.006965       0.009854       0.012362       0.001341      -0.025937       0.005030      -0.050381      -0.073989      -0.045634       0.007694       0.037940              9.467729       9.705900       2.450605      -1.996851      12.637457       0.075810       6.059829           0.000496
          137              C      10.970638       9.824236       5.682291      -0.014907      27.780096 0.37816568E+03  0.86221187E+04                                 8.020534                            6.530766       0.250100       2.062734                    0.999859      28.189770      80.907528       0.635180       0.422939      -1.055644       0.009799      -0.037145      -0.013610       0.040756      -0.021414      -0.002269       0.029225      -0.040801      -0.046049      -0.033720      -0.015665       0.049386              8.597226       9.303027      -0.056409      -2.591000       9.986708       1.185157       6.501944           0.000583
          138              C       7.527242       9.132175       6.156066       0.645491      20.584928 0.24789350E+03  0.51559615E+04                                 7.172453                            5.743242      -0.169933       2.017821                    0.998789      22.148151      63.501190       0.590175       0.498977      -0.999079       0.030158      -0.031048       0.000945       0.043294       0.071512      -0.047049      -0.025468      -0.021340      -0.064087      -0.072075      -0.031314       0.103389              8.227775       8.591940      -3.798345       0.611762       8.650740       1.403999       7.440644           0.000402
          139              C       6.515202      10.229995       6.383177      -0.320076      30.975625 0.47377412E+03  0.11457450E+05                                 8.647978                            7.193294      -0.273537       1.888007                    0.997632      31.475161      93.819139       0.618406       0.409558      -1.061440       0.011275       0.055497       0.118908       0.131705       0.008405      -0.004922      -0.001300      -0.008565      -0.014878      -0.009852      -0.002856       0.012708             10.069964       8.842009      -3.182825      -1.854234      12.337346       3.576388       9.030539          -0.005701
          140              C       6.518980      10.873640       7.690194      -0.288154      29.510878 0.42100530E+03  0.98588090E+04                                 8.352165                            6.766523      -0.171884       1.929013                    0.998791      30.130186      87.609321       0.641349       0.407826      -1.065405      -0.012910      -0.045116      -0.104374       0.114438       0.025603      -0.006002       0.021647       0.010098       0.088201      -0.046461       0.008570       0.037891              9.916538       8.121844      -3.201797      -1.195554      13.607689       3.279465       8.020079           0.007133
          141              C       5.654304      12.081561       7.738324       0.648207      21.227796 0.23824364E+03  0.48820387E+04                                 7.216700                            5.541670      -0.172263       2.017135                    0.999377      21.600272      60.483431       0.618351       0.483383      -1.012047      -0.006948       0.025646      -0.001684       0.026623       0.006137      -0.019025      -0.003173      -0.024040       0.306737      -0.066509      -0.038000       0.104509              8.751789       7.938937      -2.124808      -0.354801      13.905873       2.170141       4.410558           0.000098
          142              C       4.595224       1.758914       6.183139      -0.007442      27.534574 0.37944882E+03  0.86638985E+04                                 7.975476                            6.538027       0.223158       2.052451                    0.999835      28.305203      81.457059       0.635001       0.422446      -1.055318       0.021483      -0.024286       0.031089       0.044920       0.001872       0.022696      -0.017065       0.005072       0.083449      -0.029574      -0.012427       0.042001              8.644948       8.633547      -2.508438      -0.603995       6.777799      -0.619436      10.523497          -0.002720
          143              C       3.861237       2.336450       7.208899      -0.224807      33.553015 0.49091065E+03  0.11896052E+05                                 9.005281                            7.350952       0.281293       2.050178                    0.998996      30.824803      89.939665       0.612336       0.412778      -1.066644       0.005541      -0.014483       0.002418       0.015694      -0.030600       0.006721      -0.006748       0.029790       0.050562      -0.042540       0.011035       0.031505             10.091607      12.803634      -4.611599      -0.934756       8.597715      -0.313396       8.873471          -0.003149
          144              C       4.507948       1.927648       8.370024       0.008790      28.804601 0.40702689E+03  0.95117790E+04                                 8.437418                            6.919937      -0.098995       1.958925                    0.998115      28.849421      85.561352       0.594094       0.441177      -1.038036       0.030329      -0.026463      -0.029058       0.049644       0.010953      -0.009961       0.013814       0.000809       0.024651      -0.023955       0.006462       0.017493              9.227261       9.681653      -2.769112      -1.679145       6.734087       0.706399      11.266042          -0.003026
          145              C       8.179821      -0.997389      11.549580       0.003741      29.671716 0.39500826E+03  0.91423123E+04                                 8.531007                            6.760450      -0.003170       1.981484                    0.999630      28.742023      84.238541       0.609930       0.433887      -1.044614       0.006373      -0.010200      -0.049177       0.050626       0.003441      -0.022256       0.017472       0.010532       0.033713      -0.028994      -0.002951       0.031945              9.336736       9.185455      -3.272284      -2.289511       6.994724       0.853055      11.830030           0.000021
          146              C       9.246877      -1.796450      11.848885      -0.239046      32.521634 0.45474882E+03  0.10781253E+05                                 8.649920                            6.977239       0.339527       2.055557                    0.999772      30.714417      87.849288       0.643549       0.401446      -1.077052      -0.000961       0.002204      -0.013451       0.013664      -0.052726       0.004209      -0.004606       0.045983       0.139086      -0.080720       0.031829       0.048892              9.296209       8.283645      -2.354851       0.446315       6.518597      -0.760745      13.086385           0.000090
          147              C       9.776672      -2.146575      10.597518       0.010658      28.044190 0.37319939E+03  0.84871881E+04                                 8.113849                            6.516572       0.170273       2.040615                    0.999819      28.007150      80.478099       0.631182       0.426706      -1.052515      -0.033195       0.022314      -0.016083       0.043111      -0.023193       0.012933       0.004390       0.014760      -0.094241      -0.036672      -0.004255       0.040928              8.784603       9.268100      -3.371326      -0.773815       7.412496       0.943097       9.673212          -0.000323
          148              C      10.551907      -1.846984       5.062624      -0.004766      27.682933 0.37496654E+03  0.85572406E+04                                 8.054559                            6.526136       0.163072       2.035250                    0.999815      28.398649      82.366353       0.630106       0.425943      -1.050552      -0.045325       0.012985       0.011154       0.048450      -0.022314       0.000500      -0.003689       0.020402      -0.082359      -0.028008      -0.010342       0.038350              8.620315       8.876496      -3.701482      -0.320262       7.820982      -0.924627       9.163469          -0.000488
          149              C      10.312923      -1.450358       3.785687      -0.211872      32.173843 0.45238002E+03  0.10755338E+05                                 8.748704                            7.060755       0.313377       2.058593                    0.999786      30.439592      88.367666       0.623383       0.413266      -1.064868      -0.011909       0.000325       0.002725       0.012221      -0.022446      -0.014512      -0.012674       0.019814       0.099722      -0.045547       0.007090       0.038457              9.463190       8.545835      -3.086244      -2.536238       8.064610       0.885738      11.779124          -0.000309
          150              C       9.111366      -0.806525       3.811256      -0.011699      27.665829 0.37635073E+03  0.85701975E+04                                 8.001342                            6.517485       0.249263       2.063922                    0.999856      28.102392      80.600230       0.635491       0.423252      -1.055477       0.001524      -0.008722       0.039212       0.040199       0.001006       0.011555      -0.017293      -0.020714       0.122995      -0.033362      -0.014411       0.047773              8.575817       7.620106      -2.848661      -0.053478       7.815322      -1.057058      10.292023           0.000646
          151              C       7.511377       2.321034       4.279015       0.645644      20.572450 0.24766158E+03  0.51501894E+04                                 7.169690                            5.740213      -0.167991       2.018511                    0.998782      22.149221      63.508754       0.590355       0.498917      -0.999059      -0.003545      -0.032455       0.028886       0.043592      -0.059351      -0.045386       0.037965       0.074949      -0.006157      -0.071940      -0.031481       0.103422              8.226244       5.755746       1.177704       1.473057       9.472503      -3.019129       9.450483           0.000857
          152              C       7.425915       3.348144       3.175044      -0.320646      31.009996 0.47425084E+03  0.11472643E+05                                 8.654936                            7.196679      -0.273929       1.887368                    0.997661      31.507988      93.952870       0.618249       0.409532      -1.061385      -0.083368      -0.035103      -0.095614       0.131622      -0.007252      -0.006649       0.004846       0.008488       0.013069      -0.010654      -0.002884       0.013538             10.081764       7.445924      -0.938950       2.397510       8.433262      -3.117446      14.366107          -0.006036
          153              C       6.486911       3.080915       2.093634      -0.288902      29.572731 0.42183392E+03  0.98852082E+04                                 8.367006                            6.774426      -0.178823       1.926042                    0.998798      30.191127      87.879664       0.640659       0.407976      -1.065076       0.073785       0.033868       0.080675       0.114454      -0.008702       0.025735       0.029720       0.031554       0.004737      -0.047053       0.008982       0.038071              9.939674       6.616762      -0.352050       1.369728       8.062906      -3.176870      15.139354           0.007912
          154              C       6.640560       4.022027       0.953566       0.648690      21.226066 0.23811942E+03  0.48798260E+04                                 7.219820                            5.541942      -0.176678       2.015644                    0.999354      21.615411      60.567155       0.617926       0.483682      -1.011690       0.008702       0.010532      -0.023527       0.027206       0.021754       0.045111       0.010242       0.148051      -0.065184      -0.066733      -0.038098       0.104830              8.759057       4.253291      -0.576586      -1.055392       7.909936      -2.492448      14.113945           0.000560
          155              C       3.664269       5.799962       3.921052      -0.004473      27.431283 0.37778221E+03  0.86147461E+04                                 7.952442                            6.521483       0.231379       2.056158                    0.999837      28.223349      81.119636       0.636242       0.422165      -1.055692       0.030635       0.030801      -0.011627       0.044971       0.028901      -0.000799       0.010372       0.015340      -0.066495      -0.029634      -0.011869       0.041503              8.618685      10.082806       0.778594       1.490631       8.927850      -2.224847       6.845400           0.000548
          156              C       4.574400       5.292874       4.837016      -0.221758      33.428824 0.48884969E+03  0.11833312E+05                                 8.987295                            7.339178       0.276346       2.050178                    0.998965      30.733485      89.616234       0.612385       0.413191      -1.066408       0.005958       0.005979      -0.012143       0.014788       0.017628       0.015963      -0.020827      -0.009065      -0.065297      -0.041333       0.010976       0.030357             10.069467       8.871952      -0.260307       1.119386      12.934018      -4.481073       8.402431           0.000360
          157              C       5.584098       6.247657       4.886650       0.011234      28.749393 0.40610822E+03  0.94839127E+04                                 8.425263                            6.911214      -0.095750       1.960686                    0.998069      28.797801      85.348934       0.594651       0.441060      -1.038218      -0.024735       0.024530      -0.035698       0.049878      -0.011781       0.011828       0.009345       0.013534       0.021271      -0.023703       0.006548       0.017155              9.213174      10.388878      -0.335147       2.852083       9.421500      -2.511439       7.829145           0.000300
          158              C       8.478751      10.872846       3.345001       0.001093      29.787712 0.39673819E+03  0.91926507E+04                                 8.550935                            6.773238      -0.002725       1.980360                    0.999635      28.822519      84.529721       0.609606       0.433631      -1.044738      -0.042344      -0.005250      -0.028576       0.051353      -0.019779       0.022109      -0.000000       0.021003       0.012123      -0.029370      -0.004173       0.033543              9.361302      10.990416      -0.426767       3.262542       8.827777      -3.135629       8.265713           0.000329
          159              C       8.742966      12.055148       2.713302      -0.240010      32.572200 0.45552038E+03  0.10804690E+05                                 8.659337                            6.983216       0.336714       2.054218                    0.999772      30.748043      87.981487       0.643231       0.401453      -1.076991      -0.012316      -0.004694      -0.003921       0.013751       0.030439       0.040120      -0.038559       0.006657      -0.108710      -0.081196       0.031978       0.049218              9.307572      11.738471       2.251714       2.194001       9.282334      -1.487315       6.901912           0.001041
          160              C       7.605155      12.286325       1.925181       0.012815      27.972354 0.37199707E+03  0.84533285E+04                                 8.102291                            6.507453       0.169795       2.041329                    0.999818      27.957562      80.314133       0.631399       0.426888      -1.052365      -0.013304      -0.038268       0.013828       0.042809       0.003715      -0.005655      -0.018283      -0.063907       0.018075      -0.035759      -0.003784       0.039543              8.772347       8.475947       0.306097       2.332048       9.483131      -2.888984       8.357962          -0.000200
          161              C       2.337723      11.614424       0.156421      -0.005271      27.692312 0.37509906E+03  0.85626140E+04                                 8.062351                            6.531628       0.154003       2.032506                    0.999812      28.408027      82.454947       0.629097       0.426509      -1.050007       0.017624      -0.041954       0.015227       0.047986      -0.003518      -0.008156      -0.022245      -0.046646      -0.009997      -0.027963      -0.009248       0.037211              8.629077       9.018811       1.108749       0.760514       9.493341      -3.484191       7.375079           0.003522
          162              C       1.118674      11.024389       0.052642      -0.213258      32.229777 0.45314753E+03  0.10778550E+05                                 8.756673                            7.064242       0.314870       2.058372                    0.999788      30.484034      88.527736       0.623538       0.412974      -1.065018       0.006847      -0.011080       0.001977       0.013174       0.005000       0.018104      -0.023213       0.041776      -0.078989      -0.046022       0.006909       0.039113              9.473496      11.155762      -0.489829       2.882891       8.074551      -3.149909       9.190174           0.002896
          163              C       1.236682       9.809577       0.660277      -0.016160      27.821105 0.37883673E+03  0.86430811E+04                                 8.034227                            6.540864       0.239052       2.058960                    0.999857      28.223372      81.086683       0.633928       0.423496      -1.055073       0.037691       0.012791       0.005939       0.040243       0.029728       0.002573       0.006444       0.054357      -0.047903      -0.033654      -0.014991       0.048645              8.612636       9.983180       1.665357       0.802123       8.397367      -2.555838       7.457361           0.003844
          164              C       0.973339       8.074031       3.739062       0.645808      20.571003 0.24766818E+03  0.51504533E+04                                 7.170148                            5.741018      -0.169602       2.017992                    0.998789      22.147921      63.509530       0.590190       0.499044      -0.998978       0.037808       0.007213      -0.019978       0.043366      -0.035777       0.057533      -0.058641      -0.040321      -0.015234      -0.072012      -0.031561       0.103573              8.226192      10.619696       2.298378      -2.560711       6.662709       0.983701       7.396172           0.000565
          165              C      -0.356955       7.612245       4.285031      -0.320032      30.987990 0.47387636E+03  0.11460936E+05                                 8.650804                            7.193966      -0.273790       1.887749                    0.997643      31.485893      93.865868       0.618370       0.409546      -1.061411      -0.050551      -0.100616      -0.067997       0.131539      -0.003384       0.008938      -0.006934       0.002037      -0.004152      -0.010235      -0.002839       0.013074             10.076201      13.746797       4.342328      -0.221562       9.382811      -0.047632       7.098993           0.007831
          166              C      -0.975676       6.463528       3.636787      -0.288964      29.568365 0.42177873E+03  0.98835324E+04                                 8.366128                            6.774003      -0.177965       1.926372                    0.998798      30.187980      87.867085       0.640680       0.407979      -1.065081       0.039982       0.087901       0.061334       0.114398       0.013803       0.026322       0.009028      -0.059630       0.019322      -0.047174       0.008893       0.038281              9.938133      14.911996       3.728912       0.070012       8.055827       0.205359       6.846576           0.008686
          167              C      -2.372196       6.231506       4.089505       0.648579      21.224629 0.23810667E+03  0.48794880E+04                                 7.219429                            5.541781      -0.176198       2.015836                    0.999353      21.614579      60.563891       0.617938       0.483680      -1.011693      -0.027077       0.001464       0.001036       0.027136      -0.002081       0.010844       0.041446      -0.136975      -0.151278      -0.066678      -0.038095       0.104773              8.758265      14.593271       2.132362       0.559298       4.635924      -0.804968       7.045598           0.000450
          168              C       0.452901       3.932601       6.838904      -0.005106      27.463210 0.37830136E+03  0.86296858E+04                                 7.958621                            6.525955       0.230242       2.055496                    0.999837      28.245431      81.201971       0.636015       0.422164      -1.055675      -0.029308       0.023661       0.024814       0.045106      -0.021688      -0.008597       0.025726      -0.026149       0.019730      -0.029789      -0.012380       0.042169              8.625445       8.198544       0.562934      -2.591741      10.558100       0.601666       7.119690          -0.000380
          169              C       1.207161       5.089338       6.706547      -0.222520      33.453759 0.48932229E+03  0.11847613E+05                                 8.990737                            7.342089       0.277438       2.050196                    0.998974      30.752440      89.682310       0.612343       0.413119      -1.066454      -0.014294       0.001838       0.001500       0.014490       0.004651      -0.033332       0.013624      -0.016340      -0.014441      -0.041824       0.011402       0.030422             10.072776      11.279159       1.806686      -4.681573       9.701071      -1.131396       9.238099          -0.000384
          170              C       0.638932       5.978644       7.611984       0.011979      28.716231 0.40557649E+03  0.94684770E+04                                 8.419439                            6.907276      -0.096132       1.960864                    0.998071      28.777793      85.278505       0.594739       0.441136      -1.038164      -0.033905      -0.034979       0.009927       0.049716       0.011469       0.014215      -0.002752      -0.019789      -0.003710      -0.023529       0.006763       0.016766              9.205977       8.370190       2.202870      -2.483779      11.772934       0.078158       7.474808          -0.000656
          171              C      -3.168863       7.917205      11.339013      -0.000774      29.835278 0.39757847E+03  0.92185485E+04                                 8.565073                            6.784335      -0.010741       1.977547                    0.999640      28.859475      84.714266       0.608476       0.434133      -1.044260      -0.012071      -0.046978      -0.014781       0.050706       0.022762       0.008213      -0.008719      -0.033701      -0.027493      -0.029924      -0.003395       0.033318              9.376697       8.891245       2.598274      -2.604271      12.630657       0.113385       6.608188          -0.003764
          172              C      -4.226349       7.895082      12.203841      -0.240409      32.605285 0.45601891E+03  0.10820106E+05                                 8.665098                            6.986588       0.337639       2.054202                    0.999772      30.772963      88.084245       0.643100       0.401401      -1.076963       0.003196      -0.013721      -0.005263       0.015040       0.014998      -0.055266       0.029952      -0.048772      -0.056936      -0.081191       0.030735       0.050456              9.314274       7.882957       0.122037      -2.614983      12.119273       2.285336       7.940592          -0.002691
          173              C      -4.706512       6.578742      12.127134       0.010064      28.063387 0.37344392E+03  0.84959796E+04                                 8.124182                            6.523262       0.161842       2.038064                    0.999817      28.021771      80.592414       0.630061       0.427303      -1.051920       0.029918      -0.005266      -0.030013       0.042704       0.010396      -0.020922      -0.004465       0.055471       0.041308      -0.036515      -0.003588       0.040103              8.797129       9.310532       2.288083      -2.712289       9.716202       0.433204       7.364654          -0.002052
          174              C      -4.627358       1.130337      10.848694      -0.002302      27.598227 0.37359493E+03  0.85181479E+04                                 8.040225                            6.515779       0.161717       2.035848                    0.999812      28.336385      82.148743       0.630375       0.426150      -1.050421       0.024459       0.025597      -0.032632       0.048149       0.004876      -0.022921      -0.013388       0.037536       0.015858      -0.027582      -0.009253       0.036834              8.603861       9.797035       0.518552      -3.479647       9.223386       0.383405       6.791162           0.000656
          175              C      -4.180937      -0.010552      10.262115      -0.213259      32.220228 0.45312727E+03  0.10777384E+05                                 8.754598                            7.064819       0.313015       2.057796                    0.999791      30.475803      88.485920       0.623447       0.413060      -1.065018       0.003915       0.006889      -0.008711       0.011775       0.001100      -0.026267       0.004695      -0.051240      -0.074567      -0.046155       0.007741       0.038414              9.469254       9.708804       2.448248      -1.998056      12.637100       0.075826       6.061857          -0.000318
          176              C      -3.236600       0.376809       9.358183      -0.014635      27.778451 0.37814858E+03  0.86217135E+04                                 8.020513                            6.530853       0.246264       2.061544                    0.999858      28.188996      80.907750       0.635136       0.422969      -1.055615      -0.008803       0.037146       0.014460       0.040821      -0.021771      -0.002445       0.028951      -0.040736      -0.045981      -0.033551      -0.015857       0.049408              8.597085       9.303731      -0.058660      -2.591843       9.985041       1.185675       6.502484          -0.000522
          177              C       0.206796       1.068870       8.884408       0.645924      20.574198 0.24772280E+03  0.51517325E+04                                 7.170707                            5.741622      -0.169617       2.017964                    0.998791      22.145841      63.498778       0.590180       0.499039      -0.999008      -0.030321       0.030884      -0.001110       0.043294       0.071831      -0.046878      -0.025713      -0.021046      -0.063094      -0.072068      -0.031536       0.103603              8.226677       8.589249      -3.798025       0.609829       8.650603       1.405647       7.440180           0.000600
          178              C       1.218836      -0.028950       8.657297      -0.319978      30.981285 0.47378837E+03  0.11458059E+05                                 8.649489                            7.193368      -0.274215       1.887784                    0.997628      31.477364      93.831565       0.618398       0.409554      -1.061426      -0.011101      -0.055610      -0.118668       0.131521       0.008140      -0.005191      -0.001452      -0.008605      -0.015819      -0.009982      -0.002750       0.012733             10.074379       8.842408      -3.184409      -1.855729      12.344175       3.583804       9.036554           0.006928
          179              C       1.215058      -0.672595       7.350280      -0.288842      29.560530 0.42166922E+03  0.98802716E+04                                 8.364682                            6.773233      -0.177311       1.926669                    0.998795      30.182535      87.846604       0.640704       0.407992      -1.065078       0.013080       0.045065       0.104274       0.114346       0.025955      -0.006356       0.021810       0.010854       0.090376      -0.047335       0.008857       0.038478              9.936023       8.138778      -3.210918      -1.197965      13.639529       3.287812       8.029762           0.008591
          180              C       2.079734      -1.880516       7.302150       0.648480      21.220191 0.23806228E+03  0.48783650E+04                                 7.218416                            5.541282      -0.174983       2.016296                    0.999353      21.612948      60.558567       0.617961       0.483683      -1.011689       0.007670      -0.025830       0.001536       0.026989       0.005156      -0.019314      -0.003268      -0.025129       0.307237      -0.066790      -0.037940       0.104730              8.756709       7.941708      -2.132325      -0.356207      13.916717       2.171681       4.411703           0.000454
          181              N       2.125406       9.163375       8.354983      -0.189077      38.045816 0.54096915E+03  0.13251805E+05                                 9.527061                            7.539818      -0.074461       1.973411                    0.999492      29.048983      81.555909       0.634488       0.394076      -1.093689       0.095121      -0.075611      -0.107061       0.161948      -0.015887       0.013312      -0.026402       0.042027       0.174436      -0.059359      -0.008548       0.067907             10.908083      12.628938      -4.724215      -2.193931       9.342057       0.450251      10.753255          -0.033277
          182              N       2.176742       9.055898       6.998333      -0.203013      38.136933 0.54920346E+03  0.13499418E+05                                 9.491708                            7.578150       0.075097       2.020271                    0.999749      29.101049      81.742349       0.635477       0.392125      -1.095453       0.098889      -0.051333       0.124309       0.166934      -0.029665      -0.024378       0.025553       0.001501       0.174090      -0.058706      -0.016128       0.074835             10.717811      11.841328      -4.679981       0.533766       9.245928      -0.836548      11.066175           0.043280
          183              N      -0.334121      11.039689       4.824984      -0.225122      39.012092 0.55328245E+03  0.13614492E+05                                 9.580972                            7.581127       0.132781       2.029464                    0.999737      29.434851      82.519506       0.638998       0.389540      -1.098102      -0.126127       0.099173      -0.060901       0.171616      -0.048145      -0.037117       0.023651       0.019125       0.090870      -0.064598      -0.011345       0.075943             10.648290      10.045190      -4.339920       0.652749       9.058465      -0.590343      12.841214           0.046658
          184              N      -1.348396      11.757572       5.396522      -0.181466      37.781281 0.52516062E+03  0.12776563E+05                                 9.451536                            7.422815       0.017306       2.002162                    0.999732      28.886483      80.967550       0.639894       0.393438      -1.093529       0.054473      -0.015597      -0.156195       0.166155      -0.054093      -0.003261       0.019923       0.024729      -0.060469      -0.051619      -0.016532       0.068151             10.577083       8.935344      -3.217213      -0.410710       8.043640       1.250474      14.752265           0.042806
          185              N      -1.803006      11.639165       9.191234      -0.178580      36.421382 0.50895339E+03  0.12275478E+05                                 9.188565                            7.283130       0.061673       2.018623                    0.999732      28.582967      79.556141       0.649765       0.390831      -1.096251       0.017447      -0.024323       0.162326       0.165063      -0.043857       0.003882      -0.019455       0.023860      -0.061013      -0.043488      -0.015014       0.058502             10.106850       8.827171      -2.981815      -2.078428       7.945348      -1.047944      13.548031           0.036908
          186              N      -0.923240      10.996670       9.955290      -0.196330      37.608705 0.52591420E+03  0.12783440E+05                                 9.404019                            7.405749       0.103485       2.026029                    0.999750      29.000582      80.918764       0.644346       0.391070      -1.096555      -0.155989       0.067464       0.020953       0.171239      -0.029141       0.014393      -0.021374      -0.035593       0.125824      -0.055167      -0.001857       0.057024             10.604645      10.626083      -4.519510      -2.572103       9.575203       0.088515      11.612651          -0.034245
          187              N       3.637140       3.227273      11.603726      -0.188685      38.031084 0.54079926E+03  0.13246760E+05                                 9.525355                            7.539353      -0.075751       1.973168                    0.999486      29.042269      81.537511       0.634409       0.394152      -1.093624      -0.094531       0.072309      -0.109772       0.161909       0.033618       0.020073      -0.004607       0.040437      -0.160314      -0.059398      -0.008494       0.067892             10.905255      10.573027      -0.866432       2.184088      12.300597      -4.785358       9.842140          -0.033328
          188              N       2.447915       2.947120      11.002107      -0.203046      38.134422 0.54923808E+03  0.13500487E+05                                 9.491499                            7.578710       0.074388       2.020125                    0.999747      29.100064      81.740351       0.635413       0.392158      -1.095429       0.102796       0.131641      -0.001584       0.167030       0.004807       0.056752      -0.022129       0.060596      -0.000842      -0.058765      -0.016022       0.074788             10.717007      10.266291       1.784743       1.136624      12.964991      -3.990209       8.919739           0.043333
          189              N       0.475127      -0.213778      12.041403      -0.225136      39.006489 0.55319668E+03  0.13611651E+05                                 9.579681                            7.580311       0.133289       2.029657                    0.999737      29.432355      82.506282       0.639071       0.389516      -1.098134      -0.055795      -0.146721       0.069709       0.171754      -0.011219       0.050424      -0.046344       0.027634      -0.002889      -0.064330      -0.011471       0.075801             10.646716      11.382498       2.587261       1.861632      11.389453      -3.413504       9.168198           0.046484
          190              N       1.004614      -1.118701      12.919767      -0.181180      37.766527 0.52492994E+03  0.12769373E+05                                 9.448806                            7.421048       0.017019       2.002174                    0.999733      28.879023      80.938018       0.639996       0.393424      -1.093554      -0.148827       0.014770      -0.072374       0.166149       0.000430       0.021854      -0.047234      -0.063705       0.026845      -0.051518      -0.016583       0.068101             10.573621      12.256095       1.740250       3.940693       9.647391      -2.155572       9.817376           0.042687
          191              N       4.564215      -0.592699      14.213248      -0.178505      36.413981 0.50884434E+03  0.12271973E+05                                 9.186732                            7.281996       0.061869       2.018715                    0.999732      28.579657      79.539486       0.649874       0.390793      -1.096297       0.149158       0.059871       0.037392       0.165017       0.010092      -0.009094      -0.043367      -0.043314      -0.052650      -0.043375      -0.015112       0.058487             10.104389      13.587269       0.508483       2.076001       8.735962      -3.092630       7.989937           0.036920
          192              N       5.238999       0.510216      13.898902      -0.196162      37.599459 0.52577573E+03  0.12779000E+05                                 9.401925                            7.404409       0.103113       2.025925                    0.999750      28.996865      80.900178       0.644463       0.391031      -1.096602       0.036909      -0.151630       0.070462       0.171228       0.043933       0.005915      -0.020848       0.050960      -0.034879      -0.055175      -0.001859       0.057034             10.601980      11.595046      -0.444219       2.126315      10.297893      -4.751944       9.913001          -0.034121
          193              N       8.249211       6.090585       7.290118      -0.189691      38.062373 0.54130488E+03  0.13262169E+05                                 9.529643                            7.542158      -0.073600       1.973560                    0.999490      29.058851      81.591869       0.634385       0.394077      -1.093682      -0.097980      -0.126121       0.027138       0.161997      -0.017652      -0.033512       0.030831      -0.082294      -0.014452      -0.059351      -0.008452       0.067804             10.910592      12.041698       2.762414      -4.164433      12.010085      -1.165096       8.679994          -0.033249
          194              N       8.131865       4.822586       6.807319      -0.202914      38.130927 0.54919702E+03  0.13499253E+05                                 9.490892                            7.578406       0.074808       2.020238                    0.999748      29.099262      81.737946       0.635427       0.392156      -1.095429      -0.075767       0.085172       0.121924       0.166914       0.038551      -0.012429       0.023138      -0.069796      -0.123701      -0.058866      -0.016066       0.074932             10.715980      11.865549       0.845112      -4.690199      10.612854       0.844264       9.669536           0.043389
          195              N      10.719903       3.499416       4.254950      -0.224872      39.011088 0.55325610E+03  0.13613907E+05                                 9.581570                            7.581505       0.131309       2.029043                    0.999737      29.433932      82.521598       0.638901       0.389597      -1.098043       0.129314      -0.021556      -0.110755       0.171620       0.047555      -0.030543       0.000110      -0.040043      -0.130612      -0.064403      -0.011457       0.075859             10.648928      11.388341       0.774602      -3.958811      11.816950       2.101840       8.741493           0.046558
          196              N      11.684975       4.319941       3.739062      -0.181371      37.778690 0.52511140E+03  0.12775143E+05                                 9.451262                            7.422584       0.016954       2.002085                    0.999733      28.885203      80.964857       0.639885       0.393450      -1.093514      -0.029874      -0.162862      -0.013167       0.166102       0.038138      -0.041415      -0.002708       0.047625      -0.022870      -0.051623      -0.016485       0.068107             10.576587       9.781324       2.324206      -2.282216      13.757300       2.553806       8.191139           0.042746
          197              N      11.693708       8.019288       4.706164      -0.178461      36.408308 0.50875185E+03  0.12269033E+05                                 9.185458                            7.281046       0.062107       2.018792                    0.999733      28.577025      79.526653       0.649963       0.390762      -1.096332      -0.028025       0.147013       0.069652       0.165074      -0.002197      -0.047869      -0.007207       0.039568      -0.017359      -0.043396      -0.015076       0.058472             10.103003       9.555505       0.611048      -2.743725      14.245910       0.517665       6.507592           0.036939
          198              N      10.837541       8.480022       5.614609      -0.196731      37.609330 0.52592619E+03  0.12783448E+05                                 9.403076                            7.405064       0.105639       2.026634                    0.999752      29.001845      80.914015       0.644494       0.390989      -1.096643       0.107525       0.068275      -0.114579       0.171323      -0.016882      -0.023459       0.037915      -0.014328      -0.098302      -0.054950      -0.001933       0.056883             10.603432      11.998233       2.254288      -3.551410      12.831638      -0.609314       6.980423          -0.034047
          199              N       5.608632       1.037670       6.685491      -0.192767      38.197743 0.54330788E+03  0.13326501E+05                                 9.557755                            7.559783      -0.079298       1.971176                    0.999478      29.123158      81.878706       0.633041       0.394461      -1.093172      -0.099440       0.078027       0.107717       0.166071      -0.014580       0.012733      -0.026063       0.041510       0.181397      -0.059517      -0.009868       0.069384             10.947029      12.678312      -4.743613      -2.210832       9.371306       0.455983      10.791469          -0.045559
          200              N       5.557296       1.145147       8.042141      -0.203148      38.159723 0.54950122E+03  0.13509478E+05                                 9.494901                            7.579418       0.079132       2.021214                    0.999752      29.120692      81.823843       0.635480       0.392044      -1.095436      -0.101714       0.052485      -0.124896       0.169409      -0.029533      -0.024032       0.024657       0.002055       0.181735      -0.059850      -0.016167       0.076018             10.721943      11.845850      -4.680518       0.532701       9.246426      -0.835862      11.073554          -0.046276
          201              N       8.068159      -0.838644      10.215490      -0.224497      38.962205 0.55254698E+03  0.13590927E+05                                 9.572411                            7.576274       0.126460       2.028005                    0.999731      29.404806      82.399943       0.639224       0.389559      -1.098164       0.125729      -0.097320       0.058417       0.169385      -0.046071      -0.037101       0.023450       0.016873       0.094320      -0.063000      -0.011913       0.074913             10.636854      10.037572      -4.335132       0.659676       9.050114      -0.596185      12.822877          -0.041529
          202              N       9.082434      -1.556527       9.643952      -0.178251      37.631278 0.52305096E+03  0.12709179E+05                                 9.420691                            7.404373       0.022331       2.004530                    0.999732      28.815601      80.650329       0.641311       0.393064      -1.094069      -0.055492       0.016562       0.150891       0.161622      -0.052917      -0.001477       0.017624       0.026146      -0.054746      -0.050763      -0.014631       0.065394             10.537364       8.911772      -3.207425      -0.400767       8.019587       1.236256      14.680733           0.031045
          203              N       9.537044      -1.438120       5.849240      -0.174833      36.254424 0.50641528E+03  0.12195945E+05                                 9.153109                            7.259665       0.078804       2.024631                    0.999739      28.510847      79.230925       0.651688       0.390263      -1.096925      -0.018402       0.024212      -0.160590       0.163444      -0.043592       0.003073      -0.019613       0.024500      -0.055321      -0.044105      -0.013168       0.057273             10.065248       8.803903      -2.975774      -2.068692       7.919212      -1.036913      13.472631           0.029672
          204              N       8.657278      -0.795625       5.085184      -0.200584      37.744851 0.52805756E+03  0.12850086E+05                                 9.430799                            7.424027       0.094139       2.022563                    0.999747      29.056330      81.150941       0.643061       0.391407      -1.096192       0.158512      -0.068119      -0.022687       0.174015      -0.027787       0.016041      -0.022066      -0.037403       0.124568      -0.054424      -0.003409       0.057833             10.638036      10.669397      -4.544254      -2.587733       9.610385       0.099330      11.634325          -0.042537
          205              N       4.096898       6.973772       3.436748      -0.192793      38.170649 0.54303775E+03  0.13316895E+05                                 9.552773                            7.558058      -0.082706       1.970348                    0.999478      29.104110      81.789424       0.633157       0.394477      -1.093270       0.095346      -0.073802       0.111021       0.163900       0.033908       0.019079      -0.003589       0.041242      -0.160070      -0.058547      -0.009666       0.068213             10.940355      10.605177      -0.880044       2.196567      12.340613      -4.807178       9.875274           0.043781
          206              N       5.286123       7.253925       4.038367      -0.199895      38.032035 0.54755643E+03  0.13447255E+05                                 9.470468                            7.564020       0.083882       2.023475                    0.999753      29.054376      81.544583       0.636493       0.391839      -1.095781      -0.101553      -0.130696      -0.000114       0.165513       0.005711       0.056661      -0.023046       0.059883      -0.002609      -0.059965      -0.014452       0.074416             10.691629      10.242890       1.771418       1.139328      12.929565      -3.980471       8.902431          -0.034423
          207              N       7.258911      10.414823       2.999071      -0.221221      38.857484 0.55079296E+03  0.13535964E+05                                 9.553172                            7.562347       0.135954       2.031460                    0.999735      29.359831      82.217093       0.640102       0.389364      -1.098387       0.051590       0.142908      -0.069533       0.167090      -0.009174       0.050079      -0.044907       0.030965      -0.005296      -0.064381      -0.009548       0.073929             10.615407      11.355125       2.574761       1.861257      11.349104      -3.397987       9.141992          -0.033177
          208              N       6.729424      11.319746       2.120707      -0.182259      37.811873 0.52568708E+03  0.12792631E+05                                 9.458457                            7.428245       0.005840       1.998663                    0.999725      28.893409      80.998432       0.639436       0.393619      -1.093398       0.145842      -0.016360       0.072152       0.163534       0.001448       0.019990      -0.046122      -0.064893       0.020481      -0.050241      -0.016396       0.066637             10.584770      12.274132       1.742247       3.947843       9.653729      -2.154971       9.826448           0.039477
          209              N       3.169823      10.793744       0.827226      -0.179293      36.469939 0.50966477E+03  0.12298115E+05                                 9.196902                            7.287957       0.067585       2.019892                    0.999740      28.616738      79.692980       0.649522       0.390803      -1.096165      -0.153072      -0.059285      -0.039093       0.168742       0.012408      -0.010600      -0.044103      -0.042253      -0.055047      -0.044654      -0.015286       0.059940             10.117058      13.605725       0.508588       2.078472       8.746309      -3.097504       7.999141           0.042752
          210              N       2.495039       9.690829       1.141572      -0.202235      37.853106 0.52978471E+03  0.12904388E+05                                 9.449878                            7.436631       0.099616       2.023309                    0.999753      29.119788      81.402812       0.642368       0.391457      -1.096009      -0.041007       0.155577      -0.074054       0.177115       0.045728       0.003941      -0.021214       0.048208      -0.035580      -0.055273      -0.003215       0.058487             10.660649      11.653795      -0.452764       2.140985      10.356127      -4.787310       9.972024           0.048537
          211              N      -0.515173       4.110460       7.750356      -0.188957      38.031942 0.54083757E+03  0.13247580E+05                                 9.524417                            7.538891      -0.074329       1.973558                    0.999489      29.043459      81.533399       0.634537       0.394075      -1.093706       0.098205       0.125953      -0.026902       0.161963      -0.017794      -0.033505       0.030792      -0.082441      -0.014777      -0.059386      -0.008512       0.067898             10.903865      12.031950       2.758414      -4.160597      12.005154      -1.163686       8.674490           0.033566
          212              N      -0.397827       5.378459       8.233155      -0.203342      38.147115 0.54944575E+03  0.13506855E+05                                 9.493221                            7.579888       0.074778       2.020112                    0.999748      29.106888      81.763078       0.635396       0.392132      -1.095449       0.075807      -0.085294      -0.122096       0.167121       0.038428      -0.012511       0.022957      -0.069849      -0.124002      -0.058844      -0.016014       0.074858             10.719066      11.869093       0.845000      -4.692358      10.616313       0.843785       9.671791          -0.043201
          213              N      -2.985865       6.701629      10.785524      -0.225319      39.019265 0.55339510E+03  0.13617944E+05                                 9.581882                            7.581682       0.132938       2.029453                    0.999737      29.438988      82.532923       0.639003       0.389518      -1.098118      -0.129550       0.021530       0.110689       0.171752       0.047508      -0.030652       0.000025      -0.040404      -0.130277      -0.064444      -0.011416       0.075860             10.649474      11.386497       0.773477      -3.959166      11.819075       2.102465       8.742850          -0.046319
          214              N      -3.950937       5.881104      11.301412      -0.181287      37.773716 0.52505263E+03  0.12773275E+05                                 9.450360                            7.422147       0.016201       2.001887                    0.999732      28.883048      80.955741       0.639910       0.393448      -1.093522       0.030020       0.162838       0.013301       0.166115       0.038149      -0.041521      -0.002793       0.047407      -0.022620      -0.051638      -0.016511       0.068149             10.575553       9.779351       2.323434      -2.282094      13.755968       2.553279       8.191340          -0.042722
          215              N      -3.959670       2.181757      10.334310      -0.178185      36.394195 0.50853770E+03  0.12262547E+05                                 9.183323                            7.279814       0.062745       2.019160                    0.999733      28.569181      79.499879       0.649980       0.390795      -1.096312       0.028354      -0.147117      -0.069237       0.165049      -0.002315      -0.047753      -0.007330       0.039671      -0.016942      -0.043308      -0.015089       0.058397             10.100190       9.553544       0.608612      -2.743372      14.240429       0.517990       6.506596          -0.036801
          216              N      -3.103503       1.721023       9.425865      -0.196012      37.588475 0.52561775E+03  0.12774166E+05                                 9.400253                            7.403528       0.103447       2.026161                    0.999750      28.990984      80.879887       0.644473       0.391056      -1.096588      -0.107006      -0.068405       0.115003       0.171334      -0.017121      -0.023450       0.037820      -0.014305      -0.098144      -0.054804      -0.002172       0.056976             10.599467      11.994464       2.250279      -3.550542      12.825160      -0.608121       6.978778           0.034292
          217              O       0.900878       8.938667      10.859222      -0.489280      31.106590 0.47489174E+03  0.11097499E+05                                 7.940707                            6.781289       0.162378       2.122819                    0.995704      26.659379      69.705925       0.721796       0.363129      -1.132664      -0.015574      -0.006368      -0.017702       0.024423       0.006281      -0.033958      -0.012821      -0.033768      -0.085098      -0.052433       0.012667       0.039766              8.883547       6.381529       2.027913      -0.531361      12.468444      -2.827794       7.800669          -0.066237
          218              O      -0.544431       7.679865       9.771796      -0.558336      37.759990 0.65008634E+03  0.16482004E+05                                 9.086544                            8.072866      -0.232357       1.957631                    0.995481      29.152983      80.186329       0.642616       0.375938      -1.119497      -0.008170      -0.016385       0.008512       0.020191      -0.006233       0.019041       0.059787       0.087967       0.023253      -0.087884       0.031181       0.056702              9.584724       9.308436       2.438913       2.292273       9.525897       1.090408       9.919838          -0.061945
          219              O       5.232506      12.636222       0.175974      -0.542412      34.164168 0.51877044E+03  0.12358799E+05                                 8.375575                            7.018991       0.277544       2.133708                    0.997207      27.635127      72.288026       0.721938       0.356127      -1.141405       0.010296      -0.042918      -0.013351       0.046111       0.011477      -0.010464      -0.009068       0.059134       0.151461      -0.057421       0.003484       0.053938              9.770021       5.888014      -0.094146      -1.479612       7.028271       0.036373      16.393777           0.091895
          220              O       1.316359       4.980564      13.921463      -0.605749      31.002014 0.54714901E+03  0.13202943E+05                                 7.691167                            7.214240       0.779256       2.276188                    0.998451      28.508125      74.927590       0.711597       0.356703      -1.141518      -0.000066       0.020024      -0.022394       0.030041      -0.011397       0.035514       0.028598       0.017908      -0.225454      -0.092486       0.035768       0.056718              7.920447       5.346014      -1.760885      -0.931045      10.110625       0.293791       8.304701           0.000199
          221              O       0.276975      10.991946       7.494668      -0.741715      50.361734 0.97267355E+03  0.27338656E+05                                10.978457                            9.702120      -0.560603       1.793990                    0.997404      34.001538      99.229312       0.600480       0.362909      -1.126758      -0.049941      -0.050480      -0.010896       0.071841       0.060732       0.008128      -0.000813      -0.048157      -0.111011      -0.050641      -0.033317       0.083959             11.935426      11.178215      -3.274375      -0.877333      12.337540      -0.199989      12.290522           0.054253
          222              O       6.288033       2.698851      12.321156      -0.489898      31.132096 0.47535280E+03  0.11110972E+05                                 7.944681                            6.784282       0.162930       2.122672                    0.995722      26.672736      69.749409       0.721684       0.363097      -1.132689      -0.009402      -0.018981      -0.012851       0.024776      -0.031010      -0.026831      -0.014607       0.028772       0.043192      -0.052531       0.012565       0.039966              8.888236      10.743329      -0.021318      -3.980358       6.029064       0.637544       9.892314          -0.066113
          223              O       6.153749       1.160140      10.749427      -0.559616      37.803408 0.65091872E+03  0.16508534E+05                                 9.092897                            8.077334      -0.231425       1.957687                    0.995479      29.171842      80.253713       0.642516       0.375873      -1.119536       0.014930      -0.003878      -0.012915       0.020118      -0.004280       0.060662       0.018046      -0.090661       0.000041      -0.088855       0.031890       0.056965              9.591973       8.496083       1.001458       0.053025       9.937954       3.253005      10.341881          -0.061234
          224              O      -5.755327       3.820480      11.805268      -0.543038      34.187546 0.51914818E+03  0.12370116E+05                                 8.379711                            7.021662       0.277628       2.133668                    0.997200      27.642358      72.314997       0.721778       0.356139      -1.141389       0.000655       0.012093      -0.044360       0.045983      -0.003135       0.026764       0.015382       0.047676      -0.139266      -0.057836       0.003650       0.054186              9.776213      15.124889       1.250669       3.299280       5.864956       0.265217       8.338794          -0.089701
          225              O      10.324844       4.262316       9.776308      -0.606168      31.026850 0.54770797E+03  0.13220051E+05                                 7.695771                            7.218297       0.778648       2.275785                    0.998454      28.519849      74.973236       0.711329       0.356740      -1.141467      -0.027351      -0.006879       0.010665       0.030152      -0.000934      -0.014874      -0.001998      -0.147311       0.101569      -0.092346       0.035444       0.056902              7.925395       8.247807       0.599912       0.143150       5.456323      -2.017731      10.072055          -0.001474
          226              O       2.715394       1.049081      12.984441      -0.741644      50.352425 0.97251286E+03  0.27332738E+05                                10.976938                            9.701353      -0.560134       1.794212                    0.997400      33.997194      99.210852       0.600507       0.362911      -1.126767       0.021760      -0.045656      -0.050939       0.071782      -0.018003      -0.042888       0.049673      -0.001573       0.093050      -0.050570      -0.033324       0.083894             11.933212      12.133521       0.665088       0.751902      11.475531      -3.284493      12.190585           0.054520
          227              O       8.363465       8.875764       7.064511      -0.488276      31.045064 0.47378865E+03  0.11064931E+05                                 7.929381                            6.772832       0.163016       2.123467                    0.995698      26.635501      69.614844       0.722362       0.363067      -1.132749      -0.001408      -0.010700      -0.021512       0.024068      -0.007748       0.012450      -0.037089       0.024975      -0.077293      -0.052441       0.012734       0.039707              8.869112      10.952319      -3.612483       2.123734       8.671297      -0.953131       6.983719          -0.064605
          228              O       7.541640       8.505852       5.053599      -0.556048      37.669805 0.64821103E+03  0.16422048E+05                                 9.071856                            8.061155      -0.233008       1.957942                    0.995478      29.114784      80.042342       0.643111       0.375932      -1.119539      -0.013106       0.011830      -0.007619       0.019229       0.058101      -0.006476       0.017128      -0.025115       0.153462      -0.086838       0.030161       0.056676              9.568137       8.227761      -0.388934       2.141795       8.278949       1.584753      12.197702          -0.055012
          229              O      10.754180      -2.961740       7.915801      -0.537380      33.908983 0.51415940E+03  0.12219967E+05                                 8.331694                            6.986117       0.283136       2.137069                    0.997201      27.536862      71.913551       0.723984       0.355963      -1.141693      -0.042249      -0.013295      -0.005494       0.044631      -0.005071      -0.006090       0.005512      -0.106688       0.003640      -0.054800       0.001177       0.053622              9.713792       6.957219       0.330179       0.360149      15.832670       2.553625       6.351488           0.082922
          230              O       4.440183      11.968152       7.575887      -0.603307      30.873530 0.54420620E+03  0.13113478E+05                                 7.669056                            7.194230       0.784696       2.279154                    0.998420      28.445321      74.695833       0.712714       0.356645      -1.141631       0.017574      -0.024696      -0.003193       0.030478       0.022001      -0.006871      -0.008890       0.126305       0.157941      -0.093597       0.036454       0.057143              7.896272      10.649017       0.590746      -0.048852       8.351717       0.615607       4.688083           0.000446
          231              O      10.508940       5.766937       5.777046      -0.741723      50.358688 0.97265129E+03  0.27337586E+05                                10.978034                            9.702221      -0.560165       1.794187                    0.997403      33.997861      99.214358       0.600464       0.362925      -1.126758      -0.035112       0.012708      -0.061075       0.071585      -0.026435       0.058516      -0.017141       0.040392       0.077397      -0.050550      -0.033098       0.083648             11.934256      13.953624       0.965878      -2.302931      12.532006       0.284962       9.317137           0.054029
          232              O       6.833160       1.262378       4.181252      -0.491792      31.192603 0.47642541E+03  0.11142694E+05                                 7.955528                            6.792283       0.161295       2.121945                    0.995694      26.695233      69.836740       0.721179       0.363135      -1.132621       0.015008       0.005872       0.019194       0.025063       0.006118      -0.034628      -0.011867      -0.033083      -0.088775      -0.053485       0.014006       0.039478              8.901879       6.392297       2.033451      -0.533722      12.493915      -2.838244       7.819426          -0.051255
          233              O       8.278469       2.521180       5.268678      -0.559715      37.819766 0.65135708E+03  0.16522680E+05                                 9.096412                            8.080900      -0.233401       1.956909                    0.995480      29.179909      80.287191       0.642263       0.375951      -1.119461       0.006980       0.015817      -0.008823       0.019410      -0.005296       0.018694       0.060052       0.087468       0.021485      -0.087696       0.030926       0.056769              9.596055       9.320255       2.445557       2.294917       9.538494       1.091094       9.929418           0.060930
          234              O       2.501532      -2.435177      14.864500      -0.543105      34.197510 0.51935810E+03  0.12376491E+05                                 8.381506                            7.023281       0.277055       2.133402                    0.997201      27.646751      72.332825       0.721657       0.356159      -1.141362      -0.011379       0.042732       0.013138       0.046131       0.012596      -0.011059      -0.008878       0.059282       0.150779      -0.057736       0.003712       0.054024              9.778195       5.890912      -0.094631      -1.478955       7.032500       0.034598      16.411173           0.089926
          235              O       6.417679       5.220481       1.119011      -0.606399      31.016101 0.54746423E+03  0.13212393E+05                                 7.692896                            7.215750       0.780018       2.276175                    0.998465      28.518808      74.959815       0.711610       0.356647      -1.141568      -0.000872      -0.020528       0.022262       0.030294      -0.012080       0.035517       0.028341       0.018494      -0.225191      -0.092383       0.035192       0.057191              7.922279       5.346581      -1.761499      -0.930230      10.113011       0.292557       8.307245           0.000864
          236              O       7.457063      -0.790901       7.545806      -0.741589      50.349601 0.97246990E+03  0.27330900E+05                                10.975985                            9.700778      -0.561540       1.793737                    0.997403      33.996516      99.203830       0.600565       0.362884      -1.126802       0.040817       0.056388       0.002815       0.069668       0.051463       0.002427       0.002022      -0.045710      -0.164009      -0.054769      -0.028942       0.083711             11.931399      11.170674      -3.267490      -0.878030      12.330752      -0.200137      12.292771          -0.082391
          237              O       1.446005       7.502194       2.719318      -0.490225      31.160315 0.47587643E+03  0.11126689E+05                                 7.951059                            6.789321       0.160467       2.121887                    0.995700      26.679226      69.785797       0.721181       0.363237      -1.132538       0.009647       0.019277       0.011948       0.024646      -0.031949      -0.026563      -0.014525       0.027404       0.042985      -0.052968       0.013261       0.039706              8.896159      10.753551      -0.020720      -3.985724       6.034511       0.636826       9.900417           0.075899
          238              O       1.580289       9.040905       4.291047      -0.558805      37.802959 0.65099856E+03  0.16511401E+05                                 9.094238                            8.079110      -0.233636       1.956949                    0.995490      29.170045      80.256140       0.642279       0.375992      -1.119425      -0.016014       0.003834       0.011507       0.020089      -0.004315       0.059608       0.018113      -0.090486       0.004250      -0.087848       0.031262       0.056586              9.593467       8.498034       0.998902       0.050923       9.941311       3.252535      10.341056           0.063445
          239              O      13.489365       6.380565       3.235206      -0.543113      34.194977 0.51931836E+03  0.12375299E+05                                 8.381061                            7.023026       0.277103       2.133431                    0.997202      27.645710      72.329236       0.721669       0.356161      -1.141361      -0.000481      -0.011915       0.044577       0.046144      -0.003017       0.026568       0.015329       0.047598      -0.139650      -0.057808       0.003701       0.054107              9.777403      15.127233       1.251599       3.298393       5.866389       0.265301       8.338586           0.089929
          240              O      -2.590806       5.938729       5.264166      -0.606093      31.015116 0.54743838E+03  0.13211752E+05                                 7.693399                            7.216148       0.779333       2.276075                    0.998455      28.515049      74.952450       0.711499       0.356703      -1.141511       0.027351       0.007052      -0.010638       0.030182      -0.000992      -0.014883      -0.001930      -0.147424       0.101334      -0.092367       0.035383       0.056984              7.922863       8.244776       0.599828       0.142524       5.455227      -2.017181      10.068585           0.001585
          241              O       5.018644       9.151964       2.056033      -0.742923      50.422157 0.97414337E+03  0.27390863E+05                                10.990463                            9.712463      -0.561897       1.793616                    0.997394      34.014328      99.292982       0.599869       0.363134      -1.126560      -0.034809       0.043358       0.045337       0.071743      -0.034251      -0.036456       0.044271       0.004909       0.105495      -0.053274      -0.030520       0.083795             11.948535      12.152062       0.664329       0.757097      11.490792      -3.293244      12.202749           0.049869
          242              O      -0.629427       1.325281       7.975963      -0.489136      31.099020 0.47475918E+03  0.11093524E+05                                 7.939191                            6.780170       0.163019       2.123068                    0.995707      26.656586      69.693772       0.721890       0.363111      -1.132689       0.002232       0.010316       0.021861       0.024275      -0.008293       0.011953      -0.037027       0.024699      -0.077896      -0.052342       0.012530       0.039811              8.881791      10.967929      -3.621877       2.125047       8.686069      -0.953188       6.991374           0.066551
          243              O       0.192398       1.695193       9.986875      -0.558738      37.770502 0.65031394E+03  0.16489126E+05                                 9.087833                            8.073922      -0.231921       1.957643                    0.995488      29.159405      80.205828       0.642620       0.375904      -1.119528       0.013786      -0.012431       0.008213       0.020299       0.059280      -0.006908       0.017232      -0.025303       0.153526      -0.088098       0.031319       0.056779              9.586273       8.242800      -0.391011       2.147016       8.293962       1.586920      12.222056           0.062717
          244              O      -3.020142      13.162785       7.124673      -0.543527      34.226354 0.51991670E+03  0.12393303E+05                                 8.386444                            7.027314       0.276027       2.132846                    0.997207      27.658475      72.376967       0.721401       0.356186      -1.141325       0.044537       0.011898       0.005344       0.046408      -0.003352      -0.006422       0.005452      -0.110939       0.011393      -0.058104       0.003798       0.054307              9.784111       7.002608       0.322374       0.360654      15.958712       2.577398       6.391014           0.089959
          245              O       3.293855      -1.767107       7.464587      -0.605194      31.003789 0.54719104E+03  0.13204460E+05                                 7.692633                            7.215533       0.777601       2.275858                    0.998432      28.502108      74.917833       0.711369       0.356804      -1.141416      -0.019169       0.023372       0.002221       0.030309       0.022197      -0.007404      -0.008755       0.123457       0.156998      -0.092141       0.035060       0.057081              7.922042      10.680413       0.596296      -0.049079       8.386212       0.619351       4.699502           0.001682
          246              O      -2.774902       4.434108       9.263428      -0.741783      50.354950 0.97258500E+03  0.27335084E+05                                10.977086                            9.701587      -0.559951       1.794266                    0.997400      33.997712      99.210714       0.600515       0.362902      -1.126782       0.035250      -0.012626       0.061214       0.071757      -0.026538       0.058601      -0.017347       0.040382       0.077617      -0.050604      -0.033250       0.083854             11.933179      13.951528       0.963106      -2.302555      12.531214       0.285012       9.316796          -0.054098

******************************************************
Auxiliary information for the entire system
The total spin magnetic moment of the unit cell is   1.963717
The total net atomic charge of the unit cell is   0.000004
Accuracy of reproducing the electrostatic potential in the unit cell:
  The inner radius (bohr) =    5.0000
  The outer radius (bohr) =   12.0000
  Valid grid points have density less than (e/(bohr^3)) =    0.0001
  The number of valid grid points were=       179687
  The rms potential error without charges in kcal/mol is=      4.56276
  The rms potential error with partial charges in kcal/mol is=      2.04992
  The RRMSE value at monopole order=      0.44927
  The rms potential error with partial charges and cloud penetration in kcal/mol is=      2.07838
  The RRMSE value at monopole order with cloud penetration is=      0.45551
  The rms potential error with partial charges and atomic dipoles in kcal/mol is=      0.61011
  The RRMSE value at dipole order=      0.13372
  The rms potential error with partial charges, atomic dipoles and cloud penetration in kcal/mol is=      0.62854
  The RRMSE value at dipole order with cloud penetration=      0.13775

******************************************************
The electron densities and ab initio electrostatic potential were computed in VASP using the PBE functional and
projector augmented wave method. See the main text of the journal article for a description of computational details.
The atomic charges, dipoles, and quadrupoles were computed with the DDEC6 method as described in
(a) T. A. Manz and N. Gabaldon Limas, RSC Adv. 6 (2016) 47771-47801 DOI: 10.1039/c6ra04656h
(b) N. Gabaldon Limas and T. A. Manz, RSC Adv. 8 (2018) 2678-2707 DOI: 10.1039/c7ra11829e.
For each atom in the material, the electron cloud parameters were fit to the spherically averaged atom-in-material
electron density using radial positions for which this density was between 10^-4 and 10^-2 electrons per cubic bohr.
The polarizabilities, dispersion coefficients, and quantum Drude oscillator (QDO) parameters were fit using the MCLF method.
The magnetic structure of the system was optimized in VASP from the default ferromagnetic initial guess using spin polarization.
The atomic spin moments (ASMs) were computed on this optimized magnetic structure using the DDEC6 partition as inputs
to the method of T. A. Manz and D. S. Sholl, J. Chem. Theory Comput. 7 (2011) 4146-4164 DOI: 10.1021/ct200539n.
The RMSE and RRMSE were computed using a uniform grid with Ewald summation.
