# Supplementary material for: A collection of forcefield precursors for metal–organic frameworks
Source: RSC Adv. 2019 Nov 13;9(63):36492–507. doi: 10.1039/c9ra07327b (PMC9075174; doi:10.1039/c9ra07327b)
Supplement: RA-009-C9RA07327B-s3616 [file RA-009-C9RA07327B-s3616.xyz]

  143
jmolscript: load "" {1 1 1} spacegroup "x,y,z" unitcell [{      8.431900     0.000000     0.000000 }, {      2.599233    12.558948     0.000000 }, {      1.935671     5.681652    20.044595 }]
Mg     5.817425    10.426185     0.010624     1.439905
Mg     5.213708     2.132763    -0.010624     1.439905
Mg     0.000000     0.000000     0.000000     1.512874
H      5.412249     1.656717     3.762370     0.108053
H      5.522862    11.106215     6.115606     0.114631
H      5.412858    11.149488     3.822504     0.113179
H      4.620430    13.082403    14.873089     0.111132
H     10.674574    10.901723    15.035451     0.110882
H      8.258318    14.068302     6.029414     0.114358
H      3.408060    13.530493    12.608050     0.114885
H      9.060616    14.450407    15.388236     0.119086
H      3.198754     6.862370    17.112071     0.111018
H      7.428377    13.402170    14.131439     0.125896
H      6.353889     9.592278    15.462401     0.118178
H      6.081585    13.797982    16.524764     0.120606
H     12.204420    17.047887    17.210289     0.115759
H      7.962000    10.553800    14.131439     0.121646
H      3.518646    10.596934    12.790456     0.111343
H      4.738301     7.776107    15.656833     0.107902
H      5.123457    11.615510    11.483548     0.124805
H      7.320298    10.118947    10.120516     0.122450
H     10.699961    16.308715    15.612735     0.109142
H      9.166849    10.024438    16.552827     0.120363
H      7.774715    14.112995    10.489337     0.121352
H     10.218789    12.436116    11.361276     0.127196
H      7.465655    14.356733     8.212271     0.112438
H      6.947402    10.378742     7.873517     0.110180
H      7.554555    16.583883    16.282225     0.108053
H      7.443942     7.134385    13.928989     0.114630
H      7.553946     7.091112    16.222091     0.113179
H      8.346374     5.158197     5.171506     0.111132
H      2.292230     7.338877     5.009144     0.110882
H      4.708486     4.172298    14.015181     0.114358
H      9.558744     4.710107     7.436545     0.114885
H      3.906188     3.790193     4.656359     0.119086
H      9.768050    11.378230     2.932524     0.111018
H      5.538427     4.838430     5.913156     0.125896
H      6.612915     8.648322     4.582194     0.118178
H      6.885219     4.442618     3.519831     0.120606
H      0.762384     1.192713     2.834306     0.115759
H      5.004804     7.686800     5.913156     0.121646
H      9.448158     7.643666     7.254139     0.111343
H      8.228503    10.464493     4.387762     0.107902
H      7.843347     6.625090     8.561047     0.124805
H      5.646506     8.121653     9.924079     0.122450
H      2.266843     1.931885     4.431860     0.109142
H      3.799955     8.216162     3.491768     0.120363
H      5.192089     4.127605     9.555258     0.121352
H      2.748015     5.804484     8.683319     0.127197
H      5.501149     3.883867    11.832324     0.112438
H      6.019402     7.861858    12.171078     0.110180
C      7.542064    13.564249     4.233418    -0.104765
C      6.703959    12.681377     3.537871    -0.029294
C      6.060428    11.696899     5.638545    -0.149379
C      5.969837    11.746581     4.267494    -0.103453
C      9.350484     7.819044    18.112296     0.634183
C      6.958904    12.530342     6.328079     0.073229
C      4.433174    13.852870    15.358169    -0.153230
C     11.691153    14.589988    15.087567     0.078651
C      4.729678    10.023007    14.305827     0.051969
C     10.875782    10.106836    15.474427    -0.152021
C     10.262128     8.373988    17.043919    -0.053079
C      5.937297    15.802918    18.254613     0.602744
C     10.648933    14.051288    14.179547     0.054894
C      6.633740    12.721519     2.044549     0.669404
C      5.026772    15.444945    17.098040    -0.045090
C      6.715489    11.251613    12.694242     0.191990
C      7.681753    13.485472     5.590438    -0.143890
C     10.970282    13.473772    12.930768    -0.133833
C      9.297295    14.028238    14.594470    -0.120379
C      3.684843     9.446831    15.201821     0.081346
C      3.026067     7.688475    16.721201    -0.097690
C      8.314741    13.393644    13.848811    -0.194909
C      6.099503    10.007791    14.668635    -0.127299
C      5.306660    14.281620    16.352381    -0.093518
C     12.344866    16.237621    16.775322    -0.096101
C      7.568035    12.095939    10.555484     0.186954
C      7.068975    10.595930    13.876873    -0.191852
C      4.401617    10.613324    13.083107    -0.129764
C      8.673772    12.735333    12.656157     0.183747
C      3.944729     8.227992    15.833226    -0.145729
C      5.370255    11.222245    12.289341    -0.203123
C      7.332724    10.969124     9.743678    -0.187150
C     11.457678    15.803818    15.803159    -0.142660
C      9.966777     9.581793    16.382447    -0.096648
C      7.163821    12.393197     7.789330     0.060302
C      7.613898    13.363250     9.962164    -0.192029
C      9.995052    12.818635    12.179096    -0.194317
C      7.422028    13.509517     8.595122    -0.133815
C      7.122167    11.127351     8.396681    -0.129680
C      5.424740     4.676351    15.811177    -0.104765
C      6.262845     5.559223    16.506724    -0.029294
C      6.906376     6.543701    14.406050    -0.149379
C      6.996967     6.494019    15.777101    -0.103453
C      3.616320    10.421556     1.932299     0.634183
C      6.007900     5.710258    13.716516     0.073229
C      8.533630     4.387730     4.686426    -0.153230
C      1.275651     3.650612     4.957028     0.078651
C      8.237126     8.217593     5.738768     0.051969
C      2.091022     8.133764     4.570168    -0.152021
C      2.704676     9.866612     3.000676    -0.053079
C      7.029507     2.437682     1.789982     0.602744
C      2.317871     4.189312     5.865048     0.054894
C      6.333064     5.519081    18.000046     0.669404
C      7.940032     2.795655     2.946555    -0.045090
C      6.251315     6.988987     7.350353     0.191990
C      5.285051     4.755128    14.454157    -0.143890
C      1.996522     4.766828     7.113827    -0.133833
C      3.669509     4.212362     5.450125    -0.120379
C      9.281961     8.793769     4.842774     0.081347
C      9.940737    10.552125     3.323394    -0.097690
C      4.652063     4.846956     6.195784    -0.194909
C      6.867301     8.232809     5.375960    -0.127299
C      7.660144     3.958980     3.692214    -0.093518
C      0.621938     2.002979     3.269273    -0.096101
C      5.398769     6.144661     9.489111     0.186954
C      5.897829     7.644670     6.167722    -0.191852
C      8.565187     7.627276     6.961488    -0.129764
C      4.293032     5.505267     7.388438     0.183747
C      9.022075    10.012608     4.211369    -0.145729
C      7.596549     7.018355     7.755254    -0.203123
C      5.634080     7.271476    10.300917    -0.187150
C      1.509126     2.436782     4.241436    -0.142660
C      3.000027     8.658807     3.662148    -0.096648
C      5.802983     5.847403    12.255265     0.060302
C      5.352906     4.877350    10.082431    -0.192029
C      2.971752     5.421965     7.865499    -0.194317
C      5.544776     4.731083    11.449473    -0.133815
C      5.844637     7.113249    11.647914    -0.129680
N      7.702992    11.957848    11.955799    -0.173047
N      5.263812     6.282752     8.088796    -0.173047
O      6.829096    14.952188    18.576328    -0.617272
O      5.813079    16.928177    18.865973    -0.743385
O      8.436144     8.559109    18.578734    -0.631040
O      9.576578     6.599391    18.457264    -0.743586
O      4.051367     1.302409     1.493322    -0.691588
O      6.549504    11.608569     1.450026    -0.707619
O      6.137708     3.288412     1.468267    -0.617272
O      7.153725     1.312423     1.178622    -0.743385
O      4.530660     9.681491     1.465861    -0.631040
O      3.390226    11.641209     1.587331    -0.743586
O      8.915437    16.938191    18.551273    -0.691588
O      6.417300     6.632031    18.594569    -0.707619

The following XYZ coordinates are in angstroms. Other properties are in atomic units.
The sperically averaged electron density of each atom fit to a function of the form exp(a - br)
eigen_1, eigen_2 and eigen_3 are the three eigenvalues of traceless quadrupole moment tensor
  atom number  atomic symbol              X              Y              Z     net charge C6 coefficient C8 coefficient C10 coefficient fluctuating dipole atomic polarizability isotropic forcefield polarizability              a              b squared Pearson coefficient          <r^3>          <r^4>         wp_QDO          m_QDO          q_QDO       dipole_x       dipole_y       dipole_z         dipole            Qxy            Qxz            Qyz     Q(x^2-y^2)  Q(3z^2 - R^2)        eigen_1        eigen_2        eigen_3 static polarizability      alpha(xx)      alpha(xy)      alpha(xz)      alpha(yy)      alpha(yz)      alpha(zz) atomic spin moment
            1             Mg       5.817425      10.426185       0.010624       1.439905      30.709060 0.44603602E+03  0.10604292E+05                                11.166633                            9.232873      -1.054085       1.799988                    0.998921      18.320998      53.799582       0.359467       0.716696      -0.924688       0.076479      -0.069844       0.021956       0.105874      -0.139731       0.032384      -0.040305      -0.020960      -0.198630      -0.107443      -0.076423       0.183866             13.353977      12.206704       2.927754       0.341569       8.581929       1.087345      19.273297          -0.000002
            2             Mg       5.213708       2.132763      -0.010624       1.439905      30.709066 0.44603613E+03  0.10604295E+05                                11.166634                            9.232874      -1.054086       1.799988                    0.998921      18.321000      53.799589       0.359467       0.716696      -0.924688      -0.076479       0.069844      -0.021956       0.105874      -0.139731       0.032384      -0.040305      -0.020960      -0.198630      -0.107443      -0.076423       0.183866             13.353978      12.206705       2.927754       0.341569       8.581930       1.087345      19.273299          -0.000002
            3             Mg       0.000000       0.000000       0.000000       1.512874      24.521781 0.33870131E+03  0.75648105E+04                                 9.860551                            8.220410      -1.273146       1.759723                    0.998270      16.998495      49.394993       0.366542       0.748172      -0.909015       0.000000       0.000000      -0.000000       0.000000       0.157316      -0.011045       0.026452       0.063306      -0.247851      -0.133920      -0.068096       0.202016             11.485933       8.530003      -3.611520       0.607284      10.769373      -1.646686      15.158424          -0.000001
            4              H       5.412249       1.656717       3.762370       0.108053       0.969330 0.69234957E+01  0.66723254E+02                                 1.717218                            1.612417      -1.261554       2.276897                    0.994042       3.824817      11.237744       0.451330       1.408187      -0.680084       0.015505       0.027115      -0.017450       0.035779       0.007576      -0.000793      -0.000618      -0.013439       0.014057      -0.012482       0.004461       0.008022              1.770308       1.721308       0.368885      -0.307002       1.810102      -0.294971       1.779514           0.000000
            5              H       5.522862      11.106215       6.115606       0.114631       1.171175 0.88739132E+01  0.88784976E+02                                 1.794306                            1.713914      -0.960556       2.423220                    0.998181       3.432266       9.482358       0.493160       1.241349      -0.719332      -0.025424      -0.022166       0.016783       0.037675       0.015073      -0.002335      -0.001704       0.009245       0.017192      -0.018631       0.004710       0.013921              1.813045       1.724345       0.312937      -0.173023       1.869672      -0.318639       1.845118           0.000001
            6              H       5.412858      11.149488       3.822504       0.113179       0.949107 0.67195699E+01  0.64145238E+02                                 1.685364                            1.583084      -1.199650       2.314179                    0.994697       3.689197      10.716478       0.458760       1.398614      -0.682631      -0.021260      -0.023857      -0.017121       0.036253       0.009503       0.002992      -0.000885      -0.006146       0.012412      -0.012575       0.004357       0.008218              1.738281       1.797856       0.360100       0.359401       1.696593       0.229120       1.720393           0.000000
            7              H       4.620430      13.082403      14.873089       0.111132       1.016927 0.71991778E+01  0.69827957E+02                                 1.749179                            1.625436      -1.280771       2.269575                    0.993741       3.803902      11.091134       0.458851       1.376220      -0.686279       0.009399      -0.029848      -0.015328       0.034845      -0.007237       0.006539       0.006644       0.005453      -0.012573      -0.014176       0.004062       0.010114              1.820401       1.576168      -0.174290      -0.039473       2.227190       0.522501       1.657844           0.000001
            8              H      10.674574      10.901723      15.035451       0.110882       1.016332 0.72157121E+01  0.69838761E+02                                 1.735085                            1.618064      -1.176905       2.321097                    0.994739       3.703908      10.692858       0.465099       1.360641      -0.690104      -0.009239       0.032449      -0.015056       0.036945      -0.006870      -0.007183      -0.008005       0.002935      -0.016986      -0.015701       0.005803       0.009897              1.798520       1.584831      -0.174675       0.030689       2.223530      -0.472261       1.587199           0.000000
            9              H       8.258318      14.068302       6.029414       0.114358       1.128114 0.85116118E+01  0.84758346E+02                                 1.786561                            1.706317      -0.956417       2.426986                    0.998191       3.486062       9.788566       0.479509       1.282741      -0.709408       0.023901       0.022792       0.014045       0.035889       0.013871       0.004401      -0.001462       0.000677       0.012320      -0.016748       0.004339       0.012410              1.806818       1.730566       0.350415       0.208278       1.854397       0.249029       1.835490           0.000001
           10              H       3.408060      13.530493      12.608050       0.114885       1.152112 0.84896617E+01  0.83957600E+02                                 1.766532                            1.667834      -0.999560       2.406652                    0.997558       3.421078       9.379062       0.504069       1.228702      -0.721589       0.034799       0.003770      -0.016300       0.038612       0.009136      -0.005784       0.008429       0.017496       0.017075      -0.019504       0.007884       0.011620              1.807177       2.410437       0.011396      -0.215271       1.469711       0.041109       1.541384           0.000000
           11              H       9.060616      14.450407      15.388236       0.119086       1.068121 0.78410625E+01  0.76790999E+02                                 1.745563                            1.653731      -0.982043       2.420318                    0.997745       3.481325       9.817001       0.478173       1.307934      -0.703251      -0.012329       0.016157       0.034456       0.040004       0.001509      -0.003542       0.009643       0.018076       0.020923      -0.016828       0.004729       0.012099              1.783000       1.619095      -0.083948      -0.130341       1.789042       0.478438       1.940863           0.000001
           12              H       3.198754       6.862370      17.112071       0.111018       1.005365 0.73122610E+01  0.71242535E+02                                 1.742268                            1.644962      -1.246450       2.288157                    0.994121       3.784253      11.079265       0.453030       1.387687      -0.684464       0.007962      -0.037390       0.010908       0.039754      -0.006460      -0.000604      -0.005889      -0.007812      -0.024917      -0.010898      -0.001947       0.012845              1.791381       1.576391      -0.124313      -0.054181       2.176163      -0.428571       1.621589           0.000000
           13              H       7.428377      13.402170      14.131439       0.125896       0.981730 0.70397694E+01  0.67556292E+02                                 1.685143                            1.591165      -1.132528       2.350394                    0.996132       3.559797      10.154070       0.473255       1.348662      -0.693274      -0.032905       0.003542       0.013744       0.035835       0.001380      -0.002645       0.007569       0.019710       0.012808      -0.015191       0.005618       0.009573              1.738015       2.283046       0.060800      -0.249324       1.489359       0.102450       1.441640           0.000001
           14              H       6.353889       9.592278      15.462401       0.118178       1.078496 0.79243783E+01  0.77715805E+02                                 1.749697                            1.657271      -0.962350       2.429525                    0.997912       3.465762       9.740412       0.480517       1.299729      -0.705232       0.012240      -0.016224       0.033290       0.039004      -0.000474       0.002598      -0.009701       0.016659       0.018994      -0.015774       0.004157       0.011617              1.786257       1.626493      -0.063208       0.149246       1.769954      -0.452222       1.962325           0.000001
           15              H       6.081585      13.797982      16.524764       0.120606       1.094406 0.79867146E+01  0.77894010E+02                                 1.720003                            1.627561      -0.851868       2.480619                    0.999311       3.340469       9.135588       0.504932       1.243763      -0.718406       0.033774      -0.021961       0.007707       0.041017      -0.010411       0.002524       0.005392       0.003219      -0.025914      -0.013344      -0.001624       0.014968              1.756710       2.078800      -0.353382       0.118236       1.697489       0.050376       1.493843           0.000000
           16              H      12.204420      17.047887      17.210289       0.115759       0.973076 0.68688335E+01  0.66011232E+02                                 1.717150                            1.603169      -1.237966       2.293691                    0.994510       3.762334      11.009140       0.454218       1.403160      -0.681251      -0.007108       0.036735       0.010982       0.038995      -0.007023       0.003009       0.003784      -0.003604      -0.019227      -0.010111      -0.000429       0.010540              1.777774       1.506200      -0.109945       0.036168       2.179957       0.484567       1.647166           0.000000
           17              H       7.962000      10.553800      14.131439       0.121646       1.042462 0.75174264E+01  0.73047820E+02                                 1.726878                            1.623291      -1.219103       2.307948                    0.994835       3.574507      10.129856       0.479527       1.314482      -0.700469       0.033567      -0.004607       0.011201       0.035685       0.000116       0.001610      -0.006658       0.019737       0.011293      -0.014236       0.005402       0.008835              1.783622       2.379515       0.026040       0.252707       1.502516      -0.118507       1.468834           0.000001
           18              H       3.518646      10.596934      12.790456       0.111343       1.173048 0.87461233E+01  0.87179448E+02                                 1.789108                            1.693555      -1.052509       2.377431                    0.997101       3.478150       9.587483       0.499681       1.229743      -0.721108      -0.035237      -0.002682      -0.014599       0.038236       0.008577       0.005209      -0.007779       0.019388       0.017038      -0.019153       0.007519       0.011634              1.827063       2.441392      -0.047194       0.157916       1.503660      -0.052315       1.536137           0.000000
           19              H       4.738301       7.776107      15.656833       0.107902       1.020426 0.73115786E+01  0.71511410E+02                                 1.774416                            1.653263      -1.477018       2.169311                    0.992483       4.013789      11.924301       0.446722       1.401858      -0.680081       0.025291      -0.016901      -0.005095       0.030842      -0.001054      -0.005136      -0.004821      -0.002957      -0.010099      -0.008787       0.002520       0.006267              1.838524       2.253515      -0.466848      -0.268023       1.803732       0.009828       1.458324           0.000001
           20              H       5.123457      11.615510      11.483548       0.124805       1.055491 0.78280826E+01  0.75895512E+02                                 1.671528                            1.605724      -0.932577       2.439937                    0.998882       3.317826       9.019828       0.511479       1.235144      -0.720314      -0.015844       0.014421      -0.030982       0.037668       0.001067       0.010823      -0.010610       0.016727       0.006144      -0.017620       0.000378       0.017241              1.687025       1.568162      -0.056279       0.015840       1.495021      -0.298546       1.997891           0.000001
           21              H       7.320298      10.118947      10.120516       0.122450       1.111640 0.81509151E+01  0.80218363E+02                                 1.762402                            1.661717      -0.970715       2.425322                    0.997893       3.441917       9.578996       0.489891       1.270396      -0.711783       0.000934      -0.035549       0.012165       0.037584       0.000124       0.005550      -0.003775      -0.023947       0.011169      -0.015497       0.003423       0.012074              1.802802       1.358174       0.089784      -0.040030       2.310122      -0.296319       1.740109           0.000001
           22              H      10.699961      16.308715      15.612735       0.109142       1.059366 0.76437388E+01  0.75314323E+02                                 1.797068                            1.674410      -1.349237       2.230407                    0.993293       3.927886      11.570764       0.451945       1.375463      -0.685868      -0.026983       0.018947      -0.006352       0.033577      -0.002550       0.009889       0.003839      -0.001289      -0.003699      -0.012087       0.002726       0.009362              1.861495       2.260817      -0.510315       0.249732       1.862957      -0.004958       1.460710           0.000000
           23              H       9.166849      10.024438      16.552827       0.120363       1.111355 0.80640350E+01  0.78700869E+02                                 1.726885                            1.626963      -0.839608       2.487011                    0.999329       3.324889       9.044534       0.509853       1.230932      -0.721524      -0.034399       0.021356       0.007848       0.041243      -0.009557      -0.002721      -0.005059       0.002375      -0.030469      -0.013654      -0.001129       0.014782              1.768654       2.172072      -0.348588      -0.114613       1.658925      -0.051083       1.474964          -0.000000
           24              H       7.774715      14.112995      10.489337       0.121352       1.015267 0.72541527E+01  0.69838290E+02                                 1.697578                            1.595016      -1.035951       2.393525                    0.997103       3.513050       9.897635       0.483754       1.315148      -0.700639       0.004500       0.031919       0.016364       0.036150       0.003687      -0.000773       0.002315      -0.028781       0.008061      -0.016258       0.002315       0.013943              1.745043       1.331745       0.144978       0.157672       2.097509       0.366104       1.805875           0.000001
           25              H      10.218789      12.436116      11.361276       0.127196       1.065825 0.78708253E+01  0.75982461E+02                                 1.650629                            1.586499      -0.873367       2.472359                    0.999197       3.211376       8.552051       0.529082       1.199196      -0.729773       0.013891      -0.014773      -0.033315       0.039001       0.002707      -0.010024       0.010323       0.014498       0.009144      -0.017339       0.001713       0.015627              1.659727       1.572024      -0.060268      -0.053148       1.451005       0.289995       1.956153          -0.000000
           26              H       7.465655      14.356733       8.212271       0.112438       1.060944 0.75893138E+01  0.73713715E+02                                 1.729290                            1.618134      -0.990416       2.408527                    0.997557       3.540362       9.938829       0.487419       1.293773      -0.705243       0.001494       0.033829      -0.013563       0.036477       0.002572       0.003434      -0.000605      -0.021551       0.014121      -0.014077       0.005341       0.008736              1.774588       1.290827       0.020561       0.019295       2.251819      -0.337680       1.781119           0.000001
           27              H       6.947402      10.378742       7.873517       0.110180       1.067214 0.76905980E+01  0.75521799E+02                                 1.780450                            1.661152      -1.256357       2.282290                    0.993678       3.759238      10.880233       0.463558       1.345519      -0.693033      -0.006916      -0.029768      -0.018049       0.035492       0.003482       0.002327      -0.000691      -0.019987       0.014692      -0.013349       0.005187       0.008163              1.836203       1.347510       0.105902       0.116846       2.172815       0.454874       1.988285           0.000001
           28              H       7.554555      16.583883      16.282225       0.108053       0.969330 0.69234957E+01  0.66723254E+02                                 1.717218                            1.612417      -1.261554       2.276897                    0.994042       3.824817      11.237744       0.451330       1.408187      -0.680084      -0.015505      -0.027115       0.017450       0.035779       0.007576      -0.000793      -0.000618      -0.013439       0.014057      -0.012482       0.004461       0.008022              1.770308       1.721308       0.368885      -0.307002       1.810102      -0.294971       1.779514           0.000000
           29              H       7.443942       7.134385      13.928989       0.114630       1.171175 0.88739132E+01  0.88784976E+02                                 1.794306                            1.713914      -0.960556       2.423220                    0.998181       3.432266       9.482358       0.493160       1.241349      -0.719332       0.025424       0.022166      -0.016783       0.037675       0.015073      -0.002335      -0.001704       0.009245       0.017192      -0.018631       0.004710       0.013921              1.813045       1.724345       0.312937      -0.173023       1.869673      -0.318639       1.845118           0.000001
           30              H       7.553946       7.091112      16.222091       0.113179       0.949107 0.67195695E+01  0.64145233E+02                                 1.685364                            1.583084      -1.199649       2.314179                    0.994697       3.689197      10.716477       0.458760       1.398613      -0.682631       0.021260       0.023857       0.017121       0.036253       0.009503       0.002992      -0.000885      -0.006146       0.012412      -0.012575       0.004357       0.008218              1.738280       1.797855       0.360100       0.359401       1.696593       0.229120       1.720393           0.000000
           31              H       8.346374       5.158197       5.171506       0.111132       1.016927 0.71991778E+01  0.69827957E+02                                 1.749179                            1.625436      -1.280771       2.269575                    0.993741       3.803902      11.091134       0.458851       1.376220      -0.686279      -0.009399       0.029848       0.015328       0.034845      -0.007237       0.006539       0.006644       0.005453      -0.012573      -0.014176       0.004062       0.010114              1.820401       1.576168      -0.174290      -0.039473       2.227190       0.522501       1.657844           0.000001
           32              H       2.292230       7.338877       5.009144       0.110882       1.016332 0.72157121E+01  0.69838761E+02                                 1.735085                            1.618064      -1.176905       2.321097                    0.994739       3.703908      10.692858       0.465099       1.360641      -0.690104       0.009239      -0.032449       0.015056       0.036945      -0.006870      -0.007183      -0.008005       0.002935      -0.016986      -0.015701       0.005803       0.009897              1.798520       1.584831      -0.174675       0.030689       2.223530      -0.472261       1.587199           0.000000
           33              H       4.708486       4.172298      14.015181       0.114358       1.128115 0.85116161E+01  0.84758396E+02                                 1.786561                            1.706317      -0.956417       2.426986                    0.998191       3.486063       9.788568       0.479509       1.282740      -0.709408      -0.023901      -0.022792      -0.014045       0.035889       0.013871       0.004401      -0.001462       0.000677       0.012320      -0.016748       0.004339       0.012410              1.806818       1.730566       0.350415       0.208278       1.854397       0.249029       1.835490           0.000001
           34              H       9.558744       4.710107       7.436545       0.114885       1.152112 0.84896631E+01  0.83957621E+02                                 1.766533                            1.667834      -0.999561       2.406652                    0.997558       3.421078       9.379064       0.504069       1.228702      -0.721588      -0.034799      -0.003770       0.016300       0.038612       0.009136      -0.005784       0.008429       0.017496       0.017075      -0.019504       0.007884       0.011620              1.807178       2.410438       0.011396      -0.215271       1.469711       0.041109       1.541385           0.000000
           35              H       3.906188       3.790193       4.656359       0.119086       1.068121 0.78410629E+01  0.76791001E+02                                 1.745563                            1.653730      -0.982043       2.420318                    0.997745       3.481325       9.817000       0.478173       1.307934      -0.703251       0.012329      -0.016157      -0.034456       0.040004       0.001509      -0.003542       0.009643       0.018076       0.020923      -0.016828       0.004729       0.012099              1.783000       1.619095      -0.083948      -0.130341       1.789042       0.478438       1.940863           0.000001
           36              H       9.768050      11.378230       2.932524       0.111018       1.005365 0.73122610E+01  0.71242535E+02                                 1.742268                            1.644962      -1.246450       2.288157                    0.994121       3.784253      11.079265       0.453030       1.387687      -0.684464      -0.007962       0.037390      -0.010908       0.039754      -0.006460      -0.000604      -0.005889      -0.007812      -0.024917      -0.010898      -0.001947       0.012845              1.791381       1.576391      -0.124313      -0.054181       2.176163      -0.428571       1.621589           0.000000
           37              H       5.538427       4.838430       5.913156       0.125896       0.981730 0.70397706E+01  0.67556306E+02                                 1.685143                            1.591165      -1.132528       2.350394                    0.996132       3.559797      10.154070       0.473255       1.348662      -0.693274       0.032905      -0.003542      -0.013744       0.035835       0.001380      -0.002645       0.007569       0.019710       0.012808      -0.015191       0.005618       0.009573              1.738015       2.283046       0.060800      -0.249324       1.489359       0.102450       1.441640           0.000001
           38              H       6.612915       8.648322       4.582194       0.118178       1.078496 0.79243786E+01  0.77715807E+02                                 1.749697                            1.657271      -0.962350       2.429525                    0.997912       3.465762       9.740411       0.480517       1.299729      -0.705232      -0.012240       0.016224      -0.033290       0.039004      -0.000474       0.002598      -0.009701       0.016659       0.018994      -0.015774       0.004157       0.011617              1.786257       1.626493      -0.063208       0.149246       1.769954      -0.452222       1.962324           0.000001
           39              H       6.885219       4.442618       3.519831       0.120606       1.094406 0.79867106E+01  0.77893962E+02                                 1.720002                            1.627561      -0.851868       2.480619                    0.999311       3.340468       9.135585       0.504932       1.243763      -0.718406      -0.033774       0.021961      -0.007707       0.041017      -0.010411       0.002524       0.005392       0.003219      -0.025914      -0.013344      -0.001624       0.014968              1.756710       2.078799      -0.353382       0.118236       1.697489       0.050376       1.493842           0.000000
           40              H       0.762384       1.192713       2.834306       0.115759       0.973076 0.68688335E+01  0.66011232E+02                                 1.717150                            1.603169      -1.237967       2.293691                    0.994510       3.762334      11.009140       0.454218       1.403160      -0.681251       0.007108      -0.036735      -0.010982       0.038995      -0.007023       0.003009       0.003784      -0.003604      -0.019227      -0.010111      -0.000429       0.010540              1.777774       1.506200      -0.109945       0.036168       2.179957       0.484567       1.647166           0.000000
           41              H       5.004804       7.686800       5.913156       0.121646       1.042462 0.75174270E+01  0.73047825E+02                                 1.726878                            1.623291      -1.219103       2.307948                    0.994835       3.574507      10.129855       0.479527       1.314482      -0.700469      -0.033567       0.004607      -0.011201       0.035685       0.000116       0.001610      -0.006658       0.019737       0.011293      -0.014236       0.005402       0.008835              1.783621       2.379515       0.026040       0.252707       1.502516      -0.118507       1.468834           0.000001
           42              H       9.448158       7.643666       7.254139       0.111343       1.173048 0.87461219E+01  0.87179432E+02                                 1.789108                            1.693555      -1.052509       2.377431                    0.997101       3.478150       9.587483       0.499681       1.229743      -0.721108       0.035237       0.002682       0.014599       0.038236       0.008577       0.005209      -0.007779       0.019387       0.017038      -0.019153       0.007519       0.011634              1.827063       2.441392      -0.047194       0.157916       1.503660      -0.052315       1.536137           0.000000
           43              H       8.228503      10.464493       4.387762       0.107902       1.020425 0.73115777E+01  0.71511400E+02                                 1.774416                            1.653263      -1.477018       2.169311                    0.992483       4.013789      11.924302       0.446722       1.401859      -0.680081      -0.025291       0.016901       0.005095       0.030842      -0.001054      -0.005136      -0.004821      -0.002957      -0.010099      -0.008787       0.002520       0.006267              1.838524       2.253515      -0.466848      -0.268023       1.803732       0.009828       1.458324           0.000001
           44              H       7.843347       6.625090       8.561047       0.124805       1.055491 0.78280826E+01  0.75895512E+02                                 1.671528                            1.605724      -0.932577       2.439938                    0.998882       3.317826       9.019828       0.511479       1.235144      -0.720314       0.015844      -0.014421       0.030982       0.037668       0.001067       0.010823      -0.010610       0.016727       0.006144      -0.017620       0.000378       0.017241              1.687025       1.568162      -0.056279       0.015840       1.495021      -0.298546       1.997891           0.000001
           45              H       5.646506       8.121653       9.924079       0.122450       1.111640 0.81509138E+01  0.80218347E+02                                 1.762402                            1.661717      -0.970714       2.425322                    0.997893       3.441917       9.578996       0.489891       1.270396      -0.711783      -0.000934       0.035549      -0.012165       0.037584       0.000124       0.005550      -0.003775      -0.023947       0.011169      -0.015497       0.003423       0.012074              1.802801       1.358174       0.089784      -0.040030       2.310122      -0.296319       1.740109           0.000001
           46              H       2.266843       1.931885       4.431860       0.109142       1.059366 0.76437391E+01  0.75314329E+02                                 1.797068                            1.674410      -1.349237       2.230407                    0.993293       3.927886      11.570765       0.451945       1.375463      -0.685868       0.026983      -0.018947       0.006352       0.033577      -0.002550       0.009889       0.003839      -0.001289      -0.003699      -0.012087       0.002726       0.009362              1.861495       2.260817      -0.510315       0.249732       1.862957      -0.004958       1.460710           0.000000
           47              H       3.799955       8.216162       3.491768       0.120363       1.111355 0.80640350E+01  0.78700869E+02                                 1.726885                            1.626963      -0.839608       2.487011                    0.999329       3.324889       9.044534       0.509853       1.230932      -0.721524       0.034399      -0.021356      -0.007848       0.041243      -0.009557      -0.002721      -0.005059       0.002375      -0.030469      -0.013654      -0.001129       0.014782              1.768654       2.172072      -0.348588      -0.114613       1.658925      -0.051083       1.474964          -0.000000
           48              H       5.192089       4.127605       9.555258       0.121352       1.015267 0.72541569E+01  0.69838339E+02                                 1.697579                            1.595016      -1.035952       2.393525                    0.997103       3.513051       9.897638       0.483754       1.315148      -0.700639      -0.004500      -0.031919      -0.016364       0.036150       0.003687      -0.000773       0.002315      -0.028781       0.008061      -0.016258       0.002315       0.013943              1.745043       1.331745       0.144978       0.157672       2.097509       0.366104       1.805875           0.000001
           49              H       2.748015       5.804484       8.683319       0.127197       1.065825 0.78708255E+01  0.75982465E+02                                 1.650629                            1.586499      -0.873367       2.472359                    0.999197       3.211376       8.552052       0.529082       1.199196      -0.729773      -0.013891       0.014773       0.033315       0.039001       0.002707      -0.010024       0.010323       0.014498       0.009144      -0.017339       0.001713       0.015627              1.659727       1.572024      -0.060268      -0.053148       1.451005       0.289995       1.956153          -0.000000
           50              H       5.501149       3.883867      11.832324       0.112438       1.060945 0.75893185E+01  0.73713769E+02                                 1.729290                            1.618135      -0.990416       2.408527                    0.997557       3.540363       9.938831       0.487419       1.293772      -0.705243      -0.001494      -0.033829       0.013563       0.036477       0.002572       0.003434      -0.000605      -0.021551       0.014121      -0.014077       0.005341       0.008736              1.774589       1.290827       0.020561       0.019295       2.251819      -0.337680       1.781120           0.000001
           51              H       6.019402       7.861858      12.171078       0.110180       1.067214 0.76905980E+01  0.75521799E+02                                 1.780450                            1.661152      -1.256357       2.282290                    0.993678       3.759238      10.880233       0.463558       1.345519      -0.693033       0.006916       0.029768       0.018049       0.035492       0.003482       0.002327      -0.000691      -0.019987       0.014692      -0.013349       0.005187       0.008163              1.836203       1.347510       0.105902       0.116846       2.172815       0.454874       1.988285           0.000001
           52              C       7.542064      13.564249       4.233418      -0.104765      32.868726 0.44951338E+03  0.10723563E+05                                 9.114471                            7.219590      -0.021268       1.972967                    0.998734      29.703457      87.796001       0.590467       0.434824      -1.046186      -0.009820      -0.018944       0.017665       0.027702      -0.005850      -0.009488      -0.007316      -0.008362      -0.075389      -0.029237       0.009350       0.019887             10.335178       7.645312       2.434687       0.776415       8.311097       0.219745      15.049125          -0.000000
           53              C       6.703959      12.681377       3.537871      -0.029294      36.178297 0.46038159E+03  0.10926531E+05                                 9.578410                            7.190196       0.119686       2.056482                    0.999016      27.254448      77.486367       0.612840       0.421109      -1.066387       0.001707      -0.000336       0.050654       0.050684      -0.019366       0.003737       0.000510      -0.018344      -0.075183      -0.025799      -0.008202       0.034000             11.590401       7.754326       2.293338       0.967893       8.394819      -0.258163      18.622058          -0.000000
           54              C       6.060428      11.696899       5.638545      -0.149379      32.413574 0.44110218E+03  0.10451532E+05                                 8.926479                            7.072565       0.063794       1.991166                    0.999366      29.981885      87.718889       0.607882       0.425252      -1.054219      -0.000727       0.007607      -0.023622       0.024827       0.009249      -0.011622      -0.015376       0.013531      -0.031640      -0.022550      -0.003038       0.025588             10.089460       7.271924       2.031632       1.851771       7.671201      -0.094382      15.325253           0.000000
           55              C       5.969837      11.746581       4.267494      -0.103453      32.563597 0.44353508E+03  0.10537087E+05                                 9.042222                            7.159315       0.029464       1.991329                    0.998844      29.472375      86.703573       0.594932       0.433357      -1.047915       0.013505       0.016216       0.015974       0.026468      -0.005056       0.007892       0.009399       0.010068      -0.072701      -0.028599       0.008955       0.019644             10.265239       7.753103       2.086692       1.069913       8.075642      -1.292616      14.966972          -0.000000
           56              C       9.350484       7.819044      18.112296       0.634183      23.712334 0.26703096E+03  0.56288171E+04                                 7.715223                            5.846883      -0.248391       1.966456                    0.999110      22.789700      64.668985       0.605246       0.480085      -1.014036      -0.052528      -0.043168       0.040029       0.078899       0.023853       0.078885       0.055889      -0.006139      -0.018039      -0.089332      -0.018316       0.107648              9.088829       9.035073       0.125683      -3.927455       8.603238      -2.504299       9.628176          -0.000001
           57              C       6.958904      12.530342       6.328079       0.073229      37.493584 0.43199575E+03  0.10094875E+05                                 9.853118                            6.983388      -0.060214       1.988439                    0.999362      26.810209      75.728823       0.619157       0.423335      -1.064573       0.003156      -0.002330      -0.007007       0.008031      -0.005055       0.001794       0.002381      -0.033848       0.041897      -0.024762       0.009684       0.015078             12.363869       7.062168       2.064661       1.862295       8.402618      -1.485077      21.626821          -0.000001
           58              C       4.433174      13.852870      15.358169      -0.153230      36.034791 0.46790857E+03  0.11231856E+05                                 9.554622                            7.265536       0.059471       1.986317                    0.999277      30.245336      88.562352       0.603129       0.423063      -1.057418       0.003481       0.007882       0.027442       0.028763      -0.006755      -0.003987       0.014012      -0.021594      -0.009394      -0.011395      -0.011167       0.022561             11.071252      13.176833      -0.507177       4.061561      10.554106       3.684032       9.482817           0.000000
           59              C      11.691153      14.589988      15.087567       0.078651      38.180936 0.43113516E+03  0.10058557E+05                                 9.904840                            6.943903      -0.081885       1.979577                    0.999209      26.772350      75.287188       0.625978       0.419397      -1.068251      -0.002210      -0.002829       0.009279       0.009949       0.004427      -0.001197       0.010819       0.025102       0.066380      -0.026787       0.002229       0.024558             12.419542      14.786937       1.267749       5.810362      11.824970       4.892265      10.646720          -0.000000
           60              C       4.729678      10.023007      14.305827       0.051969      37.525472 0.44442982E+03  0.10455385E+05                                 9.827763                            7.077126      -0.064834       1.986873                    0.999405      27.029212      76.508781       0.616066       0.422612      -1.065435       0.006176      -0.002766       0.000409       0.006780       0.000570      -0.010397      -0.017741       0.005005      -0.029167      -0.024561       0.005360       0.019201             12.260520      15.517834       3.604085      -4.610690       9.156657      -5.028763      12.107070          -0.000000
           61              C      10.875782      10.106836      15.474427      -0.152021      36.472044 0.47003640E+03  0.11284345E+05                                 9.606164                            7.266108       0.093049       1.995639                    0.999486      30.223755      88.213408       0.605700       0.421215      -1.059645      -0.004730      -0.014110       0.025043       0.029131      -0.014936       0.001783      -0.015904      -0.035200      -0.018698      -0.021403      -0.011082       0.032485             11.181918      13.830616      -0.122584      -4.189884      10.732208      -3.601581       8.982931           0.000000
           62              C      10.262128       8.373988      17.043919      -0.053079      39.455276 0.46648451E+03  0.11056393E+05                                 9.979544                            7.113028       0.057075       2.014138                    0.999358      27.771041      77.713151       0.635370       0.406727      -1.080701       0.032131       0.021974      -0.038801       0.054962      -0.002494      -0.009688       0.006075      -0.030134      -0.056188      -0.024259      -0.001499       0.025758             12.375792      13.097619       0.810127      -5.569416      11.632007      -5.351245      12.397750          -0.000001
           63              C       5.937297      15.802918      18.254613       0.602744      24.222350 0.27742328E+03  0.58961004E+04                                 7.799156                            5.935402      -0.204469       1.976829                    0.999323      23.091463      65.509039       0.605195       0.476199      -1.017454       0.037665       0.024606       0.049193       0.066663       0.029978      -0.089703      -0.047192      -0.021811      -0.057597      -0.102466      -0.009540       0.112006              9.224544       8.474378       0.081516       3.821413       8.162343       3.047009      11.036910          -0.000001
           64              C      10.648933      14.051288      14.179547       0.054894      37.388091 0.44109418E+03  0.10356479E+05                                 9.794983                            7.045842      -0.088324       1.977873                    0.999330      27.035441      76.429145       0.618101       0.422052      -1.065881      -0.004107      -0.003828       0.001436       0.005795      -0.000921       0.011345       0.019678       0.004650      -0.023187      -0.026162       0.005757       0.020405             12.166864      15.836569       3.396992       4.432729       8.602248       4.870359      12.061775          -0.000001
           65              C       6.633740      12.721519       2.044549       0.669404      21.933650 0.24728339E+03  0.51439278E+04                                 7.480493                            5.744815      -0.319754       1.963659                    0.998804      22.306906      64.115974       0.588326       0.500482      -0.997585      -0.011369       0.000248      -0.071000       0.071905      -0.004435      -0.007061       0.002589       0.146945      -0.229659      -0.076958      -0.035194       0.112152              8.708580       4.735967       0.941785       0.506421       8.210587       0.141487      13.179187          -0.000001
           66              C       5.026772      15.444945      17.098040      -0.045090      38.201125 0.45996908E+03  0.10870376E+05                                 9.780349                            7.082950       0.091290       2.029601                    0.999364      27.590821      77.251767       0.633664       0.409007      -1.078529      -0.031148      -0.018118      -0.037718       0.052165      -0.002752       0.010196       0.000133      -0.021445      -0.042884      -0.020515       0.002251       0.018264             11.960471      12.276300      -0.120771       5.354030      10.648389       4.588197      12.956724          -0.000001
           67              C       6.715489      11.251613      12.694242       0.191990      34.745067 0.39390412E+03  0.90252626E+04                                 9.445346                            6.741246      -0.018702       2.007337                    0.999579      25.942989      73.368058       0.617896       0.432634      -1.055228       0.029432       0.024870      -0.023287       0.045023       0.031645      -0.021082      -0.010903       0.021699       0.046554      -0.041447      -0.003249       0.044696             11.793399      14.555860       4.574541      -2.843958       9.429864      -4.630724      11.394475          -0.000000
           68              C       7.681753      13.485472       5.590438      -0.143890      32.284334 0.43842931E+03  0.10376077E+05                                 8.907608                            7.052014       0.076270       1.997363                    0.999389      29.866598      87.430969       0.608435       0.425361      -1.053780      -0.002768      -0.005842      -0.022639       0.023544       0.010383       0.011719       0.013885       0.007549      -0.037482      -0.021688      -0.003869       0.025557             10.067343       6.557930       2.083487       0.020069       8.273988      -1.432921      15.370112           0.000001
           69              C      10.970282      13.473772      12.930768      -0.133833      34.010221 0.45252498E+03  0.10780189E+05                                 9.205005                            7.164672       0.006067       1.967115                    0.999452      30.162176      88.197196       0.604423       0.425384      -1.055188      -0.024148      -0.014942      -0.014651       0.031954       0.001359      -0.017175       0.000362       0.041323      -0.003350      -0.020219      -0.010340       0.030559             10.534344      13.046195       2.272877       2.212311       7.878103       3.835512      10.678736          -0.000001
           70              C       9.297295      14.028238      14.594470      -0.120379      34.163494 0.44376594E+03  0.10514548E+05                                 9.223503                            7.073788       0.102502       2.003847                    0.999675      29.675086      86.392374       0.611347       0.422845      -1.057316      -0.017995      -0.016588      -0.019320       0.031181      -0.007640      -0.010316       0.009448      -0.007238       0.061600      -0.019180      -0.007944       0.027124             10.806563      14.760419       2.736974       2.369693       8.677389       3.829195       8.981880          -0.000000
           71              C       3.684843       9.446831      15.201821       0.081346      38.269100 0.42840338E+03  0.99805158E+04                                 9.926505                            6.924965      -0.067139       1.985308                    0.999238      26.709865      75.096103       0.626315       0.419772      -1.067845      -0.004396       0.003513       0.003472       0.006612       0.008219      -0.000251      -0.011314       0.026292       0.045647      -0.025970       0.006965       0.019005             12.524437      15.006838       1.498912      -5.942279      12.078216      -4.857021      10.488256           0.000000
           72              C       3.026067       7.688475      16.721201      -0.097690      35.352053 0.45657703E+03  0.10922712E+05                                 9.524530                            7.236902      -0.112108       1.933870                    0.999449      30.020679      88.542843       0.595206       0.430153      -1.050158      -0.003621       0.017551      -0.027851       0.033119      -0.000583       0.018479       0.001260      -0.036655      -0.038639      -0.030900       0.006090       0.024810             11.107518      13.453854       0.213396      -5.168573      10.048183      -3.384770       9.820517           0.000000
           73              C       8.314741      13.393644      13.848811      -0.194909      36.419561 0.47945374E+03  0.11563837E+05                                 9.563912                            7.313811       0.163270       2.013628                    0.999690      30.565212      89.320334       0.606986       0.418381      -1.061785       0.021847       0.007840       0.028023       0.036388      -0.005455      -0.012939       0.000168       0.032433      -0.033066      -0.016080      -0.010865       0.026944             11.228691      13.311131       3.344758       2.127970       9.755089       4.733063      10.619854           0.000002
           74              C       6.099503      10.007791      14.668635      -0.127299      34.112377 0.44620802E+03  0.10585077E+05                                 9.203938                            7.087071       0.136563       2.013454                    0.999690      29.763107      86.651078       0.611677       0.422112      -1.057960       0.013375       0.015155      -0.022811       0.030478      -0.008393       0.013109      -0.011175      -0.010513       0.054041      -0.020317      -0.007969       0.028286             10.749930      14.460541       2.776320      -2.417438       8.634182      -3.721733       9.155066          -0.000000
           75              C       5.306660      14.281620      16.352381      -0.093518      33.324751 0.42548438E+03  0.99705977E+04                                 9.073030                            6.932847       0.117037       2.011680                    0.999696      29.176343      84.325444       0.617018       0.423615      -1.057399      -0.026419       0.005641       0.001039       0.027034      -0.014433      -0.004157      -0.016169       0.010183      -0.056076      -0.029626       0.004009       0.025617             10.486575      10.466757       0.212171       3.236226      10.744680       4.751125      10.248289          -0.000000
           76              C      12.344866      16.237621      16.775322      -0.096101      34.743518 0.45157580E+03  0.10777843E+05                                 9.438389                            7.223127      -0.094880       1.944865                    0.999285      29.805506      87.924882       0.592316       0.433263      -1.047833      -0.000978      -0.015105      -0.023195       0.027697       0.000211      -0.016757      -0.000916      -0.031911      -0.051817      -0.029783       0.005158       0.024625             10.888017      12.530511      -0.472322       4.760724      10.117284       3.226290      10.016257          -0.000000
           77              C       7.568035      12.095939      10.555484       0.186954      36.467145 0.39392140E+03  0.90157747E+04                                 9.724813                            6.716471      -0.105357       1.981117                    0.999584      25.900132      72.942582       0.623173       0.429441      -1.058355       0.003157      -0.005058       0.045480       0.045869       0.013494       0.010379      -0.007708       0.016009       0.139800      -0.040611      -0.008068       0.048679             12.264286       5.518460       1.250617       1.466174      10.649325      -0.336928      20.625071          -0.000001
           78              C       7.068975      10.595930      13.876873      -0.191852      36.081370 0.46765054E+03  0.11219833E+05                                 9.516147                            7.231307       0.077400       1.986915                    0.999637      30.525627      89.248583       0.608832       0.419318      -1.060176      -0.020862      -0.006725       0.028131       0.035662      -0.008325       0.008506       0.004430       0.034543      -0.050022      -0.021414      -0.007298       0.028712             11.168918      13.073921       3.119951      -2.068189       9.696053      -4.803434      10.736779           0.000001
           79              C       4.401617      10.613324      13.083107      -0.129764      33.490614 0.44616553E+03  0.10597398E+05                                 9.113778                            7.114430       0.036299       1.979008                    0.999476      30.026651      87.840545       0.606160       0.425418      -1.054545       0.025772       0.012571      -0.018114       0.033917       0.001334       0.013335       0.006067       0.035667      -0.016723      -0.018739      -0.007789       0.026528             10.438135      12.546596       1.998870      -2.562907       8.070464      -3.835760      10.697344          -0.000000
           80              C       8.673772      12.735333      12.656157       0.183747      35.771663 0.40559054E+03  0.93552383E+04                                 9.618964                            6.832127      -0.065732       1.989954                    0.999450      26.148297      74.041585       0.615295       0.431574      -1.056548      -0.028093      -0.027769      -0.020539       0.044522       0.033497       0.026966       0.009823       0.032390       0.037152      -0.044182      -0.007218       0.051399             12.096054      15.820193       4.728366       2.991456       9.159680       4.288310      11.308290          -0.000001
           81              C       3.944729       8.227992      15.833226      -0.145729      37.224462 0.46903135E+03  0.11312668E+05                                 9.906635                            7.366831      -0.226361       1.900139                    0.998084      30.539660      90.868110       0.585264       0.433901      -1.046376      -0.021382      -0.004957       0.016211       0.027286       0.002771       0.007384       0.017254       0.015400      -0.026346      -0.023935       0.005085       0.018850             11.734538      12.472398       0.350698      -4.671414      12.463080      -4.694799      10.268135           0.000001
           82              C       5.370255      11.222245      12.289341      -0.203123      35.668048 0.47494364E+03  0.11421729E+05                                 9.413455                            7.270828       0.143483       2.006691                    0.999880      30.613634      89.170948       0.610182       0.417404      -1.062991      -0.030528      -0.022815       0.014463       0.040763      -0.008008       0.021062      -0.019941      -0.011805       0.044720      -0.024959      -0.012813       0.037771             10.960541      15.140745       3.011056      -3.101271       7.494839      -3.056876      10.246038           0.000000
           83              C       7.332724      10.969124       9.743678      -0.187150      36.976367 0.45472886E+03  0.10831496E+05                                 9.658872                            7.110487       0.078649       1.986945                    0.999654      30.411587      88.537596       0.616727       0.416944      -1.061894      -0.006913      -0.002056      -0.031942       0.032747      -0.008734      -0.006432      -0.021241      -0.038094      -0.036222      -0.027915      -0.007410       0.035325             11.447044       5.049705       0.832135       1.212879      10.875201       1.094277      18.416226          -0.000001
           84              C      11.457678      15.803818      15.803159      -0.142660      37.125014 0.47298001E+03  0.11417450E+05                                 9.862699                            7.380046      -0.139726       1.927557                    0.998248      30.458599      90.292527       0.587588       0.431824      -1.048953       0.016189      -0.003443       0.021871       0.027428      -0.001572      -0.002694      -0.012460       0.008437      -0.052085      -0.023279       0.010080       0.013198             11.612671      12.164365      -0.079101       4.539307      12.110504       4.634068      10.563144           0.000000
           85              C       9.966777       9.581793      16.382447      -0.096648      33.400147 0.42350787E+03  0.99085159E+04                                 9.059078                            6.899700       0.099089       2.004217                    0.999688      29.218215      84.262085       0.621053       0.421532      -1.059154       0.025284      -0.003598       0.002585       0.025669      -0.018948       0.003590       0.016393       0.013096      -0.045094      -0.029680       0.000974       0.028706             10.469605      10.980089       0.355641      -3.110169      11.047619      -4.632333       9.381107          -0.000001
           86              C       7.163821      12.393197       7.789330       0.060302      38.461135 0.42233334E+03  0.98010241E+04                                 9.943736                            6.854378      -0.104061       1.973394                    0.999257      26.739843      74.958831       0.632671       0.417169      -1.069838       0.005005      -0.002695       0.006185       0.008401       0.014243       0.005439      -0.004608       0.000251       0.059036      -0.025207       0.004382       0.020825             12.603815       5.088722       0.440430       2.044055      10.690588      -0.935102      22.032135          -0.000001
           87              C       7.613898      13.363250       9.962164      -0.192029      37.518341 0.46786819E+03  0.11217654E+05                                 9.752878                            7.217741       0.129217       2.001009                    0.999719      30.544729      89.049000       0.611811       0.417552      -1.062119       0.002357       0.007999      -0.039259       0.040135       0.002994      -0.000436       0.028182      -0.033491      -0.007935      -0.022893      -0.014934       0.037828             11.496389       5.210030       0.651247       1.766971      11.301078      -1.940901      17.978059          -0.000001
           88              C       9.995052      12.818635      12.179096      -0.194317      35.637058 0.46715665E+03  0.11181840E+05                                 9.395847                            7.201507       0.132753       2.001706                    0.999689      30.458836      88.349626       0.614667       0.416309      -1.064288       0.030950       0.020688       0.007195       0.037916      -0.012256      -0.020734       0.024831      -0.007474       0.050388      -0.023068      -0.020453       0.043521             10.964645      15.933198       3.042043       2.670776       7.201129       2.855608       9.759608          -0.000001
           89              C       7.422028      13.509517       8.595122      -0.133815      36.537653 0.44768015E+03  0.10629734E+05                                 9.640270                            7.102688       0.041669       1.979572                    0.999644      29.974206      87.332104       0.610440       0.422580      -1.057568       0.002642      -0.009493       0.028472       0.030129      -0.000195      -0.004871      -0.016336      -0.032999      -0.019474      -0.018333      -0.009337       0.027671             11.357907       4.993009       0.580842       1.876098      10.813795       0.343605      18.266917          -0.000000
           90              C       7.122167      11.127351       8.396681      -0.129680      36.541178 0.45028565E+03  0.10727192E+05                                 9.694157                            7.156248      -0.050482       1.952932                    0.999321      30.114091      88.424854       0.602829       0.426495      -1.053159       0.012155       0.007008       0.028859       0.032089       0.005236       0.001973       0.016361      -0.007315      -0.022361      -0.018079      -0.001395       0.019474             11.430708       4.852390       0.354423       1.235339      11.241111      -1.393464      18.198625           0.000000
           91              C       5.424740       4.676351      15.811177      -0.104765      32.868728 0.44951341E+03  0.10723563E+05                                 9.114471                            7.219590      -0.021268       1.972967                    0.998734      29.703458      87.796002       0.590467       0.434824      -1.046186       0.009820       0.018944      -0.017665       0.027702      -0.005850      -0.009488      -0.007316      -0.008362      -0.075389      -0.029237       0.009350       0.019887             10.335178       7.645312       2.434687       0.776415       8.311097       0.219745      15.049125          -0.000000
           92              C       6.262845       5.559223      16.506724      -0.029294      36.178297 0.46038159E+03  0.10926531E+05                                 9.578410                            7.190196       0.119686       2.056482                    0.999016      27.254448      77.486366       0.612840       0.421109      -1.066387      -0.001707       0.000336      -0.050654       0.050684      -0.019366       0.003737       0.000510      -0.018344      -0.075183      -0.025799      -0.008202       0.034000             11.590401       7.754325       2.293338       0.967893       8.394819      -0.258163      18.622058          -0.000000
           93              C       6.906376       6.543701      14.406050      -0.149379      32.413572 0.44110214E+03  0.10451531E+05                                 8.926478                            7.072565       0.063794       1.991166                    0.999366      29.981884      87.718882       0.607882       0.425252      -1.054219       0.000727      -0.007607       0.023622       0.024827       0.009249      -0.011622      -0.015376       0.013531      -0.031640      -0.022550      -0.003038       0.025588             10.089458       7.271924       2.031632       1.851771       7.671201      -0.094382      15.325251           0.000000
           94              C       6.996967       6.494019      15.777101      -0.103453      32.563599 0.44353511E+03  0.10537088E+05                                 9.042222                            7.159315       0.029464       1.991329                    0.998844      29.472376      86.703574       0.594932       0.433357      -1.047915      -0.013505      -0.016216      -0.015974       0.026468      -0.005056       0.007892       0.009399       0.010068      -0.072701      -0.028599       0.008955       0.019644             10.265239       7.753103       2.086692       1.069913       8.075642      -1.292616      14.966972          -0.000000
           95              C       3.616320      10.421556       1.932299       0.634183      23.712335 0.26703098E+03  0.56288176E+04                                 7.715223                            5.846883      -0.248392       1.966456                    0.999110      22.789701      64.668988       0.605246       0.480085      -1.014036       0.052528       0.043168      -0.040029       0.078899       0.023853       0.078885       0.055889      -0.006139      -0.018039      -0.089332      -0.018316       0.107648              9.088829       9.035073       0.125683      -3.927455       8.603238      -2.504299       9.628176          -0.000001
           96              C       6.007900       5.710258      13.716516       0.073229      37.493583 0.43199575E+03  0.10094875E+05                                 9.853118                            6.983389      -0.060214       1.988440                    0.999362      26.810209      75.728823       0.619157       0.423335      -1.064573      -0.003156       0.002330       0.007007       0.008031      -0.005055       0.001794       0.002381      -0.033848       0.041897      -0.024762       0.009684       0.015078             12.363869       7.062168       2.064661       1.862294       8.402618      -1.485077      21.626821          -0.000001
           97              C       8.533630       4.387730       4.686426      -0.153230      36.034791 0.46790857E+03  0.11231856E+05                                 9.554622                            7.265536       0.059471       1.986317                    0.999277      30.245336      88.562352       0.603129       0.423063      -1.057418      -0.003481      -0.007882      -0.027442       0.028763      -0.006755      -0.003987       0.014012      -0.021594      -0.009394      -0.011395      -0.011167       0.022561             11.071252      13.176833      -0.507177       4.061561      10.554106       3.684032       9.482817           0.000000
           98              C       1.275651       3.650612       4.957028       0.078651      38.180938 0.43113519E+03  0.10058557E+05                                 9.904840                            6.943903      -0.081886       1.979577                    0.999209      26.772351      75.287191       0.625978       0.419397      -1.068251       0.002210       0.002829      -0.009279       0.009949       0.004427      -0.001197       0.010819       0.025102       0.066380      -0.026787       0.002229       0.024558             12.419542      14.786937       1.267749       5.810362      11.824970       4.892265      10.646720          -0.000000
           99              C       8.237126       8.217593       5.738768       0.051969      37.525472 0.44442982E+03  0.10455385E+05                                 9.827763                            7.077126      -0.064834       1.986873                    0.999405      27.029212      76.508784       0.616066       0.422612      -1.065434      -0.006176       0.002766      -0.000409       0.006780       0.000570      -0.010397      -0.017741       0.005005      -0.029167      -0.024561       0.005360       0.019201             12.260521      15.517835       3.604085      -4.610691       9.156657      -5.028764      12.107071          -0.000000
          100              C       2.091022       8.133764       4.570168      -0.152021      36.472047 0.47003645E+03  0.11284346E+05                                 9.606164                            7.266108       0.093049       1.995639                    0.999486      30.223757      88.213414       0.605700       0.421215      -1.059645       0.004730       0.014110      -0.025043       0.029131      -0.014936       0.001783      -0.015904      -0.035200      -0.018698      -0.021403      -0.011082       0.032485             11.181919      13.830617      -0.122584      -4.189884      10.732208      -3.601581       8.982931           0.000000
          101              C       2.704676       9.866612       3.000676      -0.053079      39.455276 0.46648451E+03  0.11056393E+05                                 9.979545                            7.113028       0.057075       2.014138                    0.999358      27.771041      77.713153       0.635370       0.406727      -1.080701      -0.032131      -0.021974       0.038801       0.054962      -0.002494      -0.009688       0.006075      -0.030134      -0.056188      -0.024259      -0.001499       0.025758             12.375793      13.097620       0.810127      -5.569416      11.632007      -5.351246      12.397751          -0.000001
          102              C       7.029507       2.437682       1.789982       0.602744      24.222351 0.27742329E+03  0.58961007E+04                                 7.799156                            5.935402      -0.204469       1.976829                    0.999323      23.091463      65.509035       0.605195       0.476199      -1.017454      -0.037665      -0.024606      -0.049193       0.066663       0.029978      -0.089703      -0.047192      -0.021811      -0.057597      -0.102466      -0.009540       0.112006              9.224543       8.474378       0.081516       3.821412       8.162342       3.047009      11.036909          -0.000001
          103              C       2.317871       4.189312       5.865048       0.054894      37.388090 0.44109418E+03  0.10356479E+05                                 9.794983                            7.045842      -0.088324       1.977873                    0.999330      27.035441      76.429145       0.618101       0.422052      -1.065881       0.004107       0.003828      -0.001436       0.005795      -0.000921       0.011345       0.019678       0.004650      -0.023187      -0.026162       0.005757       0.020405             12.166864      15.836569       3.396992       4.432728       8.602248       4.870359      12.061775          -0.000001
          104              C       6.333064       5.519081      18.000046       0.669404      21.933648 0.24728337E+03  0.51439272E+04                                 7.480493                            5.744815      -0.319754       1.963659                    0.998804      22.306905      64.115973       0.588326       0.500482      -0.997585       0.011369      -0.000248       0.071000       0.071905      -0.004435      -0.007061       0.002589       0.146945      -0.229659      -0.076958      -0.035194       0.112152              8.708581       4.735967       0.941785       0.506421       8.210587       0.141487      13.179187          -0.000001
          105              C       7.940032       2.795655       2.946555      -0.045090      38.201118 0.45996899E+03  0.10870374E+05                                 9.780348                            7.082949       0.091291       2.029601                    0.999364      27.590818      77.251754       0.633664       0.409007      -1.078529       0.031148       0.018118       0.037718       0.052165      -0.002752       0.010196       0.000133      -0.021445      -0.042884      -0.020515       0.002251       0.018264             11.960469      12.276298      -0.120771       5.354029      10.648387       4.588197      12.956722          -0.000001
          106              C       6.251315       6.988987       7.350353       0.191990      34.745065 0.39390409E+03  0.90252619E+04                                 9.445346                            6.741246      -0.018702       2.007337                    0.999579      25.942988      73.368057       0.617896       0.432634      -1.055228      -0.029432      -0.024870       0.023287       0.045023       0.031645      -0.021082      -0.010903       0.021699       0.046554      -0.041447      -0.003249       0.044696             11.793399      14.555860       4.574541      -2.843958       9.429864      -4.630724      11.394475          -0.000000
          107              C       5.285051       4.755128      14.454157      -0.143890      32.284333 0.43842930E+03  0.10376076E+05                                 8.907608                            7.052014       0.076270       1.997363                    0.999389      29.866598      87.430970       0.608435       0.425361      -1.053780       0.002768       0.005842       0.022639       0.023544       0.010383       0.011719       0.013885       0.007549      -0.037482      -0.021688      -0.003869       0.025557             10.067343       6.557930       2.083487       0.020069       8.273988      -1.432921      15.370112           0.000001
          108              C       1.996522       4.766828       7.113827      -0.133833      34.010220 0.45252496E+03  0.10780189E+05                                 9.205004                            7.164672       0.006067       1.967115                    0.999452      30.162176      88.197196       0.604423       0.425384      -1.055188       0.024148       0.014942       0.014651       0.031954       0.001359      -0.017175       0.000362       0.041323      -0.003350      -0.020219      -0.010340       0.030559             10.534344      13.046195       2.272876       2.212311       7.878103       3.835512      10.678735          -0.000001
          109              C       3.669509       4.212362       5.450125      -0.120379      34.163493 0.44376592E+03  0.10514547E+05                                 9.223503                            7.073788       0.102502       2.003847                    0.999675      29.675085      86.392372       0.611347       0.422845      -1.057316       0.017995       0.016588       0.019320       0.031181      -0.007640      -0.010316       0.009448      -0.007238       0.061600      -0.019180      -0.007944       0.027124             10.806563      14.760419       2.736974       2.369693       8.677389       3.829195       8.981880          -0.000000
          110              C       9.281961       8.793769       4.842774       0.081347      38.269103 0.42840341E+03  0.99805167E+04                                 9.926505                            6.924965      -0.067139       1.985308                    0.999238      26.709866      75.096106       0.626315       0.419772      -1.067845       0.004396      -0.003513      -0.003472       0.006612       0.008219      -0.000251      -0.011314       0.026292       0.045647      -0.025970       0.006965       0.019005             12.524437      15.006838       1.498912      -5.942279      12.078216      -4.857021      10.488257           0.000000
          111              C       9.940737      10.552125       3.323394      -0.097690      35.352055 0.45657706E+03  0.10922713E+05                                 9.524531                            7.236902      -0.112108       1.933870                    0.999449      30.020680      88.542849       0.595206       0.430153      -1.050158       0.003621      -0.017551       0.027851       0.033119      -0.000583       0.018479       0.001260      -0.036655      -0.038639      -0.030900       0.006090       0.024810             11.107519      13.453855       0.213396      -5.168574      10.048184      -3.384770       9.820517           0.000000
          112              C       4.652063       4.846956       6.195784      -0.194909      36.419561 0.47945374E+03  0.11563837E+05                                 9.563911                            7.313811       0.163270       2.013628                    0.999690      30.565212      89.320334       0.606986       0.418381      -1.061785      -0.021847      -0.007840      -0.028023       0.036388      -0.005455      -0.012939       0.000168       0.032433      -0.033066      -0.016080      -0.010865       0.026944             11.228691      13.311131       3.344758       2.127969       9.755088       4.733062      10.619853           0.000002
          113              C       6.867301       8.232809       5.375960      -0.127299      34.112379 0.44620804E+03  0.10585078E+05                                 9.203938                            7.087071       0.136563       2.013454                    0.999690      29.763108      86.651080       0.611677       0.422112      -1.057960      -0.013375      -0.015155       0.022811       0.030478      -0.008393       0.013109      -0.011175      -0.010513       0.054041      -0.020317      -0.007969       0.028286             10.749930      14.460542       2.776320      -2.417439       8.634183      -3.721733       9.155066          -0.000000
          114              C       7.660144       3.958980       3.692214      -0.093518      33.324749 0.42548436E+03  0.99705970E+04                                 9.073029                            6.932846       0.117037       2.011680                    0.999696      29.176342      84.325435       0.617018       0.423614      -1.057399       0.026419      -0.005641      -0.001039       0.027034      -0.014433      -0.004157      -0.016169       0.010183      -0.056076      -0.029626       0.004009       0.025617             10.486574      10.466756       0.212171       3.236225      10.744679       4.751124      10.248287          -0.000000
          115              C       0.621938       2.002979       3.269273      -0.096101      34.743518 0.45157581E+03  0.10777843E+05                                 9.438388                            7.223127      -0.094880       1.944865                    0.999285      29.805506      87.924878       0.592317       0.433262      -1.047833       0.000978       0.015105       0.023195       0.027697       0.000211      -0.016757      -0.000916      -0.031911      -0.051817      -0.029783       0.005158       0.024625             10.888017      12.530510      -0.472322       4.760724      10.117284       3.226290      10.016256          -0.000000
          116              C       5.398769       6.144661       9.489111       0.186954      36.467145 0.39392141E+03  0.90157747E+04                                 9.724813                            6.716471      -0.105357       1.981116                    0.999584      25.900132      72.942582       0.623173       0.429441      -1.058355      -0.003157       0.005058      -0.045480       0.045869       0.013494       0.010379      -0.007708       0.016009       0.139800      -0.040611      -0.008068       0.048679             12.264285       5.518460       1.250617       1.466174      10.649325      -0.336928      20.625071          -0.000001
          117              C       5.897829       7.644670       6.167722      -0.191852      36.081369 0.46765051E+03  0.11219832E+05                                 9.516147                            7.231307       0.077400       1.986915                    0.999637      30.525626      89.248580       0.608832       0.419318      -1.060176       0.020862       0.006725      -0.028131       0.035662      -0.008325       0.008506       0.004430       0.034543      -0.050022      -0.021414      -0.007298       0.028712             11.168918      13.073921       3.119951      -2.068189       9.696053      -4.803434      10.736779           0.000001
          118              C       8.565187       7.627276       6.961488      -0.129764      33.490615 0.44616556E+03  0.10597399E+05                                 9.113778                            7.114430       0.036299       1.979008                    0.999476      30.026652      87.840546       0.606160       0.425418      -1.054545      -0.025772      -0.012571       0.018114       0.033917       0.001334       0.013335       0.006068       0.035667      -0.016723      -0.018739      -0.007789       0.026528             10.438135      12.546596       1.998870      -2.562907       8.070464      -3.835760      10.697344          -0.000000
          119              C       4.293032       5.505267       7.388438       0.183747      35.771663 0.40559054E+03  0.93552383E+04                                 9.618964                            6.832127      -0.065732       1.989954                    0.999450      26.148297      74.041585       0.615295       0.431574      -1.056548       0.028093       0.027769       0.020539       0.044522       0.033497       0.026966       0.009823       0.032390       0.037152      -0.044182      -0.007218       0.051399             12.096054      15.820193       4.728366       2.991456       9.159680       4.288310      11.308289          -0.000001
          120              C       9.022075      10.012608       4.211369      -0.145729      37.224461 0.46903135E+03  0.11312668E+05                                 9.906634                            7.366831      -0.226360       1.900139                    0.998084      30.539660      90.868107       0.585264       0.433901      -1.046376       0.021382       0.004957      -0.016211       0.027286       0.002771       0.007384       0.017254       0.015400      -0.026346      -0.023935       0.005085       0.018850             11.734537      12.472398       0.350698      -4.671414      12.463079      -4.694799      10.268134           0.000001
          121              C       7.596549       7.018355       7.755254      -0.203123      35.668048 0.47494364E+03  0.11421729E+05                                 9.413456                            7.270828       0.143483       2.006691                    0.999880      30.613634      89.170950       0.610182       0.417404      -1.062991       0.030528       0.022815      -0.014463       0.040763      -0.008008       0.021062      -0.019941      -0.011805       0.044720      -0.024959      -0.012813       0.037771             10.960541      15.140745       3.011056      -3.101271       7.494840      -3.056876      10.246038           0.000000
          122              C       5.634080       7.271476      10.300917      -0.187150      36.976369 0.45472889E+03  0.10831497E+05                                 9.658873                            7.110488       0.078649       1.986945                    0.999654      30.411588      88.537599       0.616727       0.416944      -1.061894       0.006913       0.002056       0.031942       0.032747      -0.008734      -0.006432      -0.021241      -0.038094      -0.036222      -0.027915      -0.007410       0.035325             11.447044       5.049705       0.832135       1.212879      10.875201       1.094277      18.416227          -0.000000
          123              C       1.509126       2.436782       4.241436      -0.142660      37.125012 0.47297998E+03  0.11417449E+05                                 9.862698                            7.380046      -0.139726       1.927557                    0.998248      30.458598      90.292522       0.587588       0.431824      -1.048953      -0.016189       0.003443      -0.021871       0.027428      -0.001572      -0.002694      -0.012460       0.008437      -0.052085      -0.023279       0.010080       0.013198             11.612670      12.164365      -0.079101       4.539307      12.110504       4.634067      10.563143           0.000000
          124              C       3.000027       8.658807       3.662148      -0.096648      33.400149 0.42350791E+03  0.99085170E+04                                 9.059079                            6.899701       0.099089       2.004217                    0.999688      29.218216      84.262092       0.621053       0.421532      -1.059154      -0.025284       0.003598      -0.002585       0.025669      -0.018948       0.003590       0.016393       0.013096      -0.045094      -0.029680       0.000974       0.028706             10.469606      10.980090       0.355641      -3.110169      11.047620      -4.632333       9.381108          -0.000001
          125              C       5.802983       5.847403      12.255265       0.060302      38.461135 0.42233334E+03  0.98010243E+04                                 9.943736                            6.854378      -0.104060       1.973394                    0.999257      26.739843      74.958831       0.632671       0.417169      -1.069838      -0.005005       0.002695      -0.006185       0.008401       0.014243       0.005439      -0.004608       0.000251       0.059036      -0.025207       0.004382       0.020825             12.603815       5.088722       0.440430       2.044054      10.690588      -0.935102      22.032135          -0.000001
          126              C       5.352906       4.877350      10.082431      -0.192029      37.518339 0.46786817E+03  0.11217653E+05                                 9.752878                            7.217740       0.129216       2.001009                    0.999719      30.544729      89.048999       0.611811       0.417552      -1.062119      -0.002357      -0.007999       0.039259       0.040135       0.002994      -0.000436       0.028182      -0.033491      -0.007935      -0.022893      -0.014934       0.037828             11.496389       5.210030       0.651247       1.766971      11.301078      -1.940900      17.978059          -0.000001
          127              C       2.971752       5.421965       7.865499      -0.194317      35.637060 0.46715668E+03  0.11181841E+05                                 9.395847                            7.201507       0.132753       2.001706                    0.999689      30.458837      88.349629       0.614667       0.416309      -1.064288      -0.030950      -0.020688      -0.007195       0.037916      -0.012256      -0.020734       0.024831      -0.007474       0.050388      -0.023068      -0.020453       0.043521             10.964645      15.933199       3.042044       2.670776       7.201129       2.855608       9.759608          -0.000001
          128              C       5.544776       4.731083      11.449473      -0.133815      36.537648 0.44768006E+03  0.10629731E+05                                 9.640269                            7.102687       0.041669       1.979572                    0.999644      29.974204      87.332095       0.610440       0.422580      -1.057568      -0.002642       0.009493      -0.028472       0.030129      -0.000195      -0.004871      -0.016336      -0.032999      -0.019474      -0.018333      -0.009337       0.027671             11.357906       4.993008       0.580842       1.876098      10.813794       0.343604      18.266915          -0.000000
          129              C       5.844637       7.113249      11.647914      -0.129680      36.541175 0.45028562E+03  0.10727191E+05                                 9.694157                            7.156248      -0.050482       1.952932                    0.999321      30.114090      88.424849       0.602829       0.426495      -1.053159      -0.012155      -0.007008      -0.028859       0.032089       0.005236       0.001973       0.016361      -0.007315      -0.022360      -0.018079      -0.001395       0.019474             11.430708       4.852389       0.354423       1.235339      11.241110      -1.393464      18.198624          -0.000000
          130              N       7.702992      11.957848      11.955799      -0.173047      45.310679 0.43901603E+03  0.10154540E+05                                10.573852                            6.684333      -0.222270       1.978099                    0.998240      26.062482      69.908617       0.693840       0.381652      -1.108209      -0.016243       0.023992       0.000147       0.028974       0.076518       0.007351      -0.008246       0.040918       0.164569      -0.107382       0.051615       0.055768             14.177072      13.858040       6.193691       0.805918      10.057951      -0.692763      18.615224          -0.000001
          131              N       5.263812       6.282752       8.088796      -0.173047      45.310679 0.43901603E+03  0.10154540E+05                                10.573852                            6.684333      -0.222270       1.978099                    0.998240      26.062482      69.908617       0.693840       0.381652      -1.108209       0.016243      -0.023992      -0.000147       0.028974       0.076518       0.007351      -0.008246       0.040918       0.164569      -0.107382       0.051615       0.055768             14.177072      13.858040       6.193691       0.805918      10.057951      -0.692764      18.615224          -0.000001
          132              O       6.829096      14.952188      18.576328      -0.617272      27.996222 0.44071259E+03  0.10050194E+05                                 7.110359                            6.306574       0.739813       2.277391                    0.999018      27.485497      69.670002       0.793641       0.338425      -1.159451      -0.036343      -0.048165      -0.055589       0.082041      -0.031913      -0.036686      -0.073316       0.044012      -0.097128      -0.109597       0.053685       0.055913              7.576724       7.903720      -1.425324       2.020117       7.187251       0.192126       7.639202          -0.000002
          133              O       5.813079      16.928177      18.865973      -0.743385      45.158174 0.75650655E+03  0.19753299E+05                                 9.990696                            8.466790       0.293052       2.097903                    0.996471      30.933780      83.994017       0.660120       0.355350      -1.145013       0.022310      -0.039354      -0.097486       0.107470       0.054265      -0.049754      -0.007859      -0.105950      -0.029399      -0.093835       0.005008       0.088828             11.257905       8.368910      -1.236104      -0.140395      12.092418       4.929791      13.312387          -0.000001
          134              O       8.436144       8.559109      18.578734      -0.631040      31.957941 0.49430110E+03  0.11614007E+05                                 7.884373                            6.754572       0.551784       2.214497                    0.998123      28.017620      72.365765       0.753148       0.346127      -1.151587       0.041760       0.022652      -0.048028       0.067555      -0.026751       0.038890       0.073345       0.057016      -0.039247      -0.106144       0.043138       0.063006              8.670629       9.772825      -1.160854      -3.586057       6.734123       0.257435       9.504939          -0.000002
          135              O       9.576578       6.599391      18.457264      -0.743586      44.805411 0.73317342E+03  0.18964038E+05                                 9.900891                            8.277636       0.410153       2.145097                    0.997184      30.321060      81.511218       0.675686       0.350459      -1.150844      -0.061278       0.038936      -0.129447       0.148417       0.015506       0.050062       0.033448      -0.087222      -0.102662      -0.082065       0.001100       0.080965             11.140538       7.876212      -1.412566       0.584714      13.887180      -4.295751      11.658222          -0.000001
          136              O       4.051367       1.302409       1.493322      -0.691588      35.751659 0.57965994E+03  0.14183019E+05                                 8.527641                            7.352622       0.506388       2.180701                    0.997942      29.305555      77.422142       0.715761       0.349738      -1.147785      -0.047298      -0.036703       0.059969       0.084738      -0.007811       0.013080      -0.043768      -0.007536      -0.245500      -0.096277       0.032889       0.063388              9.355940       7.167409       1.491080      -1.918798       9.434847      -3.601775      11.465565           0.000000
          137              O       6.549504      11.608569       1.450026      -0.707619      41.932350 0.65073717E+03  0.16393281E+05                                 9.581883                            7.828450       0.383867       2.136685                    0.997237      29.875834      80.152407       0.688444       0.353165      -1.144709       0.023469       0.061751       0.064817       0.092548      -0.004143      -0.027231       0.036766       0.023114      -0.232352      -0.093364       0.032354       0.061010             10.995515       7.784509       2.411586       2.617903      10.607393       5.216342      14.594645          -0.000000
          138              O       6.137708       3.288412       1.468267      -0.617272      27.996214 0.44071242E+03  0.10050189E+05                                 7.110357                            6.306573       0.739813       2.277392                    0.999018      27.485494      69.669989       0.793641       0.338425      -1.159451       0.036343       0.048165       0.055589       0.082041      -0.031913      -0.036685      -0.073316       0.044012      -0.097128      -0.109597       0.053685       0.055913              7.576722       7.903718      -1.425324       2.020116       7.187249       0.192125       7.639200          -0.000002
          139              O       7.153725       1.312423       1.178622      -0.743385      45.158172 0.75650652E+03  0.19753298E+05                                 9.990696                            8.466790       0.293051       2.097903                    0.996471      30.933779      83.994016       0.660120       0.355350      -1.145013      -0.022310       0.039354       0.097486       0.107470       0.054265      -0.049754      -0.007859      -0.105950      -0.029399      -0.093835       0.005008       0.088828             11.257905       8.368910      -1.236104      -0.140395      12.092418       4.929791      13.312387          -0.000001
          140              O       4.530660       9.681491       1.465861      -0.631040      31.957943 0.49430113E+03  0.11614008E+05                                 7.884373                            6.754572       0.551784       2.214497                    0.998123      28.017622      72.365770       0.753148       0.346127      -1.151587      -0.041760      -0.022652       0.048028       0.067555      -0.026751       0.038890       0.073345       0.057016      -0.039247      -0.106144       0.043138       0.063006              8.670629       9.772825      -1.160854      -3.586057       6.734123       0.257435       9.504939          -0.000002
          141              O       3.390226      11.641209       1.587331      -0.743586      44.805413 0.73317347E+03  0.18964039E+05                                 9.900891                            8.277636       0.410152       2.145097                    0.997184      30.321061      81.511221       0.675686       0.350459      -1.150844       0.061278      -0.038936       0.129447       0.148417       0.015505       0.050062       0.033448      -0.087222      -0.102662      -0.082065       0.001100       0.080965             11.140538       7.876212      -1.412566       0.584714      13.887180      -4.295752      11.658222          -0.000001
          142              O       8.915437      16.938191      18.551273      -0.691588      35.751659 0.57965994E+03  0.14183019E+05                                 8.527641                            7.352622       0.506388       2.180701                    0.997942      29.305555      77.422141       0.715761       0.349738      -1.147785       0.047298       0.036703      -0.059969       0.084738      -0.007811       0.013080      -0.043768      -0.007536      -0.245500      -0.096277       0.032889       0.063388              9.355940       7.167409       1.491080      -1.918798       9.434846      -3.601775      11.465565           0.000000
          143              O       6.417300       6.632031      18.594569      -0.707619      41.932351 0.65073719E+03  0.16393281E+05                                 9.581883                            7.828450       0.383867       2.136684                    0.997237      29.875835      80.152408       0.688444       0.353165      -1.144709      -0.023469      -0.061751      -0.064817       0.092548      -0.004143      -0.027231       0.036766       0.023114      -0.232352      -0.093364       0.032354       0.061010             10.995515       7.784509       2.411586       2.617903      10.607393       5.216342      14.594644          -0.000000

******************************************************
Auxiliary information for the entire system
The total spin magnetic moment of the unit cell is   -0.000010
The total net atomic charge of the unit cell is   0.000003
Accuracy of reproducing the electrostatic potential in the unit cell:
  The inner radius (bohr) =    5.0000
  The outer radius (bohr) =   12.0000
  Valid grid points have density less than (e/(bohr^3)) =    0.0001
  The number of valid grid points were=        70462
  The rms potential error without charges in kcal/mol is=      5.49824
  The rms potential error with partial charges in kcal/mol is=      0.79256
  The RRMSE value at monopole order=      0.14415
  The rms potential error with partial charges and cloud penetration in kcal/mol is=      0.81137
  The RRMSE value at monopole order with cloud penetration is=      0.14757
  The rms potential error with partial charges and atomic dipoles in kcal/mol is=      1.26678
  The RRMSE value at dipole order=      0.23040
  The rms potential error with partial charges, atomic dipoles and cloud penetration in kcal/mol is=      1.26322
  The RRMSE value at dipole order with cloud penetration=      0.22975

******************************************************
The electron densities and ab initio electrostatic potential were computed in VASP using the PBE functional and
projector augmented wave method. See the main text of the journal article for a description of computational details.
The atomic charges, dipoles, and quadrupoles were computed with the DDEC6 method as described in
(a) T. A. Manz and N. Gabaldon Limas, RSC Adv. 6 (2016) 47771-47801 DOI: 10.1039/c6ra04656h
(b) N. Gabaldon Limas and T. A. Manz, RSC Adv. 8 (2018) 2678-2707 DOI: 10.1039/c7ra11829e.
For each atom in the material, the electron cloud parameters were fit to the spherically averaged atom-in-material
electron density using radial positions for which this density was between 10^-4 and 10^-2 electrons per cubic bohr.
The polarizabilities, dispersion coefficients, and quantum Drude oscillator (QDO) parameters were fit using the MCLF method.
The magnetic structure of the system was optimized in VASP from the default ferromagnetic initial guess using spin polarization.
The atomic spin moments (ASMs) were computed on this optimized magnetic structure using the DDEC6 partition as inputs
to the method of T. A. Manz and D. S. Sholl, J. Chem. Theory Comput. 7 (2011) 4146-4164 DOI: 10.1021/ct200539n.
The RMSE and RRMSE were computed using a uniform grid with Ewald summation.
