# Supplementary material for: A collection of forcefield precursors for metal–organic frameworks
Source: RSC Adv. 2019 Nov 13;9(63):36492–507. doi: 10.1039/c9ra07327b (PMC9075174; doi:10.1039/c9ra07327b)
Supplement: RA-009-C9RA07327B-s3617 [file RA-009-C9RA07327B-s3617.xyz]

  258
jmolscript: load "" {1 1 1} spacegroup "x,y,z" unitcell [{      9.241100     0.000000     0.000000 }, {     -3.080344    19.284029     0.000000 }, {      3.080344     9.642008    16.700463 }]
Zn     0.302896    17.705821     8.530262     1.066960
Zn     5.819647    16.199063     8.279923     1.091236
Zn     1.137546    20.474909    13.157460     1.086025
Zn     6.463619    17.818534    13.802098     1.066760
Zn     2.739268    18.355111    15.232158     1.090871
Zn     7.298287    20.441260     9.090396     1.086050
Zn     3.383263    22.327719    11.068566     1.067294
Zn    -0.341082    23.297899     9.888845     1.090410
Zn     4.217912    16.935905    11.153070     1.084078
Zn     8.938204    11.220216     8.170201     1.066960
Zn     3.421453    12.726974     8.420540     1.091236
Zn     8.103554     8.451128     3.543003     1.086025
Zn     2.777481    11.107503     2.898365     1.066760
Zn     6.501832    10.570926     1.468305     1.090871
Zn     1.942813     8.484777     7.610067     1.086050
Zn     5.857837     6.598318     5.631897     1.067294
Zn     9.582182     5.628138     6.811618     1.090410
Zn     5.023188    11.990132     5.547393     1.084078
P      1.041168    20.523795     9.907383     1.595064
P      2.641723    15.685915     8.784945     1.575772
P      7.237330    18.517197     6.686364     1.553628
P      7.201896    17.602168    10.673099     1.596253
P      8.802447    19.049047    15.424047     1.572541
P      4.156945    15.815984    14.021375     1.555406
P      4.121528    19.726110    12.820444     1.594335
P      5.722098    23.117112     9.191935     1.574471
P      1.076590    23.518893    12.693187     1.553887
P      8.199932     8.402242     6.793080     1.595064
P      6.599377    13.240122     7.915518     1.575772
P      2.003770    10.408840    10.014099     1.553628
P      2.039204    11.323869     6.027364     1.596253
P      0.438653     9.876990     1.276416     1.572541
P      5.084155    13.110053     2.679088     1.555406
P      5.119572     9.199927     3.880019     1.594335
P      3.519002     5.808925     7.508528     1.574471
P      8.164510     5.407144     4.007276     1.553887
H      6.930528    17.965000     4.783013     0.440247
H      3.850136    14.443732    15.451268     0.439378
H      0.769787    25.443343    13.166645     0.440567
H      2.310572    10.961037    11.917450     0.440247
H      5.390964    14.482305     1.249195     0.439378
H      8.471313     3.482694     3.533818     0.440567
H      1.327634    16.371172    11.441487     0.313120
H      1.447765    16.761673    13.146604     0.330878
H      9.127121    16.781921    12.333292     0.315459
H      8.498728    13.701299     9.873314     0.339450
H      9.006990    15.263305    10.097100     0.319483
H      0.847096    14.019485    10.224023     0.323395
H      1.497665    14.375275    12.633900     0.078342
H      7.971057    14.632717    12.057734     0.085482
H      7.998779    12.327311    11.788857     0.127130
H      9.506925    12.298385    12.226409     0.102897
H      8.187292    11.771930    14.080160     0.099002
H      7.362063    13.096743    13.903135     0.106498
H      8.914565    13.452533    15.594892     0.102850
H     10.088186    12.969468    14.671357     0.096994
H     10.103899    15.237270    14.768219     0.128725
H      8.604993    15.298015    14.312297     0.117300
H      7.488369    21.007052    13.502324     0.312913
H      7.608507    22.288476    12.311581     0.330678
H      6.046759    21.574003    12.700702     0.315269
H      5.418356    20.983910    16.598590     0.339775
H      5.926619    20.396712    15.133960     0.318653
H      7.007826    21.128540    16.147678     0.323586
H      7.658405    23.037660    14.634616     0.078236
H      4.890695    22.409964    14.699748     0.084041
H      1.838071    13.687804     0.130264     0.127219
H      6.426563    23.723206    16.637001     0.105004
H      5.106937    25.591829    16.166048     0.101287
H      4.281708    24.776115    15.107239     0.108632
H      5.834217    26.063324    13.953237     0.103602
H      7.007834    25.505051    14.833351     0.095491
H      7.023547    24.455036    12.820945     0.126801
H      5.524639    24.029823    12.996300     0.117213
H      4.408012    20.473850     8.457114     0.313303
H      4.528145    18.801925     7.942740     0.331873
H      2.966399    19.496150     8.366932     0.316694
H      2.338011    23.166866     6.929022     0.339805
H      2.846268    22.192057     8.169866     0.318380
H      3.927480    22.704049     7.029225     0.324012
H      4.578052    20.439140     6.132410     0.078969
H      1.810342    20.809393     6.643444     0.085254
H      4.918415     2.910922     4.781343     0.127524
H      3.346219    21.830483     4.537516     0.104571
H      2.026591    20.488315     3.154717     0.100421
H      1.201358    19.979217     4.390552     0.107456
H      2.753862    18.336217     3.852797     0.104696
H      3.927482    19.377555     3.896218     0.096859
H      3.943187    18.159768     5.811761     0.129418
H      2.444280    18.524236     6.092329     0.116518
H      7.913466    12.554865     5.258976     0.313120
H      7.793335    12.164364     3.553859     0.330878
H      0.113979    12.144116     4.367171     0.315459
H      0.742372    15.224738     6.827149     0.339450
H      0.234110    13.662732     6.603363     0.319483
H      8.394004    14.906552     6.476440     0.323395
H      7.743435    14.550762     4.066563     0.078342
H      1.270043    14.293320     4.642729     0.085482
H      1.242321    16.598726     4.911606     0.127130
H     -0.265825    16.627652     4.474054     0.102897
H      1.053808    17.154107     2.620303     0.099002
H      1.879037    15.829294     2.797328     0.106498
H      0.326535    15.473504     1.105571     0.102851
H     -0.847086    15.956569     2.029106     0.096994
H     -0.862799    13.688767     1.932244     0.128725
H      0.636107    13.628022     2.388166     0.117300
H      1.752731     7.918985     3.198139     0.312913
H      1.632593     6.637561     4.388882     0.330678
H      3.194341     7.352034     3.999761     0.315269
H      3.822744     7.942127     0.101873     0.339775
H      3.314481     8.529325     1.566503     0.318653
H      2.233274     7.797497     0.552785     0.323586
H      1.582695     5.888377     2.065847     0.078236
H      4.350405     6.516073     2.000715     0.084041
H      7.403029    15.238233    16.570199     0.127220
H      2.814537     5.202831     0.063462     0.105004
H      4.134163     3.334208     0.534415     0.101287
H      4.959392     4.149922     1.593224     0.108632
H      3.406883     2.862713     2.747226     0.103602
H      2.233266     3.420986     1.867112     0.095490
H      2.217553     4.471001     3.879518     0.126801
H      3.716461     4.896214     3.704163     0.117213
H      4.833088     8.452187     8.243349     0.313303
H      4.712955    10.124112     8.757723     0.331873
H      6.274701     9.429887     8.333531     0.316694
H      6.903089     5.759171     9.771441     0.339805
H      6.394832     6.733980     8.530597     0.318380
H      5.313620     6.221988     9.671238     0.324012
H      4.663048     8.486897    10.568053     0.078969
H      7.430758     8.116644    10.057019     0.085254
H      4.322685    26.015115    11.919120     0.127524
H      5.894881     7.095554    12.162947     0.104571
H      7.214509     8.437722    13.545746     0.100421
H      8.039742     8.946820    12.309911     0.107457
H      6.487238    10.589820    12.847666     0.104696
H      5.313618     9.548482    12.804245     0.096859
H      5.297913    10.766269    10.888702     0.129418
H      6.796820    10.401801    10.608134     0.116518
O      3.942872    15.888108     8.029583    -0.843416
O      1.473650    16.281503     7.979481    -0.813562
O      0.889610    20.044780    11.331264    -0.826595
O      7.367630    19.931970     7.221280    -0.818295
O      7.001685    18.702614     5.135392    -0.710408
O      2.374653    14.193042     8.984849    -0.838641
O      1.190874    19.359233     8.938088    -0.822588
O     -0.734969    17.693094     6.907311    -0.838582
O      2.679610    16.379850    10.150541    -0.837315
O      2.255450    21.453478     9.739710    -0.855102
O     -0.205455    21.343560     9.472503    -0.837123
O      6.010110    17.846402     7.273052    -0.847559
O     10.103592    18.293788    15.626623    -0.842280
O      7.634371    18.053702    15.310984    -0.813094
O      7.050345    19.074793    10.375998    -0.826756
O      4.287247    15.571849    12.528687    -0.817767
O      3.921294    14.380095    14.636286    -0.710450
O      8.535378    19.968606    16.616961    -0.837539
O      7.351599    17.345015    12.166287    -0.822975
O      5.425747    16.419381    14.624595    -0.839962
O      8.840339    19.884721    14.140282    -0.837628
O      8.416178    16.992118     9.951806    -0.855580
O      5.955272    16.815669    10.180602    -0.838013
O      2.929727    16.659467    14.308957    -0.846987
O      7.023244    23.670178     9.744720    -0.843281
O      4.554021    23.516869    10.110460    -0.812735
O      3.969975    18.732501    11.693664    -0.825836
O      1.206886    22.348256    13.650958    -0.818201
O      0.840941    24.769366    13.629248    -0.711510
O      5.455033    23.690427     7.799116    -0.838526
O      4.271236    21.147826    12.296551    -0.822668
O      2.345395    23.739599    11.869019    -0.839854
O      5.759984    21.587503     9.110103    -0.838547
O      5.335806    19.406477    13.709410    -0.853986
O      2.874901    19.692845    13.747821    -0.838013
O     -0.150627    23.346205    11.818918    -0.845692
O      5.298228    13.037929     8.670880    -0.843416
O      7.767450    12.644534     8.720982    -0.813562
O      8.351490     8.881257     5.369199    -0.826595
O      1.873470     8.994067     9.479183    -0.818295
O      2.239415    10.223423    11.565071    -0.710408
O      6.866447    14.732995     7.715614    -0.838641
O      8.050226     9.566804     7.762375    -0.822588
O      9.976069    11.232943     9.793152    -0.838582
O      6.561490    12.546187     6.549922    -0.837315
O      6.985650     7.472559     6.960753    -0.855102
O      9.446555     7.582477     7.227960    -0.837123
O      3.230990    11.079635     9.427411    -0.847559
O     -0.862492    10.632249     1.073840    -0.842280
O      1.606729    10.872335     1.389479    -0.813094
O      2.190755     9.851244     6.324465    -0.826756
O      4.953853    13.354188     4.171776    -0.817767
O      5.319806    14.545942     2.064177    -0.710450
O      0.705722     8.957431     0.083502    -0.837539
O      1.889501    11.581022     4.534176    -0.822975
O      3.815353    12.506656     2.075868    -0.839962
O      0.400761     9.041316     2.560181    -0.837628
O      0.824922    11.933919     6.748657    -0.855580
O      3.285828    12.110368     6.519861    -0.838013
O      6.311373    12.266570     2.391506    -0.846987
O      2.217856     5.255859     6.955743    -0.843281
O      4.687079     5.409168     6.590003    -0.812735
O      5.271125    10.193536     5.006799    -0.825836
O      8.034214     6.577781     3.049505    -0.818201
O      8.400159     4.156671     3.071215    -0.711510
O      3.786067     5.235610     8.901347    -0.838526
O      4.969864     7.778211     4.403912    -0.822668
O      6.895705     5.186438     4.831444    -0.839854
O      3.481116     7.338534     7.590360    -0.838547
O      3.905294     9.519560     2.991053    -0.853986
O      6.366199     9.233192     2.952642    -0.838013
O      9.391727     5.579832     4.881545    -0.845692
C      9.888585    14.852554    12.735773     0.112450
C      8.822163    14.172792    11.892400     0.127551
C      8.665061    12.769879    12.338302    -0.231743
C      8.239968    12.700456    13.801263    -0.181625
C      9.238006    13.438070    14.681377    -0.174367
C      9.441312    14.806272    14.215434    -0.238622
C      6.808224    22.887244    14.170343     0.113492
C      5.741799    22.496742    15.180721     0.127638
C      5.584700    23.584361    16.172728    -0.232932
C      5.159612    24.886033    15.501370    -0.187395
C      6.157653    25.279428    14.422520    -0.172700
C      6.360958    24.191809    13.470593    -0.236368
C      3.727870    20.112276     6.494810     0.111752
C      2.661449    21.182539     6.327805     0.128540
C      2.504353    21.497834     4.889896    -0.232725
C      2.079263    20.265584     4.098294    -0.185945
C      3.077300    19.134576     4.297029    -0.174829
C      3.280601    18.853993     5.714898    -0.238723
C     -0.647485    14.073483     3.964690     0.112450
C      0.418937    14.753245     4.808063     0.127551
C      0.576039    16.156158     4.362161    -0.231743
C      1.001132    16.225581     2.899200    -0.181625
C      0.003094    15.487967     2.019086    -0.174367
C     -0.200212    14.119765     2.485029    -0.238622
C      2.432876     6.038793     2.530120     0.113492
C      3.499301     6.429295     1.519742     0.127638
C      3.656400     5.341676     0.527735    -0.232932
C      4.081488     4.040004     1.199093    -0.187395
C      3.083447     3.646609     2.277943    -0.172700
C      2.880142     4.734228     3.229870    -0.236368
C      5.513230     8.813761    10.205653     0.111752
C      6.579651     7.743498    10.372658     0.128540
C      6.736747     7.428203    11.810567    -0.232725
C      7.161837     8.660453    12.602169    -0.185945
C      6.163800     9.791461    12.403434    -0.174829
C      5.960499    10.072044    10.985565    -0.238723
N      0.841550    16.293071    12.391744    -0.444173
N      9.127122    14.285605    10.404388    -0.474725
N      7.002289    21.869048    13.094833    -0.444419
N      6.046752    21.151681    15.827029    -0.473947
N      3.921930    19.689955     7.914349    -0.447195
N      2.966405    22.414788     7.169509    -0.474319
N     -0.841550    12.632966     4.308719    -0.444173
N      0.113978    14.640432     6.296075    -0.474725
N      2.238811     7.056989     3.605630    -0.444419
N      3.194348     7.774356     0.873434    -0.473947
N      5.319170     9.236082     8.786114    -0.447195
N      6.274695     6.511249     9.530954    -0.474319

The following XYZ coordinates are in angstroms. Other properties are in atomic units.
The sperically averaged electron density of each atom fit to a function of the form exp(a - br)
eigen_1, eigen_2 and eigen_3 are the three eigenvalues of traceless quadrupole moment tensor
  atom number  atomic symbol              X              Y              Z     net charge C6 coefficient C8 coefficient C10 coefficient fluctuating dipole atomic polarizability isotropic forcefield polarizability              a              b squared Pearson coefficient          <r^3>          <r^4>         wp_QDO          m_QDO          q_QDO       dipole_x       dipole_y       dipole_z         dipole            Qxy            Qxz            Qyz     Q(x^2-y^2)  Q(3z^2 - R^2)        eigen_1        eigen_2        eigen_3 static polarizability      alpha(xx)      alpha(xy)      alpha(xz)      alpha(yy)      alpha(yz)      alpha(zz) atomic spin moment
            1             Zn       0.302896      17.705821       8.530262       1.066960      74.725008 0.15847749E+04  0.48755486E+05                                14.996822                           13.453623      -0.046992       1.878289                    0.999273      43.668422     120.227521       0.464845       0.428294      -1.115832       0.024298      -0.023624      -0.025499       0.042411       0.042368      -0.001622       0.008291      -0.038764       0.109300      -0.065145       0.025177       0.039968             16.536521      18.367853       0.008156      -0.067779      18.446490       1.856509      12.795221           0.000001
            2             Zn       5.819647      16.199063       8.279923       1.091236      75.521651 0.15297166E+04  0.46578825E+05                                14.995803                           13.120093      -0.071541       1.877393                    0.999290      42.867794     116.853132       0.476688       0.421982      -1.121631      -0.018060      -0.000967      -0.021398       0.028018      -0.014407       0.019091      -0.006779       0.010519       0.063189      -0.026683      -0.007739       0.034422             17.144102      17.308481      -0.392436      -0.616350      21.776309       3.733435      12.347516           0.000001
            3             Zn       1.137546      20.474909      13.157460       1.086025      72.047299 0.15538512E+04  0.47483307E+05                                14.518757                           13.207549      -0.002447       1.901693                    0.998944      42.825126     116.817868       0.476111       0.420985      -1.122671      -0.017791      -0.022545       0.024809       0.037951       0.002369       0.039902       0.064598       0.022082       0.026189      -0.076459      -0.001334       0.077793             15.823070      17.751503      -0.521000      -2.334115      12.695423      -2.202977      17.022285           0.000001
            4             Zn       6.463619      17.818534      13.802098       1.066760      74.762054 0.15859430E+04  0.48800413E+05                                15.002447                           13.459418      -0.046918       1.878204                    0.999296      43.680296     120.271322       0.464701       0.428348      -1.115797       0.023905      -0.010222       0.033211       0.042177      -0.021815      -0.035237      -0.018996      -0.058430       0.051835      -0.064283       0.024620       0.039663             16.542277      18.373459      -0.061058       0.026846      12.603925       1.518607      18.649445           0.000001
            5             Zn       2.739268      18.355111      15.232158       1.090871      75.559250 0.15307706E+04  0.46619664E+05                                15.001039                           13.124929      -0.073680       1.876606                    0.999291      42.883563     116.912989       0.476576       0.422003      -1.121600      -0.018286      -0.017963       0.011949       0.028281       0.023522       0.002931      -0.012795      -0.022167      -0.038478      -0.026630      -0.007660       0.034290             17.149633      17.315860      -0.338938       0.645641      11.473979       2.213909      22.659060           0.000001
            6             Zn       7.298287      20.441260       9.090396       1.086050      71.965362 0.15513619E+04  0.47384255E+05                                14.502702                           13.192682      -0.004556       1.901678                    0.998908      42.795224     116.675953       0.476651       0.420711      -1.122948      -0.018611       0.032807       0.006283       0.038238       0.033069      -0.022089      -0.042770       0.056651       0.141049      -0.075239      -0.002696       0.077935             15.805257      17.726505      -1.758467       1.615339      17.830686      -0.773209      11.858581           0.000001
            7             Zn       3.383263      22.327719      11.068566       1.067294      74.679795 0.15833973E+04  0.48699159E+05                                14.985875                           13.443356      -0.044586       1.879243                    0.999277      43.645970     120.121476       0.465284       0.428013      -1.116092       0.023338       0.034677      -0.008244       0.042604      -0.020034       0.036949       0.012195      -0.073712       0.008100      -0.065434       0.024473       0.040961             16.524608      18.351888       0.051058       0.041358      15.804462      -3.372734      15.417475           0.000001
            8             Zn      -0.341082      23.297899       9.888845       1.090410      75.628828 0.15324342E+04  0.46684729E+05                                15.011758                           13.133224      -0.073972       1.876224                    0.999289      42.903887     117.000561       0.476344       0.422077      -1.121509      -0.017999       0.020339       0.009747       0.028855      -0.008841      -0.022870       0.019653      -0.010207      -0.002717      -0.027626      -0.007204       0.034830             17.163286      17.330586       0.731640      -0.029916      17.958822      -5.957474      16.200450           0.000001
            9             Zn       4.217912      16.935905      11.153070       1.084078      72.100496 0.15551886E+04  0.47531739E+05                                14.520894                           13.209048       0.001202       1.902609                    0.998908      42.847697     116.867368       0.476337       0.420718      -1.122912      -0.017469      -0.010695      -0.031640       0.037691      -0.034719      -0.017684      -0.021828      -0.052759      -0.192947      -0.075419      -0.001366       0.076785             15.825312      17.751295       2.280986       0.713308      14.037636       2.975808      15.687007           0.000001
           10             Zn       8.938204      11.220216       8.170201       1.066960      74.725009 0.15847749E+04  0.48755487E+05                                14.996822                           13.453623      -0.046992       1.878289                    0.999273      43.668422     120.227519       0.464845       0.428294      -1.115832      -0.024298       0.023624       0.025499       0.042411       0.042368      -0.001622       0.008291      -0.038764       0.109300      -0.065145       0.025177       0.039968             16.536521      18.367852       0.008156      -0.067779      18.446490       1.856509      12.795220           0.000001
           11             Zn       3.421453      12.726974       8.420540       1.091236      75.521649 0.15297166E+04  0.46578822E+05                                14.995802                           13.120093      -0.071541       1.877393                    0.999290      42.867793     116.853129       0.476688       0.421982      -1.121631       0.018060       0.000967       0.021398       0.028018      -0.014407       0.019091      -0.006779       0.010519       0.063189      -0.026683      -0.007739       0.034422             17.144102      17.308481      -0.392436      -0.616350      21.776309       3.733435      12.347516           0.000001
           12             Zn       8.103554       8.451128       3.543003       1.086025      72.047299 0.15538512E+04  0.47483307E+05                                14.518757                           13.207549      -0.002447       1.901693                    0.998944      42.825126     116.817867       0.476111       0.420985      -1.122671       0.017791       0.022545      -0.024809       0.037951       0.002369       0.039902       0.064598       0.022082       0.026189      -0.076459      -0.001334       0.077793             15.823070      17.751503      -0.521000      -2.334115      12.695423      -2.202977      17.022285           0.000001
           13             Zn       2.777481      11.107503       2.898365       1.066760      74.762054 0.15859430E+04  0.48800413E+05                                15.002447                           13.459418      -0.046918       1.878204                    0.999296      43.680296     120.271322       0.464701       0.428348      -1.115797      -0.023905       0.010222      -0.033211       0.042177      -0.021815      -0.035237      -0.018996      -0.058430       0.051835      -0.064283       0.024620       0.039663             16.542276      18.373459      -0.061058       0.026846      12.603925       1.518607      18.649445           0.000001
           14             Zn       6.501832      10.570926       1.468305       1.090871      75.559248 0.15307706E+04  0.46619663E+05                                15.001040                           13.124930      -0.073680       1.876606                    0.999291      42.883562     116.912989       0.476576       0.422003      -1.121600       0.018286       0.017963      -0.011949       0.028281       0.023522       0.002931      -0.012795      -0.022167      -0.038478      -0.026630      -0.007660       0.034290             17.149633      17.315861      -0.338939       0.645641      11.473979       2.213909      22.659061           0.000001
           15             Zn       1.942813       8.484777       7.610067       1.086050      71.965364 0.15513619E+04  0.47384258E+05                                14.502702                           13.192682      -0.004556       1.901678                    0.998908      42.795225     116.675956       0.476651       0.420711      -1.122948       0.018611      -0.032807      -0.006283       0.038238       0.033069      -0.022089      -0.042770       0.056651       0.141049      -0.075239      -0.002696       0.077935             15.805258      17.726505      -1.758468       1.615339      17.830686      -0.773210      11.858581           0.000001
           16             Zn       5.857837       6.598318       5.631897       1.067294      74.679793 0.15833972E+04  0.48699157E+05                                14.985875                           13.443356      -0.044586       1.879243                    0.999277      43.645969     120.121473       0.465284       0.428013      -1.116092      -0.023338      -0.034677       0.008244       0.042604      -0.020034       0.036949       0.012195      -0.073712       0.008100      -0.065434       0.024473       0.040961             16.524608      18.351888       0.051058       0.041358      15.804462      -3.372734      15.417474           0.000001
           17             Zn       9.582182       5.628138       6.811618       1.090410      75.628828 0.15324342E+04  0.46684729E+05                                15.011758                           13.133223      -0.073972       1.876224                    0.999289      42.903887     117.000560       0.476344       0.422077      -1.121509       0.017999      -0.020339      -0.009747       0.028855      -0.008841      -0.022870       0.019653      -0.010207      -0.002717      -0.027626      -0.007204       0.034830             17.163286      17.330586       0.731640      -0.029916      17.958822      -5.957474      16.200450           0.000001
           18             Zn       5.023188      11.990132       5.547393       1.084078      72.100496 0.15551886E+04  0.47531739E+05                                14.520894                           13.209048       0.001202       1.902609                    0.998908      42.847697     116.867368       0.476337       0.420718      -1.122912       0.017469       0.010695       0.031640       0.037691      -0.034719      -0.017684      -0.021828      -0.052759      -0.192947      -0.075419      -0.001366       0.076785             15.825312      17.751295       2.280986       0.713308      14.037635       2.975808      15.687007           0.000001
           19              P       1.041168      20.523795       9.907383       1.595064      51.386413 0.85489984E+03  0.23812799E+05                                12.018895                            9.980057       0.291832       1.892218                    0.999952      46.116661     144.552976       0.503302       0.436900      -1.050960      -0.004555      -0.012256      -0.027178       0.030159      -0.011849      -0.016197      -0.046161       0.008241      -0.054002      -0.059647       0.018632       0.041015             13.366572      14.185470       0.625438      -0.094290      13.284425      -0.015755      12.629821           0.000000
           20              P       2.641723      15.685915       8.784945       1.575772      58.620463 0.92957778E+03  0.26209679E+05                                12.443052                            9.883655       0.644146       1.992479                    0.999123      45.296223     138.809820       0.551251       0.394077      -1.087924      -0.016424      -0.012550      -0.015129       0.025615       0.001572       0.000700      -0.003902      -0.017320       0.140774      -0.032278      -0.014897       0.047175             14.431106      16.452766      -0.158390       0.379537      15.101553       2.514242      11.738998           0.000000
           21              P       7.237330      18.517197       6.686364       1.553628      56.883041 0.10427627E+04  0.30153147E+05                                11.957942                           10.273267       0.518967       1.956725                    0.999771      45.501939     139.624525       0.558079       0.379545      -1.102000      -0.015056       0.032242      -0.062805       0.072185      -0.005344      -0.008165      -0.038362      -0.020923      -0.037501      -0.041495      -0.001660       0.043155             12.693217      14.481459      -0.813301      -0.072345      13.179801       0.702168      10.418390           0.000001
           22              P       7.201896      17.602168      10.673099       1.596253      51.399771 0.85517427E+03  0.23828711E+05                                12.035351                            9.992817       0.287039       1.890640                    0.999959      46.170830     144.874080       0.502005       0.437877      -1.050093      -0.004136      -0.018006       0.024432       0.030630      -0.007902       0.017578       0.031809      -0.013961      -0.120665      -0.058081       0.018305       0.039775             13.385521      14.207084      -0.395571      -0.495886      12.825285       0.291318      13.124194           0.000000
           23              P       8.802447      19.049047      15.424047       1.572541      58.734494 0.93189372E+03  0.26293887E+05                                12.462835                            9.899093       0.633760       1.989327                    0.999136      45.374541     139.144090       0.550506       0.394326      -1.087646      -0.017350      -0.006137       0.016289       0.024577      -0.000596      -0.001592      -0.023874      -0.067418      -0.008824      -0.032398      -0.014271       0.046669             14.454633      16.481238       0.408421      -0.052868      10.415635       0.197017      16.467026           0.000000
           24              P       4.156945      15.815984      14.021375       1.555406      56.820309 0.10413228E+04  0.30100858E+05                                11.950625                           10.267435       0.520179       1.957218                    0.999752      45.458790     139.463648       0.558140       0.379638      -1.101942      -0.014655      -0.070175       0.004373       0.071822      -0.004302       0.010232       0.029810      -0.034851      -0.073923      -0.041209      -0.001695       0.042903             12.685150      14.470530       0.343152       0.739203      10.494597       0.843207      13.090323           0.000001
           25              P       4.121528      19.726110      12.820444       1.594335      51.440039 0.85608821E+03  0.23862290E+05                                12.045850                           10.001635       0.279527       1.888568                    0.999967      46.211395     145.060617       0.501485       0.438182      -1.049834      -0.005963       0.030223       0.003154       0.030967       0.020027      -0.002495       0.012636       0.063633       0.114112      -0.058323       0.018520       0.039803             13.397109      14.218743      -0.231920       0.588692      12.808369      -0.276219      13.164216           0.000000
           26              P       5.722098      23.117112       9.191935       1.574471      58.674545 0.93054601E+03  0.26248630E+05                                12.459482                            9.895550       0.633447       1.989518                    0.999148      45.355972     139.107244       0.550255       0.394615      -1.087353      -0.015748       0.017539      -0.003852       0.023884      -0.000814       0.001549       0.028794      -0.062274       0.012109      -0.033319      -0.014665       0.047985             14.451289      16.475663      -0.248358      -0.328142      14.780384      -2.718834      12.097822           0.000000
           27              P       1.076590      23.518893      12.693187       1.553887      56.886880 0.10428592E+04  0.30157142E+05                                11.959719                           10.274748       0.521292       1.957341                    0.999746      45.502705     139.637384       0.557948       0.379619      -1.101928      -0.014226       0.038085       0.059442       0.072015       0.011494      -0.001832       0.008873       0.029529       0.128879      -0.041151      -0.002797       0.043948             12.695049      14.481891       0.468535      -0.667848      11.718820      -1.547011      11.884435           0.000001
           28              P       8.199932       8.402242       6.793080       1.595064      51.386412 0.85489983E+03  0.23812798E+05                                12.018895                            9.980057       0.291831       1.892218                    0.999952      46.116661     144.552977       0.503302       0.436900      -1.050960       0.004555       0.012256       0.027178       0.030159      -0.011849      -0.016197      -0.046161       0.008241      -0.054002      -0.059647       0.018632       0.041015             13.366572      14.185470       0.625438      -0.094290      13.284425      -0.015755      12.629821           0.000000
           29              P       6.599377      13.240122       7.915518       1.575772      58.620462 0.92957775E+03  0.26209678E+05                                12.443052                            9.883655       0.644146       1.992479                    0.999123      45.296222     138.809818       0.551251       0.394077      -1.087924       0.016424       0.012550       0.015129       0.025615       0.001572       0.000700      -0.003902      -0.017320       0.140774      -0.032278      -0.014897       0.047175             14.431106      16.452766      -0.158390       0.379537      15.101553       2.514242      11.738998           0.000000
           30              P       2.003770      10.408840      10.014099       1.553628      56.883041 0.10427627E+04  0.30153147E+05                                11.957942                           10.273267       0.518967       1.956725                    0.999771      45.501939     139.624525       0.558079       0.379545      -1.102000       0.015056      -0.032242       0.062805       0.072185      -0.005344      -0.008165      -0.038362      -0.020923      -0.037501      -0.041495      -0.001660       0.043155             12.693217      14.481459      -0.813301      -0.072345      13.179801       0.702168      10.418390           0.000001
           31              P       2.039204      11.323869       6.027364       1.596253      51.399770 0.85517425E+03  0.23828710E+05                                12.035351                            9.992817       0.287039       1.890640                    0.999959      46.170830     144.874082       0.502005       0.437877      -1.050093       0.004136       0.018006      -0.024432       0.030630      -0.007902       0.017578       0.031809      -0.013961      -0.120665      -0.058081       0.018305       0.039775             13.385521      14.207084      -0.395571      -0.495886      12.825285       0.291318      13.124194           0.000000
           32              P       0.438653       9.876990       1.276416       1.572541      58.734493 0.93189370E+03  0.26293886E+05                                12.462835                            9.899093       0.633760       1.989327                    0.999136      45.374541     139.144091       0.550506       0.394326      -1.087646       0.017350       0.006137      -0.016289       0.024577      -0.000596      -0.001592      -0.023874      -0.067418      -0.008824      -0.032398      -0.014271       0.046669             14.454633      16.481239       0.408421      -0.052868      10.415635       0.197017      16.467026           0.000000
           33              P       5.084155      13.110053       2.679088       1.555406      56.820309 0.10413228E+04  0.30100859E+05                                11.950625                           10.267435       0.520179       1.957218                    0.999752      45.458791     139.463654       0.558139       0.379638      -1.101942       0.014655       0.070175      -0.004373       0.071822      -0.004302       0.010232       0.029810      -0.034851      -0.073923      -0.041209      -0.001695       0.042904             12.685150      14.470531       0.343152       0.739204      10.494597       0.843207      13.090323           0.000001
           34              P       5.119572       9.199927       3.880019       1.594335      51.440039 0.85608822E+03  0.23862290E+05                                12.045850                           10.001635       0.279527       1.888568                    0.999967      46.211395     145.060617       0.501485       0.438182      -1.049834       0.005963      -0.030223      -0.003154       0.030967       0.020027      -0.002495       0.012636       0.063633       0.114112      -0.058323       0.018520       0.039803             13.397109      14.218743      -0.231920       0.588692      12.808369      -0.276220      13.164216           0.000000
           35              P       3.519002       5.808925       7.508528       1.574471      58.674548 0.93054607E+03  0.26248632E+05                                12.459482                            9.895550       0.633448       1.989518                    0.999148      45.355973     139.107244       0.550255       0.394615      -1.087353       0.015748      -0.017539       0.003852       0.023884      -0.000814       0.001549       0.028794      -0.062274       0.012109      -0.033319      -0.014665       0.047985             14.451289      16.475662      -0.248358      -0.328142      14.780384      -2.718834      12.097822           0.000000
           36              P       8.164510       5.407144       4.007276       1.553887      56.886881 0.10428592E+04  0.30157143E+05                                11.959719                           10.274748       0.521292       1.957341                    0.999746      45.502705     139.637383       0.557948       0.379619      -1.101928       0.014226      -0.038085      -0.059442       0.072015       0.011494      -0.001832       0.008873       0.029529       0.128879      -0.041151      -0.002797       0.043948             12.695049      14.481891       0.468535      -0.667848      11.718820      -1.547011      11.884435           0.000001
           37              H       6.930528      17.965000       4.783013       0.440247       0.405542 0.23642845E+01  0.17342006E+02                                 0.961782                            0.946528      -1.247754       2.490027                    0.999920       1.932142       4.882463       0.587636       1.421014      -0.681513      -0.006290      -0.019745      -0.017228       0.026948       0.004590       0.004065       0.008050      -0.020254       0.010434      -0.013245      -0.002458       0.015703              0.960979       0.880686      -0.025237      -0.000599       1.065903       0.161522       0.936347           0.000001
           38              H       3.850136      14.443732      15.451268       0.439378       0.406596 0.23725141E+01  0.17419418E+02                                 0.963931                            0.948566      -1.247239       2.489665                    0.999922       1.935913       4.896154       0.586575       1.422191      -0.681297      -0.006018      -0.004768       0.025887       0.027001       0.001143      -0.006273      -0.001883      -0.009882       0.042232      -0.013454      -0.002300       0.015753              0.963141       0.882462       0.012147       0.022230       0.830497      -0.024771       1.176464           0.000001
           39              H       0.769787      25.443343      13.166645       0.440567       0.405729 0.23653969E+01  0.17349970E+02                                 0.961367                            0.946142      -1.245065       2.490836                    0.999916       1.932682       4.881745       0.588399       1.419187      -0.681820      -0.005727       0.024557      -0.008503       0.026611      -0.005986       0.001992      -0.006141      -0.023631       0.001012      -0.013435      -0.002328       0.015763              0.960558       0.880351       0.013130      -0.021544       1.108057      -0.136725       0.893266           0.000001
           40              H       2.310572      10.961037      11.917450       0.440247       0.405542 0.23642845E+01  0.17342006E+02                                 0.961782                            0.946528      -1.247754       2.490027                    0.999920       1.932142       4.882463       0.587636       1.421014      -0.681513       0.006290       0.019745       0.017228       0.026948       0.004590       0.004065       0.008050      -0.020254       0.010434      -0.013245      -0.002458       0.015703              0.960979       0.880686      -0.025237      -0.000599       1.065903       0.161522       0.936347           0.000001
           41              H       5.390964      14.482305       1.249195       0.439378       0.406596 0.23725142E+01  0.17419418E+02                                 0.963931                            0.948566      -1.247239       2.489665                    0.999922       1.935913       4.896153       0.586575       1.422190      -0.681297       0.006018       0.004768      -0.025887       0.027001       0.001143      -0.006273      -0.001883      -0.009882       0.042232      -0.013454      -0.002300       0.015753              0.963141       0.882462       0.012147       0.022230       0.830497      -0.024771       1.176463           0.000001
           42              H       8.471313       3.482694       3.533818       0.440567       0.405729 0.23653970E+01  0.17349971E+02                                 0.961367                            0.946142      -1.245065       2.490836                    0.999916       1.932682       4.881744       0.588399       1.419187      -0.681820       0.005727      -0.024557       0.008503       0.026611      -0.005986       0.001992      -0.006141      -0.023631       0.001012      -0.013435      -0.002328       0.015763              0.960558       0.880351       0.013130      -0.021544       1.108057      -0.136725       0.893266           0.000001
           43              H       1.327634      16.371172      11.441487       0.313120       0.712308 0.50704566E+01  0.46204399E+02                                 1.528572                            1.479493      -1.618530       2.177946                    0.993319       3.451531      10.591737       0.415202       1.618862      -0.642571       0.011258       0.003418      -0.019818       0.023048       0.003015       0.001066      -0.001395      -0.015354      -0.007930      -0.007300      -0.002382       0.009682              1.555656       1.532233       0.076287      -0.361843       1.267281      -0.049889       1.867454           0.000000
           44              H       1.447765      16.761673      13.146604       0.330878       0.661547 0.45191647E+01  0.40105262E+02                                 1.478228                            1.415741      -1.533685       2.244523                    0.992773       3.242366       9.893522       0.414975       1.663185      -0.636773       0.012340       0.014295       0.020384       0.027787       0.003364      -0.001718       0.001208      -0.014576      -0.001272      -0.008294      -0.000022       0.008316              1.526329       1.601573       0.252733       0.364026       1.393003       0.227491       1.584410           0.000001
           45              H       9.127121      16.781921      12.333292       0.315459       0.713564 0.51131202E+01  0.46672743E+02                                 1.528423                            1.483626      -1.635352       2.169482                    0.994015       3.449010      10.579605       0.415657       1.614336      -0.643271      -0.019243       0.012467       0.000124       0.022929       0.002008      -0.000816      -0.001603      -0.010440      -0.006410      -0.004640      -0.002348       0.006988              1.555734       1.919943      -0.356692       0.083129       1.474070      -0.028857       1.273189           0.000000
           46              H       8.498728      13.701299       9.873314       0.339450       0.569417 0.36137003E+01  0.30296733E+02                                 1.336658                            1.265409      -1.306594       2.368504                    0.996564       2.944056       8.703691       0.439665       1.661654      -0.637540      -0.012650      -0.010204      -0.004608       0.016893      -0.003935      -0.005973      -0.002557       0.005300      -0.004615      -0.008452       0.000631       0.007821              1.391281       1.313415       0.293386       0.296828       1.403398       0.315916       1.457029           0.000000
           47              H       9.006990      15.263305      10.097100       0.319483       0.646983 0.44616406E+01  0.39547412E+02                                 1.459551                            1.409030      -1.652951       2.177703                    0.991774       3.348393      10.278062       0.414100       1.668697      -0.634971      -0.004065       0.016546      -0.008543       0.019060       0.003354      -0.001609      -0.002134       0.001406       0.011003      -0.005312      -0.000138       0.005450              1.486762       1.219676      -0.130357       0.037352       1.952540      -0.137308       1.288071           0.000000
           48              H       0.847096      14.019485      10.224023       0.323395       0.646926 0.45632323E+01  0.40439349E+02                                 1.434691                            1.407564      -1.490261       2.267443                    0.994215       3.143943       9.467131       0.424502       1.628151      -0.642630       0.021260      -0.009477       0.000572       0.023284      -0.003861       0.006733      -0.001098       0.005641       0.002086      -0.006445      -0.002992       0.009437              1.452656       1.779108      -0.120096      -0.226498       1.255923       0.067789       1.322937           0.000000
           49              H       1.497665      14.375275      12.633900       0.078342       1.057004 0.86779167E+01  0.86632979E+02                                 1.687020                            1.699910      -0.817662       2.472547                    0.997785       3.635019      10.142857       0.491327       1.248728      -0.715842       0.043640      -0.024263       0.000375       0.049933      -0.007029      -0.004586       0.000170      -0.000896      -0.025279      -0.010312      -0.001489       0.011802              1.670150       1.963932      -0.159980      -0.055862       1.571913       0.070970       1.474604           0.000001
           50              H       7.971057      14.632717      12.057734       0.085482       0.969676 0.77521331E+01  0.75434223E+02                                 1.610235                            1.620276      -0.727642       2.521132                    0.999118       3.547823       9.856888       0.495645       1.269954      -0.710983      -0.048748       0.015457       0.011592       0.052437      -0.003871      -0.000581      -0.000256       0.018940       0.007249      -0.011448       0.002385       0.009063              1.601764       1.756773      -0.268648      -0.085239       1.610389       0.052766       1.438130           0.000001
           51              H       7.998779      12.327311      11.788857       0.127130       0.909733 0.65549609E+01  0.61433918E+02                                 1.577741                            1.514763      -0.711456       2.546398                    0.999186       3.354126       9.277288       0.497872       1.312655      -0.702045      -0.023496      -0.012261      -0.014773       0.030342       0.002903       0.006555       0.001061       0.005242      -0.008644      -0.006895      -0.002026       0.008922              1.618276       1.601605       0.397146       0.284424       1.667040       0.284547       1.586183           0.000001
           52              H       9.506925      12.298385      12.226409       0.102897       0.980679 0.77281487E+01  0.75562161E+02                                 1.653886                            1.640809      -0.879535       2.441223                    0.997284       3.672259      10.414797       0.479518       1.306387      -0.702054       0.019200      -0.012408      -0.000136       0.022861      -0.003693      -0.002305      -0.004137       0.006389      -0.009288      -0.007943       0.001492       0.006450              1.647869       1.808188      -0.309513      -0.155350       1.679556       0.157492       1.455865           0.000001
           53              H       8.187292      11.771930      14.080160       0.099002       1.112687 0.82305982E+01  0.79471329E+02                                 1.622139                            1.556164      -0.608965       2.563143                    0.999951       3.265986       8.392008       0.574932       1.103343      -0.753355       0.007419      -0.025584       0.007691       0.027726      -0.002059       0.001164      -0.002735      -0.017288       0.003697      -0.009570       0.000285       0.009285              1.638687       1.281366       0.167990      -0.000784       2.211293      -0.116216       1.423401           0.000001
           54              H       7.362063      13.096743      13.903135       0.106498       0.988635 0.77128290E+01  0.74314634E+02                                 1.583512                            1.577925      -0.620242       2.569488                    0.999909       3.342117       8.983737       0.525116       1.210571      -0.725761      -0.022856       0.018939       0.000893       0.029697      -0.006252       0.001894       0.003151       0.008906       0.006990      -0.009938       0.003410       0.006528              1.562027       1.807914      -0.202445      -0.132130       1.472555       0.110333       1.405613           0.000001
           55              H       8.914565      13.452533      15.594892       0.102850       1.065922 0.75440779E+01  0.71905988E+02                                 1.627606                            1.525253      -0.710497       2.523916                    0.999293       3.341049       8.779199       0.555697       1.156403      -0.738012      -0.012594       0.008222       0.022684       0.027217       0.003764      -0.002352       0.005140      -0.003959       0.013394      -0.008331       0.000569       0.007762              1.687731       1.408713      -0.016266      -0.411514       1.287530       0.048400       2.366951           0.000001
           56              H      10.088186      12.969468      14.671357       0.096994       1.143116 0.90923862E+01  0.89963794E+02                                 1.649629                            1.637185      -0.737000       2.505873                    0.999298       3.335601       8.663136       0.559973       1.105475      -0.753339       0.020027      -0.006463      -0.006437       0.022007      -0.000930       0.001475       0.002375      -0.003202      -0.017730      -0.006756       0.001587       0.005169              1.619577       1.882688      -0.278018       0.003372       1.553326       0.010943       1.422719           0.000001
           57              H      10.103899      15.237270      14.768219       0.128725       1.006102 0.76353563E+01  0.74360280E+02                                 1.686602                            1.636278      -0.891802       2.456681                    0.997720       3.486008       9.836990       0.478275       1.314972      -0.701560       0.019136       0.008908       0.024264       0.032160       0.004130       0.006869       0.001387      -0.000872       0.030682      -0.010286      -0.002947       0.013234              1.704887       1.838735       0.357640       0.299080       1.592871       0.220152       1.683056           0.000000
           58              H       8.604993      15.298015      14.312297       0.117300       0.882634 0.67563384E+01  0.64157943E+02                                 1.570542                            1.558085      -0.887594       2.453198                    0.996692       3.570322      10.122552       0.478702       1.347418      -0.693604      -0.024805       0.008287       0.007076       0.027093      -0.004090      -0.001974      -0.002811       0.005415      -0.009055      -0.006628       0.000194       0.006434              1.570209       1.759075      -0.285129      -0.153365       1.519678       0.067403       1.431874           0.000000
           59              H       7.488369      21.007052      13.502324       0.312913       0.713161 0.50776494E+01  0.46280485E+02                                 1.528896                            1.479816      -1.610441       2.180986                    0.993140       3.452529      10.591626       0.415515       1.617276      -0.642810       0.011112      -0.018828       0.006895       0.022924      -0.000637      -0.003036       0.005475      -0.007680       0.014512      -0.007123      -0.002256       0.009379              1.555984       1.532591      -0.351608       0.114863       1.760933      -0.234987       1.374427           0.000000
           60              H       7.608507      22.288476      12.311581       0.330678       0.662396 0.45253647E+01  0.40162149E+02                                 1.477640                            1.415233      -1.519063       2.250291                    0.992850       3.240787       9.879368       0.415823       1.659716      -0.637294       0.012171       0.010136      -0.022519       0.027531      -0.003426      -0.001927       0.002758      -0.007978       0.020193      -0.008674       0.000272       0.008402              1.525687       1.600844       0.188743      -0.400574       1.339079      -0.196500       1.637138           0.000001
           61              H       6.046759      21.574003      12.700702       0.315269       0.714126 0.51177738E+01  0.46721333E+02                                 1.528573                            1.483777      -1.630025       2.171498                    0.993944       3.449264      10.577737       0.415896       1.613198      -0.643447      -0.019047      -0.006640      -0.010843       0.022901      -0.001761      -0.001173       0.004471      -0.005256       0.008057      -0.004514      -0.002379       0.006894              1.555890       1.920091       0.250312       0.267336       1.348528       0.101418       1.399051           0.000000
           62              H       5.418356      20.983910      16.598590       0.339775       0.568651 0.36089643E+01  0.30260703E+02                                 1.337983                            1.266578      -1.321398       2.362398                    0.996330       2.946573       8.724458       0.438225       1.666913      -0.636750      -0.012653       0.000966       0.010978       0.016780      -0.003348       0.006171       0.000952       0.003195      -0.010930      -0.008020       0.000206       0.007814              1.392733       1.314693       0.110536      -0.403160       1.171089      -0.181487       1.692416           0.000000
           63              H       5.926619      20.396712      15.133960       0.318653       0.649093 0.44792530E+01  0.39733878E+02                                 1.461282                            1.410632      -1.653592       2.176832                    0.991902       3.352714      10.287837       0.414474       1.665916      -0.635376      -0.003886      -0.016018      -0.010197       0.019382      -0.003005      -0.001947      -0.001648      -0.005501      -0.008440      -0.005213      -0.000336       0.005549              1.488562       1.220960       0.097661       0.094368       1.575025       0.357066       1.669703           0.000000
           64              H       7.007826      21.128540      16.147678       0.323586       0.646747 0.45622300E+01  0.40433984E+02                                 1.435187                            1.408016      -1.486687       2.269008                    0.994065       3.145752       9.477384       0.424099       1.629555      -0.642401       0.021123       0.005063       0.008423       0.023297       0.007642      -0.000146      -0.001097       0.001852      -0.009370      -0.006303      -0.003013       0.009316              1.453184       1.779860      -0.136187       0.217385       1.247860      -0.062934       1.331831           0.000000
           65              H       7.658405      23.037660      14.634616       0.078236       1.057605 0.86876275E+01  0.86780609E+02                                 1.690024                            1.702806      -0.828275       2.468676                    0.997654       3.638370      10.165283       0.489919       1.251585      -0.715216       0.043477       0.012122       0.020937       0.049755      -0.000434       0.008431       0.005628       0.009215       0.003950      -0.010398      -0.001463       0.011861              1.673140       1.968075       0.031769       0.167152       1.439608       0.006703       1.611738           0.000001
           66              H       4.890695      22.409964      14.699748       0.084041       0.974701 0.78065430E+01  0.76110077E+02                                 1.616738                            1.626662      -0.731539       2.518690                    0.999018       3.562220       9.912145       0.494260       1.271063      -0.710702      -0.049384       0.002290      -0.019096       0.052997       0.001435       0.003927      -0.005653       0.008800      -0.022235      -0.011497       0.002453       0.009044              1.608273       1.764387       0.060987       0.277212       1.440795       0.048546       1.619636           0.000001
           67              H       1.838071      13.687804       0.130264       0.127219       0.909806 0.65570740E+01  0.61472179E+02                                 1.579231                            1.516135      -0.710094       2.546848                    0.999127       3.356882       9.292972       0.496982       1.314610      -0.701630      -0.023167      -0.006747       0.018239       0.030248       0.004373      -0.005848       0.000400       0.007875      -0.002488      -0.007191      -0.001947       0.009138              1.619849       1.602984       0.047802      -0.486791       1.361232      -0.107406       1.895330           0.000001
           68              H       6.426563      23.723206      16.637001       0.105004       0.976322 0.76882346E+01  0.75109962E+02                                 1.652401                            1.639391      -0.884921       2.439573                    0.997296       3.666426      10.409947       0.478262       1.310900      -0.701119       0.018016       0.005223       0.010622       0.021556       0.000037       0.004335       0.003052       0.004582      -0.016523      -0.008032       0.001238       0.006794              1.646383       1.806490       0.020259       0.345169       1.374362       0.018106       1.758299           0.000001
           69              H       5.106937      25.591829      16.166048       0.101287       1.107818 0.81903927E+01  0.79027114E+02                                 1.621524                            1.555745      -0.615129       2.562561                    0.999933       3.256900       8.379803       0.572837       1.108163      -0.752146       0.007971       0.018659       0.017397       0.026727       0.001646       0.001178       0.004355      -0.014508       0.012486      -0.009558       0.000288       0.009269              1.638005       1.281191      -0.084682      -0.145106       1.720245       0.398537       1.912578           0.000001
           70              H       4.281708      24.776115      15.107239       0.108632       0.982993 0.76584116E+01  0.73673793E+02                                 1.578954                            1.573608      -0.613771       2.574038                    0.999932       3.331466       8.953583       0.525105       1.212510      -0.725333      -0.022120      -0.008785      -0.016407       0.028908       0.005020       0.004582      -0.005232       0.005107      -0.003167      -0.010258       0.003714       0.006544              1.557534       1.801883      -0.013175       0.239949       1.323676      -0.026054       1.547041           0.000001
           71              H       5.834217      26.063324      13.953237       0.103602       1.065148 0.75375361E+01  0.71841499E+02                                 1.628267                            1.525723      -0.714380       2.523044                    0.999249       3.339288       8.779807       0.554890       1.158119      -0.737601      -0.012276       0.015571      -0.017929       0.026732      -0.003814      -0.002088      -0.004553      -0.002997       0.015727      -0.008166       0.000551       0.007615              1.688519       1.409204      -0.348651       0.220182       2.056263      -0.492219       1.600091           0.000001
           72              H       7.007834      25.505051      14.833351       0.095491       1.148287 0.91430329E+01  0.90572940E+02                                 1.652855                            1.640238      -0.733731       2.506214                    0.999394       3.345157       8.687597       0.560329       1.103455      -0.753831       0.020960      -0.001957       0.009450       0.023075       0.001611      -0.000378       0.003361       0.006093       0.013068      -0.006648       0.001227       0.005421              1.622732       1.886767       0.142488       0.239975       1.448439       0.051299       1.532989           0.000002
           73              H       7.023547      24.455036      12.820945       0.126801       1.008649 0.76556727E+01  0.74571693E+02                                 1.685951                            1.635640      -0.886048       2.458463                    0.997860       3.488300       9.828847       0.479835       1.310458      -0.702502       0.019965       0.017007      -0.020251       0.033135       0.004057      -0.006862      -0.007326      -0.011104       0.000515      -0.010225      -0.003234       0.013459              1.704223       1.838166       0.080253      -0.459169       1.469224      -0.149086       1.805278           0.000000
           74              H       5.524639      24.029823      12.996300       0.117213       0.883265 0.67654818E+01  0.64291999E+02                                 1.573833                            1.561198      -0.895290       2.449679                    0.996504       3.577121      10.158714       0.477089       1.350979      -0.692871      -0.024646       0.002226      -0.010378       0.026835       0.000308       0.004572       0.002204       0.004762      -0.011197      -0.006420      -0.000116       0.006536              1.573545       1.763113       0.009813       0.324913       1.398094       0.004319       1.559429           0.000000
           75              H       4.408012      20.473850       8.457114       0.313303       0.710464 0.50543377E+01  0.46023029E+02                                 1.526359                            1.477514      -1.621150       2.176905                    0.993229       3.447407      10.576742       0.415303       1.619683      -0.642460       0.011221       0.015410       0.013169       0.023169      -0.002411       0.002242      -0.004520      -0.005370       0.021302      -0.007180      -0.002544       0.009724              1.553334       1.529838       0.274293       0.246258       1.671618       0.284074       1.458546           0.000000
           76              H       4.528145      18.801925       7.942740       0.331873       0.660709 0.45154118E+01  0.40093231E+02                                 1.481190                            1.418472      -1.556711       2.235001                    0.992541       3.250744       9.945681       0.412817       1.670995      -0.635558       0.012604      -0.024319       0.002384       0.027495       0.000031       0.003867      -0.003927      -0.009918       0.013708      -0.008527       0.000252       0.008275              1.529484       1.604996      -0.442864       0.037090       1.737232      -0.031103       1.246225           0.000001
           77              H       2.966399      19.496150       8.366932       0.316694       0.709858 0.50809853E+01  0.46316122E+02                                 1.524577                            1.480164      -1.639256       2.169048                    0.993894       3.441077      10.555324       0.415546       1.616974      -0.642873      -0.018915      -0.006319       0.010687       0.022625      -0.000239       0.002299      -0.002953      -0.002630       0.017094      -0.004741      -0.002454       0.007195              1.551697       1.914150       0.105709      -0.348799       1.295597      -0.072151       1.445345           0.000000
           78              H       2.338011      23.166866       6.929022       0.339805       0.567993 0.36022260E+01  0.30175603E+02                                 1.334420                            1.263417      -1.305808       2.369327                    0.996366       2.938778       8.683627       0.440015       1.661705      -0.637555      -0.012547       0.008947      -0.006429       0.016698       0.006942      -0.000203       0.001178       0.006840       0.000362      -0.007951       0.000246       0.007705              1.388863       1.311200      -0.402691       0.105486       1.713850      -0.134463       1.141540           0.000000
           79              H       2.846268      22.192057       8.169866       0.318380       0.649697 0.44849124E+01  0.39801822E+02                                 1.462946                            1.412118      -1.656548       2.175692                    0.991780       3.356474      10.306052       0.413940       1.667321      -0.635160      -0.004142      -0.000594       0.019203       0.019653      -0.000224       0.003849       0.003707      -0.001210       0.002611      -0.005345      -0.000176       0.005521              1.490298       1.222205       0.033000      -0.132144       1.338130      -0.219862       1.910561           0.000000
           80              H       3.927480      22.704049       7.029225       0.324012       0.646128 0.45561037E+01  0.40362938E+02                                 1.433837                            1.406722      -1.484609       2.270102                    0.994131       3.142190       9.462247       0.424485       1.628749      -0.642531       0.021316       0.004687      -0.008332       0.023362      -0.004019      -0.006642       0.002124       0.003803      -0.003599      -0.006394      -0.003033       0.009427              1.451795       1.778000       0.256077       0.009068       1.364073      -0.004927       1.213313           0.000000
           81              H       4.578052      20.439140       6.132410       0.078969       1.055227 0.86606410E+01  0.86426560E+02                                 1.685903                            1.698902      -0.820883       2.471768                    0.997770       3.632347      10.136900       0.491124       1.249734      -0.715623       0.043432       0.011953      -0.021120       0.049753       0.007413      -0.003860      -0.005545       0.009085       0.003874      -0.010254      -0.001477       0.011732              1.669031       1.962169       0.128087      -0.110237       1.559584      -0.077468       1.485340           0.000001
           82              H       1.810342      20.809393       6.643444       0.085254       0.970266 0.77574798E+01  0.75492977E+02                                 1.610306                            1.620348      -0.727198       2.521071                    0.999110       3.548178       9.855632       0.495899       1.269192      -0.711149      -0.048805      -0.017696       0.007494       0.052453       0.002400      -0.003043       0.005606       0.009434      -0.021705      -0.011309       0.002187       0.009123              1.601826       1.757016       0.208187      -0.190096       1.526856      -0.100983       1.521607           0.000001
           83              H       4.918415       2.910922       4.781343       0.127524       0.911027 0.65685938E+01  0.61612649E+02                                 1.581068                            1.517747      -0.712292       2.545481                    0.999115       3.360492       9.308104       0.496536       1.315097      -0.701503      -0.022857       0.019165      -0.003088       0.029988      -0.007381      -0.000650      -0.001525       0.006327      -0.007575      -0.007323      -0.001977       0.009301              1.621839       1.604883      -0.446344       0.202436       1.857371      -0.178009       1.403263           0.000001
           84              H       3.346219      21.830483       4.537516       0.104571       0.976812 0.76910499E+01  0.75126740E+02                                 1.651338                            1.638370      -0.921240       2.426927                    0.997050       3.665043      10.397317       0.479101       1.308790      -0.701566       0.018527       0.005944      -0.010417       0.022070       0.003754      -0.002077       0.001017       0.011353       0.005223      -0.007937       0.001382       0.006555              1.645313       1.805384       0.288415      -0.189841       1.645513      -0.175075       1.485043           0.000001
           85              H       2.026591      20.488315       3.154717       0.100421       1.108899 0.81985564E+01  0.79111532E+02                                 1.621207                            1.555390      -0.614963       2.561821                    0.999917       3.259317       8.381456       0.573629       1.106553      -0.752553       0.007013       0.006131      -0.025451       0.027102       0.000284      -0.002693      -0.001621      -0.009907       0.025532      -0.009609       0.000381       0.009228              1.637710       1.280890      -0.083245       0.145704       1.518997      -0.282644       2.113244           0.000001
           86              H       1.201358      19.979217       4.390552       0.107456       0.986232 0.76926223E+01  0.74097357E+02                                 1.583572                            1.578056      -0.612146       2.574516                    0.999930       3.338949       8.984152       0.523813       1.213952      -0.725000      -0.022183      -0.010187       0.016114       0.029249       0.001178      -0.006479       0.001886       0.000443      -0.019490      -0.010061       0.003386       0.006676              1.562079       1.807738       0.215489      -0.109062       1.518083      -0.084091       1.360416           0.000001
           87              H       2.753862      18.336217       3.852797       0.104696       1.061770 0.75101622E+01  0.71531998E+02                                 1.626577                            1.524369      -0.724923       2.519539                    0.999189       3.334246       8.770173       0.554234       1.160278      -0.737088      -0.012400      -0.022945      -0.004207       0.026418       0.000189       0.004539      -0.000652      -0.011847      -0.010120      -0.008386       0.000736       0.007649              1.686629       1.407899       0.364181       0.191478       2.137449       0.442763       1.514540           0.000001
           88              H       3.927482      19.377555       3.896218       0.096859       1.144897 0.91108117E+01  0.90192784E+02                                 1.651279                            1.638778      -0.733708       2.507099                    0.999382       3.338994       8.674522       0.559728       1.105387      -0.753346       0.020378       0.008882      -0.002506       0.022370      -0.000745      -0.001332      -0.005854       0.001952      -0.000136      -0.006647       0.001222       0.005425              1.621181       1.884662       0.136222      -0.242908       1.466153      -0.062116       1.512729           0.000001
           89              H       3.943187      18.159768       5.811761       0.129418       1.004913 0.76272049E+01  0.74294255E+02                                 1.688597                            1.638092      -0.900534       2.453733                    0.997612       3.486786       9.854445       0.476622       1.319297      -0.700671       0.019136      -0.024868      -0.004526       0.031703      -0.008104       0.000071       0.005931      -0.013384      -0.007054      -0.010338      -0.003176       0.013513              1.706955       1.841135      -0.438783       0.160488       1.853525      -0.071158       1.426206           0.000000
           90              H       2.444280      18.524236       6.092329       0.116518       0.886364 0.67907480E+01  0.64547659E+02                                 1.572739                            1.560181      -0.880788       2.454794                    0.996781       3.576293      10.134690       0.479380       1.344199      -0.694223      -0.025348      -0.010145       0.003670       0.027548       0.003699      -0.002456       0.000531       0.008698       0.001995      -0.006317       0.000106       0.006211              1.572424       1.761879       0.276060      -0.170719       1.514203      -0.071928       1.441190           0.000000
           91              H       7.913466      12.554865       5.258976       0.313120       0.712308 0.50704566E+01  0.46204399E+02                                 1.528572                            1.479493      -1.618530       2.177946                    0.993319       3.451531      10.591737       0.415202       1.618862      -0.642571      -0.011258      -0.003418       0.019818       0.023048       0.003015       0.001066      -0.001395      -0.015354      -0.007930      -0.007300      -0.002382       0.009682              1.555656       1.532233       0.076287      -0.361843       1.267281      -0.049889       1.867454           0.000000
           92              H       7.793335      12.164364       3.553859       0.330878       0.661547 0.45191647E+01  0.40105262E+02                                 1.478228                            1.415741      -1.533686       2.244523                    0.992773       3.242366       9.893522       0.414975       1.663185      -0.636773      -0.012340      -0.014295      -0.020384       0.027787       0.003364      -0.001718       0.001208      -0.014576      -0.001272      -0.008294      -0.000022       0.008316              1.526329       1.601573       0.252733       0.364026       1.393003       0.227491       1.584410           0.000001
           93              H       0.113979      12.144116       4.367171       0.315459       0.713564 0.51131193E+01  0.46672734E+02                                 1.528423                            1.483626      -1.635352       2.169482                    0.994015       3.449010      10.579606       0.415657       1.614337      -0.643271       0.019243      -0.012467      -0.000124       0.022929       0.002008      -0.000816      -0.001603      -0.010440      -0.006410      -0.004640      -0.002348       0.006988              1.555734       1.919943      -0.356693       0.083129       1.474070      -0.028857       1.273189           0.000000
           94              H       0.742372      15.224738       6.827149       0.339450       0.569417 0.36137003E+01  0.30296733E+02                                 1.336658                            1.265409      -1.306594       2.368504                    0.996564       2.944056       8.703691       0.439665       1.661654      -0.637540       0.012650       0.010204       0.004608       0.016893      -0.003935      -0.005973      -0.002557       0.005300      -0.004615      -0.008452       0.000631       0.007821              1.391281       1.313415       0.293386       0.296828       1.403398       0.315916       1.457029           0.000000
           95              H       0.234110      13.662732       6.603363       0.319483       0.646983 0.44616406E+01  0.39547412E+02                                 1.459551                            1.409030      -1.652951       2.177703                    0.991774       3.348393      10.278062       0.414100       1.668697      -0.634971       0.004065      -0.016546       0.008543       0.019060       0.003354      -0.001609      -0.002134       0.001406       0.011003      -0.005312      -0.000138       0.005450              1.486762       1.219676      -0.130357       0.037352       1.952540      -0.137308       1.288071           0.000000
           96              H       8.394004      14.906552       6.476440       0.323395       0.646926 0.45632323E+01  0.40439349E+02                                 1.434691                            1.407564      -1.490261       2.267443                    0.994215       3.143943       9.467131       0.424502       1.628151      -0.642630      -0.021260       0.009477      -0.000572       0.023284      -0.003861       0.006733      -0.001098       0.005641       0.002086      -0.006445      -0.002992       0.009437              1.452656       1.779108      -0.120096      -0.226498       1.255923       0.067789       1.322937           0.000000
           97              H       7.743435      14.550762       4.066563       0.078342       1.057004 0.86779166E+01  0.86632979E+02                                 1.687020                            1.699910      -0.817662       2.472547                    0.997785       3.635019      10.142857       0.491327       1.248728      -0.715842      -0.043640       0.024263      -0.000375       0.049933      -0.007029      -0.004586       0.000170      -0.000896      -0.025279      -0.010312      -0.001489       0.011802              1.670150       1.963932      -0.159980      -0.055862       1.571913       0.070970       1.474604           0.000001
           98              H       1.270043      14.293320       4.642729       0.085482       0.969676 0.77521331E+01  0.75434223E+02                                 1.610235                            1.620276      -0.727642       2.521132                    0.999118       3.547823       9.856888       0.495645       1.269954      -0.710983       0.048748      -0.015457      -0.011592       0.052437      -0.003871      -0.000581      -0.000256       0.018940       0.007249      -0.011448       0.002385       0.009063              1.601764       1.756773      -0.268648      -0.085239       1.610389       0.052766       1.438130           0.000001
           99              H       1.242321      16.598726       4.911606       0.127130       0.909733 0.65549615E+01  0.61433923E+02                                 1.577741                            1.514763      -0.711456       2.546398                    0.999186       3.354126       9.277287       0.497872       1.312655      -0.702045       0.023496       0.012261       0.014773       0.030342       0.002903       0.006555       0.001061       0.005242      -0.008644      -0.006895      -0.002026       0.008922              1.618276       1.601605       0.397146       0.284424       1.667040       0.284547       1.586183           0.000001
          100              H      -0.265825      16.627652       4.474054       0.102897       0.980679 0.77281487E+01  0.75562161E+02                                 1.653886                            1.640809      -0.879535       2.441223                    0.997284       3.672259      10.414797       0.479518       1.306387      -0.702054      -0.019200       0.012408       0.000136       0.022861      -0.003693      -0.002305      -0.004137       0.006388      -0.009288      -0.007943       0.001492       0.006450              1.647869       1.808188      -0.309513      -0.155350       1.679556       0.157492       1.455865           0.000001
          101              H       1.053808      17.154107       2.620303       0.099002       1.112686 0.82305945E+01  0.79471288E+02                                 1.622139                            1.556164      -0.608965       2.563143                    0.999951       3.265985       8.392006       0.574932       1.103343      -0.753354      -0.007419       0.025584      -0.007691       0.027726      -0.002059       0.001164      -0.002735      -0.017288       0.003697      -0.009570       0.000285       0.009285              1.638687       1.281366       0.167990      -0.000784       2.211293      -0.116216       1.423401           0.000001
          102              H       1.879037      15.829294       2.797328       0.106498       0.988635 0.77128300E+01  0.74314648E+02                                 1.583513                            1.577925      -0.620242       2.569488                    0.999909       3.342117       8.983738       0.525116       1.210572      -0.725761       0.022856      -0.018939      -0.000893       0.029697      -0.006252       0.001894       0.003151       0.008906       0.006990      -0.009938       0.003410       0.006528              1.562028       1.807915      -0.202446      -0.132130       1.472555       0.110333       1.405613           0.000001
          103              H       0.326535      15.473504       1.105571       0.102851       1.065922 0.75440777E+01  0.71905979E+02                                 1.627605                            1.525253      -0.710497       2.523916                    0.999293       3.341049       8.779196       0.555698       1.156402      -0.738013       0.012594      -0.008222      -0.022684       0.027217       0.003764      -0.002352       0.005140      -0.003959       0.013394      -0.008331       0.000569       0.007762              1.687730       1.408712      -0.016266      -0.411513       1.287530       0.048400       2.366949           0.000001
          104              H      -0.847086      15.956569       2.029106       0.096994       1.143116 0.90923817E+01  0.89963728E+02                                 1.649627                            1.637184      -0.737000       2.505872                    0.999298       3.335601       8.663132       0.559974       1.105474      -0.753340      -0.020027       0.006463       0.006437       0.022007      -0.000930       0.001475       0.002375      -0.003202      -0.017729      -0.006756       0.001587       0.005169              1.619576       1.882686      -0.278018       0.003372       1.553325       0.010943       1.422718           0.000001
          105              H      -0.862799      13.688767       1.932244       0.128725       1.006102 0.76353563E+01  0.74360280E+02                                 1.686602                            1.636278      -0.891802       2.456681                    0.997720       3.486008       9.836990       0.478275       1.314972      -0.701560      -0.019136      -0.008908      -0.024264       0.032160       0.004130       0.006869       0.001387      -0.000872       0.030682      -0.010286      -0.002947       0.013234              1.704887       1.838735       0.357640       0.299080       1.592871       0.220152       1.683056           0.000000
          106              H       0.636107      13.628022       2.388166       0.117300       0.882634 0.67563384E+01  0.64157943E+02                                 1.570542                            1.558085      -0.887594       2.453198                    0.996692       3.570322      10.122552       0.478702       1.347418      -0.693604       0.024805      -0.008287      -0.007076       0.027093      -0.004090      -0.001974      -0.002811       0.005415      -0.009055      -0.006628       0.000194       0.006434              1.570209       1.759075      -0.285129      -0.153365       1.519678       0.067403       1.431874           0.000000
          107              H       1.752731       7.918985       3.198139       0.312913       0.713161 0.50776494E+01  0.46280485E+02                                 1.528896                            1.479816      -1.610442       2.180986                    0.993140       3.452529      10.591626       0.415515       1.617276      -0.642810      -0.011112       0.018828      -0.006895       0.022924      -0.000637      -0.003036       0.005475      -0.007680       0.014512      -0.007123      -0.002256       0.009379              1.555984       1.532591      -0.351608       0.114863       1.760933      -0.234987       1.374427           0.000000
          108              H       1.632593       6.637561       4.388882       0.330678       0.662396 0.45253647E+01  0.40162149E+02                                 1.477640                            1.415233      -1.519063       2.250291                    0.992850       3.240787       9.879368       0.415823       1.659716      -0.637294      -0.012171      -0.010136       0.022519       0.027531      -0.003426      -0.001927       0.002758      -0.007978       0.020193      -0.008674       0.000272       0.008402              1.525687       1.600844       0.188743      -0.400574       1.339079      -0.196500       1.637138           0.000001
          109              H       3.194341       7.352034       3.999761       0.315269       0.714126 0.51177739E+01  0.46721333E+02                                 1.528573                            1.483777      -1.630025       2.171498                    0.993944       3.449264      10.577737       0.415896       1.613198      -0.643447       0.019047       0.006640       0.010843       0.022901      -0.001761      -0.001173       0.004471      -0.005256       0.008057      -0.004514      -0.002379       0.006894              1.555890       1.920091       0.250312       0.267336       1.348528       0.101418       1.399051           0.000000
          110              H       3.822744       7.942127       0.101873       0.339775       0.568651 0.36089643E+01  0.30260703E+02                                 1.337983                            1.266578      -1.321398       2.362398                    0.996330       2.946573       8.724458       0.438225       1.666913      -0.636750       0.012653      -0.000966      -0.010978       0.016780      -0.003348       0.006171       0.000952       0.003195      -0.010930      -0.008020       0.000206       0.007814              1.392733       1.314693       0.110536      -0.403160       1.171089      -0.181487       1.692416           0.000000
          111              H       3.314481       8.529325       1.566503       0.318653       0.649093 0.44792530E+01  0.39733878E+02                                 1.461282                            1.410632      -1.653592       2.176832                    0.991902       3.352714      10.287837       0.414474       1.665916      -0.635376       0.003886       0.016018       0.010197       0.019382      -0.003005      -0.001947      -0.001648      -0.005501      -0.008440      -0.005213      -0.000336       0.005549              1.488562       1.220960       0.097661       0.094368       1.575025       0.357066       1.669703           0.000000
          112              H       2.233274       7.797497       0.552785       0.323586       0.646747 0.45622308E+01  0.40433992E+02                                 1.435187                            1.408016      -1.486687       2.269008                    0.994065       3.145752       9.477383       0.424099       1.629555      -0.642401      -0.021123      -0.005063      -0.008423       0.023297       0.007642      -0.000146      -0.001097       0.001852      -0.009370      -0.006303      -0.003013       0.009316              1.453184       1.779860      -0.136187       0.217385       1.247860      -0.062934       1.331830           0.000000
          113              H       1.582695       5.888377       2.065847       0.078236       1.057605 0.86876280E+01  0.86780612E+02                                 1.690024                            1.702806      -0.828275       2.468676                    0.997654       3.638370      10.165282       0.489919       1.251585      -0.715216      -0.043477      -0.012122      -0.020937       0.049755      -0.000434       0.008431       0.005628       0.009215       0.003950      -0.010398      -0.001463       0.011861              1.673140       1.968075       0.031769       0.167152       1.439608       0.006703       1.611738           0.000001
          114              H       4.350405       6.516073       2.000715       0.084041       0.974702 0.78065436E+01  0.76110082E+02                                 1.616738                            1.626662      -0.731539       2.518690                    0.999018       3.562220       9.912144       0.494260       1.271063      -0.710702       0.049384      -0.002290       0.019096       0.052997       0.001435       0.003927      -0.005653       0.008800      -0.022235      -0.011497       0.002453       0.009044              1.608272       1.764387       0.060987       0.277212       1.440795       0.048546       1.619636           0.000001
          115              H       7.403029      15.238233      16.570199       0.127220       0.909806 0.65570701E+01  0.61472135E+02                                 1.579231                            1.516135      -0.710094       2.546848                    0.999127       3.356881       9.292970       0.496982       1.314610      -0.701630       0.023167       0.006747      -0.018239       0.030248       0.004373      -0.005848       0.000400       0.007875      -0.002488      -0.007191      -0.001947       0.009138              1.619848       1.602983       0.047802      -0.486791       1.361232      -0.107406       1.895330           0.000001
          116              H       2.814537       5.202831       0.063462       0.105004       0.976323 0.76882348E+01  0.75109960E+02                                 1.652400                            1.639391      -0.884921       2.439573                    0.997296       3.666426      10.409945       0.478262       1.310900      -0.701119      -0.018016      -0.005223      -0.010622       0.021556       0.000037       0.004335       0.003052       0.004582      -0.016523      -0.008032       0.001238       0.006794              1.646383       1.806489       0.020259       0.345169       1.374361       0.018106       1.758299           0.000001
          117              H       4.134163       3.334208       0.534415       0.101287       1.107818 0.81903947E+01  0.79027134E+02                                 1.621523                            1.555745      -0.615129       2.562561                    0.999933       3.256901       8.379804       0.572838       1.108162      -0.752146      -0.007971      -0.018659      -0.017397       0.026727       0.001646       0.001178       0.004355      -0.014508       0.012486      -0.009558       0.000288       0.009269              1.638004       1.281191      -0.084682      -0.145106       1.720244       0.398537       1.912577           0.000001
          118              H       4.959392       4.149922       1.593224       0.108632       0.982993 0.76584116E+01  0.73673793E+02                                 1.578954                            1.573608      -0.613771       2.574038                    0.999932       3.331466       8.953583       0.525105       1.212510      -0.725333       0.022120       0.008785       0.016407       0.028908       0.005020       0.004582      -0.005232       0.005107      -0.003166      -0.010258       0.003714       0.006544              1.557534       1.801883      -0.013175       0.239949       1.323676      -0.026054       1.547041           0.000001
          119              H       3.406883       2.862713       2.747226       0.103602       1.065148 0.75375353E+01  0.71841487E+02                                 1.628266                            1.525723      -0.714379       2.523044                    0.999249       3.339288       8.779806       0.554890       1.158119      -0.737601       0.012276      -0.015571       0.017929       0.026732      -0.003814      -0.002088      -0.004553      -0.002997       0.015727      -0.008166       0.000551       0.007615              1.688519       1.409203      -0.348651       0.220182       2.056262      -0.492219       1.600091           0.000001
          120              H       2.233266       3.420986       1.867112       0.095490       1.148287 0.91430371E+01  0.90572999E+02                                 1.652856                            1.640239      -0.733731       2.506214                    0.999394       3.345157       8.687600       0.560329       1.103456      -0.753831      -0.020960       0.001957      -0.009450       0.023075       0.001611      -0.000378       0.003361       0.006093       0.013068      -0.006648       0.001227       0.005421              1.622733       1.886769       0.142488       0.239975       1.448440       0.051299       1.532990           0.000002
          121              H       2.217553       4.471001       3.879518       0.126801       1.008649 0.76556732E+01  0.74571697E+02                                 1.685951                            1.635639      -0.886048       2.458463                    0.997860       3.488300       9.828846       0.479836       1.310458      -0.702502      -0.019965      -0.017007       0.020251       0.033135       0.004057      -0.006862      -0.007326      -0.011104       0.000515      -0.010225      -0.003234       0.013459              1.704223       1.838166       0.080253      -0.459169       1.469224      -0.149086       1.805278           0.000000
          122              H       3.716461       4.896214       3.704163       0.117213       0.883266 0.67654827E+01  0.64292007E+02                                 1.573833                            1.561198      -0.895290       2.449679                    0.996504       3.577121      10.158713       0.477089       1.350979      -0.692871       0.024646      -0.002226       0.010378       0.026835       0.000308       0.004572       0.002204       0.004762      -0.011197      -0.006420      -0.000116       0.006536              1.573545       1.763113       0.009813       0.324913       1.398094       0.004319       1.559429           0.000000
          123              H       4.833088       8.452187       8.243349       0.313303       0.710464 0.50543386E+01  0.46023038E+02                                 1.526359                            1.477514      -1.621150       2.176905                    0.993229       3.447407      10.576741       0.415303       1.619682      -0.642460      -0.011221      -0.015410      -0.013169       0.023169      -0.002411       0.002242      -0.004520      -0.005370       0.021302      -0.007180      -0.002544       0.009724              1.553334       1.529838       0.274293       0.246258       1.671618       0.284074       1.458546           0.000000
          124              H       4.712955      10.124112       8.757723       0.331873       0.660709 0.45154126E+01  0.40093239E+02                                 1.481190                            1.418472      -1.556711       2.235001                    0.992541       3.250744       9.945680       0.412817       1.670995      -0.635558      -0.012604       0.024319      -0.002384       0.027495       0.000031       0.003867      -0.003927      -0.009918       0.013708      -0.008527       0.000252       0.008275              1.529484       1.604996      -0.442864       0.037090       1.737232      -0.031103       1.246225           0.000001
          125              H       6.274701       9.429887       8.333531       0.316694       0.709858 0.50809853E+01  0.46316122E+02                                 1.524577                            1.480164      -1.639256       2.169048                    0.993894       3.441077      10.555324       0.415546       1.616974      -0.642873       0.018915       0.006319      -0.010687       0.022625      -0.000239       0.002299      -0.002953      -0.002630       0.017094      -0.004741      -0.002454       0.007195              1.551697       1.914150       0.105709      -0.348799       1.295597      -0.072151       1.445345           0.000000
          126              H       6.903089       5.759171       9.771441       0.339805       0.567993 0.36022250E+01  0.30175593E+02                                 1.334420                            1.263417      -1.305808       2.369327                    0.996366       2.938778       8.683627       0.440015       1.661706      -0.637555       0.012547      -0.008947       0.006429       0.016698       0.006942      -0.000203       0.001178       0.006840       0.000362      -0.007951       0.000246       0.007705              1.388863       1.311200      -0.402691       0.105486       1.713850      -0.134463       1.141540           0.000000
          127              H       6.394832       6.733980       8.530597       0.318380       0.649697 0.44849134E+01  0.39801833E+02                                 1.462946                            1.412118      -1.656548       2.175692                    0.991780       3.356474      10.306052       0.413940       1.667321      -0.635160       0.004142       0.000594      -0.019203       0.019653      -0.000224       0.003849       0.003707      -0.001210       0.002611      -0.005345      -0.000176       0.005521              1.490299       1.222205       0.033000      -0.132144       1.338130      -0.219862       1.910561           0.000000
          128              H       5.313620       6.221988       9.671238       0.324012       0.646128 0.45561037E+01  0.40362938E+02                                 1.433837                            1.406722      -1.484609       2.270102                    0.994131       3.142190       9.462247       0.424485       1.628749      -0.642531      -0.021316      -0.004687       0.008332       0.023362      -0.004019      -0.006642       0.002124       0.003803      -0.003599      -0.006394      -0.003033       0.009427              1.451795       1.778000       0.256077       0.009068       1.364073      -0.004927       1.213313           0.000000
          129              H       4.663048       8.486897      10.568053       0.078969       1.055227 0.86606411E+01  0.86426560E+02                                 1.685903                            1.698902      -0.820883       2.471768                    0.997770       3.632347      10.136900       0.491124       1.249734      -0.715623      -0.043432      -0.011953       0.021120       0.049753       0.007413      -0.003860      -0.005545       0.009085       0.003874      -0.010254      -0.001477       0.011732              1.669031       1.962169       0.128087      -0.110237       1.559584      -0.077468       1.485340           0.000001
          130              H       7.430758       8.116644      10.057019       0.085254       0.970266 0.77574798E+01  0.75492977E+02                                 1.610306                            1.620348      -0.727198       2.521071                    0.999110       3.548178       9.855632       0.495899       1.269192      -0.711149       0.048805       0.017696      -0.007494       0.052453       0.002400      -0.003043       0.005606       0.009434      -0.021705      -0.011309       0.002187       0.009123              1.601826       1.757016       0.208187      -0.190096       1.526856      -0.100983       1.521607           0.000001
          131              H       4.322685      26.015115      11.919120       0.127524       0.911027 0.65685938E+01  0.61612649E+02                                 1.581068                            1.517747      -0.712292       2.545481                    0.999115       3.360492       9.308104       0.496536       1.315097      -0.701503       0.022857      -0.019165       0.003088       0.029988      -0.007381      -0.000650      -0.001525       0.006327      -0.007575      -0.007323      -0.001977       0.009301              1.621839       1.604883      -0.446344       0.202436       1.857371      -0.178009       1.403263           0.000001
          132              H       5.894881       7.095554      12.162947       0.104571       0.976812 0.76910492E+01  0.75126733E+02                                 1.651338                            1.638371      -0.921240       2.426927                    0.997050       3.665043      10.397318       0.479101       1.308790      -0.701566      -0.018527      -0.005944       0.010417       0.022070       0.003754      -0.002077       0.001017       0.011353       0.005223      -0.007937       0.001382       0.006555              1.645313       1.805384       0.288415      -0.189841       1.645513      -0.175075       1.485043           0.000001
          133              H       7.214509       8.437722      13.545746       0.100421       1.108898 0.81985553E+01  0.79111519E+02                                 1.621207                            1.555390      -0.614963       2.561821                    0.999917       3.259317       8.381456       0.573629       1.106553      -0.752553      -0.007013      -0.006131       0.025451       0.027102       0.000284      -0.002693      -0.001621      -0.009907       0.025532      -0.009609       0.000381       0.009228              1.637710       1.280890      -0.083245       0.145704       1.518997      -0.282644       2.113243           0.000001
          134              H       8.039742       8.946820      12.309911       0.107457       0.986232 0.76926227E+01  0.74097361E+02                                 1.583572                            1.578056      -0.612146       2.574516                    0.999930       3.338949       8.984152       0.523813       1.213952      -0.725000       0.022183       0.010187      -0.016114       0.029249       0.001178      -0.006479       0.001886       0.000443      -0.019490      -0.010061       0.003386       0.006676              1.562079       1.807738       0.215489      -0.109062       1.518082      -0.084091       1.360416           0.000001
          135              H       6.487238      10.589820      12.847666       0.104696       1.061770 0.75101610E+01  0.71531986E+02                                 1.626577                            1.524369      -0.724923       2.519539                    0.999189       3.334246       8.770174       0.554234       1.160278      -0.737087       0.012400       0.022945       0.004207       0.026418       0.000189       0.004539      -0.000652      -0.011847      -0.010120      -0.008386       0.000736       0.007649              1.686629       1.407899       0.364181       0.191478       2.137450       0.442763       1.514540           0.000001
          136              H       5.313618       9.548482      12.804245       0.096859       1.144898 0.91108214E+01  0.90192904E+02                                 1.651280                            1.638778      -0.733709       2.507098                    0.999382       3.338996       8.674528       0.559728       1.105387      -0.753346      -0.020378      -0.008882       0.002506       0.022370      -0.000745      -0.001332      -0.005854       0.001952      -0.000136      -0.006647       0.001222       0.005425              1.621182       1.884663       0.136222      -0.242908       1.466154      -0.062116       1.512729           0.000002
          137              H       5.297913      10.766269      10.888702       0.129418       1.004913 0.76272049E+01  0.74294256E+02                                 1.688597                            1.638092      -0.900534       2.453733                    0.997612       3.486786       9.854445       0.476622       1.319297      -0.700671      -0.019136       0.024868       0.004526       0.031703      -0.008104       0.000071       0.005931      -0.013384      -0.007054      -0.010338      -0.003176       0.013513              1.706955       1.841135      -0.438783       0.160488       1.853525      -0.071158       1.426206           0.000000
          138              H       6.796820      10.401801      10.608134       0.116518       0.886364 0.67907480E+01  0.64547659E+02                                 1.572739                            1.560181      -0.880788       2.454794                    0.996781       3.576293      10.134690       0.479380       1.344199      -0.694223       0.025348       0.010145      -0.003670       0.027548       0.003699      -0.002456       0.000531       0.008698       0.001995      -0.006317       0.000106       0.006211              1.572424       1.761879       0.276060      -0.170719       1.514203      -0.071928       1.441190           0.000000
          139              O       3.942872      15.888108       8.029583      -0.843416      45.055512 0.74941417E+03  0.19492192E+05                                 9.888025                            8.339425       0.217422       2.079160                    0.997914      31.039184      83.696616       0.676684       0.348002      -1.152775       0.043578      -0.002171      -0.078038       0.089408       0.002011      -0.006298      -0.003536       0.010448       0.029024      -0.010765      -0.002790       0.013555             11.131138      18.473489       1.665217      -2.276268       7.941480       0.117811       6.978443           0.000001
          140              O       1.473650      16.281503       7.979481      -0.813562      46.471564 0.77384782E+03  0.20220791E+05                                10.070048                            8.438269       0.264436       2.114534                    0.995842      30.000658      80.185735       0.679330       0.345050      -1.159175      -0.033791       0.011708      -0.062013       0.071586      -0.012207       0.017471       0.006215       0.023649      -0.015180      -0.024676      -0.001634       0.026310             11.473694      14.631988      -3.745760       2.822125      10.895379       0.762058       8.893714           0.000001
          141              O       0.889610      20.044780      11.331264      -0.826595      44.094789 0.81633917E+03  0.21676401E+05                                 9.707484                            8.723522       0.157075       2.064392                    0.994852      30.906833      84.009859       0.659850       0.349578      -1.152294      -0.031471      -0.079968       0.054460       0.101741      -0.011496      -0.012073      -0.010199       0.008828      -0.035234      -0.024804       0.005812       0.018992             10.426825       7.198046       0.367959       0.042747       7.194432      -1.765634      16.887996           0.000001
          142              O       7.367630      19.931970       7.221280      -0.818295      37.284664 0.69578107E+03  0.17781342E+05                                 8.645470                            8.048321       0.313016       2.112390                    0.997278      30.581315      81.995011       0.686507       0.349116      -1.150753       0.013759       0.112585      -0.024361       0.116009       0.014126      -0.000258       0.025753      -0.025730       0.001897      -0.026797      -0.008740       0.035537              8.905533       6.686135       0.277222       0.273821      12.141707       2.888337       7.888757           0.000001
          143              O       7.001685      18.702614       5.135392      -0.710408      21.205557 0.35316990E+03  0.76426614E+04                                 5.841713                            5.623881       0.574282       2.267850                    0.998651      26.009259      64.846742       0.842802       0.335830      -1.158253      -0.005234       0.082556      -0.003412       0.082792       0.017007       0.023559       0.069382      -0.072389       0.104480      -0.059496      -0.042522       0.102018              5.709127       4.648004      -0.299153       0.290638       5.498501       0.531941       6.980875           0.000001
          144              O       2.374653      14.193042       8.984849      -0.838641      46.560447 0.78021467E+03  0.20466928E+05                                10.099546                            8.493166       0.131783       2.063552                    0.996059      30.733299      82.805156       0.673459       0.346702      -1.155644      -0.025058      -0.049878       0.017990       0.058646       0.005426       0.004829      -0.006583       0.004653      -0.004414      -0.011684       0.004980       0.006704             11.790122       8.988539      -1.159655      -1.396961      19.011214       3.183419       7.370612           0.000001
          145              O       1.190874      19.359233       8.938088      -0.822588      46.948866 0.83997761E+03  0.22471245E+05                                10.199015                            8.874058      -0.019222       2.012515                    0.993697      30.931569      84.482784       0.651236       0.351567      -1.150281       0.018417      -0.036229      -0.033654       0.052767      -0.011944      -0.002217      -0.001807      -0.009127       0.033596      -0.018658       0.007175       0.011483             11.111529       9.377204       2.065310      -0.581221      15.057993       4.000827       8.899390           0.000000
          146              O      -0.734969      17.693094       6.907311      -0.838582      45.709119 0.84108344E+03  0.22502920E+05                                 9.957824                            8.864759       0.015829       2.016323                    0.995856      31.436888      85.800794       0.653402       0.350369      -1.151534       0.084123      -0.065990      -0.014937       0.107956      -0.022354       0.008788      -0.009939       0.004933      -0.082577      -0.030247      -0.008623       0.038870             10.678408      14.002696      -3.793546       1.599737       9.682348       0.433319       8.350182           0.000001
          147              O       2.679610      16.379850      10.150541      -0.837315      48.167469 0.84540858E+03  0.22625089E+05                                10.358613                            8.871596       0.101920       2.046315                    0.995182      31.048559      84.477406       0.655563       0.349115      -1.153717      -0.015044       0.030079       0.057993       0.067039      -0.004165      -0.001254       0.013792      -0.025316       0.008977      -0.014905      -0.007021       0.021925             11.739561      11.021267       1.984484       1.968559       9.642549       4.899413      14.554866           0.000001
          148              O       2.255450      21.453478       9.739710      -0.855102      50.057713 0.94753689E+03  0.26148836E+05                                10.694344                            9.466563      -0.316275       1.910077                    0.995232      32.121181      89.384207       0.625792       0.354666      -1.146664       0.041112       0.032185      -0.034429       0.062542       0.007078       0.013398      -0.010854      -0.008392      -0.033534      -0.024577       0.009902       0.014675             11.838260      15.263976       5.064525      -0.494833      10.767767      -0.372425       9.483037           0.000001
          149              O      -0.205455      21.343560       9.472503      -0.837123      45.553465 0.85148062E+03  0.22909427E+05                                 9.977033                            8.903009      -0.020732       1.996116                    0.996631      31.721874      87.547211       0.652133       0.349084      -1.149661      -0.030804       0.021069      -0.039466       0.054318      -0.009706      -0.004352      -0.017751       0.019432       0.066201      -0.030950       0.002458       0.028492             10.990572      14.695319      -1.960511       1.983985      11.831663      -0.654395       6.444734           0.000001
          150              O       6.010110      17.846402       7.273052      -0.847559      44.540162 0.83736209E+03  0.22414922E+05                                 9.841751                            8.882555      -0.043304       1.991191                    0.994926      31.578425      86.668066       0.647572       0.353341      -1.147240      -0.085033      -0.011071       0.017521       0.087522       0.002456      -0.006787       0.001490       0.003643      -0.024370      -0.011270       0.002189       0.009081             10.432411      13.264123       1.829906      -1.739178      11.044712      -1.914554       6.988397           0.000001
          151              O      10.103592      18.293788      15.626623      -0.842280      45.059565 0.74950333E+03  0.19496045E+05                                 9.890776                            8.341624       0.219443       2.079997                    0.997873      31.034411      83.700407       0.676354       0.348144      -1.152601       0.041963      -0.065631       0.041342       0.088190      -0.007730       0.000843      -0.006288      -0.007407      -0.026351      -0.011160      -0.003261       0.014422             11.134224      18.479065      -2.804516      -0.303777       7.118639       0.357493       7.804968           0.000001
          152              O       7.634371      18.053702      15.310984      -0.813094      46.400884 0.77249964E+03  0.20175119E+05                                10.056292                            8.427889       0.274804       2.117794                    0.995846      29.982543      80.095223       0.680170       0.344803      -1.159478      -0.033046      -0.059374       0.021122       0.071158       0.021422       0.002764      -0.003984       0.026910      -0.011184      -0.024551      -0.002618       0.027169             11.456738      14.608730       4.309621       1.826160       8.722891       0.482779      11.038593           0.000000
          153              O       7.050345      19.074793      10.375998      -0.826756      44.177875 0.81825728E+03  0.21742585E+05                                 9.724286                            8.737306       0.148096       2.061312                    0.994787      30.932495      84.140718       0.658853       0.349862      -1.151928      -0.032132       0.087031       0.042325       0.101971      -0.004367       0.016174       0.010838       0.009679      -0.033722      -0.025091       0.005901       0.019190             10.445826       7.209894      -0.147491      -0.340757      16.025103      -3.321940       8.102482           0.000001
          154              O       4.287247      15.571849      12.528687      -0.817767      37.272891 0.69549673E+03  0.17772275E+05                                 8.644003                            8.046820       0.314395       2.112884                    0.997216      30.573896      81.971198       0.686552       0.349128      -1.150742       0.013921      -0.077532      -0.085466       0.116230      -0.006609      -0.012136      -0.008692       0.006530       0.099355      -0.027182      -0.009769       0.036950              8.904077       6.684841       0.098678      -0.377208       6.450134       0.397145      13.577257           0.000001
          155              O       3.921294      14.380095      14.636286      -0.710450      21.194644 0.35290564E+03  0.76353455E+04                                 5.838120                            5.620118       0.572356       2.267140                    0.998662      26.007916      64.831954       0.843475       0.335632      -1.158449      -0.005449      -0.045074      -0.068609       0.082271       0.012503      -0.027199      -0.042364      -0.024318       0.250641      -0.060192      -0.043092       0.103284              5.705854       4.644425       0.400889       0.113496       6.144616      -0.906852       6.328521           0.000001
          156              O       8.535378      19.968606      16.616961      -0.837539      46.503323 0.77911396E+03  0.20430430E+05                                10.090244                            8.486524       0.129485       2.063104                    0.996080      30.714104      82.732553       0.673813       0.346649      -1.155712      -0.024466       0.039634       0.033903       0.057609       0.001495      -0.007300       0.003100      -0.001812      -0.022618      -0.012010       0.005379       0.006632             11.777744       8.980969      -0.630479       1.699606       7.516841       3.442729      18.835423           0.000001
          157              O       7.351599      17.345015      12.166287      -0.822975      46.907450 0.83902164E+03  0.22437621E+05                                10.189541                            8.865792      -0.012946       2.014606                    0.993612      30.920572      84.417193       0.651943       0.351312      -1.150574       0.018708      -0.010941       0.050113       0.054598       0.004213       0.011077      -0.004623      -0.019160      -0.002235      -0.018158       0.006484       0.011674             11.101000       9.368888      -1.534689      -1.494831       6.968789       0.663797      16.965323           0.000000
          158              O       5.425747      16.419381      14.624595      -0.839962      45.723608 0.84145876E+03  0.22514186E+05                                 9.956560                            8.864221       0.015358       2.016152                    0.995764      31.447722      85.816678       0.653737       0.350171      -1.151763       0.085374       0.020547       0.065550       0.109579       0.018070       0.014716       0.021779       0.023871      -0.021360      -0.029757      -0.008224       0.037982             10.676515      13.999058       3.280837       2.484663       8.306707       0.359709       9.723781           0.000001
          159              O       8.840339      19.884721      14.140282      -0.837628      48.210016 0.84632942E+03  0.22656661E+05                                10.365229                            8.876804       0.102844       2.046261                    0.995078      31.064839      84.543934       0.655307       0.349144      -1.153654      -0.015467       0.034708      -0.054495       0.066435       0.000744       0.005726      -0.003341      -0.007599       0.060909      -0.015074      -0.006523       0.021597             11.747502      11.029211       0.713011      -2.704498       9.089201      -4.580644      15.124095           0.000001
          160              O       8.416178      16.992118       9.951806      -0.855580      50.071907 0.94793690E+03  0.26163010E+05                                10.696146                            9.468133      -0.194287       1.940701                    0.994148      32.129633      89.417262       0.625774       0.354634      -1.146673       0.040962      -0.046237      -0.010569       0.062669       0.008679      -0.012712       0.014695      -0.001987      -0.016101      -0.025065       0.010473       0.014592             11.840243      15.267459      -2.962198      -4.139798      10.127913       0.743371      10.125357           0.000001
          161              O       5.955272      16.815669      10.180602      -0.838013      45.588669 0.85228020E+03  0.22935937E+05                                 9.980105                            8.905277      -0.014324       1.997584                    0.996657      31.740349      87.602938       0.652271       0.348934      -1.149804      -0.031315      -0.045808       0.001542       0.055510       0.000455       0.010587      -0.010435      -0.027527      -0.077129      -0.031331       0.002621       0.028709             10.994168      14.700967       2.699876       0.705039       8.361229       2.659749       9.920307           0.000001
          162              O       2.929727      16.659467      14.308957      -0.846987      44.506107 0.83658898E+03  0.22389232E+05                                 9.837665                            8.879508      -0.039644       1.992687                    0.995044      31.560751      86.612109       0.647563       0.353425      -1.147163      -0.084674       0.019905       0.001058       0.086988      -0.008292       0.001985       0.003615       0.013453       0.002036      -0.012321       0.001977       0.010344             10.427396      13.256487      -2.421223      -0.716496       9.657199       2.711831       8.368501           0.000001
          163              O       7.023244      23.670178       9.744720      -0.843281      45.081216 0.74992593E+03  0.19509430E+05                                 9.892473                            8.342698       0.218125       2.079352                    0.997899      31.046518      83.733186       0.676478       0.348037      -1.152710       0.043983       0.068991       0.036656       0.089654       0.004298       0.004856       0.010403      -0.001902      -0.004081      -0.010463      -0.003162       0.013625             11.136392      18.483558       1.140987       2.580964       7.324798      -0.475639       7.600819           0.000001
          164              O       4.554021      23.516869      10.110460      -0.812735      46.443082 0.77327556E+03  0.20201600E+05                                10.064936                            8.434208       0.267631       2.115406                    0.995988      29.992322      80.148555       0.679624       0.344973      -1.159268      -0.032836       0.047920       0.040653       0.070902      -0.008566      -0.019781      -0.001870       0.016439      -0.040845      -0.025074      -0.001718       0.026792             11.467556      14.624565      -0.571117      -4.652914      10.047569      -1.245662       9.730534           0.000000
          165              O       3.969975      18.732501      11.693664      -0.825836      44.131976 0.81719985E+03  0.21707101E+05                                 9.716819                            8.731023       0.150463       2.062186                    0.994828      30.914937      84.074011       0.659173       0.349811      -1.151989      -0.031570      -0.007707      -0.097240       0.102526       0.016034      -0.003639      -0.000407       0.026148       0.019480      -0.023983       0.005535       0.018447             10.437199       7.204212      -0.221957       0.296310      12.949428       5.086496      11.157958           0.000001
          166              O       1.206886      22.348256      13.650958      -0.818201      37.269833 0.69541174E+03  0.17769019E+05                                 8.641870                            8.044885       0.319299       2.114266                    0.997302      30.577376      81.969876       0.686840       0.349003      -1.150880       0.014252      -0.035008       0.110276       0.116574      -0.007144       0.012195      -0.018633      -0.038307      -0.040371      -0.026939      -0.009010       0.035949              8.901906       6.683667      -0.375635       0.102893      11.448475      -3.284126       8.573577           0.000001
          167              O       0.840941      24.769366      13.629248      -0.711510      21.213517 0.35334210E+03  0.76474045E+04                                 5.843840                            5.625898       0.568324       2.265783                    0.998647      26.014782      64.867176       0.842496       0.335907      -1.158173      -0.005874      -0.037805       0.073831       0.083155      -0.029480       0.003413      -0.027672      -0.144641      -0.112739      -0.059537      -0.042877       0.102414              5.711197       4.649765      -0.102363      -0.404920       7.073164       0.376786       5.410664           0.000001
          168              O       5.455033      23.690427       7.799116      -0.838526      46.593420 0.78084103E+03  0.20488137E+05                                10.104907                            8.497017       0.119752       2.060007                    0.995945      30.741974      82.847019       0.673232       0.346738      -1.155576      -0.024752       0.009678      -0.051661       0.058096      -0.007328       0.002273       0.003681       0.009833       0.010985      -0.011857       0.004831       0.007026             11.796942       8.993013       1.790447      -0.305586      13.047886      -6.637400      13.349927           0.000001
          169              O       4.271236      21.147826      12.296551      -0.822668      46.981925 0.84067582E+03  0.22495968E+05                                10.206207                            8.879320      -0.026961       2.010378                    0.993439      30.940079      84.534235       0.650830       0.351692      -1.150108       0.018849       0.049107      -0.015681       0.054888       0.006790      -0.008316       0.006397      -0.014859       0.011662      -0.016954       0.005805       0.011149             11.119964       9.384806      -0.527892       2.080545      13.913848      -4.670243      10.061239           0.000000
          170              O       2.345395      23.739599      11.869019      -0.839854      45.755662 0.84213298E+03  0.22537545E+05                                 9.962924                            8.869023       0.017013       2.016477                    0.995782      31.457206      85.862727       0.653398       0.350269      -1.151641       0.084522       0.047103      -0.049137       0.108522       0.003913      -0.023036      -0.012486       0.041840       0.033145      -0.030473      -0.007885       0.038358             10.683952      14.009746       0.510546      -4.087026       9.063485      -0.793679       8.978625           0.000000
          171              O       5.759984      21.587503       9.110103      -0.838547      48.267396 0.84753525E+03  0.22697790E+05                                10.374876                            8.884267       0.098829       2.044983                    0.995063      31.082186      84.617030       0.654883       0.349234      -1.153540      -0.015615      -0.065103      -0.002624       0.067001       0.004125      -0.003660      -0.010193      -0.031586      -0.006404      -0.015785      -0.006260       0.022045             11.759324      11.038040      -2.702247       0.735149      17.603160      -0.324228       6.636773           0.000001
          172              O       5.335806      19.406477      13.709410      -0.853986      49.944856 0.94490613E+03  0.26055677E+05                                10.674104                            9.449701      -0.184248       1.944289                    0.994243      32.083589      89.217106       0.626778       0.354388      -1.146996       0.040633       0.014042       0.043927       0.061463      -0.015508       0.000138      -0.003741       0.017669       0.044373      -0.025493       0.009708       0.015785             11.814764      15.230671      -2.098956       4.623614       9.464224      -0.369567      10.749398           0.000001
          173              O       2.874901      19.692845      13.747821      -0.838013      45.589226 0.85230933E+03  0.22937388E+05                                 9.981046                            8.906037      -0.020615       1.995891                    0.996608      31.739265      87.607105       0.652163       0.348982      -1.149741      -0.030367       0.023811       0.038596       0.054578       0.009496      -0.006044       0.028037       0.002612       0.013208      -0.031873       0.003010       0.028863             10.995301      14.701453      -0.737647      -2.693021       7.227776      -2.005986      11.056675           0.000001
          174              O      -0.150627      23.346205      11.818918      -0.845692      44.462746 0.83552400E+03  0.22354149E+05                                 9.832927                            8.875164      -0.046776       1.990932                    0.994995      31.539751      86.548548       0.647563       0.353529      -1.147050      -0.084653      -0.008940      -0.017455       0.086895       0.006637       0.005673      -0.004447       0.011896      -0.006796      -0.012125       0.001066       0.011060             10.422507      13.249573       0.589940       2.454353       6.339280      -0.797931      11.678670           0.000001
          175              O       5.298228      13.037929       8.670880      -0.843416      45.055510 0.74941413E+03  0.19492191E+05                                 9.888024                            8.339425       0.217422       2.079160                    0.997914      31.039184      83.696613       0.676684       0.348002      -1.152775      -0.043578       0.002171       0.078038       0.089408       0.002011      -0.006298      -0.003536       0.010448       0.029024      -0.010765      -0.002790       0.013555             11.131137      18.473487       1.665217      -2.276268       7.941479       0.117811       6.978443           0.000001
          176              O       7.767450      12.644534       8.720982      -0.813562      46.471563 0.77384780E+03  0.20220790E+05                                10.070047                            8.438269       0.264436       2.114534                    0.995842      30.000658      80.185733       0.679331       0.345050      -1.159175       0.033791      -0.011708       0.062013       0.071586      -0.012207       0.017471       0.006215       0.023649      -0.015180      -0.024676      -0.001634       0.026310             11.473693      14.631987      -3.745760       2.822125      10.895379       0.762058       8.893714           0.000000
          177              O       8.351490       8.881257       5.369199      -0.826595      44.094791 0.81633923E+03  0.21676403E+05                                 9.707485                            8.723523       0.157075       2.064392                    0.994852      30.906834      84.009862       0.659850       0.349578      -1.152294       0.031471       0.079968      -0.054460       0.101741      -0.011496      -0.012073      -0.010199       0.008828      -0.035234      -0.024804       0.005812       0.018992             10.426825       7.198046       0.367959       0.042747       7.194432      -1.765634      16.887997           0.000001
          178              O       1.873470       8.994067       9.479183      -0.818295      37.284665 0.69578110E+03  0.17781343E+05                                 8.645470                            8.048321       0.313016       2.112390                    0.997278      30.581316      81.995014       0.686507       0.349116      -1.150753      -0.013759      -0.112585       0.024361       0.116009       0.014126      -0.000258       0.025753      -0.025730       0.001897      -0.026797      -0.008740       0.035537              8.905533       6.686135       0.277222       0.273821      12.141707       2.888337       7.888757           0.000001
          179              O       2.239415      10.223423      11.565071      -0.710408      21.205557 0.35316990E+03  0.76426614E+04                                 5.841713                            5.623881       0.574282       2.267850                    0.998651      26.009258      64.846740       0.842802       0.335830      -1.158253       0.005234      -0.082556       0.003412       0.082792       0.017007       0.023559       0.069382      -0.072389       0.104480      -0.059496      -0.042522       0.102018              5.709127       4.648004      -0.299153       0.290638       5.498501       0.531941       6.980876           0.000001
          180              O       6.866447      14.732995       7.715614      -0.838641      46.560448 0.78021470E+03  0.20466929E+05                                10.099545                            8.493165       0.131783       2.063552                    0.996059      30.733300      82.805157       0.673459       0.346702      -1.155644       0.025058       0.049878      -0.017990       0.058646       0.005426       0.004829      -0.006583       0.004653      -0.004414      -0.011684       0.004980       0.006704             11.790121       8.988539      -1.159655      -1.396961      19.011214       3.183419       7.370612           0.000001
          181              O       8.050226       9.566804       7.762375      -0.822588      46.948866 0.83997761E+03  0.22471245E+05                                10.199015                            8.874058      -0.019222       2.012515                    0.993697      30.931569      84.482784       0.651236       0.351567      -1.150281      -0.018417       0.036229       0.033654       0.052767      -0.011944      -0.002217      -0.001807      -0.009127       0.033596      -0.018658       0.007175       0.011483             11.111529       9.377204       2.065310      -0.581221      15.057993       4.000827       8.899390           0.000000
          182              O       9.976069      11.232943       9.793152      -0.838582      45.709119 0.84108343E+03  0.22502920E+05                                 9.957824                            8.864759       0.015829       2.016323                    0.995856      31.436888      85.800793       0.653402       0.350369      -1.151534      -0.084123       0.065990       0.014937       0.107956      -0.022354       0.008788      -0.009939       0.004933      -0.082577      -0.030247      -0.008623       0.038870             10.678408      14.002695      -3.793545       1.599737       9.682347       0.433319       8.350182           0.000001
          183              O       6.561490      12.546187       6.549922      -0.837315      48.167469 0.84540857E+03  0.22625088E+05                                10.358613                            8.871596       0.101920       2.046315                    0.995182      31.048559      84.477405       0.655563       0.349115      -1.153717       0.015044      -0.030079      -0.057993       0.067039      -0.004165      -0.001254       0.013792      -0.025316       0.008977      -0.014905      -0.007021       0.021925             11.739560      11.021267       1.984484       1.968559       9.642549       4.899413      14.554866           0.000001
          184              O       6.985650       7.472559       6.960753      -0.855102      50.057713 0.94753688E+03  0.26148835E+05                                10.694343                            9.466562      -0.316275       1.910077                    0.995232      32.121181      89.384205       0.625792       0.354666      -1.146664      -0.041112      -0.032185       0.034429       0.062542       0.007078       0.013398      -0.010854      -0.008392      -0.033534      -0.024577       0.009902       0.014675             11.838260      15.263976       5.064525      -0.494833      10.767766      -0.372425       9.483037           0.000001
          185              O       9.446555       7.582477       7.227960      -0.837123      45.553464 0.85148058E+03  0.22909426E+05                                 9.977033                            8.903010      -0.020733       1.996116                    0.996631      31.721873      87.547210       0.652133       0.349084      -1.149661       0.030804      -0.021069       0.039466       0.054318      -0.009706      -0.004352      -0.017751       0.019432       0.066201      -0.030950       0.002458       0.028492             10.990572      14.695319      -1.960511       1.983985      11.831664      -0.654395       6.444735           0.000001
          186              O       3.230990      11.079635       9.427411      -0.847559      44.540163 0.83736212E+03  0.22414923E+05                                 9.841751                            8.882555      -0.043304       1.991191                    0.994926      31.578426      86.668067       0.647572       0.353341      -1.147240       0.085033       0.011071      -0.017521       0.087522       0.002456      -0.006787       0.001490       0.003643      -0.024370      -0.011270       0.002189       0.009081             10.432410      13.264122       1.829906      -1.739177      11.044712      -1.914554       6.988396           0.000001
          187              O      -0.862492      10.632249       1.073840      -0.842280      45.059567 0.74950337E+03  0.19496046E+05                                 9.890776                            8.341624       0.219443       2.079997                    0.997873      31.034412      83.700410       0.676354       0.348144      -1.152601      -0.041963       0.065631      -0.041342       0.088190      -0.007730       0.000843      -0.006288      -0.007407      -0.026351      -0.011160      -0.003261       0.014422             11.134224      18.479065      -2.804516      -0.303777       7.118639       0.357493       7.804968           0.000001
          188              O       1.606729      10.872335       1.389479      -0.813094      46.400885 0.77249965E+03  0.20175119E+05                                10.056293                            8.427889       0.274804       2.117794                    0.995846      29.982543      80.095224       0.680170       0.344803      -1.159478       0.033046       0.059374      -0.021122       0.071158       0.021422       0.002764      -0.003984       0.026910      -0.011184      -0.024551      -0.002618       0.027169             11.456738      14.608730       4.309621       1.826161       8.722891       0.482779      11.038593           0.000000
          189              O       2.190755       9.851244       6.324465      -0.826756      44.177877 0.81825733E+03  0.21742587E+05                                 9.724286                            8.737306       0.148096       2.061312                    0.994787      30.932496      84.140720       0.658853       0.349862      -1.151928       0.032132      -0.087031      -0.042325       0.101971      -0.004367       0.016174       0.010838       0.009679      -0.033722      -0.025091       0.005901       0.019190             10.445826       7.209894      -0.147491      -0.340757      16.025103      -3.321940       8.102482           0.000001
          190              O       4.953853      13.354188       4.171776      -0.817767      37.272893 0.69549677E+03  0.17772276E+05                                 8.644003                            8.046820       0.314395       2.112884                    0.997216      30.573897      81.971201       0.686552       0.349128      -1.150742      -0.013921       0.077532       0.085466       0.116230      -0.006609      -0.012136      -0.008692       0.006530       0.099355      -0.027182      -0.009769       0.036950              8.904077       6.684841       0.098678      -0.377208       6.450134       0.397145      13.577257           0.000001
          191              O       5.319806      14.545942       2.064177      -0.710450      21.194643 0.35290561E+03  0.76353448E+04                                 5.838120                            5.620118       0.572355       2.267139                    0.998662      26.007917      64.831955       0.843475       0.335632      -1.158449       0.005449       0.045074       0.068609       0.082271       0.012503      -0.027199      -0.042364      -0.024319       0.250641      -0.060192      -0.043092       0.103284              5.705854       4.644425       0.400889       0.113496       6.144615      -0.906852       6.328521           0.000001
          192              O       0.705722       8.957431       0.083502      -0.837539      46.503323 0.77911396E+03  0.20430430E+05                                10.090244                            8.486524       0.129485       2.063104                    0.996080      30.714104      82.732553       0.673813       0.346649      -1.155712       0.024466      -0.039634      -0.033903       0.057610       0.001495      -0.007300       0.003100      -0.001812      -0.022618      -0.012010       0.005379       0.006632             11.777744       8.980969      -0.630479       1.699606       7.516841       3.442729      18.835423           0.000001
          193              O       1.889501      11.581022       4.534176      -0.822975      46.907453 0.83902169E+03  0.22437622E+05                                10.189541                            8.865792      -0.012946       2.014606                    0.993612      30.920573      84.417196       0.651943       0.351312      -1.150574      -0.018708       0.010941      -0.050113       0.054598       0.004213       0.011077      -0.004623      -0.019160      -0.002235      -0.018158       0.006484       0.011674             11.101000       9.368888      -1.534689      -1.494831       6.968790       0.663797      16.965323           0.000000
          194              O       3.815353      12.506656       2.075868      -0.839962      45.723610 0.84145882E+03  0.22514188E+05                                 9.956560                            8.864222       0.015358       2.016152                    0.995764      31.447723      85.816681       0.653737       0.350171      -1.151763      -0.085374      -0.020547      -0.065550       0.109579       0.018070       0.014716       0.021779       0.023871      -0.021360      -0.029757      -0.008224       0.037982             10.676516      13.999059       3.280837       2.484663       8.306707       0.359709       9.723782           0.000001
          195              O       0.400761       9.041316       2.560181      -0.837628      48.210016 0.84632943E+03  0.22656661E+05                                10.365229                            8.876804       0.102844       2.046261                    0.995078      31.064839      84.543935       0.655307       0.349144      -1.153653       0.015467      -0.034708       0.054495       0.066435       0.000744       0.005726      -0.003341      -0.007599       0.060909      -0.015074      -0.006523       0.021597             11.747503      11.029211       0.713011      -2.704498       9.089201      -4.580644      15.124096           0.000001
          196              O       0.824922      11.933919       6.748657      -0.855580      50.071907 0.94793691E+03  0.26163010E+05                                10.696146                            9.468133      -0.194287       1.940701                    0.994148      32.129633      89.417262       0.625774       0.354634      -1.146673      -0.040962       0.046237       0.010569       0.062669       0.008679      -0.012712       0.014695      -0.001987      -0.016101      -0.025065       0.010473       0.014592             11.840243      15.267459      -2.962198      -4.139798      10.127913       0.743371      10.125357           0.000001
          197              O       3.285828      12.110368       6.519861      -0.838013      45.588669 0.85228020E+03  0.22935937E+05                                 9.980105                            8.905277      -0.014324       1.997584                    0.996657      31.740349      87.602938       0.652271       0.348934      -1.149804       0.031315       0.045808      -0.001542       0.055510       0.000455       0.010587      -0.010435      -0.027527      -0.077129      -0.031331       0.002621       0.028709             10.994168      14.700967       2.699876       0.705039       8.361229       2.659749       9.920307           0.000001
          198              O       6.311373      12.266570       2.391506      -0.846987      44.506111 0.83658908E+03  0.22389235E+05                                 9.837665                            8.879509      -0.039644       1.992687                    0.995044      31.560753      86.612115       0.647563       0.353425      -1.147163       0.084674      -0.019905      -0.001058       0.086988      -0.008292       0.001985       0.003615       0.013453       0.002036      -0.012321       0.001977       0.010344             10.427396      13.256487      -2.421223      -0.716496       9.657199       2.711832       8.368502           0.000001
          199              O       2.217856       5.255859       6.955743      -0.843281      45.081216 0.74992593E+03  0.19509429E+05                                 9.892473                            8.342698       0.218125       2.079352                    0.997899      31.046518      83.733186       0.676478       0.348037      -1.152710      -0.043983      -0.068991      -0.036656       0.089654       0.004298       0.004856       0.010403      -0.001902      -0.004081      -0.010463      -0.003162       0.013625             11.136392      18.483558       1.140987       2.580964       7.324798      -0.475639       7.600819           0.000001
          200              O       4.687079       5.409168       6.590003      -0.812735      46.443081 0.77327555E+03  0.20201600E+05                                10.064936                            8.434208       0.267632       2.115406                    0.995988      29.992322      80.148554       0.679624       0.344973      -1.159268       0.032836      -0.047920      -0.040653       0.070902      -0.008566      -0.019781      -0.001870       0.016439      -0.040845      -0.025074      -0.001718       0.026792             11.467556      14.624564      -0.571117      -4.652914      10.047569      -1.245662       9.730534           0.000000
          201              O       5.271125      10.193536       5.006799      -0.825836      44.131977 0.81719986E+03  0.21707102E+05                                 9.716819                            8.731024       0.150463       2.062186                    0.994828      30.914937      84.074013       0.659173       0.349811      -1.151989       0.031570       0.007706       0.097240       0.102526       0.016034      -0.003639      -0.000407       0.026148       0.019480      -0.023983       0.005535       0.018447             10.437200       7.204212      -0.221957       0.296310      12.949428       5.086496      11.157959           0.000001
          202              O       8.034214       6.577781       3.049505      -0.818201      37.269831 0.69541168E+03  0.17769017E+05                                 8.641870                            8.044884       0.319299       2.114266                    0.997302      30.577375      81.969872       0.686840       0.349003      -1.150880      -0.014252       0.035008      -0.110276       0.116574      -0.007144       0.012195      -0.018633      -0.038307      -0.040371      -0.026939      -0.009010       0.035949              8.901906       6.683666      -0.375634       0.102893      11.448474      -3.284126       8.573577           0.000001
          203              O       8.400159       4.156671       3.071215      -0.711510      21.213516 0.35334207E+03  0.76474037E+04                                 5.843840                            5.625898       0.568324       2.265783                    0.998647      26.014781      64.867173       0.842496       0.335907      -1.158173       0.005874       0.037805      -0.073831       0.083155      -0.029480       0.003413      -0.027672      -0.144641      -0.112739      -0.059537      -0.042877       0.102414              5.711197       4.649765      -0.102363      -0.404920       7.073163       0.376786       5.410664           0.000001
          204              O       3.786067       5.235610       8.901347      -0.838526      46.593418 0.78084100E+03  0.20488136E+05                                10.104907                            8.497017       0.119752       2.060007                    0.995945      30.741973      82.847018       0.673232       0.346738      -1.155576       0.024752      -0.009678       0.051661       0.058096      -0.007328       0.002273       0.003681       0.009833       0.010985      -0.011857       0.004831       0.007026             11.796942       8.993013       1.790447      -0.305586      13.047887      -6.637400      13.349927           0.000001
          205              O       4.969864       7.778211       4.403912      -0.822668      46.981922 0.84067576E+03  0.22495966E+05                                10.206206                            8.879320      -0.026961       2.010378                    0.993439      30.940078      84.534231       0.650830       0.351692      -1.150108      -0.018849      -0.049107       0.015681       0.054888       0.006790      -0.008316       0.006397      -0.014859       0.011662      -0.016954       0.005805       0.011149             11.119964       9.384805      -0.527892       2.080545      13.913847      -4.670243      10.061239           0.000000
          206              O       6.895705       5.186438       4.831444      -0.839854      45.755662 0.84213298E+03  0.22537545E+05                                 9.962924                            8.869023       0.017013       2.016477                    0.995782      31.457206      85.862727       0.653398       0.350269      -1.151641      -0.084522      -0.047103       0.049137       0.108522       0.003913      -0.023036      -0.012486       0.041840       0.033145      -0.030473      -0.007885       0.038358             10.683952      14.009746       0.510546      -4.087026       9.063484      -0.793679       8.978625           0.000000
          207              O       3.481116       7.338534       7.590360      -0.838547      48.267395 0.84753521E+03  0.22697789E+05                                10.374876                            8.884268       0.098828       2.044983                    0.995063      31.082185      84.617030       0.654883       0.349234      -1.153540       0.015615       0.065103       0.002624       0.067001       0.004125      -0.003660      -0.010193      -0.031586      -0.006404      -0.015785      -0.006260       0.022045             11.759325      11.038041      -2.702247       0.735149      17.603160      -0.324228       6.636773           0.000001
          208              O       3.905294       9.519560       2.991053      -0.853986      49.944859 0.94490619E+03  0.26055679E+05                                10.674104                            9.449701      -0.184248       1.944289                    0.994243      32.083590      89.217108       0.626778       0.354388      -1.146996      -0.040633      -0.014042      -0.043927       0.061463      -0.015508       0.000138      -0.003741       0.017669       0.044373      -0.025493       0.009708       0.015785             11.814764      15.230671      -2.098956       4.623615       9.464224      -0.369567      10.749398           0.000001
          209              O       6.366199       9.233192       2.952642      -0.838013      45.589226 0.85230932E+03  0.22937388E+05                                 9.981046                            8.906036      -0.020615       1.995891                    0.996608      31.739265      87.607103       0.652163       0.348982      -1.149741       0.030367      -0.023811      -0.038596       0.054578       0.009496      -0.006044       0.028037       0.002612       0.013208      -0.031873       0.003010       0.028863             10.995301      14.701452      -0.737647      -2.693020       7.227776      -2.005986      11.056674           0.000001
          210              O       9.391727       5.579832       4.881545      -0.845692      44.462747 0.83552402E+03  0.22354150E+05                                 9.832927                            8.875164      -0.046776       1.990932                    0.994995      31.539752      86.548549       0.647563       0.353529      -1.147050       0.084653       0.008940       0.017455       0.086895       0.006637       0.005673      -0.004447       0.011896      -0.006796      -0.012125       0.001066       0.011060             10.422507      13.249573       0.589940       2.454353       6.339279      -0.797931      11.678670           0.000001
          211              C       9.888585      14.852554      12.735773       0.112450      21.970993 0.36636872E+03  0.82749052E+04                                 7.054031                            6.568276      -0.284155       1.960641                    0.997844      25.378834      72.146334       0.614109       0.441586      -1.045874      -0.010823       0.089788       0.017880       0.092188       0.026162      -0.015134      -0.039329      -0.106963      -0.081861      -0.049946      -0.038336       0.088282              7.386474       6.436182       1.614519       0.154830       7.895758       0.527842       7.827481          -0.000000
          212              C       8.822163      14.172792      11.892400       0.127551      21.541520 0.34539765E+03  0.76545707E+04                                 6.827616                            6.260172       0.031083       2.072695                    0.998796      24.375631      67.694811       0.649561       0.425485      -1.060121       0.023966      -0.048194      -0.079899       0.096338       0.007239      -0.019260      -0.015052       0.013436       0.258218      -0.053246      -0.037604       0.090850              7.175708       5.462237       0.937505       0.265084       7.870604       0.368176       8.194282           0.000000
          213              C       8.665061      12.769879      12.338302      -0.231743      25.592774 0.42690243E+03  0.10020444E+05                                 7.605360                            6.892743      -0.059091       1.980241                    0.998212      29.193184      84.672800       0.625260       0.417337      -1.060475      -0.017224       0.047270       0.062383       0.080142      -0.001090      -0.000245      -0.007904      -0.026415       0.065480      -0.024173      -0.000452       0.024625              7.964597       5.780307       1.039657      -0.489836       9.292509       0.797124       8.820976           0.000000
          214              C       8.239968      12.700456      13.801263      -0.181625      24.293079 0.40080939E+03  0.92169433E+04                                 7.213010                            6.583582       0.158944       2.041949                    0.999662      28.426964      80.353365       0.656809       0.405525      -1.073197       0.076560       0.050143      -0.040797       0.100200      -0.004232       0.005236       0.007247      -0.025616       0.101119      -0.030974      -0.004373       0.035347              7.438859       5.965680       1.285221      -0.101083       7.685182       1.064438       8.665714           0.000001
          215              C       9.238006      13.438070      14.681377      -0.174367      23.293469 0.37608494E+03  0.85354076E+04                                 7.045539                            6.398617       0.160194       2.046158                    0.999531      28.258627      80.074917       0.661074       0.408242      -1.068445      -0.038123       0.051423      -0.076142       0.099476       0.024552       0.010950       0.016285      -0.034324      -0.007991      -0.028864      -0.011315       0.040179              7.238177       5.818097       0.992187       0.002938       7.572767       0.230190       8.323665           0.000002
          216              C       9.441312      14.806272      14.215434      -0.238622      25.003999 0.42971430E+03  0.10130533E+05                                 7.541509                            6.963625      -0.235465       1.925615                    0.996696      29.543091      86.641172       0.613948       0.423177      -1.053926      -0.000695      -0.078954      -0.020898       0.081676       0.014927      -0.011202      -0.005895      -0.030889       0.099971      -0.039091       0.001987       0.037104              7.737008       6.339696       1.150844      -0.616066       8.168369      -0.209712       8.702959           0.000001
          217              C       6.808224      22.887244      14.170343       0.113492      21.949548 0.36592163E+03  0.82609390E+04                                 7.043326                            6.558985      -0.277810       1.962798                    0.997926      25.350400      72.010324       0.615387       0.440876      -1.046465      -0.010273      -0.030244      -0.086368       0.092085      -0.025787      -0.016151       0.061590      -0.072344       0.027711      -0.049860      -0.040086       0.089945              7.374774       6.429739      -0.671269      -1.471028       7.374074      -0.233242       8.320508          -0.000000
          218              C       5.741799      22.496742      15.180721       0.127638      21.529460 0.34514163E+03  0.76474070E+04                                 6.823440                            6.256339       0.030565       2.072627                    0.998787      24.370903      67.673010       0.650002       0.425280      -1.060259       0.022162      -0.045225       0.080049       0.094574      -0.020119       0.005116      -0.051552      -0.102299      -0.086830      -0.052519      -0.039043       0.091562              7.171148       5.461563      -0.239169      -0.941056       7.788921      -0.323002       8.262961           0.000001
          219              C       5.584700      23.584361      16.172728      -0.232932      25.609760 0.42726149E+03  0.10031281E+05                                 7.608570                            6.895312      -0.061436       1.979303                    0.998161      29.206470      84.729828       0.625170       0.417297      -1.060468      -0.019421       0.030559      -0.074356       0.082704       0.000986      -0.000150      -0.003228      -0.050460      -0.005485      -0.024335      -0.002196       0.026531              7.968123       5.780849      -0.943341      -0.656058       8.254272      -0.194516       9.869248           0.000000
          220              C       5.159612      24.886033      15.501370      -0.187395      24.391093 0.40297810E+03  0.92787979E+04                                 7.229595                            6.598876       0.165003       2.042677                    0.999690      28.502368      80.603636       0.656457       0.405219      -1.073460       0.077879      -0.062443      -0.023426       0.102533       0.004939      -0.000557      -0.019215      -0.046161       0.035727      -0.029621      -0.004553       0.034174              7.456230       5.975590      -0.731756      -1.068044       7.518907      -0.962993       8.874195           0.000001
          221              C       6.157653      25.279428      14.422520      -0.172700      23.260194 0.37533891E+03  0.85139412E+04                                 7.037179                            6.390678       0.166665       2.048575                    0.999544      28.232497      79.970146       0.661755       0.408039      -1.068616      -0.037898      -0.091933      -0.006145       0.099628      -0.002999      -0.027328       0.002668       0.000095       0.084035      -0.027600      -0.014130       0.041730              7.229848       5.812352      -0.491672      -0.857008       7.926248      -0.440815       7.950943           0.000002
          222              C       6.360958      24.191809      13.470593      -0.236368      24.959713 0.42871920E+03  0.10101137E+05                                 7.533012                            6.956129      -0.232459       1.926810                    0.996757      29.505566      86.503481       0.614208       0.423247      -1.053891       0.000683       0.021121       0.077226       0.080065      -0.016653      -0.007122      -0.011609      -0.061897       0.012191      -0.039423       0.003361       0.036062              7.728185       6.334783      -1.105985      -0.686368       8.738003      -0.125588       8.111769           0.000001
          223              C       3.727870      20.112276       6.494810       0.111752      22.016558 0.36739214E+03  0.83056078E+04                                 7.069971                            6.582427      -0.286963       1.958825                    0.998029      25.431938      72.381526       0.612620       0.442256      -1.045252      -0.011547      -0.060865       0.070320       0.093716       0.000811       0.030338      -0.020485      -0.002382       0.236754      -0.051020      -0.038216       0.089235              7.403682       6.449726      -0.945773       1.327460       8.322119      -0.295071       7.439202          -0.000000
          224              C       2.661449      21.182539       6.327805       0.128540      21.510553 0.34474544E+03  0.76362983E+04                                 6.820840                            6.253921       0.032946       2.073545                    0.998783      24.350559      67.602236       0.649956       0.425439      -1.060179       0.024729       0.092739      -0.000981       0.095984       0.014627       0.015856       0.066440      -0.076609      -0.010586      -0.053018      -0.038668       0.091685              7.168723       5.458665      -0.698107       0.679654       8.422094      -0.044905       7.625411           0.000000
          225              C       2.504353      21.497834       4.889896      -0.232725      25.623301 0.42752225E+03  0.10038728E+05                                 7.610695                            6.896705      -0.090419       1.969687                    0.998158      29.216346      84.758373       0.625216       0.417211      -1.060545      -0.019533      -0.080024       0.009969       0.082974       0.000974      -0.000024       0.013266      -0.033263       0.045197      -0.024198      -0.001489       0.025686              7.970918       5.783444      -0.098360       1.147655       9.639270      -0.604078       8.490040           0.000000
          226              C       2.079263      20.265584       4.098294      -0.185945      24.369185 0.40248152E+03  0.92647188E+04                                 7.224956                            6.594300       0.168445       2.043919                    0.999686      28.490559      80.564749       0.656746       0.405156      -1.073477       0.076582       0.009481       0.064593       0.100632      -0.002211      -0.005992       0.011597      -0.056963      -0.000974      -0.029548      -0.003439       0.032987              7.451353       5.974560      -0.557656       1.166388       9.360857      -0.106973       7.018641           0.000001
          227              C       3.077300      19.134576       4.297029      -0.174829      23.297097 0.37618629E+03  0.85382617E+04                                 7.045626                            6.398484       0.165738       2.047771                    0.999541      28.263139      80.089650       0.661237       0.408115      -1.068530      -0.038275       0.042114       0.083783       0.101283      -0.022432       0.015841      -0.019695      -0.031937      -0.001032      -0.028813      -0.013423       0.042236              7.238292       5.818679      -0.499314       0.857283       8.334363       0.209039       7.561833           0.000002
          228              C       3.280601      18.853993       5.714898      -0.238723      24.987723 0.42934530E+03  0.10120048E+05                                 7.538190                            6.960069      -0.241113       1.924041                    0.996752      29.538636      86.631310       0.614156       0.423108      -1.053929      -0.001068       0.057697      -0.057401       0.081394       0.003812       0.017956       0.016539      -0.052995       0.036615      -0.038973       0.002600       0.036373              7.733718       6.338549      -0.042211       1.303488       8.383210       0.335170       8.479394           0.000001
          229              C      -0.647485      14.073483       3.964690       0.112450      21.970994 0.36636875E+03  0.82749060E+04                                 7.054032                            6.568276      -0.284155       1.960641                    0.997844      25.378835      72.146337       0.614109       0.441586      -1.045874       0.010823      -0.089788      -0.017880       0.092188       0.026162      -0.015134      -0.039329      -0.106963      -0.081861      -0.049946      -0.038336       0.088282              7.386474       6.436182       1.614519       0.154830       7.895758       0.527842       7.827481          -0.000000
          230              C       0.418937      14.753245       4.808063       0.127551      21.541518 0.34539762E+03  0.76545698E+04                                 6.827616                            6.260172       0.031083       2.072695                    0.998796      24.375630      67.694809       0.649561       0.425485      -1.060121      -0.023966       0.048194       0.079899       0.096338       0.007239      -0.019260      -0.015052       0.013436       0.258218      -0.053246      -0.037604       0.090850              7.175708       5.462237       0.937505       0.265084       7.870604       0.368176       8.194282           0.000001
          231              C       0.576039      16.156158       4.362161      -0.231743      25.592774 0.42690243E+03  0.10020444E+05                                 7.605360                            6.892743      -0.059091       1.980241                    0.998212      29.193184      84.672800       0.625260       0.417337      -1.060475       0.017224      -0.047270      -0.062383       0.080142      -0.001090      -0.000245      -0.007904      -0.026415       0.065480      -0.024173      -0.000452       0.024625              7.964597       5.780307       1.039657      -0.489836       9.292509       0.797124       8.820976           0.000000
          232              C       1.001132      16.225581       2.899200      -0.181625      24.293079 0.40080939E+03  0.92169433E+04                                 7.213010                            6.583582       0.158944       2.041949                    0.999662      28.426964      80.353364       0.656809       0.405525      -1.073197      -0.076560      -0.050143       0.040797       0.100201      -0.004232       0.005236       0.007247      -0.025616       0.101119      -0.030974      -0.004373       0.035347              7.438859       5.965680       1.285221      -0.101083       7.685182       1.064438       8.665714           0.000001
          233              C       0.003094      15.487967       2.019086      -0.174367      23.293472 0.37608500E+03  0.85354091E+04                                 7.045540                            6.398618       0.160194       2.046158                    0.999531      28.258628      80.074916       0.661074       0.408242      -1.068445       0.038123      -0.051423       0.076142       0.099476       0.024552       0.010950       0.016285      -0.034324      -0.007990      -0.028864      -0.011315       0.040179              7.238177       5.818097       0.992188       0.002938       7.572768       0.230190       8.323666           0.000002
          234              C      -0.200212      14.119765       2.485029      -0.238622      25.003997 0.42971426E+03  0.10130532E+05                                 7.541509                            6.963625      -0.235465       1.925615                    0.996696      29.543090      86.641171       0.613948       0.423177      -1.053926       0.000695       0.078954       0.020898       0.081676       0.014927      -0.011202      -0.005895      -0.030889       0.099971      -0.039091       0.001987       0.037104              7.737008       6.339697       1.150844      -0.616066       8.168369      -0.209711       8.702959           0.000001
          235              C       2.432876       6.038793       2.530120       0.113492      21.949548 0.36592163E+03  0.82609391E+04                                 7.043327                            6.558985      -0.277810       1.962798                    0.997926      25.350400      72.010324       0.615387       0.440876      -1.046465       0.010273       0.030244       0.086368       0.092085      -0.025787      -0.016151       0.061590      -0.072344       0.027711      -0.049860      -0.040086       0.089945              7.374774       6.429739      -0.671269      -1.471028       7.374074      -0.233242       8.320508          -0.000000
          236              C       3.499301       6.429295       1.519742       0.127638      21.529461 0.34514163E+03  0.76474072E+04                                 6.823440                            6.256339       0.030565       2.072627                    0.998787      24.370903      67.673008       0.650002       0.425279      -1.060259      -0.022162       0.045225      -0.080049       0.094574      -0.020119       0.005116      -0.051552      -0.102299      -0.086830      -0.052519      -0.039043       0.091562              7.171148       5.461562      -0.239169      -0.941056       7.788921      -0.323002       8.262961           0.000000
          237              C       3.656400       5.341676       0.527735      -0.232932      25.609761 0.42726152E+03  0.10031282E+05                                 7.608570                            6.895312      -0.061436       1.979303                    0.998161      29.206470      84.729826       0.625170       0.417297      -1.060468       0.019421      -0.030559       0.074356       0.082704       0.000986      -0.000150      -0.003228      -0.050460      -0.005485      -0.024335      -0.002196       0.026531              7.968123       5.780849      -0.943341      -0.656058       8.254273      -0.194516       9.869248           0.000000
          238              C       4.081488       4.040004       1.199093      -0.187395      24.391092 0.40297808E+03  0.92787972E+04                                 7.229595                            6.598876       0.165003       2.042677                    0.999690      28.502367      80.603634       0.656457       0.405219      -1.073460      -0.077879       0.062443       0.023426       0.102533       0.004939      -0.000557      -0.019215      -0.046161       0.035727      -0.029621      -0.004553       0.034174              7.456231       5.975590      -0.731756      -1.068044       7.518907      -0.962993       8.874195           0.000001
          239              C       3.083447       3.646609       2.277943      -0.172700      23.260190 0.37533883E+03  0.85139387E+04                                 7.037178                            6.390677       0.166665       2.048575                    0.999544      28.232494      79.970134       0.661756       0.408039      -1.068616       0.037898       0.091933       0.006145       0.099628      -0.002999      -0.027328       0.002668       0.000095       0.084035      -0.027600      -0.014130       0.041730              7.229846       5.812352      -0.491672      -0.857007       7.926246      -0.440815       7.950941           0.000001
          240              C       2.880142       4.734228       3.229870      -0.236368      24.959713 0.42871921E+03  0.10101137E+05                                 7.533012                            6.956129      -0.232459       1.926810                    0.996757      29.505566      86.503478       0.614208       0.423247      -1.053891      -0.000683      -0.021121      -0.077226       0.080065      -0.016653      -0.007122      -0.011609      -0.061897       0.012191      -0.039423       0.003361       0.036062              7.728185       6.334783      -1.105985      -0.686368       8.738003      -0.125588       8.111769           0.000001
          241              C       5.513230       8.813761      10.205653       0.111752      22.016558 0.36739213E+03  0.83056075E+04                                 7.069971                            6.582427      -0.286963       1.958825                    0.998029      25.431938      72.381528       0.612620       0.442256      -1.045251       0.011547       0.060865      -0.070320       0.093716       0.000811       0.030338      -0.020485      -0.002382       0.236754      -0.051020      -0.038216       0.089235              7.403682       6.449726      -0.945773       1.327460       8.322119      -0.295071       7.439202          -0.000000
          242              C       6.579651       7.743498      10.372658       0.128540      21.510553 0.34474544E+03  0.76362983E+04                                 6.820840                            6.253920       0.032946       2.073545                    0.998783      24.350559      67.602236       0.649956       0.425439      -1.060179      -0.024729      -0.092739       0.000981       0.095984       0.014627       0.015856       0.066440      -0.076609      -0.010586      -0.053018      -0.038668       0.091685              7.168723       5.458665      -0.698107       0.679654       8.422094      -0.044905       7.625411           0.000000
          243              C       6.736747       7.428203      11.810567      -0.232725      25.623302 0.42752228E+03  0.10038729E+05                                 7.610696                            6.896705      -0.090420       1.969687                    0.998158      29.216347      84.758378       0.625216       0.417211      -1.060545       0.019533       0.080024      -0.009969       0.082974       0.000974      -0.000024       0.013266      -0.033263       0.045197      -0.024198      -0.001489       0.025686              7.970918       5.783444      -0.098360       1.147655       9.639270      -0.604078       8.490040           0.000000
          244              C       7.161837       8.660453      12.602169      -0.185945      24.369186 0.40248155E+03  0.92647197E+04                                 7.224956                            6.594300       0.168445       2.043919                    0.999686      28.490560      80.564755       0.656745       0.405156      -1.073477      -0.076582      -0.009481      -0.064593       0.100632      -0.002211      -0.005992       0.011597      -0.056963      -0.000974      -0.029548      -0.003439       0.032987              7.451353       5.974560      -0.557656       1.166388       9.360859      -0.106973       7.018641           0.000001
          245              C       6.163800       9.791461      12.403434      -0.174829      23.297097 0.37618629E+03  0.85382618E+04                                 7.045626                            6.398484       0.165737       2.047771                    0.999541      28.263140      80.089658       0.661237       0.408115      -1.068530       0.038275      -0.042114      -0.083783       0.101283      -0.022432       0.015841      -0.019695      -0.031937      -0.001031      -0.028813      -0.013423       0.042236              7.238292       5.818680      -0.499314       0.857283       8.334363       0.209039       7.561834           0.000001
          246              C       5.960499      10.072044      10.985565      -0.238723      24.987721 0.42934526E+03  0.10120047E+05                                 7.538190                            6.960069      -0.241113       1.924042                    0.996752      29.538635      86.631310       0.614156       0.423108      -1.053929       0.001068      -0.057697       0.057401       0.081394       0.003812       0.017956       0.016539      -0.052995       0.036615      -0.038973       0.002600       0.036373              7.733718       6.338549      -0.042211       1.303488       8.383210       0.335170       8.479395           0.000001
          247              N       0.841550      16.293071      12.391744      -0.444173      28.576404 0.51087503E+03  0.12276862E+05                                 7.629058                            7.065952      -0.259244       1.980848                    0.991475      27.854278      76.232764       0.695465       0.366486      -1.119154      -0.004669      -0.090638       0.029611       0.095466       0.014118      -0.009871      -0.029939      -0.108962      -0.107415      -0.047587      -0.034725       0.082312              7.950777       8.030964       0.982417       0.302339       8.503336      -0.110482       7.318031           0.000001
          248              N       9.127122      14.285605      10.404388      -0.474725      27.830959 0.47982583E+03  0.11381947E+05                                 7.556225                            6.895929      -0.389326       1.944856                    0.991435      27.656614      75.865471       0.694768       0.371649      -1.112251      -0.030259      -0.020425       0.090292       0.097394      -0.012795      -0.028672      -0.015995       0.024369       0.184141      -0.054708      -0.017043       0.071750              7.996497       6.620093       0.323076      -0.112375       7.742620       1.138754       9.626779           0.000001
          249              N       7.002289      21.869048      13.094833      -0.444419      28.572061 0.51080669E+03  0.12275737E+05                                 7.631927                            7.069119      -0.273087       1.977097                    0.991394      27.852507      76.248354       0.694720       0.366864      -1.118781      -0.005280       0.070878       0.063347       0.095207      -0.016120      -0.007024       0.060920      -0.053144       0.056677      -0.047496      -0.033718       0.081214              7.953648       8.034280      -0.229506      -1.001810       7.712200       0.568399       8.114465           0.000001
          250              N       6.046752      21.151681      15.827029      -0.473947      27.824331 0.47970122E+03  0.11379494E+05                                 7.558493                            6.897610      -0.398071       1.942318                    0.991501      27.655046      75.889890       0.694219       0.371927      -1.111922      -0.031132       0.088487      -0.028449       0.098023      -0.018597       0.024387      -0.036540      -0.068152      -0.091581      -0.053573      -0.017748       0.071321              7.999194       6.622524      -0.260188      -0.223576       8.171781      -1.385421       9.203278           0.000001
          251              N       3.921930      19.689955       7.914349      -0.447195      28.655560 0.51287698E+03  0.12337465E+05                                 7.642664                            7.079015      -0.261337       1.979410                    0.991511      27.908951      76.429948       0.694912       0.366407      -1.119175      -0.003511       0.020139      -0.093315       0.095528       0.002989       0.016708      -0.030412      -0.003971       0.211172      -0.047629      -0.033033       0.080662              7.964984       8.043666      -0.758037       0.703828       7.532554      -0.460684       8.318732           0.000001
          252              N       2.966405      22.414788       7.169509      -0.474319      27.801205 0.47914030E+03  0.11361241E+05                                 7.550405                            6.890616      -0.391851       1.944579                    0.991534      27.633880      75.779953       0.695118       0.371608      -1.112320      -0.031577      -0.068866      -0.061605       0.097647       0.031188       0.004170       0.052029      -0.040741      -0.006621      -0.053203      -0.018040       0.071243              7.990169       6.614733      -0.063516       0.335234      10.130923       0.245967       7.224850           0.000001
          253              N      -0.841550      12.632966       4.308719      -0.444173      28.576405 0.51087504E+03  0.12276862E+05                                 7.629058                            7.065952      -0.259244       1.980848                    0.991475      27.854278      76.232763       0.695465       0.366486      -1.119154       0.004669       0.090638      -0.029611       0.095466       0.014118      -0.009871      -0.029940      -0.108962      -0.107415      -0.047587      -0.034725       0.082312              7.950777       8.030964       0.982417       0.302339       8.503336      -0.110482       7.318031           0.000002
          254              N       0.113978      14.640432       6.296075      -0.474725      27.830959 0.47982583E+03  0.11381947E+05                                 7.556225                            6.895930      -0.389327       1.944856                    0.991435      27.656614      75.865472       0.694768       0.371649      -1.112251       0.030259       0.020425      -0.090292       0.097394      -0.012795      -0.028672      -0.015995       0.024369       0.184142      -0.054708      -0.017043       0.071750              7.996497       6.620093       0.323076      -0.112375       7.742620       1.138755       9.626779           0.000001
          255              N       2.238811       7.056989       3.605630      -0.444419      28.572062 0.51080669E+03  0.12275737E+05                                 7.631927                            7.069119      -0.273087       1.977097                    0.991394      27.852507      76.248353       0.694720       0.366864      -1.118781       0.005280      -0.070878      -0.063347       0.095207      -0.016120      -0.007024       0.060920      -0.053144       0.056677      -0.047496      -0.033718       0.081214              7.953648       8.034280      -0.229505      -1.001810       7.712200       0.568398       8.114464           0.000001
          256              N       3.194348       7.774356       0.873434      -0.473947      27.824329 0.47970118E+03  0.11379493E+05                                 7.558493                            6.897610      -0.398071       1.942318                    0.991501      27.655045      75.889887       0.694219       0.371927      -1.111922       0.031132      -0.088487       0.028449       0.098023      -0.018597       0.024387      -0.036540      -0.068152      -0.091581      -0.053573      -0.017748       0.071321              7.999194       6.622524      -0.260188      -0.223576       8.171781      -1.385421       9.203278           0.000001
          257              N       5.319170       9.236082       8.786114      -0.447195      28.655560 0.51287697E+03  0.12337464E+05                                 7.642664                            7.079015      -0.261337       1.979410                    0.991511      27.908951      76.429949       0.694912       0.366407      -1.119175       0.003511      -0.020139       0.093315       0.095528       0.002989       0.016708      -0.030412      -0.003971       0.211172      -0.047629      -0.033033       0.080662              7.964984       8.043666      -0.758037       0.703828       7.532554      -0.460684       8.318733           0.000001
          258              N       6.274695       6.511249       9.530954      -0.474319      27.801205 0.47914030E+03  0.11361241E+05                                 7.550405                            6.890616      -0.391851       1.944579                    0.991534      27.633880      75.779952       0.695118       0.371608      -1.112320       0.031577       0.068866       0.061605       0.097647       0.031188       0.004170       0.052029      -0.040741      -0.006620      -0.053203      -0.018040       0.071243              7.990168       6.614732      -0.063516       0.335234      10.130923       0.245967       7.224850           0.000001

******************************************************
Auxiliary information for the entire system
The total spin magnetic moment of the unit cell is   0.000187
The total net atomic charge of the unit cell is   -0.000006
Accuracy of reproducing the electrostatic potential in the unit cell:
  The inner radius (bohr) =    5.0000
  The outer radius (bohr) =   12.0000
  Valid grid points have density less than (e/(bohr^3)) =    0.0001
  The number of valid grid points were=        30422
  The rms potential error without charges in kcal/mol is=      2.80159
  The rms potential error with partial charges in kcal/mol is=      1.13293
  The RRMSE value at monopole order=      0.40439
  The rms potential error with partial charges and cloud penetration in kcal/mol is=      1.12702
  The RRMSE value at monopole order with cloud penetration is=      0.40228
  The rms potential error with partial charges and atomic dipoles in kcal/mol is=      0.23592
  The RRMSE value at dipole order=      0.08421
  The rms potential error with partial charges, atomic dipoles and cloud penetration in kcal/mol is=      0.23288
  The RRMSE value at dipole order with cloud penetration=      0.08312

******************************************************
The electron densities and ab initio electrostatic potential were computed in VASP using the PBE functional and
projector augmented wave method. See the main text of the journal article for a description of computational details.
The atomic charges, dipoles, and quadrupoles were computed with the DDEC6 method as described in
(a) T. A. Manz and N. Gabaldon Limas, RSC Adv. 6 (2016) 47771-47801 DOI: 10.1039/c6ra04656h
(b) N. Gabaldon Limas and T. A. Manz, RSC Adv. 8 (2018) 2678-2707 DOI: 10.1039/c7ra11829e.
For each atom in the material, the electron cloud parameters were fit to the spherically averaged atom-in-material
electron density using radial positions for which this density was between 10^-4 and 10^-2 electrons per cubic bohr.
The polarizabilities, dispersion coefficients, and quantum Drude oscillator (QDO) parameters were fit using the MCLF method.
The magnetic structure of the system was optimized in VASP from the default ferromagnetic initial guess using spin polarization.
The atomic spin moments (ASMs) were computed on this optimized magnetic structure using the DDEC6 partition as inputs
to the method of T. A. Manz and D. S. Sholl, J. Chem. Theory Comput. 7 (2011) 4146-4164 DOI: 10.1021/ct200539n.
The RMSE and RRMSE were computed using a uniform grid with Ewald summation.
