# Supplementary material for: A collection of forcefield precursors for metal–organic frameworks
Source: RSC Adv. 2019 Nov 13;9(63):36492–507. doi: 10.1039/c9ra07327b (PMC9075174; doi:10.1039/c9ra07327b)
Supplement: RA-009-C9RA07327B-s3618 [file RA-009-C9RA07327B-s3618.xyz]

   82
jmolscript: load "" {1 1 1} spacegroup "x,y,z" unitcell [{      9.400300     0.000000     0.000000 }, {     -4.700150     8.140899     0.000000 }, {      0.000000     0.000000    17.350000 }]
Pr    -0.000000     5.427212    13.012500     2.185678
Pr     4.700150     2.713687     4.337500     2.185678
Pr     0.000000     0.000000     0.000000     1.953101
Pr     0.000000     0.000000     8.675000     1.953102
H      1.556690     5.469056    16.900635     0.116422
H      2.609993     4.847905    15.913420     0.130362
H     -0.742154     4.058238    16.900635     0.116423
H     -1.806738     3.456626    15.913420     0.130364
H     -0.814536     6.754504    16.900635     0.116422
H     -0.803256     7.977267    15.913420     0.130365
H      1.556690     5.469056     9.124365     0.116422
H      2.609993     4.847905    10.111580     0.130362
H     -0.742154     4.058238     9.124365     0.116423
H     -1.806738     3.456626    10.111580     0.130364
H     -0.814536     6.754504     9.124365     0.116422
H     -0.803256     7.977267    10.111580     0.130365
H      6.256840     2.671843     0.449365     0.116422
H      7.310143     3.292994     1.436580     0.130363
H      3.957996     4.082661     0.449365     0.116424
H      2.893412     4.684273     1.436580     0.130364
H      3.885614     1.386395     0.449365     0.116422
H      3.896894     0.163632     1.436580     0.130365
H      6.256840     2.671843     8.225635     0.116422
H      7.310143     3.292994     7.238420     0.130363
H      3.957996     4.082661     8.225635     0.116424
H      2.893412     4.684273     7.238420     0.130364
H      3.885614     1.386395     8.225635     0.116422
H      3.896894     0.163632     7.238420     0.130365
C      2.204840     6.790324    15.509165     0.702641
C      2.383446     5.640829    16.423510    -0.179987
C      0.078022     2.836289    15.509165     0.702633
C     -1.006772     3.256360    16.423510    -0.179990
C     -2.282863     6.655185    15.509165     0.702642
C     -1.376674     7.384609    16.423510    -0.179985
C      2.204840     6.790324    10.515835     0.702641
C      2.383446     5.640829     9.601490    -0.179987
C      0.078022     2.836289    10.515835     0.702633
C     -1.006772     3.256360     9.601490    -0.179990
C     -2.282863     6.655185    10.515835     0.702642
C     -1.376674     7.384609     9.601490    -0.179985
C      6.904990     1.350575     1.840835     0.702641
C      7.083596     2.500070     0.926490    -0.179987
C      4.778172     5.304610     1.840835     0.702633
C      3.693378     4.884539     0.926490    -0.179990
C      2.417287     1.485714     1.840835     0.702642
C      3.323476     0.756290     0.926490    -0.179986
C      6.904990     1.350575     6.834165     0.702641
C      7.083596     2.500070     7.748510    -0.179987
C      4.778172     5.304610     6.834165     0.702633
C      3.693378     4.884539     7.748510    -0.179990
C      2.417287     1.485714     6.834165     0.702642
C      3.323476     0.756290     7.748510    -0.179986
O      2.899993     7.826660    15.675725    -0.618412
O      1.326852     6.700774    14.622580    -0.719566
O      0.627940     1.716102    15.675725    -0.618409
O      0.439464     3.641424    14.622580    -0.719536
O     -3.527933     6.739036    15.675725    -0.618412
O     -1.766316     5.939600    14.622580    -0.719567
O      2.899993     7.826660    10.349275    -0.618412
O      1.326852     6.700774    11.402420    -0.719566
O      0.627940     1.716102    10.349275    -0.618409
O      0.439464     3.641424    11.402420    -0.719536
O     -3.527933     6.739036    10.349275    -0.618412
O     -1.766316     5.939600    11.402420    -0.719567
O      7.600143     0.314239     1.674275    -0.618412
O      6.027002     1.440125     2.727420    -0.719566
O      5.328090     6.424797     1.674275    -0.618410
O      5.139614     4.499475     2.727420    -0.719536
O      1.172217     1.401863     1.674275    -0.618412
O      2.933834     2.201299     2.727420    -0.719567
O      7.600143     0.314239     7.000725    -0.618412
O      6.027002     1.440125     5.947580    -0.719566
O      5.328090     6.424797     7.000725    -0.618410
O      5.139614     4.499475     5.947580    -0.719536
O      1.172217     1.401863     7.000725    -0.618412
O      2.933834     2.201299     5.947580    -0.719567
O      3.424059     5.930645     0.000000    -0.242533
O     -1.276091     2.210254     0.000000    -0.242533
O      2.552181     0.000000     0.000000    -0.242536
O      3.424059     5.930645     8.675000    -0.242533
O     -1.276091     2.210254     8.675000    -0.242533
O      2.552181     0.000000     8.675000    -0.242536

The following XYZ coordinates are in angstroms. Other properties are in atomic units.
The sperically averaged electron density of each atom fit to a function of the form exp(a - br)
eigen_1, eigen_2 and eigen_3 are the three eigenvalues of traceless quadrupole moment tensor
  atom number  atomic symbol              X              Y              Z     net charge C6 coefficient C8 coefficient C10 coefficient fluctuating dipole atomic polarizability isotropic forcefield polarizability              a              b squared Pearson coefficient          <r^3>          <r^4>         wp_QDO          m_QDO          q_QDO       dipole_x       dipole_y       dipole_z         dipole            Qxy            Qxz            Qyz     Q(x^2-y^2)  Q(3z^2 - R^2)        eigen_1        eigen_2        eigen_3 static polarizability      alpha(xx)      alpha(xy)      alpha(xz)      alpha(yy)      alpha(yz)      alpha(zz) atomic spin moment
            1             Pr      -0.000000       5.427212      13.012500       2.185678     161.262411 0.32713265E+04  0.11317043E+06                                19.037504                           14.957818       2.873234       2.545476                    0.995014      84.123783     199.357810       0.690324       0.256474      -1.352101       0.000001       0.000109      -0.000000       0.000109       0.000031       0.000000      -0.000000       0.000171      -0.704701      -0.234900       0.117359       0.117541             23.502829      17.182364      -0.000091      -0.000000      17.183019      -0.000000      36.143105          -0.000008
            2             Pr       4.700150       2.713687       4.337500       2.185678     161.262383 0.32713259E+04  0.11317040E+06                                19.037502                           14.957817       2.873235       2.545476                    0.995014      84.123780     199.357797       0.690324       0.256474      -1.352101       0.000001      -0.000109      -0.000000       0.000109      -0.000031      -0.000000       0.000000       0.000170      -0.704701      -0.234900       0.117360       0.117541             23.502826      17.182372       0.000107       0.000001      17.183006      -0.000001      36.143099          -0.000007
            3             Pr       0.000000       0.000000       0.000000       1.953101     216.932517 0.60519009E+04  0.24342724E+06                                23.371515                           20.927673       2.846630       2.481019                    0.999157      92.898426     235.035367       0.561109       0.271382      -1.337207      -0.000000       0.000000      -0.000000       0.000000       0.000002       0.000001      -0.000003      -0.000004       0.592505      -0.098753      -0.098749       0.197502             25.682161      28.786153       0.000014       0.000022      28.786236      -0.000027      19.474092           0.000065
            4             Pr       0.000000       0.000000       8.675000       1.953102     216.932305 0.60518936E+04  0.24342684E+06                                23.371474                           20.927638       2.846630       2.481019                    0.999157      92.898366     235.035077       0.561111       0.271382      -1.337208      -0.000000       0.000000      -0.000000       0.000000       0.000001      -0.000001       0.000003      -0.000005       0.592505      -0.098753      -0.098748       0.197502             25.682115      28.786102       0.000014      -0.000022      28.786183       0.000026      19.474059           0.000068
            5              H       1.556690       5.469056      16.900635       0.116422       1.070631 0.83728412E+01  0.83134585E+02                                 1.739716                            1.697360      -0.879952       2.458241                    0.997970       3.516574       9.898766       0.478069       1.290346      -0.707508      -0.021775      -0.004160       0.019354       0.029429       0.000863      -0.002426       0.002695       0.007223       0.023842      -0.008247      -0.000703       0.008950              1.755966       2.238328       0.118725      -0.227630       1.496883      -0.078671       1.532687           0.000001
            6              H       2.609993       4.847905      15.913420       0.130362       1.162303 0.94125298E+01  0.95732611E+02                                 1.817922                            1.788604      -0.835305       2.492315                    0.998847       3.397463       9.515771       0.472497       1.274539      -0.713400       0.014701      -0.027521      -0.018163       0.036102      -0.006310      -0.003238       0.005925       0.004328      -0.005114      -0.008016      -0.002631       0.010647              1.814121       1.599912      -0.110351       0.000173       2.091807       0.342337       1.750644           0.000000
            7              H      -0.742154       4.058238      16.900635       0.116423       1.070627 0.83728012E+01  0.83134099E+02                                 1.739713                            1.697357      -0.879955       2.458240                    0.997970       3.516566       9.898742       0.478069       1.290347      -0.707507       0.007285       0.020938       0.019354       0.029429       0.002696       0.003548       0.000754      -0.005107       0.023842      -0.008247      -0.000703       0.008950              1.755962       1.579423       0.261691       0.045684       2.155779       0.236468       1.532685           0.000001
            8              H      -1.806738       3.456626      15.913420       0.130364       1.162285 0.94123502E+01  0.95730390E+02                                 1.817911                            1.788593      -0.835291       2.492324                    0.998847       3.397425       9.515665       0.472496       1.274549      -0.713398      -0.031185       0.001030      -0.018163       0.036103       0.005028       0.006751      -0.000160       0.008764      -0.005115      -0.008017      -0.002631       0.010647              1.814110       2.064387      -0.157819       0.296382       1.627309      -0.171316       1.750633           0.000000
            9              H      -0.814536       6.754504      16.900635       0.116422       1.070628 0.83728007E+01  0.83134067E+02                                 1.739711                            1.697355      -0.879942       2.458246                    0.997970       3.516561       9.898716       0.478070       1.290345      -0.707508       0.014490      -0.016778       0.019353       0.029428      -0.003559      -0.001121      -0.003449      -0.002116       0.023843      -0.008247      -0.000703       0.008950              1.755962       1.785061      -0.380417       0.181946       1.950141      -0.157796       1.532683           0.000001
           10              H      -0.803256       7.977267      15.913420       0.130365       1.162259 0.94120643E+01  0.95726595E+02                                 1.817871                            1.788555      -0.835263       2.492338                    0.998847       3.397385       9.515457       0.472506       1.274533      -0.713402       0.016484       0.026491      -0.018164       0.036103       0.001280      -0.003514      -0.005767      -0.013092      -0.005111      -0.008017      -0.002630       0.010647              1.814070       1.873210       0.268161      -0.296544       1.818404      -0.171013       1.750594           0.000000
           11              H       1.556690       5.469056       9.124365       0.116422       1.070631 0.83728411E+01  0.83134585E+02                                 1.739716                            1.697360      -0.879952       2.458241                    0.997970       3.516574       9.898766       0.478069       1.290346      -0.707508      -0.021775      -0.004160      -0.019354       0.029429       0.000863       0.002426      -0.002695       0.007223       0.023842      -0.008247      -0.000703       0.008950              1.755966       2.238328       0.118725       0.227630       1.496883       0.078671       1.532687           0.000001
           12              H       2.609993       4.847905      10.111580       0.130362       1.162302 0.94125238E+01  0.95732534E+02                                 1.817922                            1.788603      -0.835304       2.492316                    0.998847       3.397462       9.515767       0.472498       1.274539      -0.713400       0.014701      -0.027521       0.018163       0.036103      -0.006310       0.003238      -0.005925       0.004328      -0.005114      -0.008016      -0.002631       0.010647              1.814120       1.599912      -0.110351      -0.000173       2.091806      -0.342337       1.750643           0.000000
           13              H      -0.742154       4.058238       9.124365       0.116423       1.070627 0.83728015E+01  0.83134101E+02                                 1.739712                            1.697356      -0.879955       2.458240                    0.997970       3.516566       9.898741       0.478070       1.290347      -0.707507       0.007285       0.020938      -0.019354       0.029429       0.002696      -0.003548      -0.000754      -0.005107       0.023842      -0.008247      -0.000703       0.008950              1.755962       1.579423       0.261691      -0.045684       2.155779      -0.236468       1.532685           0.000001
           14              H      -1.806738       3.456626      10.111580       0.130364       1.162285 0.94123502E+01  0.95730390E+02                                 1.817911                            1.788593      -0.835291       2.492324                    0.998847       3.397425       9.515665       0.472496       1.274549      -0.713398      -0.031185       0.001030       0.018163       0.036103       0.005028      -0.006751       0.000160       0.008764      -0.005115      -0.008017      -0.002631       0.010647              1.814110       2.064387      -0.157819      -0.296382       1.627309       0.171316       1.750633           0.000000
           15              H      -0.814536       6.754504       9.124365       0.116422       1.070628 0.83728007E+01  0.83134067E+02                                 1.739711                            1.697355      -0.879942       2.458246                    0.997970       3.516561       9.898716       0.478070       1.290345      -0.707508       0.014490      -0.016778      -0.019353       0.029428      -0.003559       0.001121       0.003449      -0.002116       0.023843      -0.008247      -0.000703       0.008950              1.755962       1.785061      -0.380417      -0.181946       1.950141       0.157796       1.532683           0.000001
           16              H      -0.803256       7.977267      10.111580       0.130365       1.162259 0.94120644E+01  0.95726595E+02                                 1.817871                            1.788555      -0.835263       2.492338                    0.998847       3.397385       9.515457       0.472506       1.274533      -0.713402       0.016484       0.026491       0.018164       0.036103       0.001280       0.003514       0.005767      -0.013092      -0.005112      -0.008017      -0.002630       0.010647              1.814070       1.873210       0.268161       0.296544       1.818404       0.171013       1.750594           0.000000
           17              H       6.256840       2.671843       0.449365       0.116422       1.070631 0.83728356E+01  0.83134519E+02                                 1.739716                            1.697360      -0.879951       2.458242                    0.997970       3.516572       9.898761       0.478069       1.290347      -0.707507      -0.021775       0.004160      -0.019354       0.029429      -0.000863       0.002426       0.002695       0.007223       0.023842      -0.008247      -0.000703       0.008950              1.755966       2.238328      -0.118726       0.227629       1.496883      -0.078671       1.532687           0.000001
           18              H       7.310143       3.292994       1.436580       0.130363       1.162286 0.94123463E+01  0.95730214E+02                                 1.817900                            1.788582      -0.835294       2.492321                    0.998847       3.397433       9.515640       0.472502       1.274534      -0.713401       0.014701       0.027521       0.018163       0.036103       0.006310       0.003238       0.005926       0.004328      -0.005113      -0.008017      -0.002632       0.010648              1.814098       1.599894       0.110350      -0.000173       2.091778       0.342330       1.750623           0.000000
           19              H       3.957996       4.082661       0.449365       0.116424       1.070626 0.83727931E+01  0.83133997E+02                                 1.739711                            1.697355      -0.879952       2.458242                    0.997970       3.516565       9.898737       0.478070       1.290347      -0.707507       0.007285      -0.020938      -0.019354       0.029429      -0.002696      -0.003548       0.000754      -0.005106       0.023842      -0.008247      -0.000703       0.008950              1.755961       1.579422      -0.261691      -0.045684       2.155778       0.236468       1.532684           0.000001
           20              H       2.893412       4.684273       1.436580       0.130364       1.162297 0.94124759E+01  0.95731949E+02                                 1.817919                            1.788600      -0.835300       2.492319                    0.998847       3.397452       9.515742       0.472497       1.274542      -0.713399      -0.031185      -0.001030       0.018163       0.036103      -0.005029      -0.006751      -0.000159       0.008763      -0.005115      -0.008016      -0.002630       0.010647              1.814117       2.064397       0.157820      -0.296384       1.627315      -0.171317       1.750640           0.000000
           21              H       3.885614       1.386395       0.449365       0.116422       1.070629 0.83728141E+01  0.83134228E+02                                 1.739712                            1.697356      -0.879945       2.458244                    0.997970       3.516564       9.898724       0.478071       1.290344      -0.707508       0.014490       0.016778      -0.019353       0.029428       0.003559       0.001121      -0.003449      -0.002116       0.023843      -0.008247      -0.000703       0.008951              1.755962       1.785061       0.380417      -0.181946       1.950142      -0.157797       1.532684           0.000001
           22              H       3.896894       0.163632       1.436580       0.130365       1.162263 0.94121173E+01  0.95727364E+02                                 1.817885                            1.788568      -0.835265       2.492337                    0.998847       3.397387       9.515505       0.472501       1.274544      -0.713399       0.016485      -0.026491       0.018164       0.036103      -0.001281       0.003514      -0.005766      -0.013091      -0.005112      -0.008017      -0.002629       0.010646              1.814083       1.873225      -0.268165       0.296548       1.818418      -0.171014       1.750607           0.000000
           23              H       6.256840       2.671843       8.225635       0.116422       1.070630 0.83728318E+01  0.83134478E+02                                 1.739716                            1.697360      -0.879951       2.458242                    0.997970       3.516571       9.898760       0.478069       1.290347      -0.707507      -0.021775       0.004160       0.019354       0.029429      -0.000863      -0.002426      -0.002695       0.007223       0.023842      -0.008247      -0.000703       0.008950              1.755966       2.238328      -0.118726      -0.227629       1.496883       0.078671       1.532687           0.000001
           24              H       7.310143       3.292994       7.238420       0.130363       1.162286 0.94123461E+01  0.95730209E+02                                 1.817900                            1.788582      -0.835294       2.492321                    0.998847       3.397433       9.515639       0.472502       1.274533      -0.713401       0.014701       0.027521      -0.018163       0.036103       0.006310      -0.003238      -0.005926       0.004328      -0.005113      -0.008017      -0.002632       0.010648              1.814098       1.599894       0.110350       0.000173       2.091778      -0.342330       1.750623           0.000000
           25              H       3.957996       4.082661       8.225635       0.116424       1.070626 0.83727935E+01  0.83133999E+02                                 1.739711                            1.697355      -0.879952       2.458242                    0.997970       3.516565       9.898736       0.478070       1.290347      -0.707507       0.007285      -0.020938       0.019354       0.029429      -0.002696       0.003548      -0.000754      -0.005106       0.023842      -0.008247      -0.000703       0.008950              1.755961       1.579422      -0.261691       0.045684       2.155777      -0.236468       1.532684           0.000001
           26              H       2.893412       4.684273       7.238420       0.130364       1.162297 0.94124778E+01  0.95731978E+02                                 1.817919                            1.788601      -0.835300       2.492319                    0.998847       3.397452       9.515744       0.472497       1.274542      -0.713399      -0.031185      -0.001030      -0.018163       0.036103      -0.005029       0.006751       0.000159       0.008763      -0.005115      -0.008016      -0.002630       0.010647              1.814118       2.064397       0.157820       0.296384       1.627316       0.171317       1.750641           0.000000
           27              H       3.885614       1.386395       8.225635       0.116422       1.070629 0.83728135E+01  0.83134216E+02                                 1.739712                            1.697355      -0.879945       2.458244                    0.997970       3.516564       9.898722       0.478071       1.290344      -0.707508       0.014490       0.016778       0.019353       0.029428       0.003559      -0.001121       0.003449      -0.002116       0.023844      -0.008247      -0.000703       0.008951              1.755962       1.785060       0.380417       0.181946       1.950142       0.157797       1.532683           0.000001
           28              H       3.896894       0.163632       7.238420       0.130365       1.162263 0.94121173E+01  0.95727364E+02                                 1.817885                            1.788568      -0.835265       2.492337                    0.998847       3.397387       9.515505       0.472501       1.274544      -0.713399       0.016485      -0.026491      -0.018164       0.036103      -0.001281      -0.003514       0.005766      -0.013091      -0.005112      -0.008017      -0.002629       0.010646              1.814083       1.873225      -0.268165      -0.296548       1.818418       0.171014       1.750607           0.000000
           29              C       2.204840       6.790324      15.509165       0.702641      21.317154 0.22457891E+03  0.45467751E+04                                 7.209629                            5.430227      -0.235596       2.004998                    0.999372      21.145771      59.373438       0.614431       0.492378      -1.004689      -0.008217       0.045854      -0.054824       0.071943      -0.058427      -0.085577       0.015534       0.047873       0.031364      -0.089602      -0.030113       0.119715              8.254481       8.300745       1.749159       3.459253       8.356768      -0.755333       8.105930          -0.000000
           30              C       2.383446       5.640829      16.423510      -0.179987      25.878873 0.38326633E+03  0.87667013E+04                                 7.575322                            6.444491       0.002052       1.999609                    0.998478      28.725160      82.545835       0.658965       0.406357      -1.066377       0.074971      -0.002155       0.075887       0.106696      -0.006254       0.015749       0.020506       0.066785       0.064743      -0.051543       0.012373       0.039170              8.266901       8.514313      -0.258083       2.540013       7.748015      -1.391361       8.538374          -0.000000
           31              C       0.078022       2.836289      15.509165       0.702633      21.317469 0.22458193E+03  0.45468486E+04                                 7.209674                            5.430246      -0.235599       2.004991                    0.999372      21.145892      59.373731       0.614434       0.492374      -1.004691       0.043819      -0.015811      -0.054822       0.071941       0.049943       0.056241       0.066341       0.077258       0.031365      -0.089597      -0.030115       0.119712              8.254550       6.827982      -0.898827      -2.383789       9.829641      -2.618195       8.106026           0.000000
           32              C      -1.006772       3.256360      16.423510      -0.179990      25.878768 0.38326443E+03  0.87666548E+04                                 7.575343                            6.444508       0.002049       1.999608                    0.998478      28.725082      82.545838       0.658959       0.406361      -1.066374      -0.039354      -0.063850       0.075889       0.106699       0.032042       0.009887      -0.023891      -0.022561       0.064735      -0.051539       0.012373       0.039166              8.266928       8.163122       0.460865      -2.474982       8.099252      -1.504041       8.538408          -0.000001
           33              C      -2.282863       6.655185      15.509165       0.702642      21.317172 0.22457866E+03  0.45467680E+04                                 7.209634                            5.430226      -0.235578       2.005004                    0.999372      21.145730      59.373282       0.614431       0.492378      -1.004689      -0.035601      -0.030042      -0.054825       0.071943       0.008485       0.029334      -0.081880      -0.125131       0.031364      -0.089600      -0.030114       0.119714              8.254494       9.857575      -0.850339      -1.075501       6.799957       3.373486       8.105950           0.000000
           34              C      -1.376674       7.384609      16.423510      -0.179985      25.878743 0.38326389E+03  0.87666255E+04                                 7.575291                            6.444469       0.002079       1.999619                    0.998478      28.724965      82.544990       0.658967       0.406357      -1.066378      -0.035617       0.066004       0.075885       0.106694      -0.025793      -0.025637       0.003387      -0.044219       0.064748      -0.051544       0.012370       0.039174              8.266867       7.716047      -0.202787      -0.065040       8.546225       2.895390       8.538328          -0.000001
           35              C       2.204840       6.790324      10.515835       0.702641      21.317153 0.22457891E+03  0.45467750E+04                                 7.209629                            5.430227      -0.235596       2.004998                    0.999372      21.145771      59.373438       0.614431       0.492378      -1.004689      -0.008217       0.045854       0.054824       0.071943      -0.058427       0.085577      -0.015534       0.047873       0.031364      -0.089602      -0.030113       0.119715              8.254481       8.300745       1.749159      -3.459253       8.356768       0.755333       8.105930           0.000000
           36              C       2.383446       5.640829       9.601490      -0.179987      25.878873 0.38326632E+03  0.87667011E+04                                 7.575322                            6.444491       0.002052       1.999609                    0.998478      28.725159      82.545831       0.658965       0.406357      -1.066377       0.074971      -0.002155      -0.075887       0.106696      -0.006254      -0.015749      -0.020506       0.066785       0.064743      -0.051543       0.012373       0.039170              8.266901       8.514313      -0.258083      -2.540013       7.748014       1.391361       8.538374          -0.000001
           37              C       0.078022       2.836289      10.515835       0.702633      21.317468 0.22458192E+03  0.45468482E+04                                 7.209674                            5.430246      -0.235599       2.004991                    0.999372      21.145891      59.373726       0.614434       0.492374      -1.004691       0.043819      -0.015811       0.054822       0.071941       0.049943      -0.056241      -0.066341       0.077258       0.031365      -0.089597      -0.030115       0.119712              8.254549       6.827981      -0.898827       2.383789       9.829640       2.618194       8.106026           0.000000
           38              C      -1.006772       3.256360       9.601490      -0.179990      25.878769 0.38326445E+03  0.87666554E+04                                 7.575343                            6.444508       0.002049       1.999608                    0.998478      28.725083      82.545842       0.658959       0.406361      -1.066374      -0.039354      -0.063850      -0.075889       0.106699       0.032042      -0.009887       0.023891      -0.022561       0.064735      -0.051539       0.012373       0.039166              8.266928       8.163122       0.460865       2.474982       8.099253       1.504041       8.538409          -0.000001
           39              C      -2.282863       6.655185      10.515835       0.702642      21.317171 0.22457864E+03  0.45467676E+04                                 7.209634                            5.430226      -0.235578       2.005004                    0.999372      21.145729      59.373280       0.614431       0.492378      -1.004688      -0.035601      -0.030042       0.054825       0.071943       0.008485      -0.029334       0.081880      -0.125131       0.031364      -0.089600      -0.030114       0.119714              8.254494       9.857575      -0.850339       1.075501       6.799957      -3.373486       8.105950          -0.000000
           40              C      -1.376674       7.384609       9.601490      -0.179985      25.878741 0.38326386E+03  0.87666243E+04                                 7.575290                            6.444468       0.002079       1.999619                    0.998478      28.724963      82.544979       0.658968       0.406357      -1.066378      -0.035617       0.066004      -0.075885       0.106694      -0.025793       0.025637      -0.003387      -0.044219       0.064748      -0.051544       0.012370       0.039174              8.266866       7.716046      -0.202787       0.065039       8.546224      -2.895389       8.538327          -0.000001
           41              C       6.904990       1.350575       1.840835       0.702641      21.317130 0.22457868E+03  0.45467677E+04                                 7.209616                            5.430219      -0.235591       2.004999                    0.999372      21.145738      59.373259       0.614433       0.492377      -1.004689      -0.008218      -0.045854       0.054824       0.071943       0.058428       0.085577       0.015534       0.047872       0.031363      -0.089602      -0.030112       0.119715              8.254466       8.300734      -1.749155      -3.459247       8.356747      -0.755330       8.105917           0.000000
           42              C       7.083596       2.500070       0.926490      -0.179987      25.878843 0.38326583E+03  0.87666870E+04                                 7.575324                            6.444495       0.002055       1.999610                    0.998478      28.725111      82.545677       0.658964       0.406358      -1.066377       0.074971       0.002155      -0.075887       0.106696       0.006254      -0.015749       0.020507       0.066785       0.064744      -0.051543       0.012374       0.039170              8.266904       8.514326       0.258082      -2.540019       7.748008      -1.391366       8.538378          -0.000001
           43              C       4.778172       5.304610       1.840835       0.702633      21.317504 0.22458234E+03  0.45468586E+04                                 7.209680                            5.430250      -0.235600       2.004991                    0.999372      21.145912      59.373785       0.614434       0.492374      -1.004691       0.043819       0.015811       0.054822       0.071941      -0.049943      -0.056241       0.066341       0.077258       0.031365      -0.089597      -0.030115       0.119712              8.254556       6.827987       0.898830       2.383791       9.829649      -2.618197       8.106032           0.000000
           44              C       3.693378       4.884539       0.926490      -0.179990      25.878928 0.38326735E+03  0.87667302E+04                                 7.575332                            6.444500       0.002051       1.999608                    0.998478      28.725195      82.545951       0.658965       0.406357      -1.066377      -0.039354       0.063850      -0.075890       0.106699      -0.032042      -0.009887      -0.023891      -0.022561       0.064734      -0.051539       0.012373       0.039166              8.266915       8.163111      -0.460859       2.474972       8.099238      -1.504037       8.538395          -0.000000
           45              C       2.417287       1.485714       1.840835       0.702642      21.317161 0.22457849E+03  0.45467656E+04                                 7.209641                            5.430229      -0.235582       2.005003                    0.999372      21.145742      59.373399       0.614430       0.492379      -1.004688      -0.035601       0.030042       0.054825       0.071943      -0.008485      -0.029334      -0.081880      -0.125130       0.031364      -0.089600      -0.030114       0.119714              8.254502       9.857585       0.850337       1.075501       6.799964       3.373490       8.105957           0.000000
           46              C       3.323476       0.756290       0.926490      -0.179986      25.878619 0.38326159E+03  0.87665677E+04                                 7.575300                            6.444475       0.002073       1.999617                    0.998478      28.724905      82.545046       0.658963       0.406360      -1.066375      -0.035617      -0.066004      -0.075885       0.106694       0.025793       0.025638       0.003387      -0.044218       0.064748      -0.051544       0.012369       0.039174              8.266879       7.716059       0.202783       0.065040       8.546237       2.895393       8.538340          -0.000001
           47              C       6.904990       1.350575       6.834165       0.702641      21.317133 0.22457872E+03  0.45467686E+04                                 7.209617                            5.430220      -0.235592       2.004999                    0.999372      21.145741      59.373271       0.614433       0.492377      -1.004689      -0.008218      -0.045854      -0.054824       0.071943       0.058428      -0.085577      -0.015534       0.047872       0.031363      -0.089602      -0.030112       0.119715              8.254467       8.300734      -1.749155       3.459248       8.356748       0.755330       8.105918           0.000000
           48              C       7.083596       2.500070       7.748510      -0.179987      25.878844 0.38326586E+03  0.87666878E+04                                 7.575325                            6.444495       0.002055       1.999610                    0.998478      28.725112      82.545682       0.658964       0.406358      -1.066377       0.074971       0.002155       0.075887       0.106696       0.006254       0.015749      -0.020507       0.066785       0.064744      -0.051543       0.012374       0.039170              8.266904       8.514326       0.258082       2.540019       7.748008       1.391367       8.538379          -0.000001
           49              C       4.778172       5.304610       6.834165       0.702633      21.317503 0.22458233E+03  0.45468584E+04                                 7.209680                            5.430250      -0.235600       2.004991                    0.999372      21.145911      59.373781       0.614434       0.492374      -1.004691       0.043819       0.015811      -0.054822       0.071941      -0.049943       0.056241      -0.066341       0.077258       0.031365      -0.089597      -0.030115       0.119712              8.254556       6.827987       0.898830      -2.383791       9.829648       2.618197       8.106032           0.000000
           50              C       3.693378       4.884539       7.748510      -0.179990      25.878928 0.38326734E+03  0.87667299E+04                                 7.575332                            6.444500       0.002051       1.999608                    0.998478      28.725195      82.545950       0.658965       0.406357      -1.066377      -0.039354       0.063850       0.075890       0.106699      -0.032042       0.009887       0.023891      -0.022561       0.064735      -0.051539       0.012373       0.039166              8.266914       8.163111      -0.460859      -2.474972       8.099237       1.504037       8.538394          -0.000001
           51              C       2.417287       1.485714       6.834165       0.702642      21.317161 0.22457849E+03  0.45467656E+04                                 7.209641                            5.430229      -0.235582       2.005003                    0.999372      21.145742      59.373398       0.614430       0.492379      -1.004688      -0.035601       0.030042      -0.054825       0.071943      -0.008485       0.029334       0.081880      -0.125131       0.031364      -0.089600      -0.030114       0.119714              8.254502       9.857585       0.850337      -1.075501       6.799964      -3.373490       8.105957           0.000000
           52              C       3.323476       0.756290       7.748510      -0.179986      25.878616 0.38326152E+03  0.87665658E+04                                 7.575300                            6.444475       0.002073       1.999617                    0.998478      28.724902      82.545037       0.658963       0.406360      -1.066375      -0.035617      -0.066004       0.075885       0.106694       0.025793      -0.025638      -0.003387      -0.044218       0.064748      -0.051544       0.012369       0.039174              8.266878       7.716058       0.202782      -0.065040       8.546236      -2.895393       8.538340          -0.000001
           53              O       2.899993       7.826660      15.675725      -0.618412      36.044568 0.53589685E+03  0.12852999E+05                                 8.583142                            7.117371       0.476667       2.191168                    0.998102      28.109477      73.442079       0.720433       0.354478      -1.144321      -0.029947      -0.000876      -0.073035       0.078941       0.023281      -0.045915       0.053872       0.033827      -0.091239      -0.092470       0.035315       0.057155              9.515002       9.923244       4.654524       1.981947      11.965080       1.521196       6.656682          -0.000003
           54              O       1.326852       6.700774      14.622580      -0.719566      45.478574 0.64990219E+03  0.16391454E+05                                10.067289                            7.884769       0.140660       2.049063                    0.997548      30.493943      82.258992       0.676979       0.358725      -1.138546       0.072753       0.081765       0.054445       0.122240      -0.019955      -0.016078       0.038128       0.109233       0.045168      -0.079056       0.015526       0.063529             11.733205      13.499493       1.839541       6.803111       7.091089       1.658587      14.609034          -0.000001
           55              O       0.627940       1.716102      15.675725      -0.618409      36.044605 0.53589692E+03  0.12853004E+05                                 8.583155                            7.117378       0.476648       2.191162                    0.998102      28.109470      73.442109       0.720431       0.354479      -1.144321       0.014215       0.026367      -0.073031       0.078935       0.003005       0.069614       0.012834      -0.057231      -0.091244      -0.092471       0.035313       0.057158              9.515023       7.423695      -3.211405       0.326429      14.464671      -2.477041       6.656703          -0.000003
           56              O       0.439464       3.641424      14.622580      -0.719536      45.477080 0.64986676E+03  0.16390347E+05                                10.067139                            7.884604       0.140478       2.049030                    0.997547      30.492958      82.255967       0.676980       0.358729      -1.138541       0.034418      -0.103887       0.054420       0.122224       0.057271       0.041078      -0.005182      -0.020054       0.045373      -0.079099       0.015594       0.063505             11.733081       7.099975       1.855137      -1.965165      13.490289      -6.720992      14.608980          -0.000001
           57              O      -3.527933       6.739036      15.675725      -0.618412      36.044341 0.53589285E+03  0.12852877E+05                                 8.583096                            7.117337       0.476678       2.191172                    0.998102      28.109421      73.441798       0.720436       0.354477      -1.144322       0.015731      -0.025496      -0.073036       0.078941      -0.026286      -0.023696      -0.066701       0.023410      -0.091239      -0.092469       0.035315       0.057155              9.514950      15.485454      -1.443125      -2.308360       6.402742       0.955814       6.656653          -0.000003
           58              O      -1.766316       5.939600      14.622580      -0.719567      45.478547 0.64989774E+03  0.16391307E+05                                10.067267                            7.884727       0.140634       2.049054                    0.997548      30.493892      82.258664       0.676983       0.358723      -1.138547      -0.107189       0.022130       0.054442       0.122243      -0.037321      -0.024978      -0.032973      -0.089181       0.045214      -0.079055       0.015539       0.063515             11.733205      10.286225      -3.694731      -4.837936      10.304339       5.062455      14.609052          -0.000001
           59              O       2.899993       7.826660      10.349275      -0.618412      36.044572 0.53589693E+03  0.12853002E+05                                 8.583143                            7.117372       0.476667       2.191168                    0.998102      28.109479      73.442085       0.720433       0.354478      -1.144321      -0.029947      -0.000876       0.073036       0.078942       0.023281       0.045916      -0.053872       0.033827      -0.091239      -0.092470       0.035315       0.057155              9.515002       9.923244       4.654524      -1.981948      11.965081      -1.521196       6.656682          -0.000003
           60              O       1.326852       6.700774      11.402420      -0.719566      45.478575 0.64990221E+03  0.16391454E+05                                10.067288                            7.884769       0.140660       2.049063                    0.997548      30.493944      82.258994       0.676979       0.358725      -1.138546       0.072753       0.081765      -0.054445       0.122240      -0.019955       0.016078      -0.038128       0.109233       0.045169      -0.079056       0.015526       0.063529             11.733205      13.499493       1.839541      -6.803111       7.091089      -1.658587      14.609034          -0.000001
           61              O       0.627940       1.716102      10.349275      -0.618409      36.044605 0.53589693E+03  0.12853004E+05                                 8.583155                            7.117378       0.476648       2.191162                    0.998102      28.109471      73.442111       0.720431       0.354479      -1.144321       0.014215       0.026367       0.073031       0.078935       0.003005      -0.069614      -0.012834      -0.057231      -0.091244      -0.092471       0.035313       0.057158              9.515023       7.423695      -3.211405      -0.326429      14.464670       2.477040       6.656703          -0.000003
           62              O       0.439464       3.641424      11.402420      -0.719536      45.477077 0.64986671E+03  0.16390345E+05                                10.067138                            7.884603       0.140479       2.049030                    0.997547      30.492958      82.255964       0.676980       0.358729      -1.138541       0.034418      -0.103887      -0.054420       0.122224       0.057271      -0.041078       0.005182      -0.020054       0.045373      -0.079099       0.015594       0.063505             11.733080       7.099974       1.855137       1.965165      13.490287       6.720991      14.608979          -0.000001
           63              O      -3.527933       6.739036      10.349275      -0.618412      36.044342 0.53589287E+03  0.12852877E+05                                 8.583097                            7.117337       0.476678       2.191172                    0.998102      28.109421      73.441799       0.720436       0.354477      -1.144322       0.015731      -0.025496       0.073036       0.078941      -0.026286       0.023696       0.066701       0.023410      -0.091239      -0.092469       0.035315       0.057155              9.514950      15.485454      -1.443125       2.308361       6.402742      -0.955814       6.656653          -0.000003
           64              O      -1.766316       5.939600      11.402420      -0.719567      45.478541 0.64989765E+03  0.16391304E+05                                10.067266                            7.884727       0.140634       2.049054                    0.997548      30.493890      82.258657       0.676983       0.358723      -1.138547      -0.107189       0.022130      -0.054442       0.122243      -0.037321       0.024978       0.032973      -0.089181       0.045214      -0.079055       0.015539       0.063515             11.733204      10.286225      -3.694730       4.837936      10.304338      -5.062455      14.609051          -0.000001
           65              O       7.600143       0.314239       1.674275      -0.618412      36.044336 0.53589286E+03  0.12852877E+05                                 8.583097                            7.117339       0.476678       2.191172                    0.998102      28.109417      73.441793       0.720436       0.354477      -1.144322      -0.029947       0.000876       0.073036       0.078942      -0.023280       0.045915       0.053872       0.033827      -0.091240      -0.092469       0.035315       0.057154              9.514948       9.923188      -4.654491      -1.981930      11.965010       1.521183       6.656646          -0.000003
           66              O       6.027002       1.440125       2.727420      -0.719566      45.478360 0.64989882E+03  0.16391344E+05                                10.067248                            7.884742       0.140663       2.049064                    0.997548      30.493906      82.258776       0.676982       0.358724      -1.138546       0.072753      -0.081765      -0.054445       0.122241       0.019955       0.016078       0.038128       0.109231       0.045166      -0.079055       0.015526       0.063529             11.733155      13.499440      -1.839528      -6.803077       7.091058       1.658575      14.608968          -0.000001
           67              O       5.328090       6.424797       1.674275      -0.618410      36.044684 0.53589837E+03  0.12853048E+05                                 8.583170                            7.117391       0.476644       2.191161                    0.998102      28.109496      73.442226       0.720430       0.354479      -1.144320       0.014214      -0.026367       0.073031       0.078935      -0.003006      -0.069615       0.012834      -0.057232      -0.091243      -0.092472       0.035313       0.057159              9.515040       7.423709       3.211415      -0.326429      14.464696      -2.477044       6.656714          -0.000003
           68              O       5.139614       4.499475       2.727420      -0.719536      45.476858 0.64986301E+03  0.16390225E+05                                10.067094                            7.884572       0.140482       2.049031                    0.997547      30.492927      82.255755       0.676982       0.358728      -1.138542       0.034418       0.103887      -0.054420       0.122224      -0.057272      -0.041077      -0.005182      -0.020053       0.045373      -0.079099       0.015594       0.063505             11.733026       7.099945      -1.855124       1.965153      13.490226      -6.720956      14.608907          -0.000001
           69              O       1.172217       1.401863       1.674275      -0.618412      36.044486 0.53589526E+03  0.12852950E+05                                 8.583125                            7.117357       0.476671       2.191169                    0.998102      28.109453      73.441959       0.720434       0.354478      -1.144322       0.015731       0.025496       0.073036       0.078941       0.026286       0.023696      -0.066700       0.023412      -0.091238      -0.092469       0.035315       0.057154              9.514985      15.485514       1.443135       2.308377       6.402764       0.955821       6.656677          -0.000003
           70              O       2.933834       2.201299       2.727420      -0.719567      45.478945 0.64990424E+03  0.16391519E+05                                10.067345                            7.884782       0.140627       2.049052                    0.997548      30.493955      82.259056       0.676979       0.358725      -1.138546      -0.107189      -0.022131      -0.054442       0.122242       0.037322       0.024978      -0.032973      -0.089180       0.045216      -0.079055       0.015540       0.063516             11.733301      10.286307       3.694764       4.837983      10.304417       5.062503      14.609180          -0.000001
           71              O       7.600143       0.314239       7.000725      -0.618412      36.044354 0.53589318E+03  0.12852887E+05                                 8.583100                            7.117341       0.476677       2.191172                    0.998102      28.109423      73.441818       0.720435       0.354477      -1.144322      -0.029947       0.000876      -0.073036       0.078942      -0.023280      -0.045915      -0.053872       0.033827      -0.091240      -0.092469       0.035315       0.057154              9.514952       9.923192      -4.654493       1.981931      11.965015      -1.521184       6.656649          -0.000003
           72              O       6.027002       1.440125       5.947580      -0.719566      45.478370 0.64989896E+03  0.16391349E+05                                10.067250                            7.884743       0.140663       2.049064                    0.997548      30.493908      82.258786       0.676981       0.358724      -1.138546       0.072753      -0.081765       0.054445       0.122241       0.019955      -0.016078      -0.038128       0.109231       0.045166      -0.079055       0.015526       0.063529             11.733158      13.499443      -1.839528       6.803078       7.091060      -1.658576      14.608971          -0.000001
           73              O       5.328090       6.424797       7.000725      -0.618410      36.044676 0.53589823E+03  0.12853044E+05                                 8.583169                            7.117389       0.476645       2.191161                    0.998102      28.109494      73.442216       0.720430       0.354479      -1.144320       0.014214      -0.026367      -0.073031       0.078935      -0.003006       0.069615      -0.012834      -0.057232      -0.091243      -0.092472       0.035313       0.057159              9.515038       7.423708       3.211414       0.326429      14.464692       2.477043       6.656713          -0.000003
           74              O       5.139614       4.499475       5.947580      -0.719536      45.476844 0.64986278E+03  0.16390218E+05                                10.067091                            7.884570       0.140482       2.049031                    0.997547      30.492923      82.255738       0.676982       0.358728      -1.138542       0.034418       0.103887       0.054420       0.122224      -0.057272       0.041077       0.005182      -0.020052       0.045373      -0.079098       0.015594       0.063505             11.733023       7.099943      -1.855123      -1.965153      13.490222       6.720954      14.608903          -0.000001
           75              O       1.172217       1.401863       7.000725      -0.618412      36.044491 0.53589535E+03  0.12852953E+05                                 8.583126                            7.117358       0.476671       2.191169                    0.998102      28.109455      73.441966       0.720434       0.354478      -1.144322       0.015731       0.025496      -0.073036       0.078941       0.026286      -0.023696       0.066700       0.023412      -0.091238      -0.092469       0.035315       0.057154              9.514986      15.485515       1.443135      -2.308378       6.402764      -0.955821       6.656677          -0.000003
           76              O       2.933834       2.201299       5.947580      -0.719567      45.478941 0.64990417E+03  0.16391516E+05                                10.067344                            7.884781       0.140627       2.049052                    0.997548      30.493954      82.259051       0.676979       0.358725      -1.138546      -0.107189      -0.022131       0.054442       0.122242       0.037322      -0.024978       0.032973      -0.089180       0.045216      -0.079055       0.015540       0.063516             11.733300      10.286306       3.694764      -4.837983      10.304416      -5.062502      14.609179          -0.000001
           77              O       3.424059       5.930645       0.000000      -0.242533      33.138724 0.45450521E+03  0.10471972E+05                                 8.296797                            6.612876      -0.028007       2.070000                    0.999178      24.303151      62.447369       0.736789       0.360805      -1.138086      -0.116195      -0.201256       0.000000       0.232390      -0.005606       0.132625      -0.076571       0.006473       0.172072      -0.140649      -0.035152       0.175801              9.499295       9.310701      -0.772373       4.890953       8.418839      -2.823792      10.768346           0.000000
           78              O      -1.276091       2.210254       0.000000      -0.242533      33.138737 0.45450556E+03  0.10471983E+05                                 8.296801                            6.612879      -0.028010       2.069999                    0.999178      24.303153      62.447395       0.736789       0.360806      -1.138086      -0.116195       0.201256      -0.000000       0.232390       0.005606      -0.132626      -0.076572       0.006473       0.172072      -0.140650      -0.035152       0.175802              9.499301       9.310711       0.772378      -4.890955       8.418846      -2.823796      10.768346           0.000000
           79              O       2.552181       0.000000       0.000000      -0.242536      33.138771 0.45450646E+03  0.10472007E+05                                 8.296801                            6.612882      -0.028002       2.070000                    0.999178      24.303181      62.447439       0.736790       0.360805      -1.138086       0.232390       0.000000      -0.000000       0.232390      -0.000000      -0.000000       0.153143      -0.012946       0.172073      -0.140650      -0.035152       0.175802              9.499300       7.972913       0.000001       0.000003       9.756662       5.647586      10.768324           0.000000
           80              O       3.424059       5.930645       8.675000      -0.242533      33.138728 0.45450527E+03  0.10471974E+05                                 8.296797                            6.612876      -0.028007       2.070000                    0.999178      24.303153      62.447374       0.736789       0.360805      -1.138086      -0.116195      -0.201256      -0.000000       0.232390      -0.005606      -0.132625       0.076571       0.006473       0.172072      -0.140649      -0.035152       0.175801              9.499296       9.310701      -0.772373      -4.890953       8.418839       2.823792      10.768347           0.000000
           81              O      -1.276091       2.210254       8.675000      -0.242533      33.138741 0.45450563E+03  0.10471985E+05                                 8.296802                            6.612879      -0.028010       2.069999                    0.999178      24.303155      62.447400       0.736789       0.360806      -1.138086      -0.116195       0.201256       0.000000       0.232390       0.005606       0.132626       0.076572       0.006473       0.172072      -0.140650      -0.035152       0.175802              9.499302       9.310711       0.772379       4.890955       8.418847       2.823797      10.768347           0.000000
           82              O       2.552181       0.000000       8.675000      -0.242536      33.138774 0.45450652E+03  0.10472009E+05                                 8.296801                            6.612882      -0.028002       2.070000                    0.999178      24.303183      62.447442       0.736790       0.360805      -1.138086       0.232390       0.000000       0.000000       0.232390       0.000000       0.000000      -0.153143      -0.012946       0.172073      -0.140650      -0.035152       0.175802              9.499300       7.972913       0.000001      -0.000003       9.756662      -5.647586      10.768324           0.000000

******************************************************
Auxiliary information for the entire system
The total spin magnetic moment of the unit cell is   0.000074
The total net atomic charge of the unit cell is   -0.000005
Accuracy of reproducing the electrostatic potential in the unit cell:
  The inner radius (bohr) =    5.0000
  The outer radius (bohr) =   12.0000
  Valid grid points have density less than (e/(bohr^3)) =    0.0001
  The number of valid grid points were=        40780
  The rms potential error without charges in kcal/mol is=      9.48074
  The rms potential error with partial charges in kcal/mol is=      1.44705
  The RRMSE value at monopole order=      0.15263
  The rms potential error with partial charges and cloud penetration in kcal/mol is=      1.42727
  The RRMSE value at monopole order with cloud penetration is=      0.15054
  The rms potential error with partial charges and atomic dipoles in kcal/mol is=      1.13516
  The RRMSE value at dipole order=      0.11973
  The rms potential error with partial charges, atomic dipoles and cloud penetration in kcal/mol is=      1.10734
  The RRMSE value at dipole order with cloud penetration=      0.11680

******************************************************
The electron densities and ab initio electrostatic potential were computed in VASP using the PBE functional and
projector augmented wave method. See the main text of the journal article for a description of computational details.
The atomic charges, dipoles, and quadrupoles were computed with the DDEC6 method as described in
(a) T. A. Manz and N. Gabaldon Limas, RSC Adv. 6 (2016) 47771-47801 DOI: 10.1039/c6ra04656h
(b) N. Gabaldon Limas and T. A. Manz, RSC Adv. 8 (2018) 2678-2707 DOI: 10.1039/c7ra11829e.
For each atom in the material, the electron cloud parameters were fit to the spherically averaged atom-in-material
electron density using radial positions for which this density was between 10^-4 and 10^-2 electrons per cubic bohr.
The polarizabilities, dispersion coefficients, and quantum Drude oscillator (QDO) parameters were fit using the MCLF method.
The magnetic structure of the system was optimized in VASP from the default ferromagnetic initial guess using spin polarization.
The atomic spin moments (ASMs) were computed on this optimized magnetic structure using the DDEC6 partition as inputs
to the method of T. A. Manz and D. S. Sholl, J. Chem. Theory Comput. 7 (2011) 4146-4164 DOI: 10.1021/ct200539n.
The RMSE and RRMSE were computed using a uniform grid with Ewald summation.
