# Supplementary material for: A collection of forcefield precursors for metal–organic frameworks
Source: RSC Adv. 2019 Nov 13;9(63):36492–507. doi: 10.1039/c9ra07327b (PMC9075174; doi:10.1039/c9ra07327b)
Supplement: RA-009-C9RA07327B-s3619 [file RA-009-C9RA07327B-s3619.xyz]

   56
jmolscript: load "" {1 1 1} spacegroup "x,y,z" unitcell [{      3.693400     0.000000     0.000000 }, {      0.000000    12.178300     0.000000 }, {     -0.026597     0.000000    15.238977 }]
Ag     2.240199     7.007637     6.472908     0.444309
Ag     1.439902     0.918487     1.146581     0.444309
Ag     1.426604     5.170663     8.766069     0.444308
Ag     2.226901    11.259813    14.092396     0.444308
H      1.571913     6.705372     3.384577     0.084624
H      0.685328     7.783152     1.577234     0.133479
H      0.223726    11.010401     3.863081     0.121941
H      1.078623     9.820581     5.627754     0.098486
H      2.108188     0.616222     4.234912     0.084624
H      2.994774     1.694002     6.042254     0.133480
H      3.456376     4.921251     3.756408     0.121942
H      2.601479     3.731431     1.991734     0.098486
H      2.094890     5.472928    11.854400     0.084624
H      2.981475     4.395148    13.661743     0.133478
H      3.443077     1.167899    11.375896     0.121941
H      2.588180     2.357719     9.611223     0.098486
H      1.558615    11.562078    11.004065     0.084624
H      0.672029    10.484298     9.196723     0.133478
H      0.210427     7.257049    11.482569     0.121942
H      1.065324     8.446869    13.247243     0.098486
C      1.290298     7.585863     3.486678     0.065501
C      0.760727     8.225224     2.392519    -0.149974
C      0.342780     9.529520     2.520527     0.041531
C      0.484690    10.125039     3.742693    -0.158264
C      1.011003     9.405301     4.798754     0.071895
C      3.421388    10.262653     1.371508     0.564518
C      2.389803     1.496713     4.132811     0.065500
C      2.919374     2.136074     5.226969    -0.149974
C      3.337321     3.440370     5.098962     0.041531
C      3.195412     4.035889     3.876796    -0.158264
C      2.669098     3.316151     2.820735     0.071895
C      0.258713     4.173503     6.247981     0.564518
C      2.376505     4.592437    11.752299     0.065501
C      2.906076     3.953076    12.846458    -0.149974
C      3.324023     2.648780    12.718450     0.041531
C      3.182113     2.053261    11.496284    -0.158264
C      2.655800     2.772999    10.440223     0.071895
C      0.245415     1.915647    13.867469     0.564518
C      1.277000    10.681587    11.106166     0.065500
C      0.747429    10.042226    10.012008    -0.149974
C      0.329482     8.737930    10.140015     0.041531
C      0.471391     8.142411    11.362181    -0.158264
C      0.997705     8.862149    12.418242     0.071895
C      3.408090     8.004797     8.990996     0.564518
N      1.427821     8.148501     4.682938    -0.196189
N      2.252281     2.059351     2.936551    -0.196189
N      2.238982     4.029799    10.556039    -0.196189
N      1.414522    10.118949    12.302426    -0.196189
O      3.244554    11.507276     1.537613    -0.596711
O      3.127698     9.625728     0.350496    -0.525145
O      0.435548     5.418126     6.081876    -0.596711
O      0.552403     3.536578     7.268992    -0.525145
O      0.422249     0.671024    13.701364    -0.596711
O      0.539105     2.552572    14.888481    -0.525145
O      3.231255     6.760174     9.157101    -0.596711
O      3.114400     8.641722     7.969985    -0.525145

The following XYZ coordinates are in angstroms. Other properties are in atomic units.
The sperically averaged electron density of each atom fit to a function of the form exp(a - br)
eigen_1, eigen_2 and eigen_3 are the three eigenvalues of traceless quadrupole moment tensor
  atom number  atomic symbol              X              Y              Z     net charge C6 coefficient C8 coefficient C10 coefficient fluctuating dipole atomic polarizability isotropic forcefield polarizability              a              b squared Pearson coefficient          <r^3>          <r^4>         wp_QDO          m_QDO          q_QDO       dipole_x       dipole_y       dipole_z         dipole            Qxy            Qxz            Qyz     Q(x^2-y^2)  Q(3z^2 - R^2)        eigen_1        eigen_2        eigen_3 static polarizability      alpha(xx)      alpha(xy)      alpha(xz)      alpha(yy)      alpha(yz)      alpha(zz) atomic spin moment
            1             Ag       2.240199       7.007637       6.472908       0.444309     175.390719 0.52070350E+04  0.20612206E+06                                26.124498                           24.623463       1.091861       2.025073                    0.997814      83.578708     225.109911       0.354351       0.436656      -1.161923       0.043073      -0.049073       0.018647       0.067905       0.006445       0.025516       0.114881       0.027457      -0.162003      -0.141586       0.035712       0.105875             28.164098      31.006381       0.203597       5.676696      22.617275      -3.190330      30.868638           0.000006
            2             Ag       1.439902       0.918487       1.146581       0.444309     175.390706 0.52070353E+04  0.20612207E+06                                26.124497                           24.623464       1.091861       2.025073                    0.997814      83.578708     225.109908       0.354351       0.436656      -1.161923      -0.043073      -0.049073      -0.018647       0.067905      -0.006445       0.025516      -0.114881       0.027457      -0.162003      -0.141586       0.035712       0.105875             28.164095      31.006378      -0.203592       5.676694      22.617273       3.190326      30.868633           0.000006
            3             Ag       1.426604       5.170663       8.766069       0.444308     175.390720 0.52070351E+04  0.20612206E+06                                26.124500                           24.623465       1.091860       2.025073                    0.997814      83.578712     225.109929       0.354350       0.436656      -1.161922      -0.043073       0.049073      -0.018647       0.067905       0.006445       0.025516       0.114881       0.027457      -0.162003      -0.141586       0.035712       0.105875             28.164100      31.006384       0.203598       5.676696      22.617277      -3.190330      30.868640           0.000006
            4             Ag       2.226901      11.259813      14.092396       0.444308     175.390712 0.52070356E+04  0.20612209E+06                                26.124501                           24.623467       1.091860       2.025073                    0.997814      83.578715     225.109941       0.354350       0.436656      -1.161922       0.043073       0.049073       0.018647       0.067905      -0.006445       0.025516      -0.114881       0.027457      -0.162004      -0.141586       0.035712       0.105875             28.164099      31.006384      -0.203592       5.676695      22.617277       3.190327      30.868637           0.000006
            5              H       1.571913       6.705372       3.384577       0.084624       1.057033 0.74654914E+01  0.72275108E+02                                 1.732186                            1.609001      -0.913289       2.435391                    0.997758       3.591722      10.094691       0.486509       1.300425      -0.703738       0.011794      -0.042263      -0.006506       0.044357      -0.008214       0.003656       0.007869      -0.022983       0.024988      -0.019594       0.003561       0.016033              1.792040       1.533483      -0.321628      -0.002371       2.486429      -0.043990       1.356209           0.000002
            6              H       0.685328       7.783152       1.577234       0.133479       0.987212 0.73160103E+01  0.69517068E+02                                 1.575849                            1.537735      -0.930927       2.450399                    0.998935       3.187648       8.489376       0.531825       1.212048      -0.726055      -0.000920      -0.016825      -0.034460       0.038360      -0.003249       0.000137       0.011205      -0.020657       0.014788      -0.013553      -0.004325       0.017879              1.564019       1.338111      -0.005303       0.052800       1.491785       0.218406       1.862162          -0.000005
            7              H       0.223726      11.010401       3.863081       0.121941       0.955952 0.69102858E+01  0.66120558E+02                                 1.661839                            1.582602      -1.126027       2.346223                    0.996353       3.609555      10.339055       0.470963       1.359186      -0.690736      -0.009408       0.032960       0.002419       0.034362      -0.004773       0.001047       0.007119      -0.016559       0.013749      -0.012399      -0.000400       0.012799              1.694156       1.466424      -0.234689       0.004806       2.246091       0.050825       1.369952           0.000001
            8              H       1.078623       9.820581       5.627754       0.098486       1.082151 0.79062989E+01  0.77016214E+02                                 1.715072                            1.626843      -0.801870       2.500201                    0.999394       3.377276       9.270429       0.500896       1.255306      -0.715806       0.001302       0.021990       0.043930       0.049144      -0.006517       0.005786       0.009877      -0.020853       0.017624      -0.018356       0.001735       0.016621              1.730805       1.413217       0.016449       0.073140       1.538442       0.249832       2.240756          -0.000002
            9              H       2.108188       0.616222       4.234912       0.084624       1.057032 0.74654832E+01  0.72275006E+02                                 1.732185                            1.609000      -0.913287       2.435392                    0.997758       3.591720      10.094683       0.486509       1.300425      -0.703738      -0.011794      -0.042263       0.006506       0.044357       0.008214       0.003656      -0.007869      -0.022983       0.024988      -0.019594       0.003561       0.016033              1.792039       1.533482       0.321628      -0.002371       2.486428       0.043990       1.356208           0.000001
           10              H       2.994774       1.694002       6.042254       0.133480       0.987212 0.73160112E+01  0.69517081E+02                                 1.575849                            1.537735      -0.930927       2.450399                    0.998935       3.187648       8.489377       0.531825       1.212048      -0.726055       0.000920      -0.016825       0.034460       0.038360       0.003249       0.000137      -0.011205      -0.020657       0.014788      -0.013553      -0.004325       0.017879              1.564019       1.338111       0.005303       0.052800       1.491785      -0.218406       1.862162          -0.000005
           11              H       3.456376       4.921251       3.756408       0.121942       0.955951 0.69102760E+01  0.66120441E+02                                 1.661837                            1.582601      -1.126025       2.346224                    0.996353       3.609552      10.339045       0.470963       1.359186      -0.690736       0.009408       0.032960      -0.002419       0.034362       0.004773       0.001047      -0.007119      -0.016559       0.013749      -0.012399      -0.000400       0.012799              1.694154       1.466423       0.234689       0.004806       2.246089      -0.050825       1.369951           0.000001
           12              H       2.601479       3.731431       1.991734       0.098486       1.082152 0.79063037E+01  0.77016265E+02                                 1.715071                            1.626843      -0.801869       2.500201                    0.999394       3.377276       9.270426       0.500896       1.255305      -0.715806      -0.001302       0.021990      -0.043930       0.049144       0.006517       0.005786      -0.009877      -0.020853       0.017624      -0.018356       0.001735       0.016621              1.730805       1.413217      -0.016449       0.073140       1.538442      -0.249832       2.240756          -0.000002
           13              H       2.094890       5.472928      11.854400       0.084624       1.057033 0.74654951E+01  0.72275149E+02                                 1.732186                            1.609001      -0.913289       2.435391                    0.997758       3.591723      10.094693       0.486509       1.300424      -0.703738      -0.011794       0.042263       0.006506       0.044357      -0.008214       0.003656       0.007869      -0.022983       0.024988      -0.019594       0.003561       0.016033              1.792040       1.533483      -0.321628      -0.002371       2.486429      -0.043990       1.356209           0.000002
           14              H       2.981475       4.395148      13.661743       0.133478       0.987213 0.73160218E+01  0.69517211E+02                                 1.575851                            1.537737      -0.930929       2.450398                    0.998935       3.187650       8.489386       0.531825       1.212049      -0.726055       0.000920       0.016825       0.034461       0.038360      -0.003249       0.000137       0.011205      -0.020657       0.014788      -0.013553      -0.004325       0.017879              1.564021       1.338113      -0.005303       0.052800       1.491787       0.218407       1.862165          -0.000005
           15              H       3.443077       1.167899      11.375896       0.121941       0.955952 0.69102858E+01  0.66120558E+02                                 1.661839                            1.582602      -1.126027       2.346223                    0.996353       3.609555      10.339055       0.470963       1.359186      -0.690736       0.009408      -0.032960      -0.002419       0.034362      -0.004773       0.001047       0.007119      -0.016559       0.013749      -0.012399      -0.000400       0.012799              1.694156       1.466424      -0.234689       0.004806       2.246091       0.050825       1.369952           0.000001
           16              H       2.588180       2.357719       9.611223       0.098486       1.082151 0.79062989E+01  0.77016214E+02                                 1.715072                            1.626843      -0.801869       2.500201                    0.999394       3.377276       9.270429       0.500896       1.255306      -0.715806      -0.001302      -0.021990      -0.043930       0.049144      -0.006517       0.005786       0.009877      -0.020853       0.017624      -0.018356       0.001735       0.016621              1.730805       1.413217       0.016449       0.073140       1.538442       0.249832       2.240756          -0.000002
           17              H       1.558615      11.562078      11.004065       0.084624       1.057032 0.74654868E+01  0.72275047E+02                                 1.732185                            1.609000      -0.913288       2.435392                    0.997758       3.591721      10.094685       0.486509       1.300424      -0.703738       0.011794       0.042263      -0.006506       0.044357       0.008214       0.003656      -0.007869      -0.022983       0.024988      -0.019594       0.003561       0.016033              1.792039       1.533483       0.321628      -0.002371       2.486428       0.043990       1.356208           0.000001
           18              H       0.672029      10.484298       9.196723       0.133478       0.987213 0.73160224E+01  0.69517216E+02                                 1.575851                            1.537737      -0.930929       2.450398                    0.998935       3.187650       8.489385       0.531825       1.212049      -0.726055      -0.000920       0.016825      -0.034461       0.038360       0.003249       0.000137      -0.011205      -0.020657       0.014788      -0.013553      -0.004325       0.017879              1.564021       1.338113       0.005303       0.052800       1.491787      -0.218407       1.862164          -0.000006
           19              H       0.210427       7.257049      11.482569       0.121942       0.955951 0.69102791E+01  0.66120477E+02                                 1.661838                            1.582601      -1.126026       2.346223                    0.996353       3.609553      10.339048       0.470963       1.359185      -0.690736      -0.009408      -0.032960       0.002419       0.034362       0.004773       0.001047      -0.007119      -0.016559       0.013749      -0.012399      -0.000400       0.012799              1.694155       1.466424       0.234689       0.004806       2.246089      -0.050825       1.369951           0.000001
           20              H       1.065324       8.446869      13.247243       0.098486       1.082152 0.79063076E+01  0.77016314E+02                                 1.715072                            1.626844      -0.801869       2.500201                    0.999394       3.377277       9.270430       0.500896       1.255305      -0.715806       0.001302      -0.021990       0.043930       0.049144       0.006517       0.005786      -0.009877      -0.020853       0.017624      -0.018356       0.001735       0.016621              1.730805       1.413217      -0.016449       0.073140       1.538442      -0.249832       2.240757          -0.000002
           21              C       1.290298       7.585863       3.486678       0.065501      25.047708 0.35309509E+03  0.79351224E+04                                 7.610508                            6.406850       0.074531       2.034599                    0.999303      26.862537      77.224717       0.625195       0.435942      -1.044845      -0.004587       0.029295       0.033375       0.044645       0.008208      -0.022516       0.012253      -0.011777      -0.079079      -0.041198       0.017894       0.023304              8.145915       5.702911      -1.931358       1.483726       9.868545      -1.540389       8.866288           0.000010
           22              C       0.760727       8.225224       2.392519      -0.149974      29.576383 0.44160239E+03  0.10462013E+05                                 8.413140                            7.121816      -0.057776       1.960189                    0.999187      29.582338      86.427185       0.600262       0.430706      -1.051301       0.008461       0.015285      -0.001546       0.017539       0.014598      -0.017509       0.019010       0.006222       0.000901      -0.034321       0.014451       0.019871              9.003493       6.536341      -2.545653       1.837677      10.773757      -2.334263       9.700382           0.000004
           23              C       0.342780       9.529520       2.520527       0.041531      31.195282 0.43212475E+03  0.10175248E+05                                 8.932518                            7.164394      -0.360716       1.906668                    0.997862      27.255805      79.213238       0.583968       0.445432      -1.043204       0.023310      -0.015376       0.028207       0.039691       0.020564      -0.025708       0.007055       0.028000      -0.064069      -0.039536      -0.002577       0.042113             10.081565       7.193696      -2.938662       2.985080      10.980296      -3.170205      12.070702           0.000003
           24              C       0.484690      10.125039       3.742693      -0.158264      30.121083 0.45885493E+03  0.10996758E+05                                 8.564497                            7.285904      -0.076471       1.953389                    0.998728      30.032027      88.810345       0.589107       0.433833      -1.047363       0.003010      -0.009657      -0.010710       0.014732       0.010304      -0.018749       0.004027       0.003489      -0.050310      -0.028418       0.005144       0.023274              9.144708       6.398816      -1.871940       2.066925      10.149986      -1.836012      10.885323           0.000009
           25              C       1.011003       9.405301       4.798754       0.071895      25.016258 0.34676628E+03  0.77516222E+04                                 7.567214                            6.330779       0.054250       2.028398                    0.999525      26.671376      76.275097       0.632181       0.433420      -1.047188      -0.000488      -0.037969      -0.014325       0.040585       0.017292      -0.015250       0.028351       0.027268       0.010458      -0.045078       0.020020       0.025058              8.096506       5.616234      -1.855200       1.516420       9.103075      -1.504894       9.570208           0.000007
           26              C       3.421388      10.262653       1.371508       0.564518      21.409586 0.26031297E+03  0.55064146E+04                                 7.344885                            5.889898      -0.378580       1.924900                    0.998486      23.827798      69.950983       0.579405       0.499748      -0.994057      -0.024617       0.039968      -0.043657       0.064104       0.014341      -0.047321      -0.002664       0.118831      -0.099366      -0.051648      -0.043490       0.095138              8.186317       5.885741      -1.322465       2.509017       8.746600      -1.462989       9.926610          -0.000004
           27              C       2.389803       1.496713       4.132811       0.065500      25.047715 0.35309507E+03  0.79351219E+04                                 7.610508                            6.406849       0.074531       2.034599                    0.999303      26.862544      77.224739       0.625195       0.435942      -1.044846       0.004587       0.029295      -0.033375       0.044645      -0.008208      -0.022516      -0.012253      -0.011777      -0.079079      -0.041198       0.017894       0.023304              8.145916       5.702913       1.931361       1.483727       9.868547       1.540391       8.866289           0.000010
           28              C       2.919374       2.136074       5.226969      -0.149974      29.576390 0.44160229E+03  0.10462011E+05                                 8.413141                            7.121815      -0.057776       1.960188                    0.999187      29.582344      86.427213       0.600262       0.430706      -1.051301      -0.008461       0.015285       0.001546       0.017539      -0.014598      -0.017509      -0.019010       0.006222       0.000902      -0.034321       0.014451       0.019871              9.003497       6.536344       2.545656       1.837682      10.773762       2.334270       9.700385           0.000004
           29              C       3.337321       3.440370       5.098962       0.041531      31.195281 0.43212465E+03  0.10175245E+05                                 8.932519                            7.164394      -0.360717       1.906668                    0.997862      27.255804      79.213237       0.583968       0.445432      -1.043204      -0.023310      -0.015376      -0.028207       0.039691      -0.020564      -0.025708      -0.007055       0.028000      -0.064069      -0.039536      -0.002577       0.042113             10.081566       7.193696       2.938664       2.985080      10.980299       3.170210      12.070703           0.000003
           30              C       3.195412       4.035889       3.876796      -0.158264      30.121077 0.45885502E+03  0.10996761E+05                                 8.564496                            7.285905      -0.076471       1.953389                    0.998728      30.032025      88.810340       0.589107       0.433833      -1.047363      -0.003010      -0.009657       0.010710       0.014732      -0.010304      -0.018749      -0.004027       0.003490      -0.050310      -0.028418       0.005144       0.023274              9.144707       6.398816       1.871941       2.066923      10.149985       1.836009      10.885319           0.000009
           31              C       2.669098       3.316151       2.820735       0.071895      25.016261 0.34676642E+03  0.77516256E+04                                 7.567215                            6.330780       0.054251       2.028398                    0.999525      26.671370      76.275074       0.632181       0.433420      -1.047188       0.000488      -0.037969       0.014325       0.040585      -0.017292      -0.015250      -0.028351       0.027268       0.010458      -0.045078       0.020020       0.025058              8.096506       5.616235       1.855200       1.516418       9.103075       1.504891       9.570208           0.000007
           32              C       0.258713       4.173503       6.247981       0.564518      21.409576 0.26031278E+03  0.55064098E+04                                 7.344883                            5.889895      -0.378580       1.924900                    0.998486      23.827797      69.950978       0.579405       0.499748      -0.994057       0.024617       0.039968       0.043657       0.064104      -0.014341      -0.047321       0.002664       0.118831      -0.099365      -0.051648      -0.043490       0.095138              8.186314       5.885740       1.322467       2.509016       8.746598       1.462988       9.926605          -0.000004
           33              C       2.376505       4.592437      11.752299       0.065501      25.047712 0.35309515E+03  0.79351243E+04                                 7.610508                            6.406850       0.074531       2.034599                    0.999303      26.862540      77.224726       0.625195       0.435942      -1.044846       0.004587      -0.029295      -0.033375       0.044645       0.008208      -0.022516       0.012253      -0.011777      -0.079079      -0.041198       0.017894       0.023304              8.145915       5.702911      -1.931358       1.483727       9.868545      -1.540389       8.866290           0.000010
           34              C       2.906076       3.953076      12.846458      -0.149974      29.576372 0.44160218E+03  0.10462007E+05                                 8.413137                            7.121813      -0.057776       1.960189                    0.999187      29.582333      86.427167       0.600262       0.430706      -1.051301      -0.008461      -0.015285       0.001547       0.017539       0.014598      -0.017509       0.019010       0.006221       0.000902      -0.034321       0.014450       0.019871              9.003491       6.536339      -2.545652       1.837676      10.773753      -2.334261       9.700380           0.000004
           35              C       3.324023       2.648780      12.718450       0.041531      31.195282 0.43212476E+03  0.10175248E+05                                 8.932518                            7.164395      -0.360716       1.906668                    0.997862      27.255805      79.213240       0.583968       0.445432      -1.043204      -0.023310       0.015376      -0.028207       0.039691       0.020564      -0.025708       0.007055       0.028000      -0.064069      -0.039536      -0.002577       0.042113             10.081565       7.193696      -2.938662       2.985080      10.980297      -3.170205      12.070702           0.000003
           36              C       3.182113       2.053261      11.496284      -0.158264      30.121080 0.45885488E+03  0.10996757E+05                                 8.564497                            7.285904      -0.076471       1.953389                    0.998728      30.032025      88.810341       0.589107       0.433833      -1.047363      -0.003010       0.009657       0.010710       0.014732       0.010304      -0.018749       0.004027       0.003490      -0.050310      -0.028418       0.005144       0.023274              9.144708       6.398816      -1.871940       2.066925      10.149986      -1.836012      10.885322           0.000009
           37              C       2.655800       2.772999      10.440223       0.071895      25.016254 0.34676622E+03  0.77516203E+04                                 7.567213                            6.330778       0.054251       2.028398                    0.999525      26.671373      76.275087       0.632181       0.433420      -1.047188       0.000488       0.037969       0.014325       0.040585       0.017292      -0.015250       0.028351       0.027268       0.010458      -0.045078       0.020020       0.025058              8.096505       5.616234      -1.855200       1.516420       9.103074      -1.504893       9.570207           0.000007
           38              C       0.245415       1.915647      13.867469       0.564518      21.409583 0.26031293E+03  0.55064137E+04                                 7.344885                            5.889897      -0.378580       1.924900                    0.998486      23.827796      69.950976       0.579405       0.499748      -0.994057       0.024617      -0.039968       0.043657       0.064104       0.014341      -0.047321      -0.002664       0.118831      -0.099366      -0.051648      -0.043490       0.095138              8.186316       5.885741      -1.322465       2.509017       8.746600      -1.462988       9.926608          -0.000004
           39              C       1.277000      10.681587      11.106166       0.065500      25.047718 0.35309512E+03  0.79351234E+04                                 7.610509                            6.406850       0.074531       2.034599                    0.999303      26.862546      77.224749       0.625195       0.435942      -1.044845      -0.004587      -0.029295       0.033375       0.044645      -0.008208      -0.022516      -0.012253      -0.011777      -0.079079      -0.041198       0.017894       0.023304              8.145917       5.702913       1.931361       1.483727       9.868548       1.540391       8.866291           0.000010
           40              C       0.747429      10.042226      10.012008      -0.149974      29.576369 0.44160189E+03  0.10461998E+05                                 8.413136                            7.121811      -0.057776       1.960189                    0.999187      29.582332      86.427161       0.600262       0.430706      -1.051301       0.008461      -0.015285      -0.001546       0.017539      -0.014598      -0.017509      -0.019010       0.006221       0.000902      -0.034321       0.014450       0.019871              9.003491       6.536339       2.545654       1.837681      10.773754       2.334267       9.700380           0.000004
           41              C       0.329482       8.737930      10.140015       0.041531      31.195288 0.43212478E+03  0.10175249E+05                                 8.932519                            7.164394      -0.360716       1.906668                    0.997862      27.255807      79.213244       0.583968       0.445432      -1.043204       0.023310       0.015376       0.028207       0.039691      -0.020564      -0.025708      -0.007055       0.028000      -0.064069      -0.039536      -0.002577       0.042113             10.081567       7.193697       2.938665       2.985080      10.980300       3.170209      12.070703           0.000003
           42              C       0.471391       8.142411      11.362181      -0.158264      30.121082 0.45885510E+03  0.10996763E+05                                 8.564497                            7.285905      -0.076471       1.953389                    0.998728      30.032029      88.810353       0.589107       0.433833      -1.047363       0.003010       0.009657      -0.010710       0.014732      -0.010304      -0.018749      -0.004027       0.003490      -0.050310      -0.028418       0.005144       0.023274              9.144707       6.398817       1.871941       2.066923      10.149986       1.836010      10.885319           0.000009
           43              C       0.997705       8.862149      12.418242       0.071895      25.016268 0.34676653E+03  0.77516290E+04                                 7.567217                            6.330782       0.054250       2.028398                    0.999525      26.671376      76.275101       0.632181       0.433420      -1.047188      -0.000488       0.037969      -0.014325       0.040585      -0.017292      -0.015250      -0.028351       0.027268       0.010458      -0.045078       0.020020       0.025058              8.096508       5.616236       1.855200       1.516419       9.103077       1.504892       9.570211           0.000007
           44              C       3.408090       8.004797       8.990996       0.564518      21.409574 0.26031276E+03  0.55064093E+04                                 7.344883                            5.889895      -0.378580       1.924900                    0.998486      23.827796      69.950975       0.579405       0.499748      -0.994057      -0.024617      -0.039968      -0.043657       0.064104      -0.014341      -0.047321       0.002664       0.118831      -0.099366      -0.051648      -0.043490       0.095138              8.186314       5.885740       1.322466       2.509016       8.746598       1.462988       9.926604          -0.000004
           45              N       1.427821       8.148501       4.682938      -0.196189      32.314473 0.53350586E+03  0.13008318E+05                                 8.508470                            7.533470      -0.136227       1.980084                    0.997961      28.076599      78.340351       0.629712       0.398917      -1.091643      -0.060870       0.065446      -0.108750       0.140766       0.012081      -0.028842       0.054715      -0.046066      -0.055467      -0.070286       0.002689       0.067598              8.943725       6.437149      -1.729237       1.166436      10.424295      -0.945798       9.969730           0.000009
           46              N       2.252281       2.059351       2.936551      -0.196189      32.314466 0.53350569E+03  0.13008313E+05                                 8.508468                            7.533469      -0.136227       1.980084                    0.997961      28.076599      78.340351       0.629712       0.398917      -1.091643       0.060870       0.065446       0.108750       0.140766      -0.012081      -0.028842      -0.054715      -0.046066      -0.055467      -0.070286       0.002689       0.067598              8.943723       6.437146       1.729236       1.166434      10.424293       0.945797       9.969730           0.000009
           47              N       2.238982       4.029799      10.556039      -0.196189      32.314475 0.53350589E+03  0.13008319E+05                                 8.508470                            7.533471      -0.136227       1.980084                    0.997961      28.076600      78.340355       0.629712       0.398917      -1.091643       0.060870      -0.065446       0.108750       0.140766       0.012081      -0.028842       0.054715      -0.046066      -0.055467      -0.070286       0.002689       0.067598              8.943725       6.437149      -1.729238       1.166436      10.424296      -0.945798       9.969730           0.000009
           48              N       1.414522      10.118949      12.302426      -0.196189      32.314462 0.53350560E+03  0.13008311E+05                                 8.508468                            7.533469      -0.136228       1.980084                    0.997961      28.076597      78.340346       0.629712       0.398917      -1.091643      -0.060870      -0.065446      -0.108750       0.140766      -0.012081      -0.028842      -0.054715      -0.046066      -0.055467      -0.070286       0.002689       0.067598              8.943722       6.437146       1.729236       1.166434      10.424293       0.945796       9.969729           0.000009
           49              O       3.244554      11.507276       1.537613      -0.596711      43.313082 0.79202143E+03  0.21070667E+05                                 9.872717                            8.838094      -0.179306       1.951910                    0.995963      30.611685      85.900327       0.622520       0.369838      -1.125481      -0.003552      -0.013213      -0.011609       0.017944       0.003450      -0.037585       0.007704      -0.013955      -0.222711      -0.086900       0.041953       0.044947             10.514473       8.862043      -1.876520       0.608362      15.193873      -0.936632       7.487503          -0.000008
           50              O       3.127698       9.625728       0.350496      -0.525145      32.411096 0.53994283E+03  0.13023817E+05                                 8.049327                            7.223044       0.356777       2.160111                    0.996438      27.784779      73.709638       0.700796       0.362346      -1.133741      -0.006965       0.039455       0.002795       0.040162       0.020666      -0.000805       0.024211       0.078840       0.067484      -0.062394       0.025944       0.036450              8.484614       6.642551       0.216966       2.079575       6.346623       1.075972      12.464668          -0.000006
           51              O       0.435548       5.418126       6.081876      -0.596711      43.313087 0.79202144E+03  0.21070668E+05                                 9.872718                            8.838095      -0.179306       1.951910                    0.995963      30.611683      85.900323       0.622520       0.369838      -1.125481       0.003552      -0.013213       0.011609       0.017944      -0.003450      -0.037585      -0.007704      -0.013955      -0.222711      -0.086900       0.041953       0.044947             10.514475       8.862046       1.876527       0.608362      15.193875       0.936633       7.487504          -0.000008
           52              O       0.552403       3.536578       7.268992      -0.525145      32.411087 0.53994259E+03  0.13023810E+05                                 8.049325                            7.223043       0.356777       2.160111                    0.996438      27.784781      73.709648       0.700796       0.362346      -1.133741       0.006964       0.039455      -0.002795       0.040162      -0.020666      -0.000805      -0.024211       0.078840       0.067484      -0.062394       0.025944       0.036450              8.484612       6.642550      -0.216966       2.079575       6.346624      -1.075972      12.464663          -0.000006
           53              O       0.422249       0.671024      13.701364      -0.596711      43.313078 0.79202134E+03  0.21070665E+05                                 9.872717                            8.838095      -0.179306       1.951910                    0.995963      30.611683      85.900324       0.622520       0.369838      -1.125481       0.003552       0.013213       0.011609       0.017944       0.003450      -0.037585       0.007704      -0.013955      -0.222711      -0.086900       0.041953       0.044947             10.514473       8.862043      -1.876520       0.608362      15.193873      -0.936632       7.487503          -0.000008
           54              O       0.539105       2.552572      14.888481      -0.525145      32.411097 0.53994286E+03  0.13023818E+05                                 8.049327                            7.223044       0.356777       2.160111                    0.996438      27.784779      73.709639       0.700796       0.362346      -1.133741       0.006964      -0.039455      -0.002795       0.040162       0.020666      -0.000804       0.024211       0.078840       0.067484      -0.062394       0.025944       0.036450              8.484614       6.642551       0.216966       2.079575       6.346623       1.075971      12.464668          -0.000006
           55              O       3.231255       6.760174       9.157101      -0.596711      43.313091 0.79202156E+03  0.21070672E+05                                 9.872719                            8.838096      -0.179307       1.951910                    0.995963      30.611685      85.900331       0.622520       0.369838      -1.125481      -0.003552       0.013214      -0.011609       0.017944      -0.003450      -0.037585      -0.007704      -0.013955      -0.222711      -0.086900       0.041953       0.044947             10.514476       8.862047       1.876527       0.608362      15.193876       0.936633       7.487505          -0.000008
           56              O       3.114400       8.641722       7.969985      -0.525145      32.411083 0.53994250E+03  0.13023807E+05                                 8.049324                            7.223042       0.356777       2.160111                    0.996438      27.784779      73.709640       0.700796       0.362346      -1.133741      -0.006964      -0.039455       0.002795       0.040162      -0.020666      -0.000805      -0.024211       0.078840       0.067484      -0.062394       0.025944       0.036450              8.484611       6.642549      -0.216966       2.079574       6.346623      -1.075972      12.464662          -0.000006

******************************************************
Auxiliary information for the entire system
The total spin magnetic moment of the unit cell is   0.000108
The total net atomic charge of the unit cell is   0.000001
Accuracy of reproducing the electrostatic potential in the unit cell:
  The inner radius (bohr) =    5.0000
  The outer radius (bohr) =   12.0000
  Valid grid points have density less than (e/(bohr^3)) =    0.0001
  The number of valid grid points were=          100
  The rms potential error without charges in kcal/mol is=      1.78374
  The rms potential error with partial charges in kcal/mol is=      0.22310
  The RRMSE value at monopole order=      0.12508
  The rms potential error with partial charges and cloud penetration in kcal/mol is=      0.23179
  The RRMSE value at monopole order with cloud penetration is=      0.12994
  The rms potential error with partial charges and atomic dipoles in kcal/mol is=      0.11686
  The RRMSE value at dipole order=      0.06551
  The rms potential error with partial charges, atomic dipoles and cloud penetration in kcal/mol is=      0.12320
  The RRMSE value at dipole order with cloud penetration=      0.06907

******************************************************
The electron densities and ab initio electrostatic potential were computed in VASP using the PBE functional and
projector augmented wave method. See the main text of the journal article for a description of computational details.
The atomic charges, dipoles, and quadrupoles were computed with the DDEC6 method as described in
(a) T. A. Manz and N. Gabaldon Limas, RSC Adv. 6 (2016) 47771-47801 DOI: 10.1039/c6ra04656h
(b) N. Gabaldon Limas and T. A. Manz, RSC Adv. 8 (2018) 2678-2707 DOI: 10.1039/c7ra11829e.
For each atom in the material, the electron cloud parameters were fit to the spherically averaged atom-in-material
electron density using radial positions for which this density was between 10^-4 and 10^-2 electrons per cubic bohr.
The polarizabilities, dispersion coefficients, and quantum Drude oscillator (QDO) parameters were fit using the MCLF method.
The magnetic structure of the system was optimized in VASP from the default ferromagnetic initial guess using spin polarization.
The atomic spin moments (ASMs) were computed on this optimized magnetic structure using the DDEC6 partition as inputs
to the method of T. A. Manz and D. S. Sholl, J. Chem. Theory Comput. 7 (2011) 4146-4164 DOI: 10.1021/ct200539n.
The RMSE and RRMSE were computed using a uniform grid with Ewald summation.
