# Supplementary material for: A collection of forcefield precursors for metal–organic frameworks
Source: RSC Adv. 2019 Nov 13;9(63):36492–507. doi: 10.1039/c9ra07327b (PMC9075174; doi:10.1039/c9ra07327b)
Supplement: RA-009-C9RA07327B-s3620 [file RA-009-C9RA07327B-s3620.xyz]

   56
jmolscript: load "" {1 1 1} spacegroup "x,y,z" unitcell [{      3.651900     0.000000     0.000000 }, {      0.000000    12.151200     0.000000 }, {     -0.258274     0.000000    15.067787 }]
Ag     1.205912     5.177262    13.930470     0.440343
Ag     2.058577    11.252862     8.671210     0.440343
Ag     2.187714     6.973938     1.137317     0.440342
Ag     1.335049     0.898338     6.396577     0.440342
H      0.064078     7.212952    11.217967     0.118537
H      0.951323     8.417136     9.480652     0.096203
H      1.297021    11.597105    11.725752     0.084651
H      0.400111    10.498637    13.536900     0.131535
H      3.200411     1.137352    11.383713     0.118538
H      2.313166     2.341536    13.121029     0.096202
H      1.967468     5.521505    10.875929     0.084652
H      2.864378     4.423037     9.064781     0.131535
H      3.329548     4.938248     3.849820     0.118537
H      2.442303     3.734064     5.587135     0.096202
H      2.096605     0.554095     3.342035     0.084651
H      2.993515     1.652563     1.530887     0.131533
H      0.193215    11.013848     3.684074     0.118538
H      1.080460     9.809664     1.946758     0.096202
H      1.426158     6.629695     4.191858     0.084652
H      0.529248     7.728163     6.003006     0.131533
C      3.164528     8.008856    13.732781     0.552523
C      0.131168     8.719701    12.587629     0.039527
C      0.313082     8.120647    11.349057    -0.151683
C      0.845563     8.841213    10.324448     0.078383
C      1.042284    10.686980    11.630825     0.068048
C      0.508848    10.042967    12.711185    -0.147728
C      0.099961     1.933256     8.868899     0.552523
C      3.133321     2.644101    10.014051     0.039527
C      2.951407     2.045047    11.252623    -0.151684
C      2.418926     2.765613    12.277233     0.078384
C      2.222205     4.611380    10.970856     0.068048
C      2.755641     3.967367     9.890495    -0.147727
C      0.229098     4.142344     1.335006     0.552523
C      3.262458     3.431499     2.480158     0.039527
C      3.080544     4.030553     3.718730    -0.151683
C      2.548063     3.309987     4.743339     0.078383
C      2.351342     1.464220     3.436962     0.068048
C      2.884778     2.108233     2.356602    -0.147727
C      3.293665    10.217944     6.198888     0.552523
C      0.260305     9.507099     5.053736     0.039527
C      0.442219    10.106153     3.815164    -0.151684
C      0.974700     9.385587     2.790554     0.078384
C      1.171421     7.539820     4.096931     0.068048
C      0.637985     8.183833     5.177292    -0.147727
N      1.219668    10.094002    10.443483    -0.200736
N      2.044821     4.018402    12.158197    -0.200736
N      2.173958     2.057198     4.624304    -0.200736
N      1.348805     8.132798     2.909590    -0.200736
O      2.996220     6.729335    13.538407    -0.598626
O      2.782292     8.640718    14.727255    -0.510978
O      0.268269     0.653735     9.063274    -0.598626
O      0.482197     2.565118     7.874425    -0.510978
O      0.397406     5.421865     1.529380    -0.598626
O      0.611334     3.510482     0.340532    -0.510978
O      3.125357    11.497465     6.004513    -0.598626
O      2.911429     9.586082     7.193362    -0.510978

The following XYZ coordinates are in angstroms. Other properties are in atomic units.
The sperically averaged electron density of each atom fit to a function of the form exp(a - br)
eigen_1, eigen_2 and eigen_3 are the three eigenvalues of traceless quadrupole moment tensor
  atom number  atomic symbol              X              Y              Z     net charge C6 coefficient C8 coefficient C10 coefficient fluctuating dipole atomic polarizability isotropic forcefield polarizability              a              b squared Pearson coefficient          <r^3>          <r^4>         wp_QDO          m_QDO          q_QDO       dipole_x       dipole_y       dipole_z         dipole            Qxy            Qxz            Qyz     Q(x^2-y^2)  Q(3z^2 - R^2)        eigen_1        eigen_2        eigen_3 static polarizability      alpha(xx)      alpha(xy)      alpha(xz)      alpha(yy)      alpha(yz)      alpha(zz) atomic spin moment
            1             Ag       1.205912       5.177262      13.930470       0.440343     165.240584 0.48441974E+04  0.18889532E+06                                25.689174                           24.242615       1.065969       2.016533                    0.997658      83.885239     226.458319       0.345254       0.454955      -1.146601      -0.044487       0.045314       0.010829       0.064419       0.011816      -0.025184      -0.119755       0.038092      -0.171585      -0.148998       0.038709       0.110290             27.665101      30.823335       0.155361      -5.283758      22.313065       3.088681      29.858903           0.000022
            2             Ag       2.058577      11.252862       8.671210       0.440343     165.240585 0.48441973E+04  0.18889531E+06                                25.689173                           24.242614       1.065969       2.016533                    0.997658      83.885236     226.458304       0.345254       0.454955      -1.146601       0.044487       0.045314      -0.010829       0.064419      -0.011816      -0.025184       0.119755       0.038092      -0.171586      -0.148998       0.038709       0.110290             27.665100      30.823334      -0.155364      -5.283759      22.313065      -3.088677      29.858902           0.000022
            3             Ag       2.187714       6.973938       1.137317       0.440342     165.240582 0.48441974E+04  0.18889532E+06                                25.689177                           24.242617       1.065968       2.016532                    0.997658      83.885249     226.458364       0.345254       0.454955      -1.146601       0.044487      -0.045314      -0.010829       0.064419       0.011816      -0.025184      -0.119755       0.038092      -0.171585      -0.148998       0.038709       0.110290             27.665104      30.823339       0.155361      -5.283758      22.313066       3.088681      29.858906           0.000022
            4             Ag       1.335049       0.898338       6.396577       0.440342     165.240594 0.48441978E+04  0.18889534E+06                                25.689177                           24.242618       1.065968       2.016532                    0.997658      83.885251     226.458370       0.345254       0.454955      -1.146601      -0.044487      -0.045314       0.010829       0.064419      -0.011816      -0.025184       0.119755       0.038092      -0.171586      -0.148998       0.038709       0.110290             27.665105      30.823340      -0.155364      -5.283760      22.313067      -3.088677      29.858907           0.000022
            5              H       0.064078       7.212952      11.217967       0.118537       1.009596 0.74057979E+01  0.72195770E+02                                 1.730461                            1.642857      -1.253193       2.281814                    0.994985       3.739915      10.860120       0.459735       1.366655      -0.688869      -0.009306      -0.034388      -0.003518       0.035798       0.004819      -0.001127       0.007308      -0.017002       0.014416      -0.012746      -0.000383       0.013129              1.767656       1.520479       0.242499      -0.003914       2.373462       0.055967       1.409026           0.000006
            6              H       0.951323       8.417136       9.480652       0.096203       1.137541 0.84373402E+01  0.83618099E+02                                 1.779842                            1.685035      -0.834492       2.480452                    0.998806       3.471717       9.643120       0.489743       1.261954      -0.714158       0.003069      -0.021679      -0.044065       0.049204       0.006117      -0.007396       0.009872      -0.020748       0.017028      -0.019056       0.002525       0.016530              1.797189       1.466888      -0.032458      -0.113390       1.588419       0.263577       2.336260           0.000003
            7              H       1.297021      11.597105      11.725752       0.084651       1.108879 0.79190608E+01  0.77909317E+02                                 1.796224                            1.662232      -0.958226       2.409093                    0.996910       3.700257      10.529664       0.475827       1.308402      -0.701723       0.010492       0.045257       0.006522       0.046913       0.007222      -0.004531       0.008024      -0.023845       0.025322      -0.019750       0.003542       0.016208              1.863005       1.568769       0.305256       0.001635       2.627829      -0.059114       1.392416           0.000006
            8              H       0.400111      10.498637      13.536900       0.131535       1.031685 0.77867836E+01  0.75205267E+02                                 1.627112                            1.589369      -0.961281       2.430794                    0.998496       3.265957       8.788992       0.521307       1.216530      -0.724881      -0.001865       0.017568       0.034634       0.038880       0.002255      -0.001037       0.011461      -0.022130       0.016119      -0.014316      -0.004151       0.018467              1.613311       1.382353      -0.007208      -0.073281       1.539390       0.229004       1.918190          -0.000000
            9              H       3.200411       1.137352      11.383713       0.118538       1.009595 0.74057824E+01  0.72195583E+02                                 1.730459                            1.642855      -1.253191       2.281815                    0.994985       3.739911      10.860106       0.459735       1.366655      -0.688869       0.009306      -0.034388       0.003518       0.035798      -0.004819      -0.001127      -0.007308      -0.017002       0.014416      -0.012746      -0.000383       0.013129              1.767654       1.520478      -0.242498      -0.003914       2.373458      -0.055967       1.409025           0.000006
           10              H       2.313166       2.341536      13.121029       0.096202       1.137541 0.84373411E+01  0.83618109E+02                                 1.779843                            1.685035      -0.834492       2.480452                    0.998806       3.471717       9.643120       0.489742       1.261954      -0.714158      -0.003069      -0.021679       0.044065       0.049204      -0.006117      -0.007396      -0.009872      -0.020748       0.017028      -0.019056       0.002525       0.016530              1.797189       1.466888       0.032458      -0.113390       1.588419      -0.263577       2.336261           0.000003
           11              H       1.967468       5.521505      10.875929       0.084652       1.108878 0.79190452E+01  0.77909121E+02                                 1.796221                            1.662230      -0.958224       2.409094                    0.996910       3.700253      10.529648       0.475828       1.308401      -0.701723      -0.010492       0.045257      -0.006522       0.046913      -0.007222      -0.004531      -0.008024      -0.023845       0.025322      -0.019750       0.003542       0.016208              1.863002       1.568767      -0.305255       0.001635       2.627825       0.059114       1.392415           0.000006
           12              H       2.864378       4.423037       9.064781       0.131535       1.031686 0.77867900E+01  0.75205353E+02                                 1.627114                            1.589370      -0.961283       2.430793                    0.998496       3.265959       8.789002       0.521306       1.216531      -0.724881       0.001865       0.017568      -0.034634       0.038880      -0.002255      -0.001037      -0.011461      -0.022130       0.016119      -0.014316      -0.004151       0.018467              1.613312       1.382354       0.007208      -0.073281       1.539391      -0.229004       1.918191          -0.000000
           13              H       3.329548       4.938248       3.849820       0.118537       1.009596 0.74057930E+01  0.72195716E+02                                 1.730461                            1.642857      -1.253193       2.281814                    0.994985       3.739914      10.860119       0.459734       1.366656      -0.688869       0.009306       0.034388       0.003518       0.035798       0.004819      -0.001127       0.007308      -0.017002       0.014416      -0.012746      -0.000383       0.013129              1.767656       1.520479       0.242499      -0.003914       2.373462       0.055967       1.409026           0.000006
           14              H       2.442303       3.734064       5.587135       0.096202       1.137541 0.84373413E+01  0.83618111E+02                                 1.779842                            1.685035      -0.834492       2.480452                    0.998806       3.471717       9.643120       0.489742       1.261954      -0.714158      -0.003069       0.021679       0.044065       0.049204       0.006117      -0.007396       0.009872      -0.020748       0.017028      -0.019056       0.002525       0.016530              1.797189       1.466888      -0.032458      -0.113390       1.588419       0.263577       2.336260           0.000003
           15              H       2.096605       0.554095       3.342035       0.084651       1.108879 0.79190609E+01  0.77909314E+02                                 1.796223                            1.662232      -0.958226       2.409093                    0.996910       3.700257      10.529662       0.475827       1.308401      -0.701723      -0.010492      -0.045257      -0.006522       0.046913       0.007222      -0.004531       0.008024      -0.023845       0.025322      -0.019750       0.003542       0.016208              1.863004       1.568768       0.305255       0.001635       2.627828      -0.059114       1.392416           0.000006
           16              H       2.993515       1.652563       1.530887       0.131533       1.031688 0.77868099E+01  0.75205586E+02                                 1.627116                            1.589372      -0.961284       2.430792                    0.998496       3.265962       8.789010       0.521306       1.216530      -0.724881       0.001865      -0.017568      -0.034635       0.038880       0.002255      -0.001037       0.011461      -0.022130       0.016119      -0.014316      -0.004151       0.018467              1.613314       1.382355      -0.007208      -0.073281       1.539393       0.229005       1.918194          -0.000000
           17              H       0.193215      11.013848       3.684074       0.118538       1.009594 0.74057787E+01  0.72195537E+02                                 1.730458                            1.642855      -1.253191       2.281815                    0.994985       3.739910      10.860102       0.459735       1.366655      -0.688869      -0.009306       0.034388      -0.003518       0.035798      -0.004819      -0.001127      -0.007308      -0.017002       0.014416      -0.012746      -0.000383       0.013129              1.767653       1.520477      -0.242498      -0.003914       2.373457      -0.055967       1.409025           0.000006
           18              H       1.080460       9.809664       1.946758       0.096202       1.137543 0.84373510E+01  0.83618230E+02                                 1.779843                            1.685036      -0.834493       2.480451                    0.998806       3.471719       9.643126       0.489742       1.261954      -0.714158       0.003069       0.021679      -0.044065       0.049204      -0.006117      -0.007396      -0.009872      -0.020748       0.017028      -0.019056       0.002525       0.016530              1.797190       1.466889       0.032458      -0.113390       1.588420      -0.263578       2.336262           0.000003
           19              H       1.426158       6.629695       4.191858       0.084652       1.108877 0.79190452E+01  0.77909121E+02                                 1.796221                            1.662230      -0.958224       2.409094                    0.996910       3.700253      10.529648       0.475828       1.308401      -0.701723       0.010492      -0.045257       0.006522       0.046913      -0.007222      -0.004531      -0.008024      -0.023845       0.025322      -0.019750       0.003542       0.016208              1.863002       1.568767      -0.305255       0.001635       2.627825       0.059114       1.392414           0.000006
           20              H       0.529248       7.728163       6.003006       0.131533       1.031688 0.77868084E+01  0.75205575E+02                                 1.627116                            1.589373      -0.961285       2.430792                    0.998496       3.265963       8.789015       0.521306       1.216531      -0.724881      -0.001865      -0.017568       0.034635       0.038880      -0.002255      -0.001037      -0.011461      -0.022130       0.016119      -0.014316      -0.004151       0.018467              1.613314       1.382355       0.007208      -0.073281       1.539393      -0.229005       1.918194          -0.000000
           21              C       3.164528       8.008856      13.732781       0.552523      22.069724 0.27132497E+03  0.57960183E+04                                 7.489018                            6.013803      -0.386255       1.916343                    0.998631      24.176347      71.199587       0.573623       0.499850      -0.994537      -0.024156      -0.040628       0.044396       0.064848      -0.010178       0.051162      -0.002541       0.105028      -0.090879      -0.052336      -0.038014       0.090350              8.342370       6.200198       1.237185      -2.771558       8.767275      -1.474204      10.059637          -0.000010
           22              C       0.131168       8.719701      12.587629       0.039527      31.520393 0.43822282E+03  0.10361661E+05                                 9.037672                            7.255068      -0.413365       1.888115                    0.997404      27.477751      80.190730       0.575112       0.450422      -1.039640       0.022248       0.012119      -0.030986       0.040025      -0.019545       0.026020       0.005545       0.032939      -0.069924      -0.039296      -0.005059       0.044354             10.193736       7.329930       2.870734      -3.164178      11.077853      -3.237554      12.173425          -0.000002
           23              C       0.313082       8.120647      11.349057      -0.151683      30.617635 0.46532831E+03  0.11189506E+05                                 8.652136                            7.330744      -0.090521       1.948946                    0.998671      30.070853      89.035546       0.588148       0.433080      -1.047960       0.002213       0.010322       0.016701       0.019758      -0.011497       0.021048       0.005811       0.003628      -0.050505      -0.031369       0.006370       0.025000              9.258591       6.519998       1.906412      -2.200423      10.443728      -1.901537      10.812047           0.000015
           24              C       0.845563       8.841213      10.324448       0.078383      24.781821 0.33911712E+03  0.75425761E+04                                 7.504199                            6.246218       0.072136       2.035833                    0.999543      26.546438      75.861560       0.638293       0.431435      -1.047820      -0.000973       0.040562       0.013549       0.042776      -0.020796       0.016709       0.026842       0.036419       0.005879      -0.048272       0.019782       0.028490              8.037924       5.558459       1.773674      -1.628028       9.158882      -1.478402       9.396430           0.000018
           25              C       1.042284      10.686980      11.630825       0.068048      25.493494 0.36090558E+03  0.81520693E+04                                 7.693516                            6.467161       0.060920       2.029283                    0.999201      26.968412      77.631471       0.623975       0.434575      -1.046059      -0.002760      -0.029400      -0.035944       0.046518      -0.009915       0.024709       0.011741      -0.011524      -0.066245      -0.040647       0.017784       0.022863              8.241757       5.716987       1.845857      -1.551658      10.229469      -1.557161       8.778814           0.000015
           26              C       0.508848      10.042967      12.711185      -0.147728      29.779341 0.44862765E+03  0.10668977E+05                                 8.442092                            7.166269      -0.063702       1.957324                    0.999191      29.688629      86.863251       0.599982       0.429271      -1.052326       0.007205      -0.017885       0.002488       0.019442      -0.016345       0.019240       0.020485       0.011283      -0.001068      -0.037908       0.015620       0.022289              9.017790       6.508106       2.428408      -1.899469      10.868695      -2.367848       9.676570           0.000019
           27              C       0.099961       1.933256       8.868899       0.552523      22.069726 0.27132505E+03  0.57960202E+04                                 7.489019                            6.013803      -0.386255       1.916343                    0.998631      24.176349      71.199593       0.573623       0.499850      -0.994537       0.024156      -0.040628      -0.044396       0.064848       0.010178       0.051162       0.002541       0.105028      -0.090879      -0.052336      -0.038014       0.090350              8.342370       6.200198      -1.237184      -2.771558       8.767273       1.474201      10.059638          -0.000009
           28              C       3.133321       2.644101      10.014051       0.039527      31.520387 0.43822278E+03  0.10361659E+05                                 9.037670                            7.255067      -0.413365       1.888116                    0.997404      27.477750      80.190724       0.575112       0.450422      -1.039640      -0.022248       0.012119       0.030986       0.040025       0.019545       0.026020      -0.005545       0.032939      -0.069924      -0.039296      -0.005059       0.044354             10.193733       7.329928      -2.870733      -3.164177      11.077852       3.237552      12.173420          -0.000002
           29              C       2.951407       2.045047      11.252623      -0.151684      30.617660 0.46532901E+03  0.11189526E+05                                 8.652141                            7.330751      -0.090521       1.948946                    0.998671      30.070866      89.035598       0.588148       0.433080      -1.047960      -0.002213       0.010322      -0.016701       0.019758       0.011497       0.021048      -0.005811       0.003628      -0.050505      -0.031370       0.006370       0.025000              9.258597       6.520002      -1.906411      -2.200424      10.443731       1.901538      10.812056           0.000015
           30              C       2.418926       2.765613      12.277233       0.078384      24.781816 0.33911713E+03  0.75425761E+04                                 7.504197                            6.246218       0.072137       2.035833                    0.999543      26.546429      75.861521       0.638293       0.431435      -1.047820       0.000973       0.040562      -0.013549       0.042776       0.020796       0.016709      -0.026842       0.036419       0.005879      -0.048272       0.019782       0.028490              8.037921       5.558457      -1.773670      -1.628025       9.158877       1.478396       9.396429           0.000018
           31              C       2.222205       4.611380      10.970856       0.068048      25.493500 0.36090576E+03  0.81520744E+04                                 7.693518                            6.467163       0.060921       2.029283                    0.999201      26.968418      77.631494       0.623974       0.434575      -1.046059       0.002760      -0.029400       0.035944       0.046518       0.009915       0.024709      -0.011741      -0.011524      -0.066245      -0.040648       0.017784       0.022863              8.241758       5.716987      -1.845855      -1.551658      10.229468       1.557159       8.778819           0.000015
           32              C       2.755641       3.967367       9.890495      -0.147727      29.779317 0.44862733E+03  0.10668968E+05                                 8.442088                            7.166266      -0.063702       1.957324                    0.999191      29.688622      86.863226       0.599982       0.429271      -1.052326      -0.007205      -0.017885      -0.002488       0.019442       0.016345       0.019240      -0.020485       0.011283      -0.001068      -0.037908       0.015620       0.022289              9.017785       6.508101      -2.428404      -1.899466      10.868687       2.367843       9.676565           0.000019
           33              C       0.229098       4.142344       1.335006       0.552523      22.069726 0.27132500E+03  0.57960191E+04                                 7.489018                            6.013803      -0.386255       1.916343                    0.998631      24.176348      71.199590       0.573623       0.499850      -0.994537       0.024156       0.040628      -0.044396       0.064848      -0.010178       0.051162      -0.002541       0.105028      -0.090879      -0.052336      -0.038014       0.090350              8.342370       6.200198       1.237185      -2.771558       8.767275      -1.474204      10.059636          -0.000009
           34              C       3.262458       3.431499       2.480158       0.039527      31.520398 0.43822292E+03  0.10361663E+05                                 9.037672                            7.255068      -0.413365       1.888116                    0.997404      27.477752      80.190728       0.575112       0.450422      -1.039640      -0.022248      -0.012118       0.030986       0.040025      -0.019545       0.026020       0.005545       0.032939      -0.069924      -0.039296      -0.005059       0.044354             10.193735       7.329930       2.870734      -3.164178      11.077853      -3.237553      12.173423          -0.000002
           35              C       3.080544       4.030553       3.718730      -0.151683      30.617642 0.46532846E+03  0.11189510E+05                                 8.652137                            7.330745      -0.090521       1.948946                    0.998671      30.070857      89.035561       0.588148       0.433080      -1.047960      -0.002213      -0.010322      -0.016701       0.019758      -0.011497       0.021048       0.005811       0.003628      -0.050505      -0.031369       0.006370       0.025000              9.258592       6.519999       1.906412      -2.200424      10.443729      -1.901537      10.812049           0.000015
           36              C       2.548063       3.309987       4.743339       0.078383      24.781811 0.33911694E+03  0.75425710E+04                                 7.504196                            6.246216       0.072138       2.035833                    0.999543      26.546430      75.861525       0.638293       0.431435      -1.047820       0.000973      -0.040562      -0.013549       0.042776      -0.020796       0.016709       0.026842       0.036419       0.005879      -0.048272       0.019782       0.028490              8.037921       5.558457       1.773673      -1.628028       9.158878      -1.478401       9.396427           0.000018
           37              C       2.351342       1.464220       3.436962       0.068048      25.493494 0.36090560E+03  0.81520695E+04                                 7.693515                            6.467160       0.060921       2.029284                    0.999201      26.968411      77.631461       0.623975       0.434575      -1.046059       0.002760       0.029400       0.035944       0.046518      -0.009915       0.024709       0.011741      -0.011524      -0.066245      -0.040647       0.017784       0.022863              8.241756       5.716987       1.845857      -1.551658      10.229467      -1.557161       8.778815           0.000015
           38              C       2.884778       2.108233       2.356602      -0.147727      29.779314 0.44862712E+03  0.10668961E+05                                 8.442086                            7.166263      -0.063701       1.957325                    0.999191      29.688614      86.863189       0.599982       0.429271      -1.052326      -0.007205       0.017885      -0.002488       0.019442      -0.016345       0.019240       0.020485       0.011283      -0.001067      -0.037908       0.015620       0.022289              9.017783       6.508100       2.428405      -1.899467      10.868685      -2.367843       9.676564           0.000019
           39              C       3.293665      10.217944       6.198888       0.552523      22.069724 0.27132502E+03  0.57960196E+04                                 7.489018                            6.013803      -0.386255       1.916343                    0.998631      24.176347      71.199585       0.573623       0.499850      -0.994537      -0.024156       0.040628       0.044396       0.064848       0.010178       0.051162       0.002541       0.105028      -0.090879      -0.052336      -0.038014       0.090350              8.342369       6.200198      -1.237184      -2.771558       8.767272       1.474200      10.059637          -0.000009
           40              C       0.260305       9.507099       5.053736       0.039527      31.520389 0.43822283E+03  0.10361661E+05                                 9.037670                            7.255067      -0.413364       1.888116                    0.997404      27.477750      80.190723       0.575112       0.450422      -1.039640       0.022248      -0.012118      -0.030986       0.040025       0.019545       0.026020      -0.005545       0.032939      -0.069924      -0.039296      -0.005059       0.044354             10.193733       7.329928      -2.870733      -3.164176      11.077852       3.237552      12.173419          -0.000002
           41              C       0.442219      10.106153       3.815164      -0.151684      30.617663 0.46532907E+03  0.11189528E+05                                 8.652142                            7.330751      -0.090521       1.948946                    0.998671      30.070867      89.035601       0.588148       0.433080      -1.047960       0.002213      -0.010322       0.016701       0.019758       0.011497       0.021048      -0.005811       0.003628      -0.050505      -0.031370       0.006370       0.025000              9.258597       6.520003      -1.906411      -2.200425      10.443731       1.901538      10.812058           0.000015
           42              C       0.974700       9.385587       2.790554       0.078384      24.781807 0.33911696E+03  0.75425713E+04                                 7.504195                            6.246216       0.072138       2.035834                    0.999543      26.546423      75.861497       0.638294       0.431435      -1.047820      -0.000973      -0.040562       0.013549       0.042776       0.020796       0.016709      -0.026842       0.036419       0.005879      -0.048272       0.019782       0.028490              8.037919       5.558455      -1.773670      -1.628025       9.158874       1.478395       9.396427           0.000018
           43              C       1.171421       7.539820       4.096931       0.068048      25.493502 0.36090580E+03  0.81520751E+04                                 7.693517                            6.467162       0.060922       2.029284                    0.999201      26.968418      77.631486       0.623975       0.434575      -1.046059      -0.002760       0.029400      -0.035944       0.046518       0.009915       0.024709      -0.011741      -0.011524      -0.066245      -0.040647       0.017784       0.022863              8.241757       5.716987      -1.845854      -1.551658      10.229466       1.557159       8.778819           0.000015
           44              C       0.637985       8.183833       5.177292      -0.147727      29.779293 0.44862686E+03  0.10668954E+05                                 8.442083                            7.166261      -0.063702       1.957325                    0.999191      29.688608      86.863170       0.599982       0.429271      -1.052326       0.007205       0.017885       0.002488       0.019442       0.016345       0.019240      -0.020485       0.011283      -0.001067      -0.037908       0.015620       0.022289              9.017779       6.508097      -2.428402      -1.899465      10.868679       2.367839       9.676561           0.000019
           45              N       1.219668      10.094002      10.443483      -0.200736      32.528664 0.53825249E+03  0.13168477E+05                                 8.576488                            7.590557      -0.197454       1.958381                    0.997824      28.283575      79.352634       0.623683       0.401414      -1.088672      -0.061410      -0.065607       0.108842       0.141145      -0.017939       0.028713       0.052082      -0.040700      -0.055674      -0.070981       0.008058       0.062923              9.011876       6.450333       1.625356      -1.247826      10.760262      -0.884447       9.825032           0.000008
           46              N       2.044821       4.018402      12.158197      -0.200736      32.528651 0.53825221E+03  0.13168469E+05                                 8.576486                            7.590555      -0.197454       1.958381                    0.997824      28.283577      79.352640       0.623683       0.401414      -1.088672       0.061410      -0.065606      -0.108842       0.141145       0.017939       0.028713      -0.052082      -0.040700      -0.055673      -0.070981       0.008058       0.062923              9.011872       6.450330      -1.625354      -1.247824      10.760258       0.884439       9.825028           0.000008
           47              N       2.173958       2.057198       4.624304      -0.200736      32.528666 0.53825251E+03  0.13168477E+05                                 8.576488                            7.590557      -0.197454       1.958382                    0.997824      28.283575      79.352631       0.623683       0.401414      -1.088672       0.061410       0.065606      -0.108842       0.141145      -0.017939       0.028713       0.052082      -0.040700      -0.055674      -0.070981       0.008058       0.062923              9.011876       6.450333       1.625356      -1.247826      10.760262      -0.884447       9.825032           0.000008
           48              N       1.348805       8.132798       2.909590      -0.200736      32.528656 0.53825230E+03  0.13168471E+05                                 8.576486                            7.590556      -0.197454       1.958381                    0.997824      28.283579      79.352647       0.623683       0.401414      -1.088672      -0.061410       0.065606       0.108842       0.141145       0.017939       0.028713      -0.052082      -0.040700      -0.055673      -0.070981       0.008058       0.062923              9.011873       6.450331      -1.625354      -1.247824      10.760259       0.884439       9.825028           0.000008
           49              O       2.996220       6.729335      13.538407      -0.598626      44.483067 0.83094481E+03  0.22360278E+05                                10.042633                            9.038850      -0.213462       1.937969                    0.995995      30.911694      87.078605       0.617328       0.368710      -1.126977      -0.006825       0.010222       0.008546       0.014970      -0.002358       0.039677       0.011696      -0.033345      -0.224741      -0.090189       0.034944       0.055246             10.683120       9.127395       1.746924      -0.582344      15.337562      -0.902542       7.584404          -0.000014
           50              O       2.782292       8.640718      14.727255      -0.510978      32.444973 0.54228047E+03  0.13099723E+05                                 8.077329                            7.262427       0.281092       2.140058                    0.996007      27.670704      73.560528       0.695180       0.364729      -1.131419      -0.009973      -0.036821      -0.002509       0.038230      -0.023194       0.002763       0.020983       0.085662       0.067005      -0.064941       0.026855       0.038085              8.506686       6.951584      -0.351925      -2.353182       6.304080       1.004611      12.264392           0.000001
           51              O       0.268269       0.653735       9.063274      -0.598626      44.483076 0.83094509E+03  0.22360287E+05                                10.042634                            9.038851      -0.213462       1.937969                    0.995995      30.911697      87.078614       0.617327       0.368710      -1.126977       0.006825       0.010222      -0.008546       0.014970       0.002358       0.039677      -0.011696      -0.033345      -0.224741      -0.090189       0.034944       0.055246             10.683121       9.127396      -1.746924      -0.582344      15.337562       0.902539       7.584406          -0.000014
           52              O       0.482197       2.565118       7.874425      -0.510978      32.444971 0.54228041E+03  0.13099722E+05                                 8.077329                            7.262427       0.281093       2.140058                    0.996007      27.670703      73.560524       0.695180       0.364729      -1.131419       0.009973      -0.036821       0.002509       0.038230       0.023194       0.002763      -0.020983       0.085662       0.067005      -0.064941       0.026855       0.038085              8.506685       6.951584       0.351924      -2.353182       6.304080      -1.004611      12.264392           0.000001
           53              O       0.397406       5.421865       1.529380      -0.598626      44.483063 0.83094470E+03  0.22360275E+05                                10.042632                            9.038849      -0.213462       1.937969                    0.995995      30.911692      87.078598       0.617328       0.368710      -1.126977       0.006825      -0.010222      -0.008546       0.014970      -0.002358       0.039677       0.011696      -0.033345      -0.224741      -0.090189       0.034944       0.055246             10.683119       9.127394       1.746924      -0.582344      15.337560      -0.902542       7.584404          -0.000014
           54              O       0.611334       3.510482       0.340532      -0.510978      32.444968 0.54228038E+03  0.13099721E+05                                 8.077328                            7.262426       0.281092       2.140058                    0.996007      27.670702      73.560520       0.695180       0.364729      -1.131419       0.009973       0.036821       0.002509       0.038230      -0.023194       0.002763       0.020983       0.085662       0.067005      -0.064941       0.026855       0.038085              8.506684       6.951583      -0.351925      -2.353181       6.304080       1.004611      12.264390           0.000001
           55              O       3.125357      11.497465       6.004513      -0.598626      44.483064 0.83094482E+03  0.22360278E+05                                10.042632                            9.038850      -0.213462       1.937969                    0.995995      30.911692      87.078595       0.617328       0.368710      -1.126977      -0.006825      -0.010222       0.008546       0.014970       0.002358       0.039677      -0.011696      -0.033345      -0.224741      -0.090189       0.034944       0.055246             10.683119       9.127394      -1.746924      -0.582344      15.337559       0.902539       7.584404          -0.000014
           56              O       2.911429       9.586082       7.193362      -0.510978      32.444972 0.54228044E+03  0.13099723E+05                                 8.077329                            7.262427       0.281093       2.140058                    0.996007      27.670704      73.560526       0.695180       0.364729      -1.131419      -0.009973       0.036821      -0.002509       0.038230       0.023194       0.002763      -0.020983       0.085662       0.067005      -0.064941       0.026855       0.038085              8.506685       6.951584       0.351924      -2.353181       6.304080      -1.004611      12.264392           0.000001

******************************************************
Auxiliary information for the entire system
The total spin magnetic moment of the unit cell is   0.000350
The total net atomic charge of the unit cell is   -0.000006
Accuracy of reproducing the electrostatic potential in the unit cell:
  The inner radius (bohr) =    5.0000
  The outer radius (bohr) =   12.0000
  Valid grid points have density less than (e/(bohr^3)) =    0.0001
  The number of valid grid points were=           28
  The rms potential error without charges in kcal/mol is=      1.58296
  The rms potential error with partial charges in kcal/mol is=      0.19114
  The RRMSE value at monopole order=      0.12075
  The rms potential error with partial charges and cloud penetration in kcal/mol is=      0.19878
  The RRMSE value at monopole order with cloud penetration is=      0.12558
  The rms potential error with partial charges and atomic dipoles in kcal/mol is=      0.11150
  The RRMSE value at dipole order=      0.07044
  The rms potential error with partial charges, atomic dipoles and cloud penetration in kcal/mol is=      0.11471
  The RRMSE value at dipole order with cloud penetration=      0.07246

******************************************************
The electron densities and ab initio electrostatic potential were computed in VASP using the PBE functional and
projector augmented wave method. See the main text of the journal article for a description of computational details.
The atomic charges, dipoles, and quadrupoles were computed with the DDEC6 method as described in
(a) T. A. Manz and N. Gabaldon Limas, RSC Adv. 6 (2016) 47771-47801 DOI: 10.1039/c6ra04656h
(b) N. Gabaldon Limas and T. A. Manz, RSC Adv. 8 (2018) 2678-2707 DOI: 10.1039/c7ra11829e.
For each atom in the material, the electron cloud parameters were fit to the spherically averaged atom-in-material
electron density using radial positions for which this density was between 10^-4 and 10^-2 electrons per cubic bohr.
The polarizabilities, dispersion coefficients, and quantum Drude oscillator (QDO) parameters were fit using the MCLF method.
The magnetic structure of the system was optimized in VASP from the default ferromagnetic initial guess using spin polarization.
The atomic spin moments (ASMs) were computed on this optimized magnetic structure using the DDEC6 partition as inputs
to the method of T. A. Manz and D. S. Sholl, J. Chem. Theory Comput. 7 (2011) 4146-4164 DOI: 10.1021/ct200539n.
The RMSE and RRMSE were computed using a uniform grid with Ewald summation.
