# Supplementary material for: A collection of forcefield precursors for metal–organic frameworks
Source: RSC Adv. 2019 Nov 13;9(63):36492–507. doi: 10.1039/c9ra07327b (PMC9075174; doi:10.1039/c9ra07327b)
Supplement: RA-009-C9RA07327B-s3621 [file RA-009-C9RA07327B-s3621.xyz]

   74
jmolscript: load "" {1 1 1} spacegroup "x,y,z" unitcell [{      7.744700     0.000000     0.000000 }, {      1.274407    10.113522     0.000000 }, {      2.049256     1.709445    11.849615 }]
Pr     6.882177     1.056580     6.623698     2.094561
Pr     4.186186    10.766387     5.225917     2.094561
H      2.728863     6.695732     5.395130     0.108171
H      2.022386     5.545560     4.594096     0.095240
H      7.741796     8.262035     2.827318     0.125274
H      1.405213     7.594643     2.961219     0.136077
H     10.290595    10.024712    10.475060     0.101529
H      4.088643     9.780878    10.593556     0.094291
H      7.873483     7.056808     0.551007     0.093598
H      1.659649     6.745526     0.657654     0.092618
H      8.353622     9.361612     0.936120     0.094265
H      2.117350     8.986474     1.139933     0.096584
H      5.005884     5.263241     5.020682     0.139221
H      4.095249     4.234844     4.257567     0.142010
H      3.619089     5.186268     6.891736     0.091519
H      2.782640     4.015900     6.273186     0.090166
H      3.726643     7.470347    10.210813     0.094561
H      9.943571     7.760561    10.021219     0.095964
H      3.432270     7.522830     7.980716     0.145818
H      4.145909     8.873330     8.319615     0.139549
H      8.339500     5.127235     6.454485     0.108171
H      9.045977     6.277407     7.255519     0.095240
H      3.326567     3.560932     9.022297     0.125274
H      1.918450     4.228324     8.888396     0.136077
H      0.777768     1.798255     1.374555     0.101529
H      6.979720     2.042089     1.256059     0.094291
H      3.194880     4.766159    11.298608     0.093598
H      9.408714     5.077441    11.191961     0.092618
H      2.714741     2.461355    10.913495     0.094266
H      8.951013     2.836493    10.709682     0.096584
H      6.062479     6.559726     6.828933     0.139220
H      6.973114     7.588123     7.592048     0.142009
H      7.449274     6.636699     4.957879     0.091519
H      8.285723     7.807067     5.576429     0.090166
H      7.341720     4.352620     1.638802     0.094561
H      1.124792     4.062406     1.828396     0.095964
H      7.636093     4.300137     3.868899     0.145818
H      6.922454     2.949637     3.530000     0.139548
C      5.231025     3.351151     5.710329     0.700097
C      9.124523     9.510835     3.639017     0.735415
C      2.289772     5.835243     5.480447    -0.184855
C      8.692843     8.410460     2.706452    -0.347606
C      3.219121     9.383233    10.753526    -0.181390
C      1.014455     7.416349     0.386297    -0.176610
C      8.953169     8.666261     1.247764    -0.150100
C      4.434584     4.486067     5.129698    -0.348205
C      3.263300     4.831973     6.062263    -0.141448
C      3.087215     8.130472     9.900353    -0.153618
C      3.318068     8.378481     8.422706    -0.342132
C      9.955832     9.139965     7.721209     0.702461
C      5.837338     8.471816     6.139286     0.700097
C      1.943840     2.312132     8.210598     0.735415
C      8.778591     5.987724     6.369168    -0.184855
C      2.375520     3.412507     9.143163    -0.347607
C      7.849242     2.439734     1.096089    -0.181391
C      2.309208     4.406618    11.463318    -0.176610
C      2.115194     3.156706    10.601851    -0.150100
C      6.633779     7.336900     6.719917    -0.348205
C      7.805063     6.990994     5.787352    -0.141448
C      7.981148     3.692495     1.949262    -0.153617
C      7.750295     3.444486     3.426909    -0.342132
C      1.112531     2.683002     4.128406     0.702461
O      8.224408    10.103651     4.306150    -0.696507
O      6.194935     3.564539     6.460410    -0.613738
O      4.890145     2.149263     5.427124    -0.794298
O      8.822641     9.266760     8.242592    -0.616161
O      2.602350     9.773231     3.698265    -0.695155
O      2.456576     9.638266     6.569427    -0.767163
O      2.843955     1.719316     7.543465    -0.696507
O      4.873428     8.258428     5.389205    -0.613738
O      6.178218     9.673704     6.422491    -0.794298
O      2.245722     2.556207     3.607023    -0.616161
O      8.466013     2.049736     8.151350    -0.695155
O      8.611787     2.184701     5.280188    -0.767163

The following XYZ coordinates are in angstroms. Other properties are in atomic units.
The sperically averaged electron density of each atom fit to a function of the form exp(a - br)
eigen_1, eigen_2 and eigen_3 are the three eigenvalues of traceless quadrupole moment tensor
  atom number  atomic symbol              X              Y              Z     net charge C6 coefficient C8 coefficient C10 coefficient fluctuating dipole atomic polarizability isotropic forcefield polarizability              a              b squared Pearson coefficient          <r^3>          <r^4>         wp_QDO          m_QDO          q_QDO       dipole_x       dipole_y       dipole_z         dipole            Qxy            Qxz            Qyz     Q(x^2-y^2)  Q(3z^2 - R^2)        eigen_1        eigen_2        eigen_3 static polarizability      alpha(xx)      alpha(xy)      alpha(xz)      alpha(yy)      alpha(yz)      alpha(zz) atomic spin moment
            1             Pr       6.882177       1.056580       6.623698       2.094561     150.087713 0.38752317E+04  0.14044640E+06                                18.328117                           16.540786       2.704992       2.480438                    0.999677      87.844698     215.995938       0.638333       0.264756      -1.335821      -0.004074       0.011229      -0.014703       0.018943       0.040498      -0.082031       0.046899       0.075374       0.221037      -0.124736      -0.003897       0.128633             20.240278      25.477699      -0.558063       2.894755      20.584063      -1.390173      14.659074           0.000044
            2             Pr       4.186186      10.766387       5.225917       2.094561     150.087754 0.38752330E+04  0.14044646E+06                                18.328121                           16.540789       2.704992       2.480438                    0.999677      87.844702     215.995961       0.638333       0.264756      -1.335821       0.004074      -0.011229       0.014703       0.018943       0.040498      -0.082031       0.046899       0.075374       0.221036      -0.124736      -0.003897       0.128633             20.240283      25.477705      -0.558063       2.894756      20.584068      -1.390174      14.659077           0.000044
            3              H       2.728863       6.695732       5.395130       0.108171       0.958062 0.71736278E+01  0.68967733E+02                                 1.642849                            1.591879      -0.839076       2.468692                    0.997319       3.597211      10.174493       0.480935       1.324685      -0.698390       0.015441       0.027455       0.002580       0.031604       0.001096      -0.003448       0.000522      -0.009730      -0.022651      -0.009092       0.000329       0.008763              1.677523       1.628061       0.278645       0.021617       2.074196      -0.011040       1.330314           0.000002
            4              H       2.022386       5.545560       4.594096       0.095240       1.019596 0.79772171E+01  0.78103564E+02                                 1.659662                            1.636859      -0.689441       2.528729                    0.999070       3.571757       9.921423       0.496689       1.259512      -0.713167      -0.006076      -0.013950      -0.019090       0.024412      -0.000670       0.001820       0.006603       0.004679       0.013488      -0.008310       0.000130       0.008180              1.670131       1.543168       0.037496       0.252130       1.553165       0.231575       1.914061           0.000001
            5              H       7.741796       8.262035       2.827318       0.125274       1.126071 0.91219568E+01  0.91886109E+02                                 1.751956                            1.735479      -0.956013       2.420093                    0.997961       3.468893       9.611989       0.491091       1.238175      -0.719885      -0.023364       0.003498      -0.003593       0.023896      -0.000950       0.000867       0.000761       0.014624       0.001205      -0.007657       0.000387       0.007270              1.747874       2.058048       0.128277      -0.170209       1.505082      -0.026972       1.680492           0.000004
            6              H       1.405213       7.594643       2.961219       0.136077       0.985895 0.75444023E+01  0.73206369E+02                                 1.663412                            1.623724      -0.871356       2.468054                    0.997943       3.451776       9.701671       0.481672       1.310482      -0.702624       0.015634      -0.016987      -0.002020       0.023174      -0.004695       0.001395      -0.002307       0.002512      -0.004873      -0.004479      -0.001982       0.006461              1.685054       1.424420      -0.252269       0.120775       1.944231      -0.245481       1.686513           0.000001
            7              H      10.290595      10.024712      10.475060       0.101529       1.115274 0.90887004E+01  0.91848140E+02                                 1.762203                            1.749266      -0.858623       2.458866                    0.997345       3.607831      10.149912       0.480061       1.262529      -0.713419      -0.024761       0.011422      -0.006351       0.027998      -0.007009      -0.002776      -0.001090       0.005495       0.003263      -0.008705       0.001248       0.007456              1.755174       1.629573      -0.294444       0.215766       1.865686      -0.141918       1.770261           0.000003
            8              H       4.088643       9.780878      10.593556       0.094291       1.113126 0.90194065E+01  0.89643975E+02                                 1.664359                            1.666573      -0.595113       2.568107                    0.999906       3.394632       9.026278       0.533655       1.154788      -0.740328       0.023589       0.002407      -0.001500       0.023759       0.000513      -0.000714       0.001272       0.012340       0.003190      -0.006936       0.001180       0.005756              1.645041       1.799801       0.248882      -0.124563       1.555581       0.003317       1.579740           0.000005
            9              H       7.873483       7.056808       0.551007       0.093598       1.154729 0.93384829E+01  0.93348510E+02                                 1.686360                            1.679628      -0.646992       2.545450                    0.999806       3.398502       8.975210       0.540871       1.132873      -0.746090      -0.024684       0.001358      -0.001139       0.024748      -0.001601       0.000688       0.004224       0.013439       0.005835      -0.009481       0.003532       0.005949              1.670940       1.817435       0.277796      -0.126296       1.577858      -0.018975       1.617527           0.000006
           10              H       1.659649       6.745526       0.657654       0.092618       1.156123 0.92275548E+01  0.91916814E+02                                 1.682820                            1.664676      -0.673418       2.531425                    0.999689       3.397924       8.942798       0.546001       1.126171      -0.747585       0.023073      -0.008750       0.002306       0.024784      -0.004409       0.003331       0.003464       0.011294       0.004780      -0.009685       0.002397       0.007287              1.676790       1.548621      -0.289349       0.145800       1.819505      -0.135531       1.662243           0.000005
           11              H       8.353622       9.361612       0.936120       0.094265       1.137768 0.91119225E+01  0.91346356E+02                                 1.729728                            1.706336      -0.663976       2.542292                    0.999460       3.488257       9.501332       0.509888       1.198258      -0.729091      -0.023064       0.013737      -0.006198       0.027551      -0.005509       0.002594       0.001379       0.005806      -0.000725      -0.007062       0.000361       0.006701              1.725887       1.524646      -0.281431       0.141525       1.956440      -0.213398       1.696576           0.000004
           12              H       2.117350       8.986474       1.139933       0.096584       1.215390 0.10122136E+02  0.10376630E+03                                 1.780016                            1.777353      -0.854771       2.454963                    0.998104       3.535122       9.612533       0.510523       1.170325      -0.736301       0.027648       0.000133       0.003024       0.027814      -0.000494      -0.002818       0.001839       0.012238      -0.009236      -0.005928      -0.002491       0.008419              1.757884       1.955322       0.257278      -0.043352       1.640845       0.007831       1.677485           0.000007
           13              H       5.005884       5.263241       5.020682       0.139221       1.025258 0.76275108E+01  0.74201486E+02                                 1.706365                            1.632051      -0.918933       2.448012                    0.997621       3.447487       9.695850       0.480795       1.309532      -0.702887       0.009016       0.022553       0.001097       0.024313       0.004738       0.000466      -0.002069       0.003994      -0.010721      -0.005473      -0.001511       0.006984              1.750783       1.908546       0.439985      -0.067215       2.000699       0.002305       1.343106           0.000001
           14              H       4.095249       4.234844       4.257567       0.142010       1.060180 0.83517264E+01  0.82506414E+02                                 1.700202                            1.674329      -0.984844       2.416463                    0.998097       3.380417       9.355145       0.492559       1.258742      -0.715067      -0.013043      -0.006292      -0.020464       0.025070      -0.004005      -0.000659       0.003312      -0.004443       0.024690      -0.008773      -0.000659       0.009432              1.702589       1.701541       0.061054       0.225653       1.508188       0.210691       1.898039           0.000004
           15              H       3.619089       5.186268       6.891736       0.091519       1.041844 0.82926504E+01  0.82014953E+02                                 1.687532                            1.672414      -0.795191       2.481995                    0.997857       3.609925      10.091016       0.489645       1.264810      -0.712140       0.012068       0.014029       0.018753       0.026346      -0.001163       0.004212       0.006304       0.004454       0.009043      -0.008650       0.000516       0.008133              1.692676       1.612759       0.100087       0.164042       1.619585       0.233036       1.845685           0.000001
           16              H       2.782640       4.015900       6.273186       0.090166       0.933762 0.70929978E+01  0.68754598E+02                                 1.674830                            1.628354      -1.233198       2.282380                    0.992252       3.966158      11.677568       0.450750       1.401841      -0.681019      -0.019567      -0.023492       0.002347       0.030663       0.003868      -0.003856      -0.003210       0.006743      -0.016446      -0.007371      -0.002085       0.009455              1.709872       1.638545       0.294971      -0.085972       2.047914      -0.162332       1.443158           0.000001
           17              H       3.726643       7.470347      10.210813       0.094561       1.133582 0.88168092E+01  0.86858556E+02                                 1.664447                            1.630628      -0.630198       2.552975                    0.999859       3.339123       8.748526       0.549763       1.130914      -0.746565       0.022345      -0.010098       0.007654       0.025688      -0.005569       0.001847       0.002513       0.006354       0.005296      -0.008255       0.002689       0.005566              1.665789       1.576664      -0.308021       0.142486       1.811645      -0.169233       1.609058           0.000004
           18              H       9.943571       7.760561      10.021219       0.095964       1.224732 0.10127755E+02  0.10431986E+03                                 1.818105                            1.799789      -0.920875       2.423296                    0.997619       3.625456      10.032164       0.495782       1.199392      -0.728421      -0.027840       0.000624      -0.000043       0.027847       0.004579      -0.004237       0.006599       0.012623       0.005579      -0.012727       0.004516       0.008211              1.810281       1.994227       0.330882      -0.022627       1.735553      -0.035704       1.701062           0.000002
           19              H       3.432270       7.522830       7.980716       0.145818       0.899199 0.65315536E+01  0.61337247E+02                                 1.583901                            1.524982      -0.752370       2.529858                    0.998990       3.367700       9.412812       0.488488       1.335194      -0.697041       0.003240      -0.023941      -0.005952       0.024881      -0.002350       0.001617       0.003978      -0.011588       0.008659      -0.008240       0.000533       0.007706              1.623746       1.337336      -0.027362      -0.035333       1.948207       0.403833       1.585696           0.000001
           20              H       4.145909       8.873330       8.319615       0.139549       0.982142 0.76520750E+01  0.75011995E+02                                 1.698436                            1.666837      -1.031522       2.397008                    0.995802       3.584610      10.348944       0.458898       1.361565      -0.691325       0.022669       0.012668       0.007152       0.026935       0.002985       0.003865      -0.002369       0.012624      -0.007079      -0.007862      -0.001277       0.009139              1.715288       1.967181       0.288921      -0.178014       1.619332      -0.028156       1.559351           0.000001
           21              H       8.339500       5.127235       6.454485       0.108171       0.958062 0.71736277E+01  0.68967733E+02                                 1.642849                            1.591879      -0.839076       2.468692                    0.997319       3.597211      10.174493       0.480935       1.324685      -0.698390      -0.015441      -0.027455      -0.002580       0.031604       0.001096      -0.003448       0.000522      -0.009730      -0.022651      -0.009092       0.000329       0.008763              1.677523       1.628061       0.278645       0.021617       2.074196      -0.011040       1.330314           0.000002
           22              H       9.045977       6.277407       7.255519       0.095240       1.019596 0.79772182E+01  0.78103572E+02                                 1.659661                            1.636859      -0.689440       2.528729                    0.999070       3.571757       9.921421       0.496689       1.259512      -0.713167       0.006076       0.013950       0.019090       0.024412      -0.000670       0.001820       0.006603       0.004679       0.013488      -0.008309       0.000130       0.008180              1.670131       1.543167       0.037496       0.252129       1.553165       0.231575       1.914061           0.000001
           23              H       3.326567       3.560932       9.022297       0.125274       1.126071 0.91219567E+01  0.91886108E+02                                 1.751956                            1.735479      -0.956012       2.420093                    0.997961       3.468893       9.611989       0.491091       1.238175      -0.719885       0.023364      -0.003498       0.003593       0.023896      -0.000950       0.000867       0.000761       0.014624       0.001205      -0.007657       0.000387       0.007270              1.747874       2.058048       0.128277      -0.170209       1.505082      -0.026972       1.680492           0.000004
           24              H       1.918450       4.228324       8.888396       0.136077       0.985895 0.75444020E+01  0.73206361E+02                                 1.663411                            1.623724      -0.871355       2.468054                    0.997943       3.451776       9.701669       0.481672       1.310481      -0.702624      -0.015634       0.016987       0.002020       0.023174      -0.004695       0.001395      -0.002307       0.002512      -0.004873      -0.004479      -0.001982       0.006461              1.685054       1.424419      -0.252269       0.120775       1.944231      -0.245481       1.686512           0.000001
           25              H       0.777768       1.798255       1.374555       0.101529       1.115274 0.90886956E+01  0.91848083E+02                                 1.762203                            1.749266      -0.858623       2.458866                    0.997345       3.607830      10.149910       0.480060       1.262530      -0.713419       0.024761      -0.011422       0.006351       0.027998      -0.007009      -0.002776      -0.001090       0.005495       0.003263      -0.008705       0.001248       0.007456              1.755174       1.629573      -0.294444       0.215766       1.865686      -0.141918       1.770261           0.000003
           26              H       6.979720       2.042089       1.256059       0.094291       1.113125 0.90194026E+01  0.89643929E+02                                 1.664359                            1.666573      -0.595113       2.568107                    0.999906       3.394631       9.026276       0.533655       1.154788      -0.740328      -0.023589      -0.002407       0.001500       0.023759       0.000513      -0.000714       0.001272       0.012340       0.003190      -0.006936       0.001180       0.005756              1.645041       1.799801       0.248882      -0.124563       1.555581       0.003317       1.579740           0.000005
           27              H       3.194880       4.766159      11.298608       0.093598       1.154729 0.93384872E+01  0.93348563E+02                                 1.686360                            1.679628      -0.646992       2.545450                    0.999806       3.398503       8.975213       0.540871       1.132873      -0.746090       0.024684      -0.001358       0.001139       0.024748      -0.001601       0.000688       0.004224       0.013439       0.005835      -0.009481       0.003532       0.005949              1.670940       1.817435       0.277796      -0.126296       1.577858      -0.018975       1.617528           0.000006
           28              H       9.408714       5.077441      11.191961       0.092618       1.156123 0.92275579E+01  0.91916860E+02                                 1.682821                            1.664677      -0.673419       2.531425                    0.999689       3.397924       8.942801       0.546001       1.126171      -0.747585      -0.023073       0.008750      -0.002306       0.024784      -0.004409       0.003331       0.003464       0.011294       0.004780      -0.009685       0.002397       0.007287              1.676790       1.548622      -0.289350       0.145800       1.819506      -0.135531       1.662243           0.000005
           29              H       2.714741       2.461355      10.913495       0.094266       1.137767 0.91119198E+01  0.91346327E+02                                 1.729728                            1.706336      -0.663976       2.542292                    0.999460       3.488256       9.501331       0.509888       1.198258      -0.729091       0.023064      -0.013737       0.006198       0.027551      -0.005509       0.002594       0.001379       0.005806      -0.000725      -0.007062       0.000361       0.006701              1.725887       1.524646      -0.281431       0.141525       1.956440      -0.213398       1.696576           0.000004
           30              H       8.951013       2.836493      10.709682       0.096584       1.215390 0.10122134E+02  0.10376627E+03                                 1.780016                            1.777352      -0.854771       2.454963                    0.998104       3.535122       9.612532       0.510523       1.170325      -0.736301      -0.027648      -0.000133      -0.003024       0.027814      -0.000494      -0.002818       0.001839       0.012238      -0.009236      -0.005928      -0.002491       0.008419              1.757884       1.955322       0.257278      -0.043352       1.640845       0.007831       1.677485           0.000007
           31              H       6.062479       6.559726       6.828933       0.139220       1.025258 0.76275145E+01  0.74201530E+02                                 1.706366                            1.632052      -0.918934       2.448011                    0.997621       3.447488       9.695853       0.480795       1.309532      -0.702887      -0.009016      -0.022553      -0.001097       0.024313       0.004738       0.000466      -0.002069       0.003994      -0.010721      -0.005473      -0.001511       0.006984              1.750784       1.908546       0.439985      -0.067215       2.000699       0.002305       1.343106           0.000001
           32              H       6.973114       7.588123       7.592048       0.142009       1.060180 0.83517285E+01  0.82506449E+02                                 1.700203                            1.674330      -0.984845       2.416463                    0.998097       3.380417       9.355149       0.492558       1.258743      -0.715067       0.013043       0.006292       0.020464       0.025070      -0.004005      -0.000659       0.003312      -0.004443       0.024690      -0.008773      -0.000659       0.009432              1.702591       1.701542       0.061054       0.225653       1.508189       0.210691       1.898040           0.000004
           33              H       7.449274       6.636699       4.957879       0.091519       1.041844 0.82926553E+01  0.82015012E+02                                 1.687532                            1.672414      -0.795191       2.481995                    0.997857       3.609926      10.091018       0.489645       1.264810      -0.712140      -0.012068      -0.014029      -0.018753       0.026346      -0.001163       0.004212       0.006304       0.004454       0.009043      -0.008650       0.000516       0.008133              1.692677       1.612759       0.100087       0.164042       1.619585       0.233036       1.845685           0.000001
           34              H       8.285723       7.807067       5.576429       0.090166       0.933762 0.70929988E+01  0.68754609E+02                                 1.674830                            1.628353      -1.233198       2.282380                    0.992252       3.966158      11.677567       0.450750       1.401841      -0.681019       0.019567       0.023492      -0.002346       0.030663       0.003868      -0.003856      -0.003210       0.006743      -0.016446      -0.007371      -0.002085       0.009455              1.709872       1.638545       0.294971      -0.085972       2.047914      -0.162332       1.443158           0.000001
           35              H       7.341720       4.352620       1.638802       0.094561       1.133583 0.88168159E+01  0.86858637E+02                                 1.664448                            1.630628      -0.630198       2.552975                    0.999859       3.339124       8.748529       0.549763       1.130914      -0.746565      -0.022345       0.010098      -0.007654       0.025688      -0.005569       0.001847       0.002513       0.006355       0.005296      -0.008255       0.002689       0.005566              1.665789       1.576665      -0.308021       0.142486       1.811645      -0.169233       1.609058           0.000004
           36              H       1.124792       4.062406       1.828396       0.095964       1.224732 0.10127759E+02  0.10431991E+03                                 1.818105                            1.799788      -0.920875       2.423296                    0.997619       3.625457      10.032165       0.495783       1.199391      -0.728421       0.027840      -0.000624       0.000043       0.027847       0.004579      -0.004237       0.006599       0.012623       0.005579      -0.012727       0.004516       0.008211              1.810280       1.994227       0.330882      -0.022627       1.735553      -0.035704       1.701062           0.000002
           37              H       7.636093       4.300137       3.868899       0.145818       0.899199 0.65315541E+01  0.61337255E+02                                 1.583901                            1.524983      -0.752371       2.529858                    0.998990       3.367700       9.412813       0.488488       1.335195      -0.697041      -0.003240       0.023941       0.005952       0.024881      -0.002350       0.001617       0.003978      -0.011588       0.008659      -0.008240       0.000533       0.007706              1.623747       1.337337      -0.027362      -0.035333       1.948208       0.403833       1.585696           0.000001
           38              H       6.922454       2.949637       3.530000       0.139548       0.982142 0.76520741E+01  0.75011989E+02                                 1.698436                            1.666838      -1.031522       2.397008                    0.995802       3.584610      10.348946       0.458898       1.361566      -0.691324      -0.022669      -0.012668      -0.007152       0.026935       0.002985       0.003865      -0.002369       0.012624      -0.007079      -0.007862      -0.001277       0.009139              1.715289       1.967182       0.288921      -0.178014       1.619332      -0.028156       1.559352           0.000001
           39              C       5.231025       3.351151       5.710329       0.700097      20.075375 0.23572937E+03  0.48485672E+04                                 7.029114                            5.600360      -0.305914       1.967671                    0.999497      21.939563      62.844727       0.596839       0.498941      -0.997676      -0.001078      -0.037220       0.013518       0.039613       0.011610      -0.077291       0.022454       0.054051       0.116260      -0.074914      -0.027816       0.102730              7.946366       9.237104      -1.319269       1.703072       9.904148      -0.187002       4.697847           0.000002
           40              C       9.124523       9.510835       3.639017       0.735415      18.643185 0.22303359E+03  0.45290237E+04                                 6.750889                            5.496497      -0.294467       1.989802                    0.999320      21.253652      60.694138       0.593798       0.507964      -0.992198       0.015626       0.040938       0.017511       0.047188      -0.019814       0.012962      -0.078690      -0.064291       0.083639      -0.059001      -0.046382       0.105383              7.464695       7.557704       0.717266       0.123927       7.135464       3.103170       7.700917           0.000003
           41              C       2.289772       5.835243       5.480447      -0.184855      26.460605 0.42322282E+03  0.99266799E+04                                 7.871453                            6.885801      -0.075152       1.975224                    0.997679      29.111357      84.796320       0.621584       0.420118      -1.057214      -0.010858      -0.046530       0.072207       0.086584      -0.027601      -0.021171       0.004060       0.039694      -0.081473      -0.034877      -0.018076       0.052953              8.813145      10.929266      -2.854212      -0.027779       9.387693       0.064495       6.122476           0.000002
           42              C       8.692843       8.410460       2.706452      -0.347606      31.106330 0.46006431E+03  0.10992168E+05                                 8.623916                            7.053746      -0.125195       1.941611                    0.997877      30.729417      89.641937       0.632105       0.405557      -1.069116       0.023450       0.021696      -0.099504       0.104507      -0.023678      -0.004765       0.000054       0.053237       0.022479      -0.039430       0.006755       0.032675              9.956766       6.168405       0.756040       0.287756       8.577921       2.197245      15.123972           0.000004
           43              C       3.219121       9.383233      10.753526      -0.181390      26.977165 0.40461852E+03  0.93722937E+04                                 7.934372                            6.681577      -0.057735       1.977918                    0.998390      28.883880      83.261281       0.639091       0.413755      -1.062610      -0.017409      -0.079777       0.032918       0.088040      -0.007021      -0.001890       0.022709       0.024180       0.111539      -0.038764      -0.005608       0.044371              9.103769       5.235046       0.252906       0.298996       7.590714       2.001360      14.485547           0.000005
           44              C       1.014455       7.416349       0.386297      -0.176610      27.211491 0.39533021E+03  0.90628256E+04                                 7.861211                            6.505522       0.066876       2.012672                    0.999399      28.457176      80.404360       0.665529       0.401454      -1.075538       0.017701       0.082330      -0.037343       0.092120      -0.011016       0.005305       0.035365       0.033258       0.100523      -0.051517       0.002773       0.048743              9.140728       5.145052       0.364521       0.203694       7.820645       2.281295      14.456488           0.000002
           45              C       8.953169       8.666261       1.247764      -0.150100      26.787830 0.39270469E+03  0.90354498E+04                                 7.904324                            6.582024      -0.028915       1.986183                    0.998929      28.687753      82.622596       0.643485       0.413699      -1.061842      -0.030089      -0.085890       0.056450       0.107094      -0.012785       0.002239       0.019005       0.028505       0.118099      -0.043032      -0.000984       0.044016              9.084184       5.238052       0.397772       0.178376       7.961119       2.162244      14.053380           0.000004
           46              C       4.434584       4.486067       5.129698      -0.348205      29.389474 0.45776412E+03  0.10929254E+05                                 8.317305                            7.068253      -0.159609       1.937430                    0.996752      30.618613      89.439547       0.626821       0.409274      -1.066121      -0.078986       0.030415       0.051426       0.099037      -0.011315      -0.012228       0.010677       0.012429       0.000396      -0.014590      -0.009153       0.023743              9.362278      11.688687      -2.685061      -0.743590      10.014501       0.115238       6.383645           0.000002
           47              C       3.263300       4.831973       6.062263      -0.141448      26.932433 0.42397475E+03  0.99878007E+04                                 8.091418                            6.976590      -0.260881       1.915523                    0.997134      29.308582      86.659665       0.603947       0.430504      -1.046668       0.023213       0.033502      -0.096319       0.104587      -0.023020      -0.027834       0.003411       0.052131      -0.042429      -0.032795      -0.020196       0.052991              9.182435      11.585048      -3.148020      -0.660231       9.658851       0.044303       6.303408           0.000001
           48              C       3.087215       8.130472       9.900353      -0.153618      25.882180 0.39451583E+03  0.90774728E+04                                 7.662608                            6.572303      -0.033300       1.979175                    0.999478      28.730249      82.446689       0.648341       0.410584      -1.065034       0.024019       0.093882      -0.054453       0.111157      -0.005844      -0.006875       0.019703       0.019772       0.151772      -0.040235      -0.015558       0.055793              8.514786       5.414253       0.219093       0.287421       7.682369       1.092515      12.447737           0.000001
           49              C       3.318068       8.378481       8.422706      -0.342132      29.367085 0.46687818E+03  0.11178764E+05                                 8.255824                            7.106346      -0.058736       1.972847                    0.996769      30.307646      88.060340       0.630660       0.405621      -1.070727      -0.017188      -0.006322       0.090887       0.092714       0.003570      -0.002098       0.006137       0.007332       0.074247      -0.018462      -0.007262       0.025724              9.103930       7.483833      -0.799995       0.612777       7.563379      -0.888281      12.264578           0.000001
           50              C       9.955832       9.139965       7.721209       0.702461      18.261077 0.23497814E+03  0.48403507E+04                                 6.671824                            5.658035      -0.263371       1.990776                    0.999239      21.895834      63.238452       0.581998       0.510899      -0.989514      -0.018292       0.005625      -0.026656       0.032814       0.058588       0.015431       0.066025      -0.089849       0.035940      -0.083373      -0.028617       0.111990              7.173434       7.675148      -1.142585       0.554683       5.802633      -2.200330       8.042520           0.000002
           51              C       5.837338       8.471816       6.139286       0.700097      20.075377 0.23572939E+03  0.48485678E+04                                 7.029114                            5.600360      -0.305914       1.967671                    0.999497      21.939564      62.844728       0.596839       0.498941      -0.997676       0.001078       0.037220      -0.013518       0.039613       0.011610      -0.077291       0.022454       0.054051       0.116260      -0.074914      -0.027816       0.102730              7.946366       9.237104      -1.319269       1.703072       9.904148      -0.187002       4.697847           0.000002
           52              C       1.943840       2.312132       8.210598       0.735415      18.643184 0.22303358E+03  0.45290234E+04                                 6.750889                            5.496497      -0.294467       1.989802                    0.999320      21.253651      60.694133       0.593798       0.507964      -0.992198      -0.015626      -0.040938      -0.017511       0.047188      -0.019814       0.012962      -0.078690      -0.064291       0.083639      -0.059001      -0.046382       0.105383              7.464695       7.557703       0.717266       0.123927       7.135464       3.103170       7.700917           0.000003
           53              C       8.778591       5.987724       6.369168      -0.184855      26.460606 0.42322284E+03  0.99266807E+04                                 7.871453                            6.885801      -0.075152       1.975224                    0.997679      29.111358      84.796324       0.621584       0.420118      -1.057214       0.010858       0.046530      -0.072207       0.086584      -0.027601      -0.021171       0.004060       0.039694      -0.081473      -0.034877      -0.018076       0.052953              8.813145      10.929266      -2.854212      -0.027779       9.387693       0.064495       6.122476           0.000002
           54              C       2.375520       3.412507       9.143163      -0.347607      31.106338 0.46006444E+03  0.10992172E+05                                 8.623917                            7.053747      -0.125195       1.941611                    0.997877      30.729422      89.641952       0.632105       0.405557      -1.069116      -0.023450      -0.021696       0.099504       0.104507      -0.023678      -0.004765       0.000054       0.053238       0.022479      -0.039431       0.006755       0.032675              9.956767       6.168406       0.756040       0.287756       8.577922       2.197246      15.123975           0.000004
           55              C       7.849242       2.439734       1.096089      -0.181391      26.977166 0.40461855E+03  0.93722943E+04                                 7.934372                            6.681577      -0.057735       1.977918                    0.998390      28.883880      83.261282       0.639091       0.413755      -1.062610       0.017409       0.079777      -0.032918       0.088040      -0.007021      -0.001890       0.022709       0.024180       0.111538      -0.038764      -0.005608       0.044371              9.103770       5.235046       0.252906       0.298995       7.590714       2.001360      14.485548           0.000004
           56              C       2.309208       4.406618      11.463318      -0.176610      27.211489 0.39533017E+03  0.90628246E+04                                 7.861210                            6.505521       0.066876       2.012672                    0.999399      28.457176      80.404364       0.665529       0.401454      -1.075538      -0.017701      -0.082330       0.037343       0.092120      -0.011016       0.005305       0.035365       0.033258       0.100523      -0.051517       0.002773       0.048743              9.140728       5.145052       0.364521       0.203694       7.820645       2.281294      14.456487           0.000002
           57              C       2.115194       3.156706      10.601851      -0.150100      26.787831 0.39270470E+03  0.90354501E+04                                 7.904324                            6.582024      -0.028915       1.986183                    0.998929      28.687753      82.622596       0.643485       0.413699      -1.061842       0.030089       0.085890      -0.056451       0.107094      -0.012785       0.002239       0.019005       0.028505       0.118099      -0.043032      -0.000984       0.044016              9.084184       5.238052       0.397772       0.178376       7.961119       2.162244      14.053380           0.000004
           58              C       6.633779       7.336900       6.719917      -0.348205      29.389466 0.45776398E+03  0.10929250E+05                                 8.317303                            7.068252      -0.159609       1.937430                    0.996752      30.618609      89.439532       0.626821       0.409274      -1.066121       0.078986      -0.030415      -0.051426       0.099037      -0.011315      -0.012228       0.010677       0.012429       0.000396      -0.014590      -0.009153       0.023743              9.362275      11.688683      -2.685059      -0.743589      10.014498       0.115238       6.383645           0.000003
           59              C       7.805063       6.990994       5.787352      -0.141448      26.932430 0.42397470E+03  0.99877991E+04                                 8.091417                            6.976589      -0.260880       1.915523                    0.997134      29.308580      86.659653       0.603947       0.430504      -1.046668      -0.023213      -0.033502       0.096319       0.104587      -0.023020      -0.027834       0.003411       0.052131      -0.042430      -0.032795      -0.020196       0.052991              9.182434      11.585046      -3.148020      -0.660231       9.658849       0.044303       6.303407           0.000001
           60              C       7.981148       3.692495       1.949262      -0.153617      25.882177 0.39451577E+03  0.90774708E+04                                 7.662607                            6.572302      -0.033300       1.979175                    0.999478      28.730247      82.446678       0.648341       0.410584      -1.065034      -0.024019      -0.093882       0.054453       0.111157      -0.005844      -0.006875       0.019703       0.019772       0.151772      -0.040235      -0.015558       0.055793              8.514785       5.414252       0.219093       0.287421       7.682367       1.092515      12.447735           0.000001
           61              C       7.750295       3.444486       3.426909      -0.342132      29.367082 0.46687813E+03  0.11178762E+05                                 8.255823                            7.106345      -0.058736       1.972847                    0.996769      30.307644      88.060334       0.630660       0.405621      -1.070727       0.017188       0.006322      -0.090887       0.092714       0.003570      -0.002098       0.006138       0.007332       0.074247      -0.018462      -0.007262       0.025724              9.103929       7.483833      -0.799995       0.612777       7.563378      -0.888281      12.264576           0.000001
           62              C       1.112531       2.683002       4.128406       0.702461      18.261077 0.23497814E+03  0.48403508E+04                                 6.671824                            5.658035      -0.263371       1.990776                    0.999239      21.895834      63.238452       0.581998       0.510899      -0.989514       0.018292      -0.005625       0.026656       0.032814       0.058588       0.015431       0.066025      -0.089849       0.035940      -0.083373      -0.028617       0.111990              7.173434       7.675148      -1.142586       0.554683       5.802633      -2.200330       8.042520           0.000002
           63              O       8.224408      10.103651       4.306150      -0.696507      38.206028 0.66744559E+03  0.16928715E+05                                 8.943183                            8.013343       0.350991       2.130908                    0.996688      30.007458      80.897954       0.669353       0.360780      -1.138108       0.010807      -0.008751      -0.057502       0.059160      -0.041851      -0.048510      -0.046927      -0.036077       0.041209      -0.093797       0.033658       0.060139              9.510649       9.718601      -2.113590      -3.314717       9.157722       2.682135       9.655625           0.000004
           64              O       6.194935       3.564539       6.460410      -0.613738      32.122820 0.51394977E+03  0.12205560E+05                                 7.928054                            6.970125       0.683096       2.267194                    0.995982      27.867359      72.589570       0.727574       0.354480      -1.143651       0.003243       0.065369      -0.009543       0.066141       0.023418      -0.012891       0.027755       0.152290       0.072279      -0.098755       0.029279       0.069475              8.556509      12.226126       0.568622       2.555279       7.209292       0.471389       6.234108           0.000005
           65              O       4.890145       2.149263       5.427124      -0.794298      50.593758 0.83196105E+03  0.22368644E+05                                10.948793                            9.039469      -0.149805       1.943136                    0.996168      32.484222      91.125571       0.618522       0.368310      -1.128584       0.005882       0.063674      -0.019194       0.066764       0.009944      -0.059782       0.022604      -0.081111       0.011723      -0.086970       0.030555       0.056414             12.386308      12.364792       2.102888       0.188564      18.270995       0.924583       6.523137           0.000003
           66              O       8.822641       9.266760       8.242592      -0.616161      28.842787 0.50049043E+03  0.11810428E+05                                 7.311808                            6.858735       0.628302       2.247386                    0.996414      27.896855      72.497426       0.736398       0.352471      -1.144976       0.017152      -0.057736       0.037760       0.071088       0.030045      -0.023688       0.067450       0.037667      -0.088702      -0.096266       0.039567       0.056699              7.451867      10.084808      -0.116477      -0.544963       5.703544      -0.236765       6.567250           0.000008
           67              O       2.602350       9.773231       3.698265      -0.695155      36.990968 0.63025734E+03  0.15804348E+05                                 8.811199                            7.822459       0.143591       2.062842                    0.995898      29.941086      81.033779       0.670884       0.364083      -1.132189      -0.067446      -0.026519      -0.028944       0.078038       0.008613       0.027529      -0.058826      -0.000891      -0.006144      -0.068877       0.007274       0.061603              9.373697      12.807094       2.489806       2.594425       7.481199       1.128366       7.832796           0.000007
           68              O       2.456576       9.638266       6.569427      -0.767163      49.852331 0.92149671E+03  0.25390964E+05                                10.827556                            9.534436      -0.184812       1.927464                    0.995955      32.505125      91.997804       0.600888       0.369937      -1.128508       0.001876      -0.086014       0.017971       0.087891       0.033048       0.006918       0.012085      -0.108763       0.142080      -0.087403       0.029693       0.057709             11.742329       9.209178       0.688626      -1.030860      10.838503      -4.297322      15.179304           0.000003
           69              O       2.843955       1.719316       7.543465      -0.696507      38.206027 0.66744556E+03  0.16928714E+05                                 8.943183                            8.013343       0.350991       2.130908                    0.996688      30.007457      80.897952       0.669353       0.360780      -1.138108      -0.010807       0.008751       0.057503       0.059160      -0.041851      -0.048510      -0.046927      -0.036077       0.041209      -0.093797       0.033658       0.060139              9.510649       9.718600      -2.113590      -3.314717       9.157723       2.682135       9.655626           0.000004
           70              O       4.873428       8.258428       5.389205      -0.613738      32.122823 0.51394984E+03  0.12205563E+05                                 7.928054                            6.970126       0.683095       2.267194                    0.995982      27.867360      72.589575       0.727574       0.354480      -1.143651      -0.003243      -0.065369       0.009542       0.066141       0.023418      -0.012891       0.027754       0.152290       0.072279      -0.098754       0.029279       0.069475              8.556510      12.226127       0.568622       2.555280       7.209293       0.471389       6.234109           0.000005
           71              O       6.178218       9.673704       6.422491      -0.794298      50.593760 0.83196109E+03  0.22368646E+05                                10.948793                            9.039469      -0.149804       1.943136                    0.996168      32.484223      91.125575       0.618522       0.368310      -1.128584      -0.005882      -0.063674       0.019194       0.066764       0.009944      -0.059782       0.022604      -0.081111       0.011723      -0.086970       0.030555       0.056414             12.386308      12.364792       2.102888       0.188564      18.270995       0.924583       6.523137           0.000003
           72              O       2.245722       2.556207       3.607023      -0.616161      28.842784 0.50049038E+03  0.11810427E+05                                 7.311808                            6.858734       0.628303       2.247386                    0.996414      27.896853      72.497420       0.736398       0.352471      -1.144976      -0.017152       0.057736      -0.037760       0.071088       0.030045      -0.023688       0.067450       0.037667      -0.088702      -0.096266       0.039567       0.056699              7.451867      10.084808      -0.116477      -0.544963       5.703544      -0.236765       6.567250           0.000008
           73              O       8.466013       2.049736       8.151350      -0.695155      36.990959 0.63025715E+03  0.15804342E+05                                 8.811197                            7.822458       0.143591       2.062842                    0.995898      29.941082      81.033765       0.670884       0.364083      -1.132189       0.067446       0.026519       0.028944       0.078038       0.008613       0.027529      -0.058826      -0.000891      -0.006144      -0.068877       0.007274       0.061603              9.373695      12.807092       2.489806       2.594424       7.481198       1.128366       7.832795           0.000006
           74              O       8.611787       2.184701       5.280188      -0.767163      49.852333 0.92149676E+03  0.25390966E+05                                10.827556                            9.534436      -0.184812       1.927464                    0.995955      32.505126      91.997806       0.600888       0.369937      -1.128508      -0.001876       0.086014      -0.017971       0.087891       0.033048       0.006918       0.012085      -0.108763       0.142080      -0.087403       0.029693       0.057709             11.742329       9.209178       0.688626      -1.030860      10.838503      -4.297322      15.179304           0.000002

******************************************************
Auxiliary information for the entire system
The total spin magnetic moment of the unit cell is   0.000314
The total net atomic charge of the unit cell is   0.000003
Accuracy of reproducing the electrostatic potential in the unit cell:
  The inner radius (bohr) =    5.0000
  The outer radius (bohr) =   12.0000
  Valid grid points have density less than (e/(bohr^3)) =    0.0001
  The number of valid grid points were=        18066
  The rms potential error without charges in kcal/mol is=      3.00580
  The rms potential error with partial charges in kcal/mol is=      1.02940
  The RRMSE value at monopole order=      0.34247
  The rms potential error with partial charges and cloud penetration in kcal/mol is=      1.04329
  The RRMSE value at monopole order with cloud penetration is=      0.34709
  The rms potential error with partial charges and atomic dipoles in kcal/mol is=      0.28485
  The RRMSE value at dipole order=      0.09477
  The rms potential error with partial charges, atomic dipoles and cloud penetration in kcal/mol is=      0.27673
  The RRMSE value at dipole order with cloud penetration=      0.09206

******************************************************
The electron densities and ab initio electrostatic potential were computed in VASP using the PBE functional and
projector augmented wave method. See the main text of the journal article for a description of computational details.
The atomic charges, dipoles, and quadrupoles were computed with the DDEC6 method as described in
(a) T. A. Manz and N. Gabaldon Limas, RSC Adv. 6 (2016) 47771-47801 DOI: 10.1039/c6ra04656h
(b) N. Gabaldon Limas and T. A. Manz, RSC Adv. 8 (2018) 2678-2707 DOI: 10.1039/c7ra11829e.
For each atom in the material, the electron cloud parameters were fit to the spherically averaged atom-in-material
electron density using radial positions for which this density was between 10^-4 and 10^-2 electrons per cubic bohr.
The polarizabilities, dispersion coefficients, and quantum Drude oscillator (QDO) parameters were fit using the MCLF method.
The magnetic structure of the system was optimized in VASP from the default ferromagnetic initial guess using spin polarization.
The atomic spin moments (ASMs) were computed on this optimized magnetic structure using the DDEC6 partition as inputs
to the method of T. A. Manz and D. S. Sholl, J. Chem. Theory Comput. 7 (2011) 4146-4164 DOI: 10.1021/ct200539n.
The RMSE and RRMSE were computed using a uniform grid with Ewald summation.
