# Supplementary material for: A collection of forcefield precursors for metal–organic frameworks
Source: RSC Adv. 2019 Nov 13;9(63):36492–507. doi: 10.1039/c9ra07327b (PMC9075174; doi:10.1039/c9ra07327b)
Supplement: RA-009-C9RA07327B-s3622 [file RA-009-C9RA07327B-s3622.xyz]

  429
jmolscript: load "" {1 1 1} spacegroup "x,y,z" unitcell [{     14.907000     0.000000     0.000000 }, {      0.000000    25.531000     0.000000 }, {      0.000000   -12.765500    22.110495 }]
Ni     1.748144     5.261173    12.271767     0.443309
Ni    11.686194    -4.768425    11.418302     0.442926
Ni     6.717094    -0.492748    20.530921     0.442748
Ni    13.158856    18.026673     9.838728     0.443316
Ni     3.220806     7.997075    10.692193     0.442927
Ni     8.189906    12.272752     1.579574     0.442749
H      1.870829     7.682278    12.735645     0.460614
H     14.353950     4.515157     9.116157     0.079820
H      5.649753     3.941986    15.216443     0.115921
H      2.040768     2.798198    16.609404     0.122036
H      4.588375     5.042372    13.496246     0.086916
H      1.076285     3.915179    14.842775     0.081379
H      6.529266     2.964149    16.839353     0.116513
H      0.645473     4.872591     6.582294     0.095345
H      1.483246     4.956844     7.948723     0.108945
H      7.498221     1.503776    18.347289     0.089143
H     11.049068     4.756425     7.924401     0.091838
H     11.897277     4.462819     9.246609     0.099403
H      2.954567     1.642920    17.995732     0.116704
H      0.582864     7.263569     7.097469     0.150464
H     14.762402     8.412464     7.942090     0.144834
H     13.911212     7.483136     6.955962     0.138763
H     13.149465     6.399345    10.376455     0.103655
H     13.109216     7.834187     9.664497     0.098492
H     11.087827     6.655932     9.259875     0.097448
H     11.840630     6.958474     7.882391     0.089184
H     13.639905     4.831742     5.569634     0.149525
H     12.836418     6.080208     6.166617     0.144287
H     12.050819     4.755149     5.737673     0.148279
H      1.100137     2.771390     8.448420     0.120248
H      1.378897     2.738200     6.869731     0.113147
H      4.008492     0.285947    19.527989     0.082031
H     11.339755     2.510974     7.289830     0.103097
H     11.545471     0.187653     7.095258     0.104893
H      0.666343     0.519556     7.391538     0.118254
H     14.534325    -1.682493     7.747517     0.053563
H      0.183356    -1.233147     5.514357     0.143033
H     13.592203    -1.577816     5.072148     0.146232
H     14.529853    -2.721605     5.686819     0.139000
H     12.326598    -2.039927     8.375456     0.135189
H     12.769336    -3.179886     7.342895     0.131838
H     11.849574    -1.965887     6.849831     0.146434
H     11.808878    19.953753     9.089624     0.456009
H      9.385000    -7.128255    13.642175     0.081050
H      0.680803    -1.558668    11.088413     0.114696
H     11.978818     0.219567    11.382483     0.119676
H     14.526424    -3.598594    10.995549     0.087774
H     11.014335    -1.868869    11.298463     0.080184
H      1.560316     0.335733    11.123790     0.115380
H     10.583523    16.029638    14.599560     0.093762
H     11.421296    17.170874    13.843381     0.103665
H      2.529271     2.371830    11.634542     0.091470
H      6.080118    17.250020    14.029109     0.090400
H      6.928326    -6.989111    13.622276     0.098578
H     12.892617     1.997801    11.689819     0.116496
H     10.520913    15.280303    12.271325     0.152901
H      9.793452    15.437319    10.854042     0.142920
H      8.942262    15.047971    12.151928     0.141263
H      8.180514    18.552101    11.380272     0.103369
H      8.140265    17.218106    10.493641     0.095854
H      6.118876    17.456821    11.716351     0.096604
H      6.871680    16.112614    12.143084     0.090651
H      8.670955    15.173073    15.141267     0.149183
H      7.867467    15.065843    13.761572     0.144545
H      7.081868    15.356896    15.123579     0.148866
H     11.038186    -6.834649    15.486191     0.120324
H     11.316947    -8.185239    16.304279     0.112788
H     13.946542     4.003261    12.098863     0.078884
H      6.370805    -7.707809    16.291013     0.105496
H      6.576521    -6.714653    18.400354     0.107895
H     10.604393    -6.624018    17.964777     0.114061
H      9.565375    -5.214707    19.693818     0.050891
H     10.121406    -7.373353    20.421253     0.139388
H      8.623252    -7.583984    20.940850     0.147687
H      9.560903    -6.479768    21.624064     0.141138
H      7.357648    -4.492179    19.689396     0.136182
H      7.800386    -4.816423    21.192909     0.130899
H      6.880624    -5.850429    20.388087     0.144597
H      6.839779    10.660469     0.285225     0.457199
H      4.415901     2.613098    21.462657     0.079885
H     10.618703    -2.383319    17.916134     0.115054
H      7.009719    -3.017764    16.229103     0.124074
H      9.557325    -1.443778    19.729195     0.087698
H      6.045236    -2.046310    18.079752     0.082603
H     11.498216    -3.299882    16.257847     0.118758
H      5.614423    17.394270     0.928641     0.094169
H      6.452197    16.168782     0.318391     0.108153
H     12.467171    -3.875606    14.239159     0.089934
H      1.111019    16.290055     0.156985     0.090370
H      1.959227     2.526292    21.352105     0.099075
H      7.923518    -3.640721    14.535439     0.115382
H      5.551814    15.752627     2.741701     0.148760
H      4.824352    14.446716     3.314363     0.143814
H      3.973163    15.765392     3.002605     0.140273
H      3.211415    13.345054     0.353768     0.103210
H      3.171166    13.244206     1.952357     0.097406
H      1.149777    14.183747     1.134268     0.095040
H      1.902580    15.225412     2.085020     0.089610
H      3.701855    18.291685     1.399594     0.149049
H      2.898368    17.150449     2.182306     0.144286
H      2.112769    18.184455     1.249243     0.151523
H      6.069087     4.063259    20.286379     0.121920
H      6.347848     5.447039    21.046980     0.115426
H      8.977443    -4.289208    12.594138     0.078963
H      1.401705     5.196835    20.640147     0.107464
H      1.607422     6.527000    18.725378     0.106519
H      5.635293     6.104462    18.864674     0.115981
H      4.596275     6.897200    16.779655     0.050622
H      5.152306     8.606500    18.285379     0.142903
H      3.654153     9.161799    18.207993     0.145937
H      4.591803     9.201372    16.910107     0.140533
H      2.388549     6.532106    16.156139     0.138515
H      2.831287     7.996309    15.685185     0.133182
H      1.911525     7.816316    16.983071     0.147585
H     13.036171    -5.083222     9.374850     0.460613
H      0.553050    17.280657    12.994338     0.079820
H      9.257247    16.707486     6.894052     0.115922
H     12.866232    15.563698     5.501091     0.122036
H     10.318625    17.807872     8.614249     0.086916
H     13.830715    16.680679     7.267720     0.081379
H      8.377734    15.729649     5.271142     0.116513
H     14.261527    -7.892909    15.528201     0.095345
H     13.423754    -7.808656    14.161772     0.108945
H      7.408779    14.269276     3.763206     0.089143
H      3.857932    -8.009075    14.186094     0.091838
H      3.009723    17.228319    12.863886     0.099403
H     11.952433    14.408420     4.114763     0.116704
H     14.324136    -5.501931    15.013026     0.150464
H      0.144598    -4.353035    14.168405     0.144834
H      0.995788    -5.282364    15.154533     0.138763
H      1.757535    -6.366155    11.734040     0.103655
H      1.797784    -4.931313    12.445998     0.098492
H      3.819173    -6.109568    12.850620     0.097449
H      3.066370    -5.807026    14.228104     0.089184
H      1.267095    -7.933758    16.540861     0.149525
H      2.070582    -6.685292    15.943878     0.144286
H      2.856181    -8.010351    16.372822     0.148278
H     13.806863    15.536890    13.662075     0.120248
H     13.528102    15.503700    15.240764     0.113147
H     10.898508    13.051447     2.582506     0.082030
H      3.567245    15.276474    14.820665     0.103096
H      3.361528    12.953153    15.015237     0.104893
H     14.240657    13.285056    14.718957     0.118254
H      0.372675    11.083007    14.362978     0.053564
H     14.723644    11.532353    16.596138     0.143034
H      1.314797    11.187684    17.038347     0.146233
H      0.377147    10.043895    16.423676     0.139000
H      2.580402    10.725573    13.735039     0.135189
H      2.137664     9.585614    14.767600     0.131838
H      3.057426    10.799613    15.260664     0.146434
H      3.098122     7.188253    13.020871     0.456010
H      5.522000     5.637245     8.468320     0.081050
H     14.226197    11.206832    11.022082     0.114696
H      2.928182    12.985067    10.728012     0.119676
H      0.380576     9.166906    11.114946     0.087774
H      3.892665    10.896631    10.812032     0.080183
H     13.346684    13.101233    10.986705     0.115379
H      4.323477     3.264138     7.510935     0.093761
H      3.485704     4.405374     8.267114     0.103665
H     12.377729    15.137330    10.475953     0.091470
H      8.826882     4.484520     8.081386     0.090399
H      7.978674     5.776389     8.488219     0.098578
H      2.014383    14.763301    10.420676     0.116496
H      4.386087     2.514803     9.839170     0.152901
H      5.113548     2.671819    11.256453     0.142920
H      5.964738     2.282471     9.958567     0.141263
H      6.726486     5.786601    10.730223     0.103369
H      6.766735     4.452606    11.616854     0.095854
H      8.788124     4.691321    10.394144     0.096604
H      8.035320     3.347114     9.967411     0.090650
H      6.236045     2.407573     6.969228     0.149183
H      7.039533     2.300343     8.348923     0.144544
H      7.825132     2.591396     6.986916     0.148866
H      3.868814     5.930851     6.624304     0.120324
H      3.590053     4.580261     5.806216     0.112788
H      0.960458    16.768761    10.011632     0.078882
H      8.536195     5.057691     5.819482     0.105496
H      8.330479     6.050847     3.710141     0.107895
H      4.302607     6.141482     4.145718     0.114061
H      5.341625     7.550793     2.416677     0.050891
H      4.785594     5.392147     1.689242     0.139388
H      6.283748     5.181516     1.169645     0.147688
H      5.346097     6.285732     0.486431     0.141137
H      7.549352     8.273321     2.421099     0.136181
H      7.106614     7.949077     0.917586     0.130899
H      8.026376     6.915071     1.722408     0.144597
H      8.067221    -2.105031    21.825270     0.457197
H     10.491099    15.378598     0.647838     0.079885
H      4.288297    10.382181     4.194361     0.115053
H      7.897281     9.747736     5.881392     0.124074
H      5.349675    11.321722     2.381300     0.087697
H      8.861764    10.719190     4.030743     0.082600
H      3.408784     9.465618     5.852648     0.118758
H      9.292577     4.628770    21.181854     0.094169
H      8.454803     3.403282    21.792104     0.108153
H      2.439829     8.889894     7.871336     0.089934
H     13.795981     3.524555    21.953510     0.090370
H     12.947773    15.291792     0.758390     0.099076
H      6.983482     9.124779     7.575056     0.115381
H      9.355186     2.987127    19.368794     0.148761
H     10.082648     1.681216    18.796132     0.143815
H     10.933837     2.999893    19.107890     0.140274
H     11.695585     0.579554    21.756727     0.103211
H     11.735834     0.478706    20.158138     0.097407
H     13.757223     1.418247    20.976227     0.095041
H     13.004420     2.459912    20.025475     0.089611
H     11.205145     5.526185    20.710901     0.149049
H     12.008632     4.384949    19.928189     0.144287
H     12.794231     5.418955    20.861252     0.151523
H      8.837913    16.828759     1.824116     0.121920
H      8.559152    18.212539     1.063515     0.115426
H      5.929557     8.476292     9.516357     0.078961
H     13.505295    17.962335     1.470348     0.107464
H     13.299578    19.292500     3.385117     0.106519
H      9.271707    18.869962     3.245821     0.115981
H     10.310725    19.662700     5.330840     0.050622
H      9.754694    21.372000     3.825116     0.142902
H     11.252847    21.927299     3.902502     0.145936
H     10.315197    21.966872     5.200388     0.140534
H     12.518451    19.297606     5.954356     0.138515
H     12.075713    20.761809     6.425310     0.133182
H     12.995475    20.581816     5.127424     0.147585
C     14.336062     5.034713     8.260481    -0.094122
C      3.990604     3.218183    16.116340     0.082878
C     14.428485     6.511682     8.727012     0.069318
C      0.699138     6.585721     9.739673     0.565728
C      4.701668     3.912626    15.161166    -0.197975
C      2.590837     3.243714    15.974833    -0.188841
C      4.063648     4.566219    14.126395     0.071021
C      2.022880     3.910073    14.917951     0.055810
C      5.974726     2.392255    17.356739    -0.207016
C     13.055551     4.534306     7.552945     0.153854
C      0.678268     4.566219     7.524201    -0.206641
C      6.551626     1.522924    18.278746     0.083728
C     11.888332     4.975992     8.401988    -0.240465
C      3.902653     1.632707    18.035531    -0.201352
C     14.669979     7.508667     7.575056    -0.499307
C     13.139030     6.857627     9.498669    -0.240283
C     11.889823     6.440195     8.722590    -0.155382
C     12.879648     5.102370     6.126818    -0.510238
C      0.757276     3.062443     7.568422    -0.236228
C      4.543654     0.814439    18.948694     0.062517
C      4.627133     2.427998    17.188699     0.095326
C     14.592462     2.302896     7.486614     0.141762
C     13.334311     2.893939     7.457870    -0.029135
C     12.198398     2.106307     7.309730    -0.143608
C     12.320635     0.726357     7.192544    -0.183784
C     13.578786     0.134038     7.223499     0.084009
C     14.714700     0.922946     7.369428    -0.262559
C     13.815808    -1.428459     7.099680     0.088954
C     14.298794    -1.770575     5.724407    -0.481732
C     12.581508    -2.223750     7.446815    -0.491448
C      9.367112    17.401930    13.620065    -0.096808
C     13.928654    -0.417432    11.265297     0.085382
C      9.459535    17.067473    12.107707     0.067457
C     10.637188    17.907443    11.537256     0.558290
C     14.639717    -1.591858    11.141478    -0.195235
C     12.528886    -0.552746    11.313940    -0.189522
C     14.001698    -2.814793    11.092835     0.063215
C     11.960930    -1.801212    11.265297     0.053272
C      1.005775     1.069749    11.360372    -0.204354
C      8.086600    17.039389    14.407199     0.155138
C     10.616318    16.998540    14.393932    -0.195157
C      1.582676     2.302896    11.652231     0.077948
C      6.919382    17.553839    13.600165    -0.239747
C     13.840702     2.037374    11.678763    -0.202986
C      9.701028    15.571357    11.820271    -0.504390
C      8.170079    17.562775    11.422282    -0.234508
C      6.920873    17.099387    12.171827    -0.154450
C      7.910698    15.520295    14.628303    -0.511010
C     10.695325    -7.742276    15.674130    -0.240163
C     14.481703     3.237331    11.930823     0.065363
C     14.565182     0.906350    11.413438     0.097134
C      9.623512    -7.433351    16.372822     0.145819
C      8.365361    -7.753765    15.875335    -0.034147
C      7.229448    -7.488242    16.631514    -0.140461
C      7.351685    -6.899753    17.885179    -0.192700
C      8.609836    -6.576786    18.382666     0.084242
C      9.745749    -6.844861    17.626487    -0.256941
C      8.846857    -5.902767    19.797737     0.093234
C      9.329844    -6.922731    20.781654    -0.482033
C      7.612558    -5.204494    20.312912    -0.489503
C      4.398012    15.859857     0.229949    -0.098116
C      8.959554    -2.800751    16.839353     0.090115
C      4.490436    14.717345     1.275776     0.066415
C      5.668089    13.803335     0.833566     0.563869
C      9.670618    -2.320768    17.918345    -0.201705
C      7.559787    -2.690967    16.932217    -0.189353
C      9.032599    -1.751427    19.001759     0.069593
C      6.991830    -2.108861    18.037742     0.046206
C     10.943676    -3.462004    15.503879    -0.211740
C      3.117501    16.722805     0.150351     0.155081
C      5.647219    16.731741     0.192361    -0.200523
C     11.520577    -3.825820    14.290013     0.081239
C      1.950283    15.766669     0.108341    -0.239490
C      8.871603    -3.670081    14.506696    -0.200972
C      4.731929    15.216476     2.715169    -0.497039
C      3.200980    13.876098     1.189545    -0.237179
C      1.951774    14.756918     1.216077    -0.152564
C      2.941598    17.673835     1.355373    -0.511092
C      5.726226     4.679832    20.978438    -0.239491
C      9.512604    -4.051770    13.341473     0.066432
C      9.596083    -3.334349    15.618854     0.094016
C      4.654413     5.130454    20.361555     0.141098
C      3.396262     4.859826    20.887785    -0.035672
C      2.260348     5.381935    20.279746    -0.143821
C      2.382586     6.173396    19.143267    -0.189177
C      3.640737     6.442748    18.614826     0.085717
C      4.776650     5.921915    19.225075    -0.259307
C      3.877758     7.331227    17.323573     0.095679
C      4.360745     8.693305    17.714929    -0.484201
C      2.643458     7.428244    16.461264    -0.499146
C      0.570938    -7.730787    13.850014    -0.094122
C     10.916396    15.983683     5.994155     0.082880
C      0.478515    -6.253818    13.383483     0.069319
C     14.207862    -6.179779    12.370822     0.565728
C     10.205332    16.678126     6.949329    -0.197975
C     12.316163    16.009214     6.135662    -0.188841
C     10.843352    17.331719     7.984100     0.071022
C     12.884120    16.675573     7.192544     0.055811
C      8.932274    15.157755     4.753756    -0.207016
C      1.851449    -8.231194    14.557550     0.153854
C     14.228731    -8.199281    14.586294    -0.206641
C      8.355374    14.288424     3.831749     0.083730
C      3.018668    -7.789508    13.708507    -0.240465
C     11.004347    14.398207     4.074964    -0.201352
C      0.237021    -5.256833    14.535439    -0.499307
C      1.767970    -5.907873    12.611826    -0.240283
C      3.017177    -6.325305    13.387905    -0.155382
C      2.027352    -7.663130    15.983677    -0.510239
C     14.149724    15.827943    14.542073    -0.236228
C     10.363346    13.579939     3.161801     0.062518
C     10.279867    15.193498     4.921796     0.095327
C      0.314538    15.068396    14.623881     0.141762
C      1.572688    15.659439    14.652625    -0.029135
C      2.708602    14.871807    14.800765    -0.143608
C      2.586364    13.491857    14.917951    -0.183784
C      1.328214    12.899538    14.886996     0.084009
C      0.192300    13.688446    14.741067    -0.262558
C      1.091192    11.337041    15.010815     0.088954
C      0.608206    10.994925    16.386088    -0.481733
C      2.325492    10.541750    14.663680    -0.491447
C      5.539888     4.636430     8.490430    -0.096808
C      0.978346    12.348068    10.845198     0.085381
C      5.447465     4.301973    10.002788     0.067457
C      4.269812     5.141943    10.573239     0.558290
C      0.267283    11.173642    10.969017    -0.195236
C      2.378114    12.212754    10.796555    -0.189521
C      0.905302     9.950707    11.017660     0.063216
C      2.946070    10.964288    10.845198     0.053272
C     13.901225    13.835249    10.750123    -0.204354
C      6.820400     4.273889     7.703296     0.155138
C      4.290682     4.233040     7.716563    -0.195157
C     13.324324    15.068396    10.458264     0.077949
C      7.987618     4.788339     8.510330    -0.239747
C      1.066298    14.802874    10.431732    -0.202985
C      5.205972     2.805857    10.290224    -0.504390
C      6.736921     4.797275    10.688213    -0.234507
C      7.986127     4.333887     9.938668    -0.154450
C      6.996302     2.754795     7.482192    -0.511009
C      4.211675     5.023224     6.436365    -0.240163
C      0.425297    16.002831    10.179672     0.065362
C      0.341818    13.671850    10.697057     0.097134
C      5.283488     5.332149     5.737673     0.145819
C      6.541639     5.011735     6.235160    -0.034147
C      7.677552     5.277258     5.478981    -0.140461
C      7.555315     5.865747     4.225316    -0.192700
C      6.297164     6.188714     3.727829     0.084242
C      5.161251     5.920639     4.484008    -0.256941
C      6.060143     6.862733     2.312758     0.093234
C      5.577156     5.842769     1.328841    -0.482033
C      7.294442     7.561006     1.797583    -0.489503
C     10.508988     3.094357    21.880546    -0.098116
C      5.947446     9.964749     5.271142     0.090115
C     10.416564     1.951845    20.834719     0.066415
C      9.238911     1.037835    21.276929     0.563869
C      5.236382    10.444732     4.192150    -0.201706
C      7.347213    10.074533     5.178278    -0.189352
C      5.874401    11.014073     3.108736     0.069594
C      7.915170    10.656639     4.072753     0.046205
C      3.963324     9.303496     6.606616    -0.211741
C     11.789499     3.957305    21.960144     0.155081
C      9.259781     3.966241    21.918134    -0.200523
C      3.386423     8.939680     7.820482     0.081239
C     12.956717     3.001169    22.002154    -0.239489
C      6.035397     9.095419     7.603799    -0.200972
C     10.175071     2.450976    19.395326    -0.497040
C     11.706020     1.110598    20.920950    -0.237180
C     12.955226     1.991418    20.894418    -0.152564
C     11.965402     4.908335    20.755122    -0.511092
C      9.180774    17.445332     1.132057    -0.239491
C      5.394396     8.713730     8.769022     0.066431
C      5.310917     9.431151     6.491641     0.094015
C     10.252587    17.895954     1.748940     0.141098
C     11.510738    17.625326     1.222710    -0.035672
C     12.646652    18.147435     1.830749    -0.143821
C     12.524414    18.938896     2.967228    -0.189177
C     11.266263    19.208248     3.495669     0.085717
C     10.130350    18.687415     2.885420    -0.259307
C     11.029242    20.096727     4.786922     0.095679
C     10.546255    21.458805     4.395566    -0.484201
C     12.263542    20.193744     5.649231    -0.499146
N      2.741397     4.554347    13.983340    -0.254518
N      5.853979     0.722527    19.059247    -0.183857
N     12.679447    -2.932746    11.174644    -0.243393
N      0.885029     3.379028    11.955145    -0.181467
N      7.710348    -1.621601    19.063005    -0.246838
N     10.822929    -4.101555    13.206599    -0.180391
N     12.165603    17.319847     8.127155    -0.254519
N      9.053021    13.488027     3.051248    -0.183857
N      2.227553     9.832754    10.935851    -0.243395
N     14.021971    16.144528    10.155350    -0.181469
N      7.196652    11.143899     3.047490    -0.246839
N      4.084071     8.663945     8.903896    -0.180392
O      0.597771     5.815451    10.726686    -0.549587
O      1.632316     7.408203     9.550628    -0.518999
O     10.535820    -6.383644    11.710824    -0.550018
O     11.570366    17.332485    10.919489    -0.513559
O      5.566721     0.568192    21.783481    -0.550826
O      6.601267    13.555812     1.640378    -0.517266
O     14.309229    18.580951    11.383809    -0.549590
O     13.274683    -5.357297    12.559867    -0.519000
O      4.371180     6.381856    10.399671    -0.550018
O      3.336634     4.566985    11.191006    -0.513558
O      9.340279    13.333692     0.327014    -0.550827
O      8.305733     0.790312    20.470117    -0.517268
O      2.484550     7.186849    12.447988    -0.770372
O     12.422450    -5.578651     9.662507    -0.770372
O      7.453500    11.157302     0.000000    -0.765601

The following XYZ coordinates are in angstroms. Other properties are in atomic units.
The sperically averaged electron density of each atom fit to a function of the form exp(a - br)
eigen_1, eigen_2 and eigen_3 are the three eigenvalues of traceless quadrupole moment tensor
  atom number  atomic symbol              X              Y              Z     net charge C6 coefficient C8 coefficient C10 coefficient fluctuating dipole atomic polarizability isotropic forcefield polarizability              a              b squared Pearson coefficient          <r^3>          <r^4>         wp_QDO          m_QDO          q_QDO       dipole_x       dipole_y       dipole_z         dipole            Qxy            Qxz            Qyz     Q(x^2-y^2)  Q(3z^2 - R^2)        eigen_1        eigen_2        eigen_3 static polarizability      alpha(xx)      alpha(xy)      alpha(xz)      alpha(yy)      alpha(yz)      alpha(zz) atomic spin moment
            1             Ni       1.748144       5.261173      12.271767       0.443309     162.643479 0.32360155E+04  0.11735835E+06                                22.491533                           17.215483       0.376581       1.909890                    0.997570      55.624454     158.862172       0.491749       0.343447      -1.195729       0.096742       0.031736      -0.173906       0.201518       0.098067       0.130756      -0.076526      -0.137716      -0.210426      -0.229010       0.073668       0.155343             31.066029      21.601452       2.236717       8.867525      33.704884      -9.056741      37.891751           1.278797
            2             Ni      11.686194      -4.768425      11.418302       0.442926     162.303952 0.32284628E+04  0.11699868E+06                                22.448626                           17.186059       0.394590       1.915088                    0.997550      55.585079     158.614544       0.492644       0.343074      -1.196231       0.093962      -0.169356       0.060978       0.203048       0.064807      -0.151522       0.114104      -0.071513      -0.012265      -0.230158       0.073363       0.156795             30.997980      21.568610       6.552310      -6.352931      44.576321       2.707765      26.849009           1.277193
            3             Ni       6.717094      -0.492748      20.530921       0.442748     162.767786 0.32391623E+04  0.11750217E+06                                22.504418                           17.225183       0.378968       1.910244                    0.997583      55.644022     158.943183       0.491549       0.343500      -1.195671       0.096156       0.135630       0.113512       0.201312      -0.164417       0.019481      -0.036321       0.056412       0.381060      -0.230983       0.075331       0.155652             31.083686      21.622054      -8.799204      -2.494326      29.015005       6.354696      42.613999           1.276848
            4             Ni      13.158856      18.026673       9.838728       0.443316     162.645335 0.32360579E+04  0.11736029E+06                                22.491686                           17.215582       0.376575       1.909886                    0.997570      55.624831     158.863623       0.491748       0.343446      -1.195729      -0.096758       0.031730       0.173916       0.201534      -0.098082       0.130783       0.076535      -0.137755      -0.210413      -0.229049       0.073686       0.155363             31.066269      21.601597      -2.236744       8.867608      33.705139       9.056837      37.892072           1.278819
            5             Ni       3.220806       7.997075      10.692193       0.442927     162.305084 0.32284880E+04  0.11699979E+06                                22.448697                           17.186099       0.394604       1.915090                    0.997550      55.585360     158.615375       0.492644       0.343073      -1.196232      -0.093973      -0.169362      -0.060985       0.203060      -0.064820      -0.151535      -0.114112      -0.071530      -0.012256      -0.230181       0.073376       0.156805             30.998099      21.568678      -6.552387      -6.352929      44.576552      -2.707763      26.849067           1.277210
            6             Ni       8.189906      12.272752       1.579574       0.442749     162.769765 0.32392096E+04  0.11750430E+06                                22.504555                           17.225275       0.378967       1.910240                    0.997583      55.644489     158.944749       0.491549       0.343498      -1.195672      -0.096173       0.135645      -0.113514       0.201331       0.164450       0.019477       0.036323       0.056400       0.381113      -0.231024       0.075354       0.155670             31.083892      21.622182       8.799277      -2.494365      29.015195      -6.354785      42.614298           1.276874
            7              H       1.870829       7.682278      12.735645       0.460614       0.410568 0.25049297E+01  0.19300808E+02                                 1.121907                            1.098473      -1.370849       2.460259                    0.999686       2.183504       6.335613       0.440060       1.806402      -0.619889      -0.020721       0.013892      -0.002344       0.025057      -0.016885       0.004526       0.010053       0.007974       0.009083      -0.023245       0.006706       0.016539              1.147825       1.132365      -0.205087      -0.008804       1.233051       0.052351       1.078059          -0.000827
            8              H      14.353950       4.515157       9.116157       0.079820       1.053579 0.89208329E+01  0.91406302E+02                                 1.793393                            1.807400      -1.478253       2.157842                    0.990136       4.264525      12.832325       0.435312       1.373202      -0.685796       0.007352      -0.018830       0.028333       0.034805      -0.009364      -0.002489      -0.005629       0.002223      -0.005574      -0.011957       0.001271       0.010686              1.820734       1.651098       0.007794       0.101144       1.885508      -0.169332       1.925596           0.000086
            9              H       5.649753       3.941986      15.216443       0.115921       1.223444 0.93203238E+01  0.93561010E+02                                 1.781795                            1.703622      -1.019497       2.387470                    0.997853       3.403928       9.148104       0.522511       1.167741      -0.736980       0.034311       0.000187       0.003038       0.034445       0.003809      -0.001723      -0.011623       0.025512      -0.006012      -0.019633       0.004411       0.015222              1.805989       2.196922      -0.105064       0.191972       1.460384      -0.177548       1.760662           0.000407
           10              H       2.040768       2.798198      16.609404       0.122036       1.184628 0.87703122E+01  0.86853179E+02                                 1.757477                            1.662664      -1.002393       2.402829                    0.997990       3.337992       8.958000       0.523251       1.182022      -0.733542      -0.021440      -0.015432       0.024057       0.035729       0.004146      -0.002368      -0.012071       0.027189      -0.006701      -0.020602       0.004078       0.016524              1.812376       1.703396       0.130951      -0.177804       1.630767      -0.428669       2.102966           0.000233
           11              H       4.588375       5.042372      13.496246       0.086916       1.368927 0.99875375E+01  0.10337788E+03                                 2.029518                            1.839206      -0.975282       2.401373                    0.997485       3.692652      10.526457       0.465911       1.270088      -0.712091       0.025433       0.019620      -0.032941       0.046010       0.003705      -0.003207      -0.016596       0.022254      -0.008988      -0.023256       0.006695       0.016561              2.200369       1.831398       0.218971      -0.435765       1.911486      -0.641622       2.858224          -0.000142
           12              H       1.076285       3.915179      14.842775       0.081379       1.774788 0.14379727E+02  0.16234554E+03                                 2.386586                            2.194849      -1.267852       2.259344                    0.994126       3.961467      11.630780       0.431844       1.256290      -0.717090      -0.048145      -0.007170       0.003044       0.048772       0.010276      -0.011882      -0.006187       0.038432      -0.011812      -0.020579      -0.008374       0.028953              2.483193       3.349104       0.031003       0.418394       1.835846      -0.050678       2.264629          -0.001034
           13              H       6.529266       2.964149      16.839353       0.116513       1.192257 0.90457402E+01  0.90116188E+02                                 1.750703                            1.678263      -0.993150       2.399556                    0.998078       3.366111       9.008149       0.526551       1.167636      -0.737096       0.019334       0.022739      -0.017202       0.034450       0.005118      -0.001506      -0.013490       0.018572      -0.022934      -0.020260       0.004416       0.015844              1.765878       1.711322       0.104803      -0.078668       1.694692      -0.404564       1.891622           0.000395
           14              H       0.645473       4.872591       6.582294       0.095345       1.229201 0.10359587E+02  0.10741281E+03                                 1.833230                            1.830528      -0.832956       2.459491                    0.998127       3.639441      10.134711       0.487024       1.212946      -0.725704      -0.009201       0.004086      -0.022253       0.024424      -0.004409      -0.000577      -0.001003      -0.011502       0.017593      -0.010226       0.004008       0.006217              1.829989       1.750801       0.019673      -0.000245       1.690688      -0.266127       2.048478           0.000003
           15              H       1.483246       4.956844       7.948723       0.108945       0.995490 0.72726000E+01  0.70607912E+02                                 1.726989                            1.631679      -1.076429       2.356114                    0.993966       3.783895      10.981421       0.459549       1.372811      -0.687788       0.021821       0.009720       0.020051       0.031188       0.005686       0.006841       0.003675       0.006399      -0.009857      -0.007231      -0.004856       0.012087              1.837631       2.411571       0.362546       0.243767       1.652357       0.169711       1.448965          -0.000074
           16              H       7.498221       1.503776      18.347289       0.089143       1.302412 0.93766430E+01  0.95558861E+02                                 1.945456                            1.766010      -1.207105       2.288155                    0.995427       3.768480      10.668103       0.481851       1.247297      -0.715145       0.046051      -0.001342       0.003354       0.046192       0.002249      -0.008868      -0.012381       0.013758      -0.030088      -0.020124       0.002576       0.017548              2.095239       2.970918      -0.207472       0.446514       1.575337      -0.068460       1.739460           0.000351
           17              H      11.049068       4.756425       7.924401       0.091838       1.142710 0.84394152E+01  0.84223666E+02                                 1.821775                            1.700887      -1.057976       2.351769                    0.995654       3.832311      10.925671       0.477435       1.285493      -0.705972      -0.014751       0.001176      -0.017027       0.022558      -0.000521       0.003709       0.003092       0.000628      -0.000706      -0.005131       0.000568       0.004563              1.945664       2.764424       0.151149       0.358546       1.526189       0.093304       1.546377           0.000012
           18              H      11.897277       4.462819       9.246609       0.099403       1.200259 0.10114924E+02  0.10474824E+03                                 1.830439                            1.829643      -0.957929       2.401095                    0.997459       3.723498      10.524693       0.476563       1.241084      -0.718132       0.008264      -0.006452       0.022329       0.024668      -0.001298       0.000208      -0.002951      -0.006489       0.020172      -0.006866      -0.000984       0.007850              1.827727       1.731971      -0.014757       0.026473       1.818456      -0.325639       1.932753           0.000015
           19              H       2.954567       1.642920      17.995732       0.116704       1.213963 0.90972833E+01  0.91070170E+02                                 1.797006                            1.702204      -1.006768       2.396463                    0.998077       3.405899       9.239638       0.512270       1.194381      -0.730426      -0.034629       0.002222       0.000010       0.034700       0.003417      -0.002484      -0.013704       0.021646      -0.018770      -0.020716       0.004855       0.015861              1.847081       2.352274      -0.119399       0.187110       1.506221      -0.157558       1.682749           0.000212
           20              H       0.582864       7.263569       7.097469       0.150464       1.142202 0.89509528E+01  0.89778346E+02                                 1.766464                            1.716261      -1.132708       2.343452                    0.997331       3.456297       9.570644       0.494852       1.234038      -0.720164       0.014690      -0.009680      -0.001673       0.017672      -0.002232      -0.005230      -0.002962       0.001389      -0.009289      -0.007864       0.002382       0.005482              1.796377       2.224180      -0.078223      -0.349375       1.603333       0.043818       1.561619          -0.000046
           21              H      14.762402       8.412464       7.942090       0.144834       1.243104 0.95489864E+01  0.96741134E+02                                 1.827897                            1.738824      -1.157026       2.321497                    0.998057       3.453668       9.420275       0.509175       1.187368      -0.731623       0.002659       0.010395       0.011393       0.015650       0.003903      -0.002957       0.000960      -0.007739       0.001410      -0.007015       0.001738       0.005277              1.888160       1.594514       0.199084       0.062814       2.513440       0.299446       1.556525          -0.000033
           22              H      13.911212       7.483136       6.955962       0.138763       1.136452 0.84954797E+01  0.83422537E+02                                 1.703034                            1.625812      -1.043507       2.375784                    0.998399       3.354620       8.949899       0.534597       1.166767      -0.736298      -0.012797      -0.005965      -0.004050       0.014688       0.000537       0.000834      -0.002644      -0.000260       0.004194      -0.002831      -0.000440       0.003271              1.740955       2.068146       0.152510       0.457396       1.502938       0.024563       1.651781           0.000180
           23              H      13.149465       6.399345      10.376455       0.103655       1.377202 0.11886458E+02  0.12765584E+03                                 1.985560                            1.967311      -1.103618       2.326610                    0.996992       3.772476      10.719490       0.467082       1.221026      -0.723922      -0.000822      -0.019799       0.019804       0.028016       0.003606      -0.005121      -0.004923       0.001143       0.009290      -0.005307      -0.004407       0.009714              1.988994       1.847794      -0.026163       0.119322       1.872434      -0.300620       2.246754          -0.000209
           24              H      13.109216       7.834187       9.664497       0.098492       1.237282 0.96315112E+01  0.97245090E+02                                 1.784055                            1.717870      -0.731862       2.502189                    0.999370       3.460106       9.252173       0.527978       1.148993      -0.741770      -0.001524       0.022902      -0.005035       0.023498       0.000116       0.000084       0.000644      -0.003662      -0.017144      -0.005755       0.001023       0.004732              1.831078       1.570380       0.039351       0.023572       2.468395       0.234615       1.454460          -0.000017
           25              H      11.087827       6.655932       9.259875       0.097448       1.181312 0.86580793E+01  0.84296132E+02                                 1.662951                            1.574787      -0.621736       2.553580                    0.999834       3.270741       8.320049       0.585688       1.074121      -0.761736      -0.017538      -0.000812       0.020580       0.027051       0.003074      -0.005664       0.005079       0.004535       0.000656      -0.009454       0.002387       0.007067              1.731904       2.316599      -0.165890      -0.348174       1.418320       0.118824       1.460792           0.000021
           26              H      11.840630       6.958474       7.882391       0.089184       1.241801 0.10237577E+02  0.10468359E+03                                 1.762912                            1.751504      -0.866685       2.437030                    0.998361       3.538833       9.443179       0.533050       1.123716      -0.747829       0.007400       0.007931      -0.024156       0.026480       0.004260       0.005317      -0.002062      -0.010394       0.005269      -0.010295       0.004439       0.005856              1.763324       1.682617      -0.076162       0.079513       1.727672      -0.298257       1.879683           0.000009
           27              H      13.639905       4.831742       5.569634       0.149525       1.121263 0.87282731E+01  0.85876144E+02                                 1.661655                            1.630779      -1.019685       2.390055                    0.999016       3.246417       8.534702       0.544840       1.142597      -0.743726       0.013796      -0.008673      -0.002303       0.016458      -0.005990      -0.001340       0.001213       0.002545      -0.001321      -0.005905      -0.000889       0.006794              1.651808       1.916982      -0.174241      -0.260071       1.408396       0.087839       1.630046          -0.000005
           28              H      12.836418       6.080208       6.166617       0.144287       1.117441 0.85943951E+01  0.84687131E+02                                 1.682754                            1.634926      -1.096262       2.351043                    0.998091       3.383815       9.060467       0.532956       1.166305      -0.735948       0.001817       0.011804       0.008596       0.014715       0.000283       0.000398      -0.001200      -0.003524       0.006836      -0.002974       0.000057       0.002917              1.694185       1.454556       0.025860       0.071008       2.195095       0.061061       1.432904           0.000007
           29              H      12.050819       4.755149       5.737673       0.148279       1.148801 0.85566609E+01  0.83938626E+02                                 1.706263                            1.625624      -0.986202       2.408230                    0.998999       3.245269       8.574939       0.539115       1.158156      -0.739733      -0.012181      -0.007480       0.000797       0.014316       0.003602       0.000770      -0.001316       0.003708       0.000126      -0.004575       0.000545       0.004030              1.747556       2.181579       0.236195       0.403140       1.466938       0.090701       1.594151           0.000001
           30              H       1.100137       2.771390       8.448420       0.120248       1.044256 0.84140067E+01  0.84160826E+02                                 1.741347                            1.724016      -0.970252       2.407372                    0.996138       3.706970      10.685309       0.462262       1.324680      -0.698577      -0.010111      -0.007732       0.029086       0.031749       0.000285       0.002589       0.000300      -0.018271       0.023752      -0.013411       0.005144       0.008267              1.751683       1.695253       0.075266       0.318714       1.591133      -0.146943       1.968664          -0.000064
           31              H       1.378897       2.738200       6.869731       0.113147       1.238434 0.98199416E+01  0.99907635E+02                                 1.813568                            1.757261      -0.748098       2.507792                    0.999018       3.435585       9.306261       0.510530       1.179220      -0.734915       0.002636      -0.008506      -0.027943       0.029327       0.000637      -0.008653       0.005242      -0.008456       0.015064      -0.012027       0.000440       0.011586              1.831499       2.086065       0.041663      -0.446592       1.657599       0.121909       1.750834           0.000004
           32              H       4.008492       0.285947      19.527989       0.082031       1.838712 0.14941456E+02  0.17039510E+03                                 2.454742                            2.247637      -1.234429       2.274527                    0.994425       3.971462      11.737867       0.423596       1.267916      -0.715088      -0.028839      -0.017669       0.029548       0.044911       0.009097      -0.007407      -0.008704       0.036540      -0.018599      -0.020900      -0.005311       0.026211              2.553039       2.395982       0.335841      -0.458765       2.406931      -0.598871       2.856205          -0.000499
           33              H      11.339755       2.510974       7.289830       0.103097       1.183103 0.85740728E+01  0.85197613E+02                                 1.808757                            1.680881      -0.977510       2.403971                    0.997878       3.553666       9.839277       0.498825       1.235714      -0.718911      -0.033552       0.013923      -0.000757       0.036334       0.001660       0.000861       0.001046       0.006351      -0.053867      -0.018022       0.005422       0.012600              1.888288       2.392017      -0.462704       0.040591       1.939180       0.028729       1.333667          -0.000000
           34              H      11.545471       0.187653       7.095258       0.104893       1.268137 0.94866177E+01  0.95767577E+02                                 1.831009                            1.721272      -1.029058       2.373930                    0.997857       3.487815       9.437011       0.518060       1.171167      -0.735554      -0.031242      -0.017043      -0.002351       0.035666      -0.000653       0.001377       0.001504       0.011428      -0.066892      -0.022429       0.005487       0.016942              1.892049       2.036495       0.427412       0.109345       2.256003       0.097926       1.383647           0.000031
           35              H       0.666343       0.519556       7.391538       0.118254       1.270393 0.10227534E+02  0.10531321E+03                                 1.846908                            1.802243      -1.096381       2.353402                    0.996810       3.496961       9.587630       0.499467       1.190932      -0.731741       0.027081      -0.013682       0.000536       0.030346      -0.004525       0.003023       0.002568       0.000417      -0.050469      -0.017555       0.004608       0.012947              1.839037       2.072159      -0.159137       0.028200       2.014054       0.063214       1.430899           0.000015
           36              H      14.534325      -1.682493       7.747517       0.053563       1.510138 0.13255703E+02  0.14542328E+03                                 2.064900                            2.038456      -0.839647       2.433335                    0.996846       3.901682      10.988682       0.474945       1.175523      -0.735208       0.025736      -0.015067       0.018586       0.035140       0.001845       0.000986      -0.000805       0.008733      -0.008846      -0.004131      -0.002155       0.006286              2.065893       1.982306      -0.044761       0.389415       2.004658      -0.141993       2.210714          -0.000035
           37              H       0.183356      -1.233147       5.514357       0.143033       1.198553 0.90957572E+01  0.89997697E+02                                 1.706432                            1.637562      -1.102267       2.346852                    0.998548       3.270244       8.491017       0.559920       1.105574      -0.753388       0.009667       0.011128       0.004243       0.015339       0.005039       0.001827       0.001237       0.003746       0.003787      -0.006007       0.000193       0.005814              1.717979       1.906206       0.446554      -0.194271       1.796462      -0.013574       1.451270           0.000004
           38              H      13.592203      -1.577816       5.072148       0.146232       1.205812 0.97101377E+01  0.98385658E+02                                 1.776659                            1.746798      -0.930731       2.436528                    0.999129       3.311076       8.912810       0.512989       1.178396      -0.735996      -0.014106       0.005947      -0.000771       0.015328      -0.003379      -0.001717      -0.000949       0.008419       0.003027      -0.006206       0.000898       0.005307              1.756656       1.775443      -0.001309       0.386770       1.565918       0.017302       1.928606           0.000029
           39              H      14.529853      -2.721605       5.686819       0.139000       1.162100 0.85824537E+01  0.83944778E+02                                 1.695996                            1.608458      -0.922764       2.430042                    0.999299       3.230363       8.420944       0.553968       1.130419      -0.746980       0.000104      -0.011845       0.007907       0.014242      -0.002061      -0.001365      -0.004236      -0.005170       0.007040      -0.005618      -0.000537       0.006155              1.766173       1.390276      -0.112832      -0.059314       2.496973       0.226036       1.411271          -0.000053
           40              H      12.326598      -2.039927       8.375456       0.135189       1.246708 0.97822635E+01  0.10209364E+03                                 1.994213                            1.883369      -1.358965       2.225985                    0.994152       3.956827      11.835267       0.431603       1.359761      -0.690690       0.004403       0.010898       0.015857       0.019739      -0.000421       0.001244       0.005091       0.006233       0.017607      -0.008014       0.000130       0.007884              2.045939       1.505069       0.029111      -0.220963       1.790828       0.156712       2.841921          -0.000367
           41              H      12.769336      -3.179886       7.342895       0.131838       1.083110 0.76654134E+01  0.74789263E+02                                 1.783761                            1.638891      -0.951187       2.413225                    0.998816       3.573447      10.120704       0.477756       1.314002      -0.701099       0.011998      -0.008632      -0.006300       0.016067      -0.003177      -0.000551      -0.000857       0.000033      -0.012418      -0.004442      -0.000810       0.005252              1.952852       1.330093       0.087295       0.027018       2.958787       0.297367       1.569677           0.000061
           42              H      11.849574      -1.965887       6.849831       0.146434       1.133960 0.89663107E+01  0.90365468E+02                                 1.798180                            1.748691      -1.007224       2.401978                    0.998138       3.476538       9.788754       0.475197       1.278921      -0.710644      -0.002511       0.011572      -0.012276       0.017057      -0.001993       0.000571      -0.004194       0.002860      -0.001432      -0.005223       0.000702       0.004521              1.817369       1.813861      -0.034597       0.408169       1.820803      -0.003220       1.817444          -0.000054
           43              H      11.808878      19.953753       9.089624       0.456009       0.414250 0.25321746E+01  0.19550395E+02                                 1.125913                            1.102311      -1.371096       2.458116                    0.999675       2.191750       6.352007       0.440858       1.799475      -0.620902      -0.021129      -0.008778      -0.011192       0.025470       0.013075       0.011943      -0.008961       0.011034       0.017148      -0.023898       0.007421       0.016477              1.151999       1.136114       0.095294       0.182991       1.075357       0.041111       1.244524          -0.000827
           44              H       9.385000      -7.128255      13.642175       0.081050       1.044415 0.88174912E+01  0.90065505E+02                                 1.782279                            1.796536      -1.460392       2.166742                    0.990295       4.235523      12.716335       0.436852       1.372645      -0.686012       0.006927       0.033759       0.002661       0.034564       0.003312       0.008883       0.003268      -0.000814      -0.016296      -0.011314       0.000476       0.010838              1.809277       1.641878       0.082498      -0.056590       2.047537       0.066727       1.738417           0.000085
           45              H       0.680803      -1.558668      11.088413       0.114696       1.232364 0.94038029E+01  0.94622453E+02                                 1.791652                            1.712173      -1.037469       2.379413                    0.997708       3.415355       9.193726       0.520706       1.169023      -0.736678       0.034674       0.002195      -0.000846       0.034753      -0.003260      -0.003308       0.001986       0.008259      -0.058629      -0.019976       0.004535       0.015441              1.816317       2.211754       0.221409      -0.005143       1.849549      -0.041561       1.387647           0.000405
           46              H      11.978818       0.219567      11.382483       0.119676       1.181230 0.87362323E+01  0.86386556E+02                                 1.749831                            1.656051      -0.979699       2.411867                    0.998155       3.336956       8.933339       0.526174       1.177212      -0.734672      -0.021797       0.029761       0.001423       0.036916      -0.004077      -0.002143       0.001447       0.008315      -0.063109      -0.021218       0.004706       0.016512              1.804113       1.696178      -0.217852      -0.024374       2.343414       0.009834       1.372748           0.000232
           47              H      14.526424      -3.598594      10.995549       0.087774       1.358045 0.99023224E+01  0.10232958E+03                                 2.023845                            1.835380      -0.971716       2.403729                    0.997463       3.681877      10.505008       0.464618       1.275693      -0.710938       0.025758      -0.039018      -0.000254       0.046754      -0.003678      -0.000895       0.005145       0.003202      -0.064647      -0.022390       0.007240       0.015150              2.193406       1.826681      -0.482310       0.028346       3.163881      -0.089193       1.589656          -0.000142
           48              H      11.014335      -1.868869      11.298463       0.080184       1.785113 0.14480739E+02  0.16377318E+03                                 2.395611                            2.202295      -1.267562       2.258954                    0.994109       3.974570      11.679699       0.431184       1.256005      -0.717127      -0.049199       0.007553       0.004218       0.049953      -0.014531      -0.003430      -0.003232       0.023049      -0.058708      -0.021186      -0.007204       0.028390              2.493154       3.364041       0.349057      -0.237780       2.209847      -0.161400       1.905574          -0.001045
           49              H       1.560316       0.335733      11.123790       0.115380       1.197490 0.90954677E+01  0.90750901E+02                                 1.757655                            1.684391      -1.021578       2.388598                    0.997922       3.371051       9.033190       0.524793       1.169748      -0.736640       0.019299      -0.026558      -0.010695       0.034527      -0.003751      -0.003820       0.007006       0.007630      -0.051476      -0.019427       0.004231       0.015196              1.773066       1.717741      -0.121417      -0.051802       2.203413       0.118013       1.398044           0.000394
           50              H      10.583523      16.029638      14.599560       0.093762       1.224945 0.10301869E+02  0.10659450E+03                                 1.823555                            1.820945      -0.795775       2.473162                    0.998410       3.631792      10.081110       0.490432       1.207004      -0.727079      -0.009723      -0.021548       0.007722       0.024869       0.001747       0.004407      -0.001120      -0.014233       0.005887      -0.010010       0.003555       0.006456              1.820213       1.741062      -0.008935      -0.016919       2.177759      -0.022416       1.541819           0.000002
           51              H      11.421296      17.170874      13.843381       0.103665       1.010884 0.74082760E+01  0.72220927E+02                                 1.740309                            1.643269      -1.131308       2.334772                    0.993489       3.813680      11.071873       0.459651       1.366884      -0.688888       0.022896       0.012052      -0.019461       0.032376       0.003360      -0.008620      -0.001570       0.009505       0.002404      -0.006966      -0.005163       0.012128              1.852710       2.434188       0.029668      -0.442138       1.361378       0.003475       1.762564          -0.000075
           52              H       2.529271       2.371830      11.634542       0.091470       1.301357 0.93751748E+01  0.95611432E+02                                 1.950658                            1.770668      -1.227487       2.280402                    0.995224       3.769910      10.701960       0.478905       1.254083      -0.713643       0.045046       0.004298      -0.001164       0.045266      -0.008782       0.003291       0.009099       0.009501      -0.044632      -0.020107       0.002564       0.017544              2.101005       2.978881       0.492491      -0.043750       1.763062      -0.036920       1.561071           0.000354
           53              H       6.080118      17.250020      14.029109       0.090400       1.151229 0.85135827E+01  0.85106988E+02                                 1.826372                            1.704783      -1.059326       2.349669                    0.995682       3.844000      10.950178       0.478626       1.280139      -0.707065      -0.015696      -0.016214       0.007016       0.023632       0.003162      -0.001237      -0.001726       0.003035       0.007527      -0.004856       0.000467       0.004389              1.950882       2.773129       0.236076      -0.311657       1.463642      -0.055675       1.615875           0.000012
           54              H       6.928326      -6.989111      13.622276       0.098578       1.201002 0.10120391E+02  0.10480251E+03                                 1.830073                            1.829218      -0.956449       2.401893                    0.997464       3.723524      10.519243       0.477053       1.239838      -0.718426       0.007818       0.023418      -0.005203       0.025231       0.000905       0.000674      -0.001665      -0.012945      -0.000314      -0.006582      -0.000377       0.006959              1.827369       1.731272       0.030608      -0.000481       2.186265       0.113277       1.564570           0.000014
           55              H      12.892617       1.997801      11.689819       0.116496       1.202992 0.89932032E+01  0.89720856E+02                                 1.781633                            1.688880      -0.969703       2.411669                    0.998346       3.392986       9.172576       0.516194       1.189363      -0.731593      -0.034993      -0.000964      -0.002718       0.035111      -0.003818      -0.002145       0.005371       0.009260      -0.056318      -0.019990       0.004159       0.015832              1.830689       2.327665       0.218290       0.009752       1.760252       0.002323       1.404149           0.000214
           56              H      10.520913      15.280303      12.271325       0.152901       1.139098 0.89276314E+01  0.89535385E+02                                 1.767430                            1.717425      -1.146226       2.338768                    0.997296       3.452880       9.577928       0.492943       1.238941      -0.719054       0.014394       0.003102       0.009337       0.017436      -0.003607       0.003738       0.002997       0.001121      -0.009449      -0.007386       0.002019       0.005367              1.797245       2.224217      -0.263714       0.242098       1.535368      -0.003852       1.632152          -0.000047
           57              H       9.793452      15.437319      10.854042       0.142920       1.250021 0.96167977E+01  0.97583117E+02                                 1.832653                            1.743332      -1.156764       2.320028                    0.997973       3.467504       9.459983       0.509332       1.185116      -0.732102       0.001940       0.004278      -0.016235       0.016901      -0.005583      -0.002115       0.001155      -0.006423       0.009806      -0.008216       0.001945       0.006271              1.893129       1.598956      -0.045469      -0.204022       1.540702       0.266082       2.539727          -0.000034
           58              H       8.942262      15.047971      12.151928       0.141263       1.125831 0.83954734E+01  0.82180733E+02                                 1.690757                            1.614859      -1.017267       2.387056                    0.998483       3.338890       8.888203       0.537188       1.164810      -0.736751      -0.011944      -0.000608       0.007547       0.014142       0.000540      -0.001035       0.000701      -0.003636      -0.008505      -0.003325      -0.000040       0.003365              1.728072       2.051425       0.315726      -0.356691       1.581757      -0.075860       1.551036           0.000180
           59              H       8.180514      18.552101      11.380272       0.103369       1.379905 0.11910921E+02  0.12795820E+03                                 1.986364                            1.967814      -1.110396       2.328453                    0.997117       3.774147      10.718748       0.467659       1.219142      -0.724350      -0.000289       0.026071       0.007404       0.027103      -0.006619      -0.000542       0.000015      -0.008217      -0.017956      -0.006150      -0.004637       0.010787              1.989881       1.847945       0.116600      -0.037039       2.416105      -0.011185       1.705594          -0.000212
           60              H       8.140265      17.218106      10.493641       0.095854       1.248718 0.97401336E+01  0.98600958E+02                                 1.793495                            1.726228      -0.741436       2.496680                    0.999271       3.476848       9.303957       0.527385       1.147262      -0.742177      -0.001211      -0.016587      -0.018495       0.024873       0.000172       0.000331       0.003507       0.003917       0.008095      -0.004922       0.000572       0.004349              1.841167       1.577856       0.000734      -0.046200       1.511711       0.325036       2.433935          -0.000019
           61              H       6.118876      17.456821      11.716351       0.096604       1.183552 0.86805503E+01  0.84579818E+02                                 1.666142                            1.577737      -0.636374       2.547904                    0.999811       3.273832       8.334366       0.584566       1.075358      -0.761425      -0.018313       0.018273      -0.009580       0.027587      -0.005744       0.000112      -0.003778       0.006476       0.006849      -0.008696       0.002122       0.006574              1.735296       2.321667      -0.218987       0.318489       1.349514      -0.077922       1.534705           0.000019
           62              H       6.871680      16.112614      12.143084       0.090651       1.237144 0.10190574E+02  0.10409750E+03                                 1.759803                            1.748594      -0.873695       2.434905                    0.998367       3.530464       9.420317       0.532910       1.125151      -0.747487       0.007840      -0.024300       0.005340       0.026085       0.002571      -0.006937       0.002277      -0.009431       0.005374      -0.010567       0.004375       0.006192              1.760137       1.679637       0.106364       0.026096       2.095702       0.082778       1.505072           0.000009
           63              H       8.670955      15.173073      15.141267       0.149183       1.120452 0.87208993E+01  0.85790394E+02                                 1.661760                            1.630921      -1.003518       2.398237                    0.999041       3.243050       8.526794       0.544368       1.143763      -0.743494       0.013974       0.004088       0.008295       0.016757       0.001023       0.005983      -0.000770       0.003208       0.002538      -0.005441      -0.001562       0.007003              1.651882       1.916708      -0.138045       0.280979       1.498737      -0.139930       1.540202          -0.000004
           64              H       7.867467      15.065843      13.761572       0.144545       1.119473 0.86170019E+01  0.84982316E+02                                 1.686245                            1.638281      -1.110524       2.345342                    0.998084       3.386854       9.078276       0.531718       1.168025      -0.735533       0.002057       0.001010      -0.014239       0.014423       0.001219      -0.000934      -0.000600      -0.006162      -0.000003      -0.003503       0.000016       0.003487              1.697684       1.457379       0.048893      -0.057662       1.574083       0.300479       2.061589           0.000007
           65              H       7.081868      15.356896      15.123579       0.148866       1.145723 0.85274692E+01  0.83566992E+02                                 1.701622                            1.621540      -0.968637       2.414509                    0.999048       3.242390       8.558336       0.540536       1.156290      -0.740154      -0.011988       0.004690       0.007733       0.015017      -0.001338      -0.002634      -0.000190       0.002183      -0.007649      -0.003825      -0.000051       0.003877              1.742620       2.174588       0.229796      -0.404354       1.479983      -0.099933       1.573289           0.000001
           66              H      11.038186      -6.834649      15.486191       0.120324       1.047895 0.84599607E+01  0.84789977E+02                                 1.749834                            1.732305      -1.001242       2.395220                    0.995787       3.721899      10.761532       0.459429       1.330183      -0.697407      -0.009767       0.028898      -0.008323       0.031619       0.001970      -0.001813      -0.001074      -0.020598       0.017770      -0.013597       0.005365       0.008232              1.760285       1.703709       0.239868      -0.226301       2.011459      -0.090397       1.565686          -0.000067
           67              H      11.316947      -8.185239      16.304279       0.112788       1.238871 0.98236892E+01  0.99935359E+02                                 1.812222                            1.756123      -0.762590       2.502903                    0.999004       3.437238       9.304189       0.511440       1.177244      -0.735370       0.003247      -0.021069       0.021073       0.029975      -0.007159       0.003243      -0.004157      -0.005821       0.022324      -0.011457       0.000196       0.011261              1.830065       2.083889      -0.407064       0.186825       1.621152      -0.101374       1.785152           0.000002
           68              H      13.946542       4.003261      12.098863       0.078884       1.847179 0.15017273E+02  0.17143523E+03                                 2.460267                            2.251818      -1.231193       2.274819                    0.994451       3.979585      11.758632       0.423731       1.266213      -0.715501      -0.030074       0.035879      -0.000059       0.046816      -0.009627      -0.003836       0.001119       0.022375      -0.062089      -0.021046      -0.004406       0.025452              2.559162       2.401640      -0.567992      -0.061788       3.271513       0.105505       2.004334          -0.000496
           69              H       6.370805      -7.707809      16.291013       0.105496       1.183947 0.85803999E+01  0.85317975E+02                                 1.813488                            1.684381      -0.992578       2.397869                    0.997733       3.553791       9.858696       0.496785       1.239950      -0.717945      -0.032752      -0.007639      -0.011694       0.035606      -0.000241      -0.001623       0.009884       0.025389       0.002943      -0.018271       0.005688       0.012583              1.893714       2.401072       0.268297       0.382966       1.463161       0.248872       1.816908          -0.000001
           70              H       6.576521      -6.714653      18.400354       0.107895       1.250366 0.93270526E+01  0.93764315E+02                                 1.814523                            1.707310      -1.011689       2.383116                    0.997995       3.464326       9.355858       0.519878       1.171957      -0.735382      -0.030357       0.006837       0.015669       0.034840       0.001825      -0.000475       0.011419       0.033613      -0.000065      -0.022662       0.005745       0.016917              1.874305       2.015815      -0.116587      -0.417001       1.505248       0.323972       2.101853           0.000030
           71              H      10.604393      -6.624018      17.964777       0.114061       1.281723 0.10333912E+02  0.10661800E+03                                 1.852264                            1.806988      -1.083358       2.356515                    0.996976       3.515098       9.627294       0.501029       1.184888      -0.733127       0.028500       0.008839       0.011418       0.031949       0.003506       0.002411       0.009946       0.021688       0.012302      -0.017661       0.005183       0.012478              1.844339       2.079429       0.104894       0.125258       1.525403       0.221943       1.928186           0.000012
           72              H       9.565375      -5.214707      19.693818       0.050891       1.518862 0.13343094E+02  0.14654225E+03                                 2.067195                            2.040384      -0.831161       2.435078                    0.996901       3.915655      11.014311       0.476652       1.170034      -0.736472       0.027158       0.024441       0.002869       0.036649      -0.000857      -0.001172       0.000177       0.008035      -0.010537      -0.003662      -0.002350       0.006011              2.068213       1.984850       0.360999      -0.156399       2.285029      -0.018348       1.934760          -0.000037
           73              H      10.121406      -7.373353      20.421253       0.139388       1.198411 0.90931406E+01  0.89932110E+02                                 1.703569                            1.635198      -1.084332       2.353638                    0.998552       3.273696       8.487857       0.561626       1.102702      -0.754156       0.011108      -0.001911      -0.012445       0.016791      -0.000931      -0.004672      -0.002047       0.001502      -0.002401      -0.005519       0.000504       0.005015              1.714957       1.902464      -0.390092      -0.288150       1.546947       0.155369       1.695462           0.000001
           74              H       8.623252      -7.583984      20.940850       0.147687       1.200018 0.96520151E+01  0.97654449E+02                                 1.771084                            1.741674      -0.929193       2.437911                    0.999161       3.303620       8.887570       0.513671       1.178547      -0.735939      -0.014715      -0.003575      -0.004737       0.015867      -0.000817       0.002920      -0.001868       0.003026      -0.012667      -0.005573       0.000540       0.005033              1.751188       1.769634       0.333210      -0.191506       1.816902      -0.164794       1.667028           0.000028
           75              H       9.560903      -6.479768      21.624064       0.141138       1.149203 0.84663221E+01  0.82534878E+02                                 1.684364                            1.598371      -0.917333       2.434166                    0.999284       3.211474       8.360336       0.555228       1.131597      -0.746717       0.000712       0.012752       0.005842       0.014045      -0.000232       0.001570       0.000950      -0.008697      -0.005775      -0.004439      -0.000995       0.005434              1.753404       1.382240       0.004786       0.125562       1.477512       0.352783       2.400461          -0.000054
           76              H       7.357648      -4.492179      19.689396       0.136182       1.243470 0.97500441E+01  0.10167429E+03                                 1.990804                            1.880274      -1.363153       2.224727                    0.994153       3.951394      11.814498       0.431951       1.359775      -0.690683       0.003752       0.007890      -0.017479       0.019541       0.002245       0.000309      -0.007437       0.001564       0.002573      -0.008114       0.000562       0.007553              2.042454       1.502815      -0.204980       0.084867       2.438727      -0.532498       2.185820          -0.000366
           77              H       7.800386      -4.816423      21.192909       0.130899       1.088013 0.77057918E+01  0.75255180E+02                                 1.786205                            1.640925      -0.930456       2.420624                    0.998792       3.578982      10.129417       0.478625       1.310362      -0.701836       0.011437      -0.002047       0.011877       0.016615       0.001138       0.003158       0.003238       0.003205      -0.002705      -0.004621      -0.000675       0.005296              1.955712       1.331647      -0.020081      -0.089172       1.661650       0.453857       2.873840           0.000060
           78              H       6.880624      -5.850429      20.388087       0.144597       1.140965 0.90365416E+01  0.91249881E+02                                 1.805419                            1.755386      -1.022375       2.395454                    0.998146       3.488375       9.831174       0.474353       1.278717      -0.710682      -0.003463      -0.016556      -0.004162       0.017419       0.001300       0.002268       0.001866      -0.001433      -0.012591      -0.005233       0.000746       0.004487              1.824842       1.821491       0.373009      -0.175380       1.828294       0.003111       1.824740          -0.000055
           79              H       6.839779      10.660469       0.285225       0.457199       0.413686 0.25246908E+01  0.19461463E+02                                 1.120407                            1.096966      -1.371252       2.456591                    0.999699       2.185137       6.310040       0.444559       1.787349      -0.622488      -0.021060      -0.005795       0.013040       0.025439       0.004329      -0.016947      -0.001926      -0.006992      -0.037620      -0.023496       0.006672       0.016824              1.146246       1.130878       0.110394      -0.172908       1.160720      -0.093290       1.147142          -0.000821
           80              H       4.415901       2.613098      21.462657       0.079885       1.051865 0.88971849E+01  0.91061077E+02                                 1.788136                            1.802340      -1.457431       2.166423                    0.990352       4.252495      12.769449       0.437093       1.369153      -0.686623       0.007231      -0.015290      -0.030697       0.035048       0.006430      -0.007164       0.001934       0.009028       0.013810      -0.011866       0.000729       0.011137              1.815342       1.647020      -0.090900      -0.043529       1.763751       0.100923       2.035254           0.000086
           81              H      10.618703      -2.383319      17.916134       0.115054       1.226163 0.93472953E+01  0.93902956E+02                                 1.784753                            1.706357      -1.022968       2.385322                    0.997780       3.408529       9.165023       0.521949       1.168113      -0.736894       0.034639      -0.002268      -0.001257       0.034736      -0.001090       0.004350       0.009593       0.028573       0.001386      -0.019451       0.004011       0.015440              1.809038       2.200764      -0.114036      -0.187463       1.534229       0.219428       1.692122           0.000404
           82              H       7.009719      -3.017764      16.229103       0.124074       1.176650 0.86967493E+01  0.85953424E+02                                 1.750590                            1.656437      -1.002865       2.403809                    0.997913       3.326126       8.920637       0.523813       1.183107      -0.733289      -0.021148      -0.012762      -0.024560       0.034832       0.000704       0.005457       0.010514       0.029256       0.002172      -0.020356       0.003515       0.016842              1.805148       1.696736       0.087974       0.201083       1.607620       0.416210       2.111089           0.000232
           83              H       9.557325      -1.443778      19.729195       0.087698       1.369721 0.99981037E+01  0.10357677E+03                                 2.036070                            1.844611      -0.994478       2.394691                    0.997178       3.693686      10.554633       0.463274       1.276213      -0.710808       0.026601       0.018453       0.033130       0.046322       0.000844       0.003640       0.011260       0.030756       0.019127      -0.022905       0.007678       0.015227              2.208064       1.837029       0.269017       0.409270       2.073085       0.734798       2.714078          -0.000145
           84              H       6.045236      -2.046310      18.079752       0.082603       1.755603 0.14196988E+02  0.15977207E+03                                 2.369103                            2.180597      -1.246919       2.268493                    0.994156       3.945780      11.566576       0.433327       1.255989      -0.717127      -0.048168       0.001205      -0.007766       0.048805       0.005092       0.014470       0.009442       0.033367      -0.027352      -0.021129      -0.007610       0.028739              2.464241       3.318301      -0.373183      -0.179925       2.099874       0.208529       1.974547          -0.001031
           85              H      11.498216      -3.299882      16.257847       0.118758       1.182171 0.89520402E+01  0.88979395E+02                                 1.744112                            1.672243      -0.999836       2.399297                    0.998080       3.348289       8.959613       0.526054       1.171408      -0.736265       0.018192       0.003586       0.027959       0.033548      -0.001800       0.004984       0.005975       0.030970       0.015949      -0.019843       0.004494       0.015349              1.759239       1.704951       0.015604       0.129188       1.487128       0.285823       2.085636           0.000390
           86              H       5.614423      17.394270       0.928641       0.094169       1.226310 0.10321245E+02  0.10687143E+03                                 1.826830                            1.824224      -0.801317       2.471009                    0.998342       3.635561      10.103293       0.489239       1.209081      -0.726588      -0.009544       0.017333       0.014992       0.024825       0.002091      -0.002571       0.002245      -0.012594       0.012688      -0.009377       0.002916       0.006462              1.823531       1.744474      -0.009842       0.016669       1.722907       0.286857       2.003210           0.000002
           87              H       6.452197      16.168782       0.318391       0.108153       0.999294 0.73073863E+01  0.71036937E+02                                 1.731735                            1.635813      -1.078901       2.354395                    0.993846       3.794219      11.021814       0.458825       1.373209      -0.687674       0.021907      -0.023296      -0.000900       0.031991      -0.007941       0.001231      -0.002075       0.004419      -0.013460      -0.006483      -0.004330       0.010813              1.843025       2.419633      -0.394274       0.193410       1.651158      -0.173902       1.458284          -0.000074
           88              H      12.467171      -3.875606      14.239159       0.089934       1.287748 0.92506478E+01  0.93928517E+02                                 1.929007                            1.752865      -1.178730       2.301090                    0.995741       3.744695      10.570985       0.484311       1.245536      -0.715611       0.045712      -0.003086      -0.004184       0.046007       0.006883       0.007092       0.002629       0.030226       0.018114      -0.019673       0.001466       0.018207              2.076127       2.938441      -0.278608      -0.396771       1.627050       0.103640       1.662889           0.000349
           89              H       1.111019      16.290055       0.156985       0.090370       1.149981 0.85034760E+01  0.84995602E+02                                 1.826512                            1.704940      -1.060455       2.348995                    0.995634       3.843849      10.955347       0.478028       1.281897      -0.706698      -0.015723       0.014335       0.010179       0.023587      -0.002634      -0.002092      -0.001235      -0.001891      -0.008978      -0.004715       0.000414       0.004301              1.951068       2.773704      -0.387827      -0.048651       1.625945      -0.037968       1.453553           0.000012
           90              H       1.959227       2.526292      21.352105       0.099075       1.202593 0.10142217E+02  0.10511763E+03                                 1.834051                            1.833118      -0.978106       2.392968                    0.997435       3.728254      10.547722       0.475646       1.242451      -0.717826       0.008197      -0.016163      -0.017100       0.024916       0.000014      -0.001080       0.004087      -0.009609       0.011754      -0.006893      -0.000656       0.007549              1.831384       1.735219      -0.015669      -0.026304       1.625063       0.213134       2.133870           0.000015
           91              H       7.923518      -3.640721      14.535439       0.115382       1.220108 0.91548169E+01  0.91776505E+02                                 1.801489                            1.706340      -1.001713       2.397300                    0.997991       3.415834       9.268503       0.512285       1.192649      -0.730804      -0.035077      -0.000697       0.002395       0.035166       0.001054       0.004911       0.008196       0.032426       0.011432      -0.020852       0.004097       0.016755              1.851668       2.358704      -0.102730      -0.197644       1.505498       0.155777       1.690801           0.000211
           92              H       5.551814      15.752627       2.741701       0.148760       1.147631 0.90065891E+01  0.90484266E+02                                 1.772681                            1.722112      -1.140721       2.339891                    0.997275       3.466485       9.609427       0.493742       1.234791      -0.719991       0.015282       0.006166      -0.006675       0.017779       0.005562       0.000818       0.000686       0.006475       0.006017      -0.007442       0.001713       0.005730              1.802794       2.232542       0.343437       0.108015       1.615526      -0.039973       1.560313          -0.000047
           93              H       4.824352      14.446716       3.314363       0.143814       1.244521 0.95609414E+01  0.96870189E+02                                 1.827157                            1.738190      -1.143707       2.326130                    0.998114       3.457299       9.423457       0.510142       1.185019      -0.732154       0.002697      -0.015489       0.004397       0.016325       0.000745       0.004662      -0.001288      -0.006143       0.007451      -0.006865       0.001798       0.005066              1.887366       1.594013      -0.153317       0.140672       2.053939      -0.563715       2.014144          -0.000033
           94              H       3.973163      15.765392       3.002605       0.140273       1.129649 0.84295474E+01  0.82596299E+02                                 1.694557                            1.618137      -1.022207       2.384721                    0.998438       3.343367       8.903991       0.536652       1.164816      -0.736764      -0.011534       0.006871      -0.003799       0.013953      -0.001085      -0.000349       0.002528       0.001505       0.007039      -0.003346      -0.000324       0.003670              1.732124       2.057272      -0.468661      -0.095704       1.627655       0.051592       1.511446           0.000179
           95              H       3.211415      13.345054       0.353768       0.103210       1.379752 0.11913463E+02  0.12801049E+03                                 1.987606                            1.969221      -1.105645       2.325553                    0.996821       3.774551      10.725909       0.467000       1.220624      -0.724027      -0.001077      -0.007457      -0.026873       0.027910       0.002620       0.005124       0.004952       0.001596       0.011462      -0.005385      -0.004197       0.009583              1.991081       1.849607      -0.090454      -0.082428       1.894685       0.313119       2.228951          -0.000213
           96              H       3.171166      13.244206       1.952357       0.097406       1.238911 0.96461766E+01  0.97421831E+02                                 1.784863                            1.718551      -0.731606       2.501913                    0.999341       3.463668       9.260458       0.528207       1.148155      -0.741969      -0.000811      -0.007619       0.022791       0.024045       0.000616      -0.000419      -0.004599       0.003913       0.004455      -0.005672       0.001086       0.004585              1.831968       1.571018      -0.040139       0.022321       1.912053      -0.556976       2.012834          -0.000018
           97              H       1.149777      14.183747       1.134268       0.095040       1.185638 0.86973687E+01  0.84777175E+02                                 1.667537                            1.578792      -0.625168       2.551440                    0.999816       3.277700       8.343440       0.584685       1.074715      -0.761607      -0.018885      -0.018283      -0.011020       0.028502       0.002336       0.004670      -0.001649      -0.001903      -0.018607      -0.008769       0.002945       0.005824              1.736903       2.324383       0.386437       0.030729       1.557255      -0.041086       1.329072           0.000018
           98              H       1.902580      15.225412       2.085020       0.089610       1.246503 0.10292612E+02  0.10542787E+03                                 1.770631                            1.758914      -0.896719       2.425416                    0.998146       3.544427       9.478108       0.530495       1.127184      -0.746967       0.008038       0.016108       0.018602       0.025886      -0.007234       0.000985       0.000273      -0.007115       0.016337      -0.010844       0.005121       0.005722              1.771106       1.689700      -0.031008      -0.106589       1.589886       0.216558       2.033733           0.000008
           99              H       3.701855      18.291685       1.399594       0.149049       1.122029 0.87369968E+01  0.85991539E+02                                 1.663415                            1.632465      -1.005158       2.397443                    0.998997       3.246584       8.539233       0.544071       1.143818      -0.743457       0.013846       0.005439      -0.006462       0.016218       0.005121      -0.003659      -0.000397       0.000510      -0.006219      -0.005767      -0.001372       0.007139              1.653545       1.918859       0.312935      -0.020964       1.652655       0.052119       1.389121          -0.000005
          100              H       2.898368      17.150449       2.182306       0.144286       1.119267 0.86152753E+01  0.84966380E+02                                 1.686679                            1.638657      -1.107245       2.346717                    0.998019       3.386316       9.078759       0.531361       1.168795      -0.735365       0.002884      -0.013648       0.005509       0.014998      -0.001341      -0.001011       0.001039      -0.003709       0.006916      -0.003517       0.000327       0.003190              1.698143       1.457667      -0.074395      -0.013422       1.680126      -0.361596       1.956635           0.000006
          101              H       2.112769      18.184455       1.249243       0.151523       1.144037 0.85152313E+01  0.83457896E+02                                 1.703794                            1.623464      -0.989021       2.407514                    0.998928       3.237498       8.559635       0.538412       1.160700      -0.739088      -0.009966       0.002623      -0.007344       0.012654      -0.003494       0.002439       0.001659       0.004170      -0.001960      -0.005306       0.000542       0.004765              1.744923       2.177869      -0.466056       0.003137       1.638590       0.009625       1.418311           0.000000
          102              H       6.069087       4.063259      20.286379       0.121920       1.044909 0.84301900E+01  0.84429841E+02                                 1.747648                            1.730206      -0.997222       2.397153                    0.995764       3.715806      10.745254       0.459259       1.331648      -0.697111      -0.010059      -0.021289      -0.020210       0.031030      -0.002395      -0.000963       0.001152      -0.020475       0.017097      -0.013399       0.005118       0.008281              1.758082       1.701807      -0.315369      -0.094557       1.753020       0.237645       1.819419          -0.000065
          103              H       6.347848       5.447039      21.046980       0.115426       1.233383 0.97696513E+01  0.99257016E+02                                 1.807221                            1.751559      -0.761244       2.504133                    0.998991       3.429048       9.278557       0.511944       1.177610      -0.735251       0.002490       0.027323       0.006715       0.028247       0.007325       0.004921      -0.000772      -0.015617      -0.007633      -0.011957      -0.000110       0.012067              1.824887       2.077480       0.363691       0.257747       1.826821      -0.020303       1.570359           0.000003
          104              H       8.977443      -4.289208      12.594138       0.078963       1.863986 0.15187821E+02  0.17391328E+03                                 2.477487                            2.266439      -1.249325       2.267316                    0.994250       3.995530      11.832905       0.421740       1.268306      -0.715038      -0.029601      -0.016719      -0.032116       0.046768       0.001630       0.010660       0.008287       0.037600      -0.017075      -0.020947      -0.004810       0.025758              2.577599       2.418075       0.232674       0.527858       2.244647       0.501771       3.070077          -0.000508
          105              H       1.401705       5.196835      20.640147       0.107464       1.172638 0.84829498E+01  0.84099659E+02                                 1.801212                            1.674315      -0.979594       2.403894                    0.997830       3.536450       9.792726       0.498540       1.239250      -0.718122      -0.031738      -0.006257       0.012234       0.034585      -0.001368       0.000928      -0.011039       0.023365      -0.003514      -0.018251       0.005622       0.012629              1.880092       2.380860       0.194922      -0.418275       1.504116      -0.274639       1.755298          -0.000001
          106              H       1.607422       6.527000      18.725378       0.106519       1.258610 0.93981985E+01  0.94637776E+02                                 1.820293                            1.711999      -1.016113       2.380090                    0.997903       3.475934       9.388121       0.520107       1.169483      -0.735938      -0.030495       0.011045      -0.013649       0.035188      -0.001306      -0.001576      -0.012643       0.031280      -0.007559      -0.022511       0.005480       0.017031              1.880627       2.023471      -0.305159       0.311909       1.677269      -0.422565       1.941140           0.000032
          107              H       5.635293       6.104462      18.864674       0.115981       1.279425 0.10312990E+02  0.10636724E+03                                 1.851433                            1.806262      -1.081888       2.357287                    0.996916       3.511140       9.620483       0.500581       1.186337      -0.732772       0.027811       0.005964      -0.012838       0.031206       0.000016      -0.004577      -0.013019       0.017754      -0.002031      -0.018478       0.005565       0.012913              1.843518       2.078215       0.055993      -0.153221       1.634668      -0.285187       1.817670           0.000015
          108              H       4.596275       6.897200      16.779655       0.050622       1.524807 0.13414100E+02  0.14758859E+03                                 2.078251                            2.050590      -0.849110       2.428882                    0.996714       3.917423      11.046574       0.473574       1.175513      -0.735259       0.026393      -0.007758      -0.022671       0.035648      -0.001979       0.001505       0.000788       0.009115      -0.008582      -0.004387      -0.002196       0.006583              2.079414       1.995373      -0.319047      -0.237000       2.049027       0.162453       2.193840          -0.000033
          109              H       5.152306       8.606500      18.285379       0.142903       1.186337 0.89787907E+01  0.88515612E+02                                 1.691029                            1.623989      -1.068586       2.361327                    0.998621       3.258265       8.432679       0.564059       1.101488      -0.754407       0.010504      -0.010120       0.008122       0.016695      -0.002818       0.002737       0.001026      -0.000929      -0.008328      -0.005015       0.000605       0.004410              1.702113       1.887150      -0.053932       0.475899       1.513430      -0.140344       1.705758           0.000005
          110              H       3.654153       9.161799      18.207993       0.145937       1.201022 0.96606741E+01  0.97741995E+02                                 1.770087                            1.740827      -0.917605       2.441846                    0.999169       3.307580       8.891689       0.514632       1.176346      -0.736449      -0.014530      -0.001714       0.005879       0.015768       0.003168      -0.000707       0.003470       0.005550      -0.006973      -0.006182       0.000711       0.005471              1.750211       1.767864      -0.331757      -0.192384       1.846431       0.147074       1.636338           0.000029
          111              H       4.591803       9.201372      16.910107       0.140533       1.147635 0.84523984E+01  0.82349210E+02                                 1.681071                            1.595705      -0.901457       2.440791                    0.999327       3.211239       8.351879       0.556507       1.129682      -0.747179       0.000494      -0.001434      -0.014451       0.014530       0.002424      -0.000882       0.002661      -0.002051       0.012381      -0.005244      -0.000011       0.005255              1.749638       1.380221       0.106093      -0.066801       1.860271      -0.573448       2.008420          -0.000049
          112              H       2.388549       6.532106      16.156139       0.138515       1.234099 0.96662642E+01  0.10061700E+03                                 1.983777                            1.874624      -1.358610       2.227499                    0.994214       3.938176      11.777094       0.431611       1.363329      -0.690001       0.003740      -0.018670       0.001709       0.019117      -0.001157      -0.001094       0.002800      -0.006212      -0.019436      -0.007160      -0.000032       0.007192              2.034862       1.498950       0.175069       0.134329       2.697540       0.372375       1.908095          -0.000363
          113              H       2.831287       7.996309      15.685185       0.133182       1.080967 0.76513566E+01  0.74640015E+02                                 1.783421                            1.638984      -0.950915       2.413284                    0.998795       3.572904      10.128160       0.476903       1.316565      -0.700550       0.012204       0.010294      -0.004163       0.016499       0.001636      -0.002691      -0.001897       0.005674       0.004243      -0.004282      -0.000910       0.005193              1.952194       1.330280      -0.067539       0.062435       2.173781      -0.748719       2.352520           0.000061
          114              H       1.911525       7.816316      16.983071       0.147585       1.127171 0.89006042E+01  0.89551933E+02                                 1.792354                            1.743420      -1.005514       2.403393                    0.998162       3.466649       9.757467       0.475373       1.280607      -0.710303      -0.003310       0.004790       0.016083       0.017104       0.001808      -0.002244       0.002252       0.005589       0.006808      -0.005508       0.001239       0.004270              1.811451       1.807728      -0.333956      -0.232404       1.809826      -0.000613       1.816800          -0.000052
          115              H      13.036171      -5.083222       9.374850       0.460613       0.410571 0.25049583E+01  0.19301123E+02                                 1.121922                            1.098487      -1.370850       2.460258                    0.999686       2.183526       6.335736       0.440051       1.806429      -0.619885       0.020721       0.013892       0.002345       0.025057       0.016885       0.004527      -0.010054       0.007973       0.009083      -0.023246       0.006707       0.016539              1.147841       1.132379       0.205090      -0.008804       1.233069      -0.052352       1.078074          -0.000828
          116              H       0.553050      17.280657      12.994338       0.079820       1.053578 0.89208216E+01  0.91406145E+02                                 1.793391                            1.807398      -1.478251       2.157844                    0.990136       4.264522      12.832307       0.435313       1.373201      -0.685797      -0.007352      -0.018831      -0.028333       0.034805       0.009364      -0.002489       0.005629       0.002223      -0.005574      -0.011957       0.001271       0.010686              1.820732       1.651097      -0.007794       0.101144       1.885505       0.169331       1.925594           0.000086
          117              H       9.257247      16.707486       6.894052       0.115922       1.223415 0.93200337E+01  0.93557209E+02                                 1.781754                            1.703584      -1.019481       2.387478                    0.997853       3.403884       9.147891       0.522523       1.167726      -0.736983      -0.034311       0.000187      -0.003038       0.034445      -0.003808      -0.001723       0.011623       0.025512      -0.006013      -0.019632       0.004410       0.015222              1.805946       2.196866       0.105060       0.191964       1.460354       0.177540       1.760619           0.000405
          118              H      12.866232      15.563698       5.501091       0.122036       1.184621 0.87702510E+01  0.86852383E+02                                 1.757467                            1.662655      -1.002387       2.402832                    0.997990       3.337987       8.957964       0.523254       1.182017      -0.733543       0.021441      -0.015432      -0.024057       0.035729      -0.004146      -0.002368       0.012071       0.027189      -0.006701      -0.020602       0.004078       0.016524              1.812365       1.703384      -0.130949      -0.177802       1.630758       0.428666       2.102953           0.000232
          119              H      10.318625      17.807872       8.614249       0.086916       1.368927 0.99875359E+01  0.10337786E+03                                 2.029518                            1.839206      -0.975277       2.401375                    0.997485       3.692653      10.526459       0.465911       1.270087      -0.712091      -0.025433       0.019620       0.032941       0.046010      -0.003705      -0.003207       0.016596       0.022254      -0.008987      -0.023256       0.006695       0.016561              2.200369       1.831399      -0.218972      -0.435767       1.911486       0.641622       2.858223          -0.000145
          120              H      13.830715      16.680679       7.267720       0.081379       1.774829 0.14380151E+02  0.16235178E+03                                 2.386640                            2.194894      -1.267862       2.259340                    0.994126       3.961513      11.631030       0.431835       1.256305      -0.717087       0.048145      -0.007171      -0.003045       0.048772      -0.010277      -0.011883       0.006186       0.038432      -0.011810      -0.020579      -0.008375       0.028954              2.483251       3.349192      -0.031005       0.418410       1.835881       0.050681       2.264681          -0.001036
          121              H       8.377734      15.729649       5.271142       0.116513       1.192229 0.90454526E+01  0.90112378E+02                                 1.750655                            1.678220      -0.993136       2.399562                    0.998078       3.366070       9.007917       0.526566       1.167613      -0.737101      -0.019334       0.022739       0.017202       0.034450      -0.005118      -0.001506       0.013490       0.018572      -0.022934      -0.020259       0.004415       0.015844              1.765829       1.711276      -0.104800      -0.078667       1.694646       0.404545       1.891566           0.000394
          122              H      14.261527      -7.892909      15.528201       0.095345       1.229201 0.10359583E+02  0.10741277E+03                                 1.833229                            1.830527      -0.832956       2.459491                    0.998127       3.639442      10.134711       0.487025       1.212946      -0.725705       0.009201       0.004086       0.022253       0.024424       0.004409      -0.000577       0.001003      -0.011502       0.017594      -0.010226       0.004009       0.006217              1.829988       1.750800      -0.019672      -0.000244       1.690687       0.266127       2.048477           0.000001
          123              H      13.423754      -7.808656      14.161772       0.108945       0.995492 0.72726145E+01  0.70608097E+02                                 1.726991                            1.631681      -1.076432       2.356112                    0.993966       3.783902      10.981449       0.459548       1.372812      -0.687787      -0.021821       0.009720      -0.020051       0.031188      -0.005686       0.006841      -0.003675       0.006399      -0.009857      -0.007231      -0.004856       0.012087              1.837633       2.411574      -0.362547       0.243767       1.652359      -0.169712       1.448967          -0.000075
          124              H       7.408779      14.269276       3.763206       0.089143       1.302405 0.93765756E+01  0.95557907E+02                                 1.945441                            1.765997      -1.207100       2.288158                    0.995427       3.768459      10.667994       0.481855       1.247289      -0.715147      -0.046051      -0.001342      -0.003354       0.046192      -0.002249      -0.008869       0.012381       0.013758      -0.030088      -0.020124       0.002576       0.017548              2.095222       2.970892       0.207469       0.446507       1.575326       0.068458       1.739446           0.000351
          125              H       3.857932      -8.009075      14.186094       0.091838       1.142711 0.84394240E+01  0.84223773E+02                                 1.821776                            1.700887      -1.057975       2.351770                    0.995654       3.832313      10.925677       0.477436       1.285492      -0.705972       0.014751       0.001176       0.017027       0.022558       0.000521       0.003709      -0.003092       0.000628      -0.000706      -0.005131       0.000568       0.004563              1.945665       2.764427      -0.151149       0.358547       1.526190      -0.093304       1.546378           0.000012
          126              H       3.009723      17.228319      12.863886       0.099403       1.200258 0.10114915E+02  0.10474811E+03                                 1.830438                            1.829642      -0.957930       2.401095                    0.997459       3.723499      10.524694       0.476564       1.241084      -0.718132      -0.008264      -0.006452      -0.022329       0.024668       0.001298       0.000208       0.002951      -0.006489       0.020172      -0.006866      -0.000984       0.007850              1.827726       1.731970       0.014757       0.026474       1.818455       0.325639       1.932752           0.000016
          127              H      11.952433      14.408420       4.114763       0.116704       1.213964 0.90973012E+01  0.91070486E+02                                 1.797016                            1.702213      -1.006762       2.396466                    0.998077       3.405900       9.239678       0.512265       1.194391      -0.730423       0.034629       0.002222      -0.000010       0.034700      -0.003417      -0.002484       0.013704       0.021646      -0.018770      -0.020716       0.004855       0.015861              1.847091       2.352287       0.119401       0.187112       1.506229       0.157559       1.682758           0.000212
          128              H      14.324136      -5.501931      15.013026       0.150464       1.142205 0.89509869E+01  0.89778791E+02                                 1.766469                            1.716265      -1.132707       2.343452                    0.997331       3.456300       9.570664       0.494851       1.234040      -0.720163      -0.014690      -0.009680       0.001673       0.017672       0.002232      -0.005230       0.002962       0.001389      -0.009290      -0.007864       0.002382       0.005482              1.796382       2.224186       0.078222      -0.349376       1.603337      -0.043818       1.561624          -0.000049
          129              H       0.144598      -4.353035      14.168405       0.144834       1.243089 0.95488284E+01  0.96738972E+02                                 1.827868                            1.738799      -1.157032       2.321493                    0.998057       3.453641       9.420123       0.509184       1.187353      -0.731626      -0.002659       0.010395      -0.011393       0.015650      -0.003903      -0.002957      -0.000959      -0.007740       0.001409      -0.007015       0.001737       0.005278              1.888129       1.594491      -0.199077       0.062812       2.513394      -0.299438       1.556503          -0.000036
          130              H       0.995788      -5.282364      15.154533       0.138763       1.136444 0.84954055E+01  0.83421554E+02                                 1.703020                            1.625800      -1.043506       2.375785                    0.998399       3.354607       8.949825       0.534602       1.166759      -0.736300       0.012797      -0.005965       0.004050       0.014688      -0.000537       0.000834       0.002644      -0.000260       0.004193      -0.002831      -0.000440       0.003272              1.740940       2.068127      -0.152506       0.457389       1.502926      -0.024562       1.651767           0.000179
          131              H       1.757535      -6.366155      11.734040       0.103655       1.377221 0.11886705E+02  0.12765940E+03                                 1.985597                            1.967346      -1.103619       2.326610                    0.996992       3.772504      10.719673       0.467072       1.221044      -0.723918       0.000822      -0.019799      -0.019804       0.028016      -0.003606      -0.005121       0.004923       0.001143       0.009286      -0.005307      -0.004407       0.009714              1.989031       1.847829       0.026164       0.119326       1.872467       0.300628       2.246798          -0.000212
          132              H       1.797784      -4.931313      12.445998       0.098492       1.237281 0.96314899E+01  0.97244820E+02                                 1.784053                            1.717868      -0.731862       2.502188                    0.999370       3.460103       9.252162       0.527978       1.148993      -0.741770       0.001524       0.022902       0.005035       0.023498      -0.000115       0.000084      -0.000645      -0.003663      -0.017144      -0.005755       0.001023       0.004732              1.831077       1.570378      -0.039351       0.023572       2.468394      -0.234613       1.454458          -0.000019
          133              H       3.819173      -6.109568      12.850620       0.097449       1.181320 0.86581600E+01  0.84297161E+02                                 1.662963                            1.574797      -0.621737       2.553580                    0.999834       3.270752       8.320104       0.585684       1.074126      -0.761734       0.017538      -0.000812      -0.020580       0.027051      -0.003074      -0.005664      -0.005078       0.004534       0.000656      -0.009454       0.002387       0.007066              1.731917       2.316621       0.165892      -0.348178       1.418329      -0.118825       1.460801           0.000018
          134              H       3.066370      -5.807026      14.228104       0.089184       1.241799 0.10237544E+02  0.10468303E+03                                 1.762899                            1.751491      -0.866687       2.437029                    0.998361       3.538835       9.443132       0.533058       1.123702      -0.747832      -0.007400       0.007931       0.024156       0.026480      -0.004260       0.005317       0.002062      -0.010395       0.005269      -0.010295       0.004439       0.005856              1.763311       1.682604       0.076160       0.079512       1.727658       0.298254       1.879670           0.000008
          135              H       1.267095      -7.933758      16.540861       0.149525       1.121257 0.87282159E+01  0.85875423E+02                                 1.661648                            1.630772      -1.019686       2.390054                    0.999016       3.246409       8.534667       0.544842       1.142595      -0.743726      -0.013796      -0.008673       0.002303       0.016458       0.005990      -0.001340      -0.001214       0.002545      -0.001321      -0.005905      -0.000889       0.006794              1.651801       1.916973       0.174240      -0.260069       1.408391      -0.087838       1.630039          -0.000006
          136              H       2.070582      -6.685292      15.943878       0.144286       1.117442 0.85944057E+01  0.84687245E+02                                 1.682754                            1.634926      -1.096260       2.351044                    0.998091       3.383816       9.060464       0.532957       1.166304      -0.735948      -0.001817       0.011804      -0.008596       0.014715      -0.000283       0.000398       0.001200      -0.003524       0.006836      -0.002974       0.000057       0.002917              1.694184       1.454556      -0.025860       0.071008       2.195092      -0.061061       1.432903           0.000006
          137              H       2.856181      -8.010351      16.372822       0.148278       1.148800 0.85566519E+01  0.83938517E+02                                 1.706262                            1.625624      -0.986200       2.408230                    0.998999       3.245268       8.574936       0.539115       1.158157      -0.739733       0.012181      -0.007480      -0.000797       0.014316      -0.003602       0.000769       0.001316       0.003708       0.000126      -0.004575       0.000545       0.004030              1.747555       2.181578      -0.236195       0.403139       1.466938      -0.090701       1.594151           0.000001
          138              H      13.806863      15.536890      13.662075       0.120248       1.044261 0.84140561E+01  0.84161414E+02                                 1.741349                            1.724018      -0.970259       2.407369                    0.996138       3.706980      10.685332       0.462263       1.324675      -0.698578       0.010111      -0.007732      -0.029086       0.031749      -0.000285       0.002589      -0.000300      -0.018271       0.023752      -0.013412       0.005144       0.008267              1.751685       1.695255      -0.075267       0.318714       1.591135       0.146943       1.968666          -0.000064
          139              H      13.528102      15.503700      15.240764       0.113147       1.238431 0.98199075E+01  0.99907198E+02                                 1.813565                            1.757258      -0.748100       2.507790                    0.999018       3.435580       9.306242       0.510531       1.179220      -0.734915      -0.002636      -0.008506       0.027943       0.029327      -0.000637      -0.008652      -0.005242      -0.008457       0.015065      -0.012027       0.000440       0.011586              1.831496       2.086061      -0.041663      -0.446591       1.657595      -0.121909       1.750831           0.000003
          140              H      10.898508      13.051447       2.582506       0.082030       1.838756 0.14941898E+02  0.17040161E+03                                 2.454794                            2.247680      -1.234438       2.274523                    0.994425       3.971509      11.738103       0.423588       1.267927      -0.715086       0.028840      -0.017669      -0.029548       0.044911      -0.009097      -0.007408       0.008703       0.036542      -0.018596      -0.020900      -0.005311       0.026211              2.553095       2.396032      -0.335851      -0.458778       2.406981       0.598891       2.856271          -0.000498
          141              H       3.567245      15.276474      14.820665       0.103096       1.183106 0.85740983E+01  0.85197893E+02                                 1.808757                            1.680880      -0.977510       2.403971                    0.997878       3.553672       9.839281       0.498826       1.235709      -0.718912       0.033552       0.013923       0.000757       0.036334      -0.001660       0.000861      -0.001046       0.006351      -0.053867      -0.018022       0.005422       0.012600              1.888288       2.392017       0.462705       0.040591       1.939179      -0.028729       1.333667          -0.000000
          142              H       3.361528      12.953153      15.015237       0.104893       1.268128 0.94865322E+01  0.95766471E+02                                 1.830999                            1.721263      -1.029058       2.373930                    0.997857       3.487795       9.436936       0.518062       1.171166      -0.735554       0.031242      -0.017043       0.002351       0.035666       0.000653       0.001377      -0.001504       0.011428      -0.066892      -0.022429       0.005487       0.016942              1.892038       2.036484      -0.427409       0.109345       2.255989      -0.097925       1.383642           0.000032
          143              H      14.240657      13.285056      14.718957       0.118254       1.270398 0.10227590E+02  0.10531394E+03                                 1.846914                            1.802249      -1.096383       2.353401                    0.996810       3.496965       9.587648       0.499466       1.190933      -0.731741      -0.027081      -0.013682      -0.000536       0.030346       0.004525       0.003023      -0.002568       0.000417      -0.050469      -0.017555       0.004608       0.012947              1.839043       2.072167       0.159138       0.028200       2.014060      -0.063214       1.430903           0.000015
          144              H       0.372675      11.083007      14.362978       0.053564       1.510110 0.13255358E+02  0.14541822E+03                                 2.064853                            2.038411      -0.839643       2.433337                    0.996846       3.901645      10.988449       0.474958       1.175502      -0.735213      -0.025736      -0.015068      -0.018586       0.035140      -0.001844       0.000986       0.000805       0.008733      -0.008847      -0.004131      -0.002155       0.006286              2.065845       1.982263       0.044759       0.389401       2.004612       0.141988       2.210661          -0.000032
          145              H      14.723644      11.532353      16.596138       0.143034       1.198545 0.90956774E+01  0.89996640E+02                                 1.706417                            1.637549      -1.102266       2.346852                    0.998548       3.270236       8.490962       0.559925       1.105566      -0.753390      -0.009667       0.011128      -0.004243       0.015339      -0.005039       0.001827      -0.001237       0.003746       0.003787      -0.006007       0.000193       0.005814              1.717964       1.906188      -0.446546      -0.194269       1.796444       0.013574       1.451259           0.000006
          146              H       1.314797      11.187684      17.038347       0.146233       1.205789 0.97098714E+01  0.98382054E+02                                 1.776616                            1.746757      -0.930731       2.436528                    0.999129       3.311049       8.912628       0.513004       1.178373      -0.736001       0.014106       0.005947       0.000771       0.015328       0.003379      -0.001716       0.000949       0.008419       0.003027      -0.006206       0.000899       0.005307              1.756612       1.775400       0.001309       0.386755       1.565882      -0.017301       1.928556           0.000030
          147              H       0.377147      10.043895      16.423676       0.139000       1.162074 0.85821952E+01  0.83941401E+02                                 1.695950                            1.608417      -0.922764       2.430042                    0.999299       3.230334       8.420755       0.553985       1.130395      -0.746986      -0.000104      -0.011845      -0.007907       0.014242       0.002061      -0.001365       0.004236      -0.005170       0.007040      -0.005618      -0.000537       0.006155              1.766122       1.390243       0.112826      -0.059312       2.496889      -0.226025       1.411236          -0.000050
          148              H       2.580402      10.725573      13.735039       0.135189       1.246702 0.97822002E+01  0.10209277E+03                                 1.994204                            1.883361      -1.358956       2.225989                    0.994153       3.956811      11.835194       0.431604       1.359759      -0.690691      -0.004403       0.010898      -0.015857       0.019739       0.000421       0.001244      -0.005091       0.006233       0.017606      -0.008013       0.000130       0.007884              2.045930       1.505064      -0.029111      -0.220961       1.790820      -0.156710       2.841905          -0.000365
          149              H       2.137664       9.585614      14.767600       0.131838       1.083110 0.76654124E+01  0.74789189E+02                                 1.783755                            1.638886      -0.951190       2.413222                    0.998816       3.573438      10.120647       0.477760       1.313994      -0.701101      -0.011998      -0.008632       0.006300       0.016067       0.003178      -0.000551       0.000857       0.000033      -0.012419      -0.004442      -0.000811       0.005253              1.952845       1.330090      -0.087294       0.027018       2.958775      -0.297365       1.569672           0.000062
          150              H       3.057426      10.799613      15.260664       0.146434       1.133959 0.89662871E+01  0.90365069E+02                                 1.798169                            1.748682      -1.007226       2.401977                    0.998138       3.476530       9.788687       0.475202       1.278910      -0.710646       0.002511       0.011572       0.012276       0.017057       0.001993       0.000571       0.004194       0.002860      -0.001432      -0.005223       0.000702       0.004521              1.817358       1.813850       0.034597       0.408165       1.820792       0.003220       1.817433          -0.000053
          151              H       3.098122       7.188253      13.020871       0.456010       0.414251 0.25321775E+01  0.19550418E+02                                 1.125912                            1.102310      -1.371096       2.458116                    0.999675       2.191748       6.351995       0.440859       1.799470      -0.620903       0.021129      -0.008778       0.011192       0.025470      -0.013075       0.011943       0.008962       0.011035       0.017148      -0.023898       0.007421       0.016477              1.151998       1.136114      -0.095293       0.182992       1.075356      -0.041111       1.244524          -0.000825
          152              H       5.522000       5.637245       8.468320       0.081050       1.044412 0.88174586E+01  0.90065099E+02                                 1.782277                            1.796534      -1.460391       2.166743                    0.990295       4.235516      12.716314       0.436852       1.372647      -0.686011      -0.006927       0.033759      -0.002661       0.034565      -0.003312       0.008883      -0.003268      -0.000814      -0.016296      -0.011314       0.000476       0.010838              1.809275       1.641876      -0.082498      -0.056589       2.047535      -0.066727       1.738414           0.000086
          153              H      14.226197      11.206832      11.022082       0.114696       1.232365 0.94038106E+01  0.94622531E+02                                 1.791651                            1.712172      -1.037467       2.379413                    0.997708       3.415355       9.193720       0.520707       1.169021      -0.736678      -0.034673       0.002195       0.000846       0.034753       0.003259      -0.003308      -0.001987       0.008259      -0.058628      -0.019976       0.004535       0.015441              1.816316       2.211753      -0.221408      -0.005143       1.849548       0.041561       1.387647           0.000408
          154              H       2.928182      12.985067      10.728012       0.119676       1.181225 0.87361868E+01  0.86385952E+02                                 1.749823                            1.656044      -0.979695       2.411869                    0.998155       3.336946       8.933290       0.526177       1.177208      -0.734673       0.021797       0.029761      -0.001423       0.036916       0.004077      -0.002143      -0.001447       0.008315      -0.063108      -0.021217       0.004706       0.016512              1.804105       1.696170       0.217851      -0.024374       2.343402      -0.009834       1.372743           0.000235
          155              H       0.380576       9.166906      11.114946       0.087774       1.358038 0.99022498E+01  0.10232854E+03                                 2.023829                            1.835367      -0.971707       2.403733                    0.997463       3.681859      10.504908       0.464622       1.275684      -0.710940      -0.025759      -0.039018       0.000254       0.046754       0.003678      -0.000895      -0.005145       0.003202      -0.064645      -0.022390       0.007240       0.015150              2.193387       1.826668       0.482305       0.028346       3.163849       0.089192       1.589645          -0.000139
          156              H       3.892665      10.896631      10.812032       0.080183       1.785089 0.14480496E+02  0.16376940E+03                                 2.395567                            2.202258      -1.267571       2.258949                    0.994109       3.974551      11.679530       0.431194       1.255984      -0.717131       0.049199       0.007553      -0.004218       0.049953       0.014531      -0.003430       0.003232       0.023050      -0.058708      -0.021187      -0.007204       0.028391              2.493106       3.363967      -0.349047      -0.237773       2.209807       0.161395       1.905544          -0.001038
          157              H      13.346684      13.101233      10.986705       0.115379       1.197483 0.90953965E+01  0.90749948E+02                                 1.757644                            1.684380      -1.021577       2.388598                    0.997923       3.371039       9.033125       0.524797       1.169742      -0.736642      -0.019299      -0.026557       0.010695       0.034527       0.003751      -0.003819      -0.007006       0.007629      -0.051475      -0.019427       0.004231       0.015196              1.773054       1.717730       0.121417      -0.051802       2.203397      -0.118012       1.398036           0.000395
          158              H       4.323477       3.264138       7.510935       0.093761       1.224942 0.10301824E+02  0.10659378E+03                                 1.823543                            1.820933      -0.795775       2.473161                    0.998410       3.631784      10.081038       0.490437       1.206994      -0.727081       0.009723      -0.021548      -0.007722       0.024869      -0.001747       0.004407       0.001120      -0.014234       0.005887      -0.010011       0.003555       0.006456              1.820201       1.741050       0.008935      -0.016918       2.177743       0.022416       1.541809           0.000003
          159              H       3.485704       4.405374       8.267114       0.103665       1.010884 0.74082766E+01  0.72220916E+02                                 1.740308                            1.643268      -1.131304       2.334774                    0.993489       3.813677      11.071854       0.459652       1.366881      -0.688889      -0.022896       0.012052       0.019461       0.032376      -0.003360      -0.008620       0.001570       0.009505       0.002404      -0.006966      -0.005163       0.012128              1.852708       2.434186      -0.029668      -0.442137       1.361377      -0.003476       1.762562          -0.000074
          160              H      12.377729      15.137330      10.475953       0.091470       1.301354 0.93751389E+01  0.95610892E+02                                 1.950647                            1.770660      -1.227483       2.280403                    0.995224       3.769897      10.701883       0.478909       1.254076      -0.713645      -0.045046       0.004298       0.001164       0.045266       0.008782       0.003291      -0.009099       0.009501      -0.044631      -0.020107       0.002563       0.017543              2.100992       2.978862      -0.492485      -0.043750       1.763051       0.036920       1.561064           0.000354
          161              H       8.826882       4.484520       8.081386       0.090399       1.151233 0.85136176E+01  0.85107382E+02                                 1.826372                            1.704783      -1.059327       2.349668                    0.995682       3.844005      10.950177       0.478627       1.280134      -0.707066       0.015696      -0.016214      -0.007016       0.023632      -0.003162      -0.001237       0.001726       0.003035       0.007526      -0.004856       0.000467       0.004389              1.950882       2.773129      -0.236076      -0.311657       1.463642       0.055675       1.615875           0.000012
          162              H       7.978674       5.776389       8.488219       0.098578       1.200999 0.10120349E+02  0.10480191E+03                                 1.830065                            1.829210      -0.956442       2.401897                    0.997464       3.723513      10.519183       0.477056       1.239833      -0.718427      -0.007817       0.023418       0.005203       0.025231      -0.000905       0.000674       0.001665      -0.012946      -0.000314      -0.006582      -0.000377       0.006959              1.827362       1.731265      -0.030608      -0.000481       2.186257      -0.113276       1.564564           0.000016
          163              H       2.014383      14.763301      10.420676       0.116496       1.202990 0.89931915E+01  0.89720704E+02                                 1.781631                            1.688878      -0.969702       2.411669                    0.998346       3.392984       9.172567       0.516194       1.189362      -0.731593       0.034992      -0.000964       0.002718       0.035111       0.003818      -0.002145      -0.005371       0.009260      -0.056317      -0.019990       0.004159       0.015831              1.830686       2.327661      -0.218291       0.009752       1.760251      -0.002323       1.404147           0.000215
          164              H       4.386087       2.514803       9.839170       0.152901       1.139093 0.89275777E+01  0.89534668E+02                                 1.767421                            1.717417      -1.146226       2.338768                    0.997296       3.452872       9.577881       0.492946       1.238937      -0.719055      -0.014394       0.003102      -0.009338       0.017436       0.003607       0.003738      -0.002997       0.001120      -0.009449      -0.007386       0.002018       0.005367              1.797237       2.224206       0.263711       0.242097       1.535360       0.003852       1.632144          -0.000046
          165              H       5.113548       2.671819      11.256453       0.142920       1.250036 0.96169498E+01  0.97585213E+02                                 1.832682                            1.743357      -1.156766       2.320027                    0.997973       3.467528       9.460128       0.509323       1.185131      -0.732098      -0.001940       0.004278       0.016235       0.016900       0.005583      -0.002115      -0.001155      -0.006423       0.009805      -0.008216       0.001945       0.006271              1.893159       1.598980       0.045470      -0.204028       1.540724      -0.266089       2.539773          -0.000034
          166              H       5.964738       2.282471       9.958567       0.141263       1.125840 0.83955705E+01  0.82182076E+02                                 1.690781                            1.614880      -1.017267       2.387056                    0.998483       3.338904       8.888316       0.537177       1.164828      -0.736747       0.011944      -0.000608      -0.007548       0.014142      -0.000540      -0.001035      -0.000701      -0.003636      -0.008505      -0.003325      -0.000040       0.003365              1.728098       2.051457      -0.315732      -0.356701       1.581778       0.075862       1.551058           0.000179
          167              H       6.726486       5.786601      10.730223       0.103369       1.379891 0.11910755E+02  0.12795582E+03                                 1.986341                            1.967791      -1.110400       2.328451                    0.997117       3.774129      10.718631       0.467665       1.219130      -0.724352       0.000289       0.026071      -0.007404       0.027103       0.006619      -0.000541      -0.000015      -0.008217      -0.017955      -0.006150      -0.004638       0.010788              1.989858       1.847922      -0.116597      -0.037039       2.416075       0.011183       1.705575          -0.000207
          168              H       6.766735       4.452606      11.616854       0.095854       1.248726 0.97402215E+01  0.98602166E+02                                 1.793511                            1.726242      -0.741436       2.496680                    0.999271       3.476860       9.304034       0.527379       1.147270      -0.742175       0.001211      -0.016587       0.018495       0.024873      -0.000172       0.000331      -0.003506       0.003917       0.008094      -0.004921       0.000573       0.004349              1.841184       1.577869      -0.000734      -0.046201       1.511722      -0.325039       2.433960          -0.000017
          169              H       8.788124       4.691321      10.394144       0.096604       1.183543 0.86804642E+01  0.84578722E+02                                 1.666129                            1.577726      -0.636374       2.547904                    0.999811       3.273820       8.334308       0.584570       1.075354      -0.761426       0.018313       0.018273       0.009580       0.027588       0.005744       0.000112       0.003779       0.006476       0.006850      -0.008696       0.002122       0.006574              1.735281       2.321645       0.218986       0.318485       1.349506       0.077921       1.534693           0.000021
          170              H       8.035320       3.347114       9.967411       0.090650       1.237153 0.10190700E+02  0.10409933E+03                                 1.759830                            1.748621      -0.873699       2.434903                    0.998367       3.530475       9.420437       0.532897       1.125171      -0.747482      -0.007840      -0.024299      -0.005340       0.026085      -0.002571      -0.006937      -0.002277      -0.009431       0.005374      -0.010567       0.004374       0.006192              1.760164       1.679664      -0.106367       0.026097       2.095737      -0.082780       1.505093           0.000008
          171              H       6.236045       2.407573       6.969228       0.149183       1.120442 0.87207922E+01  0.85788979E+02                                 1.661741                            1.630903      -1.003517       2.398237                    0.999041       3.243040       8.526718       0.544376       1.143752      -0.743496      -0.013975       0.004088      -0.008295       0.016757      -0.001023       0.005983       0.000770       0.003208       0.002538      -0.005441      -0.001562       0.007003              1.651863       1.916684       0.138043       0.280974       1.498720       0.139927       1.540186          -0.000002
          172              H       7.039533       2.300343       8.348923       0.144544       1.119478 0.86170581E+01  0.84983084E+02                                 1.686257                            1.638292      -1.110526       2.345341                    0.998084       3.386863       9.078338       0.531713       1.168033      -0.735531      -0.002057       0.001011       0.014239       0.014423      -0.001219      -0.000934       0.000601      -0.006162      -0.000003      -0.003503       0.000016       0.003487              1.697696       1.457389      -0.048894      -0.057664       1.574094      -0.300483       2.061606           0.000007
          173              H       7.825132       2.591396       6.986916       0.148866       1.145722 0.85274554E+01  0.83566788E+02                                 1.701617                            1.621536      -0.968640       2.414508                    0.999048       3.242389       8.558318       0.540539       1.156285      -0.740155       0.011988       0.004690      -0.007733       0.015017       0.001338      -0.002634       0.000190       0.002183      -0.007648      -0.003825      -0.000052       0.003877              1.742615       2.174580      -0.229795      -0.404352       1.479979       0.099933       1.573286           0.000002
          174              H       3.868814       5.930851       6.624304       0.120324       1.047889 0.84598977E+01  0.84789222E+02                                 1.749830                            1.732302      -1.001236       2.395222                    0.995787       3.721885      10.761498       0.459428       1.330189      -0.697406       0.009767       0.028898       0.008323       0.031619      -0.001970      -0.001813       0.001074      -0.020598       0.017770      -0.013597       0.005365       0.008232              1.760281       1.703706      -0.239868      -0.226300       2.011455       0.090396       1.565683          -0.000064
          175              H       3.590053       4.580261       5.806216       0.112788       1.238854 0.98235090E+01  0.99932927E+02                                 1.812195                            1.756097      -0.762584       2.502906                    0.999004       3.437213       9.304051       0.511449       1.177231      -0.735373      -0.003247      -0.021069      -0.021073       0.029975       0.007159       0.003244       0.004157      -0.005822       0.022325      -0.011457       0.000195       0.011261              1.830036       2.083853       0.407053       0.186822       1.621129       0.101372       1.785125           0.000004
          176              H       0.960458      16.768761      10.011632       0.078882       1.847257 0.15018065E+02  0.17144692E+03                                 2.460363                            2.251899      -1.231207       2.274811                    0.994451       3.979656      11.759021       0.423717       1.266237      -0.715496       0.030074       0.035878       0.000059       0.046816       0.009627      -0.003836      -0.001117       0.022377      -0.062090      -0.021046      -0.004407       0.025452              2.559266       2.401734       0.568023      -0.061792       3.271661      -0.105510       2.004402          -0.000499
          177              H       8.536195       5.057691       5.819482       0.105496       1.183944 0.85803708E+01  0.85317566E+02                                 1.813481                            1.684375      -0.992582       2.397866                    0.997733       3.553780       9.858641       0.496788       1.239946      -0.717946       0.032752      -0.007639       0.011694       0.035606       0.000241      -0.001624      -0.009884       0.025389       0.002944      -0.018271       0.005688       0.012583              1.893706       2.401062      -0.268295       0.382964       1.463157      -0.248870       1.816901          -0.000000
          178              H       8.330479       6.050847       3.710141       0.107895       1.250359 0.93269800E+01  0.93763327E+02                                 1.814509                            1.707298      -1.011688       2.383116                    0.997995       3.464314       9.355788       0.519882       1.171950      -0.735384       0.030357       0.006837      -0.015669       0.034840      -0.001825      -0.000475      -0.011419       0.033612      -0.000065      -0.022662       0.005745       0.016917              1.874291       2.015800       0.116586      -0.416997       1.505238      -0.323968       2.101836           0.000031
          179              H       4.302607       6.141482       4.145718       0.114061       1.281714 0.10333817E+02  0.10661675E+03                                 1.852254                            1.806978      -1.083353       2.356518                    0.996976       3.515083       9.627231       0.501031       1.184886      -0.733128      -0.028500       0.008839      -0.011418       0.031949      -0.003506       0.002411      -0.009946       0.021687       0.012302      -0.017660       0.005183       0.012478              1.844329       2.079417      -0.104894       0.125257       1.525395      -0.221941       1.928174           0.000015
          180              H       5.341625       7.550793       2.416677       0.050891       1.518873 0.13343232E+02  0.14654425E+03                                 2.067213                            2.040401      -0.831162       2.435077                    0.996901       3.915668      11.014394       0.476647       1.170041      -0.736471      -0.027158       0.024441      -0.002869       0.036649       0.000857      -0.001173      -0.000177       0.008035      -0.010537      -0.003662      -0.002350       0.006011              2.068231       1.984867      -0.361003      -0.156401       2.285049       0.018349       1.934777          -0.000034
          181              H       4.785594       5.392147       1.689242       0.139388       1.198400 0.90930354E+01  0.89930761E+02                                 1.703555                            1.635185      -1.084329       2.353639                    0.998552       3.273682       8.487791       0.561630       1.102698      -0.754157      -0.011108      -0.001911       0.012446       0.016791       0.000931      -0.004672       0.002047       0.001501      -0.002401      -0.005519       0.000504       0.005015              1.714943       1.902446       0.390087      -0.288146       1.546935      -0.155368       1.695448           0.000003
          182              H       6.283748       5.181516       1.169645       0.147688       1.200002 0.96518379E+01  0.97652115E+02                                 1.771060                            1.741651      -0.929191       2.437912                    0.999161       3.303601       8.887467       0.513678       1.178537      -0.735942       0.014715      -0.003575       0.004737       0.015867       0.000817       0.002920       0.001868       0.003026      -0.012667      -0.005573       0.000540       0.005033              1.751164       1.769610      -0.333204      -0.191501       1.816878       0.164789       1.667005           0.000029
          183              H       5.346097       6.285732       0.486431       0.141137       1.149214 0.84664339E+01  0.82536332E+02                                 1.684385                            1.598390      -0.917334       2.434165                    0.999284       3.211484       8.360411       0.555220       1.131608      -0.746715      -0.000712       0.012752      -0.005842       0.014044       0.000232       0.001570      -0.000950      -0.008697      -0.005775      -0.004439      -0.000995       0.005434              1.753427       1.382256      -0.004786       0.125564       1.477528      -0.352789       2.400497          -0.000053
          184              H       7.549352       8.273321       2.421099       0.136181       1.243472 0.97500722E+01  0.10167469E+03                                 1.990810                            1.880279      -1.363153       2.224727                    0.994153       3.951405      11.814551       0.431950       1.359778      -0.690682      -0.003752       0.007890       0.017479       0.019541      -0.002245       0.000309       0.007437       0.001564       0.002574      -0.008114       0.000561       0.007553              2.042460       1.502818       0.204981       0.084867       2.438735       0.532501       2.185827          -0.000364
          185              H       7.106614       7.949077       0.917586       0.130899       1.088011 0.77057783E+01  0.75255023E+02                                 1.786204                            1.640924      -0.930451       2.420626                    0.998792       3.578979      10.129410       0.478625       1.310363      -0.701836      -0.011437      -0.002047      -0.011877       0.016615      -0.001138       0.003158      -0.003238       0.003204      -0.002706      -0.004621      -0.000675       0.005296              1.955711       1.331646       0.020081      -0.089172       1.661649      -0.453856       2.873839           0.000060
          186              H       8.026376       6.915071       1.722408       0.144597       1.140967 0.90365605E+01  0.91250092E+02                                 1.805419                            1.755386      -1.022377       2.395453                    0.998146       3.488377       9.831171       0.474354       1.278713      -0.710682       0.003463      -0.016556       0.004162       0.017419      -0.001300       0.002268      -0.001866      -0.001433      -0.012591      -0.005233       0.000746       0.004487              1.824842       1.821491      -0.373010      -0.175380       1.828294      -0.003110       1.824740          -0.000055
          187              H       8.067221      -2.105031      21.825270       0.457197       0.413692 0.25247355E+01  0.19461893E+02                                 1.120417                            1.096975      -1.371256       2.456588                    0.999699       2.185157       6.310110       0.444558       1.787346      -0.622488       0.021059      -0.005795      -0.013040       0.025438      -0.004328      -0.016948       0.001926      -0.006993      -0.037620      -0.023496       0.006672       0.016824              1.146256       1.130887      -0.110395      -0.172910       1.160730       0.093291       1.147152          -0.000822
          188              H      10.491099      15.378598       0.647838       0.079885       1.051862 0.88971583E+01  0.91060745E+02                                 1.788134                            1.802338      -1.457429       2.166425                    0.990352       4.252489      12.769431       0.437093       1.369155      -0.686623      -0.007231      -0.015290       0.030697       0.035048      -0.006430      -0.007164      -0.001934       0.009028       0.013810      -0.011866       0.000729       0.011137              1.815340       1.647018       0.090900      -0.043529       1.763750      -0.100923       2.035252           0.000086
          189              H       4.288297      10.382181       4.194361       0.115053       1.226182 0.93474835E+01  0.93905431E+02                                 1.784781                            1.706382      -1.022976       2.385318                    0.997780       3.408557       9.165163       0.521941       1.168124      -0.736892      -0.034639      -0.002268       0.001257       0.034736       0.001090       0.004350      -0.009594       0.028573       0.001387      -0.019451       0.004012       0.015440              1.809068       2.200804       0.114040      -0.187469       1.534251      -0.219435       1.692149           0.000407
          190              H       7.897281       9.747736       5.881392       0.124074       1.176643 0.86966926E+01  0.85952723E+02                                 1.750584                            1.656432      -1.002861       2.403811                    0.997913       3.326114       8.920597       0.523813       1.183108      -0.733289       0.021148      -0.012762       0.024560       0.034832      -0.000704       0.005457      -0.010513       0.029255       0.002172      -0.020356       0.003514       0.016841              1.805142       1.696730      -0.087973       0.201082       1.607615      -0.416208       2.111081           0.000236
          191              H       5.349675      11.321722       2.381300       0.087697       1.369715 0.99980499E+01  0.10357607E+03                                 2.036065                            1.844607      -0.994474       2.394693                    0.997178       3.693675      10.554594       0.463274       1.276215      -0.710808      -0.026601       0.018453      -0.033130       0.046322      -0.000844       0.003641      -0.011260       0.030756       0.019127      -0.022905       0.007678       0.015227              2.208057       1.837025      -0.269016       0.409268       2.073079      -0.734794       2.714068          -0.000142
          192              H       8.861764      10.719190       4.030743       0.082600       1.755685 0.14197813E+02  0.15978413E+03                                 2.369207                            2.180684      -1.246936       2.268484                    0.994156       3.945867      11.567038       0.433310       1.256016      -0.717121       0.048168       0.001206       0.007767       0.048805      -0.005092       0.014471      -0.009442       0.033366      -0.027355      -0.021130      -0.007610       0.028740              2.464354       3.318472       0.373209      -0.179938       2.099962      -0.208545       1.974627          -0.001028
          193              H       3.408784       9.465618       5.852648       0.118758       1.182198 0.89523170E+01  0.88983054E+02                                 1.744158                            1.672285      -0.999845       2.399292                    0.998080       3.348329       8.959838       0.526039       1.171430      -0.736260      -0.018192       0.003586      -0.027959       0.033548       0.001800       0.004984      -0.005975       0.030970       0.015950      -0.019844       0.004495       0.015349              1.759286       1.704996      -0.015604       0.129192       1.487164      -0.285836       2.085698           0.000394
          194              H       9.292577       4.628770      21.181854       0.094169       1.226314 0.10321308E+02  0.10687238E+03                                 1.826845                            1.824238      -0.801316       2.471010                    0.998342       3.635571      10.103378       0.489233       1.209093      -0.726585       0.009543       0.017333      -0.014992       0.024825      -0.002091      -0.002571      -0.002245      -0.012593       0.012688      -0.009377       0.002915       0.006461              1.823546       1.744488       0.009842       0.016669       1.722921      -0.286860       2.003228           0.000002
          195              H       8.454803       3.403282      21.792104       0.108153       0.999292 0.73073644E+01  0.71036683E+02                                 1.731734                            1.635812      -1.078900       2.354395                    0.993846       3.794215      11.021805       0.458825       1.373211      -0.687673      -0.021907      -0.023296       0.000900       0.031991       0.007940       0.001231       0.002075       0.004419      -0.013460      -0.006483      -0.004330       0.010813              1.843024       2.419630       0.394275       0.193410       1.651158       0.173902       1.458283          -0.000074
          196              H       2.439829       8.889894       7.871336       0.089934       1.287750 0.92506713E+01  0.93928955E+02                                 1.929021                            1.752877      -1.178727       2.301092                    0.995741       3.744709      10.571087       0.484305       1.245549      -0.715608      -0.045712      -0.003086       0.004184       0.046007      -0.006883       0.007092      -0.002629       0.030226       0.018114      -0.019673       0.001466       0.018207              2.076143       2.938467       0.278612      -0.396777       1.627061      -0.103642       1.662901           0.000352
          197              H      13.795981       3.524555      21.953510       0.090370       1.149975 0.85034241E+01  0.84994997E+02                                 1.826510                            1.704939      -1.060454       2.348996                    0.995634       3.843840      10.955334       0.478026       1.281903      -0.706697       0.015723       0.014336      -0.010179       0.023587       0.002634      -0.002092       0.001235      -0.001891      -0.008978      -0.004715       0.000414       0.004301              1.951065       2.773700       0.387826      -0.048651       1.625944       0.037968       1.453552           0.000012
          198              H      12.947773      15.291792       0.758390       0.099076       1.202590 0.10142196E+02  0.10511741E+03                                 1.834053                            1.833120      -0.978105       2.392968                    0.997435       3.728253      10.547738       0.475645       1.242456      -0.717825      -0.008197      -0.016162       0.017100       0.024916      -0.000014      -0.001080      -0.004087      -0.009608       0.011754      -0.006893      -0.000656       0.007549              1.831386       1.735221       0.015669      -0.026303       1.625064      -0.213134       2.133871           0.000015
          199              H       6.983482       9.124779       7.575056       0.115381       1.220097 0.91546988E+01  0.91774870E+02                                 1.801465                            1.706318      -1.001712       2.397300                    0.997991       3.415816       9.268380       0.512294       1.192634      -0.730807       0.035077      -0.000697      -0.002395       0.035166      -0.001054       0.004911      -0.008196       0.032425       0.011431      -0.020851       0.004096       0.016755              1.851642       2.358669       0.102728      -0.197640       1.505479      -0.155773       1.690778           0.000215
          200              H       9.355186       2.987127      19.368794       0.148761       1.147632 0.90066132E+01  0.90484624E+02                                 1.772687                            1.722118      -1.140724       2.339890                    0.997275       3.466492       9.609472       0.493739       1.234797      -0.719990      -0.015282       0.006166       0.006675       0.017779      -0.005562       0.000818      -0.000686       0.006475       0.006017      -0.007442       0.001713       0.005730              1.802800       2.232550      -0.343439       0.108016       1.615532       0.039973       1.560319          -0.000047
          201              H      10.082648       1.681216      18.796132       0.143815       1.244530 0.95610349E+01  0.96871406E+02                                 1.827168                            1.738200      -1.143705       2.326132                    0.998114       3.457316       9.423527       0.510140       1.185021      -0.732154      -0.002697      -0.015489      -0.004397       0.016325      -0.000745       0.004662       0.001288      -0.006143       0.007450      -0.006864       0.001798       0.005066              1.887378       1.594022       0.153318       0.140673       2.053952       0.563720       2.014159          -0.000035
          202              H      10.933837       2.999893      19.107890       0.140274       1.129648 0.84295255E+01  0.82595967E+02                                 1.694548                            1.618129      -1.022207       2.384721                    0.998438       3.343367       8.903962       0.536656       1.164808      -0.736766       0.011534       0.006871       0.003799       0.013953       0.001085      -0.000349      -0.002529       0.001505       0.007039      -0.003346      -0.000324       0.003670              1.732115       2.057260       0.468657      -0.095702       1.627647      -0.051591       1.511439           0.000180
          203              H      11.695585       0.579554      21.756727       0.103211       1.379764 0.11913620E+02  0.12801276E+03                                 1.987630                            1.969243      -1.105641       2.325555                    0.996821       3.774569      10.726028       0.466993       1.220636      -0.724024       0.001077      -0.007457       0.026873       0.027910      -0.002620       0.005123      -0.004952       0.001596       0.011462      -0.005385      -0.004197       0.009583              1.991105       1.849628       0.090455      -0.082429       1.894707      -0.313124       2.228978          -0.000214
          204              H      11.735834       0.478706      20.158138       0.097407       1.238912 0.96461812E+01  0.97421846E+02                                 1.784859                            1.718547      -0.731610       2.501911                    0.999341       3.463671       9.260451       0.528210       1.148150      -0.741970       0.000811      -0.007619      -0.022791       0.024045      -0.000615      -0.000419       0.004599       0.003913       0.004456      -0.005672       0.001086       0.004586              1.831964       1.571015       0.040139       0.022321       1.912048       0.556974       2.012831          -0.000020
          205              H      13.757223       1.418247      20.976227       0.095041       1.185636 0.86973481E+01  0.84776932E+02                                 1.667535                            1.578791      -0.625167       2.551441                    0.999816       3.277696       8.343430       0.584685       1.074715      -0.761607       0.018885      -0.018283       0.011020       0.028502      -0.002336       0.004670       0.001649      -0.001903      -0.018607      -0.008769       0.002945       0.005824              1.736902       2.324380      -0.386436       0.030728       1.557253       0.041087       1.329071           0.000018
          206              H      13.004420       2.459912      20.025475       0.089611       1.246498 0.10292553E+02  0.10542707E+03                                 1.770623                            1.758906      -0.896715       2.425418                    0.998146       3.544419       9.478064       0.530498       1.127180      -0.746968      -0.008037       0.016108      -0.018602       0.025886       0.007234       0.000985      -0.000273      -0.007115       0.016337      -0.010844       0.005121       0.005722              1.771098       1.689692       0.031007      -0.106588       1.589879      -0.216556       2.033723           0.000008
          207              H      11.205145       5.526185      20.710901       0.149049       1.122046 0.87371819E+01  0.85993939E+02                                 1.663444                            1.632492      -1.005159       2.397442                    0.998997       3.246606       8.539360       0.544061       1.143832      -0.743454      -0.013846       0.005439       0.006462       0.016218      -0.005121      -0.003659       0.000397       0.000510      -0.006218      -0.005768      -0.001372       0.007139              1.653573       1.918895      -0.312943      -0.020964       1.652683      -0.052121       1.389142          -0.000003
          208              H      12.008632       4.384949      19.928189       0.144287       1.119263 0.86152317E+01  0.84965786E+02                                 1.686670                            1.638648      -1.107247       2.346716                    0.998019       3.386311       9.078717       0.531365       1.168788      -0.735367      -0.002884      -0.013648      -0.005510       0.014998       0.001341      -0.001011      -0.001039      -0.003709       0.006916      -0.003517       0.000327       0.003190              1.698134       1.457659       0.074394      -0.013422       1.680117       0.361594       1.956624           0.000007
          209              H      12.794231       5.418955      20.861252       0.151523       1.144042 0.85152796E+01  0.83458534E+02                                 1.703804                            1.623472      -0.989021       2.407514                    0.998928       3.237504       8.559675       0.538409       1.160706      -0.739087       0.009966       0.002623       0.007343       0.012654       0.003494       0.002438      -0.001659       0.004171      -0.001959      -0.005307       0.000542       0.004765              1.744933       2.177885       0.466060       0.003137       1.638597      -0.009626       1.418318           0.000001
          210              H       8.837913      16.828759       1.824116       0.121920       1.044906 0.84301584E+01  0.84429430E+02                                 1.747643                            1.730202      -0.997216       2.397156                    0.995764       3.715798      10.745218       0.459260       1.331647      -0.697111       0.010059      -0.021289       0.020210       0.031030       0.002395      -0.000963      -0.001152      -0.020475       0.017097      -0.013399       0.005118       0.008281              1.758078       1.701802       0.315367      -0.094556       1.753017      -0.237644       1.819414          -0.000065
          211              H       8.559152      18.212539       1.063515       0.115426       1.233403 0.97698730E+01  0.99259967E+02                                 1.807252                            1.751587      -0.761249       2.504131                    0.998991       3.429078       9.278712       0.511935       1.177622      -0.735248      -0.002490       0.027323      -0.006715       0.028246      -0.007325       0.004921       0.000772      -0.015616      -0.007633      -0.011957      -0.000110       0.012067              1.824919       2.077520      -0.363700       0.257755       1.826852       0.020305       1.570384           0.000003
          212              H       5.929557       8.476292       9.516357       0.078961       1.863988 0.15187834E+02  0.17391330E+03                                 2.477477                            2.266431      -1.249340       2.267307                    0.994250       3.995540      11.832894       0.421744       1.268295      -0.715040       0.029601      -0.016718       0.032116       0.046767      -0.001630       0.010661      -0.008286       0.037600      -0.017076      -0.020948      -0.004811       0.025758              2.577588       2.418065      -0.232673       0.527855       2.244638      -0.501767       3.070061          -0.000501
          213              H      13.505295      17.962335       1.470348       0.107464       1.172638 0.84829518E+01  0.84099770E+02                                 1.801219                            1.674322      -0.979591       2.403895                    0.997830       3.536454       9.792775       0.498535       1.239260      -0.718119       0.031738      -0.006257      -0.012234       0.034585       0.001368       0.000928       0.011039       0.023365      -0.003514      -0.018251       0.005622       0.012630              1.880100       2.380870      -0.194923      -0.418277       1.504123       0.274641       1.755306          -0.000001
          214              H      13.299578      19.292500       3.385117       0.106519       1.258623 0.93983308E+01  0.94639549E+02                                 1.820315                            1.712018      -1.016113       2.380090                    0.997903       3.475961       9.388251       0.520100       1.169492      -0.735935       0.030495       0.011045       0.013649       0.035188       0.001306      -0.001576       0.012643       0.031281      -0.007559      -0.022511       0.005480       0.017031              1.880650       2.023495       0.305164       0.311915       1.677288       0.422574       1.941165           0.000031
          215              H       9.271707      18.869962       3.245821       0.115981       1.279424 0.10312983E+02  0.10636715E+03                                 1.851432                            1.806261      -1.081888       2.357287                    0.996916       3.511144       9.620496       0.500581       1.186337      -0.732772      -0.027811       0.005964       0.012838       0.031206      -0.000015      -0.004578       0.013019       0.017754      -0.002031      -0.018479       0.005565       0.012914              1.843517       2.078213      -0.055992      -0.153220       1.634668       0.285187       1.817670           0.000014
          216              H      10.310725      19.662700       5.330840       0.050622       1.524811 0.13414151E+02  0.14758942E+03                                 2.078263                            2.050600      -0.849107       2.428883                    0.996714       3.917428      11.046626       0.473570       1.175520      -0.735258      -0.026394      -0.007758       0.022671       0.035648       0.001979       0.001505      -0.000788       0.009115      -0.008582      -0.004387      -0.002196       0.006584              2.079425       1.995384       0.319049      -0.237002       2.049038      -0.162454       2.193853          -0.000036
          217              H       9.754694      21.372000       3.825116       0.142902       1.186356 0.89789764E+01  0.88518021E+02                                 1.691058                            1.624015      -1.068588       2.361326                    0.998620       3.258287       8.432801       0.564049       1.101500      -0.754404      -0.010504      -0.010120      -0.008122       0.016695       0.002818       0.002737      -0.001026      -0.000929      -0.008328      -0.005015       0.000605       0.004410              1.702142       1.887187       0.053935       0.475912       1.513455       0.140349       1.705786           0.000004
          218              H      11.252847      21.927299       3.902502       0.145936       1.201065 0.96611467E+01  0.97748289E+02                                 1.770157                            1.740893      -0.917610       2.441844                    0.999169       3.307631       8.891989       0.514611       1.176378      -0.736442       0.014530      -0.001714      -0.005879       0.015768      -0.003168      -0.000706      -0.003470       0.005550      -0.006973      -0.006182       0.000710       0.005472              1.750280       1.767933       0.331778      -0.192395       1.846509      -0.147083       1.636397           0.000029
          219              H      10.315197      21.966872       5.200388       0.140534       1.147640 0.84524457E+01  0.82349831E+02                                 1.681080                            1.595712      -0.901456       2.440791                    0.999327       3.211248       8.351925       0.556503       1.129687      -0.747178      -0.000494      -0.001434       0.014451       0.014530      -0.002424      -0.000882      -0.002661      -0.002050       0.012381      -0.005244      -0.000011       0.005255              1.749647       1.380227      -0.106094      -0.066803       1.860279       0.573453       2.008434          -0.000052
          220              H      12.518451      19.297606       5.954356       0.138515       1.234108 0.96663652E+01  0.10061850E+03                                 1.983802                            1.874646      -1.358620       2.227494                    0.994214       3.938210      11.777294       0.431604       1.363347      -0.689998      -0.003740      -0.018670      -0.001709       0.019117       0.001157      -0.001095      -0.002800      -0.006213      -0.019436      -0.007161      -0.000032       0.007193              2.034889       1.498965      -0.175072       0.134332       2.697581      -0.372383       1.908121          -0.000364
          221              H      12.075713      20.761809       6.425310       0.133182       1.080969 0.76513817E+01  0.74640354E+02                                 1.783427                            1.638989      -0.950916       2.413284                    0.998795       3.572915      10.128212       0.476901       1.316569      -0.700549      -0.012204       0.010294       0.004163       0.016499      -0.001636      -0.002691       0.001897       0.005673       0.004243      -0.004282      -0.000910       0.005193              1.952201       1.330284       0.067539       0.062435       2.173790       0.748724       2.352530           0.000060
          222              H      12.995475      20.581816       5.127424       0.147585       1.127176 0.89006782E+01  0.89553070E+02                                 1.792378                            1.743442      -1.005510       2.403395                    0.998162       3.466670       9.757621       0.475363       1.280629      -0.710298       0.003310       0.004790      -0.016083       0.017105      -0.001808      -0.002245      -0.002252       0.005589       0.006807      -0.005508       0.001238       0.004270              1.811476       1.807752       0.333964      -0.232408       1.809852       0.000613       1.816825          -0.000054
          223              C      14.336062       5.034713       8.260481      -0.094122      26.462892 0.40898892E+03  0.95765182E+04                                 8.573826                            7.395745      -0.507310       1.851154                    0.995296      29.108768      86.634015       0.521587       0.501515      -1.004521       0.018819       0.025522      -0.048891       0.058274      -0.042364      -0.016025      -0.007935       0.002863      -0.016251      -0.046629       0.000780       0.045849              9.997939      11.153363       1.223509       1.144548      11.727717       2.521698       7.112739          -0.000015
          224              C       3.990604       3.218183      16.116340       0.082878      39.520789 0.41398986E+03  0.95899352E+04                                10.347526                            6.875688      -0.064554       1.993239                    0.999427      26.572950      75.197648       0.617456       0.428227      -1.059501      -0.011157       0.013541      -0.011877       0.021187      -0.000366       0.004515      -0.012538       0.025831       0.001530      -0.020733       0.005642       0.015091             15.518765      12.792422      -4.194095       7.041137      11.785601      -9.913394      21.978273          -0.013332
          225              C      14.428485       6.511682       8.727012       0.069318      27.073072 0.40801055E+03  0.94570513E+04                                 8.637851                            7.387139      -0.494758       1.874243                    0.996125      26.743871      76.757633       0.526877       0.501548      -1.014153      -0.063880       0.017047      -0.067611       0.094564       0.006137      -0.033282      -0.021563      -0.021429      -0.003779      -0.041220      -0.000651       0.041871             10.050324      11.354890       1.351344       1.392372      10.680788       0.427972       8.115293           0.005207
          226              C       0.699138       6.585721       9.739673       0.565728      23.057048 0.25617455E+03  0.53530956E+04                                 7.545670                            5.732141       0.023024       2.073358                    0.999185      22.591412      64.174002       0.609408       0.480982      -1.011885       0.059074      -0.005407       0.045037       0.074480      -0.053453      -0.039258       0.047212      -0.044604      -0.061490      -0.055774      -0.043574       0.099348              9.260445      10.474969       3.534154       2.387306       9.193629      -1.251653       8.112738          -0.005016
          227              C       4.701668       3.912626      15.161166      -0.197975      37.198629 0.45486030E+03  0.10826789E+05                                 9.742828                            7.118677       0.165280       2.013459                    0.999753      30.352132      88.103174       0.615932       0.417784      -1.062205      -0.022029      -0.011584       0.006424       0.025705      -0.000879       0.011780       0.008775       0.072892      -0.059288      -0.033298      -0.015071       0.048369             12.977938       9.961575      -1.964921       3.780682       9.628502      -7.677715      19.343738           0.002374
          228              C       2.590837       3.243714      15.974833      -0.188841      36.033164 0.45787385E+03  0.10915843E+05                                 9.571588                            7.161458       0.174363       2.020346                    0.999720      30.189834      87.683803       0.611655       0.420038      -1.060843       0.020761       0.006800       0.003027       0.022055       0.016871      -0.025876      -0.012775       0.009927       0.020946      -0.023930      -0.015404       0.039335             12.284644      11.900790      -2.238897       4.927871       8.363284      -5.838699      16.589859          -0.000955
          229              C       4.063648       4.566219      14.126395       0.071021      28.732611 0.34034050E+03  0.75598106E+04                                 8.269990                            6.176798       0.328247       2.109869                    0.999754      26.652216      75.563950       0.655940       0.420382      -1.056984      -0.057854      -0.029720      -0.000405       0.065042       0.019988      -0.025306       0.005071      -0.015629       0.022265      -0.038091       0.010113       0.027978             10.673087       9.009140      -0.942387       2.460749       7.494126      -5.404433      15.515995          -0.010788
          230              C       2.022880       3.910073      14.917951       0.055810      29.861846 0.35591367E+03  0.80317666E+04                                 8.507362                            6.340842       0.002573       1.990400                    0.999772      27.855299      80.815338       0.640707       0.423624      -1.050081       0.049431       0.007075      -0.033301       0.060020       0.022845      -0.033401       0.041185       0.065138      -0.054174      -0.075494       0.018653       0.056841             10.689460      10.044209      -0.666749       2.904072       7.167196      -4.625220      14.856976          -0.006988
          231              C       5.974726       2.392255      17.356739      -0.207016      35.782896 0.45209536E+03  0.10743062E+05                                 9.473875                            7.089544       0.196550       2.022422                    0.999781      30.334288      87.937294       0.618259       0.416906      -1.062914      -0.014357      -0.000586       0.009374       0.017156       0.023050      -0.018891      -0.021718      -0.009040       0.017781      -0.026494      -0.016421       0.042914             12.137157      13.410875      -3.893119       5.515801       9.734676      -5.956230      13.265920           0.002410
          232              C      13.055551       4.534306       7.552945       0.153854      26.574996 0.40935424E+03  0.94932147E+04                                 8.428903                            7.302924      -0.518455       1.873528                    0.996135      26.109562      74.885182       0.540588       0.488569      -1.021122      -0.017785       0.035508      -0.037011       0.054286      -0.002367      -0.000231       0.004502      -0.000788       0.002888      -0.004813      -0.000659       0.005472              9.615108      10.451115      -0.888258       0.769961      10.809460       0.745368       7.584750           0.000276
          233              C       0.678268       4.566219       7.524201      -0.206641      27.859660 0.45136300E+03  0.10792507E+05                                 8.171429                            7.138389      -0.223927       1.912436                    0.998277      30.377334      90.266648       0.605068       0.423356      -1.051858      -0.060845      -0.064843       0.037587       0.096538      -0.012625       0.008368       0.013865      -0.036705      -0.043170      -0.027868      -0.004268       0.032136              9.295367      10.319841       1.169268      -0.533494      11.466827       0.561509       6.099433          -0.000065
          234              C       6.551626       1.522924      18.278746       0.083728      27.943346 0.33911913E+03  0.75317148E+04                                 8.178089                            6.226216       0.170038       2.067272                    0.999734      26.412433      75.068015       0.643335       0.428674      -1.051025      -0.046411      -0.022409       0.035679       0.062683      -0.003860       0.000240       0.026025       0.023934      -0.016666      -0.033645       0.013725       0.019921             10.150679      11.711778      -2.657694       3.606214       8.279372      -4.413727      10.460888          -0.007370
          235              C      11.888332       4.975992       8.401988      -0.240465      27.514928 0.45661858E+03  0.10949892E+05                                 8.044897                            7.146605      -0.274204       1.888341                    0.998368      30.930043      92.044486       0.608937       0.419447      -1.054292       0.053642       0.083765      -0.015837       0.100722       0.006000       0.005333       0.011475      -0.008189       0.054393      -0.016347      -0.007920       0.024267              8.846783      11.194979      -0.512560      -0.351232       9.205185       1.052041       6.140187          -0.000011
          236              C       3.902653       1.632707      18.035531      -0.201352      35.205608 0.45310290E+03  0.10784819E+05                                 9.414153                            7.125641       0.169242       2.016562                    0.999756      30.349162      88.369171       0.612361       0.420225      -1.059646       0.016259       0.017239       0.003664       0.023978      -0.005256       0.002630       0.005523       0.063130      -0.052028      -0.026811      -0.013942       0.040752             11.733282      10.881345      -2.467373       3.351314      10.054824      -6.574561      14.263677          -0.001899
          237              C      14.669979       7.508667       7.575056      -0.499307      27.155469 0.46597577E+03  0.11189524E+05                                 7.687697                            7.016610       0.046473       1.953324                    0.999016      33.543312      98.686730       0.643777       0.396207      -1.073397      -0.018133      -0.060478       0.057915       0.085677       0.013892      -0.018091      -0.023410      -0.028515       0.000913      -0.026691      -0.013808       0.040499              8.163960       8.252315       1.152560       0.226268       9.209868      -0.950089       7.029697           0.000570
          238              C      13.139030       6.857627       9.498669      -0.240283      27.340952 0.45130629E+03  0.10772530E+05                                 7.968169                            7.076699      -0.219005       1.903713                    0.998364      30.826665      91.017223       0.616650       0.416123      -1.058192      -0.020164      -0.042343      -0.083665       0.095913       0.013942      -0.006098       0.000244       0.001366      -0.026028      -0.013816      -0.005150       0.018966              8.840975      11.839390       0.628467       1.159195       7.890576       1.056079       6.792959          -0.000406
          239              C      11.889823       6.440195       8.722590      -0.155382      25.354827 0.39851205E+03  0.91814156E+04                                 7.504791                            6.603498       0.049951       2.004330                    0.999599      28.764120      82.271355       0.647888       0.410334      -1.066488       0.081927      -0.068684       0.019325       0.108641       0.018400       0.001062       0.020588      -0.003859      -0.005638      -0.026448      -0.002438       0.028886              8.329909      10.968524       0.246062       0.982431       8.147762       0.958253       5.873442           0.000162
          240              C      12.879648       5.102370       6.126818      -0.510238      26.130256 0.45955379E+03  0.10970678E+05                                 7.435742                            6.950344       0.129984       1.983548                    0.998735      33.183444      96.579999       0.650881       0.394192      -1.077354       0.007854      -0.019900       0.074958       0.077951       0.004388       0.001911      -0.000845       0.016644       0.070173      -0.021140      -0.002393       0.023533              7.599015       7.637245      -0.254706       1.182618       7.176418      -0.668030       7.983383          -0.000010
          241              C       0.757276       3.062443       7.568422      -0.236228      28.182557 0.38182509E+03  0.87790052E+04                                 8.155489                            6.489844      -0.152565       1.934796                    0.999504      29.799549      87.586138       0.644006       0.413652      -1.055176      -0.065568       0.081507      -0.014803       0.105649      -0.007844      -0.010792       0.007041      -0.080377       0.098408      -0.058468       0.019968       0.038499              9.918912      10.167818       4.176551       0.044340      13.976735       0.457663       5.612184          -0.000043
          242              C       4.543654       0.814439      18.948694       0.062517      27.891443 0.33620464E+03  0.74705139E+04                                 8.068441                            6.124164       0.140200       2.043378                    0.999794      27.143168      77.828934       0.658928       0.418332      -1.054683       0.052939       0.031586       0.003507       0.061746       0.025795      -0.025257       0.022097       0.006413       0.029226      -0.049610       0.019595       0.030015              9.748579      10.789035      -1.995684       2.267637       7.899911      -4.246684      10.556790          -0.003929
          243              C       4.627133       2.427998      17.188699       0.095326      37.488599 0.39364013E+03  0.90209816E+04                                10.003337                            6.713831      -0.101463       1.981818                    0.999424      26.396814      74.747527       0.622413       0.429411      -1.056819       0.001452      -0.006933       0.013877       0.015581      -0.002325      -0.002240      -0.007854       0.010758       0.003082      -0.011626       0.005128       0.006498             14.668401      13.216136      -4.411459       6.945117      11.580123      -9.109113      19.208945          -0.008054
          244              C      14.592462       2.302896       7.486614       0.141762      32.089397 0.34680546E+03  0.77224532E+04                                 8.948240                            6.298248      -0.036054       2.011904                    0.999713      25.545030      71.986660       0.641286       0.428928      -1.054033       0.036379       0.007544       0.006145       0.037658       0.024682       0.005733       0.000034      -0.017482       0.044731      -0.034085       0.013316       0.020768             11.625205      12.161192       4.304483       0.850677      18.142697       1.327076       4.571728          -0.000008
          245              C      13.334311       2.893939       7.457870      -0.029135      36.923337 0.49327090E+03  0.11886439E+05                                 9.689708                            7.451806      -0.062103       1.985728                    0.997704      27.954276      79.548132       0.602103       0.422152      -1.067914      -0.005738       0.018884      -0.008448       0.021468       0.026761       0.004868      -0.004589      -0.038008      -0.045054      -0.028413      -0.011981       0.040394             11.647781      12.343356       1.166517       0.883665      17.762575       1.177598       4.837410           0.000051
          246              C      12.198398       2.106307       7.309730      -0.143608      37.468548 0.46412941E+03  0.11125975E+05                                 9.758383                            7.206931       0.008064       1.954888                    0.999739      30.751140      90.177855       0.608856       0.419655      -1.058853       0.007648      -0.019659      -0.005007       0.021680      -0.019802      -0.001975      -0.007585       0.027555      -0.084889      -0.031102      -0.007217       0.038319             11.767174      11.422506       0.655420       0.702870      18.935088       1.225441       4.943929          -0.000019
          247              C      12.320635       0.726357       7.192544      -0.183784      35.835689 0.46992016E+03  0.11297915E+05                                 9.473572                            7.249568       0.049556       1.966601                    0.999698      31.087021      91.248024       0.607436       0.419403      -1.059186       0.006872       0.030586       0.002744       0.031468       0.019370       0.004284       0.004575       0.017281      -0.156282      -0.052505       0.004876       0.047628             11.171092       9.728251      -0.329129       0.460728      18.869257       1.100470       4.915767           0.000054
          248              C      13.578786       0.134038       7.223499       0.084009      35.948157 0.44602471E+03  0.10508830E+05                                 9.660932                            7.129988      -0.177567       1.952588                    0.999162      26.976579      76.572895       0.608220       0.427415      -1.061769      -0.002478       0.000491      -0.011134       0.011417       0.004788      -0.012517       0.017017      -0.055504      -0.023099      -0.033252      -0.004695       0.037946             12.701498       9.889542       1.801693       0.517922      22.823389       2.192512       5.391563           0.000009
          249              C      14.714700       0.922946       7.369428      -0.262559      40.004605 0.50105180E+03  0.12232884E+05                                10.197756                            7.465037      -0.016904       1.943456                    0.999723      31.915524      94.194689       0.601516       0.417073      -1.061377       0.002967       0.009502      -0.000092       0.009955      -0.008458       0.005884       0.005237       0.034995      -0.066766      -0.025085      -0.005876       0.030962             13.104730      10.518491       4.752720       0.852447      23.246417       2.067067       5.549284          -0.000036
          250              C      13.815808      -1.428459       7.099680       0.088954      26.330337 0.38164249E+03  0.86880724E+04                                 7.869588                            6.543114      -0.291207       1.936307                    0.998671      26.107355      73.945062       0.639581       0.420672      -1.061109      -0.047071      -0.040653      -0.064611       0.089682       0.016938      -0.021257      -0.002933       0.032716      -0.026255      -0.023813      -0.013531       0.037344              9.498029       6.524809       1.688286      -0.645374      14.057056       1.281177       7.912222          -0.000045
          251              C      14.298794      -1.770575       5.724407      -0.481732      26.125452 0.42672662E+03  0.10001531E+05                                 7.453255                            6.668843       0.274529       2.033173                    0.999009      32.396873      93.474911       0.668662       0.390825      -1.079502      -0.034819       0.011120       0.077058       0.085287       0.003523      -0.018400      -0.005865       0.030821       0.044224      -0.023698      -0.007246       0.030944              7.919482       6.152933       0.314101      -0.785908       9.073568       2.091249       8.531944          -0.000032
          252              C      12.581508      -2.223750       7.446815      -0.491448      28.795055 0.46604197E+03  0.11204498E+05                                 8.060660                            6.971968       0.152385       1.994103                    0.998496      33.270481      98.314291       0.651361       0.391126      -1.075618       0.071545       0.049351      -0.032544       0.092808      -0.004759      -0.016936       0.004345       0.007726       0.010610      -0.014161      -0.007141       0.021303              9.214220       6.903965       2.532169      -0.184115      12.635954       0.309613       8.102742          -0.000487
          253              C       9.367112      17.401930      13.620065      -0.096808      26.570531 0.41085121E+03  0.96323307E+04                                 8.605656                            7.419742      -0.517754       1.847069                    0.995397      29.180271      86.939471       0.519918       0.502486      -1.003903       0.017088      -0.055252      -0.000609       0.057837       0.007491       0.044700       0.005380       0.002559      -0.009878      -0.045023      -0.001418       0.046441             10.040377      11.204160       0.381567      -1.649739       6.094957       0.744076      12.822014          -0.000016
          254              C      13.928654      -0.417432      11.265297       0.085382      39.443932 0.41315702E+03  0.95652317E+04                                10.334547                            6.868450      -0.057203       1.995177                    0.999338      26.537638      75.061263       0.617863       0.428187      -1.059591      -0.013477      -0.016207      -0.004707       0.021598       0.002199      -0.003974       0.000041       0.005014      -0.064591      -0.021981       0.007497       0.014485             15.495186      12.773919       8.176753       0.112421      27.970292       0.544658       5.741349          -0.013353
          255              C       9.459535      17.067473      12.107707       0.067457      27.117804 0.40875986E+03  0.94781109E+04                                 8.641626                            7.389010      -0.494950       1.874224                    0.996042      26.768063      76.824691       0.527372       0.500882      -1.014560      -0.058560      -0.070733       0.018520       0.093678      -0.025654       0.011202       0.015874      -0.033491      -0.037524      -0.037185      -0.001316       0.038501             10.055493      11.358985       0.529595      -1.868624       8.391152       0.897218      10.416343           0.005195
          256              C      10.637188      17.907443      11.537256       0.558290      23.126008 0.25708593E+03  0.53763075E+04                                 7.554836                            5.738313       0.031541       2.075380                    0.999093      22.639420      64.311700       0.609788       0.480310      -1.012352       0.059449       0.042967      -0.016151       0.075107      -0.002367       0.072835      -0.000717       0.034058       0.179389      -0.058169      -0.046711       0.104881              9.272520      10.487197       0.299301      -4.261771       9.479560       1.096072       7.850802          -0.004996
          257              C      14.639717      -1.591858      11.141478      -0.195235      37.036673 0.45236821E+03  0.10752761E+05                                 9.711991                            7.096162       0.177372       2.017990                    0.999788      30.284882      87.849753       0.617294       0.417432      -1.062421      -0.019900       0.009383       0.005336       0.022639       0.011429      -0.004231      -0.008032       0.075020      -0.050656      -0.033973      -0.014130       0.048103             12.930534       9.941742       4.240873      -0.188108      23.459673      -0.365291       5.390186           0.002364
          258              C      12.528886      -0.552746      11.313940      -0.189522      36.084316 0.45875011E+03  0.10942491E+05                                 9.584512                            7.172307       0.159717       2.016155                    0.999693      30.212235      87.785830       0.610651       0.420507      -1.060496       0.016906       0.000983      -0.006912       0.018290      -0.036236      -0.002712      -0.000802      -0.012388      -0.045089      -0.029704      -0.014594       0.044298             12.299311      11.922589       5.402486      -0.525974      19.604074      -0.643439       5.371271          -0.000966
          259              C      14.001698      -2.814793      11.092835       0.063215      29.116374 0.34583106E+03  0.77148892E+04                                 8.350860                            6.232735       0.310380       2.101317                    0.999763      26.873188      76.429676       0.651802       0.421235      -1.056130      -0.055088       0.014502       0.026184       0.062694      -0.032618      -0.007328      -0.004137      -0.017824       0.031487      -0.040426       0.011782       0.028644             10.787352       9.104430       2.656481      -0.419618      18.393901      -0.786115       4.863726          -0.010829
          260              C      11.960930      -1.801212      11.265297       0.053272      29.931236 0.35692299E+03  0.80604718E+04                                 8.519771                            6.349559       0.002568       1.989445                    0.999743      27.899861      80.981748       0.640289       0.423588      -1.050074       0.046311      -0.027295       0.010530       0.054778      -0.035743      -0.005483      -0.023176       0.096672       0.042641      -0.073634       0.020503       0.053131             10.702453      10.066476       2.847839      -0.877422      16.950659      -1.017597       5.090224          -0.007007
          261              C       1.005775       1.069749      11.360372      -0.204354      35.696837 0.45072837E+03  0.10701713E+05                                 9.453394                            7.074053       0.203457       2.025175                    0.999786      30.300427      87.782412       0.619605       0.416345      -1.063348      -0.011545       0.010239      -0.005350       0.016333      -0.030985      -0.011803       0.008065      -0.035281      -0.051912      -0.030463      -0.016458       0.046921             12.107696      13.377406       6.698585       0.612045      17.498524       1.448822       5.447159           0.002411
          262              C       8.086600      17.039389      14.407199       0.155138      26.519937 0.40812266E+03  0.94556566E+04                                 8.411705                            7.287367      -0.515390       1.875050                    0.996207      26.064450      74.672002       0.541780       0.487957      -1.021644      -0.020593      -0.050328      -0.013090       0.055931       0.006265       0.003206      -0.003781       0.003142       0.013433      -0.010353       0.004202       0.006151              9.595799      10.429117       1.106755       0.383072       7.731687       1.023007      10.626592           0.000276
          263              C      10.616318      16.998540      14.393932      -0.195157      27.624483 0.44635897E+03  0.10647351E+05                                 8.144128                            7.113845      -0.242727       1.908732                    0.998162      30.219315      89.805376       0.603939       0.425163      -1.050324      -0.058622       0.066959       0.033083       0.094945       0.013947       0.005883       0.009042       0.010566       0.083456      -0.029137      -0.002239       0.031376              9.263728      10.288682      -1.038704      -0.752055       6.929801       2.035355      10.572700          -0.000066
          264              C       1.582676       2.302896      11.652231       0.077948      28.136937 0.34202595E+03  0.76128139E+04                                 8.212502                            6.249997       0.168891       2.065189                    0.999732      26.538560      75.518710       0.642522       0.428284      -1.051221      -0.047129       0.043647       0.002708       0.064292      -0.004089       0.004420      -0.014927       0.044133       0.041651      -0.033829       0.011234       0.022595             10.196525      11.759557       4.477550       0.501956      13.808116       1.270262       5.021903          -0.007380
          265              C       6.919382      17.553839      13.600165      -0.239747      27.482603 0.45576231E+03  0.10923223E+05                                 8.035513                            7.137631      -0.275112       1.889059                    0.998345      30.903600      91.912255       0.609667       0.419181      -1.054557       0.052120      -0.052713      -0.062206       0.096771       0.003891      -0.009517      -0.016889      -0.015911       0.033658      -0.017103      -0.009594       0.026697              8.836486      11.183079      -0.046285       0.617041       5.989402       0.798851       9.336978          -0.000012
          266              C      13.840702       2.037374      11.678763      -0.202986      35.398530 0.45625085E+03  0.10879965E+05                                 9.456942                            7.158324       0.164331       2.014233                    0.999752      30.436643      88.743789       0.609863       0.421163      -1.058919       0.013932      -0.006187      -0.015837       0.021982       0.003918       0.002787      -0.009439       0.061279      -0.055853      -0.029838      -0.010442       0.040281             11.789308      10.913868       4.158104       0.463972      19.015163       1.473280       5.438894          -0.001910
          267              C       9.701028      15.571357      11.820271      -0.504390      27.277395 0.46888227E+03  0.11276613E+05                                 7.709931                            7.038201       0.042192       1.950956                    0.999019      33.649994      99.070267       0.642836       0.396178      -1.073437      -0.017859       0.081010       0.016914       0.084662      -0.021852      -0.002694       0.020067      -0.039174      -0.016905      -0.028496      -0.011942       0.040438              8.188064       8.269335      -0.389013      -1.114754       8.427941       1.430852       7.866915           0.000572
          268              C       8.170079      17.562775      11.422282      -0.234508      27.185771 0.44786868E+03  0.10670031E+05                                 7.938355                            7.049533      -0.214727       1.906192                    0.998480      30.712645      90.593040       0.617860       0.416103      -1.058207      -0.015972      -0.048928       0.078071       0.093510      -0.014423      -0.003168       0.006191       0.011892       0.009317      -0.017735       0.000925       0.016810              8.806969      11.782110       0.685101      -1.117763       6.135186      -0.048185       8.503611          -0.000409
          269              C       6.920873      17.099387      12.171827      -0.154450      25.402248 0.39950514E+03  0.92102562E+04                                 7.514903                            6.612220       0.061310       2.007278                    0.999617      28.797417      82.400028       0.647371       0.410396      -1.066421       0.082322       0.052472       0.049986       0.109676      -0.009930      -0.015717      -0.007606       0.025149       0.066953      -0.030333      -0.000489       0.030822              8.341660      10.986894       0.727811      -0.706885       5.615593       0.505577       8.422492           0.000160
          270              C       7.910698      15.520295      14.628303      -0.511010      26.150890 0.46007913E+03  0.10986318E+05                                 7.439827                            6.954631       0.127982       1.982807                    0.998723      33.200773      96.642953       0.650638       0.394227      -1.077333       0.011028       0.072697      -0.022295       0.076834       0.000773      -0.002367      -0.021497      -0.016405      -0.033784      -0.023737      -0.002559       0.026295              7.603072       7.637372       1.152507      -0.368512       8.367896      -0.013211       6.803947          -0.000008
          271              C      10.695325      -7.742276      15.674130      -0.240163      28.276772 0.38353834E+03  0.88294023E+04                                 8.174920                            6.505192      -0.157967       1.932289                    0.999497      29.881621      87.918916       0.643044       0.413755      -1.054975      -0.064174      -0.051299      -0.061323       0.102520      -0.005356       0.014708      -0.005576      -0.083257       0.100117      -0.060846       0.022199       0.038647              9.942322      10.195935      -2.054325      -3.651687       7.321678       3.399857      12.309355          -0.000046
          272              C      14.481703       3.237331      11.930823       0.065363      27.832978 0.33534022E+03  0.74461585E+04                                 8.054524                            6.114067       0.130048       2.041403                    0.999798      27.110512      77.696387       0.659862       0.418029      -1.054925       0.050028      -0.011309      -0.026080       0.057540      -0.037828      -0.013304      -0.018223       0.009685       0.044803      -0.053037       0.021928       0.031109              9.728457      10.765840       2.942046       0.592183      13.541363       0.971986       4.878168          -0.003924
          273              C      14.565182       0.906350      11.413438       0.097134      37.388454 0.39251375E+03  0.89885388E+04                                 9.987261                            6.704844      -0.095657       1.983998                    0.999473      26.352624      74.589795       0.622756       0.429491      -1.056792       0.003017       0.016216      -0.003316       0.016824       0.000468       0.005219      -0.000365      -0.000914      -0.032330      -0.012366       0.005711       0.006655             14.640556      13.196566       8.204819       0.348179      25.134741       1.250047       5.590363          -0.008061
          274              C       9.623512      -7.433351      16.372822       0.145819      32.001488 0.34579843E+03  0.76950452E+04                                 8.935807                            6.291264      -0.047132       2.008985                    0.999769      25.504813      71.868721       0.641260       0.429224      -1.053768       0.036723      -0.002320      -0.012810       0.038963      -0.005440      -0.022059      -0.003484      -0.027179       0.009363      -0.030863       0.012998       0.017865             11.606773      12.146398      -1.410349      -4.145778       6.802980       5.199660      15.870942          -0.000009
          275              C       8.365361      -7.753765      15.875335      -0.034147      37.221914 0.49775923E+03  0.12026259E+05                                 9.754104                            7.495066      -0.081976       1.978294                    0.997665      28.087976      80.131304       0.599007       0.423217      -1.066845      -0.008523      -0.017065      -0.015301       0.024454      -0.009034      -0.024149       0.020291      -0.013395       0.033071      -0.027884      -0.011146       0.039030             11.733573      12.424518       0.180317      -1.471628       7.097770       5.053200      15.678430           0.000050
          276              C       7.229448      -7.488242      16.631514      -0.140461      37.235558 0.46047900E+03  0.11014860E+05                                 9.708428                            7.169604       0.018883       1.959061                    0.999765      30.644687      89.720580       0.611681       0.418612      -1.059690       0.011685       0.007075       0.025591       0.029009       0.006344       0.015566       0.013879       0.041485      -0.034423      -0.027901      -0.006551       0.034452             11.706558      11.375480       0.284164      -0.905592       7.342561       5.411276      16.401632          -0.000021
          277              C       7.351685      -6.899753      17.885179      -0.192700      36.206120 0.47603632E+03  0.11481371E+05                                 9.535692                            7.295954       0.044592       1.962802                    0.999717      31.284238      91.955865       0.605616       0.419329      -1.059292       0.008750      -0.010140      -0.029120       0.032052      -0.003974      -0.021486       0.023676       0.070159       0.010343      -0.048146       0.000857       0.047289             11.249978       9.778461       0.573146       0.068097       7.506082       5.540497      16.465393           0.000053
          278              C       8.609836      -6.576786      18.382666       0.084242      35.913151 0.44565018E+03  0.10497667E+05                                 9.655520                            7.127588      -0.176520       1.953257                    0.999143      26.962289      76.520618       0.608254       0.427486      -1.061738      -0.001787      -0.011245       0.002335       0.011623      -0.011099      -0.001803       0.008556      -0.009524       0.096289      -0.028303      -0.005701       0.034005             12.693150       9.882363      -0.452250      -1.818487       7.846283       6.446447      20.350804           0.000008
          279              C       9.745749      -6.844861      17.626487      -0.256941      39.676312 0.49628739E+03  0.12086788E+05                                10.144056                            7.430023      -0.020129       1.944405                    0.999732      31.757164      93.590103       0.602907       0.417137      -1.061413       0.005063      -0.005988      -0.004713       0.009149       0.011680       0.007501       0.004823       0.057594      -0.013004      -0.029363      -0.005633       0.034996             13.028412      10.469381      -1.622554      -4.503986       8.135877       6.583128      20.479976          -0.000039
          280              C       8.846857      -5.902767      19.797737       0.093234      26.226626 0.37981565E+03  0.86342305E+04                                 7.843322                            6.523052      -0.277030       1.941454                    0.998751      26.034263      73.633162       0.641350       0.420107      -1.061697      -0.048485      -0.034716       0.065127       0.088304      -0.021698      -0.001172       0.001496       0.026346      -0.042919      -0.018364      -0.014239       0.032603              9.462031       6.507381      -1.393859      -1.134494       8.310655       2.008233      13.568059          -0.000046
          281              C       9.329844      -6.922731      20.781654      -0.482033      26.215200 0.42889663E+03  0.10064914E+05                                 7.473695                            6.689849       0.270310       2.031512                    0.999010      32.454438      93.692255       0.667018       0.391301      -1.079198      -0.027846       0.057232      -0.053702       0.083275      -0.021868       0.002533      -0.013266      -0.003748      -0.049850      -0.023948      -0.009028       0.032976              7.940595       6.167866      -0.844069       0.122024       6.875391      -0.820550      10.778526          -0.000038
          282              C       7.612558      -5.204494      20.312912      -0.489503      28.796671 0.46597996E+03  0.11203459E+05                                 8.063511                            6.973835       0.155327       1.994671                    0.998488      33.274486      98.351751       0.650899       0.391388      -1.075359       0.072775      -0.054613      -0.022730       0.093784      -0.010197       0.012848      -0.005649       0.004206      -0.010677      -0.013527      -0.006565       0.020092              9.217886       6.907652      -1.422326      -2.102192       8.969427       1.809248      11.776581          -0.000488
          283              C       4.398012      15.859857       0.229949      -0.098116      26.568507 0.41084158E+03  0.96324695E+04                                 8.604504                            7.418946      -0.522434       1.845590                    0.995227      29.203565      87.022943       0.519998       0.502390      -1.003907       0.018210       0.027717       0.046162       0.056839       0.035584      -0.029467      -0.000941       0.009121       0.015790      -0.046315      -0.000680       0.046995             10.038517      11.199760      -1.617202       0.493188      10.494870      -3.282777       8.420923          -0.000015
          284              C       8.959554      -2.800751      16.839353       0.090115      39.334694 0.41175672E+03  0.95261537E+04                                10.323200                            6.862236      -0.064001       1.993968                    0.999371      26.487596      74.930255       0.617316       0.428866      -1.059012      -0.008630       0.003415       0.017766       0.020044      -0.001271      -0.002802       0.013323       0.025895       0.007128      -0.021555       0.007558       0.013997             15.475989      12.756185      -3.985190      -7.125741      10.815387       9.341391      22.856395          -0.013393
          285              C       4.490436      14.717345       1.275776       0.066415      27.148335 0.40939824E+03  0.94998228E+04                                 8.653885                            7.398755      -0.495467       1.875211                    0.995621      26.787270      76.992607       0.526422       0.501421      -1.013945      -0.062032       0.050697       0.049971       0.094421       0.022073       0.019441       0.003142       0.003995       0.073576      -0.036535       0.000129       0.036406             10.071386      11.381047      -1.888892       0.479109       9.147170      -1.330089       9.685942           0.005202
          286              C       5.668089      13.803335       0.833566       0.563869      23.122586 0.25698936E+03  0.53739692E+04                                 7.554486                            5.737272       0.025185       2.073136                    0.999179      22.634387      64.302766       0.609816       0.480316      -1.012314       0.060857      -0.035939      -0.031343       0.077315       0.060953      -0.032595      -0.049327      -0.047077      -0.057235      -0.055903      -0.047507       0.103410              9.273337      10.490455      -3.841707       1.872979       7.308813       0.155807      10.020744          -0.004997
          287              C       9.670618      -2.320768      17.918345      -0.201705      37.259837 0.45583687E+03  0.10855211E+05                                 9.748864                            7.122993       0.168883       2.014167                    0.999762      30.394639      88.230584       0.616212       0.417395      -1.062515      -0.016815      -0.000593      -0.010264       0.019709      -0.009939      -0.008298      -0.003004       0.059958      -0.100568      -0.035140      -0.013927       0.049068             12.985491       9.966242      -2.291642      -3.592042      10.271499       8.051027      18.718731           0.002354
          288              C       7.559787      -2.690967      16.932217      -0.189353      36.057005 0.45833564E+03  0.10929344E+05                                 9.574304                            7.164254       0.178611       2.021393                    0.999713      30.199552      87.715150       0.611654       0.419942      -1.060929       0.018360      -0.002571       0.009411       0.020791       0.013544       0.023799       0.013950       0.010085       0.026471      -0.020063      -0.016919       0.036982             12.285887      11.899212      -3.147986      -4.402075       9.479826       6.481948      15.478624          -0.000980
          289              C       9.032599      -1.751427      19.001759       0.069593      28.800708 0.34134350E+03  0.75876064E+04                                 8.280633                            6.183549       0.324369       2.108583                    0.999744      26.692761      75.704361       0.655960       0.420064      -1.057193      -0.058694       0.015969      -0.027591       0.066792       0.011679       0.029695      -0.002412      -0.025814       0.005869      -0.038979       0.012143       0.026836             10.686917       9.021915      -1.660544      -2.046286       8.841350       6.185142      14.197485          -0.010825
          290              C       6.991830      -2.108861      18.037742       0.046206      30.112887 0.35960830E+03  0.81376484E+04                                 8.564006                            6.381923      -0.008090       1.985348                    0.999740      27.995678      81.385060       0.637283       0.424722      -1.049205       0.048128       0.023179       0.020472       0.057207       0.016374       0.035139      -0.021865       0.027006      -0.173470      -0.076218       0.020387       0.055831             10.765731      10.095191      -2.198691      -2.044873       9.002123       5.695687      13.199878          -0.007029
          291              C      10.943676      -3.462004      15.503879      -0.211740      35.915463 0.45415653E+03  0.10804141E+05                                 9.493818                            7.103523       0.189254       2.020025                    0.999785      30.408726      88.197706       0.617943       0.416652      -1.063094      -0.014867      -0.010415      -0.006616       0.019321       0.006956       0.031778       0.013718       0.002346       0.055978      -0.029444      -0.014581       0.044025             12.163306      13.434671      -2.837175      -6.145276       7.242276       4.519460      15.812970           0.002398
          292              C       3.117501      16.722805       0.150351       0.155081      26.538308 0.40854722E+03  0.94696127E+04                                 8.418019                            7.292496      -0.508914       1.877130                    0.996073      26.073408      74.756689       0.541346       0.488137      -1.021371      -0.017666       0.012130       0.044808       0.049669       0.001323      -0.004852      -0.003042      -0.004872      -0.015737      -0.008388       0.001305       0.007083              9.603831      10.439159      -0.222017      -1.151848       9.024387      -1.766574       9.347946           0.000276
          293              C       5.647219      16.731741       0.192361      -0.200523      27.746011 0.44898929E+03  0.10724245E+05                                 8.160300                            7.128294      -0.239887       1.908682                    0.998223      30.303558      90.071505       0.604239       0.424391      -1.050957      -0.063393      -0.000567      -0.074851       0.098090       0.003841      -0.015225      -0.024215      -0.018063       0.007973      -0.025503      -0.008033       0.033536              9.282579      10.306763      -0.126200       1.278025       7.915041      -2.601854       9.625933          -0.000066
          294              C      11.520577      -3.825820      14.290013       0.081239      28.115292 0.34169643E+03  0.76047223E+04                                 8.219606                            6.257431       0.154311       2.061338                    0.999739      26.505365      75.455346       0.640443       0.429717      -1.050195      -0.045490      -0.017002      -0.033103       0.058773       0.002755      -0.001885      -0.010268      -0.000994      -0.092801      -0.033118       0.013107       0.020011             10.205095      11.755733      -1.804818      -4.131363       6.128770       3.176325      12.730784          -0.007388
          295              C       1.950283      15.766669       0.108341      -0.239490      27.496684 0.45611368E+03  0.10934762E+05                                 8.040061                            7.141535      -0.270158       1.889631                    0.998396      30.920343      92.002952       0.609296       0.419316      -1.054375       0.052256      -0.027406       0.080305       0.099653      -0.010427       0.003270       0.005070      -0.034617      -0.030136      -0.017900      -0.007786       0.025686              8.842282      11.192104       0.558582      -0.269193       7.810188      -1.849819       7.524553          -0.000011
          296              C       8.871603      -3.670081      14.506696      -0.200972      35.181960 0.45286452E+03  0.10777480E+05                                 9.408987                            7.123345       0.170172       2.017078                    0.999760      30.345355      88.344674       0.612528       0.420176      -1.059702       0.012601      -0.011952       0.014513       0.022633       0.000443      -0.005024       0.001927       0.052390      -0.083718      -0.028510      -0.012009       0.040519             11.723334      10.869232      -1.663743      -3.800977       7.511797       5.105343      16.788973          -0.001923
          297              C       4.731929      15.216476       2.715169      -0.497039      27.134544 0.46554594E+03  0.11177610E+05                                 7.687784                            7.017185       0.037989       1.951189                    0.999111      33.524254      98.652098       0.643169       0.396638      -1.073010      -0.015030      -0.021765      -0.083559       0.087645       0.014429       0.018676       0.003835       0.002742       0.090494      -0.031368      -0.007075       0.038444              8.164175       8.252693      -0.767098       0.888579       6.750213      -0.469935       9.489618           0.000570
          298              C       3.200980      13.876098       1.189545      -0.237179      27.285547 0.45008249E+03  0.10736472E+05                                 7.958894                            7.068090      -0.218494       1.904468                    0.998461      30.786047      90.880614       0.616869       0.416240      -1.058074      -0.016774       0.093948       0.002107       0.095457       0.003952       0.012833      -0.006455       0.009881       0.004713      -0.015647      -0.000214       0.015861              8.830909      11.825059      -1.315669      -0.036738       7.972425      -1.001100       6.695244          -0.000410
          299              C       1.951774      14.756918       1.216077      -0.152564      25.335316 0.39809648E+03  0.91694475E+04                                 7.498026                            6.597127       0.060698       2.007504                    0.999649      28.755116      82.234822       0.648632       0.409970      -1.066725       0.079268       0.016658      -0.069117       0.106480      -0.007229       0.017536      -0.012789      -0.016528      -0.053480      -0.029625       0.001708       0.027917              8.322276      10.958026      -0.970025      -0.278178       7.263912      -1.459188       6.744889           0.000159
          300              C       2.941598      17.673835       1.355373      -0.511092      26.130695 0.45963705E+03  0.10973934E+05                                 7.438328                            6.952696       0.135363       1.984623                    0.998814      33.178554      96.593500       0.650483       0.394387      -1.077145       0.012472      -0.057937      -0.054585       0.080572      -0.000907      -0.001606       0.021282      -0.016118      -0.024581      -0.021651      -0.004008       0.025659              7.601745       7.637416      -0.894946      -0.813305       7.205532       0.683300       7.962286          -0.000011
          301              C       5.726226       4.679832      20.978438      -0.239491      28.286451 0.38366024E+03  0.88329601E+04                                 8.177609                            6.507130      -0.154482       1.933331                    0.999456      29.881753      87.924664       0.642811       0.413869      -1.054896      -0.071966      -0.026067       0.075040       0.107190       0.009386       0.002028      -0.001620      -0.091481       0.060970      -0.056917       0.020263       0.036654              9.946212      10.197402      -2.137226       3.605826       8.120080      -3.863799      11.521153          -0.000044
          302              C       9.512604      -4.051770      13.341473       0.066432      27.787183 0.33467406E+03  0.74269423E+04                                 8.040697                            6.103663       0.143372       2.044934                    0.999784      27.088047      77.583944       0.661192       0.417436      -1.055403       0.050320      -0.019253       0.026188       0.059904       0.007609       0.039131      -0.000494      -0.026906      -0.068045      -0.053184       0.020693       0.032491              9.710596      10.743906      -0.954979      -2.832859       6.190678       3.261000      12.197204          -0.003936
          303              C       9.596083      -3.334349      15.618854       0.094016      37.486301 0.39373781E+03  0.90228142E+04                                 9.998312                            6.711506      -0.090376       1.985021                    0.999385      26.401221      74.732193       0.623027       0.429007      -1.057181       0.005292      -0.010516      -0.014014       0.018302       0.005247      -0.002144       0.005836       0.012152       0.002091      -0.011536       0.003856       0.007680             14.657823      13.202532      -3.802939      -7.281942       9.407095       7.852352      21.363840          -0.008107
          304              C       4.654413       5.130454      20.361555       0.141098      32.056863 0.34647577E+03  0.77137783E+04                                 8.944355                            6.296488      -0.046580       2.008963                    0.999743      25.537034      71.973161       0.641146       0.429097      -1.053861       0.032681      -0.008590       0.003835       0.034008      -0.016168       0.014917       0.005424      -0.027915       0.021831      -0.031464       0.013414       0.018050             11.618651      12.153676      -2.887856       3.297188       9.111357      -6.536194      13.590919          -0.000008
          305              C       3.396262       4.859826      20.887785      -0.035672      37.153004 0.49673221E+03  0.11993741E+05                                 9.736329                            7.482987      -0.079323       1.979588                    0.997477      28.063844      80.003889       0.600088       0.422726      -1.067288      -0.006214      -0.003322       0.020768       0.021931      -0.014645       0.019297      -0.014903      -0.006120       0.063624      -0.026615      -0.011680       0.038295             11.710218      12.398453      -1.359707       0.575795       9.139872      -6.228488      13.592331           0.000051
          306              C       2.260348       5.381935      20.279746      -0.143821      37.412826 0.46335845E+03  0.11101791E+05                                 9.744325                            7.197194       0.013984       1.956897                    0.999762      30.724627      90.048188       0.609803       0.419219      -1.059233       0.015776       0.016077      -0.015155       0.027148       0.007234      -0.010938      -0.008280       0.051854      -0.007987      -0.027604      -0.004815       0.032419             11.750374      11.405423      -0.938311       0.220289       9.490799      -6.660483      14.354899          -0.000020
          307              C       2.382586       6.173396      19.143267      -0.189177      36.011807 0.47281695E+03  0.11384715E+05                                 9.504058                            7.272556       0.036273       1.961970                    0.999685      31.179326      91.579495       0.606408       0.419481      -1.059167       0.005449      -0.019209       0.026155       0.032905      -0.010883       0.016621      -0.032359       0.059833      -0.018378      -0.050481       0.003940       0.046540             11.210182       9.752255      -0.235156      -0.517732       9.392755      -6.620460      14.485535           0.000055
          308              C       3.640737       6.442748      18.614826       0.085717      35.895386 0.44540097E+03  0.10490574E+05                                 9.655564                            7.127913      -0.190162       1.949387                    0.999086      26.945757      76.475052       0.607929       0.427765      -1.061541      -0.004954       0.006714       0.007927       0.011509       0.010983       0.009875      -0.025361      -0.037019       0.026615      -0.033857      -0.003152       0.037009             12.693260       9.882736      -1.348655       1.300940      11.639225      -8.637067      16.557817           0.000009
          309              C       4.776650       5.921915      19.225075      -0.259307      39.774223 0.49774975E+03  0.12130940E+05                                10.156928                            7.438542      -0.013829       1.945488                    0.999733      31.809021      93.766274       0.602874       0.416865      -1.061619       0.004817      -0.003035       0.006419       0.008580       0.000270      -0.009850      -0.010779       0.044804      -0.046726      -0.026762      -0.005591       0.032353             13.045999      10.479330      -3.092937       3.662565      11.708921      -8.650733      16.949748          -0.000037
          310              C       3.877758       7.331227      17.323573       0.095679      26.074467 0.37706164E+03  0.85555327E+04                                 7.810441                            6.496714      -0.283110       1.940931                    0.998700      25.937402      73.276010       0.643080       0.419765      -1.061977      -0.046230       0.074908      -0.007420       0.088337       0.009208       0.022679       0.002979       0.031749      -0.029491      -0.022182      -0.012646       0.034828              9.418543       6.482036      -0.288303       1.760228      10.464755      -3.255878      11.308837          -0.000044
          311              C       4.360745       8.693305      17.714929      -0.484201      26.276205 0.43034349E+03  0.10107633E+05                                 7.491029                            6.707224       0.254732       2.026830                    0.998979      32.489841      93.843029       0.665228       0.392014      -1.078680      -0.036139      -0.071931      -0.024723       0.084210       0.014869       0.010932       0.018020       0.003607      -0.029916      -0.022587      -0.007695       0.030282              7.959233       6.174733       0.530507       0.668428      10.549709      -1.280561       7.153255          -0.000028
          312              C       2.643458       7.428244      16.461264      -0.499146      29.013175 0.47084757E+03  0.11347695E+05                                 8.099152                            7.006943       0.151399       1.992244                    0.998502      33.420890      98.839300       0.649936       0.391028      -1.075818       0.073327       0.006522       0.060557       0.095324       0.014782       0.006970       0.002621       0.001493      -0.010719      -0.013966      -0.004756       0.018722              9.261391       6.939182      -1.118061       2.306073       9.547751      -2.140079      11.297241          -0.000486
          313              C       0.570938      -7.730787      13.850014      -0.094122      26.463011 0.40899119E+03  0.95765798E+04                                 8.573834                            7.395752      -0.507309       1.851155                    0.995296      29.108834      86.634112       0.521588       0.501513      -1.004523      -0.018819       0.025522       0.048891       0.058274       0.042364      -0.016025       0.007934       0.002863      -0.016251      -0.046629       0.000780       0.045849              9.997947      11.153381      -1.223512       1.144555      11.727708      -2.521704       7.112751          -0.000015
          314              C      10.916396      15.983683       5.994155       0.082880      39.520737 0.41398882E+03  0.95899064E+04                                10.347531                            6.875687      -0.064564       1.993237                    0.999427      26.572903      75.197535       0.617455       0.428228      -1.059500       0.011156       0.013540       0.011875       0.021185       0.000366       0.004515       0.012535       0.025826       0.001532      -0.020729       0.005640       0.015089             15.518787      12.792422       4.194112       7.041160      11.785628       9.913420      21.978311          -0.013378
          315              C       0.478515      -6.253818      13.383483       0.069319      27.073085 0.40801067E+03  0.94570548E+04                                 8.637853                            7.387140      -0.494758       1.874242                    0.996125      26.743883      76.757679       0.526877       0.501548      -1.014153       0.063879       0.017047       0.067610       0.094564      -0.006137      -0.033282       0.021563      -0.021429      -0.003779      -0.041220      -0.000651       0.041871             10.050326      11.354898      -1.351344       1.392373      10.680770      -0.427973       8.115310           0.005207
          316              C      14.207862      -6.179779      12.370822       0.565728      23.057047 0.25617450E+03  0.53530959E+04                                 7.545674                            5.732144       0.023022       2.073357                    0.999185      22.591433      64.174130       0.609407       0.480983      -1.011884      -0.059074      -0.005407      -0.045036       0.074480       0.053453      -0.039258      -0.047212      -0.044604      -0.061491      -0.055774      -0.043574       0.099348              9.260452      10.474981      -3.534158       2.387312       9.193631       1.251648       8.112745          -0.005018
          317              C      10.205332      16.678126       6.949329      -0.197975      37.198518 0.45485906E+03  0.10826746E+05                                 9.742802                            7.118664       0.165291       2.013464                    0.999753      30.352044      88.102714       0.615933       0.417784      -1.062205       0.022029      -0.011583      -0.006422       0.025704       0.000880       0.011779      -0.008777       0.072888      -0.059287      -0.033299      -0.015068       0.048367             12.977901       9.961524       1.964912       3.780658       9.628487       7.677699      19.343691           0.002364
          318              C      12.316163      16.009214       6.135662      -0.188841      36.033130 0.45787308E+03  0.10915817E+05                                 9.571576                            7.161445       0.174367       2.020348                    0.999720      30.189798      87.683587       0.611656       0.420037      -1.060844      -0.020759       0.006801      -0.003026       0.022054      -0.016871      -0.025875       0.012772       0.009926       0.020945      -0.023931      -0.015402       0.039332             12.284644      11.900781       2.238915       4.927898       8.363286       5.838709      16.589863          -0.000969
          319              C      10.843352      17.331719       7.984100       0.071022      28.732571 0.34034025E+03  0.75598000E+04                                 8.269960                            6.176780       0.328247       2.109870                    0.999754      26.652207      75.563776       0.655944       0.420380      -1.056986       0.057853      -0.029720       0.000404       0.065042      -0.019987      -0.025305      -0.005072      -0.015630       0.022266      -0.038091       0.010115       0.027976             10.673042       9.009101       0.942373       2.460716       7.494101       5.404407      15.515923          -0.010801
          320              C      12.884120      16.675573       7.192544       0.055811      29.861814 0.35591287E+03  0.80317487E+04                                 8.507363                            6.340836       0.002564       1.990397                    0.999772      27.855315      80.815528       0.640706       0.423624      -1.050081      -0.049430       0.007073       0.033300       0.060019      -0.022847      -0.033403      -0.041188       0.065135      -0.054171      -0.075497       0.018657       0.056840             10.689467      10.044235       0.666753       2.904085       7.167197       4.625221      14.856969          -0.006998
          321              C       8.932274      15.157755       4.753756      -0.207016      35.782756 0.45209397E+03  0.10743010E+05                                 9.473823                            7.089516       0.196559       2.022425                    0.999781      30.334214      87.936724       0.618263       0.416904      -1.062917       0.014355      -0.000587      -0.009374       0.017155      -0.023049      -0.018892       0.021715      -0.009040       0.017781      -0.026493      -0.016419       0.042913             12.137081      13.410806       3.893101       5.515768       9.734617       5.956176      13.265821           0.002402
          322              C       1.851449      -8.231194      14.557550       0.153854      26.575003 0.40935430E+03  0.94932163E+04                                 8.428903                            7.302924      -0.518453       1.873529                    0.996135      26.109569      74.885194       0.540588       0.488569      -1.021122       0.017785       0.035508       0.037011       0.054286       0.002367      -0.000231      -0.004502      -0.000788       0.002889      -0.004813      -0.000659       0.005472              9.615107      10.451122       0.888261       0.769965      10.809443      -0.745367       7.584755           0.000276
          323              C      14.228731      -8.199281      14.586294      -0.206641      27.859690 0.45136365E+03  0.10792526E+05                                 8.171430                            7.138391      -0.223927       1.912436                    0.998277      30.377366      90.266732       0.605068       0.423356      -1.051858       0.060845      -0.064843      -0.037587       0.096538       0.012625       0.008368      -0.013865      -0.036705      -0.043170      -0.027868      -0.004267       0.032136              9.295366      10.319848      -1.169272      -0.533492      11.466815      -0.561509       6.099436          -0.000066
          324              C       8.355374      14.288424       3.831749       0.083730      27.943226 0.33911773E+03  0.75316734E+04                                 8.178058                            6.226200       0.170045       2.067276                    0.999734      26.412360      75.067676       0.643337       0.428674      -1.051025       0.046411      -0.022409      -0.035678       0.062682       0.003860       0.000240      -0.026025       0.023931      -0.016662      -0.033645       0.013723       0.019922             10.150632      11.711735       2.657676       3.606187       8.279333       4.413693      10.460826          -0.007371
          325              C       3.018668      -7.789508      13.708507      -0.240465      27.515060 0.45662126E+03  0.10949966E+05                                 8.044896                            7.146604      -0.274203       1.888341                    0.998368      30.930123      92.044578       0.608940       0.419445      -1.054295      -0.053642       0.083765       0.015837       0.100722      -0.006000       0.005333      -0.011475      -0.008189       0.054393      -0.016347      -0.007921       0.024267              8.846781      11.194985       0.512561      -0.351228       9.205170      -1.052044       6.140189          -0.000011
          326              C      11.004347      14.398207       4.074964      -0.201352      35.205650 0.45310317E+03  0.10784829E+05                                 9.414170                            7.125647       0.169248       2.016564                    0.999756      30.349164      88.369258       0.612360       0.420226      -1.059646      -0.016259       0.017238      -0.003664       0.023978       0.005256       0.002629      -0.005523       0.063127      -0.052028      -0.026810      -0.013941       0.040751             11.733317      10.881361       2.467393       3.351337      10.054863       6.574597      14.263728          -0.001913
          327              C       0.237021      -5.256833      14.535439      -0.499307      27.155444 0.46597547E+03  0.11189515E+05                                 7.687708                            7.016624       0.046469       1.953322                    0.999016      33.543242      98.686539       0.643774       0.396209      -1.073395       0.018133      -0.060478      -0.057915       0.085677      -0.013891      -0.018091       0.023409      -0.028516       0.000909      -0.026691      -0.013807       0.040498              8.163967       8.252323      -1.152554       0.226260       9.209864       0.950105       7.029715           0.000565
          328              C       1.767970      -5.907873      12.611826      -0.240283      27.340957 0.45130626E+03  0.10772529E+05                                 7.968160                            7.076689      -0.219004       1.903714                    0.998365      30.826700      91.017341       0.616651       0.416121      -1.058193       0.020164      -0.042343       0.083665       0.095913      -0.013942      -0.006098      -0.000244       0.001365      -0.026031      -0.013816      -0.005150       0.018966              8.840966      11.839373      -0.628462       1.159198       7.890563      -1.056066       6.792962          -0.000411
          329              C       3.017177      -6.325305      13.387905      -0.155382      25.354963 0.39851450E+03  0.91814780E+04                                 7.504784                            6.603490       0.049953       2.004331                    0.999599      28.764228      82.271455       0.647893       0.410331      -1.066491      -0.081927      -0.068684      -0.019325       0.108642      -0.018400       0.001062      -0.020588      -0.003860      -0.005638      -0.026448      -0.002438       0.028886              8.329902      10.968527      -0.246055       0.982434       8.147741      -0.958256       5.873439           0.000159
          330              C       2.027352      -7.663130      15.983677      -0.510239      26.130253 0.45955386E+03  0.10970683E+05                                 7.435755                            6.950357       0.129984       1.983548                    0.998735      33.183423      96.580025       0.650878       0.394193      -1.077353      -0.007854      -0.019900      -0.074958       0.077951      -0.004388       0.001911       0.000844       0.016644       0.070173      -0.021140      -0.002393       0.023533              7.599029       7.637259       0.254707       1.182628       7.176424       0.668034       7.983404          -0.000011
          331              C      14.149724      15.827943      14.542073      -0.236228      28.182655 0.38182678E+03  0.87790494E+04                                 8.155487                            6.489843      -0.152569       1.934795                    0.999504      29.799600      87.586176       0.644009       0.413650      -1.055177       0.065568       0.081507       0.014803       0.105649       0.007844      -0.010792      -0.007041      -0.080377       0.098409      -0.058468       0.019968       0.038500              9.918907      10.167822      -4.176551       0.044339      13.976717      -0.457662       5.612182          -0.000044
          332              C      10.363346      13.579939       3.161801       0.062518      27.891455 0.33620456E+03  0.74705118E+04                                 8.068429                            6.124148       0.140194       2.043376                    0.999794      27.143212      77.829060       0.658932       0.418330      -1.054685      -0.052938       0.031586      -0.003507       0.061745      -0.025795      -0.025257      -0.022099       0.006414       0.029227      -0.049612       0.019596       0.030016              9.748570      10.789015       1.995680       2.267626       7.899909       4.246691      10.556784          -0.003931
          333              C      10.279867      15.193498       4.921796       0.095327      37.488591 0.39363964E+03  0.90209699E+04                                10.003353                            6.713838      -0.101470       1.981816                    0.999424      26.396787      74.747515       0.622411       0.429412      -1.056818      -0.001452      -0.006932      -0.013876       0.015579       0.002325      -0.002240       0.007852       0.010754       0.003083      -0.011623       0.005127       0.006496             14.668437      13.216147       4.411479       6.945140      11.580164       9.109150      19.209001          -0.008082
          334              C       0.314538      15.068396      14.623881       0.141762      32.089349 0.34680483E+03  0.77224346E+04                                 8.948225                            6.298239      -0.036054       2.011905                    0.999713      25.545010      71.986548       0.641287       0.428928      -1.054033      -0.036379       0.007544      -0.006146       0.037658      -0.024682       0.005733      -0.000034      -0.017482       0.044731      -0.034084       0.013316       0.020768             11.625180      12.161175      -4.304467       0.850676      18.142645      -1.327073       4.571721          -0.000008
          335              C       1.572688      15.659439      14.652625      -0.029135      36.923316 0.49327070E+03  0.11886432E+05                                 9.689701                            7.451803      -0.062103       1.985728                    0.997704      27.954268      79.548078       0.602104       0.422152      -1.067914       0.005738       0.018884       0.008448       0.021468      -0.026761       0.004868       0.004589      -0.038008      -0.045054      -0.028413      -0.011981       0.040394             11.647767      12.343357      -1.166508       0.883665      17.762536      -1.177597       4.837408           0.000051
          336              C       2.708602      14.871807      14.800765      -0.143608      37.468554 0.46412999E+03  0.11125986E+05                                 9.758356                            7.206915       0.008065       1.954888                    0.999739      30.751173      90.177776       0.608859       0.419653      -1.058856      -0.007648      -0.019659       0.005007       0.021680       0.019802      -0.001975       0.007585       0.027555      -0.084890      -0.031102      -0.007217       0.038319             11.767135      11.422485      -0.655406       0.702869      18.935003      -1.225435       4.943917          -0.000018
          337              C       2.586364      13.491857      14.917951      -0.183784      35.835562 0.46991809E+03  0.11297857E+05                                 9.473573                            7.249572       0.049558       1.966601                    0.999698      31.086919      91.247799       0.607433       0.419405      -1.059184      -0.006872       0.030586      -0.002745       0.031469      -0.019370       0.004283      -0.004575       0.017282      -0.156282      -0.052505       0.004876       0.047628             11.171088       9.728255       0.329138       0.460729      18.869241      -1.100468       4.915769           0.000056
          338              C       1.328214      12.899538      14.886996       0.084009      35.948116 0.44602416E+03  0.10508813E+05                                 9.660916                            7.129979      -0.177566       1.952589                    0.999162      26.976566      76.572807       0.608221       0.427415      -1.061770       0.002478       0.000491       0.011134       0.011416      -0.004788      -0.012517      -0.017017      -0.055504      -0.023099      -0.033252      -0.004695       0.037946             12.701468       9.889537      -1.801698       0.517923      22.823311      -2.192504       5.391555           0.000010
          339              C       0.192300      13.688446      14.741067      -0.262558      40.004541 0.50105090E+03  0.12232855E+05                                10.197738                            7.465026      -0.016908       1.943455                    0.999723      31.915504      94.194576       0.601517       0.417073      -1.061377      -0.002968       0.009502       0.000092       0.009955       0.008458       0.005883      -0.005237       0.034995      -0.066764      -0.025084      -0.005877       0.030961             13.104698      10.518484      -4.752701       0.852445      23.246337      -2.067059       5.549274          -0.000035
          340              C       1.091192      11.337041      15.010815       0.088954      26.330430 0.38164411E+03  0.86881120E+04                                 7.869595                            6.543121      -0.291208       1.936307                    0.998671      26.107352      73.944891       0.639583       0.420671      -1.061110       0.047071      -0.040653       0.064611       0.089682      -0.016938      -0.021257       0.002933       0.032716      -0.026256      -0.023813      -0.013531       0.037344              9.498036       6.524814      -1.688297      -0.645384      14.057084      -1.281170       7.912210          -0.000044
          341              C       0.608206      10.994925      16.386088      -0.481733      26.125475 0.42672741E+03  0.10001542E+05                                 7.453238                            6.668839       0.274529       2.033172                    0.999009      32.396837      93.474419       0.668665       0.390824      -1.079504       0.034819       0.011119      -0.077058       0.085287      -0.003522      -0.018399       0.005865       0.030821       0.044225      -0.023698      -0.007245       0.030943              7.919458       6.152923      -0.314100      -0.785922       9.073523      -2.091242       8.531927          -0.000026
          342              C       2.325492      10.541750      14.663680      -0.491447      28.795022 0.46604111E+03  0.11204472E+05                                 8.060664                            6.971971       0.152387       1.994103                    0.998496      33.270435      98.314126       0.651359       0.391127      -1.075617      -0.071545       0.049351       0.032544       0.092808       0.004759      -0.016937      -0.004345       0.007727       0.010608      -0.014161      -0.007142       0.021303              9.214225       6.903964      -2.532172      -0.184117      12.635969      -0.309608       8.102741          -0.000483
          343              C       5.539888       4.636430       8.490430      -0.096808      26.570544 0.41085148E+03  0.96323373E+04                                 8.605654                            7.419740      -0.517753       1.847070                    0.995397      29.180263      86.939410       0.519919       0.502486      -1.003903      -0.017088      -0.055251       0.000609       0.057837      -0.007491       0.044700      -0.005380       0.002558      -0.009878      -0.045023      -0.001418       0.046441             10.040372      11.204155      -0.381571      -1.649735       6.094958      -0.744082      12.822003          -0.000015
          344              C       0.978346      12.348068      10.845198       0.085381      39.443848 0.41315596E+03  0.95652039E+04                                10.334551                            6.868454      -0.057207       1.995176                    0.999338      26.537585      75.061175       0.617861       0.428189      -1.059590       0.013476      -0.016205       0.004706       0.021596      -0.002200      -0.003973      -0.000040       0.005014      -0.064580      -0.021977       0.007495       0.014483             15.495200      12.773911      -8.176754       0.112420      27.970336      -0.544654       5.741352          -0.013298
          345              C       5.447465       4.301973      10.002788       0.067457      27.117768 0.40875930E+03  0.94780951E+04                                 8.641620                            7.389006      -0.494949       1.874225                    0.996042      26.768043      76.824636       0.527372       0.500882      -1.014560       0.058560      -0.070733      -0.018520       0.093677       0.025654       0.011202      -0.015874      -0.033491      -0.037525      -0.037185      -0.001316       0.038501             10.055486      11.358967      -0.529607      -1.868613       8.391159      -0.897225      10.416332           0.005195
          346              C       4.269812       5.141943      10.573239       0.558290      23.125986 0.25708565E+03  0.53763001E+04                                 7.554832                            5.738310       0.031540       2.075380                    0.999093      22.639407      64.311656       0.609788       0.480310      -1.012352      -0.059449       0.042966       0.016151       0.075107       0.002367       0.072835       0.000717       0.034058       0.179388      -0.058169      -0.046711       0.104881              9.272515      10.487182      -0.299305      -4.261758       9.479571      -1.096076       7.850790          -0.004994
          347              C       0.267283      11.173642      10.969017      -0.195236      37.036596 0.45236716E+03  0.10752732E+05                                 9.711986                            7.096160       0.177372       2.017991                    0.999788      30.284830      87.849617       0.617293       0.417433      -1.062421       0.019900       0.009382      -0.005336       0.022638      -0.011429      -0.004231       0.008032       0.075018      -0.050653      -0.033972      -0.014130       0.048102             12.930527       9.941740      -4.240868      -0.188110      23.459656       0.365295       5.390183           0.002378
          348              C       2.378114      12.212754      10.796555      -0.189521      36.084158 0.45874777E+03  0.10942423E+05                                 9.584493                            7.172296       0.159719       2.016157                    0.999693      30.212132      87.785504       0.610651       0.420508      -1.060495      -0.016904       0.000983       0.006911       0.018289       0.036236      -0.002712       0.000802      -0.012387      -0.045084      -0.029705      -0.014592       0.044297             12.299285      11.922549      -5.402462      -0.525971      19.604044       0.643440       5.371262          -0.000944
          349              C       0.905302       9.950707      11.017660       0.063216      29.116256 0.34582944E+03  0.77148446E+04                                 8.350847                            6.232729       0.310381       2.101318                    0.999763      26.873107      76.429424       0.651801       0.421236      -1.056129       0.055087       0.014502      -0.026184       0.062694       0.032617      -0.007328       0.004137      -0.017823       0.031493      -0.040427       0.011784       0.028643             10.787333       9.104418      -2.656484      -0.419618      18.393862       0.786116       4.863721          -0.010813
          350              C       2.946070      10.964288      10.845198       0.053272      29.931243 0.35692310E+03  0.80604767E+04                                 8.519795                            6.349580       0.002557       1.989442                    0.999743      27.899836      80.981748       0.640285       0.423591      -1.050072      -0.046310      -0.027294      -0.010530       0.054777       0.035744      -0.005484       0.023177       0.096672       0.042646      -0.073636       0.020504       0.053131             10.702488      10.066476      -2.847852      -0.877421      16.950745       1.017607       5.090242          -0.006990
          351              C      13.901225      13.835249      10.750123      -0.204354      35.696632 0.45072552E+03  0.10701628E+05                                 9.453367                            7.074039       0.203462       2.025177                    0.999786      30.300291      87.781937       0.619604       0.416346      -1.063347       0.011544       0.010240       0.005349       0.016332       0.030985      -0.011802      -0.008064      -0.035280      -0.051904      -0.030463      -0.016456       0.046918             12.107654      13.377347      -6.698546       0.612039      17.498471      -1.448815       5.447145           0.002423
          352              C       6.820400       4.273889       7.703296       0.155138      26.519948 0.40812294E+03  0.94556640E+04                                 8.411704                            7.287367      -0.515390       1.875050                    0.996207      26.064449      74.671988       0.541781       0.487957      -1.021644       0.020593      -0.050328       0.013090       0.055931      -0.006265       0.003206       0.003781       0.003142       0.013433      -0.010352       0.004202       0.006151              9.595797      10.429115      -1.106759       0.383072       7.731687      -1.023015      10.626589           0.000276
          353              C       4.290682       4.233040       7.716563      -0.195157      27.624535 0.44636005E+03  0.10647377E+05                                 8.144119                            7.113839      -0.242726       1.908732                    0.998162      30.219319      89.805215       0.603941       0.425162      -1.050325       0.058622       0.066959      -0.033083       0.094945      -0.013948       0.005883      -0.009042       0.010566       0.083456      -0.029137      -0.002239       0.031376              9.263716      10.288676       1.038704      -0.752050       6.929793      -2.035353      10.572679          -0.000064
          354              C      13.324324      15.068396      10.458264       0.077949      28.136809 0.34202431E+03  0.76127655E+04                                 8.212467                            6.249975       0.168888       2.065189                    0.999732      26.538485      75.518349       0.642525       0.428283      -1.051222       0.047128       0.043646      -0.002708       0.064291       0.004090       0.004421       0.014928       0.044131       0.041655      -0.033829       0.011233       0.022596             10.196473      11.759491      -4.477504       0.501949      13.808044      -1.270254       5.021883          -0.007375
          355              C       7.987618       4.788339       8.510330      -0.239747      27.482646 0.45576315E+03  0.10923242E+05                                 8.035502                            7.137622      -0.275110       1.889059                    0.998345      30.903608      91.912121       0.609670       0.419179      -1.054559      -0.052120      -0.052713       0.062206       0.096771      -0.003891      -0.009517       0.016889      -0.015912       0.033657      -0.017103      -0.009594       0.026697              8.836472      11.183060       0.046286       0.617031       5.989397      -0.798857       9.336960          -0.000010
          356              C       1.066298      14.802874      10.431732      -0.202985      35.398472 0.45624944E+03  0.10879923E+05                                 9.456939                            7.158314       0.164332       2.014234                    0.999752      30.436578      88.743555       0.609863       0.421163      -1.058919      -0.013932      -0.006186       0.015837       0.021981      -0.003918       0.002787       0.009439       0.061278      -0.055846      -0.029838      -0.010441       0.040279             11.789318      10.913840      -4.158111       0.463972      19.015224      -1.473287       5.438890          -0.001889
          357              C       5.205972       2.805857      10.290224      -0.504390      27.277376 0.46888175E+03  0.11276605E+05                                 7.709946                            7.038210       0.042190       1.950955                    0.999019      33.649986      99.070477       0.642834       0.396180      -1.073436       0.017859       0.081011      -0.016914       0.084662       0.021852      -0.002695      -0.020066      -0.039174      -0.016904      -0.028495      -0.011942       0.040437              8.188084       8.269354       0.389006      -1.114769       8.427953      -1.430857       7.866945           0.000571
          358              C       6.736921       4.797275      10.688213      -0.234507      27.185714 0.44786756E+03  0.10669999E+05                                 7.938351                            7.049531      -0.214731       1.906191                    0.998480      30.712590      90.592876       0.617859       0.416104      -1.058206       0.015973      -0.048928      -0.078071       0.093510       0.014424      -0.003167      -0.006190       0.011892       0.009318      -0.017736       0.000926       0.016810              8.806964      11.782095      -0.685105      -1.117763       6.135178       0.048183       8.503620          -0.000405
          359              C       7.986127       4.333887       9.938668      -0.154450      25.402094 0.39950238E+03  0.92101850E+04                                 7.514904                            6.612224       0.061308       2.007277                    0.999617      28.797310      82.399927       0.647366       0.410400      -1.066418      -0.082322       0.052471      -0.049986       0.109676       0.009930      -0.015717       0.007606       0.025148       0.066953      -0.030333      -0.000488       0.030821              8.341659      10.986880      -0.727810      -0.706896       5.615606      -0.505581       8.422492           0.000161
          360              C       6.996302       2.754795       7.482192      -0.511009      26.150885 0.46007906E+03  0.10986316E+05                                 7.439830                            6.954634       0.127980       1.982807                    0.998723      33.200754      96.642896       0.650637       0.394228      -1.077333      -0.011028       0.072697       0.022295       0.076834      -0.000773      -0.002367       0.021496      -0.016404      -0.033782      -0.023736      -0.002558       0.026294              7.603075       7.637365      -1.152511      -0.368518       8.367901       0.013204       6.803958          -0.000005
          361              C       4.211675       5.023224       6.436365      -0.240163      28.276638 0.38353620E+03  0.88293415E+04                                 8.174912                            6.505190      -0.157961       1.932291                    0.999497      29.881486      87.918487       0.643042       0.413757      -1.054974       0.064174      -0.051299       0.061322       0.102520       0.005356       0.014708       0.005576      -0.083258       0.100117      -0.060847       0.022200       0.038647              9.942311      10.195921       2.054318      -3.651687       7.321672      -3.399857      12.309338          -0.000043
          362              C       0.425297      16.002831      10.179672       0.065362      27.832909 0.33533873E+03  0.74461239E+04                                 8.054523                            6.114056       0.130034       2.041399                    0.999798      27.110522      77.696634       0.659862       0.418029      -1.054924      -0.050027      -0.011309       0.026081       0.057540       0.037828      -0.013304       0.018226       0.009687       0.044807      -0.053039       0.021930       0.031109              9.728458      10.765822      -2.942011       0.592178      13.541392      -0.971990       4.878161          -0.003921
          363              C       0.341818      13.671850      10.697057       0.097134      37.388286 0.39251177E+03  0.89884821E+04                                 9.987240                            6.704831      -0.095661       1.983998                    0.999473      26.352535      74.589495       0.622756       0.429491      -1.056791      -0.003016       0.016214       0.003316       0.016822      -0.000469       0.005220       0.000366      -0.000915      -0.032321      -0.012363       0.005710       0.006654             14.640526      13.196513      -8.204785       0.348176      25.134713      -1.250044       5.590352          -0.008026
          364              C       5.283488       5.332149       5.737673       0.145819      32.001407 0.34579773E+03  0.76950231E+04                                 8.935782                            6.291252      -0.047130       2.008986                    0.999769      25.504768      71.868482       0.641261       0.429223      -1.053769      -0.036723      -0.002320       0.012810       0.038963       0.005440      -0.022059       0.003484      -0.027179       0.009363      -0.030863       0.012998       0.017865             11.606736      12.146350       1.410336      -4.145755       6.802962      -5.199643      15.870895          -0.000007
          365              C       6.541639       5.011735       6.235160      -0.034147      37.221869 0.49775870E+03  0.12026240E+05                                 9.754089                            7.495056      -0.081974       1.978295                    0.997665      28.087954      80.131161       0.599008       0.423216      -1.066845       0.008524      -0.017065       0.015301       0.024454       0.009034      -0.024149      -0.020291      -0.013395       0.033071      -0.027884      -0.011146       0.039030             11.733552      12.424493      -0.180320      -1.471622       7.097762      -5.053193      15.678400           0.000052
          366              C       7.677552       5.277258       5.478981      -0.140461      37.235427 0.46047718E+03  0.11014804E+05                                 9.708409                            7.169593       0.018884       1.959062                    0.999765      30.644608      89.720273       0.611681       0.418612      -1.059689      -0.011684       0.007075      -0.025591       0.029009      -0.006345       0.015565      -0.013879       0.041485      -0.034423      -0.027901      -0.006551       0.034452             11.706532      11.375454      -0.284164      -0.905589       7.342549      -5.411265      16.401593          -0.000018
          367              C       7.555315       5.865747       4.225316      -0.192700      36.205995 0.47603458E+03  0.11481312E+05                                 9.535651                            7.295928       0.044596       1.962803                    0.999717      31.284177      91.955450       0.605619       0.419328      -1.059294      -0.008749      -0.010140       0.029120       0.032052       0.003973      -0.021487      -0.023675       0.070157       0.010343      -0.048145       0.000856       0.047289             11.249927       9.778416      -0.573148       0.068105       7.506054      -5.540471      16.465311           0.000055
          368              C       6.297164       6.188714       3.727829       0.084242      35.913104 0.44564964E+03  0.10497648E+05                                 9.655505                            7.127579      -0.176519       1.953258                    0.999143      26.962262      76.520456       0.608255       0.427486      -1.061739       0.001787      -0.011245      -0.002335       0.011623       0.011099      -0.001804      -0.008556      -0.009524       0.096289      -0.028303      -0.005702       0.034005             12.693128       9.882341       0.452244      -1.818473       7.846276      -6.446440      20.350766           0.000010
          369              C       5.161251       5.920639       4.484008      -0.256941      39.676174 0.49628560E+03  0.12086729E+05                                10.144024                            7.430003      -0.020121       1.944408                    0.999732      31.757088      93.589714       0.602908       0.417136      -1.061414      -0.005063      -0.005988       0.004713       0.009149      -0.011680       0.007501      -0.004823       0.057594      -0.013005      -0.029362      -0.005634       0.034996             13.028366      10.469341       1.622546      -4.503961       8.135854      -6.583104      20.479904          -0.000035
          370              C       6.060143       6.862733       2.312758       0.093234      26.226624 0.37981571E+03  0.86342322E+04                                 7.843316                            6.523048      -0.277030       1.941454                    0.998751      26.034277      73.633201       0.641351       0.420107      -1.061698       0.048485      -0.034716      -0.065127       0.088304       0.021698      -0.001172      -0.001496       0.026346      -0.042918      -0.018364      -0.014239       0.032603              9.462020       6.507380       1.393852      -1.134489       8.310643      -2.008225      13.568038          -0.000044
          371              C       5.577156       5.842769       1.328841      -0.482033      26.215173 0.42889605E+03  0.10064899E+05                                 7.473709                            6.689861       0.270314       2.031513                    0.999010      32.454373      93.692142       0.667015       0.391303      -1.079197       0.027846       0.057232       0.053702       0.083275       0.021869       0.002532       0.013266      -0.003749      -0.049847      -0.023948      -0.009028       0.032976              7.940613       6.167865       0.844073       0.122034       6.875402       0.820549      10.778572          -0.000033
          372              C       7.294442       7.561006       1.797583      -0.489503      28.796674 0.46598013E+03  0.11203462E+05                                 8.063502                            6.973829       0.155330       1.994672                    0.998488      33.274499      98.351733       0.650901       0.391387      -1.075360      -0.072775      -0.054612       0.022730       0.093784       0.010197       0.012848       0.005648       0.004205      -0.010676      -0.013528      -0.006564       0.020091              9.217872       6.907647       1.422323      -2.102185       8.969412      -1.809232      11.776557          -0.000487
          373              C      10.508988       3.094357      21.880546      -0.098116      26.568389 0.41083937E+03  0.96324094E+04                                 8.604500                            7.418943      -0.522434       1.845590                    0.995227      29.203497      87.022844       0.519996       0.502393      -1.003905      -0.018210       0.027716      -0.046162       0.056839      -0.035585      -0.029468       0.000941       0.009121       0.015791      -0.046316      -0.000679       0.046995             10.038515      11.199745       1.617203       0.493193      10.494881       3.282782       8.420920          -0.000015
          374              C       5.947446       9.964749       5.271142       0.090115      39.334571 0.41175553E+03  0.95261157E+04                                10.323166                            6.862217      -0.064000       1.993969                    0.999371      26.487550      74.929985       0.617318       0.428865      -1.059014       0.008629       0.003415      -0.017765       0.020043       0.001271      -0.002801      -0.013322       0.025895       0.007127      -0.021554       0.007557       0.013997             15.475930      12.756178       3.985182      -7.125725      10.815338      -9.341336      22.856272          -0.013300
          375              C      10.416564       1.951845      20.834719       0.066415      27.148328 0.40939801E+03  0.94998163E+04                                 8.653886                            7.398755      -0.495468       1.875210                    0.995621      26.787268      76.992602       0.526422       0.501421      -1.013945       0.062032       0.050697      -0.049971       0.094421      -0.022073       0.019441      -0.003142       0.003996       0.073576      -0.036535       0.000128       0.036407             10.071391      11.381046       1.888891       0.479117       9.147176       1.330091       9.685950           0.005202
          376              C       9.238911       1.037835      21.276929       0.563869      23.122556 0.25698896E+03  0.53739591E+04                                 7.554480                            5.737267       0.025185       2.073136                    0.999179      22.634381      64.302756       0.609817       0.480316      -1.012314      -0.060857      -0.035939       0.031343       0.077315      -0.060953      -0.032595       0.049327      -0.047076      -0.057234      -0.055903      -0.047507       0.103410              9.273332      10.490443       3.841701       1.872981       7.308808      -0.155806      10.020744          -0.004997
          377              C       5.236382      10.444732       4.192150      -0.201706      37.259790 0.45583621E+03  0.10855193E+05                                 9.748853                            7.122984       0.168876       2.014165                    0.999762      30.394640      88.230606       0.616213       0.417394      -1.062515       0.016815      -0.000592       0.010264       0.019709       0.009940      -0.008297       0.003004       0.059957      -0.100567      -0.035140      -0.013928       0.049067             12.985469       9.966269       2.291652      -3.592056      10.271471      -8.050995      18.718666           0.002374
          378              C       7.347213      10.074533       5.178278      -0.189352      36.056926 0.45833387E+03  0.10929291E+05                                 9.574298                            7.164243       0.178617       2.021395                    0.999713      30.199473      87.714862       0.611654       0.419943      -1.060929      -0.018359      -0.002571      -0.009410       0.020790      -0.013544       0.023799      -0.013949       0.010082       0.026472      -0.020064      -0.016917       0.036981             12.285888      11.899244       3.148009      -4.402110       9.479818      -6.481941      15.478602          -0.000948
          379              C       5.874401      11.014073       3.108736       0.069594      28.800615 0.34134204E+03  0.75875679E+04                                 8.280630                            6.183546       0.324372       2.108585                    0.999744      26.692691      75.704201       0.655959       0.420065      -1.057192       0.058693       0.015969       0.027591       0.066792      -0.011680       0.029696       0.002412      -0.025814       0.005870      -0.038980       0.012143       0.026837             10.686909       9.021934       1.660553      -2.046299       8.841338      -6.185126      14.197455          -0.010800
          380              C       7.915170      10.656639       4.072753       0.046205      30.112862 0.35960754E+03  0.81376319E+04                                 8.563996                            6.381906      -0.008104       1.985343                    0.999740      27.995744      81.385418       0.637285       0.424720      -1.049205      -0.048128       0.023179      -0.020472       0.057207      -0.016374       0.035140       0.021865       0.027005      -0.173469      -0.076218       0.020388       0.055831             10.765714      10.095246       2.198699      -2.044878       9.002084      -5.695651      13.199812          -0.007008
          381              C       3.963324       9.303496       6.606616      -0.211741      35.915599 0.45415802E+03  0.10804194E+05                                 9.493862                            7.103546       0.189246       2.020022                    0.999785      30.408805      88.198234       0.617940       0.416653      -1.063092       0.014868      -0.010416       0.006616       0.019322      -0.006955       0.031777      -0.013719       0.002348       0.055984      -0.029444      -0.014582       0.044026             12.163371      13.434727       2.837187      -6.145299       7.242310      -4.519497      15.813075           0.002421
          382              C      11.789499       3.957305      21.960144       0.155081      26.538287 0.40854687E+03  0.94696030E+04                                 8.418018                            7.292495      -0.508914       1.877130                    0.996073      26.073399      74.756671       0.541346       0.488137      -1.021371       0.017666       0.012130      -0.044808       0.049669      -0.001323      -0.004852       0.003041      -0.004872      -0.015737      -0.008388       0.001305       0.007083              9.603830      10.439146       0.222015      -1.151841       9.024398       1.766578       9.347947           0.000276
          383              C       9.259781       3.966241      21.918134      -0.200523      27.745913 0.44898736E+03  0.10724195E+05                                 8.160305                            7.128297      -0.239886       1.908682                    0.998223      30.303518      90.071571       0.604236       0.424394      -1.050955       0.063393      -0.000567       0.074851       0.098090      -0.003841      -0.015225       0.024215      -0.018063       0.007975      -0.025502      -0.008033       0.033535              9.282588      10.306755       0.126205       1.278027       7.915058       2.601864       9.625950          -0.000066
          384              C       3.386423       8.939680       7.820482       0.081239      28.115338 0.34169682E+03  0.76047366E+04                                 8.219628                            6.257440       0.154311       2.061338                    0.999739      26.505391      75.455563       0.640441       0.429718      -1.050194       0.045490      -0.017002       0.033104       0.058773      -0.002754      -0.001886       0.010269      -0.000993      -0.092800      -0.033118       0.013108       0.020010             10.205128      11.755761       1.804825      -4.131376       6.128786      -3.176343      12.730838          -0.007376
          385              C      12.956717       3.001169      22.002154      -0.239489      27.496483 0.45610968E+03  0.10934654E+05                                 8.040071                            7.141543      -0.270158       1.889631                    0.998396      30.920224      92.002883       0.609290       0.419321      -1.054371      -0.052256      -0.027406      -0.080305       0.099653       0.010428       0.003269      -0.005070      -0.034617      -0.030135      -0.017900      -0.007786       0.025686              8.842293      11.192111      -0.558587      -0.269193       7.810206       1.849826       7.524561          -0.000011
          386              C       6.035397       9.095419       7.603799      -0.200972      35.181808 0.45286239E+03  0.10777411E+05                                 9.408943                            7.123318       0.170174       2.017079                    0.999760      30.345277      88.344204       0.612531       0.420174      -1.059703      -0.012601      -0.011951      -0.014513       0.022633      -0.000442      -0.005024      -0.001927       0.052388      -0.083723      -0.028511      -0.012007       0.040518             11.723269      10.869174       1.663730      -3.800945       7.511760      -5.105309      16.788874          -0.001887
          387              C      10.175071       2.450976      19.395326      -0.497040      27.134632 0.46554765E+03  0.11177657E+05                                 7.687776                            7.017176       0.037991       1.951189                    0.999111      33.524348      98.652248       0.643173       0.396636      -1.073012       0.015030      -0.021764       0.083559       0.087645      -0.014428       0.018676      -0.003836       0.002743       0.090493      -0.031368      -0.007076       0.038444              8.164169       8.252679       0.767092       0.888585       6.750212       0.469943       9.489616           0.000569
          388              C      11.706020       1.110598      20.920950      -0.237180      27.285562 0.45008281E+03  0.10736484E+05                                 7.958900                            7.068095      -0.218493       1.904468                    0.998461      30.786083      90.880819       0.616869       0.416240      -1.058073       0.016774       0.093949      -0.002107       0.095458      -0.003951       0.012833       0.006455       0.009881       0.004714      -0.015646      -0.000215       0.015861              8.830917      11.825064       1.315671      -0.036738       7.972431       1.001095       6.695255          -0.000412
          389              C      12.955226       1.991418      20.894418      -0.152564      25.335337 0.39809689E+03  0.91694596E+04                                 7.498034                            6.597133       0.060698       2.007505                    0.999649      28.755119      82.234858       0.648632       0.409971      -1.066724      -0.079268       0.016658       0.069117       0.106480       0.007229       0.017535       0.012789      -0.016527      -0.053481      -0.029625       0.001708       0.027917              8.322286      10.958039       0.970030      -0.278182       7.263923       1.459193       6.744895           0.000158
          390              C      11.965402       4.908335      20.755122      -0.511092      26.130731 0.45963761E+03  0.10973947E+05                                 7.438314                            6.952680       0.135363       1.984623                    0.998814      33.178630      96.593647       0.650487       0.394385      -1.077147      -0.012472      -0.057936       0.054585       0.080571       0.000907      -0.001607      -0.021283      -0.016118      -0.024579      -0.021652      -0.004008       0.025660              7.601731       7.637415       0.894934      -0.813298       7.205519      -0.683297       7.962260          -0.000007
          391              C       9.180774      17.445332       1.132057      -0.239491      28.286459 0.38366014E+03  0.88329606E+04                                 8.177617                            6.507131      -0.154481       1.933331                    0.999456      29.881796      87.924915       0.642810       0.413870      -1.054895       0.071966      -0.026067      -0.075040       0.107190      -0.009386       0.002028       0.001620      -0.091480       0.060972      -0.056917       0.020264       0.036653              9.946226      10.197416       2.137224       3.605836       8.120096       3.863810      11.521167          -0.000044
          392              C       5.394396       8.713730       8.769022       0.066431      27.787213 0.33467454E+03  0.74269583E+04                                 8.040719                            6.103683       0.143363       2.044931                    0.999784      27.088068      77.584130       0.661188       0.417439      -1.055401      -0.050320      -0.019252      -0.026188       0.059905      -0.007609       0.039132       0.000493      -0.026905      -0.068049      -0.053185       0.020693       0.032492              9.710618      10.743931       0.954980      -2.832858       6.190696      -3.261008      12.197229          -0.003923
          393              C       5.310917       9.431151       6.491641       0.094015      37.486237 0.39373731E+03  0.90227970E+04                                 9.998289                            6.711494      -0.090376       1.985021                    0.999385      26.401200      74.732030       0.623029       0.429006      -1.057181      -0.005292      -0.010515       0.014014       0.018302      -0.005247      -0.002144      -0.005836       0.012152       0.002093      -0.011536       0.003857       0.007679             14.657784      13.202524       3.802933      -7.281926       9.407067      -7.852320      21.363760          -0.008050
          394              C      10.252587      17.895954       1.748940       0.141098      32.056965 0.34647673E+03  0.77138087E+04                                 8.944389                            6.296506      -0.046582       2.008962                    0.999743      25.537089      71.973472       0.641143       0.429098      -1.053860      -0.032681      -0.008590      -0.003835       0.034008       0.016168       0.014917      -0.005424      -0.027915       0.021832      -0.031464       0.013414       0.018050             11.618705      12.153735       2.887877       3.297223       9.111396       6.536230      13.590985          -0.000008
          395              C      11.510738      17.625326       1.222710      -0.035672      37.153055 0.49673283E+03  0.11993763E+05                                 9.736347                            7.482997      -0.079323       1.979588                    0.997477      28.063870      80.004059       0.600087       0.422727      -1.067288       0.006214      -0.003322      -0.020768       0.021931       0.014645       0.019297       0.014903      -0.006120       0.063624      -0.026614      -0.011681       0.038295             11.710246      12.398473       1.359714       0.575807       9.139899       6.228513      13.592368           0.000051
          396              C      12.646652      18.147435       1.830749      -0.143821      37.412956 0.46335996E+03  0.11101843E+05                                 9.744368                            7.197219       0.013982       1.956896                    0.999762      30.724673      90.048546       0.609800       0.419220      -1.059231      -0.015776       0.016077       0.015155       0.027148      -0.007234      -0.010938       0.008280       0.051855      -0.007986      -0.027605      -0.004814       0.032419             11.750435      11.405468       0.938319       0.220298       9.490854       6.660532      14.354984          -0.000020
          397              C      12.524414      18.938896       2.967228      -0.189177      36.012021 0.47282012E+03  0.11384812E+05                                 9.504091                            7.272574       0.036269       1.961968                    0.999685      31.179471      91.580064       0.606407       0.419480      -1.059167      -0.005449      -0.019210      -0.026155       0.032905       0.010882       0.016621       0.032360       0.059835      -0.018376      -0.050482       0.003941       0.046541             11.210229       9.752286       0.235165      -0.517718       9.392799       6.620502      14.485602           0.000053
          398              C      11.266263      19.208248       3.495669       0.085717      35.895441 0.44540152E+03  0.10490594E+05                                 9.655586                            7.127925      -0.190164       1.949387                    0.999086      26.945785      76.475247       0.607928       0.427766      -1.061540       0.004954       0.006714      -0.007927       0.011509      -0.010983       0.009875       0.025361      -0.037020       0.026616      -0.033858      -0.003152       0.037009             12.693300       9.882757       1.348664       1.300954      11.639271       8.637108      16.557873           0.000009
          399              C      10.130350      18.687415       2.885420      -0.259307      39.774409 0.49775219E+03  0.12131018E+05                                10.156971                            7.438567      -0.013831       1.945487                    0.999733      31.809101      93.766672       0.602872       0.416866      -1.061618      -0.004817      -0.003035      -0.006419       0.008580      -0.000269      -0.009850       0.010780       0.044805      -0.046726      -0.026763      -0.005590       0.032353             13.046068      10.479374       3.092965       3.662602      11.708987       8.650793      16.949842          -0.000037
          400              C      11.029242      20.096727       4.786922       0.095679      26.074382 0.37706002E+03  0.85554911E+04                                 7.810440                            6.496712      -0.283107       1.940932                    0.998700      25.937369      73.276018       0.643078       0.419767      -1.061975       0.046230       0.074908       0.007420       0.088337      -0.009208       0.022679      -0.002979       0.031748      -0.029491      -0.022182      -0.012646       0.034828              9.418545       6.482036       0.288304       1.760232      10.464764       3.255868      11.308834          -0.000045
          401              C      10.546255      21.458805       4.395566      -0.484201      26.276201 0.43034326E+03  0.10107635E+05                                 7.491032                            6.707218       0.254730       2.026829                    0.998979      32.489926      93.843563       0.665228       0.392014      -1.078679       0.036139      -0.071931       0.024723       0.084210      -0.014870       0.010932      -0.018020       0.003609      -0.029916      -0.022588      -0.007694       0.030282              7.959236       6.174752      -0.530486       0.668427      10.549697       1.280551       7.153259          -0.000031
          402              C      12.263542      20.193744       5.649231      -0.499146      29.013230 0.47084872E+03  0.11347733E+05                                 8.099156                            7.006941       0.151393       1.992242                    0.998502      33.420960      98.839641       0.649938       0.391027      -1.075819      -0.073328       0.006521      -0.060558       0.095324      -0.014782       0.006968      -0.002622       0.001490      -0.010722      -0.013965      -0.004757       0.018721              9.261399       6.939181       1.118058       2.306071       9.547766       2.140071      11.297249          -0.000490
          403              N       2.741397       4.554347      13.983340      -0.254518      41.942993 0.58419117E+03  0.14617426E+05                                10.326660                            7.950439      -0.211006       1.931280                    0.999164      29.729287      84.908306       0.603298       0.405750      -1.083569       0.088303      -0.110119       0.091736       0.168342       0.058700      -0.048298       0.025762       0.017462       0.041241      -0.091608       0.026675       0.064933             13.497836      11.527567      -0.073615       2.761313       8.929747      -5.752171      20.036195           0.019078
          404              N       5.853979       0.722527      19.059247      -0.183857      36.012472 0.51067012E+03  0.12367582E+05                                 9.367012                            7.493020      -0.272948       1.944856                    0.998161      27.925401      78.721034       0.613419       0.412292      -1.078172      -0.045941       0.110693      -0.063061       0.135426       0.023023      -0.026093       0.047337       0.078887       0.021016      -0.080989       0.029321       0.051668             11.324875      13.583657      -2.601006       2.552061       9.119921      -3.852178      11.271048           0.030825
          405              N      12.679447      -2.932746      11.174644      -0.243393      41.447264 0.57613001E+03  0.14362148E+05                                10.239421                            7.890647      -0.169854       1.946301                    0.999149      29.513224      84.065892       0.606277       0.405262      -1.084165       0.088060       0.137717       0.048965       0.170641      -0.071209      -0.027974      -0.026704       0.016342       0.036220      -0.092000       0.026138       0.065862             13.361213      11.443049       2.376390      -1.301699      21.973963      -1.902751       6.666627           0.019110
          406              N       0.885029       3.379028      11.955145      -0.181467      35.864818 0.50816789E+03  0.12291469E+05                                 9.342692                            7.475619      -0.277101       1.944271                    0.998238      27.852966      78.458794       0.614032       0.412400      -1.078137      -0.047183      -0.109577      -0.062287       0.134584      -0.032870      -0.007007      -0.048325       0.082932       0.026570      -0.082642       0.030331       0.052312             11.290072      13.544319       3.487142       0.972964      14.020767       0.994013       6.305131           0.030789
          407              N       7.710348      -1.621601      19.063005      -0.246838      41.596692 0.57853238E+03  0.14438252E+05                                10.266101                            7.908505      -0.199004       1.936669                    0.999194      29.578200      84.321316       0.605378       0.405408      -1.083977       0.086085      -0.025515      -0.146544       0.171863       0.013098       0.078470       0.002925      -0.023656      -0.089990      -0.093914       0.023774       0.070140             13.404570      11.464993      -2.329458      -1.420907      12.190071       7.616563      16.558645           0.019073
          408              N      10.822929      -4.101555      13.206599      -0.180391      35.815658 0.50739694E+03  0.12264740E+05                                 9.323950                            7.462291      -0.266122       1.948244                    0.998106      27.820943      78.271383       0.615698       0.411555      -1.078991      -0.044555       0.001457       0.127678       0.135237       0.009338       0.035102      -0.001405       0.002269      -0.216999      -0.082743       0.030797       0.051946             11.265055      13.512872      -0.898823      -3.492452       7.361389       2.839076      12.920902           0.030807
          409              N      12.165603      17.319847       8.127155      -0.254519      41.943173 0.58419380E+03  0.14617518E+05                                10.326717                            7.950477      -0.211029       1.931273                    0.999164      29.729369      84.908804       0.603294       0.405752      -1.083567      -0.088303      -0.110120      -0.091734       0.168342      -0.058702      -0.048298      -0.025764       0.017455       0.041248      -0.091612       0.026680       0.064932             13.497925      11.527622       0.073613       2.761325       8.929805       5.752225      20.036348           0.019056
          410              N       9.053021      13.488027       3.051248      -0.183857      36.012530 0.51067113E+03  0.12367619E+05                                 9.367040                            7.493042      -0.272961       1.944851                    0.998161      27.925436      78.721288       0.613416       0.412293      -1.078170       0.045939       0.110693       0.063060       0.135425      -0.023022      -0.026092      -0.047341       0.078887       0.021021      -0.080992       0.029324       0.051667             11.324914      13.583718       2.601025       2.552075       9.119949       3.852185      11.271076           0.030810
          411              N       2.227553       9.832754      10.935851      -0.243395      41.447367 0.57613155E+03  0.14362200E+05                                10.239448                            7.890664      -0.169860       1.946298                    0.999149      29.513270      84.066138       0.606276       0.405263      -1.084165      -0.088059       0.137717      -0.048964       0.170639       0.071210      -0.027974       0.026704       0.016340       0.036231      -0.092001       0.026141       0.065860             13.361261      11.443073      -2.376432      -1.301704      21.974061       1.902770       6.666650           0.019136
          412              N      14.021971      16.144528      10.155350      -0.181469      35.864981 0.50817061E+03  0.12291558E+05                                 9.342740                            7.475653      -0.277126       1.944262                    0.998238      27.853054      78.459251       0.614029       0.412401      -1.078135       0.047182      -0.109576       0.062286       0.134583       0.032869      -0.007006       0.048327       0.082933       0.026574      -0.082644       0.030332       0.052312             11.290135      13.544410      -3.487157       0.972968      14.020834      -0.994012       6.305159           0.030806
          413              N       7.196652      11.143899       3.047490      -0.246839      41.596881 0.57853507E+03  0.14438343E+05                                10.266151                            7.908537      -0.199030       1.936660                    0.999194      29.578283      84.321764       0.605375       0.405409      -1.083976      -0.086085      -0.025516       0.146542       0.171861      -0.013097       0.078471      -0.002925      -0.023657      -0.089983      -0.093914       0.023774       0.070140             13.404637      11.465073       2.329466      -1.420901      12.190123      -7.616598      16.558715           0.019115
          414              N       4.084071       8.663945       8.903896      -0.180392      35.815763 0.50739864E+03  0.12264796E+05                                 9.323978                            7.462310      -0.266132       1.948240                    0.998106      27.821008      78.271705       0.615696       0.411556      -1.078990       0.044555       0.001458      -0.127678       0.135237      -0.009338       0.035101       0.001405       0.002270      -0.217001      -0.082743       0.030797       0.051946             11.265087      13.512898       0.898820      -3.492450       7.361413      -2.839092      12.920950           0.030839
          415              O       0.597771       5.815451      10.726686      -0.549587      41.967212 0.62070820E+03  0.15548337E+05                                 9.755309                            7.843886       0.027275       2.045839                    0.996750      28.684302      78.291834       0.657814       0.371712      -1.123239       0.061883       0.000597      -0.029654       0.068623      -0.023627       0.009885      -0.027080      -0.055891      -0.023961      -0.032601      -0.021395       0.053996             11.812222       8.476586      -0.309242       3.337047      12.343393      -5.949358      14.616687           0.020842
          416              O       1.632316       7.408203       9.550628      -0.518999      41.209469 0.59380018E+03  0.14629832E+05                                 9.539892                            7.582650       0.154129       2.114037                    0.995351      27.293660      72.567553       0.684659       0.363106      -1.136060       0.020827      -0.021632       0.030623       0.042889       0.022179      -0.021310       0.021216       0.007987      -0.120827      -0.056826       0.014034       0.042792             11.979722      14.617613       7.446997       0.020871      14.072678      -0.339328       7.248876           0.016753
          417              O      10.535820      -6.383644      11.710824      -0.550018      42.161097 0.62407046E+03  0.15656744E+05                                 9.791352                            7.870233       0.012465       2.040573                    0.996939      28.754442      78.594087       0.655942       0.372197      -1.122653       0.058245      -0.028256       0.013591       0.066148       0.021968       0.016688       0.030514      -0.051253      -0.001522      -0.034981      -0.020343       0.055324             11.858721       8.509519       3.060212      -1.408586      19.279621       1.998363       7.787022           0.020710
          418              O      11.570366      17.332485      10.919489      -0.513559      41.066692 0.59119268E+03  0.14548958E+05                                 9.517253                            7.565036       0.164869       2.117694                    0.995289      27.240589      72.375108       0.685613       0.363015      -1.136179       0.015887       0.039363       0.005563       0.042811      -0.031554      -0.010601       0.014968       0.071118       0.057489      -0.058512       0.011815       0.046697             11.951509      14.577373      -3.702633      -6.445230       9.231715       3.120426      12.045440           0.016816
          419              O       5.566721       0.568192      21.783481      -0.550826      42.034344 0.62178150E+03  0.15582493E+05                                 9.765853                            7.850898       0.023087       2.044090                    0.996873      28.711705      78.393823       0.657468       0.371734      -1.123183       0.056689       0.024592       0.015210       0.063637       0.002601      -0.028750      -0.005619      -0.003833       0.141532      -0.035530      -0.022123       0.057653             11.826611       8.485409      -2.737939      -1.937812       8.904012       3.963967      18.090411           0.020741
          420              O       6.601267      13.555812       1.640378      -0.517266      41.206192 0.59351150E+03  0.14621265E+05                                 9.540314                            7.581223       0.159189       2.115471                    0.995093      27.286952      72.551350       0.684652       0.363145      -1.136003       0.020950      -0.014793      -0.034234       0.042775       0.005275       0.028833      -0.035147       0.031450      -0.050114      -0.055724       0.012956       0.042769             11.983690      14.622834      -3.743633       6.447975       8.660495      -2.788365      12.667741           0.016819
          421              O      14.309229      18.580951      11.383809      -0.549590      41.967755 0.62071748E+03  0.15548638E+05                                 9.755415                            7.843963       0.027244       2.045828                    0.996750      28.684466      78.292619       0.657808       0.371713      -1.123237      -0.061883       0.000596       0.029655       0.068625       0.023627       0.009887       0.027082      -0.055892      -0.023974      -0.032600      -0.021399       0.053999             11.812361       8.476689       0.309244       3.337104      12.343533       5.949432      14.616862           0.020840
          422              O      13.274683      -5.357297      12.559867      -0.519000      41.209581 0.59380213E+03  0.14629893E+05                                 9.539911                            7.582665       0.154123       2.114035                    0.995351      27.293691      72.567692       0.684658       0.363106      -1.136059      -0.020827      -0.021633      -0.030624       0.042890      -0.022179      -0.021309      -0.021216       0.007988      -0.120826      -0.056825       0.014034       0.042792             11.979748      14.617641      -7.447015       0.020868      14.072709       0.339329       7.248893           0.016751
          423              O       4.371180       6.381856      10.399671      -0.550018      42.161301 0.62407360E+03  0.15656846E+05                                 9.791394                            7.870258       0.012450       2.040567                    0.996939      28.754500      78.594356       0.655940       0.372197      -1.122653      -0.058245      -0.028256      -0.013592       0.066149      -0.021969       0.016687      -0.030516      -0.051250      -0.001521      -0.034980      -0.020345       0.055325             11.858783       8.509552      -3.060237      -1.408585      19.279743      -1.998385       7.787054           0.020715
          424              O       3.336634       4.566985      11.191006      -0.513558      41.066584 0.59119089E+03  0.14548902E+05                                 9.517236                            7.565024       0.164882       2.117699                    0.995289      27.240550      72.374958       0.685614       0.363015      -1.136179      -0.015887       0.039364      -0.005563       0.042812       0.031553      -0.010601      -0.014968       0.071117       0.057489      -0.058511       0.011815       0.046696             11.951485      14.577334       3.702631      -6.445206       9.231712      -3.120424      12.045408           0.016817
          425              O       9.340279      13.333692       0.327014      -0.550827      42.034647 0.62178641E+03  0.15582653E+05                                 9.765913                            7.850939       0.023063       2.044081                    0.996873      28.711788      78.394231       0.657465       0.371735      -1.123182      -0.056690       0.024593      -0.015210       0.063639      -0.002600      -0.028751       0.005621      -0.003828       0.141534      -0.035529      -0.022126       0.057655             11.826692       8.485465       2.737964      -1.937827       8.904071      -3.963999      18.090542           0.020742
          426              O       8.305733       0.790312      20.470117      -0.517268      41.206278 0.59351292E+03  0.14621311E+05                                 9.540336                            7.581237       0.159184       2.115469                    0.995093      27.286972      72.551467       0.684650       0.363146      -1.136003      -0.020950      -0.014793       0.034235       0.042776      -0.005274       0.028833       0.035146       0.031450      -0.050113      -0.055722       0.012954       0.042768             11.983723      14.622862       3.743638       6.448003       8.660512       2.788372      12.667795           0.016818
          427              O       2.484550       7.186849      12.447988      -0.770372      33.475900 0.61064598E+03  0.15493790E+05                                 8.750848                            7.939054      -0.917862       1.738416                    0.995728      31.019600      90.051353       0.623675       0.387061      -1.093283       0.004901      -0.080383      -0.134299       0.156594      -0.102494       0.064473       0.036846       0.024532       0.070898      -0.144843       0.043198       0.101645             10.076415       6.647511      -0.721005       0.417459      12.313209      -0.907495      11.268524           0.030222
          428              O      12.422450      -5.578651       9.662507      -0.770372      33.475615 0.61064006E+03  0.15493646E+05                                 8.750933                            7.939128      -0.917872       1.738413                    0.995728      31.019392      90.051607       0.623658       0.387072      -1.093272      -0.004903      -0.080382       0.134300       0.156595       0.102494       0.064476      -0.036846       0.024524       0.070896      -0.144845       0.043198       0.101647             10.076523       6.647563       0.721007       0.417453      12.313359       0.907507      11.268646           0.030217
          429              O       7.453500      11.157302       0.000000      -0.765601      33.220863 0.60459314E+03  0.15300036E+05                                 8.708504                            7.902914      -0.915440       1.741150                    0.995648      30.876380      89.479522       0.624790       0.387385      -1.093199      -0.000001       0.158895       0.000000       0.158895       0.000001      -0.118947       0.000000      -0.040525      -0.134947      -0.142644       0.042754       0.099890             10.023104       6.622086      -0.000004      -0.831738      10.689338       0.000004      12.757889           0.030433

******************************************************
Auxiliary information for the entire system
The total spin magnetic moment of the unit cell is   7.982247
The total net atomic charge of the unit cell is   -0.000007
Accuracy of reproducing the electrostatic potential in the unit cell:
  The inner radius (bohr) =    5.0000
  The outer radius (bohr) =   12.0000
  Valid grid points have density less than (e/(bohr^3)) =    0.0001
  The number of valid grid points were=       868462
  The rms potential error without charges in kcal/mol is=      3.45778
  The rms potential error with partial charges in kcal/mol is=      0.93557
  The RRMSE value at monopole order=      0.27057
  The rms potential error with partial charges and cloud penetration in kcal/mol is=      0.93560
  The RRMSE value at monopole order with cloud penetration is=      0.27058
  The rms potential error with partial charges and atomic dipoles in kcal/mol is=      0.31628
  The RRMSE value at dipole order=      0.09147
  The rms potential error with partial charges, atomic dipoles and cloud penetration in kcal/mol is=      0.31774
  The RRMSE value at dipole order with cloud penetration=      0.09189

******************************************************
The electron densities and ab initio electrostatic potential were computed in VASP using the PBE functional and
projector augmented wave method. See the main text of the journal article for a description of computational details.
The atomic charges, dipoles, and quadrupoles were computed with the DDEC6 method as described in
(a) T. A. Manz and N. Gabaldon Limas, RSC Adv. 6 (2016) 47771-47801 DOI: 10.1039/c6ra04656h
(b) N. Gabaldon Limas and T. A. Manz, RSC Adv. 8 (2018) 2678-2707 DOI: 10.1039/c7ra11829e.
For each atom in the material, the electron cloud parameters were fit to the spherically averaged atom-in-material
electron density using radial positions for which this density was between 10^-4 and 10^-2 electrons per cubic bohr.
The polarizabilities, dispersion coefficients, and quantum Drude oscillator (QDO) parameters were fit using the MCLF method.
The magnetic structure of the system was optimized in VASP from the default ferromagnetic initial guess using spin polarization.
The atomic spin moments (ASMs) were computed on this optimized magnetic structure using the DDEC6 partition as inputs
to the method of T. A. Manz and D. S. Sholl, J. Chem. Theory Comput. 7 (2011) 4146-4164 DOI: 10.1021/ct200539n.
The RMSE and RRMSE were computed using a uniform grid with Ewald summation.
