# Supplementary material for: A collection of forcefield precursors for metal–organic frameworks
Source: RSC Adv. 2019 Nov 13;9(63):36492–507. doi: 10.1039/c9ra07327b (PMC9075174; doi:10.1039/c9ra07327b)
Supplement: RA-009-C9RA07327B-s3623 [file RA-009-C9RA07327B-s3623.xyz]

  128
jmolscript: load "" {1 1 1} spacegroup "x,y,z" unitcell [{     11.752600     0.000000     0.000000 }, {     -3.078831    11.342152     0.000000 }, {     -0.367781    -0.480924    11.816800 }]
Cu    -0.924915     8.038637     6.264913     0.594512
Cu     8.184086     1.453732     0.356513     0.594531
H     -0.531322     6.064135     8.568362     0.090481
H     -1.565137     5.489908    10.554766     0.119442
H      7.687216     8.644376    10.047825     0.135003
H      8.782910     9.115101     8.068511     0.099931
H      5.261248     7.168730     1.046968     0.120541
H      6.234965     7.473807    11.136152     0.114787
H      9.786212     5.997956     0.886260     0.102509
H      8.462617     5.244586     2.648145     0.117199
H     10.292355     1.975597    11.013258     0.090991
H      0.561291     2.983863    11.488293     0.128896
H     -0.298356     3.891425     3.513135     0.132620
H      9.451138     2.904184     2.911660     0.094666
H      3.588028     6.053460     4.204417     0.123418
H      1.440586     5.286273     3.714020     0.113444
H      2.884327     3.421262     0.406498     0.113425
H      5.031511     4.188113     0.905167     0.121736
H      7.815148     3.767837    11.092430     0.079861
H      7.498099     4.868552     9.072939     0.124919
H      7.605430     1.265220     7.231882     0.125312
H      7.898360     0.268208     9.295095     0.095015
H      5.181933     3.269082     4.034256     0.123252
H      5.861983     2.317238     6.046657     0.099393
H      8.306325     5.473595     6.747393     0.117571
H      7.632164     6.448508     4.725538     0.126554
H      6.175431     1.316318     2.659962     0.090480
H      5.892087     0.168178     4.646366     0.119463
H      6.512548     9.923779     4.139425     0.135031
H      6.679794    11.104523     2.160111     0.099939
H      5.356188     6.715036     6.955368     0.120540
H      5.763307     8.215592     5.227752     0.114789
H      3.040896    10.775262     6.794660     0.102505
H      2.660580     9.300532     8.556545     0.117200
H     -0.605799    10.690915     5.104858     0.090990
H      2.916503     1.563833     5.579893     0.128881
H      3.649790     0.491039     9.421535     0.132586
H      0.142951     9.641414     8.820060     0.094655
H      4.718202     4.808084    10.112817     0.123407
H      4.540374     2.534659     9.622420     0.113416
H      2.362280     3.439402     6.314898     0.113435
H      2.539850     5.712490     6.813567     0.121753
H      1.772803     8.769735     5.184030     0.079846
H      2.918134     8.752114     3.164539     0.124894
H     -0.587472     7.911730     1.323482     0.125298
H     -1.626404     7.933243     3.386695     0.095010
H      1.613510     5.616899     9.942656     0.123255
H      0.884536     6.504768     0.138257     0.099393
H      3.290316     9.690616     0.838993     0.117546
H      4.040010     8.814473    10.633938     0.126527
C     -1.271878     6.580627     8.864491     0.080244
C     -1.886508     6.230581    10.055151    -0.204770
C      8.767169     6.967873    10.524869     0.115133
C      8.395208     8.081613     9.757132    -0.177991
C      9.060477     8.360793     8.574270     0.094470
C      6.710408     6.087819     2.011338     0.205646
C      6.178192     6.921003     1.013881    -0.186176
C      6.981580     7.386940    -0.020089    -0.101457
C      7.971559     6.557290    11.706431     0.030045
C      8.865864     6.234776     0.911430    -0.126616
C      8.074962     5.773487     1.962180    -0.191876
C     10.825497     2.751131     0.084136     0.090195
C      0.292996     3.338427     0.365612    -0.192760
C      0.594496     3.748357     1.672077     0.116149
C     -0.427229     3.594427     2.620021    -0.183605
C     10.123926     3.006012     2.248973     0.092029
C      4.516677     5.188794     2.606077     0.187787
C      3.442712     5.516428     3.434789    -0.170478
C      2.164210     5.062996     3.141496    -0.115132
C      1.935902     4.274207     2.000230     0.038686
C      3.023165     3.956587     1.179080    -0.117793
C      4.304328     4.409809     1.474737    -0.169288
C      7.759959     3.254605    10.295387     0.070034
C      7.567394     3.921507     9.091846    -0.186820
C      7.477347     3.182271     7.909102     0.128231
C      7.628460     1.804021     8.013799    -0.190000
C      7.811970     1.213183     9.249009     0.097924
C      6.330092     4.962253     4.187165     0.191227
C      5.809416     3.721690     4.584682    -0.199000
C      6.215067     3.159767     5.783851    -0.126705
C      7.134145     3.807105     6.616108     0.040938
C      7.666438     5.031201     6.202402    -0.107961
C      7.267981     5.613290     4.995434    -0.169257
C      6.867889     0.736932     2.956091     0.080247
C      6.691083     0.052066     4.146751    -0.204746
C      4.611679    10.526822     4.616469     0.115146
C      5.783967    10.459617     3.848732    -0.177973
C      5.879116    11.174790     2.665870     0.094475
C      3.933390     7.830419     7.919738     0.205653
C      4.876901     7.535059     6.922281    -0.186171
C      5.116102     8.432452     5.888311    -0.101448
C      4.423862     9.651437     5.798031     0.030036
C      3.510550     9.949096     6.819830    -0.126616
C      3.272563     9.064971     7.870580    -0.191866
C     -0.364798    10.927680     5.992536     0.090189
C      2.961189     0.916870     6.274012    -0.192781
C      3.277818     1.315230     7.580477     0.116137
C      3.396926     0.288862     8.528421    -0.183633
C      0.064972    10.317382     8.157373     0.092018
C      3.640455     5.477783     8.514477     0.187783
C      4.237993     4.527157     9.343189    -0.170493
C      4.135326     3.174519     9.049896    -0.115154
C      3.433895     2.747545     7.908630     0.038691
C      2.842537     3.713630     7.087480    -0.117788
C      2.944305     5.068780     7.383137    -0.169281
C      1.291953     8.582022     4.386987     0.070022
C      1.986011     8.570890     3.183446    -0.186853
C      1.296181     8.290331     2.000702     0.128214
C     -0.073521     8.075106     2.105399    -0.190029
C     -0.691799     8.097424     3.340609     0.097921
C      2.946765     7.168520    10.095565     0.191236
C      1.885929     6.341038    10.493082    -0.198990
C      1.237362     6.585315    11.692251    -0.126703
C      1.989102     8.122802     0.707708     0.040953
C      3.031003     8.957182     0.294002    -0.107980
C      3.329366     8.244207    10.903834    -0.169272
N     -1.676353     7.621422     8.105498    -0.209633
N      9.859777     2.574847     1.007264    -0.236719
N      7.871754     1.923298    10.386495    -0.184951
N      5.845555     5.568863     2.996386    -0.164776
N      7.978296     0.619239     2.197098    -0.209633
N     -0.281936     9.949505     6.915664    -0.236704
N     -0.022146     8.341149     4.478095    -0.184945
N      3.659124     6.859819     8.904786    -0.164774
Cl    -0.465953     5.816432     5.853688    -0.543918
Cl     8.693153     8.905829     5.387752    -0.626622
Cl     5.551474     0.833590    11.762088    -0.543666
Cl     6.133564    10.482153    11.296152    -0.626501

The following XYZ coordinates are in angstroms. Other properties are in atomic units.
The sperically averaged electron density of each atom fit to a function of the form exp(a - br)
eigen_1, eigen_2 and eigen_3 are the three eigenvalues of traceless quadrupole moment tensor
  atom number  atomic symbol              X              Y              Z     net charge C6 coefficient C8 coefficient C10 coefficient fluctuating dipole atomic polarizability isotropic forcefield polarizability              a              b squared Pearson coefficient          <r^3>          <r^4>         wp_QDO          m_QDO          q_QDO       dipole_x       dipole_y       dipole_z         dipole            Qxy            Qxz            Qyz     Q(x^2-y^2)  Q(3z^2 - R^2)        eigen_1        eigen_2        eigen_3 static polarizability      alpha(xx)      alpha(xy)      alpha(xz)      alpha(yy)      alpha(yz)      alpha(zz) atomic spin moment
            1             Cu      -0.924915       8.038637       6.264913       0.594512      81.311780 0.14870563E+04  0.44568216E+05                                16.252081                           13.359932       0.966465       2.158018                    0.994163      47.634700     125.184774       0.454042       0.450103      -1.113408      -0.060678      -0.035538      -0.041886       0.081849      -0.035928      -0.001594       0.000460      -0.031512      -0.056171      -0.029973      -0.018643       0.048616             19.229842      16.136374       2.381633      -7.451118      17.360312       0.085501      24.192840           0.703598
            2             Cu       8.184086       1.453732       0.356513       0.594531      81.306955 0.14869647E+04  0.44564484E+05                                16.251033                           13.359216       0.966479       2.158043                    0.994162      47.634297     125.179547       0.454073       0.450083      -1.113428      -0.018404      -0.067816      -0.041848       0.081786      -0.023106       0.000822      -0.001315       0.063324      -0.056350      -0.029894      -0.018715       0.048609             19.228419      16.070759       2.364023       2.034291      17.423472      -7.167895      24.191024           0.703277
            3              H      -0.531322       6.064135       8.568362       0.090481       1.314069 0.10080204E+02  0.10543904E+03                                 2.011220                            1.876899      -1.412433       2.195620                    0.992279       3.980012      11.714909       0.446817       1.310521      -0.700765       0.036567      -0.030235      -0.012380       0.049036      -0.013282      -0.003295      -0.012729      -0.003966      -0.023803      -0.020250       0.000485       0.019764              2.058561       2.528283      -0.474408      -0.320536       1.802221       0.145095       1.845181           0.000397
            4              H      -1.565137       5.489908      10.554766       0.119442       1.027658 0.76953043E+01  0.75723120E+02                                 1.752135                            1.676772      -1.226071       2.299676                    0.994158       3.733302      10.883499       0.454308       1.370104      -0.688595       0.012364      -0.026663       0.015902       0.033417      -0.012091      -0.007933      -0.004182       0.003191      -0.001940      -0.016421       0.002992       0.013429              1.772115       1.668873      -0.149352       0.137474       1.852891      -0.383437       1.794582           0.000455
            5              H       7.687216       8.644376      10.047825       0.135003       1.060736 0.77487482E+01  0.76608133E+02                                 1.801375                            1.688585      -1.432456       2.206892                    0.992405       3.847351      11.351902       0.448970       1.379893      -0.685333      -0.026542       0.022284       0.011156       0.036408      -0.006564      -0.005305      -0.008166       0.001075       0.010055      -0.013710       0.004474       0.009235              1.842398       2.064785      -0.404017      -0.356211       1.831210       0.121527       1.631198           0.000706
            6              H       8.782910       9.115101       8.068511       0.099931       1.416970 0.11077791E+02  0.11828533E+03                                 2.106116                            1.964029      -1.286865       2.262917                    0.993953       3.889223      11.453614       0.439293       1.305791      -0.703502      -0.020495       0.041401      -0.022162       0.051237      -0.012510      -0.007639      -0.003685      -0.010790      -0.031451      -0.017924      -0.000988       0.018913              2.145522       1.832895      -0.187997       0.087185       2.448613      -0.609364       2.155058           0.000767
            7              H       5.261248       7.168730       1.046968       0.120541       1.006590 0.74302757E+01  0.72790900E+02                                 1.750934                            1.662687      -1.341902       2.239092                    0.994103       3.859734      11.386522       0.448112       1.395234      -0.682520      -0.032742       0.013465       0.000872       0.035413      -0.003855      -0.003769      -0.003373       0.014523       0.004254      -0.010462       0.001682       0.008780              1.801196       2.370189      -0.254241      -0.054051       1.517818      -0.085998       1.515581           0.000001
            8              H       6.234965       7.473807      11.136152       0.114787       1.019215 0.75063164E+01  0.73889927E+02                                 1.782075                            1.684272      -1.345498       2.241040                    0.992637       3.908158      11.642666       0.439055       1.417193      -0.678327      -0.016559       0.026928      -0.025779       0.040791      -0.004844       0.001340      -0.010438       0.011910       0.018885      -0.015163       0.002389       0.012774              1.825213       1.792902      -0.206684       0.158440       1.781685      -0.409769       1.901052           0.000122
            9              H       9.786212       5.997956       0.886260       0.102509       1.014447 0.73778002E+01  0.72130861E+02                                 1.759572                            1.656095      -1.236916       2.283011                    0.993090       3.889056      11.452091       0.449404       1.394038      -0.682837       0.034335      -0.008803       0.001566       0.035480      -0.004274      -0.002526      -0.006505       0.016490       0.003181      -0.013185       0.004271       0.008914              1.823622       2.446353      -0.103433      -0.022865       1.476286      -0.027209       1.548228           0.000018
           10              H       8.462617       5.244586       2.648145       0.117199       1.012358 0.75969434E+01  0.74833091E+02                                 1.756698                            1.680813      -1.325745       2.243671                    0.994195       3.888562      11.500841       0.445882       1.394541      -0.682646       0.017997      -0.016245       0.026005       0.035554      -0.002204       0.005425      -0.010177       0.012489      -0.001125      -0.013906       0.001302       0.012604              1.789541       1.726231      -0.208511       0.126616       1.651798      -0.343088       1.990593          -0.000033
           11              H      10.292355       1.975597      11.013258       0.090991       1.403663 0.10784411E+02  0.11378301E+03                                 2.047942                            1.901725      -1.266967       2.263284                    0.994951       3.835024      11.035539       0.461631       1.257564      -0.713894      -0.000453      -0.015572      -0.050930       0.053260       0.006758      -0.009740       0.001922       0.016294       0.073842      -0.023476      -0.004126       0.027602              2.107590       1.932181       0.195016       0.447644       1.773306       0.395121       2.617282           0.000438
           12              H       0.561291       2.983863      11.488293       0.128896       0.986687 0.71161438E+01  0.67373653E+02                                 1.596469                            1.529939      -0.824908       2.492793                    0.999504       3.232408       8.686307       0.524477       1.233487      -0.720494       0.023837       0.004280      -0.028984       0.037770       0.007636      -0.004342       0.002269       0.009218       0.037763      -0.015816       0.002010       0.013806              1.606666       1.872523       0.151130      -0.280635       1.329480      -0.061585       1.617995           0.000236
           13              H      -0.298356       3.891425       3.513135       0.132620       1.120597 0.84358424E+01  0.84173832E+02                                 1.794731                            1.708503      -1.287622       2.272881                    0.994945       3.613290      10.298284       0.473067       1.297581      -0.704366       0.004957       0.011530       0.035025       0.037205       0.006550      -0.000700       0.000791       0.017606       0.023508      -0.014932       0.006881       0.008050              1.807141       1.687179       0.155458       0.185872       1.539866       0.292613       2.194379           0.000985
           14              H       9.451138       2.904184       2.911660       0.094666       1.156649 0.85203734E+01  0.85011186E+02                                 1.826086                            1.711428      -0.912468       2.439643                    0.997959       3.583551      10.127962       0.476210       1.289110      -0.707331      -0.032122      -0.003711       0.039306       0.050897       0.005272      -0.008962       0.003961       0.018203       0.043553      -0.019001      -0.000191       0.019192              1.874644       2.143470       0.196340      -0.532269       1.590162      -0.119116       1.890299           0.000386
           15              H       3.588028       6.053460       4.204417       0.123418       0.920905 0.67703193E+01  0.64822178E+02                                 1.657699                            1.594906      -1.227561       2.304653                    0.993766       3.703803      10.813447       0.454045       1.408940      -0.680633       0.002365       0.020303       0.030357       0.036597       0.003517      -0.004480       0.009928       0.010990       0.007740      -0.014623       0.004899       0.009723              1.683483       1.476862       0.032311       0.115952       1.614267       0.384211       1.959321          -0.000005
           16              H       1.440586       5.286273       3.714020       0.113444       0.991201 0.73454026E+01  0.71983027E+02                                 1.752020                            1.668269      -1.331691       2.242008                    0.992858       3.944746      11.761514       0.439889       1.420849      -0.677253      -0.027780       0.010449       0.023992       0.038164       0.002253      -0.000360       0.008364       0.010540      -0.000269      -0.011650       0.004749       0.006901              1.781344       2.101907      -0.111072      -0.331061       1.500422       0.163026       1.741704           0.000091
           17              H       2.884327       3.421262       0.406498       0.113425       1.139401 0.86624343E+01  0.87042556E+02                                 1.823857                            1.739247      -1.030586       2.388048                    0.996712       3.640450      10.425050       0.465479       1.309525      -0.702487      -0.002101      -0.022937      -0.031101       0.038701       0.003881      -0.002312       0.013916       0.007012       0.011718      -0.016577       0.002658       0.013919              1.839013       1.770379       0.098606       0.135016       1.686708       0.414883       2.059953           0.000286
           18              H       5.031511       4.188113       0.905167       0.121736       1.033258 0.77095326E+01  0.76376861E+02                                 1.796790                            1.705776      -1.380072       2.225815                    0.993009       3.909622      11.673330       0.436843       1.415296      -0.678750       0.026057      -0.010331      -0.025042       0.037588       0.002212      -0.003932       0.007420       0.022175       0.026156      -0.017963       0.005329       0.012634              1.842588       2.130230      -0.133438      -0.408850       1.503174       0.152225       1.894360          -0.000113
           19              H       7.815148       3.767837      11.092430       0.079861       1.160215 0.86190724E+01  0.87731989E+02                                 1.920707                            1.785105      -1.486790       2.148192                    0.991411       4.258835      12.856051       0.434021       1.386431      -0.682797      -0.001202       0.024478       0.033200       0.041266      -0.002416       0.000532       0.003436      -0.008843       0.011794      -0.007189       0.000384       0.006805              1.989336       1.533275       0.058250       0.173640       1.972800       0.546911       2.461934           0.000677
           20              H       7.498099       4.868552       9.072939       0.124919       0.989694 0.74837373E+01  0.73470309E+02                                 1.735559                            1.674746      -1.324856       2.255878                    0.992995       3.810293      11.264684       0.443917       1.405435      -0.681055      -0.004929       0.036668      -0.004313       0.037249      -0.006397       0.000479      -0.004377      -0.027447       0.007302      -0.016371       0.000968       0.015403              1.750654       1.434858       0.008802       0.056325       2.258172       0.010179       1.558931           0.000520
           21              H       7.605430       1.265220       7.231882       0.125312       1.116230 0.82131800E+01  0.81756132E+02                                 1.820891                            1.707999      -1.265746       2.282605                    0.993894       3.681826      10.629094       0.461957       1.331973      -0.696776       0.003999      -0.018388      -0.029284       0.034809      -0.004323      -0.000968       0.003241      -0.014529       0.024745      -0.012578       0.002381       0.010197              1.868588       1.381406       0.004901       0.098161       2.016004       0.482745       2.208354           0.000479
           22              H       7.898360       0.268208       9.295095       0.095015       1.301556 0.96053930E+01  0.99877149E+02                                 2.039671                            1.860401      -1.467426       2.169933                    0.991671       4.094717      12.259374       0.435939       1.351230      -0.691184       0.004392      -0.047593      -0.001649       0.047824       0.000808      -0.003879       0.006323      -0.025594       0.008689      -0.015265       0.000492       0.014773              2.140544       1.536493      -0.121374       0.108330       3.139344      -0.098826       1.745795           0.000750
           23              H       5.181933       3.269082       4.034256       0.123252       1.013221 0.76850107E+01  0.75121164E+02                                 1.700825                            1.648707      -1.000882       2.403619                    0.997797       3.561580      10.137411       0.472405       1.326398      -0.698591      -0.024823      -0.023149      -0.019273       0.039032       0.015817       0.006329       0.001344      -0.010038      -0.005792      -0.016928      -0.001788       0.018716              1.713842       1.707341       0.130619       0.342658       1.658487       0.110737       1.775699           0.000002
           24              H       5.861983       2.317238       6.046657       0.099393       1.021096 0.75999494E+01  0.74899292E+02                                 1.766213                            1.680353      -1.297742       2.249175                    0.992511       3.980182      11.789693       0.446085       1.393226      -0.682541      -0.014790      -0.030542       0.008888       0.035079       0.009528       0.010129      -0.005636      -0.011354       0.004847      -0.018559       0.008272       0.010288              1.804346       1.537025       0.228180      -0.051763       2.256633      -0.254613       1.619379           0.000029
           25              H       8.306325       5.473595       6.747393       0.117571       1.002013 0.72957379E+01  0.71263905E+02                                 1.758979                            1.658926      -1.304634       2.263591                    0.992544       3.844682      11.386349       0.443292       1.414542      -0.679065       0.027904       0.020754       0.020807       0.040525       0.007325       0.009828      -0.001197      -0.007370       0.013555      -0.014827       0.003453       0.011374              1.801016       1.888875       0.353829       0.410861       1.636509       0.199054       1.877666          -0.000134
           26              H       7.632164       6.448508       4.725538       0.126554       1.016851 0.75744477E+01  0.75032755E+02                                 1.800255                            1.707271      -1.547266       2.146319                    0.991099       4.042261      12.241261       0.428471       1.443062      -0.672535       0.014312       0.031638      -0.006849       0.035394       0.002579       0.003820      -0.006447      -0.002252       0.007611      -0.008586       0.000604       0.007982              1.839255       1.689240       0.325337      -0.090316       2.134890      -0.186981       1.693633           0.000000
           27              H       6.175431       1.316318       2.659962       0.090480       1.313970 0.10079218E+02  0.10542573E+03                                 2.011097                            1.876792      -1.412292       2.195690                    0.992281       3.979770      11.713878       0.446837       1.310499      -0.700771      -0.038769       0.027369      -0.012369       0.049042      -0.010454      -0.011420      -0.006516       0.016864      -0.023820      -0.020251       0.000483       0.019768              2.058432       2.091801      -0.592804       0.223980       2.238429      -0.271303       1.845067           0.000398
           28              H       5.892087       0.168178       4.646366       0.119463       1.027535 0.76941695E+01  0.75709490E+02                                 1.752037                            1.676683      -1.226116       2.299688                    0.994157       3.733056      10.882759       0.454303       1.370161      -0.688585      -0.028978       0.004940       0.015906       0.033424      -0.011237      -0.001959      -0.008751       0.009474      -0.001939      -0.016420       0.002992       0.013427              1.772014       1.915672      -0.082323      -0.406024       1.605896       0.032222       1.794475           0.000455
           29              H       6.512548       9.923779       4.139425       0.135031       1.060743 0.77488500E+01  0.76610084E+02                                 1.801443                            1.688642      -1.432694       2.206799                    0.992403       3.847469      11.352656       0.448940       1.379969      -0.685317       0.028457      -0.019780       0.011158       0.036408      -0.005930      -0.006495      -0.007256       0.005698       0.010061      -0.013704       0.004466       0.009238              1.842470       2.051619      -0.407642       0.210614       1.844535      -0.311953       1.631256           0.000706
           30              H       6.679794      11.104523       2.160111       0.099939       1.416808 0.11076233E+02  0.11826461E+03                                 2.105977                            1.963908      -1.286709       2.263005                    0.993955       3.888956      11.452654       0.439301       1.305814      -0.703499       0.045336      -0.008942      -0.022155       0.051246      -0.008067      -0.001559      -0.008333       0.021966      -0.031465      -0.017925      -0.000994       0.018918              2.145376       2.501238      -0.006526      -0.610861       1.779980      -0.075485       2.154908           0.000768
           31              H       5.356188       6.715036       6.955368       0.120540       1.006598 0.74303470E+01  0.72791760E+02                                 1.750941                            1.662693      -1.341908       2.239089                    0.994103       3.859746      11.386563       0.448112       1.395232      -0.682521       0.021573      -0.028069       0.000873       0.035412      -0.006998      -0.002267      -0.004521      -0.008627       0.004252      -0.010461       0.001682       0.008779              1.801203       1.704876      -0.434845      -0.068835       2.183148      -0.074692       1.515586           0.000001
           32              H       5.763307       8.215592       5.227752       0.114789       1.019223 0.75064017E+01  0.73891110E+02                                 1.782095                            1.684290      -1.345563       2.241011                    0.992637       3.908211      11.642920       0.439048       1.417207      -0.678324       0.030329      -0.008928      -0.025777       0.040792      -0.007192      -0.010424      -0.001442      -0.005382       0.018895      -0.015165       0.002391       0.012775              1.825234       1.886987      -0.181153      -0.436972       1.687642       0.045559       1.901073           0.000122
           33              H       3.040896      10.775262       6.794660       0.102505       1.014459 0.73779078E+01  0.72132142E+02                                 1.759582                            1.656104      -1.236915       2.283009                    0.993089       3.889081      11.452165       0.449405       1.394033      -0.682838      -0.017501       0.030823       0.001564       0.035480      -0.007855      -0.005615      -0.004142      -0.009905       0.003174      -0.013184       0.004269       0.008914              1.823632       1.595171      -0.334497      -0.020269       2.327492      -0.029195       1.548234           0.000018
           34              H       2.660580       9.300532       8.556545       0.117200       1.012351 0.75968636E+01  0.74832016E+02                                 1.756682                            1.680798      -1.325754       2.243666                    0.994196       3.888517      11.500639       0.445887       1.394531      -0.682648      -0.020403       0.013105       0.025999       0.035552      -0.005059      -0.011243       0.002569      -0.008545      -0.001120      -0.013905       0.001301       0.012604              1.789524       1.762323      -0.198709      -0.364271       1.615675       0.032315       1.990575          -0.000033
           35              H      -0.605799      10.690915       5.104858       0.090990       1.403811 0.10785862E+02  0.11380280E+03                                 2.048126                            1.901882      -1.267116       2.263209                    0.994949       3.835306      11.036777       0.461599       1.257603      -0.713885      -0.014912      -0.004528      -0.050922       0.053253       0.001714       0.004404      -0.008895      -0.020896       0.073831      -0.023476      -0.004121       0.027597              2.107786       1.685735       0.128101       0.264087       2.020084       0.535602       2.617541           0.000438
           36              H       2.916503       1.563833       5.579893       0.128881       0.986770 0.71169111E+01  0.67382665E+02                                 1.596543                            1.530008      -0.824984       2.492735                    0.999504       3.232600       8.686907       0.524472       1.233466      -0.720498      -0.002120       0.024122      -0.028980       0.037765       0.004257       0.003329      -0.003595      -0.015676       0.037760      -0.015816       0.002012       0.013805              1.606742       1.290384      -0.006905       0.014084       1.911775      -0.286981       1.618067           0.000237
           37              H       3.649790       0.491039       9.421535       0.132586       1.120683 0.84366033E+01  0.84182533E+02                                 1.794748                            1.708519      -1.287440       2.272930                    0.994946       3.613412      10.298384       0.473095       1.297488      -0.704385       0.009825       0.007801       0.035019       0.037198       0.001200       0.000953      -0.000471      -0.021819       0.023524      -0.014938       0.006880       0.008057              1.807158       1.471381       0.096878       0.233701       1.755698       0.256040       2.194393           0.000985
           38              H       0.142951       9.641414       8.820060       0.094655       1.156728 0.85210978E+01  0.85020260E+02                                 1.826166                            1.711498      -0.912535       2.439598                    0.997958       3.583713      10.128545       0.476201       1.289106      -0.707332       0.004828      -0.031977       0.039294       0.050890      -0.000054       0.006171      -0.007610      -0.021037       0.043543      -0.019000      -0.000189       0.019189              1.874730       1.528918       0.029506       0.024485       2.204887      -0.544920       1.890384           0.000385
           39              H       4.718202       4.808084      10.112817       0.123407       0.920971 0.67709328E+01  0.64829506E+02                                 1.657771                            1.594971      -1.227591       2.304624                    0.993765       3.703984      10.814088       0.454039       1.408927      -0.680635       0.018970       0.007605       0.030355       0.036594       0.000256       0.010755      -0.001723      -0.013040       0.007738      -0.014623       0.004901       0.009723              1.683558       1.588565       0.062619       0.340439       1.502697       0.212570       1.959412          -0.000005
           40              H       4.540374       2.534659       9.622420       0.113416       0.991313 0.73464323E+01  0.71995288E+02                                 1.752111                            1.668352      -1.331619       2.242014                    0.992858       3.944963      11.762151       0.439894       1.420791      -0.677263       0.017354      -0.024072       0.023985       0.038156      -0.000722       0.008169       0.001843      -0.011379      -0.000264      -0.011655       0.004752       0.006902              1.781438       1.597941      -0.247912       0.244080       2.004578      -0.276809       1.741794           0.000090
           41              H       2.362280       3.439402       6.314898       0.113435       1.139376 0.86622567E+01  0.87040958E+02                                 1.823887                            1.739274      -1.030648       2.388031                    0.996712       3.640472      10.425372       0.465454       1.309593      -0.702472      -0.021591      -0.008037      -0.031099       0.038703       0.001575       0.014036       0.001415      -0.009978       0.011723      -0.016578       0.002659       0.013919              1.839044       1.642616       0.063917       0.365030       1.814531       0.238993       2.059986           0.000287
           42              H       2.539850       5.712490       6.813567       0.121753       1.033179 0.77088095E+01  0.76368188E+02                                 1.796731                            1.705722      -1.380112       2.225815                    0.993008       3.909486      11.672949       0.436838       1.415339      -0.678742      -0.016807       0.022442      -0.025042       0.037593      -0.003697       0.008188      -0.001851      -0.021370       0.026153      -0.017962       0.005329       0.012632              1.842527       1.613632      -0.273644       0.254001       2.019658      -0.354676       1.894292          -0.000112
           43              H       1.772803       8.769735       5.184030       0.079846       1.160266 0.86195374E+01  0.87737813E+02                                 1.920750                            1.785144      -1.486779       2.148186                    0.991410       4.258959      12.856461       0.434020       1.386416      -0.682799       0.023928       0.005249       0.033202       0.041262       0.000152       0.003180       0.001418       0.010077       0.011799      -0.007192       0.000382       0.006810              1.989383       1.913226       0.161379       0.482335       1.592924       0.310860       2.461998           0.000676
           44              H       2.918134       8.752114       3.164539       0.124894       0.989843 0.74851436E+01  0.73487359E+02                                 1.735698                            1.674874      -1.324852       2.255844                    0.992994       3.810651      11.265887       0.443913       1.405385      -0.681063       0.036672       0.004847      -0.004309       0.037241       0.001422      -0.004349      -0.000682       0.030149       0.007311      -0.016373       0.000972       0.015401              1.750797       2.197417       0.215772      -0.004932       1.495919       0.057033       1.559054           0.000520
           45              H      -0.587472       7.911730       1.323482       0.125298       1.116332 0.82141261E+01  0.81767856E+02                                 1.820989                            1.708086      -1.265766       2.282576                    0.993893       3.682053      10.629879       0.461951       1.331954      -0.696779      -0.018795      -0.000959      -0.029280       0.034806      -0.000053       0.003380      -0.000084       0.016916       0.024744      -0.012582       0.002385       0.010197              1.868692       1.970088       0.164682       0.440201       1.427503       0.221215       2.208484           0.000479
           46              H      -1.626404       7.933243       3.386695       0.095010       1.301614 0.96059658E+01  0.99885151E+02                                 2.039771                            1.860486      -1.467444       2.169916                    0.991671       4.094931      12.260363       0.435917       1.351272      -0.691175      -0.047075      -0.008230      -0.001635       0.047817       0.007171       0.007117      -0.002084       0.021263       0.008709      -0.015267       0.000496       0.014771              2.140654       3.090891       0.300540      -0.123766       1.585190       0.078664       1.745882           0.000750
           47              H       1.613510       5.616899       9.942656       0.123255       1.013180 0.76845935E+01  0.75116018E+02                                 1.700778                            1.648662      -1.000847       2.403643                    0.997797       3.561478      10.137027       0.472412       1.326398      -0.698592      -0.015842      -0.030017      -0.019278       0.039033       0.016182      -0.000361       0.006460      -0.007336      -0.005791      -0.016927      -0.001788       0.018715              1.713795       1.595750       0.100334       0.017105       1.769986       0.359689       1.775649           0.000003
           48              H       0.884536       6.504768       0.138257       0.099393       1.021099 0.75999758E+01  0.74899583E+02                                 1.766213                            1.680353      -1.297730       2.249179                    0.992511       3.980179      11.789669       0.446086       1.393221      -0.682542      -0.025604      -0.022267       0.008887       0.035076       0.011092      -0.008092       0.008297       0.000158       0.004849      -0.018558       0.008270       0.010288              1.804345       2.091871       0.378792      -0.232159       1.701787      -0.116654       1.619377           0.000029
           49              H       3.290316       9.690616       0.838993       0.117546       1.002142 0.72968927E+01  0.71277712E+02                                 1.759091                            1.659025      -1.304611       2.263573                    0.992543       3.844943      11.387171       0.443293       1.414487      -0.679074       0.012713       0.032355       0.020811       0.040516       0.008181      -0.003731       0.009172      -0.001049       0.013554      -0.014826       0.003452       0.011374              1.801134       1.475002       0.241484       0.084476       2.050606       0.448704       1.877793          -0.000135
           50              H       4.040010       8.814473      10.633938       0.126527       1.016963 0.75754758E+01  0.75045194E+02                                 1.800352                            1.707358      -1.547237       2.146308                    0.991098       4.042483      12.241962       0.428472       1.443014      -0.672543       0.026785       0.022092      -0.006850       0.035389       0.002797      -0.007224       0.001998      -0.000654       0.007605      -0.008588       0.000603       0.007984              1.839355       1.939911       0.393383      -0.156806       1.884430      -0.136155       1.693725          -0.000000
           51              C      -1.271878       6.580627       8.864491       0.080244      27.747499 0.36134475E+03  0.81737513E+04                                 8.136596                            6.456278       0.047397       2.019238                    0.999675      27.202112      78.651923       0.625940       0.432588      -1.046070      -0.037424       0.032952      -0.019057       0.053381      -0.001686       0.024885       0.024624      -0.008008      -0.084646      -0.048447       0.015210       0.033237              9.002036       8.780136      -1.088459      -2.629358       7.540213      -2.662692      10.685758          -0.000061
           52              C      -1.886508       6.230581      10.055151      -0.204770      34.815088 0.49569247E+03  0.12064291E+05                                 9.311523                            7.466411       0.002878       1.970468                    0.999119      30.719599      90.394863       0.596725       0.421738      -1.058891      -0.000816       0.004211      -0.006720       0.007973      -0.012184       0.011828      -0.007043      -0.022457      -0.007647      -0.019873      -0.003206       0.023079             10.404760      11.130698      -0.608874      -3.970319       7.772423      -2.527205      12.311158           0.004046
           53              C       8.767169       6.967873      10.524869       0.115133      34.681255 0.41709472E+03  0.96798060E+04                                 9.390375                            6.905875      -0.028727       2.002942                    0.999346      26.433795      74.870349       0.615517       0.428779      -1.059172       0.003009       0.004146      -0.003691       0.006314      -0.001530       0.009663       0.005237       0.011637       0.011978      -0.011836      -0.002074       0.013910             11.304318      11.255271       0.135585      -5.586357       8.802531      -3.727101      13.855151          -0.003097
           54              C       8.395208       8.081613       9.757132      -0.177991      34.725968 0.46444375E+03  0.11130131E+05                                 9.363812                            7.259142       0.046457       1.993799                    0.999109      29.916376      87.581215       0.600717       0.425470      -1.055716       0.003097      -0.002556      -0.002759       0.004872       0.001878       0.009844       0.012013       0.016839      -0.018663      -0.018990       0.000880       0.018109             10.588463       9.474738      -0.768060      -4.213530       9.418654      -3.378358      12.871995           0.004350
           55              C       9.060477       8.360793       8.574270       0.094470      26.725211 0.34292253E+03  0.76524682E+04                                 7.921810                            6.263267       0.072823       2.035184                    0.999700      26.621697      76.330924       0.639828       0.428980      -1.048775       0.020813      -0.042316      -0.006008       0.047539       0.000124       0.033027       0.017759      -0.013948      -0.075826      -0.049552       0.015164       0.034388              8.796440       8.459240      -0.804320      -3.402353       7.613259      -2.293014      10.316823          -0.000446
           56              C       6.710408       6.087819       2.011338       0.205646      34.281672 0.38204911E+03  0.87035234E+04                                 9.405071                            6.672111       0.030903       2.029623                    0.999555      25.711620      72.956280       0.615307       0.436957      -1.050612      -0.019514      -0.008446       0.037854       0.043417       0.021582      -0.013111      -0.013462       0.012976       0.056524      -0.032162      -0.002667       0.034828             11.718427      14.323389       1.078609      -3.859779       7.732040      -4.724670      13.099852          -0.000556
           57              C       6.178192       6.921003       1.013881      -0.186176      36.851852 0.49531189E+03  0.12071928E+05                                 9.706776                            7.487133      -0.045321       1.950156                    0.999102      30.852194      91.322579       0.592140       0.424408      -1.055539       0.020275       0.021483      -0.017069       0.034117      -0.004147      -0.003718       0.014992       0.004903      -0.056886      -0.025881       0.007547       0.018333             11.230447      12.382179      -0.036531      -2.741301       8.253944      -4.581485      13.055217           0.000220
           58              C       6.981580       7.386940      -0.020089      -0.101457      35.733313 0.46884998E+03  0.11299391E+05                                 9.621636                            7.359850      -0.093632       1.944170                    0.999100      30.086346      89.282339       0.586610       0.433247      -1.047495      -0.000014       0.004623       0.039169       0.039441      -0.004079       0.016562       0.003611      -0.035801       0.023985      -0.029878       0.013255       0.016623             11.176895      14.512270      -0.235685      -3.886142       7.467077      -3.119064      11.551339          -0.000435
           59              C       7.971559       6.557290      11.706431       0.030045      37.284707 0.43504175E+03  0.10196517E+05                                 9.778339                            7.007140       0.022305       2.016708                    0.999464      27.120325      77.029734       0.617452       0.423235      -1.063322      -0.004772       0.007578       0.010121       0.013515      -0.006938      -0.019125      -0.013555      -0.009545       0.018770      -0.027623       0.005010       0.022614             12.000471      13.778499       0.370621      -4.562306       7.450259      -4.087087      14.772656           0.000419
           60              C       8.865864       6.234776       0.911430      -0.126616      35.973473 0.48274804E+03  0.11709124E+05                                 9.632337                            7.450838      -0.001548       1.970069                    0.998587      30.409490      90.266435       0.585573       0.431242      -1.049649      -0.028482       0.002269       0.027208       0.039455      -0.007881       0.001328       0.022399       0.018117      -0.032756      -0.030791       0.010297       0.020494             11.115251      12.707419       0.393007      -2.289352       7.475915      -3.788108      13.162419          -0.000421
           61              C       8.074962       5.773487       1.962180      -0.191876      37.649631 0.49848245E+03  0.12171667E+05                                 9.854715                            7.513970       0.016282       1.969392                    0.999019      30.964451      91.815164       0.590589       0.424737      -1.055068       0.022209       0.030282      -0.015900       0.040781       0.001459       0.013319      -0.007860      -0.026655       0.029242      -0.024114       0.004703       0.019411             11.590609      15.308347       0.340947      -3.989329       6.960023      -3.173895      12.503457          -0.000008
           62              C      10.825497       2.751131       0.084136       0.090195      28.110970 0.35342481E+03  0.79463849E+04                                 8.207959                            6.378781      -0.014796       1.998763                    0.999688      27.020716      77.762170       0.630992       0.431727      -1.047123      -0.011081      -0.017791       0.047678       0.052082      -0.030112      -0.008707      -0.010532      -0.046500       0.084796      -0.054071       0.020671       0.033400              9.381604      12.706755       3.827942       1.495578       6.515047       1.453885       8.923009          -0.001100
           63              C       0.292996       3.338427       0.365612      -0.192760      34.363411 0.45056037E+03  0.10656282E+05                                 9.138137                            7.032217       0.353754       2.083889                    0.999818      29.519547      84.304658       0.629203       0.411588      -1.070454       0.007517      -0.018852       0.006042       0.021175      -0.004961      -0.025014      -0.010042       0.001095       0.034920      -0.027870      -0.002513       0.030383             10.636140      15.365295       4.703858       2.531855       7.182959       1.820038       9.360167           0.002131
           64              C       0.594496       3.748357       1.672077       0.116149      36.040052 0.41122254E+03  0.94941537E+04                                 9.625376                            6.828566      -0.072938       1.987486                    0.999198      26.293101      73.881599       0.623898       0.425220      -1.063126      -0.003093      -0.011972       0.002242       0.012566      -0.004136      -0.007682       0.013162      -0.023614      -0.024290      -0.017342      -0.005903       0.023244             12.235576      20.286038       5.460542       2.300173       7.129109       1.636918       9.291579          -0.002467
           65              C      -0.427229       3.594427       2.620021      -0.183605      34.255235 0.45630344E+03  0.10867672E+05                                 9.210930                            7.154830       0.172693       2.031880                    0.999319      29.787651      86.436827       0.611290       0.420704      -1.060559      -0.001867      -0.002981      -0.006063       0.007009      -0.012029       0.006630       0.005557      -0.025224       0.022946      -0.023440       0.008498       0.014942             10.615642      15.963381       4.309266       0.610547       6.926450       1.353206       8.957096           0.002910
           66              C      10.123926       3.006012       2.248973       0.092029      26.961693 0.34571115E+03  0.77054154E+04                                 7.915735                            6.272415       0.187381       2.073975                    0.999754      26.327869      74.651559       0.643926       0.426764      -1.053530       0.016148      -0.012096      -0.042351       0.046911      -0.029450      -0.025953      -0.006479      -0.046466       0.020223      -0.052516       0.016864       0.035652              8.909760      11.647681       3.388882       0.476016       6.465351       1.283789       8.616249          -0.000167
           67              C       4.516677       5.188794       2.606077       0.187787      32.259262 0.39656293E+03  0.91253613E+04                                 9.044732                            6.806139      -0.127210       1.975301                    0.999328      26.094559      74.591487       0.607641       0.438047      -1.049200       0.050732       0.013177       0.013144       0.054039       0.022344       0.013327      -0.013494       0.041781      -0.065077      -0.038740      -0.003492       0.042232             10.830145      16.850156       1.231753       1.032746       6.068943       1.960618       9.571337          -0.000495
           68              C       3.442712       5.516428       3.434789      -0.170478      34.806079 0.48758432E+03  0.11834639E+05                                 9.355265                            7.437221       0.019915       1.976972                    0.998885      30.464188      89.930427       0.593196       0.425405      -1.055127      -0.035481      -0.011232      -0.000668       0.037222      -0.001378       0.009366       0.004106      -0.032694       0.041499      -0.025645       0.007928       0.017718             10.686751      16.452808       0.636701       0.072831       6.635296       2.275324       8.972148           0.000124
           69              C       2.164210       5.062996       3.141496      -0.115132      33.800552 0.47279270E+03  0.11417406E+05                                 9.278166                            7.399146      -0.119499       1.937778                    0.998494      30.168066      89.592451       0.584098       0.434234      -1.046980       0.029590       0.010701      -0.004792       0.031828      -0.006173      -0.016307      -0.008965       0.001347       0.014647      -0.021203       0.002507       0.018696             10.502355      14.931196       2.092718       1.744718       7.189852       2.903230       9.386017          -0.000317
           70              C       1.935902       4.274207       2.000230       0.038686      37.176722 0.43223612E+03  0.10102998E+05                                 9.747880                            6.952260      -0.075528       1.981982                    0.999363      27.064531      76.483927       0.624906       0.419336      -1.066986       0.006174       0.004645       0.003303       0.008403       0.017522       0.000003       0.007143       0.031929      -0.006398      -0.024555      -0.000532       0.025087             12.316698      20.213008       4.024703       2.148653       7.640914       2.881334       9.096172           0.000195
           71              C       3.023165       3.956587       1.179080      -0.117793      34.201812 0.46004254E+03  0.11032165E+05                                 9.323786                            7.269053      -0.092658       1.941145                    0.999017      30.232646      89.426951       0.593000       0.430714      -1.049271       0.029355       0.011564       0.014565       0.034751       0.001975       0.006096       0.007380      -0.024980       0.036187      -0.019704       0.001517       0.018187             10.707058      17.300397       1.750531       0.295080       6.420026       2.042193       8.400752          -0.000142
           72              C       4.304328       4.409809       1.474737      -0.169288      34.926169 0.48648128E+03  0.11827482E+05                                 9.431933                            7.463683      -0.090381       1.941313                    0.998483      30.737015      91.473892       0.586690       0.429409      -1.050318      -0.032423      -0.012933      -0.018134       0.039336      -0.016584      -0.011849      -0.012995      -0.000120       0.002651      -0.027792       0.011534       0.016258             10.739842      15.358966       2.020454       1.360490       6.785264       2.668850      10.075296           0.000146
           73              C       7.759959       3.254605      10.295387       0.070034      28.831177 0.37567933E+03  0.86066304E+04                                 8.476357                            6.672508      -0.170949       1.953207                    0.997912      27.652343      81.248992       0.601586       0.444419      -1.035950      -0.013957      -0.048162      -0.021646       0.054616      -0.000053      -0.010284       0.026758       0.060202      -0.085194      -0.050313       0.004322       0.045991              9.558292       5.098908      -0.747105       1.937001      11.310958      -1.088252      12.265011           0.000756
           74              C       7.567394       3.921507       9.091846      -0.186820      34.161253 0.48902348E+03  0.11877717E+05                                 9.241500                            7.447110      -0.051180       1.955143                    0.998441      30.534791      90.154850       0.592960       0.425282      -1.055257      -0.004688      -0.010369      -0.001279       0.011451      -0.004699      -0.014298      -0.014096      -0.001161      -0.064432      -0.032061       0.015290       0.016771             10.369961       5.498718      -0.374863       2.190662      10.477385      -0.762909      15.133781           0.004636
           75              C       7.477347       3.182271       7.909102       0.128231      34.536163 0.40462168E+03  0.93319408E+04                                 9.419399                            6.830141      -0.178073       1.959542                    0.999171      26.236942      74.409295       0.614245       0.432356      -1.055547       0.002795      -0.001200       0.002001       0.003641       0.020762      -0.003891      -0.008148       0.030712      -0.033986      -0.023002      -0.009662       0.032663             11.512883       5.503717      -1.397886       2.806284      11.872208      -3.190835      17.162723          -0.002301
           76              C       7.628460       1.804021       8.013799      -0.190000      33.997849 0.45204403E+03  0.10752163E+05                                 9.165691                            7.108394       0.184896       2.034319                    0.999413      29.899002      86.997574       0.614324       0.419173      -1.060425       0.006290       0.003393       0.005517       0.009028      -0.004819      -0.007552       0.013814       0.038746       0.000221      -0.026586       0.002510       0.024076             10.442665       5.014805      -1.364342       1.686445      13.011038      -2.093501      13.302151           0.004117
           77              C       7.811970       1.213183       9.249009       0.097924      28.593311 0.35457709E+03  0.79982772E+04                                 8.400370                            6.454476      -0.095269       1.982064                    0.999326      26.962251      78.342262       0.616280       0.440598      -1.039273       0.000488       0.040285       0.029207       0.049761       0.004142      -0.019112       0.013347       0.054183      -0.113434      -0.046964      -0.003212       0.050176              9.545725       4.658568      -0.742829       1.651843      11.367279      -0.703504      12.611330          -0.000128
           78              C       6.330092       4.962253       4.187165       0.191227      33.351015 0.39193025E+03  0.89910811E+04                                 9.250892                            6.765430       0.024276       2.026018                    0.999627      25.966210      74.077748       0.609663       0.437939      -1.049407      -0.017915       0.021261      -0.038497       0.047487      -0.001772       0.006049      -0.027832       0.014922       0.101359      -0.035544      -0.010132       0.045676             11.290617       8.468465       1.104692       3.993804       9.632233      -3.607743      15.771152          -0.000219
           79              C       5.809416       3.721690       4.584682      -0.199000      35.602671 0.49674644E+03  0.12105593E+05                                 9.440659                            7.467870       0.073948       1.982566                    0.999513      31.021202      91.569249       0.596987       0.421008      -1.058542       0.000881      -0.011981       0.033296       0.035397       0.012330       0.009503       0.024663       0.000018       0.008741      -0.024429      -0.008018       0.032447             10.773901       7.200015       0.484907       2.772589      11.073361      -4.441965      14.048325           0.000133
           80              C       6.215067       3.159767       5.783851      -0.126705      34.707809 0.48472866E+03  0.11780197E+05                                 9.408272                            7.469064      -0.130832       1.922755                    0.998978      30.736865      91.606452       0.583966       0.431584      -1.048462      -0.006251       0.028837      -0.023832       0.037929       0.006672      -0.002943      -0.001489      -0.018553      -0.043489      -0.015156      -0.003681       0.018837             10.648489       7.390698       0.887268       3.309707      10.188815      -2.864637      14.365952          -0.000271
           81              C       7.134145       3.807105       6.616108       0.040938      35.546189 0.42643666E+03  0.99506032E+04                                 9.498800                            6.943475      -0.025351       2.003366                    0.999412      26.962870      76.552706       0.619128       0.423965      -1.062269      -0.001627       0.002462      -0.003988       0.004961      -0.011504       0.010558      -0.005998      -0.018643       0.048357      -0.024168       0.000972       0.023196             11.516189       7.177497       1.033097       3.151300      10.995470      -4.877563      16.375600           0.000275
           82              C       7.666438       5.031201       6.202402      -0.107961      34.936371 0.46969627E+03  0.11323914E+05                                 9.482049                            7.370517      -0.067142       1.954786                    0.998781      30.074797      89.239184       0.585756       0.433721      -1.047299      -0.008398       0.008459      -0.034607       0.036603      -0.003175       0.002966       0.016883      -0.001626      -0.008389      -0.018346       0.001557       0.016789             10.816836       7.883755       1.721841       2.547378      10.876482      -3.835616      13.690272          -0.000280
           83              C       7.267981       5.613290       4.995434      -0.169257      36.263637 0.49608498E+03  0.12130647E+05                                 9.722512                            7.579203      -0.246331       1.896575                    0.997362      30.808692      92.214308       0.576841       0.434232      -1.046475       0.017104      -0.009772       0.033393       0.038770      -0.011157      -0.018517       0.003689      -0.022082      -0.022335      -0.026619       0.002678       0.023940             11.145932       8.750277       1.516736       3.722407       9.554778      -2.166879      15.132741          -0.000042
           84              C       6.867889       0.736932       2.956091       0.080247      27.746868 0.36133797E+03  0.81735278E+04                                 8.136375                            6.456157       0.047571       2.019297                    0.999675      27.201598      78.649101       0.625957       0.432579      -1.046079       0.041606      -0.027498      -0.019051       0.053387       0.000563       0.017228       0.030470       0.008660      -0.084763      -0.048472       0.015244       0.033228              9.001745       8.175453      -1.252504      -1.880807       8.144446      -3.234913      10.685336          -0.000061
           85              C       6.691083       0.052066       4.146751      -0.204746      34.813547 0.49566951E+03  0.12063602E+05                                 9.311351                            7.466326       0.002656       1.970424                    0.999118      30.718485      90.391316       0.596717       0.421748      -1.058884       0.004253       0.000290      -0.006727       0.007964      -0.004817      -0.009883       0.009563       0.031671      -0.007637      -0.019858      -0.003193       0.023051             10.404522       8.310637      -1.374347      -1.398755      10.592172      -4.493548      12.310758           0.004048
           86              C       4.611679      10.526822       4.616469       0.115146      34.679856 0.41707796E+03  0.96793284E+04                                 9.390193                            6.905790      -0.028691       2.002965                    0.999346      26.433102      74.868261       0.615513       0.428786      -1.059167       0.003205       0.003974      -0.003698       0.006304      -0.004256       0.002534       0.010729      -0.008467       0.011896      -0.011853      -0.002074       0.013927             11.304032       8.902200      -0.503157      -2.133392      11.155215      -6.367395      13.854682          -0.003100
           87              C       5.783967      10.459617       3.848732      -0.177973      34.724832 0.46442687E+03  0.11129665E+05                                 9.363797                            7.259149       0.046158       1.993732                    0.999107      29.915544      87.579583       0.600698       0.425486      -1.055702      -0.003275       0.002310      -0.002756       0.004864      -0.002597       0.009010       0.012662      -0.016464      -0.018624      -0.018976       0.000837       0.018139             10.588417       9.810938      -0.676902      -2.156441       9.082505      -4.951336      12.871808           0.004352
           88              C       5.879116      11.174790       2.665870       0.094475      26.724486 0.34291388E+03  0.76522047E+04                                 7.921616                            6.263152       0.073003       2.035250                    0.999700      26.621075      76.328068       0.639842       0.428975      -1.048781      -0.046295       0.008999      -0.006000       0.047542       0.003612       0.008498       0.036533       0.011940      -0.075929      -0.049585       0.015203       0.034382              8.796195       8.077788      -0.907811      -1.321492       7.994308      -3.884115      10.316488          -0.000447
           89              C       3.933390       7.830419       7.919738       0.205653      34.280810 0.38203873E+03  0.87032301E+04                                 9.404955                            6.672049       0.030941       2.029643                    0.999555      25.711172      72.954829       0.615305       0.436961      -1.050610      -0.003062      -0.021052       0.037837       0.043408       0.015339      -0.009542      -0.016174      -0.032973       0.056513      -0.032140      -0.002669       0.034809             11.718262       7.638939      -0.735893      -3.548467      14.416191      -4.962594      13.099656          -0.000555
           90              C       4.876901       7.535059       6.922281      -0.186171      36.851277 0.49530337E+03  0.12071676E+05                                 9.706714                            7.487096      -0.045365       1.950149                    0.999101      30.851875      91.321650       0.592138       0.424411      -1.055536       0.015420       0.025192      -0.017070       0.034115      -0.004813       0.015446       0.000333       0.000004      -0.056902      -0.025883       0.007537       0.018346             11.230362       8.555709      -1.075213      -3.703325      12.080288      -3.845733      13.055089           0.000220
           91              C       5.116102       8.432452       5.888311      -0.101448      35.733186 0.46884900E+03  0.11299386E+05                                 9.621713                            7.359917      -0.093756       1.944136                    0.999099      30.086292      89.282904       0.586597       0.433256      -1.047487       0.004463       0.001199       0.039173       0.039445       0.005528      -0.000839       0.016930       0.035041       0.023955      -0.029885       0.013253       0.016632             11.176969       8.069883      -1.984542      -1.992109      13.909641      -4.567521      11.551384          -0.000434
           92              C       4.423862       9.651437       5.798031       0.030036      37.284290 0.43503946E+03  0.10196444E+05                                 9.778238                            7.007105       0.022319       2.016719                    0.999463      27.120217      77.029190       0.617456       0.423233      -1.063323       0.008547      -0.002639       0.010112       0.013500      -0.003572      -0.008078      -0.022025       0.015265       0.018774      -0.027644       0.005014       0.022630             12.000285       7.697139      -1.280196      -2.749123      13.531369      -5.473482      14.772348           0.000420
           93              C       3.510550       9.949096       6.819830      -0.126616      35.973392 0.48274856E+03  0.11709136E+05                                 9.632308                            7.450833      -0.001534       1.970072                    0.998587      30.409487      90.266342       0.585575       0.431241      -1.049650       0.009606      -0.026925       0.027179       0.039445      -0.011381       0.021265       0.007151      -0.007629      -0.032825      -0.030792       0.010289       0.020503             11.115190       7.636251      -0.983623      -3.056050      12.547031      -3.201703      13.162289          -0.000420
           94              C       3.272563       9.064971       7.870580      -0.191866      37.648813 0.49847030E+03  0.12171304E+05                                 9.854629                            7.513924       0.016208       1.969379                    0.999019      30.963978      91.813705       0.590585       0.424742      -1.055064       0.023351       0.029328      -0.015936       0.040735       0.008001      -0.011064       0.010782       0.021553       0.029225      -0.024112       0.004711       0.019401             11.590489       7.360526      -1.816507      -2.017930      14.907617      -4.681397      12.503323          -0.000008
           95              C      -0.364798      10.927680       5.992536       0.090189      28.111814 0.35343331E+03  0.79466670E+04                                 8.208263                            6.378943      -0.014955       1.998710                    0.999688      27.021341      77.765793       0.630968       0.431739      -1.047110      -0.014285      -0.015364       0.047677       0.052089      -0.014218      -0.007888      -0.011138       0.070557       0.084713      -0.054043       0.020658       0.033385              9.382029       5.004568       1.737263       1.011383      14.218128       1.824418       8.923391          -0.001101
           96              C       2.961189       0.916870       6.274012      -0.192781      34.365720 0.45059201E+03  0.10657242E+05                                 9.138577                            7.032471       0.353729       2.083859                    0.999818      29.520894      84.309999       0.629189       0.411589      -1.070451      -0.020189       0.002314       0.006057       0.021205      -0.004562      -0.003133      -0.026785       0.004051       0.034954      -0.027876      -0.002528       0.030405             10.636752       5.366259       1.989724       1.093278      17.183393       2.920515       9.360605           0.002130
           97              C       3.277818       1.315230       7.580477       0.116137      36.042039 0.41124337E+03  0.94947682E+04                                 9.625726                            6.828726      -0.073013       1.987449                    0.999198      26.294001      73.884984       0.623891       0.425218      -1.063126      -0.010767      -0.006124       0.002244       0.012589       0.002410       0.014722      -0.003958       0.024497      -0.024321      -0.017347      -0.005882       0.023228             12.236157       5.271141       1.384814       0.977225      22.145420       2.648912       9.291912          -0.002467
           98              C       3.396926       0.288862       8.528421      -0.183633      34.257676 0.45633972E+03  0.10868740E+05                                 9.211237                            7.155017       0.172857       2.031894                    0.999321      29.789330      86.442186       0.611295       0.420692      -1.060568      -0.002411      -0.002583      -0.006069       0.007023      -0.003998       0.003655       0.007859       0.033897       0.023058      -0.023446       0.008500       0.014946             10.616057       5.367841       1.433143       1.146030      17.522991       0.943778       8.957339           0.002907
           99              C       0.064972      10.317382       8.157373       0.092018      26.962718 0.34572417E+03  0.77057990E+04                                 7.915983                            6.272564       0.187244       2.073921                    0.999754      26.328608      74.654770       0.643912       0.426768      -1.053525      -0.015918       0.012410      -0.042348       0.046912      -0.013660       0.000538      -0.026748       0.069852       0.020122      -0.052504       0.016850       0.035654              8.910083       5.107579       1.613608       1.114293      13.006153       0.795717       8.616519          -0.000167
          100              C       3.640455       5.477783       8.514477       0.187783      32.259419 0.39656439E+03  0.91253985E+04                                 9.044734                            6.806130      -0.127191       1.975306                    0.999328      26.094624      74.591560       0.607645       0.438044      -1.049202      -0.000588       0.052412       0.013155       0.054041       0.008709      -0.016501       0.009325      -0.058659      -0.065105      -0.038733      -0.003511       0.042244             10.830170       6.186017      -1.663032       1.621600      16.733161       1.510322       9.571332          -0.000495
          101              C       4.237993       4.527157       9.343189      -0.170493      34.807742 0.48760932E+03  0.11835404E+05                                 9.355524                            7.437382       0.019943       1.976961                    0.998886      30.465283      89.934431       0.593192       0.425402      -1.055128      -0.001564      -0.037179      -0.000667       0.037218       0.007086       0.001521       0.010129       0.029597       0.041510      -0.025654       0.007917       0.017737             10.687087       6.987280      -1.932776       2.176854      16.101557       0.666475       8.972423           0.000124
          102              C       4.135326       3.174519       9.049896      -0.115154      33.802350 0.47281880E+03  0.11418180E+05                                 9.278361                            7.399243      -0.119327       1.937807                    0.998496      30.169311      89.596361       0.584108       0.434221      -1.046989       0.002558       0.031354      -0.004791       0.031820      -0.005677      -0.004363      -0.018094       0.005032       0.014616      -0.021198       0.002489       0.018708             10.502633       6.663074      -0.151645       2.344840      15.458585       2.444510       9.386240          -0.000317
          103              C       3.433895       2.747545       7.908630       0.038691      37.177840 0.43224516E+03  0.10103284E+05                                 9.748139                            6.952367      -0.075606       1.981949                    0.999363      27.064944      76.485906       0.624895       0.419340      -1.066981       0.002852       0.007174       0.003310       0.008400       0.007047       0.006892       0.001877      -0.045246      -0.006383      -0.024548      -0.000529       0.025077             12.317150       6.468807       0.293873       2.217891      21.386205       2.828674       9.096438           0.000194
          104              C       2.842537       3.713630       7.087480      -0.117788      34.201824 0.46004147E+03  0.11032163E+05                                 9.323902                            7.269118      -0.092734       1.941131                    0.999017      30.232516      89.427441       0.592986       0.430723      -1.049263       0.003439       0.031358       0.014577       0.034751       0.008009       0.005521       0.007817       0.019548       0.036145      -0.019691       0.001517       0.018174             10.707240       6.281661      -1.240555       1.893587      17.439219       0.819808       8.400841          -0.000140
          105              C       2.944305       5.068780       7.383137      -0.169281      34.925636 0.48647193E+03  0.11827209E+05                                 9.431915                            7.463663      -0.090432       1.941306                    0.998483      30.736539      91.472572       0.586684       0.429415      -1.050313      -0.004027      -0.034682      -0.018117       0.039335      -0.014277      -0.009439      -0.014835       0.016900       0.002622      -0.027793       0.011522       0.016271             10.739850       6.352044      -0.424482       2.219229      15.792253       2.012154      10.075252           0.000148
          106              C       1.291953       8.582022       4.386987       0.070022      28.832191 0.37569309E+03  0.86070331E+04                                 8.476537                            6.672611      -0.170909       1.953204                    0.997913      27.653113      81.251934       0.601584       0.444416      -1.035950      -0.042818      -0.026101      -0.021636       0.054615      -0.015266       0.028509      -0.002909      -0.051909      -0.085112      -0.050298       0.004313       0.045985              9.558533      11.262705       0.925988      -1.557790       5.147550       1.584304      12.265346           0.000760
          107              C       1.986011       8.570890       3.183446      -0.186853      34.163589 0.48906028E+03  0.11878828E+05                                 9.241786                            7.447281      -0.050985       1.955171                    0.998442      30.536499      90.160561       0.592967       0.425270      -1.055265      -0.008794      -0.007261      -0.001275       0.011475      -0.003741      -0.009851      -0.017483       0.005822      -0.064454      -0.032059       0.015273       0.016785             10.370323      10.325721       0.935343      -1.310246       5.650972       1.914349      15.134276           0.004632
          108              C       1.296181       8.290331       2.000702       0.128214      34.538030 0.40464416E+03  0.93325856E+04                                 9.419648                            6.830262      -0.178144       1.959502                    0.999171      26.237959      74.412596       0.614249       0.432347      -1.055552      -0.001891       0.002371       0.002007       0.003637       0.010148      -0.006867      -0.005884      -0.047441      -0.033856      -0.023009      -0.009612       0.032620             11.513254      12.142410       0.404087      -3.814746       5.234053       1.872427      17.163300          -0.002294
          109              C      -0.073521       8.075106       2.105399      -0.190029      34.000583 0.45208352E+03  0.10753358E+05                                 9.166166                            7.108684       0.184885       2.034286                    0.999413      29.900749      87.004251       0.614313       0.419171      -1.060425       0.001635       0.006958       0.005529       0.009037      -0.013941       0.015331      -0.003661      -0.028501       0.000273      -0.026585       0.002530       0.024054             10.443272      13.152889       0.844587      -2.462397       4.873914       1.079187      13.303013           0.004115
          110              C      -0.691799       8.097424       3.340609       0.097921      28.594437 0.35459120E+03  0.79987100E+04                                 8.400688                            6.454663      -0.095432       1.982005                    0.999326      26.963034      78.346220       0.616260       0.440606      -1.039263       0.038741       0.011012       0.029217       0.049757      -0.010128       0.017853      -0.014954      -0.050928      -0.113387      -0.046928      -0.003238       0.050166              9.546142      11.282950       1.055269      -1.111797       4.743522       1.409923      12.611954          -0.000123
          111              C       2.946765       7.168520      10.095565       0.191236      33.350551 0.39192398E+03  0.89909005E+04                                 9.250827                            6.765390       0.024276       2.026024                    0.999627      25.965947      74.076829       0.609663       0.437940      -1.049406       0.025202      -0.011713      -0.038501       0.047483      -0.005304      -0.028442      -0.001441      -0.011062       0.101377      -0.035535      -0.010145       0.045680             11.290541       8.993710       1.247246      -4.527942       9.106868       2.909249      15.771045          -0.000218
          112              C       1.885929       6.341038      10.493082      -0.198990      35.601778 0.49673165E+03  0.12105129E+05                                 9.440499                            7.467756       0.073995       1.982589                    0.999513      31.020538      91.566560       0.596992       0.421007      -1.058544      -0.011817      -0.002263       0.033271       0.035380       0.010621       0.021324       0.015630      -0.012466       0.008747      -0.024436      -0.008011       0.032447             10.773718      10.562160       1.397547      -5.013051       7.710895       1.512117      14.048099           0.000133
          113              C       1.237362       6.585315      11.692251      -0.126703      34.707389 0.48472085E+03  0.11779952E+05                                 9.408186                            7.468994      -0.130795       1.922770                    0.998978      30.736541      91.605078       0.583970       0.431582      -1.048464       0.029439       0.001543      -0.023843       0.037915       0.010439      -0.000664      -0.003234       0.009281      -0.043447      -0.015145      -0.003683       0.018828             10.648405       9.548052       1.472864      -3.631600       8.031280       2.443683      14.365882          -0.000270
          114              C       1.989102       8.122802       0.707708       0.040953      35.546561 0.42643806E+03  0.99506533E+04                                 9.498903                            6.943510      -0.025494       2.003315                    0.999411      26.962965      76.553277       0.619123       0.423968      -1.062266       0.002799      -0.000923      -0.003990       0.004961      -0.005211      -0.008533       0.008609       0.027750       0.048341      -0.024178       0.001004       0.023174             11.516373      10.211254       1.856566      -5.532937       7.961937       1.763481      16.375927           0.000274
          115              C       3.031003       8.957182       0.294002      -0.107980      34.937404 0.46970891E+03  0.11324272E+05                                 9.482082                            7.370496      -0.066958       1.954825                    0.998783      30.075560      89.241053       0.585772       0.433707      -1.047309       0.010365      -0.005906      -0.034592       0.036591      -0.002334       0.015517       0.007306       0.004611      -0.008318      -0.018354       0.001559       0.016795             10.816913       9.800527       2.242116      -4.369081       8.959762       1.453632      13.690450          -0.000279
          116              C       3.329366       8.244207      10.903834      -0.169272      36.265067 0.49610568E+03  0.12131263E+05                                 9.722653                            7.579275      -0.246194       1.896598                    0.997363      30.809602      92.217050       0.576849       0.434223      -1.046482      -0.013913       0.013929       0.033389       0.038761      -0.004029       0.008403      -0.016912       0.030379      -0.022339      -0.026640       0.002694       0.023946             11.146130       8.732805       1.511950      -3.066491       9.572504       3.024792      15.133081          -0.000041
          117              N      -1.676353       7.621422       8.105498      -0.209633      38.166512 0.55697985E+03  0.13742714E+05                                 9.623244                            7.740821      -0.239383       1.938975                    0.998940      28.607824      80.585366       0.615329       0.403428      -1.087386      -0.062580      -0.034626       0.095617       0.119406      -0.027196       0.026698       0.007813      -0.030701      -0.089167      -0.051142       0.004358       0.046785             10.815719       9.937214      -1.400036      -3.179080      10.061005      -2.972024      12.448938           0.062438
          118              N       9.859777       2.574847       1.007264      -0.236719      38.177858 0.58263002E+03  0.14546367E+05                                 9.626771                            7.952130      -0.270579       1.920395                    0.998700      29.265372      83.075829       0.602752       0.407010      -1.084385       0.134187       0.038458       0.030435       0.142868      -0.024617      -0.021171      -0.001176      -0.061176       0.142705      -0.066689       0.014563       0.052126             10.657334      11.921336       3.784896       0.614253       8.095958       1.474356      11.954710           0.038760
          119              N       7.871754       1.923298      10.386495      -0.184951      39.059262 0.54526528E+03  0.13403559E+05                                 9.805477                            7.672736      -0.403309       1.890930                    0.998500      28.420821      80.323438       0.615418       0.404878      -1.084693      -0.030816       0.039885      -0.102504       0.114226       0.006798      -0.015817       0.026008      -0.000577      -0.124691      -0.054874       0.024253       0.030622             11.269622       6.005282      -0.482749       2.040388      13.566225      -0.704758      14.237359           0.070556
          120              N       5.845555       5.568863       2.996386      -0.164776      42.307397 0.44545900E+03  0.10352826E+05                                10.132236                            6.767173      -0.159938       2.002281                    0.998364      25.999216      70.163233       0.683623       0.385512      -1.104179       0.008252      -0.044457      -0.018008       0.048670       0.036770       0.022148      -0.058477       0.123643       0.053784      -0.111002       0.046332       0.064670             13.131667      15.243364       2.287324       0.141821       7.737268      -4.544562      16.414370          -0.000242
          121              N       7.978296       0.619239       2.197098      -0.209633      38.166437 0.55698225E+03  0.13742718E+05                                 9.623034                            7.740700      -0.239336       1.938991                    0.998940      28.607762      80.583683       0.615353       0.403413      -1.087401      -0.017021      -0.069482       0.095648       0.119441      -0.015706       0.000533       0.027781       0.053964      -0.089136      -0.051101       0.004330       0.046772             10.815430      10.760140      -1.176548      -2.035297       9.237608      -3.846505      12.448540           0.062481
          122              N      -0.281936       9.949505       6.915664      -0.236704      38.177610 0.58262089E+03  0.14546144E+05                                 9.626905                            7.952189      -0.270634       1.920379                    0.998700      29.265201      83.076529       0.602734       0.407023      -1.084372       0.001941       0.139547       0.030423       0.142838      -0.005769       0.004408      -0.020737       0.077735       0.142739      -0.066722       0.014588       0.052134             10.657545       6.444754       2.298328       1.261988      13.572958       0.979073      11.954924           0.038748
          123              N      -0.022146       8.341149       4.478095      -0.184945      39.059262 0.54526054E+03  0.13403517E+05                                 9.805778                            7.672913      -0.403503       1.890873                    0.998499      28.420960      80.326078       0.615380       0.404900      -1.084670       0.046546      -0.019316      -0.102472       0.114193       0.006003       0.029248      -0.008454      -0.006409      -0.124812      -0.054910       0.024287       0.030623             11.270045      13.291877       1.495120      -1.214809       6.280276       1.784583      14.237984           0.070499
          124              N       3.659124       6.859819       8.904786      -0.164774      42.306862 0.44545344E+03  0.10352656E+05                                10.132141                            6.767121      -0.159885       2.002301                    0.998364      25.998996      70.162319       0.683628       0.385511      -1.104181      -0.045085      -0.003690      -0.018010       0.048689       0.000458      -0.062228       0.006049      -0.143849       0.053788      -0.110991       0.046328       0.064663             13.131545       7.095760       0.075638      -4.422933      15.884692      -1.053599      16.414182          -0.000242
          125             Cl      -0.465953       5.816432       5.853688      -0.543918     134.645024 0.42611276E+04  0.16509140E+06                                17.606445                           17.621291       1.922394       2.217416                    0.999387      75.599285     221.187069       0.578528       0.273264      -1.269504      -0.012755      -0.093191      -0.033986       0.100012      -0.071682      -0.028875       0.033091      -0.146456      -0.157262      -0.084656      -0.053147       0.137803             17.438913      16.839262      -1.673681      -2.401316      18.004512       2.132050      17.472966           0.088555
          126             Cl       8.693153       8.905829       5.387752      -0.626622     155.615036 0.47816106E+04  0.19048872E+06                                19.527882                           18.716079       1.679706       2.141980                    0.999751      77.954043     230.550079       0.559660       0.274718      -1.269039      -0.059931       0.005802      -0.010057       0.061046      -0.025578       0.040905      -0.012460       0.176293      -0.063286      -0.082079      -0.033349       0.115428             20.139666      28.796601      -0.256938       2.586497      15.479927      -0.033873      16.142470           0.018296
          127             Cl       5.551474       0.833590      11.762088      -0.543666     134.599953 0.42592336E+04  0.16499940E+06                                17.602500                           17.617392       1.922658       2.217583                    0.999388      75.586571     221.136191       0.578592       0.273264      -1.269505      -0.086787      -0.036795      -0.034029       0.100219      -0.024726       0.039504      -0.019176       0.198892      -0.157410      -0.084648      -0.053175       0.137823             17.434970      18.766264      -1.148978       2.685959      16.069518      -1.758429      17.469129           0.088585
          128             Cl       6.133564      10.482153      11.296152      -0.626501     155.580709 0.47802563E+04  0.19042108E+06                                19.524977                           18.713422       1.679919       2.142093                    0.999751      77.946011     230.517249       0.559701       0.274718      -1.269041       0.021449      -0.056535      -0.010143       0.061312      -0.066676      -0.022768       0.036248      -0.126186      -0.063324      -0.082086      -0.033383       0.115470             20.136545      16.521331      -3.587527      -0.710108      27.748076       2.486793      16.140227           0.018314

******************************************************
Auxiliary information for the entire system
The total spin magnetic moment of the unit cell is   2.000769
The total net atomic charge of the unit cell is   0.000003
Accuracy of reproducing the electrostatic potential in the unit cell:
  The inner radius (bohr) =    5.0000
  The outer radius (bohr) =   12.0000
  Valid grid points have density less than (e/(bohr^3)) =    0.0001
  The number of valid grid points were=        15571
  The rms potential error without charges in kcal/mol is=      3.61075
  The rms potential error with partial charges in kcal/mol is=      0.44197
  The RRMSE value at monopole order=      0.12240
  The rms potential error with partial charges and cloud penetration in kcal/mol is=      0.44612
  The RRMSE value at monopole order with cloud penetration is=      0.12355
  The rms potential error with partial charges and atomic dipoles in kcal/mol is=      0.32204
  The RRMSE value at dipole order=      0.08919
  The rms potential error with partial charges, atomic dipoles and cloud penetration in kcal/mol is=      0.31577
  The RRMSE value at dipole order with cloud penetration=      0.08745

******************************************************
The electron densities and ab initio electrostatic potential were computed in VASP using the PBE functional and
projector augmented wave method. See the main text of the journal article for a description of computational details.
The atomic charges, dipoles, and quadrupoles were computed with the DDEC6 method as described in
(a) T. A. Manz and N. Gabaldon Limas, RSC Adv. 6 (2016) 47771-47801 DOI: 10.1039/c6ra04656h
(b) N. Gabaldon Limas and T. A. Manz, RSC Adv. 8 (2018) 2678-2707 DOI: 10.1039/c7ra11829e.
For each atom in the material, the electron cloud parameters were fit to the spherically averaged atom-in-material
electron density using radial positions for which this density was between 10^-4 and 10^-2 electrons per cubic bohr.
The polarizabilities, dispersion coefficients, and quantum Drude oscillator (QDO) parameters were fit using the MCLF method.
The magnetic structure of the system was optimized in VASP from the default ferromagnetic initial guess using spin polarization.
The atomic spin moments (ASMs) were computed on this optimized magnetic structure using the DDEC6 partition as inputs
to the method of T. A. Manz and D. S. Sholl, J. Chem. Theory Comput. 7 (2011) 4146-4164 DOI: 10.1021/ct200539n.
The RMSE and RRMSE were computed using a uniform grid with Ewald summation.
