# Supplementary material for: A collection of forcefield precursors for metal–organic frameworks
Source: RSC Adv. 2019 Nov 13;9(63):36492–507. doi: 10.1039/c9ra07327b (PMC9075174; doi:10.1039/c9ra07327b)
Supplement: RA-009-C9RA07327B-s3624 [file RA-009-C9RA07327B-s3624.xyz]

  996
jmolscript: load "" {1 1 1} spacegroup "x,y,z" unitcell [{     14.882000     0.000000     0.000000 }, {     -3.152054    31.043787     0.000000 }, {     -5.864964   -15.521708    33.027063 }]
Fe     7.372325    -4.557362    31.313619     0.411398
Fe     5.303157    10.365913    14.614475     0.412957
Fe     0.068692     4.557714    31.313619     0.410592
Fe    -1.014203    20.678038    14.614475     0.414977
Fe    -5.296519    15.522067    30.855203     0.405497
Fe    11.161504     0.000078    13.900430     0.395694
Fe    -1.507343    20.079441     1.713444     0.411437
Fe     0.561825     5.156166    18.412588     0.413382
Fe     5.796290    10.964365     1.713444     0.410175
Fe     6.879185    -5.155959    18.412588     0.414861
Fe    11.161501     0.000012     2.171860     0.405535
Fe    -5.296522    15.522001    19.126633     0.395559
Ag    -2.109185    10.724122     8.172877     0.246738
Ag     4.223219    10.279046    24.494852     0.241173
Ag     6.398135    20.319757     8.172877     0.247189
Ag     3.217795   -10.278771    24.494852     0.242323
Ag     3.720502     0.000043     7.743525     0.238303
Ag    -3.720494     0.000133    23.738532     0.244013
Ag     7.974167     4.797957    24.854186     0.246687
Ag     1.641763     5.243033     8.532211     0.241149
Ag    -0.533153    -4.797678    24.854186     0.247159
Ag     2.647187    25.800850     8.532211     0.242322
Ag     2.144480    15.522036    25.283538     0.238298
Ag     9.585476    15.521946     9.288531     0.244031
H      8.310026    -7.400669    30.239579     0.094508
H     -5.333488    -7.770102    28.099425     0.114083
H     -4.741471    -5.510119    27.187878     0.112709
H     -5.136846    -0.546205    29.413902     0.105182
H     -5.951675     0.223693    31.606899     0.123071
H     -7.073671    -1.741373    32.716609     0.099497
H      8.271672    -3.094917    26.533942     0.132846
H      9.098637    -2.064273    24.651400     0.079928
H     -2.430550    -1.257125    26.388623     0.080277
H     -3.159872    -2.238098    28.330615     0.126249
H      1.042603     2.058369    29.592248     0.096779
H      2.287854     2.281872    27.386041     0.112015
H      2.760882     4.687764    27.035954     0.115013
H      2.507041     8.888007    30.431136     0.116968
H      1.594352     9.068074    32.789268     0.121431
H      6.387799    22.435347     0.303849     0.090259
H      0.932363     7.233354    27.035954     0.130176
H      1.771507     8.583750    25.377995     0.090471
H      5.223093     8.872467    27.214300     0.093354
H      4.448169     7.534490    28.964734     0.133507
H      4.680435    -3.004861    31.534240     0.090414
H      9.379112    13.171882     0.627514     0.123081
H     10.797645    12.333711     2.510057     0.107448
H      0.880128    10.151333     2.615743     0.108507
H      2.396985     9.400063     0.825677     0.117573
H     -4.660787    -5.777071    31.666348     0.094514
H     -1.569657     9.083431     3.329128     0.136696
H     -1.798348     9.049295     5.614601     0.074772
H     -1.770564    12.923561     5.845790     0.085038
H     -1.667445    13.109811     3.573528     0.132751
H      6.641782     7.900717    13.091928     0.093635
H      5.844105     7.006644    10.872509     0.113184
H      3.753863     8.201826    10.311049     0.104917
H      0.588244    11.501797    13.237247     0.117174
H      0.917344    12.569716    15.496298     0.119573
H      3.187071    11.951950    16.308764     0.094510
H      1.307422     8.068343    11.222596     0.122811
H     -0.325645     8.263910     9.571243     0.086349
H      0.445924    12.141277     9.234367     0.086703
H      2.067189    12.032633    10.905536     0.134388
H      7.357241     8.754439    16.302158     0.096471
H      9.688263     8.192543    15.601985     0.120579
H     10.075542     9.288376    13.382566     0.115909
H      7.103909    12.759055    10.496001     0.103558
H      4.879398    13.854904    10.991407     0.112862
H      4.028447    12.855306    13.098533     0.091676
H      8.528009     9.095889    10.601687     0.133352
H     10.146013     9.195220     8.989967     0.084839
H     -3.508233    12.669027    10.251600     0.077896
H      9.744783    12.721811    11.909559     0.132388
H      6.157457    13.330286    14.981076     0.083511
H      6.171634    14.612407    17.114624     0.116686
H      5.603031    13.001244    18.931113     0.106558
H      4.456445     7.702069    18.858453     0.107493
H      4.255917     6.056738    17.002332     0.119017
H      4.617701     7.345043    14.862178     0.086572
H      6.869378    10.496017    20.021006     0.140960
H      6.543184    10.440151    22.293268     0.089009
H      2.632757    10.288033    21.791256     0.087099
H      2.905413    10.284916    19.512389     0.139407
H      3.599079    12.833651    26.573575     0.073417
H      4.709955    14.028846    28.205112     0.128648
H     -6.700381    12.610136    26.712289     0.136180
H      6.954854    11.486342    25.133595     0.079659
H      6.868943    11.467741    29.559221     0.115316
H     -6.958104    10.868608    31.719191     0.120057
H     -5.605209    12.846101    32.478814     0.097218
H      6.612956    16.099458    26.778343     0.105124
H     -4.289155   -12.647086    27.286959     0.113639
H     -2.861320   -12.814710    29.347848     0.092269
H     -2.555437    14.028862    31.124704     0.093792
H      4.481066    29.019734     0.297244     0.121877
H      2.961233    29.771004     2.113732     0.107024
H      5.181362     1.412509     2.972436     0.148564
H      5.088867     1.400105     5.290935     0.084045
H      2.628492     2.151390     9.908119     0.082458
H      0.896383     2.281783    11.466996     0.127259
H     -0.965633    -0.720162     9.551427     0.136417
H      0.832236    -0.794676     8.045393     0.089873
H      9.636055     2.374919    12.398359     0.095410
H     10.499434     3.545258    10.324260     0.113740
H     -2.146940     2.589107     9.828854     0.104087
H      1.059844    -0.779129    12.556889     0.112316
H      0.808291    -1.980511    14.710254     0.121614
H     -1.565465    -1.598668    15.509509     0.096321
H     -3.140487     3.067206    14.181821     0.092422
H     -3.104303     4.352431    16.355002     0.118646
H     -3.413468     2.707120    18.184701     0.109386
H     -1.719274     0.282605    19.043405     0.141131
H     -1.749719     0.245366    21.342088     0.089370
H     -0.869009     7.401009    30.239579     0.095777
H     -2.107497     7.770418    28.099425     0.113815
H     -2.699514     5.510425    27.187878     0.111862
H     -2.304138     0.546536    29.413902     0.104145
H     -1.489308    -0.223338    31.606899     0.121889
H     -0.367311     1.741740    32.716609     0.099303
H     -0.830658     3.095215    26.533942     0.132808
H     -1.657623     2.064550    24.651400     0.079793
H     -5.010435     1.257422    26.388623     0.080420
H     -4.281112     2.238416    28.330615     0.126315
H      6.398413    -2.058037    29.592248     0.096670
H      5.153161    -2.281565    27.386041     0.112264
H      4.680133    -4.687460    27.035954     0.115150
H      4.933975    -8.887665    30.431136     0.116914
H      5.846666    -9.067706    32.789268     0.121805
H     12.783147     8.608444     0.303849     0.089879
H      6.508652    -7.233051    27.035954     0.130693
H      5.669507    -8.583465    25.377995     0.090418
H      2.217921    -8.872161    27.214300     0.089642
H      2.992847    -7.534164    28.964734     0.133888
H      2.760582     3.005216    31.534240     0.090244
H      9.791834    17.871912     0.627514     0.124021
H      8.373302    18.710105     2.510057     0.106439
H      3.408820    20.892483     2.615743     0.108194
H      1.891962    21.643733     0.825677     0.118467
H     -2.780195     5.777427    31.666348     0.094404
H      5.858605    21.960394     3.329128     0.136869
H      6.087297    21.994555     5.614601     0.075663
H      6.059513    18.120291     5.845790     0.084052
H      5.956393    17.934016     3.573528     0.133672
H     -2.352829    23.143217    13.091928     0.096386
H     -1.555153    24.037265    10.872509     0.112230
H      0.535089    22.842076    10.311049     0.103636
H      3.700710    19.542138    13.237247     0.118188
H      3.371610    18.474245    15.496298     0.118141
H      1.101884    19.092021    16.308764     0.093944
H      2.981530    22.975570    11.222596     0.123231
H      4.614596    22.779985     9.571243     0.084248
H      3.843027    18.902614     9.234367     0.087057
H      2.221763    19.011276    10.905536     0.136405
H     -3.068287    22.289531    16.302158     0.095977
H     -5.399308    22.851419    15.601985     0.120733
H      9.095411    21.755561    13.382566     0.116871
H     -2.814958    18.284849    10.496001     0.103395
H     -0.590446    17.189007    10.991407     0.113792
H      0.260506    18.188628    13.098533     0.091607
H     -4.239057    21.948017    10.601687     0.134079
H      9.024938    21.848668     8.989967     0.085010
H      7.797185    18.374875    10.251600     0.077946
H      9.426170    18.322110    11.909559     0.132189
H     -1.868503    17.713669    14.981076     0.083485
H     -1.882678    16.431573    17.114624     0.116905
H     -1.314075    18.042755    18.931113     0.106698
H      2.984566    -7.701858    18.858453     0.107602
H      3.185092    -6.056547    17.002332     0.118914
H     -0.328747    23.698910    14.862178     0.087160
H     -2.580421    20.547995    20.021006     0.141489
H      0.897828   -10.439900    22.293268     0.089055
H      1.656200    20.755998    21.791256     0.087374
H      1.383544    20.759090    19.512389     0.138789
H      0.689882    18.210435    26.573575     0.074287
H     -0.420994    17.015258    28.205112     0.129523
H     -3.892658    18.433951    26.712289     0.137212
H      0.486159   -11.486060    25.133595     0.079693
H      0.572073   -11.467409    29.559221     0.114553
H     -0.482878   -10.868252    31.719191     0.119438
H     -1.835773   -12.845737    32.478814     0.097044
H     -2.323996    14.944629    26.778343     0.104163
H     -3.151830    12.647392    27.286959     0.113617
H     -4.579664    12.815040    29.347848     0.092710
H     -4.885546   -14.028513    31.124704     0.094530
H     -0.192120     2.024057     0.297244     0.122166
H      1.327714     1.272807     2.113732     0.106940
H      2.259640    -1.412476     2.972436     0.148792
H      2.352136    -1.400045     5.290935     0.083782
H      4.812513    -2.151279     9.908119     0.084277
H      6.544623    -2.281654    11.466996     0.128563
H      8.406639     0.720270     9.551427     0.136922
H      6.608769     0.794766     8.045393     0.089952
H     -2.195048    -2.374780    12.398359     0.094759
H     11.823572    -3.545142    10.324260     0.114814
H      9.587945    -2.588997     9.828854     0.103108
H      6.381163     0.779270    12.556889     0.112864
H      6.632717     1.980676    14.710254     0.121692
H      9.006474     1.598842    15.509509     0.097094
H     10.581495    -3.067047    14.181821     0.091754
H     10.545312    -4.352247    16.355002     0.118279
H     10.854478    -2.706916    18.184701     0.109892
H      9.160284    -0.282392    19.043405     0.140758
H      9.190731    -0.245126    21.342088     0.090119
H     -2.445044    22.922748     2.787484     0.094476
H     11.198470    23.292181     4.927638     0.114037
H     10.606453    21.032198     5.839185     0.112690
H     11.001828    16.068284     3.613161     0.105184
H     11.816657    15.298386     1.420164     0.123072
H     12.938653    17.263452     0.310454     0.099482
H     -2.406690    18.616996     6.493121     0.132845
H     -3.233655    17.586352     8.375663     0.079934
H      8.295532    16.779204     6.638440     0.080288
H      9.024854    17.760177     4.696448     0.126243
H      4.822379    13.463710     3.434815     0.096736
H      3.577128    13.240207     5.641022     0.111945
H      3.104100    10.834315     5.991109     0.114963
H      3.357941     6.634072     2.595927     0.116892
H      4.270630     6.454005     0.237795     0.121372
H     -0.522817    -6.913268    32.723214     0.090222
H      4.932619     8.288725     5.991109     0.130182
H      4.093475     6.938329     7.649068     0.090469
H      0.641889     6.649612     5.812763     0.093341
H      1.416813     7.987589     4.062329     0.133508
H      1.184547    18.526940     1.492823     0.090388
H     -3.514130     2.350197    32.399549     0.123049
H     -4.932663     3.188368    30.517006     0.107423
H      4.984854     5.370746    30.411320     0.108482
H      3.467997     6.122016    32.201386     0.117532
H     10.525769    21.299150     1.360715     0.094486
H      7.434639     6.438648    29.697935     0.136673
H      7.663330     6.472784    27.412462     0.074766
H      7.635546     2.598518    27.181273     0.085029
H      7.532427     2.412268    29.453535     0.132737
H     -0.776800     7.621362    19.935135     0.093652
H      0.020877     8.515435    22.154554     0.113189
H      2.111119     7.320253    22.716014     0.104922
H      5.276738     4.020282    19.789816     0.117211
H      4.947638     2.952363    17.530765     0.119591
H      2.677911     3.570129    16.718299     0.094510
H      4.557560     7.453736    21.804467     0.122810
H      6.190627     7.258169    23.455820     0.086342
H      5.419058     3.380802    23.792696     0.086672
H      3.797793     3.489446    22.121527     0.134370
H     -1.492259     6.767640    16.724905     0.096488
H     -3.823281     7.329536    17.425078     0.120612
H     -4.210560     6.233703    19.644497     0.115954
H     -1.238927     2.763024    22.531062     0.103564
H      0.985584     1.667175    22.035656     0.112869
H      1.836535     2.666773    19.928530     0.091677
H     -2.663027     6.426190    22.425376     0.133333
H     -4.281031     6.326859    24.037096     0.084818
H      9.373215     2.853052    22.775463     0.077878
H     -3.879801     2.800268    21.117504     0.132367
H     -0.292475     2.191793    18.045987     0.083536
H     -0.306652     0.909672    15.912439     0.116705
H      0.261951     2.520835    14.095950     0.106579
H      1.408537     7.820010    14.168610     0.107532
H      1.609065     9.465341    16.024731     0.119063
H      1.247281     8.177036    18.164885     0.086618
H     -1.004396     5.026062    13.006057     0.140955
H     -0.678202     5.081928    10.733795     0.089009
H      3.232225     5.234046    11.235807     0.087100
H      2.959569     5.237163    13.514674     0.139410
H      2.265903     2.688428     6.453488     0.073415
H      1.155027     1.493233     4.821951     0.128647
H     12.565363     2.911943     6.314774     0.136168
H     -1.089872     4.035737     7.893468     0.079644
H     -1.003961     4.054338     3.467842     0.115313
H     12.823086     4.653471     1.307872     0.120064
H     11.470191     2.675978     0.548249     0.097221
H     -0.747974    -0.577379     6.248720     0.105114
H     10.154137    28.169165     5.740104     0.113627
H      8.726302    28.336789     3.679215     0.092260
H      8.420419     1.493217     1.902359     0.093799
H      1.383916   -13.497655    32.729819     0.121885
H      2.903749   -14.248925    30.913331     0.107027
H      0.683620    14.109570    30.054627     0.148553
H      0.776115    14.121974    27.736128     0.084036
H      3.236490    13.370689    23.118944     0.082459
H      4.968599    13.240296    21.560067     0.127269
H      6.830615    16.242241    23.475636     0.136419
H      5.032746    16.316755    24.981670     0.089864
H     -3.771073    13.147160    20.628704     0.095395
H     -4.634452    11.976821    22.702803     0.113698
H      8.011922    12.932972    23.198209     0.104063
H      4.805138    16.301208    20.470174     0.112292
H      5.056691    17.502590    18.316809     0.121593
H      7.430447    17.120747    17.517554     0.096299
H      9.005469    12.454873    18.845242     0.092402
H      8.969285    11.169648    16.672061     0.118623
H      9.278450    12.814959    14.842362     0.109353
H      7.584256    15.239474    13.983658     0.141144
H      7.614701    15.276713    11.684975     0.089376
H      6.733991     8.121070     2.787484     0.095746
H      7.972479     7.751661     4.927638     0.113758
H      8.564496    10.011654     5.839185     0.111809
H      8.169120    14.975543     3.613161     0.104086
H      7.354290    15.745417     1.420164     0.121823
H      6.232293    13.780339     0.310454     0.099257
H      6.695640    12.426864     6.493121     0.132814
H      7.522605    13.457529     8.375663     0.079791
H     10.875417    14.264657     6.638440     0.080414
H     10.146094    13.283663     4.696448     0.126314
H     -0.533431    17.580116     3.434815     0.096646
H      0.711821    17.803644     5.641022     0.112245
H      1.184849    20.209539     5.991109     0.115137
H      0.931007    24.409744     2.595927     0.116891
H      0.018316    24.589785     0.237795     0.121782
H     -6.918165     6.913635    32.723214     0.089862
H     -0.643670    22.755130     5.991109     0.130694
H      0.195475    24.105544     7.649068     0.090429
H      3.647061    24.394240     5.812763     0.089641
H      2.872135    23.056243     4.062329     0.133878
H      3.104400    12.516863     1.492823     0.090208
H     -3.926852    -2.349833    32.399549     0.123982
H     -2.508320    -3.188026    30.517006     0.106391
H      2.456162    -5.370404    30.411320     0.108144
H      3.973020    -6.121654    32.201386     0.118434
H      8.645177     9.744652     1.360715     0.094369
H      0.006377    -6.438315    29.697935     0.136842
H     -0.222315    -6.472476    27.412462     0.075638
H     -0.194531    -2.598212    27.181273     0.084006
H     -0.091411    -2.411937    29.453535     0.133634
H      8.217811    -7.621138    19.935135     0.096391
H      7.420135    -8.515186    22.154554     0.112230
H      5.329893    -7.319997    22.716014     0.103632
H      2.164272    -4.020059    19.789816     0.118167
H      2.493372    -2.952166    17.530765     0.118110
H      4.763098    -3.569942    16.718299     0.093926
H      2.883452    -7.453491    21.804467     0.123238
H      1.250386    -7.257906    23.455820     0.084264
H      2.021955    -3.380535    23.792696     0.087061
H      3.643219    -3.489197    22.121527     0.136407
H      8.933269    -6.767452    16.724905     0.095969
H     11.264290    -7.329340    17.425078     0.120729
H     -3.230429    -6.233482    19.644497     0.116858
H      8.679940    -2.762770    22.531062     0.103388
H      6.455428    -1.666928    22.035656     0.113770
H      5.604476    -2.666549    19.928530     0.091591
H     10.104039    -6.425938    22.425376     0.134082
H     -3.159956    -6.326589    24.037096     0.085024
H     -1.932203    -2.852796    22.775463     0.077938
H     -3.561188    -2.800031    21.117504     0.132182
H      7.733485    -2.191590    18.045987     0.083472
H      7.747660    -0.909494    15.912439     0.116884
H      7.179057    -2.520676    14.095950     0.106673
H      2.880416    23.223937    14.168610     0.107591
H      2.679890    21.578626    16.024731     0.118913
H      6.193729    -8.176831    18.164885     0.087155
H      8.445403    -5.025916    13.006057     0.141476
H      4.967154    25.961979    10.733795     0.089045
H      4.208782    -5.233919    11.235807     0.087368
H      4.481438    -5.237011    13.514674     0.138774
H      5.175100    -2.688356     6.453488     0.074286
H      6.285976    -1.493179     4.821951     0.129523
H      9.757640    -2.911872     6.314774     0.137199
H      5.378823    27.008139     7.893468     0.079680
H      5.292909    26.989488     3.467842     0.114541
H      6.347860    26.390331     1.307872     0.119422
H      7.700755    28.367816     0.548249     0.097042
H      8.188978     0.577450     6.248720     0.104154
H      9.016812     2.874687     5.740104     0.113635
H     10.444646     2.707039     3.679215     0.092715
H     10.750528    29.550592     1.902359     0.094531
H      6.057102    13.498022    32.729819     0.122169
H      4.537268    14.249272    30.913331     0.106940
H      6.757396   -14.109232    30.054627     0.148792
H      3.512846    16.922124    27.736128     0.083779
H      1.052469    17.673358    23.118944     0.084274
H     -0.679641    17.803733    21.560067     0.128562
H     -2.541657    14.801809    23.475636     0.136922
H     -0.743787    14.727313    24.981670     0.089942
H      8.060030    17.896859    20.628704     0.094744
H     -5.958590    19.067221    22.702803     0.114789
H     -3.722963    18.111076    23.198209     0.103083
H     -0.516181    14.742809    20.470174     0.112842
H     -0.767735    13.541403    18.316809     0.121668
H     -3.141492    13.923237    17.517554     0.097070
H     -4.716513    18.589126    18.845242     0.091729
H     -4.680330    19.874326    16.672061     0.118251
H     -4.989496    18.228995    14.842362     0.109857
H     -3.295302    15.804471    13.983658     0.140759
H     -3.325749    15.767205    11.684975     0.090122
C      8.642722    -6.705291    29.681422     0.028844
C     -5.541256    -6.925709    28.488484    -0.203267
C     -5.216956    -5.693273    27.988454    -0.250564
C     -5.735743    -4.746433    28.907928     0.130914
C     -5.547117    -3.364984    28.908588    -0.047531
C     -5.849990    -2.492648    29.927803     0.123085
C     -5.574594    -1.086364    30.065196    -0.236403
C     -6.030639    -0.654848    31.253510    -0.171899
C     -6.651477    -1.766212    31.868474     0.027273
C     -4.944442    -2.778264    27.662807     0.168393
C     -5.735570    -2.725495    26.535924    -0.175834
C     -5.221102    -2.120148    25.415646     0.068711
C     -3.295345    -1.651381    26.408440     0.062689
C     -3.732287    -2.228789    27.574955    -0.181659
C      1.366298     2.871714    29.224988     0.025004
C      2.060899     2.992778    27.972601    -0.200954
C      2.330012     4.299721    27.790292    -0.233922
C      1.848978     4.992003    28.940955     0.135898
C      2.031372     6.317575    29.246125    -0.044251
C      1.702434     6.904309    30.456236     0.130242
C      2.037886     8.217464    30.912670    -0.253782
C      1.534032     8.313707    32.215258    -0.184800
C      0.937216     7.112314    32.503254     0.025035
C      2.599095     7.189899    28.174727     0.167707
C      1.829794     7.540688    27.093421    -0.167705
C      2.344697     8.332299    26.093361     0.064069
C      4.348021     8.506150    27.160136     0.059030
C      3.886694     7.714540    28.217662    -0.177699
C      5.018278    -3.166284    32.404833     0.032974
C     10.208555    12.712434     0.555515    -0.156564
C     10.990604    12.265409     1.579354    -0.243470
C     12.146439    11.669365     0.999399     0.123727
C     13.240591    11.138520     1.686362    -0.066852
C     -0.497062    10.626294     1.077343     0.121184
C      0.696991    10.166850     1.683059    -0.243844
C      1.522879     9.757066     0.712724    -0.154465
C     -5.021531    -5.565968    32.521088     0.045926
C     -1.685424    11.132320     3.155406     0.177757
C     -1.662658     9.896781     3.813305    -0.181532
C     -1.780226     9.896788     5.187231     0.076504
C     -1.779479    12.131942     5.318678     0.057988
C     -1.704826    12.246796     3.969192    -0.170871
C      5.847621     8.173900    12.646723     0.022543
C      5.413531     7.670984    11.396979    -0.207442
C      4.266362     8.313589    11.102377    -0.240160
C      3.951810     9.198343    12.186986     0.136205
C      2.832757     9.974438    12.354764    -0.047626
C      2.539201    10.725704    13.519959     0.135919
C      1.356821    11.436609    13.790120    -0.254785
C      1.545147    12.029552    15.035901    -0.188153
C      2.811191    11.681864    15.477803     0.017547
C      1.817541    10.020998    11.272797     0.159098
C      1.124323     8.918941    10.841464    -0.177463
C      0.150967     9.036902     9.849331     0.048556
C      0.603636    11.306201     9.659755     0.058347
C      1.578986    11.256537    10.653209    -0.173781
C      7.772811     9.058664    15.504224     0.035613
C      9.073854     8.732702    15.121771    -0.181319
C      9.288879     9.341154    13.914962    -0.243095
C      8.107584    10.070681    13.612434     0.135661
C      7.881994    10.856082    12.490175    -0.048623
C      6.756672    11.635280    12.288710     0.131518
C      6.532549    12.582110    11.236467    -0.257122
C      5.312092    13.184361    11.508610    -0.207774
C      4.850708    12.613162    12.684374     0.022018
C      8.941959    10.896434    11.443877     0.166835
C      9.098466     9.853357    10.556110    -0.177772
C     10.081500     9.918544     9.603609     0.076143
C     10.782387    11.927081    10.331526     0.059716
C      9.811818    11.973652    11.325640    -0.182718
C      5.967903    12.954661    15.831853     0.039972
C      5.982807    13.687301    17.016864    -0.160246
C      5.670827    12.802559    18.005694    -0.226987
C      5.464585    11.535969    17.409886     0.121703
C      5.092224    10.381144    18.026832    -0.058008
C      4.825246     9.170432    17.363648     0.116445
C      4.547344     7.891431    17.930393    -0.232501
C      4.435500     6.984947    16.922407    -0.159508
C      4.643554     7.720678    15.730790     0.030110
C      4.902593    10.387361    19.505783     0.171730
C      5.986912    10.437036    20.369771    -0.169341
C      5.786811    10.399791    21.719918     0.048679
C      3.513684    10.303553    21.435885     0.071424
C      3.672833    10.319068    20.072528    -0.170046
C      4.546783    12.777772    26.609905     0.068431
C      5.202559    13.501098    27.588166    -0.184217
C      6.566644    13.448324    27.657523     0.170779
C      7.233284    12.672224    26.713610    -0.178227
C      6.486150    11.998568    25.783568     0.065995
C     -7.515592    14.131293    28.707784    -0.053535
C     -7.122553    13.367622    29.831364     0.130595
C     -7.470365    12.029637    30.096902    -0.241645
C     -6.884830    11.700579    31.267381    -0.181000
C     -6.140243    12.824366    31.692770     0.018879
C     -7.218555    15.500323    28.535382     0.132374
C     -7.719272    16.357126    27.510883    -0.252002
C     -7.262610    17.605088    27.780384    -0.202119
C     -3.314069   -13.544242    28.944257     0.020369
C     -2.893227    14.233756    31.989353     0.017560
C      3.636058    29.441929     0.196181    -0.156366
C      2.810082    29.867234     1.181708    -0.238891
C      1.677025    30.488106     0.579955     0.126477
C      4.577426     0.838202     3.428870    -0.174340
C      4.521051     0.807165     4.808740     0.063174
C      1.906621     1.536723     9.855276     0.068994
C      0.869765     1.620546    10.783336    -0.179510
C     -0.183742     0.754424    10.714640     0.164913
C     -0.220949    -0.139643     9.665040    -0.166849
C      0.854653    -0.180005     8.769346     0.054943
C     10.477223     2.210385    11.990805     0.012896
C     10.952962     2.874715    10.822969    -0.200759
C     12.179791     2.356283    10.562055    -0.244471
C     -2.388479     1.406349    11.575986     0.131007
C     -1.237124     0.707865    11.782074    -0.047864
C     -0.918862    -0.096164    12.848188     0.127485
C      0.285122    -0.785334    13.105799    -0.236688
C      0.146347    -1.455873    14.271654    -0.182575
C     -1.185421    -1.223043    14.722144     0.035761
C     -3.242781     2.682268    15.046469     0.024453
C     -3.217459     3.414908    16.257902    -0.157990
C     -3.388830     2.508435    17.256640    -0.227626
C     -3.525493     1.201488    16.670080     0.118228
C     -2.543349     0.161537    19.501160    -0.169462
C     -2.564411     0.149127    20.865177     0.062382
C     -1.201706     6.705625    29.681422     0.027580
C     -1.899728     6.926029    28.488484    -0.203342
C     -2.224028     5.693588    27.988454    -0.248487
C     -1.705242     4.746757    28.907928     0.131009
C     -1.893867     3.365309    28.908588    -0.047688
C     -1.590994     2.492984    29.927803     0.123988
C     -1.866390     1.086701    30.065196    -0.235880
C     -1.410344     0.655199    31.253510    -0.168771
C     -0.789505     1.766570    31.868474     0.024516
C     -2.496543     2.778574    27.662807     0.168514
C     -1.705415     2.725794    26.535924    -0.176018
C     -2.219884     2.120433    25.415646     0.071463
C     -4.145641     1.651678    26.408440     0.063951
C     -3.708698     2.229099    27.574955    -0.182912
C      6.074718    -2.871386    29.224988     0.025901
C      5.380116    -2.992464    27.972601    -0.201958
C      5.111003    -4.299408    27.790292    -0.235118
C      5.592038    -4.991678    28.940955     0.138075
C      5.409644    -6.317246    29.246125    -0.042826
C      5.738582    -6.903967    30.456236     0.128435
C      5.403131    -8.217117    30.912670    -0.253675
C      5.906985    -8.313345    32.215258    -0.185008
C      6.503801    -7.111949    32.503254     0.024933
C      4.841920    -7.189583    28.174727     0.168485
C      5.611220    -7.540384    27.093421    -0.169886
C      5.096318    -8.332006    26.093361     0.064711
C      3.092994    -8.505845    27.160136     0.064276
C      3.554322    -7.714223    28.217662    -0.178621
C      2.422740     3.166648    32.404833     0.036824
C      8.962391    18.331359     0.555515    -0.160396
C      8.180343    18.778396     1.579354    -0.240381
C      7.024508    19.374433     0.999399     0.124141
C      5.930356    19.905286     1.686362    -0.066443
C      4.786008    20.417505     1.077343     0.120222
C      3.591956    20.876956     1.683059    -0.241980
C      2.766067    21.286729     0.712724    -0.156419
C     -2.419452     5.566334    32.521088     0.046934
C      5.974372    19.911503     3.155406     0.177087
C      5.951606    21.147049     3.813305    -0.181987
C      6.069174    21.147057     5.187231     0.075836
C      6.068428    18.911905     5.318678     0.060379
C      5.993774    18.797035     3.969192    -0.172209
C     -1.558668    22.870029    12.646723     0.016110
C     -1.124579    23.372931    11.396979    -0.205727
C      0.022590    22.730323    11.102377    -0.238454
C      0.337142    21.845581    12.186986     0.136457
C      1.456196    21.069488    12.354764    -0.048217
C      1.749753    20.318235    13.519959     0.136138
C      2.932132    19.607333    13.790120    -0.256015
C      2.743807    19.014404    15.035901    -0.185476
C      1.477763    19.362097    15.477803     0.017186
C      2.471411    21.022916    11.272797     0.161389
C      3.164629    22.124968    10.841464    -0.179391
C      4.137984    22.006996     9.849331     0.051029
C      3.685315    19.737694     9.659755     0.056636
C      2.709966    19.787370    10.653209    -0.176688
C     -3.483857    21.985297    15.504224     0.036861
C     -4.784900    22.311255    15.121771    -0.182734
C     -4.999925    21.702790    13.914962    -0.242576
C     -3.818631    20.973259    13.612434     0.133851
C     -3.593041    20.187845    12.490175    -0.049006
C     -2.467720    19.408645    12.288710     0.133851
C     -2.243597    18.461803    11.236467    -0.257278
C     -1.023139    17.859555    11.508610    -0.209794
C     -0.561755    18.430768    12.684374     0.024907
C     -4.653006    20.147482    11.443877     0.167364
C     10.072486    21.190548    10.556110    -0.177986
C      9.089452    21.125351     9.603609     0.074367
C      8.388564    19.116822    10.331526     0.060670
C      9.359134    19.070262    11.325640    -0.183660
C     -1.678948    18.089304    15.831853     0.038522
C     -1.693852    17.356677    17.016864    -0.159295
C     -1.381871    18.241430    18.005694    -0.227058
C     -1.175630    19.508014    17.409886     0.121028
C     -0.803268    20.662846    18.026832    -0.057913
C     -0.536290    21.873550    17.363648     0.115993
C      2.893666    -7.891230    17.930393    -0.233096
C      3.005509    -6.984757    16.922407    -0.158367
C     -0.354599    23.323286    15.730790     0.028906
C     -0.613636    20.656645    19.505783     0.171165
C     -1.697955    20.606980    20.369771    -0.170633
C     -1.497854    20.644240    21.719918     0.049451
C      0.775274    20.740474    21.435885     0.070852
C      0.616124    20.724945    20.072528    -0.168562
C     -0.257823    18.266314    26.609905     0.068803
C     -0.913598    17.542999    27.588166    -0.186249
C     -2.277683    17.595774    27.657523     0.172516
C     -2.944323    18.371863    26.713610    -0.179622
C      0.954864   -11.998279    25.783568     0.066548
C     -3.077446    16.912816    28.707784    -0.053686
C     -0.318431   -13.367287    29.831364     0.131508
C      0.029381   -12.029298    30.096902    -0.242334
C     -0.556153   -11.700228    31.267381    -0.177707
C     -1.300740   -12.824010    31.692770     0.017719
C     -3.374483    15.543784    28.535382     0.129945
C     -2.873767    14.686970    27.510883    -0.249870
C     -3.330429    13.439011    27.780384    -0.203429
C     -4.126915    13.544567    28.944257     0.020205
C     -4.547756   -14.233397    31.989353     0.015473
C      0.652888     1.601861     0.196181    -0.156837
C      1.478864     1.176566     1.181708    -0.238351
C      2.611921     0.555687     0.579955     0.125185
C      2.863576    -0.838163     3.428870    -0.174761
C      2.919952    -0.807111     4.808740     0.062553
C      5.534384    -1.536612     9.855276     0.067859
C      6.571241    -1.620425    10.783336    -0.180756
C      7.624748    -0.754304    10.714640     0.161613
C      7.661954     0.139751     9.665040    -0.165122
C      6.586352     0.180103     8.769346     0.053546
C     11.845783    -2.210250    11.990805     0.015439
C     11.370044    -2.874594    10.822969    -0.203656
C     10.143215    -2.356164    10.562055    -0.242200
C      9.829485    -1.406219    11.575986     0.129034
C      8.678131    -0.707732    11.782074    -0.045674
C      8.359869     0.096308    12.848188     0.126092
C      7.155885     0.785481    13.105799    -0.236465
C      7.294661     1.456034    14.271654    -0.182580
C      8.626429     1.223208    14.722144     0.033829
C     10.683789    -2.682099    15.046469     0.023756
C     10.658468    -3.414725    16.257902    -0.155902
C     10.829840    -2.508241    17.256640    -0.229188
C     10.966502    -1.201301    16.670080     0.117970
C      9.984360    -0.161318    19.501160    -0.169111
C     10.005422    -0.148893    20.865177     0.061352
C      3.720500     0.000007     1.206809    -0.069488
C      3.720501     0.000015     2.735962     0.166149
C     -3.720495     0.000097    17.290989    -0.054267
C     -3.720495     0.000105    18.777867     0.167888
C     -2.777740    22.227370     3.345641     0.028840
C     11.406238    22.447788     4.538579    -0.203263
C     11.081938    21.215352     5.038609    -0.250581
C     11.600725    20.268512     4.119135     0.130898
C     11.412099    18.887063     4.118475    -0.047534
C     11.714972    18.014727     3.099260     0.123056
C     11.439576    16.608443     2.961867    -0.236381
C     11.895621    16.176927     1.773553    -0.171890
C     12.516459    17.288291     1.158589     0.027274
C     10.809424    18.300343     5.364256     0.168387
C     -3.281448    18.247574     6.491139    -0.175824
C     11.086084    17.642227     7.611417     0.068721
C      9.160327    17.173460     6.618623     0.062702
C      9.597269    17.750868     5.452108    -0.181662
C      4.498684    12.650365     3.802075     0.024957
C      3.804083    12.529301     5.054462    -0.201005
C      3.534970    11.222358     5.236771    -0.234022
C      4.016004    10.530076     4.086108     0.135886
C      3.833610     9.204504     3.780938    -0.044291
C      4.162548     8.617770     2.570827     0.130240
C      3.827096     7.304615     2.114393    -0.253928
C      4.330950     7.208372     0.811805    -0.184831
C      4.927766     8.409765     0.523809     0.024970
C      3.265887     8.332180     4.852336     0.167793
C      4.035188     7.981391     5.933642    -0.167679
C      3.520285     7.189780     6.933702     0.064077
C      1.516961     7.015929     5.866927     0.059031
C      1.978288     7.807539     4.809401    -0.177685
C      0.846704    18.688363     0.622230     0.032937
C     -4.343573     2.809645    32.471548    -0.156595
C     -5.125622     3.256670    31.447709    -0.243480
C     -6.281457     3.852714    32.027664     0.123712
C     -7.375609     4.383559    31.340701    -0.066853
C      6.362044     4.895785    31.949720     0.121174
C      5.167991     5.355229    31.344004    -0.243851
C      4.342103     5.765013    32.314339    -0.154530
C     10.886513    21.088047     0.505975     0.045863
C      7.550406     4.389759    29.871657     0.177733
C      7.527640     5.625298    29.213758    -0.181550
C      7.645208     5.625291    27.839832     0.076483
C      7.644461     3.390137    27.708385     0.057978
C      7.569808     3.275283    29.057871    -0.170886
C      0.017361     7.348179    20.380340     0.022524
C      0.451451     7.851095    21.630084    -0.207447
C      1.598620     7.208490    21.924686    -0.240125
C      1.913172     6.323736    20.840077     0.136199
C      3.032225     5.547641    20.672299    -0.047662
C      3.325781     4.796375    19.507104     0.135915
C      4.508161     4.085470    19.236943    -0.254653
C      4.319835     3.492527    17.991162    -0.188171
C      3.053791     3.840215    17.549260     0.017544
C      4.047441     5.501081    21.754266     0.159058
C      4.740659     6.603138    22.185599    -0.177473
C      5.714015     6.485177    23.177732     0.048531
C      5.261346     4.215878    23.367308     0.058315
C      4.285996     4.265542    22.373854    -0.173827
C     -1.907829     6.463415    17.522839     0.035612
C     -3.208872     6.789377    17.905292    -0.181319
C     -3.423897     6.180925    19.112101    -0.242981
C     -2.242602     5.451398    19.414629     0.135619
C     -2.017012     4.665997    20.536888    -0.048651
C     -0.891690     3.886799    20.738353     0.131509
C     -0.667567     2.939969    21.790596    -0.257082
C      0.552890     2.337718    21.518453    -0.207775
C      1.014274     2.908917    20.342689     0.022014
C     -3.076977     4.625645    21.583186     0.166794
C     -3.233484     5.668722    22.470953    -0.177796
C     -4.216518     5.603535    23.423454     0.076120
C     -4.917405     3.594998    22.695537     0.059704
C     -3.946836     3.548427    21.701423    -0.182745
C     -0.102921     2.567418    17.195210     0.040013
C     -0.117825     1.834778    16.010199    -0.160244
C      0.194155     2.719520    15.021369    -0.226901
C      0.400397     3.986110    15.617177     0.121685
C      0.772758     5.140935    15.000231    -0.057954
C      1.039736     6.351647    15.663415     0.116443
C      1.317638     7.630648    15.096670    -0.232364
C      1.429482     8.537132    16.104656    -0.159408
C      1.221428     7.801401    17.296273     0.030219
C      0.962389     5.134718    13.521280     0.171668
C     -0.121930     5.085043    12.657292    -0.169366
C      0.078171     5.122288    11.307145     0.048666
C      2.351298     5.218526    11.591178     0.071421
C      2.192149     5.203011    12.954535    -0.170046
C      1.318199     2.744307     6.417158     0.068431
C      0.662423     2.020981     5.438897    -0.184219
C     -0.701662     2.073755     5.369540     0.170773
C     -1.368302     2.849855     6.313453    -0.178238
C     -0.621168     3.523511     7.243495     0.065980
C     13.380574     1.390786     4.319279    -0.053519
C     12.987535     2.154457     3.195699     0.130593
C     13.335347     3.492442     2.930161    -0.241616
C     12.749812     3.821500     1.759682    -0.180992
C     12.005225     2.697713     1.334293     0.018919
C     13.083537     0.021756     4.491681     0.132369
C     13.584254    -0.835047     5.516180    -0.252003
C     13.127592    -2.083009     5.246679    -0.202128
C      9.179051    29.066321     4.082806     0.020381
C      8.758209     1.288323     1.037710     0.017591
C      2.228924   -13.919850    32.830882    -0.156343
C      3.054900   -14.345155    31.845355    -0.238873
C      4.187957   -14.966027    32.447108     0.126478
C      1.287556    14.683877    29.598193    -0.174349
C      1.343931    14.714914    28.218323     0.063171
C      3.958361    13.985356    23.171787     0.068996
C      4.995217    13.901533    22.243727    -0.179499
C      6.048724    14.767655    22.312423     0.164947
C      6.085931    15.661722    23.362023    -0.166837
C      5.010329    15.702084    24.257717     0.054936
C     -4.612241    13.311694    21.036258     0.012862
C     -5.087980    12.647364    22.204094    -0.200785
C     -6.314809    13.165796    22.465008    -0.244533
C      8.253461    14.115730    21.451077     0.131004
C      7.102106    14.814214    21.244989    -0.047892
C      6.783844    15.618243    20.178875     0.127490
C      5.579860    16.307413    19.921264    -0.236733
C      5.718635    16.977952    18.755409    -0.182595
C      7.050403    16.745122    18.304919     0.035739
C      9.107763    12.839811    17.980594     0.024431
C      9.082441    12.107171    16.769161    -0.158001
C      9.253812    13.013644    15.770423    -0.227682
C      9.390475    14.320591    16.356983     0.118231
C      8.408331    15.360542    13.525903    -0.169439
C      8.429393    15.372952    12.161886     0.062390
C      7.066688     8.816454     3.345641     0.027553
C      7.764710     8.596050     4.538579    -0.203388
C      8.089010     9.828491     5.038609    -0.248592
C      7.570224    10.775322     4.119135     0.131004
C      7.758849    12.156770     4.118475    -0.047732
C      7.455976    13.029095     3.099260     0.123997
C      7.731372    14.435378     2.961867    -0.236028
C      7.275326    14.866880     1.773553    -0.168857
C      6.654487    13.755509     1.158589     0.024388
C      8.361525    12.743505     5.364256     0.168574
C      7.570397    12.796285     6.491139    -0.175984
C      8.084866    13.401646     7.611417     0.071454
C     10.010623    13.870401     6.618623     0.063936
C      9.573680    13.292980     5.452108    -0.182907
C     -0.209736    18.393465     3.802075     0.025911
C      0.484866    18.514543     5.054462    -0.201939
C      0.753979    19.821487     5.236771    -0.235139
C      0.272944    20.513757     4.086108     0.138064
C      0.455338    21.839325     3.780938    -0.042837
C      0.126400    22.426046     2.570827     0.128409
C      0.461851    23.739196     2.114393    -0.253677
C     -0.042003    23.835424     0.811805    -0.185014
C     -0.638819    22.634028     0.523809     0.024914
C      1.023062    22.711662     4.852336     0.168466
C      0.253762    23.062463     5.933642    -0.169873
C      0.768664    23.854085     6.933702     0.064714
C      2.771988    24.027924     5.866927     0.064273
C      2.310660    23.236302     4.809401    -0.178641
C      3.442242    12.355431     0.622230     0.036712
C     -3.097409    -2.809280    32.471548    -0.160471
C     -2.315361    -3.256317    31.447709    -0.240531
C     -1.159526    -3.852354    32.027664     0.124137
C     -0.065374    -4.383207    31.340701    -0.066495
C      1.078974    -4.895426    31.949720     0.120226
C      2.273026    -5.354877    31.344004    -0.242106
C      3.098915    -5.764650    32.314339    -0.156464
C      8.284434     9.955745     0.505975     0.046841
C     -0.109390    -4.389424    29.871657     0.177129
C     -0.086624    -5.624970    29.213758    -0.181982
C     -0.204192    -5.624978    27.839832     0.075802
C     -0.203446    -3.389826    27.708385     0.060335
C     -0.128792    -3.274956    29.057871    -0.172238
C      7.423650    -7.347950    20.380340     0.016119
C      6.989561    -7.850852    21.630084    -0.205717
C      5.842392    -7.208244    21.924686    -0.238453
C      5.527840    -6.323502    20.840077     0.136443
C      4.408786    -5.547409    20.672299    -0.048182
C      4.115229    -4.796156    19.507104     0.136129
C      2.932850    -4.085254    19.236943    -0.256038
C      3.121175    -3.492325    17.991162    -0.185495
C      4.387219    -3.840018    17.549260     0.017177
C      3.393571    -5.500837    21.754266     0.161407
C      2.700353    -6.602889    22.185599    -0.179390
C      1.726998    -6.484917    23.177732     0.051039
C      2.179667    -4.215615    23.367308     0.056644
C      3.155016    -4.265291    22.373854    -0.176682
C      9.348839    -6.463218    17.522839     0.036840
C     10.649882    -6.789176    17.905292    -0.182736
C     10.864907    -6.180711    19.112101    -0.242596
C      9.683613    -5.451180    19.414629     0.133833
C      9.458023    -4.665766    20.536888    -0.048987
C      8.332702    -3.886566    20.738353     0.133835
C      8.108579    -2.939724    21.790596    -0.257286
C      6.888121    -2.337476    21.518453    -0.209792
C      6.426737    -2.908689    20.342689     0.024897
C     -4.364012    -4.625403    21.583186     0.167376
C     -4.207504    -5.668469    22.470953    -0.177979
C     -3.224470    -5.603272    23.423454     0.074375
C     -2.523582    -3.594743    22.695537     0.060675
C     -3.494152    -3.548183    21.701423    -0.183671
C      7.543930    -2.567225    17.195210     0.038479
C      7.558834    -1.834598    16.010199    -0.159348
C      7.246853    -2.719351    15.021369    -0.227109
C      7.040612    -3.985935    15.617177     0.121019
C      6.668250    -5.140767    15.000231    -0.057922
C      6.401272    -6.351471    15.663415     0.115989
C      2.971316    23.413309    15.096670    -0.233118
C      2.859473    22.506836    16.104656    -0.158372
C      6.219581    -7.801207    17.296273     0.028891
C      6.478618    -5.134566    13.521280     0.171172
C      7.562937    -5.084901    12.657292    -0.170648
C      7.362836    -5.122161    11.307145     0.049438
C      5.089708    -5.218395    11.591178     0.070839
C      5.248858    -5.202866    12.954535    -0.168563
C      6.122805    -2.744235     6.417158     0.068791
C      6.778580    -2.020920     5.438897    -0.186251
C      8.142665    -2.073695     5.369540     0.172508
C      8.809305    -2.849784     6.313453    -0.179634
C      4.910118    27.520358     7.243495     0.066532
C      8.942428    -1.390737     4.319279    -0.053670
C      6.183413    28.889366     3.195699     0.131513
C      5.835601    27.551377     2.930161    -0.242327
C      6.421135    27.222307     1.759682    -0.177741
C      7.165722    28.346089     1.334293     0.017731
C      9.239465    -0.021705     4.491681     0.129946
C      8.738749     0.835109     5.516180    -0.249871
C      9.195411     2.083068     5.246679    -0.203422
C      9.991897     1.977512     4.082806     0.020242
C     10.412738    29.755476     1.037710     0.015485
C      5.212094    13.920218    32.830882    -0.156836
C      4.386118    14.345513    31.845355    -0.238347
C      3.253061    14.966392    32.447108     0.125183
C      3.001406    16.360242    29.598193    -0.174759
C      2.945030    16.329190    28.218323     0.062558
C      0.330598    17.058691    23.171787     0.067864
C     -0.706259    17.142504    22.243727    -0.180758
C     -1.759766    16.276383    22.312423     0.161648
C     -1.796972    15.382328    23.362023    -0.165110
C     -0.721370    15.341976    24.257717     0.053540
C     -5.980801    17.732329    21.036258     0.015411
C     -5.505062    18.396673    22.204094    -0.203685
C     -4.278233    17.878243    22.465008    -0.242265
C     -3.964503    16.928298    21.451077     0.129026
C     -2.813149    16.229811    21.244989    -0.045711
C     -2.494887    15.425771    20.178875     0.126081
C     -1.290903    14.736598    19.921264    -0.236524
C     -1.429679    14.066045    18.755409    -0.182604
C     -2.761447    14.298871    18.304919     0.033786
C     -4.818807    18.204178    17.980594     0.023698
C     -4.793486    18.936804    16.769161    -0.155953
C     -4.964858    18.030320    15.770423    -0.229269
C     -5.101520    16.723380    16.356983     0.117963
C     -4.119378    15.683397    13.525903    -0.169101
C     -4.140440    15.670972    12.161886     0.061342
C      2.144482    15.522072    31.820254    -0.069475
C      2.144481    15.522064    30.291101     0.166135
C      9.585477    15.521982    15.736074    -0.054312
C      9.585477    15.521974    14.249196     0.167941
N      8.501809    -5.420077    29.941675    -0.216593
N     -6.562218    -2.865167    31.087053    -0.226171
N     -4.035471    -1.617239    25.313923    -0.208895
N      1.244716     4.054486    29.785126    -0.207521
N      1.007300     6.246187    31.471488    -0.229936
N      3.607523     8.763808    26.076187    -0.207786
N      6.182411    -3.756115    32.646591    -0.223534
N     -6.223060    -5.047536    32.712645    -0.220579
N     -1.867103    10.942968     5.950816    -0.201601
N      4.997457     9.086590    13.122313    -0.213701
N      3.438669    10.904522    14.564935    -0.229101
N     -0.131200    10.247606     9.262770    -0.227528
N      7.188564     9.844067    14.609852    -0.221194
N      5.679180    11.694269    13.179780    -0.212735
N     10.941468    10.902631     9.477446    -0.199367
N      5.660977    11.681557    16.012841    -0.223431
N      4.885849     9.011791    15.981135    -0.226224
N      4.542302    10.308215    22.280717    -0.215199
N      5.172612    12.007881    25.712890    -0.212869
N     -6.294633    13.861224    30.834727    -0.218113
N     -6.433167    16.251588    29.397389    -0.211679
N     -4.066237    14.867051    32.229790    -0.221903
N      1.914149     0.627134     8.902115    -0.204470
N     11.383609     1.324398    12.437992    -0.212193
N     -1.819497    -0.415909    13.888541    -0.214746
N     -3.432505     1.368806    15.275017    -0.226483
N     -1.060793     5.420413    29.941675    -0.217735
N     -0.878765     2.865516    31.087053    -0.223552
N     -3.405515     1.617523    25.313923    -0.212277
N      6.196300    -4.054151    29.785126    -0.209406
N      6.433717    -6.245833    31.471488    -0.229417
N      3.833492    -8.763515    26.076187    -0.208819
N      1.258607     3.756482    32.646591    -0.226363
N     -1.217922     5.047904    32.712645    -0.221336
N      6.156052    20.100886     5.950816    -0.202366
N     -0.708504    21.957344    13.122313    -0.211612
N      0.850285    20.139428    14.564935    -0.229394
N      4.420151    20.796285     9.262770    -0.226642
N     -2.899610    21.199884    14.609852    -0.220326
N     -1.390226    19.349666    13.179780    -0.216436
N      8.229483    20.141262     9.477446    -0.199182
N     -1.372023    19.362410    16.012841    -0.222376
N     -0.596895    22.032176    15.981135    -0.225926
N      2.898711   -10.307964    22.280717    -0.215923
N      2.268402   -12.007592    25.712890    -0.214944
N     -1.146351   -13.860878    30.834727    -0.218022
N     -4.159871    14.792530    29.397389    -0.209405
N     -3.374745   -14.866689    32.229790    -0.218752
N      5.526856    -0.627034     8.902115    -0.204188
N     10.939397    -1.324258    12.437992    -0.212222
N      9.260504     0.416065    13.888541    -0.212458
N     10.873514    -1.368635    15.275017    -0.225870
N      3.720502     0.000031     5.511556    -0.215995
N     -3.720494     0.000121    21.555443    -0.216729
N     -2.636827    20.942156     3.085388    -0.216581
N     12.427200    18.387246     1.940010    -0.226171
N      9.900453    17.139318     7.713140    -0.208889
N      4.620266    11.467593     3.241937    -0.207445
N      4.857682     9.275892     1.555575    -0.229853
N      2.257459     6.758271     6.950876    -0.207780
N     -0.317429    19.278194     0.380472    -0.223509
N     12.088042    20.569615     0.314418    -0.220555
N      7.732085     4.579111    27.076247    -0.201596
N      0.867525     6.435489    19.904750    -0.213757
N      2.426313     4.617557    18.462128    -0.229142
N      5.996182     5.274473    23.764293    -0.227558
N     -1.323582     5.678012    18.417211    -0.221246
N      0.185802     3.827810    19.847283    -0.212787
N     -5.076486     4.619448    23.549617    -0.199375
N      0.204005     3.840522    17.014222    -0.223455
N      0.979133     6.510288    17.045928    -0.226252
N      1.322680     5.213864    10.746346    -0.215192
N      0.692370     3.514198     7.314173    -0.212872
N     12.159615     1.660855     2.192336    -0.218151
N     12.298149    -0.729509     3.629674    -0.211701
N      9.931219     0.655028     0.797273    -0.221931
N      3.950833    14.894945    24.124948    -0.204473
N     -5.518627    14.197681    20.589071    -0.212149
N      7.684479    15.937988    19.138522    -0.214705
N      9.297487    14.153273    17.752046    -0.226454
N      6.925775    10.101666     3.085388    -0.217660
N      6.743747    12.656563     1.940010    -0.223444
N      9.270497    13.904556     7.713140    -0.212291
N     -0.331318    19.576230     3.241937    -0.209407
N     -0.568735    21.767912     1.555575    -0.229409
N      2.031490    24.285594     6.950876    -0.208819
N      4.606375    11.765597     0.380472    -0.226280
N      7.082904    10.474175     0.314418    -0.221262
N     -0.291070    -4.578807    27.076247    -0.202388
N      6.573486    -6.435265    19.904750    -0.211589
N      5.014697    -4.617349    18.462128    -0.229367
N      1.444831    -5.274206    23.764293    -0.226583
N      8.764592    -5.677805    18.417211    -0.220310
N      7.255208    -3.827587    19.847283    -0.216419
N     -2.364501    -4.619183    23.549617    -0.199156
N      7.237005    -3.840331    17.014222    -0.222356
N      6.461877    -6.510097    17.045928    -0.225914
N      2.966271    25.830043    10.746346    -0.215927
N      3.596580    27.529671     7.314173    -0.214953
N      7.011333    29.382957     2.192336    -0.218039
N     10.024853     0.729549     3.629674    -0.209429
N      9.239727    30.388768     0.797273    -0.218772
N      0.338126    16.149113    24.124948    -0.204189
N     -5.074415    16.846337    20.589071    -0.212186
N     -3.395522    15.106014    19.138522    -0.212427
N     -5.008532    16.890714    17.752046    -0.225832
N      2.144480    15.522048    27.515507    -0.215999
N      9.585476    15.521958    11.471620    -0.216741

The following XYZ coordinates are in angstroms. Other properties are in atomic units.
The sperically averaged electron density of each atom fit to a function of the form exp(a - br)
eigen_1, eigen_2 and eigen_3 are the three eigenvalues of traceless quadrupole moment tensor
  atom number  atomic symbol              X              Y              Z     net charge C6 coefficient C8 coefficient C10 coefficient fluctuating dipole atomic polarizability isotropic forcefield polarizability              a              b squared Pearson coefficient          <r^3>          <r^4>         wp_QDO          m_QDO          q_QDO       dipole_x       dipole_y       dipole_z         dipole            Qxy            Qxz            Qyz     Q(x^2-y^2)  Q(3z^2 - R^2)        eigen_1        eigen_2        eigen_3 static polarizability      alpha(xx)      alpha(xy)      alpha(xz)      alpha(yy)      alpha(yz)      alpha(zz) atomic spin moment
            1             Fe       7.372325      -4.557362      31.313619       0.411398      80.066674 0.13096232E+04  0.39000788E+05                                16.633326                           12.829109       0.491380       1.933919                    0.994123      60.388661     171.873539       0.436417       0.471279      -1.073096       0.001460       0.001147      -0.003009       0.003535       0.007216      -0.000813       0.001588       0.035260      -0.000871      -0.019061      -0.000146       0.019208             20.387191      22.058934       3.039123      -0.492692      17.962423       1.002573      21.140215           0.332007
            2             Fe       5.303157      10.365913      14.614475       0.412957      80.689952 0.13186070E+04  0.39339327E+05                                16.725311                           12.877811       0.490856       1.932866                    0.994234      60.480970     172.346585       0.435306       0.471628      -1.072792      -0.001998      -0.000695      -0.003223       0.003856       0.023852       0.000446      -0.000656       0.007723      -0.004790      -0.023392      -0.001569       0.024961             20.658963      21.987063       3.033941      -0.435237      17.547662      -0.150613      22.442163          -0.244159
            3             Fe       0.068692       4.557714      31.313619       0.410592      80.082861 0.13100546E+04  0.39017357E+05                                16.635667                           12.831651       0.488405       1.933073                    0.994156      60.403119     171.930221       0.436346       0.471310      -1.073064      -0.000897       0.000486      -0.001790       0.002060       0.005879       0.002131      -0.001084       0.037100       0.000478      -0.019638       0.000064       0.019574             20.389248      22.058744       3.034292       0.490418      17.961969      -1.006675      21.147032          -0.201859
            4             Fe      -1.014203      20.678038      14.614475       0.414977      80.674862 0.13182953E+04  0.39320162E+05                                16.712123                           12.868100       0.502955       1.936535                    0.994099      60.402534     171.993747       0.435969       0.471029      -1.073339       0.002418       0.000290      -0.002824       0.003729       0.023117      -0.000419       0.001899       0.006673      -0.007221      -0.022301      -0.002292       0.024592             20.642494      21.964118       3.031340       0.435063      17.535941       0.150895      22.427422          -0.255132
            5             Fe      -5.296519      15.522067      30.855203       0.405497      82.346086 0.13158620E+04  0.39226890E+05                                16.922658                           12.853262       0.482709       1.932033                    0.993949      60.398083     171.898879       0.436400       0.470812      -1.073533      -0.000710      -0.001006      -0.001635       0.002047       0.011369       0.001144      -0.000383       0.048443       0.012841      -0.028909       0.004240       0.024669             21.071079      22.737542       3.090152       0.006533      17.546605      -0.000089      22.929089          -0.020751
            6             Fe      11.161504       0.000078      13.900430       0.395694      78.931545 0.13155799E+04  0.39237518E+05                                16.499116                           12.869231       0.503859       1.934477                    0.994084      60.773211     173.313342       0.435013       0.472084      -1.072231       0.000289      -0.000275      -0.003849       0.003870       0.022900      -0.000027      -0.000354       0.008720       0.018931      -0.026469       0.006308       0.020161             20.176766      21.112051       2.674815       0.000909      17.272898       0.000617      22.145351          -0.051353
            7             Fe      -1.507343      20.079441       1.713444       0.411437      80.056968 0.13094310E+04  0.38994239E+05                                16.633210                           12.829066       0.491403       1.933915                    0.994124      60.384866     171.869622       0.436365       0.471345      -1.073041      -0.001461      -0.001151       0.003024       0.003550       0.007132      -0.000826       0.001559       0.035034      -0.001230      -0.018863      -0.000269       0.019132             20.387019      22.058608       3.039155      -0.492661      17.962389       1.002561      21.140060          -0.192979
            8             Fe       0.561825       5.156166      18.412588       0.413382      80.667972 0.13181771E+04  0.39323930E+05                                16.723814                           12.876810       0.490366       1.932775                    0.994238      60.469043     172.316052       0.435260       0.471709      -1.072729       0.001994       0.000702       0.003247       0.003874       0.023613       0.000409      -0.000717       0.007203      -0.006594      -0.022819      -0.002167       0.024986             20.656986      21.984939       3.033677      -0.435180      17.546043      -0.150533      22.439976          -0.259308
            9             Fe       5.796290      10.964365       1.713444       0.410175      80.080757 0.13100119E+04  0.39016633E+05                                16.636885                           12.832562       0.488656       1.933075                    0.994158      60.406141     171.952502       0.436263       0.471393      -1.072993       0.000893      -0.000485       0.001780       0.002049       0.005728       0.002105      -0.001067       0.037048       0.000580      -0.019581       0.000097       0.019485             20.390833      22.060438       3.034502       0.490517      17.963365      -1.006742      21.148696          -0.186986
           10             Fe       6.879185      -5.155959      18.412588       0.414861      80.676059 0.13183216E+04  0.39321242E+05                                16.712421                           12.868331       0.502937       1.936516                    0.994100      60.404028     172.000032       0.435959       0.471036      -1.073332      -0.002418      -0.000291       0.002823       0.003728       0.023133      -0.000421       0.001897       0.006709      -0.007195      -0.022322      -0.002283       0.024606             20.642863      21.964580       3.031399       0.435072      17.536218       0.150890      22.427792          -0.253919
           11             Fe      11.161501       0.000012       2.171860       0.405535      82.359049 0.13161185E+04  0.39235500E+05                                16.922551                           12.853159       0.482597       1.932029                    0.993948      60.401870     171.898197       0.436482       0.470713      -1.073616       0.000711       0.001008       0.001632       0.002045       0.011467       0.001145      -0.000384       0.048458       0.013354      -0.029043       0.004410       0.024633             21.070918      22.737426       3.090101       0.006496      17.546460      -0.000099      22.928867           0.046747
           12             Fe      -5.296522      15.522001      19.126633       0.395559      78.921689 0.13153816E+04  0.39231005E+05                                16.499440                           12.869509       0.503920       1.934461                    0.994086      60.770639     173.317396       0.434936       0.472176      -1.072155      -0.000290       0.000273       0.003849       0.003869       0.022858      -0.000026      -0.000357       0.008516       0.018563      -0.026347       0.006185       0.020162             20.177193      21.112505       2.674877       0.000931      17.273254       0.000641      22.145820          -0.039762
           13             Ag      -2.109185      10.724122       8.172877       0.246738     224.002335 0.51311029E+04  0.20230782E+06                                29.056920                           23.385613       1.533340       2.115550                    0.999196      88.055806     236.452103       0.388675       0.399685      -1.188282       0.022755      -0.007837       0.016583       0.029227       0.089499      -0.004008       0.058943      -0.342266      -0.248014      -0.156679      -0.087496       0.244175             36.345967      41.361417      -6.272254      -2.991458      16.573982      -3.427601      51.102502           0.000172
           14             Ag       4.223219      10.279046      24.494852       0.241173     226.307246 0.50644475E+04  0.19911083E+06                                29.250703                           23.222469       1.620840       2.139347                    0.999182      88.130553     236.636533       0.390146       0.399315      -1.188063      -0.012197       0.025111       0.016330       0.032342      -0.071889       0.019041      -0.007038       0.324854      -0.217034      -0.141580      -0.073620       0.215200             37.605999      18.826173       9.191782      -3.641948      38.372372      -3.448839      55.619453           0.000073
           15             Ag       6.398135      20.319757       8.172877       0.247189     223.992103 0.51300471E+04  0.20225682E+06                                29.057364                           23.383911       1.530747       2.115004                    0.999204      88.045080     236.421763       0.388669       0.399709      -1.188258      -0.022341       0.007956       0.017231       0.029314       0.089684       0.004129      -0.058818      -0.340500      -0.247787      -0.156148      -0.087258       0.243406             36.349206      41.360584      -6.268067       3.000646      16.572103       3.425874      51.114931           0.000261
           16             Ag       3.217795     -10.278771      24.494852       0.242323     226.089974 0.50583165E+04  0.19880751E+06                                29.231467                           23.207360       1.620633       2.139495                    0.999198      88.091753     236.487312       0.390304       0.399279      -1.188102       0.011567      -0.025679       0.016335       0.032558      -0.071027      -0.019214       0.006806       0.323174      -0.210669      -0.141501      -0.071559       0.213061             37.581983      18.814199       9.189271       3.635552      38.352920       3.438019      55.578829           0.000049
           17             Ag       3.720502       0.000043       7.743525       0.238303     227.117290 0.49884453E+04  0.19522569E+06                                29.162467                           22.935536       1.635182       2.149291                    0.998761      87.677736     234.265296       0.395777       0.395443      -1.191919       0.000631      -0.000014       0.002598       0.002674       0.158492       0.000414      -0.000002      -0.141575      -0.246024      -0.132580      -0.082006       0.214586             37.710891      48.587859     -13.680270       0.002676      20.173418       0.000288      44.371398          -0.000046
           18             Ag      -3.720494       0.000133      23.738532       0.244013     236.854403 0.50412543E+04  0.19787631E+06                                30.019446                           23.101980       1.589118       2.135079                    0.998888      87.829372     235.265261       0.393061       0.397001      -1.190364      -0.000001       0.000226       0.025927       0.025928       0.029532      -0.000107      -0.000034       0.375630      -0.161921      -0.163136      -0.053974       0.217110             40.469564      16.029605       3.913505       0.001550      32.950736       0.008700      72.428349          -0.000021
           19             Ag       7.974167       4.797957      24.854186       0.246687     224.010859 0.51313116E+04  0.20231824E+06                                29.057704                           23.386144       1.533288       2.115528                    0.999196      88.056944     236.456970       0.388668       0.399687      -1.188280      -0.022761       0.007833      -0.016598       0.029239       0.089513      -0.004018       0.058941      -0.342326      -0.247997      -0.156717      -0.087486       0.244204             36.347032      41.362788      -6.272611      -2.991296      16.574484      -3.427792      51.103826           0.000277
           20             Ag       1.641763       5.243033       8.532211       0.241149     226.307414 0.50644755E+04  0.19911226E+06                                29.250765                           23.222579       1.620804       2.139337                    0.999182      88.130539     236.636881       0.390144       0.399317      -1.188062       0.012208      -0.025101      -0.016342       0.032344      -0.071886       0.019047      -0.007025       0.324865      -0.217000      -0.141588      -0.073611       0.215199             37.605994      18.826220       9.191775      -3.641862      38.372326      -3.448737      55.619436           0.000106
           21             Ag      -0.533153      -4.797678      24.854186       0.247159     223.996699 0.51301738E+04  0.20226316E+06                                29.057828                           23.384269       1.530690       2.114985                    0.999204      88.045568     236.424226       0.388664       0.399712      -1.188256       0.022333      -0.007964      -0.017191       0.029287       0.089670       0.004130      -0.058823      -0.340487      -0.247880      -0.156125      -0.087285       0.243410             36.349859      41.360983      -6.268107       3.000693      16.572336       3.425972      51.116258           0.000305
           22             Ag       2.647187      25.800850       8.532211       0.242322     226.090517 0.50583161E+04  0.19880748E+06                                29.231499                           23.207341       1.620653       2.139500                    0.999198      88.091852     236.487510       0.390304       0.399279      -1.188103      -0.011549       0.025661      -0.016328       0.032534      -0.071024      -0.019217       0.006794       0.323155      -0.210680      -0.141489      -0.071564       0.213053             37.582111      18.814162       9.189227       3.635518      38.352972       3.437974      55.579199           0.000022
           23             Ag       2.144480      15.522036      25.283538       0.238298     227.119005 0.49884905E+04  0.19522793E+06                                29.162631                           22.935658       1.635168       2.149286                    0.998761      87.677946     234.266258       0.395775       0.395444      -1.191919      -0.000630       0.000026      -0.002609       0.002684       0.158498       0.000412      -0.000001      -0.141566      -0.245976      -0.132592      -0.081990       0.214581             37.711154      48.588536     -13.680355       0.002675      20.173440       0.000280      44.371487          -0.000043
           24             Ag       9.585476      15.521946       9.288531       0.244031     236.855459 0.50412758E+04  0.19787741E+06                                30.019553                           23.102042       1.589080       2.135069                    0.998888      87.829500     235.265883       0.393060       0.397001      -1.190364      -0.000022      -0.000233      -0.025929       0.025930       0.029539      -0.000111      -0.000039       0.375614      -0.161881      -0.163136      -0.053960       0.217096             40.469780      16.029698       3.913567       0.001629      32.950722       0.008954      72.428921           0.000074
           25              H       8.310026      -7.400669      30.239579       0.094508       1.481807 0.11683460E+02  0.12627656E+03                                 2.162504                            2.014753      -1.246584       2.274832                    0.994550       3.924456      11.583586       0.434962       1.302877      -0.704716      -0.014471      -0.036543       0.027455       0.047944       0.000065      -0.012866      -0.001871      -0.034146       0.000059      -0.023997       0.006647       0.017350              2.209163       2.032213       0.403815      -0.367510       2.461709      -0.555625       2.133566          -0.000035
           26              H      -5.333488      -7.770102      28.099425       0.114083       1.296853 0.92156705E+01  0.91781546E+02                                 1.817500                            1.669237      -0.941471       2.416786                    0.998896       3.334147       8.778102       0.542422       1.133810      -0.746219       0.008791      -0.031862      -0.015185       0.036374       0.001096      -0.018771       0.000023      -0.033627       0.011428      -0.029366       0.014108       0.015258              1.878942       1.531753      -0.258377      -0.128132       2.462055       0.453321       1.643019           0.000034
           27              H      -4.741471      -5.510119      27.187878       0.112709       1.242357 0.92009730E+01  0.93587473E+02                                 1.902839                            1.770892      -1.147323       2.319944                    0.996939       3.726199      10.634866       0.471130       1.278150      -0.708806       0.019113       0.000729      -0.031848       0.037150       0.000877      -0.018103       0.003057      -0.022313       0.019022      -0.024998       0.007622       0.017376              1.951991       1.804312       0.123445      -0.555373       1.626097      -0.185824       2.425563          -0.000048
           28              H      -5.136846      -0.546205      29.413902       0.105182       1.144316 0.83826615E+01  0.83783745E+02                                 1.835718                            1.714498      -1.174169       2.302014                    0.996667       3.807772      10.977978       0.466021       1.314992      -0.699737       0.016237       0.025537      -0.017748       0.035082       0.006838      -0.009792      -0.001753      -0.028337       0.013160      -0.021251       0.005915       0.015336              1.893045       1.728777       0.356054      -0.396358       2.004304      -0.380738       1.946053          -0.000100
           29              H      -5.951675       0.223693      31.606899       0.123071       1.119230 0.75554468E+01  0.73641374E+02                                 1.820921                            1.634639      -1.102166       2.350915                    0.997236       3.642898      10.399931       0.473838       1.326217      -0.697667       0.005645       0.032350       0.014218       0.035784       0.002702      -0.014679       0.005123      -0.018670       0.020680      -0.021465       0.005608       0.015856              1.940108       1.442410       0.082786      -0.028023       2.801935       0.496574       1.575978           0.000041
           30              H      -7.073671      -1.741373      32.716609       0.099497       1.193808 0.87530153E+01  0.88108394E+02                                 1.872780                            1.742137      -1.019440       2.385097                    0.997286       3.680433      10.520226       0.467960       1.300284      -0.704318      -0.020181       0.005131       0.043205       0.047961       0.001172      -0.013413       0.007660      -0.018996       0.021535      -0.020552       0.003064       0.017489              1.927720       1.823468       0.019312      -0.578498       1.608107       0.051833       2.351585          -0.000149
           31              H       8.271672      -3.094917      26.533942       0.132846       1.193250 0.91625164E+01  0.93352763E+02                                 1.878567                            1.788147      -1.308826       2.268061                    0.994448       3.650354      10.520347       0.459379       1.308648      -0.702723      -0.031627      -0.016192      -0.000246       0.035532       0.009218       0.005953      -0.004155       0.014453       0.018288      -0.016574       0.004862       0.011712              1.892199       2.365811       0.454459      -0.099850       1.624062      -0.102355       1.686725          -0.000028
           32              H       9.098637      -2.064273      24.651400       0.079928       1.312839 0.92143682E+01  0.93413615E+02                                 1.965565                            1.758132      -0.944617       2.412674                    0.997601       3.652783      10.283777       0.480278       1.257966      -0.714254      -0.029757      -0.001004      -0.034176       0.045326       0.006674       0.008214      -0.006842       0.027106       0.011095      -0.020170       0.003182       0.016988              2.113747       1.835263       0.057411       0.653602       1.507499      -0.031913       2.998478          -0.000021
           33              H      -2.430550      -1.257125      26.388623       0.080277       1.328704 0.10075461E+02  0.10442959E+03                                 1.976584                            1.841673      -0.940029       2.415041                    0.997539       3.712678      10.561917       0.468119       1.262384      -0.713770       0.040922       0.021496       0.002844       0.046312       0.014202       0.004852      -0.003634       0.023292       0.014459      -0.021861       0.005182       0.016679              2.024023       2.495150       0.431105      -0.015521       1.886911      -0.078239       1.690008          -0.000036
           34              H      -3.159872      -2.238098      28.330615       0.126249       0.965285 0.69050050E+01  0.66180157E+02                                 1.689943                            1.593874      -1.070695       2.376231                    0.996394       3.611439      10.416046       0.463198       1.379670      -0.686881       0.016611      -0.001060       0.030842       0.035046       0.009400       0.006535      -0.005063       0.007844       0.022102      -0.016478       0.005213       0.011265              1.742810       1.798446      -0.011694       0.449135       1.369394      -0.065947       2.060589          -0.000014
           35              H       1.042603       2.058369      29.592248       0.096779       1.448582 0.11183677E+02  0.11926854E+03                                 2.102676                            1.949701      -1.278773       2.261354                    0.994250       3.879847      11.284963       0.450590       1.274626      -0.710326      -0.014743      -0.042316       0.017135       0.047975       0.002608      -0.011910       0.002958      -0.035336      -0.002481      -0.023833       0.005278       0.018555              2.168072       1.971317       0.493078      -0.233466       2.670770      -0.448436       1.862128           0.000056
           36              H       2.287854       2.281872      27.386041       0.112015       1.313681 0.95032280E+01  0.95307569E+02                                 1.828055                            1.692366      -0.979015       2.399597                    0.998710       3.354212       8.841245       0.540382       1.130183      -0.747348       0.010649      -0.025232      -0.022816       0.035646       0.003947      -0.017363       0.001603      -0.033418       0.013580      -0.028605       0.013595       0.015010              1.855210       1.552622      -0.196984      -0.182671       2.101899       0.527866       1.911109          -0.000150
           37              H       2.760882       4.687764      27.035954       0.115013       1.261934 0.94203362E+01  0.96137369E+02                                 1.909234                            1.782378      -1.132319       2.329368                    0.996949       3.663209      10.384899       0.474587       1.264633      -0.712521       0.016288       0.008985      -0.033552       0.038364       0.004357      -0.016257       0.000464      -0.019410       0.030428      -0.023403       0.005066       0.018337              1.960938       1.757733       0.249748      -0.477544       1.775975      -0.387502       2.349106           0.000059
           38              H       2.507041       8.888007      30.431136       0.116968       1.308937 0.98325973E+01  0.10090169E+03                                 1.920002                            1.795332      -1.134546       2.327466                    0.997165       3.604448      10.074992       0.485538       1.229285      -0.721310       0.019026       0.032751      -0.011821       0.039678       0.014300      -0.009618       0.002905      -0.031317       0.004860      -0.025692       0.005260       0.020432              1.966755       1.781234       0.426776      -0.319422       2.276176      -0.350018       1.842856           0.000088
           39              H       1.594352       9.068074      32.789268       0.121431       1.172597 0.78388094E+01  0.75994775E+02                                 1.792907                            1.603911      -0.839219       2.477501                    0.999312       3.338401       9.063492       0.513370       1.230670      -0.721260       0.004736       0.031149       0.019949       0.037292       0.012361      -0.013188       0.003488      -0.029179       0.013433      -0.027193       0.010105       0.017088              1.915093       1.392655       0.023914      -0.003449       2.526269       0.714956       1.826356          -0.000112
           40              H       6.387799      22.435347       0.303849       0.090259       1.234022 0.90357844E+01  0.91576525E+02                                 1.900201                            1.757926      -1.089268       2.339914                    0.997161       3.769002      10.770116       0.471217       1.282527      -0.707546      -0.018974      -0.003908       0.039554       0.044044       0.003765      -0.010083       0.011350      -0.014765       0.035117      -0.019684      -0.000709       0.020393              1.952166       1.810145       0.217516      -0.524872       1.671576      -0.282800       2.374779           0.000202
           41              H       0.932363       7.233354      27.035954       0.130176       1.188043 0.91159728E+01  0.92522486E+02                                 1.853906                            1.767741      -1.267254       2.284092                    0.995035       3.622648      10.333427       0.469458       1.285480      -0.707682      -0.032443      -0.013167      -0.001969       0.035068       0.005485       0.006768      -0.008129       0.011301       0.009601      -0.015156       0.004528       0.010628              1.867785       2.374933       0.403907      -0.046176       1.625518      -0.130164       1.602904          -0.000019
           42              H       1.771507       8.583750      25.377995       0.090471       1.356853 0.98842774E+01  0.10090753E+03                                 1.941536                            1.776671      -0.816063       2.479916                    0.998997       3.451223       9.419751       0.500988       1.197569      -0.730770      -0.033969       0.008726      -0.033667       0.048616       0.004796       0.010139      -0.009885       0.027425       0.005803      -0.021576       0.002713       0.018864              2.024628       1.820905      -0.108584       0.495441       1.657116      -0.362682       2.595864          -0.000041
           43              H       5.223093       8.872467      27.214300       0.093354       1.240769 0.90252735E+01  0.90359867E+02                                 1.842239                            1.707042      -0.918748       2.433862                    0.998302       3.450347       9.425310       0.505279       1.210764      -0.726413       0.041075       0.018720       0.008916       0.046012       0.009822       0.010347      -0.006938       0.021863       0.010551      -0.020969       0.003364       0.017604              1.899007       2.345481       0.506666      -0.003225       1.828567      -0.087797       1.522973          -0.000044
           44              H       4.448169       7.534490      28.964734       0.133507       1.123146 0.83456327E+01  0.82872991E+02                                 1.794150                            1.697294      -1.064224       2.385346                    0.996999       3.490217       9.854556       0.476504       1.294452      -0.706298       0.019154      -0.006785       0.032320       0.038177       0.009643       0.006873      -0.008065       0.012164       0.003263      -0.017722       0.006109       0.011614              1.830463       1.853443      -0.127618       0.417927       1.539604      -0.297356       2.098341          -0.000036
           45              H       4.680435      -3.004861      31.534240       0.090414       1.260503 0.98057564E+01  0.10104148E+03                                 1.905440                            1.818065      -1.006958       2.380506                    0.997903       3.718398      10.579552       0.470239       1.264063      -0.712866      -0.024305       0.005629      -0.040196       0.047309      -0.013337       0.009007      -0.001877       0.020485       0.018864      -0.020179       0.000515       0.019665              1.906851       1.745216      -0.048563       0.234629       1.493549      -0.079429       2.481787          -0.000104
           46              H       9.379112      13.171882       0.627514       0.123081       1.149233 0.80730592E+01  0.80073273E+02                                 1.860725                            1.696559      -1.205581       2.304548                    0.995646       3.700755      10.689369       0.461876       1.336998      -0.695626      -0.034071       0.013209       0.005126       0.036900      -0.010225       0.001159      -0.001060       0.014849       0.033978      -0.018305       0.006499       0.011806              1.979268       2.719313      -0.559493      -0.227683       1.747829       0.131724       1.470660           0.000064
           47              H      10.797645      12.333711       2.510057       0.107448       1.110952 0.82198007E+01  0.82231202E+02                                 1.836408                            1.725357      -1.284749       2.252203                    0.994741       3.929232      11.550862       0.450820       1.358088      -0.690091      -0.015984       0.002755       0.031335       0.035284      -0.009898      -0.004746       0.000185       0.010748       0.035788      -0.017408       0.003330       0.014078              1.878659       1.709933      -0.092545      -0.285162       1.448726       0.146538       2.477320          -0.000043
           48              H       0.880128      10.151333       2.615743       0.108507       1.163239 0.88051188E+01  0.89440303E+02                                 1.881557                            1.777981      -1.265790       2.262977                    0.994693       3.926160      11.556420       0.447876       1.346326      -0.692941       0.015720       0.000938       0.031719       0.035413      -0.008157       0.004219       0.000165       0.016409       0.035344      -0.017568       0.003855       0.013713              1.908439       1.786041      -0.095264       0.265051       1.434899      -0.136345       2.504376          -0.000030
           49              H       2.396985       9.400063       0.825677       0.117573       1.116795 0.76066800E+01  0.75173321E+02                                 1.892894                            1.692577      -1.443852       2.184729                    0.993038       4.018324      12.018667       0.438838       1.412320      -0.678493       0.036546      -0.008441       0.005149       0.037860      -0.010465      -0.000543       0.002369       0.020529       0.025683      -0.019081       0.007896       0.011185              2.051715       2.996962      -0.557065       0.313612       1.639415      -0.146613       1.518767           0.000047
           50              H      -4.660787      -5.777071      31.666348       0.094514       1.194315 0.91946750E+01  0.93533455E+02                                 1.860260                            1.777512      -0.977174       2.399383                    0.998011       3.698745      10.566687       0.467257       1.288606      -0.707167       0.024008      -0.008750      -0.041163       0.048449      -0.012138      -0.009096       0.002963       0.021372       0.029464      -0.021121       0.001032       0.020089              1.863812       1.726554      -0.062011      -0.223393       1.458949       0.187435       2.405934          -0.000065
           51              H      -1.569657       9.083431       3.329128       0.136696       1.080138 0.80696901E+01  0.78657685E+02                                 1.685468                            1.623273      -0.958773       2.434381                    0.998625       3.261603       8.825656       0.513174       1.224496      -0.723501       0.003088      -0.033108      -0.021317       0.039498      -0.001825       0.002141       0.004535      -0.035001       0.008681      -0.019302       0.001803       0.017499              1.686309       1.408033      -0.097856      -0.059433       1.927701       0.303864       1.723193          -0.000006
           52              H      -1.798348       9.049295       5.614601       0.074772       1.463384 0.11015780E+02  0.11528133E+03                                 2.018108                            1.858663      -0.984380       2.394062                    0.998091       3.590359       9.847186       0.497674       1.176027      -0.735790      -0.001356      -0.040730       0.015791       0.043705      -0.000261      -0.003349       0.000946      -0.038568       0.013928      -0.022026       0.004985       0.017042              2.077335       1.596443      -0.087115       0.009414       2.540644      -0.601508       2.094918          -0.000014
           53              H      -1.770564      12.923561       5.845790       0.085038       1.386230 0.10364051E+02  0.10696165E+03                                 1.956901                            1.812134      -0.904256       2.433546                    0.998309       3.511591       9.605896       0.499488       1.188181      -0.732928       0.003847       0.041154       0.020081       0.045953       0.002599       0.000475       0.001838      -0.039511       0.011714      -0.021883       0.003666       0.018217              1.996987       1.602811      -0.110586      -0.060823       2.277035       0.553464       2.111114          -0.000053
           54              H      -1.667445      13.109811       3.573528       0.132751       1.136479 0.85775105E+01  0.85357984E+02                                 1.781618                            1.701955      -1.006975       2.411342                    0.997920       3.401397       9.467214       0.486023       1.266386      -0.713533       0.003722       0.032476      -0.017804       0.037222       0.002900      -0.003993      -0.000899      -0.022570       0.015665      -0.014998       0.005435       0.009563              1.797725       1.443465      -0.020388      -0.012997       2.242844      -0.348266       1.706866          -0.000040
           55              H       6.641782       7.900717      13.091928       0.093635       1.483163 0.11560050E+02  0.12446804E+03                                 2.149742                            1.992200      -1.257399       2.267702                    0.994576       3.930645      11.536311       0.441845       1.287471      -0.707629       0.040785      -0.015978       0.021122       0.048629      -0.017414       0.006957       0.010032       0.009077       0.000961      -0.024216       0.006351       0.017865              2.212151       2.823586      -0.194699       0.588439       1.804755      -0.087112       2.008113           0.000237
           56              H       5.844105       7.006644      10.872509       0.113184       1.286000 0.91787266E+01  0.91199236E+02                                 1.797891                            1.659269      -0.976912       2.400213                    0.998753       3.314312       8.677474       0.548043       1.124819      -0.748711       0.015396      -0.024464      -0.019856       0.035068      -0.015773       0.009943       0.012877       0.010473       0.011816      -0.027107       0.012361       0.014746              1.842609       1.712172      -0.324731      -0.267455       2.004371       0.457381       1.811284          -0.000019
           57              H       3.753863       8.201826      10.311049       0.104917       1.284892 0.95847616E+01  0.99251674E+02                                 1.997891                            1.844329      -1.295250       2.245621                    0.994884       3.978457      11.747969       0.444450       1.330842      -0.696315      -0.013649      -0.004037      -0.031210       0.034303      -0.012183       0.007767       0.009749       0.004573       0.025801      -0.021805       0.008087       0.013718              2.079832       2.014539       0.096290       0.576529       1.600192       0.198856       2.624764           0.000200
           58              H       0.588244      11.501797      13.237247       0.117174       1.310568 0.98205926E+01  0.10063933E+03                                 1.914264                            1.788563      -1.132464       2.327710                    0.997418       3.585879       9.981006       0.489299       1.221524      -0.723231      -0.035754       0.005323      -0.015373       0.039281      -0.013465       0.008622       0.011137       0.026299      -0.005158      -0.025760       0.005323       0.020438              1.956290       2.369015      -0.163385       0.515468       1.527964      -0.026646       1.971892           0.000257
           59              H       0.917344      12.569716      15.496298       0.119573       1.177629 0.80041835E+01  0.77530876E+02                                 1.755884                            1.591367      -0.859444       2.466559                    0.999284       3.274091       8.710187       0.532959       1.186465      -0.732329      -0.026682       0.020348       0.016570       0.037424      -0.012963       0.007217       0.014575       0.023419       0.013984      -0.027909       0.012623       0.015286              1.851957       2.036347      -0.575142      -0.410089       1.879731       0.366239       1.639793          -0.000060
           60              H       3.187071      11.951950      16.308764       0.094510       1.342712 0.10062820E+02  0.10495570E+03                                 2.025213                            1.866932      -1.231940       2.275731                    0.995718       3.892891      11.351329       0.452117       1.298878      -0.704044       0.013879       0.017176       0.039681       0.045412      -0.008355      -0.001125       0.016482       0.007323       0.021161      -0.020105       0.000552       0.019554              2.092139       2.033526       0.183086       0.581039       1.689203       0.335001       2.553688           0.000457
           61              H       1.307422       8.068343      11.222596       0.122811       1.038215 0.76587817E+01  0.75724779E+02                                 1.800861                            1.699084      -1.376514       2.231312                    0.991730       3.883623      11.572241       0.438255       1.413517      -0.679180       0.007971      -0.029908       0.018659       0.036141       0.002447       0.008687      -0.008240      -0.014127      -0.003033      -0.015094       0.002150       0.012944              1.848055       1.511529      -0.092981       0.150825       2.350260      -0.404693       1.682377           0.000011
           62              H      -0.325645       8.263910       9.571243       0.086349       1.508464 0.11685933E+02  0.12532883E+03                                 2.127088                            1.966546      -1.183578       2.303724                    0.994491       3.813981      10.931958       0.460196       1.241012      -0.718923      -0.023465      -0.038443      -0.010960       0.046353       0.010818       0.014486      -0.002937      -0.014827      -0.015586      -0.022474       0.005591       0.016883              2.173885       2.045908       0.485794       0.309906       2.560494       0.292855       1.915252           0.000009
           63              H       0.445924      12.141277       9.234367       0.086703       1.357173 0.99395480E+01  0.10058408E+03                                 1.861081                            1.720179      -0.940791       2.415796                    0.998051       3.387560       8.904363       0.542165       1.116380      -0.751319      -0.001061       0.042509      -0.019659       0.046847       0.008294       0.011179      -0.005096      -0.023807      -0.020468      -0.021363       0.003327       0.018036              1.922597       1.637264      -0.264414       0.238556       2.244064      -0.524539       1.886464          -0.000005
           64              H       2.067189      12.032633      10.905536       0.134388       1.189588 0.90657964E+01  0.91291549E+02                                 1.817623                            1.734942      -1.148796       2.345039                    0.996328       3.457449       9.617262       0.488524       1.245074      -0.718003       0.019744       0.032270       0.010770       0.039334       0.006144       0.011162      -0.003314      -0.024468      -0.028856      -0.020887       0.002369       0.018518              1.824580       1.829350       0.396469       0.259824       1.996061       0.157864       1.648329           0.000037
           65              H       7.357241       8.754439      16.302158       0.096471       1.307187 0.97893000E+01  0.10112246E+03                                 1.975737                            1.832676      -1.077068       2.353253                    0.996874       3.751313      10.788183       0.460849       1.286623      -0.707664      -0.017545      -0.017927       0.040601       0.047724      -0.007101      -0.002619      -0.017626       0.005800       0.025323      -0.021336       0.001268       0.020068              2.027112       2.036183       0.205094      -0.525504       1.694332      -0.348239       2.350820           0.000443
           66              H       9.688263       8.192543      15.601985       0.120579       1.118789 0.72832527E+01  0.69240694E+02                                 1.723326                            1.533574      -0.860994       2.465522                    0.999169       3.310270       8.865124       0.532053       1.210919      -0.725045       0.026015      -0.019259       0.016306       0.036244      -0.011399      -0.007269      -0.014240       0.024837       0.009947      -0.026905       0.011190       0.015715              1.858534       2.025592      -0.616406       0.488723       1.882176      -0.430340       1.667836          -0.000073
           67              H      10.075542       9.288376      13.382566       0.115909       1.330688 0.10036503E+02  0.10317697E+03                                 1.919317                            1.797433      -1.120022       2.333430                    0.997343       3.562927       9.859031       0.493573       1.207131      -0.727034       0.036193      -0.006733      -0.015013       0.039757      -0.013960      -0.009476      -0.011348       0.027587      -0.003800      -0.026899       0.005560       0.021339              1.951316       2.392739      -0.151469      -0.495341       1.549049      -0.023805       1.912160           0.000288
           68              H       7.103909      12.759055      10.496001       0.103558       1.216126 0.86820509E+01  0.88037283E+02                                 1.948564                            1.768793      -1.313692       2.232004                    0.994707       4.027831      11.914602       0.446991       1.351335      -0.691065       0.017153       0.008658      -0.029309       0.035046      -0.010004      -0.008976      -0.013269       0.006023       0.017199      -0.022418       0.007533       0.014886              2.076451       2.012981       0.180360      -0.660880       1.604425      -0.302388       2.611948           0.000230
           69              H       4.879398      13.854904      10.991407       0.112862       1.269719 0.90596390E+01  0.89657692E+02                                 1.774324                            1.642000      -0.957303       2.406839                    0.998809       3.312571       8.635206       0.554578       1.116006      -0.750728      -0.017125       0.024244      -0.020809       0.036250      -0.013932      -0.010117      -0.015712       0.014762       0.004807      -0.028255       0.013161       0.015095              1.817125       1.684324      -0.304190       0.256409       1.974332      -0.457989       1.792720          -0.000085
           70              H       4.028447      12.855306      13.098533       0.091676       1.481209 0.11539938E+02  0.12436926E+03                                 2.158482                            1.997579      -1.248904       2.268711                    0.994641       3.967549      11.702876       0.438289       1.296689      -0.705392      -0.041101       0.014124       0.019277       0.047543      -0.016552      -0.006574      -0.010911       0.011639       0.000871      -0.024267       0.006797       0.017471              2.226075       2.920546      -0.119055      -0.571407       1.775366       0.036222       1.982312           0.000187
           71              H       8.528009       9.095889      10.601687       0.133352       1.163622 0.87981219E+01  0.87906511E+02                                 1.789937                            1.708418      -1.068386       2.381283                    0.997441       3.417063       9.457929       0.492772       1.244026      -0.718385      -0.021422      -0.029312       0.003178       0.036444       0.007828      -0.008584       0.007895      -0.016546      -0.012562      -0.018147       0.003424       0.014723              1.796221       1.873393       0.468785      -0.156005       1.969794      -0.045236       1.545477           0.000100
           72              H      10.146013       9.195220       8.989967       0.084839       1.350182 0.98655595E+01  0.99720680E+02                                 1.862338                            1.719919      -0.903516       2.434032                    0.998434       3.374043       8.884570       0.538911       1.124412      -0.749435      -0.002598      -0.035321      -0.029149       0.045869       0.012001      -0.007119       0.012217      -0.014505      -0.006806      -0.021323       0.002952       0.018371              1.914373       1.559909      -0.124776      -0.176748       2.042580       0.573821       2.140628           0.000020
           73              H      -3.508233      12.669027      10.251600       0.077896       1.520304 0.11951487E+02  0.12895108E+03                                 2.136669                            1.986693      -1.280085       2.261568                    0.994039       3.894580      11.211455       0.458387       1.238429      -0.719007       0.029705       0.035915       0.000636       0.046612       0.016082      -0.008514       0.010049      -0.005607      -0.009521      -0.023204       0.004992       0.018212              2.177994       2.269028       0.573195      -0.183029       2.448809      -0.084989       1.816147          -0.000007
           74              H       9.744783      12.721811      11.909559       0.132388       1.066507 0.78679765E+01  0.78076440E+02                                 1.818546                            1.712140      -1.337767       2.258319                    0.992556       3.756970      11.102142       0.441776       1.397163      -0.683275      -0.003207       0.026112       0.026634       0.037436       0.005486      -0.006835       0.010938      -0.004828       0.006317      -0.015511       0.002738       0.012773              1.867360       1.477803      -0.011945      -0.123785       2.195898       0.538561       1.928378           0.000015
           75              H       6.157457      13.330286      14.981076       0.083511       1.175758 0.87937560E+01  0.88886395E+02                                 1.865916                            1.754315      -1.110850       2.328570                    0.996469       3.852836      11.144081       0.461714       1.312418      -0.700588       0.011658       0.019436      -0.037772       0.044050       0.005004      -0.007690      -0.007092      -0.026539       0.019509      -0.019132       0.001335       0.017797              1.909637       1.566090       0.217025      -0.207070       1.682769      -0.321675       2.480053           0.000209
           76              H       6.171634      14.612407      17.114624       0.116686       1.189995 0.84780922E+01  0.85248365E+02                                 1.911953                            1.744888      -1.205662       2.297500                    0.995564       3.808380      11.127762       0.452324       1.346692      -0.693374       0.011634       0.031897       0.007402       0.034750       0.005211      -0.002514      -0.004134      -0.026565       0.036142      -0.020383       0.005268       0.015115              2.025492       1.597991       0.405952       0.081946       2.879166       0.341449       1.599318           0.000037
           77              H       5.603031      13.001244      18.931113       0.106558       1.201534 0.90166908E+01  0.92315752E+02                                 1.936056                            1.808387      -1.321340       2.236202                    0.993682       4.010527      11.927710       0.439856       1.360088      -0.689826       0.001884       0.015044       0.032097       0.035498       0.005158      -0.004842       0.003364      -0.018787       0.038393      -0.018110       0.003909       0.014200              1.995699       1.479046       0.097803      -0.050324       1.772761       0.360023       2.735291           0.000141
           78              H       4.456445       7.702069      18.858453       0.107493       1.184767 0.89865695E+01  0.91929397E+02                                 1.918788                            1.806988      -1.306381       2.245066                    0.993612       3.989339      11.859234       0.439438       1.362535      -0.689524      -0.007479      -0.015143       0.033258       0.037300       0.005167      -0.000115      -0.002791      -0.019627       0.044657      -0.018543       0.003018       0.015526              1.962639       1.485842       0.140991      -0.145206       1.766166      -0.324295       2.635911           0.000082
           79              H       4.255917       6.056738      17.002332       0.119017       1.197493 0.84938428E+01  0.85784788E+02                                 1.942106                            1.761186      -1.358661       2.225460                    0.994288       3.946251      11.706272       0.442856       1.369422      -0.687755      -0.012223      -0.032004       0.007230       0.035013       0.003877      -0.003320       0.001687      -0.024833       0.039282      -0.019934       0.006274       0.013660              2.069829       1.613195       0.438015      -0.092181       3.021453      -0.316285       1.574840           0.000111
           80              H       4.617701       7.345043      14.862178       0.086572       1.211771 0.92178957E+01  0.93981180E+02                                 1.882735                            1.781536      -1.036071       2.362538                    0.997680       3.810075      10.954914       0.465274       1.291186      -0.705667      -0.005454      -0.021433      -0.039335       0.045126       0.005146       0.002511       0.008676      -0.030431       0.017259      -0.018990      -0.000196       0.019186              1.906833       1.519292       0.121839       0.002942       1.685940       0.296780       2.515268           0.000202
           81              H       6.869378      10.496017      20.021006       0.140960       1.079149 0.81261963E+01  0.79773089E+02                                 1.727617                            1.664123      -0.850841       2.494156                    0.999347       3.271047       9.039549       0.488228       1.277952      -0.711987       0.036237       0.003416      -0.017103       0.040216       0.000028      -0.006180       0.000737       0.029572       0.008849      -0.016292       0.000094       0.016197              1.734780       2.109644       0.151892      -0.303916       1.434923      -0.062229       1.659774           0.000072
           82              H       6.543184      10.440151      22.293268       0.089009       1.397853 0.10606074E+02  0.11100699E+03                                 2.024205                            1.874552      -1.028669       2.376375                    0.997017       3.682883      10.423173       0.471019       1.242429      -0.718825       0.040155       0.002984       0.022770       0.046258      -0.002070       0.003316      -0.000187       0.032828       0.024305      -0.020595       0.006316       0.014279              2.084587       2.230894       0.166845       0.591000       1.706717       0.089172       2.316151           0.000015
           83              H       2.632757      10.288033      21.791256       0.087099       1.438097 0.11001470E+02  0.11579626E+03                                 2.033692                            1.887546      -1.156641       2.315485                    0.995681       3.683520      10.335105       0.479167       1.214439      -0.725476      -0.045083       0.000011       0.012013       0.046657      -0.005331      -0.001560      -0.000710       0.034433       0.019554      -0.021313       0.006306       0.015008              2.078679       2.592365       0.154767      -0.469559       1.710601      -0.003753       1.933070           0.000027
           84              H       2.905413      10.284916      19.512389       0.139407       1.038312 0.77095968E+01  0.74683005E+02                                 1.680478                            1.617288      -0.834466       2.500964                    0.999432       3.243131       8.898615       0.496983       1.272256      -0.712890      -0.030112      -0.003795      -0.024899       0.039256       0.000487       0.007594      -0.001319       0.025610       0.016993      -0.015758       0.000041       0.015717              1.692873       1.892239       0.110456       0.373676       1.395034       0.081166       1.791347           0.000057
           85              H       3.599079      12.833651      26.573575       0.073417       1.529960 0.11960282E+02  0.12950310E+03                                 2.165625                            2.000476      -1.252127       2.258831                    0.993489       4.013745      11.702385       0.450828       1.254748      -0.714259      -0.045182       0.001051       0.001827       0.045231       0.003024      -0.001192       0.012595       0.030135      -0.005733      -0.022273       0.005949       0.016324              2.232267       3.091836      -0.135938       0.053406       1.789113       0.068923       1.815852          -0.000038
           86              H       4.709955      14.028846      28.205112       0.128648       1.024801 0.74486038E+01  0.72926936E+02                                 1.772582                            1.666374      -1.262637       2.289808                    0.993632       3.727220      10.948868       0.447499       1.397981      -0.683012      -0.016156       0.017114       0.025579       0.034759      -0.000448      -0.002573       0.010419       0.015300       0.006802      -0.015094       0.004920       0.010174              1.832429       1.851266      -0.335066      -0.354362       1.692065       0.431073       1.953957          -0.000019
           87              H      -6.700381      12.610136      26.712289       0.136180       1.149771 0.87604277E+01  0.87786110E+02                                 1.805908                            1.729238      -1.060853       2.388087                    0.997553       3.438951       9.657685       0.477518       1.280016      -0.710436       0.037352      -0.001538      -0.000722       0.037391      -0.005317      -0.001679       0.011403       0.016474      -0.008889      -0.016764       0.003405       0.013359              1.812419       2.391197       0.041065       0.086169       1.443935       0.083934       1.602125          -0.000034
           88              H       6.954854      11.486342      25.133595       0.079659       1.389812 0.10141632E+02  0.10423367E+03                                 1.968851                            1.794289      -0.941743       2.415829                    0.998191       3.550366       9.732570       0.500608       1.190441      -0.731641       0.026775      -0.019395      -0.030597       0.045047      -0.005286      -0.003665       0.014043       0.027738      -0.008666      -0.022615       0.003984       0.018631              2.072128       1.748964      -0.181766      -0.373778       1.970922       0.566527       2.496498          -0.000030
           89              H       6.868943      11.467741      29.559221       0.115316       1.236420 0.90666903E+01  0.91235821E+02                                 1.850469                            1.723743      -1.117308       2.335126                    0.997359       3.560976       9.878014       0.495293       1.228931      -0.720878      -0.021361      -0.027498      -0.013269       0.037263       0.013722       0.014005      -0.002142      -0.026089      -0.004599      -0.025956       0.005518       0.020438              1.900975       1.824849       0.427181       0.394420       2.010393       0.328589       1.867683          -0.000041
           90              H      -6.958104      10.868608      31.719191       0.120057       1.183536 0.78782352E+01  0.76339940E+02                                 1.789536                            1.596723      -0.849796       2.470141                    0.999243       3.341860       9.019287       0.520861       1.213561      -0.725049      -0.007213      -0.032958       0.015489       0.037124       0.011783       0.015764      -0.005026      -0.022609       0.001005      -0.026593       0.010124       0.016469              1.924818       1.402064       0.043774       0.002155       2.674480      -0.642961       1.697911          -0.000057
           91              H      -5.605209      12.846101      32.478814       0.097218       1.295566 0.96883728E+01  0.99834071E+02                                 1.962150                            1.821473      -1.091294       2.344433                    0.996901       3.762503      10.811713       0.462863       1.284180      -0.707908       0.027765      -0.004303       0.039945       0.048836       0.002194       0.016773      -0.012504      -0.013701       0.017006      -0.023389       0.001534       0.021856              2.017023       2.029790       0.124401       0.628854       1.667303       0.061120       2.353975          -0.000024
           92              H       6.612956      16.099458      26.778343       0.105124       1.163772 0.82344520E+01  0.82233386E+02                                 1.878327                            1.712850      -1.275337       2.253040                    0.995372       3.919908      11.430926       0.459047       1.336089      -0.694440      -0.015788      -0.003397      -0.030410       0.034432       0.002964       0.016219      -0.006508      -0.019697       0.016318      -0.023259       0.006375       0.016884              1.980616       1.935343       0.238744       0.653860       1.592682       0.261565       2.413822           0.000002
           93              H      -4.289155     -12.647086      27.286959       0.113639       1.309164 0.93605198E+01  0.93451737E+02                                 1.818394                            1.674768      -0.975056       2.402878                    0.998553       3.334356       8.747531       0.545982       1.123675      -0.748989      -0.006970       0.029566      -0.019603       0.036152       0.006544       0.020389      -0.003293      -0.028956       0.001524      -0.030067       0.013954       0.016113              1.865302       1.521566      -0.176437       0.137253       2.285239      -0.500982       1.789100          -0.000013
           94              H      -2.861320     -12.814710      29.347848       0.092269       1.476048 0.11345955E+02  0.12171664E+03                                 2.147006                            1.975891      -1.260200       2.262578                    0.994936       3.959768      11.639034       0.442467       1.290376      -0.706514       0.020654       0.038601       0.018382       0.047482       0.005610       0.013048      -0.004072      -0.031104      -0.009842      -0.023855       0.005489       0.018366              2.231622       2.235670       0.602175       0.406689       2.491822       0.447077       1.967374          -0.000013
           95              H      -2.555437      14.028862      31.124704       0.093792       1.238188 0.94006453E+01  0.96031180E+02                                 1.894578                            1.788187      -1.004994       2.382628                    0.998164       3.717052      10.594885       0.470058       1.275556      -0.709918       0.022013      -0.009873      -0.042064       0.048492      -0.014688      -0.009437       0.002959       0.019656       0.024213      -0.021832       0.000840       0.020992              1.921592       1.738695      -0.075483      -0.253602       1.483929       0.157110       2.542152          -0.000034
           96              H       4.481066      29.019734       0.297244       0.121877       1.174634 0.83021073E+01  0.82881737E+02                                 1.887325                            1.721232      -1.074052       2.365979                    0.996794       3.690859      10.678065       0.458473       1.338203      -0.695816       0.035693      -0.009963       0.008417       0.038001      -0.010364       0.000046       0.002985       0.019224       0.037297      -0.020581       0.007656       0.012925              1.997532       2.743232      -0.540117       0.274106       1.704782      -0.127707       1.544583          -0.000037
           97              H       2.961233      29.771004       2.113732       0.107024       1.211935 0.90699382E+01  0.92869246E+02                                 1.939656                            1.808418      -1.292137       2.251424                    0.994283       3.963889      11.736420       0.442399       1.352149      -0.691792       0.014019      -0.007210       0.032291       0.035934      -0.010450       0.002497      -0.004266       0.017070       0.041284      -0.020603       0.004810       0.015792              1.996242       1.746569      -0.124111       0.278351       1.493664      -0.158862       2.748493          -0.000014
           98              H       5.181362       1.412509       2.972436       0.148564       1.055649 0.78054823E+01  0.75661220E+02                                 1.688101                            1.620384      -0.855920       2.497675                    0.999455       3.167297       8.624437       0.500916       1.261442      -0.716156       0.026546       0.023588      -0.021446       0.041485       0.015467      -0.003625      -0.004864      -0.000102       0.010957      -0.017331       0.000871       0.016461              1.700906       1.781807       0.300627      -0.288597       1.614236      -0.215278       1.706675          -0.000016
           99              H       5.088867       1.400105       5.290935       0.084045       1.447379 0.11084835E+02  0.11679211E+03                                 2.043636                            1.895965      -0.990088       2.392100                    0.997440       3.641747      10.193968       0.478034       1.216082      -0.725865       0.029194       0.031275       0.017997       0.046415       0.016876       0.001178       0.001355      -0.008975       0.019255      -0.020672       0.006028       0.014644              2.095349       2.164474       0.360556       0.416760       1.967233       0.380564       2.154339          -0.000015
          100              H       2.628492       2.151390       9.908119       0.082458       1.456494 0.11248967E+02  0.11944989E+03                                 2.075266                            1.927058      -1.113149       2.334037                    0.995459       3.770988      10.740879       0.465934       1.237965      -0.719658       0.036356       0.030602       0.006011       0.047899       0.014582      -0.003661       0.011410       0.011022      -0.003198      -0.021571       0.004584       0.016988              2.126095       2.454860       0.572852      -0.017772       2.195301       0.099299       1.728122          -0.000009
          101              H       0.896383       2.281783      11.466996       0.127259       1.087898 0.79996593E+01  0.79527809E+02                                 1.829147                            1.715267      -1.266507       2.288098                    0.993450       3.730555      10.950493       0.446720       1.379188      -0.687089       0.000119       0.023198       0.028126       0.036459       0.006959      -0.004353       0.011321       0.002337       0.007038      -0.015776       0.004095       0.011681              1.896059       1.481618       0.081035      -0.065554       2.095279       0.600268       2.111279          -0.000003
          102              H      -0.965633      -0.720162       9.551427       0.136417       1.114362 0.85185949E+01  0.85223002E+02                                 1.803920                            1.732450      -1.070360       2.385774                    0.997333       3.496749       9.985253       0.463375       1.321250      -0.701060      -0.030871      -0.020878      -0.004343       0.037520       0.006699      -0.003578       0.010499       0.004254      -0.001048      -0.014855       0.004774       0.010081              1.810554       2.093966       0.459852      -0.030496       1.714056       0.079227       1.623640          -0.000004
          103              H       0.832236      -0.794676       8.045393       0.089873       1.393209 0.10174961E+02  0.10521729E+03                                 2.012234                            1.828181      -0.958484       2.412210                    0.997622       3.597953      10.065682       0.480856       1.231791      -0.721594      -0.008312      -0.031128      -0.036275       0.048517       0.013660      -0.004166       0.016140      -0.001215      -0.005204      -0.023162       0.003536       0.019626              2.126200       1.721808      -0.046080      -0.059400       1.944437       0.659192       2.712355          -0.000032
          104              H       9.636055       2.374919      12.398359       0.095410       1.463248 0.11383359E+02  0.12230459E+03                                 2.137829                            1.981866      -1.305832       2.243132                    0.994345       3.980226      11.735091       0.440579       1.293926      -0.705531      -0.041902       0.011373       0.018482       0.047187      -0.014383      -0.005472      -0.012034       0.011106      -0.010772      -0.022601       0.005053       0.017548              2.204734       2.908491      -0.064426      -0.568269       1.749823      -0.007186       1.955887           0.000061
          105              H      10.499434       3.545258      10.324260       0.113740       1.311848 0.93815740E+01  0.93642991E+02                                 1.814436                            1.671532      -0.989107       2.396289                    0.998424       3.335193       8.727037       0.549442       1.116825      -0.750709      -0.017042       0.026018      -0.020271       0.037125      -0.014310      -0.011090      -0.017346       0.015713       0.001176      -0.030314       0.014017       0.016297              1.863131       1.750177      -0.389401       0.285891       2.045636      -0.449955       1.793578           0.000019
          106              H      -2.146940       2.589107       9.828854       0.104087       1.176905 0.84548987E+01  0.84849095E+02                                 1.880889                            1.727886      -1.266569       2.257846                    0.995506       3.896322      11.326501       0.460908       1.324198      -0.697185       0.013521       0.009621      -0.029784       0.034096      -0.009346      -0.006658      -0.016095       0.008741       0.012014      -0.023237       0.007509       0.015728              1.969844       1.962567       0.190763      -0.604931       1.563152      -0.289031       2.383814           0.000025
          107              H       1.059844      -0.779129      12.556889       0.112316       1.299343 0.97083887E+01  0.99252567E+02                                 1.906024                            1.779176      -1.098363       2.340914                    0.997529       3.602051      10.030070       0.489993       1.222705      -0.722703       0.034999      -0.005038      -0.015610       0.038652      -0.012495      -0.009644      -0.009846       0.029318      -0.000334      -0.025588       0.004434       0.021155              1.956379       2.389378      -0.071356      -0.549945       1.529092      -0.069766       1.950667          -0.000006
          108              H       0.808291      -1.980511      14.710254       0.121614       1.173115 0.79304125E+01  0.76477379E+02                                 1.735486                            1.571876      -0.827945       2.479538                    0.999441       3.247233       8.560532       0.543622       1.168347      -0.736702       0.028733      -0.018742       0.017144       0.038351      -0.010312      -0.005675      -0.016424       0.024723       0.008339      -0.027469       0.012734       0.014735              1.834336       2.064759      -0.571388       0.407473       1.829649      -0.343038       1.608600          -0.000057
          109              H      -1.565465      -1.598668      15.509509       0.096321       1.356316 0.10186388E+02  0.10643157E+03                                 2.031762                            1.873629      -1.204354       2.290072                    0.996086       3.853013      11.197571       0.453605       1.292344      -0.705844      -0.015376      -0.021813       0.039274       0.047484      -0.006806      -0.000398      -0.017433       0.005246       0.014767      -0.019857       0.001001       0.018856              2.100263       2.042147       0.261564      -0.537209       1.808518      -0.444344       2.450124           0.000039
          110              H      -3.140487       3.067206      14.181821       0.092422       1.210438 0.91944138E+01  0.93537828E+02                                 1.874758                            1.774696      -0.999516       2.384485                    0.998050       3.735220      10.674159       0.468692       1.284562      -0.707664       0.008503       0.022628      -0.040033       0.046765       0.004434      -0.006487      -0.007905      -0.032481       0.019253      -0.021182       0.001515       0.019667              1.900167       1.519479       0.130465      -0.080950       1.677335      -0.285219       2.503686           0.000064
          111              H      -3.104303       4.352431      16.355002       0.118646       1.170729 0.83301929E+01  0.83143839E+02                                 1.872681                            1.716192      -1.078487       2.357444                    0.997219       3.706061      10.683665       0.462832       1.325891      -0.698168       0.009149       0.033448       0.007147       0.035405       0.002507      -0.000301      -0.004767      -0.027544       0.039905      -0.020650       0.004697       0.015952              1.972728       1.518502       0.259863       0.075901       2.860778       0.311327       1.538906           0.000142
          112              H      -3.413468       2.707120      18.184701       0.109386       1.191853 0.90318413E+01  0.92327421E+02                                 1.915346                            1.803579      -1.259515       2.268919                    0.994410       3.919693      11.573716       0.443635       1.350596      -0.692399       0.003276       0.016405       0.033750       0.037669       0.004442      -0.003237       0.003345      -0.021665       0.041993      -0.019152       0.004043       0.015108              1.959838       1.476128       0.083326       0.010768       1.751000       0.321175       2.652386          -0.000003
          113              H      -1.719274       0.282605      19.043405       0.141131       1.042998 0.77131179E+01  0.74943391E+02                                 1.705015                            1.632244      -0.844673       2.498833                    0.999251       3.279474       9.098012       0.486666       1.295303      -0.707635       0.033785       0.006791      -0.020394       0.040043       0.002230      -0.006845       0.001089       0.026428       0.014789      -0.016008       0.000680       0.015328              1.728584       2.001541       0.221509      -0.367287       1.447407      -0.128030       1.736803          -0.000035
          114              H      -1.749719       0.245366      21.342088       0.089370       1.381417 0.10498846E+02  0.10974463E+03                                 2.005072                            1.861230      -1.228427       2.279115                    0.995162       3.772430      10.713969       0.473560       1.237342      -0.718654       0.042599       0.004116       0.017917       0.046396      -0.002571       0.002877      -0.000845       0.031391       0.027012      -0.020419       0.007041       0.013378              2.057193       2.373124       0.259115       0.526643       1.729211       0.088093       2.069244           0.000011
          115              H      -0.869009       7.401009      30.239579       0.095777       1.483112 0.11700136E+02  0.12654147E+03                                 2.166909                            2.018646      -1.261408       2.269845                    0.994270       3.924704      11.600043       0.433614       1.306053      -0.704067       0.014620       0.036458       0.027032       0.047682      -0.000297       0.012763       0.001747      -0.033890       0.000142      -0.023829       0.006688       0.017141              2.213752       2.036336       0.405038       0.368778       2.466864       0.557265       2.138058           0.000015
          116              H      -2.107497       7.770418      28.099425       0.113815       1.307029 0.93047827E+01  0.92934657E+02                                 1.831248                            1.680635      -0.965112       2.406496                    0.998747       3.343179       8.827637       0.538720       1.138339      -0.745136      -0.008791       0.031949      -0.015077       0.036405       0.001158       0.018904       0.000106      -0.033941       0.011728      -0.029613       0.014107       0.015506              1.893748       1.541915      -0.261720       0.129782       2.484667      -0.459201       1.654662          -0.000145
          117              H      -2.699514       5.510425      27.187878       0.111862       1.251337 0.92866221E+01  0.94740225E+02                                 1.917139                            1.783030      -1.156009       2.315266                    0.996747       3.745893      10.730108       0.467669       1.283780      -0.707560      -0.018968      -0.000576      -0.032265       0.037432       0.000874       0.018165      -0.002892      -0.022291       0.018465      -0.025010       0.007752       0.017259              1.967197       1.817621       0.125116       0.562592       1.637092       0.188338       2.446879           0.000049
          118              H      -2.304138       0.546536      29.413902       0.104145       1.143869 0.83752801E+01  0.83644677E+02                                 1.830978                            1.710500      -1.146370       2.313332                    0.996816       3.801985      10.936992       0.468154       1.310021      -0.700793      -0.016536      -0.025901      -0.018382       0.035808       0.006773       0.009872       0.001921      -0.028081       0.012891      -0.021127       0.005744       0.015383              1.887915       1.724426       0.354313       0.394604       1.998532       0.378872       1.940788           0.000120
          119              H      -1.489308      -0.223338      31.606899       0.121889       1.124926 0.75995094E+01  0.74186025E+02                                 1.827737                            1.639811      -1.113521       2.345169                    0.997100       3.653637      10.442109       0.472864       1.326885      -0.697509      -0.005547      -0.032946       0.014328       0.036353       0.002877       0.014678      -0.004997      -0.018177       0.021034      -0.021340       0.005510       0.015830              1.948030       1.446746       0.083323       0.028104       2.816053      -0.500101       1.581291          -0.000078
          120              H      -0.367311       1.741740      32.716609       0.099303       1.193807 0.87561982E+01  0.88164104E+02                                 1.874167                            1.743567      -1.021967       2.384318                    0.997274       3.683004      10.535099       0.467237       1.301946      -0.703968       0.020323      -0.005270       0.043309       0.048130       0.001138       0.013349      -0.007464      -0.019047       0.021810      -0.020493       0.003136       0.017357              1.929123       1.824882       0.019352       0.578727       1.609678      -0.051936       2.352809           0.000239
          121              H      -0.830658       3.095215      26.533942       0.132808       1.193222 0.91632363E+01  0.93358347E+02                                 1.878136                            1.787905      -1.308655       2.268336                    0.994451       3.650836      10.520318       0.459547       1.308192      -0.702811       0.031952       0.016780      -0.000239       0.036091       0.008766      -0.005941       0.004031       0.014304       0.018854      -0.016201       0.004594       0.011607              1.891719       2.364809       0.454016       0.099703       1.623784       0.102317       1.686565          -0.000017
          122              H      -1.657623       2.064550      24.651400       0.079793       1.316068 0.92393128E+01  0.93725150E+02                                 1.968314                            1.760130      -0.946465       2.411528                    0.997573       3.655772      10.293736       0.480185       1.257422      -0.714367       0.029532       0.001008      -0.034048       0.045082       0.006795      -0.008220       0.006894       0.027622       0.010991      -0.020440       0.003238       0.017202              2.116954       1.837886       0.057437      -0.655608       1.509016       0.032113       3.003961          -0.000029
          123              H      -5.010435       1.257422      26.388623       0.080420       1.331380 0.10100726E+02  0.10478455E+03                                 1.981523                            1.845758      -0.950639       2.410552                    0.997419       3.716768      10.587334       0.466803       1.264818      -0.713238      -0.040546      -0.021317       0.003015       0.045907       0.014405      -0.004800       0.003658       0.023488       0.013941      -0.021997       0.005071       0.016927              2.029260       2.502747       0.433233       0.015594       1.891478       0.078554       1.693556          -0.000048
          124              H      -4.281112       2.238416      28.330615       0.126315       0.962329 0.68842224E+01  0.65983853E+02                                 1.692384                            1.596107      -1.097460       2.366216                    0.996175       3.615674      10.455683       0.460493       1.387715      -0.685337      -0.016870       0.000898       0.030657       0.035003       0.009217      -0.006294       0.004996       0.007550       0.022149      -0.016169       0.005153       0.011016              1.745385       1.801147      -0.011656      -0.449958       1.371271       0.066111       2.063736          -0.000030
          125              H       6.398413      -2.058037      29.592248       0.096670       1.449246 0.11191892E+02  0.11941079E+03                                 2.105919                            1.952429      -1.279114       2.261393                    0.994177       3.882498      11.305375       0.449457       1.277257      -0.709765       0.015151       0.042338       0.017347       0.048197       0.002501       0.011834      -0.003104      -0.035344      -0.002737      -0.023754       0.005120       0.018635              2.171536       1.974265       0.494379       0.234093       2.675634       0.449562       1.864710          -0.000095
          126              H       5.153161      -2.281565      27.386041       0.112264       1.310767 0.94778688E+01  0.94989714E+02                                 1.825377                            1.690128      -0.980306       2.399333                    0.998661       3.350876       8.829484       0.540730       1.130212      -0.747343      -0.010194       0.025443      -0.022704       0.035591       0.003980       0.017454      -0.001318      -0.033200       0.013702      -0.028583       0.013469       0.015114              1.852420       1.550648      -0.196470       0.182229       2.098351      -0.526481       1.908260          -0.000045
          127              H       4.680133      -4.687460      27.035954       0.115150       1.258206 0.93848284E+01  0.95662986E+02                                 1.903587                            1.777569      -1.120073       2.334510                    0.997043       3.657238      10.354255       0.475917       1.262576      -0.712973      -0.016615      -0.008780      -0.033388       0.038313       0.004378       0.016300      -0.000301      -0.019739       0.030900      -0.023583       0.005100       0.018483              1.954915       1.752703       0.248469       0.475038       1.770974       0.385514       2.341067          -0.000050
          128              H       4.933975      -8.887665      30.431136       0.116914       1.312004 0.98611419E+01  0.10127166E+03                                 1.923218                            1.798103      -1.142462       2.324096                    0.997151       3.608439      10.091183       0.485078       1.229514      -0.721250      -0.019521      -0.032971      -0.011724       0.040070       0.014108       0.009593      -0.003050      -0.031413       0.005654      -0.025715       0.005523       0.020192              1.970156       1.784001       0.427919       0.320234       2.280529       0.351046       1.845939          -0.000077
          129              H       5.846666      -9.067706      32.789268       0.121805       1.175040 0.78579373E+01  0.76233484E+02                                 1.795991                            1.606272      -0.844359       2.475121                    0.999268       3.341576       9.077943       0.512753       1.231291      -0.721104      -0.004559      -0.031019       0.019669       0.037011       0.012414       0.013171      -0.003565      -0.029372       0.013852      -0.027329       0.010227       0.017102              1.918660       1.394561       0.023950       0.003455       2.531765      -0.717199       1.829653           0.000085
          130              H      12.783147       8.608444       0.303849       0.089879       1.235766 0.90507400E+01  0.91746838E+02                                 1.900025                            1.757866      -1.081588       2.342253                    0.997244       3.771462      10.770885       0.471933       1.280320      -0.707999       0.018859       0.003688       0.039736       0.044138       0.003807       0.010273      -0.011346      -0.014617       0.034837      -0.019771      -0.000609       0.020380              1.951951       1.810069       0.217453       0.524645       1.671573       0.282658       2.374212          -0.000124
          131              H       6.508652      -7.233051      27.035954       0.130693       1.186106 0.91025677E+01  0.92393638E+02                                 1.855822                            1.769602      -1.285536       2.277606                    0.994733       3.621284      10.344996       0.467745       1.290085      -0.706735       0.032434       0.013274      -0.001735       0.035088       0.005232      -0.006817       0.008303       0.011212       0.010211      -0.015161       0.004340       0.010821              1.869709       2.377052       0.404296       0.046223       1.627241       0.130492       1.604833          -0.000014
          132              H       5.669507      -8.583465      25.377995       0.090418       1.357613 0.98890219E+01  0.10095418E+03                                 1.940879                            1.776018      -0.810965       2.481859                    0.999024       3.452223       9.418159       0.501606       1.196114      -0.731093       0.033654      -0.008809      -0.033595       0.048361       0.004635      -0.010196       0.009868       0.027852       0.006264      -0.021674       0.002610       0.019065              2.023987       1.820220      -0.108624      -0.495353       1.656577       0.362653       2.595163          -0.000002
          133              H       2.217921      -8.872161      27.214300       0.089642       1.249997 0.90994845E+01  0.91207281E+02                                 1.843453                            1.707829      -0.897556       2.440122                    0.998554       3.463881       9.439858       0.508382       1.201997      -0.728390      -0.042693      -0.019474       0.009051       0.047789       0.009771      -0.010357       0.006805       0.021908       0.011274      -0.020924       0.003301       0.017622              1.900360       2.348018       0.507710       0.003213       1.829606       0.087802       1.523455          -0.000006
          134              H       2.992847      -7.534164      28.964734       0.133888       1.121198 0.83272070E+01  0.82623652E+02                                 1.790075                            1.693847      -1.066130       2.384801                    0.996977       3.485743       9.829930       0.477772       1.292053      -0.706802      -0.019178       0.006735       0.032336       0.038194       0.009366      -0.006866       0.008026       0.011986       0.003937      -0.017505       0.006170       0.011335              1.826101       1.849041      -0.127028      -0.416042       1.536493       0.296052       2.092769           0.000006
          135              H       2.760582       3.005216      31.534240       0.090244       1.268232 0.98805835E+01  0.10203383E+03                                 1.915508                            1.826745      -1.025437       2.372627                    0.997798       3.728914      10.630397       0.468317       1.266498      -0.712330       0.024062      -0.005637      -0.039903       0.046936      -0.013336      -0.009128       0.001878       0.020333       0.018836      -0.020142       0.000409       0.019733              1.917140       1.753845      -0.049148      -0.237296       1.499819       0.080272       2.497755           0.000103
          136              H       9.791834      17.871912       0.627514       0.124021       1.145541 0.80455367E+01  0.79754841E+02                                 1.859129                            1.695509      -1.207673       2.304733                    0.995618       3.696974      10.685317       0.461135       1.339912      -0.695050       0.033954      -0.012985       0.005154       0.036716      -0.010324      -0.001051       0.001051       0.014960       0.034464      -0.018500       0.006597       0.011903              1.977318       2.715771      -0.558097       0.227310       1.746310      -0.131529       1.469873          -0.000006
          137              H       8.373302      18.710105       2.510057       0.106439       1.113517 0.82390661E+01  0.82445253E+02                                 1.836655                            1.725369      -1.269776       2.258123                    0.994963       3.930194      11.542862       0.451753       1.354931      -0.690718       0.015801      -0.002952       0.031555       0.035413      -0.009998       0.004856      -0.000165       0.010816       0.036823      -0.017692       0.003275       0.014417              1.879000       1.709912      -0.092527       0.285520       1.448643      -0.146652       2.478445           0.000043
          138              H       3.408820      20.892483       2.615743       0.108194       1.163127 0.88015819E+01  0.89363716E+02                                 1.878498                            1.775396      -1.252616       2.267987                    0.994702       3.922658      11.530129       0.449205       1.342954      -0.693622      -0.015942      -0.000940       0.031901       0.035675      -0.008129      -0.004349      -0.000141       0.016275       0.035441      -0.017521       0.003695       0.013826              1.905194       1.783136      -0.094988      -0.264029       1.433044       0.135844       2.499403           0.000032
          139              H       1.891962      21.643733       0.825677       0.118467       1.116859 0.76119426E+01  0.75329022E+02                                 1.902446                            1.700118      -1.488410       2.167487                    0.992503       4.034479      12.122906       0.434656       1.423947      -0.676288      -0.036385       0.008487       0.004956       0.037689      -0.010433       0.000537      -0.002345       0.020379       0.026796      -0.019186       0.008096       0.011090              2.062946       3.016189      -0.561735      -0.316467       1.647072       0.147872       1.525579          -0.000020
          140              H      -2.780195       5.777427      31.666348       0.094404       1.195518 0.92055423E+01  0.93670267E+02                                 1.861290                            1.778400      -0.977362       2.399277                    0.997960       3.700565      10.572855       0.467211       1.288370      -0.707209      -0.023971       0.008692      -0.041327       0.048560      -0.012201       0.009147      -0.002940       0.021348       0.029260      -0.021131       0.000997       0.020134              1.864858       1.727269      -0.062047       0.223617       1.459534      -0.187661       2.407771           0.000107
          141              H       5.858605      21.960394       3.329128       0.136869       1.078681 0.80547555E+01  0.78461527E+02                                 1.682354                            1.620465      -0.946674       2.438967                    0.998682       3.260193       8.813774       0.514332       1.222527      -0.723923      -0.003277       0.033203      -0.021297       0.039582      -0.001603      -0.002099      -0.004561      -0.034611       0.007880      -0.018946       0.001523       0.017423              1.683177       1.405847      -0.097508       0.059242       1.923616      -0.302745       1.720066          -0.000053
          142              H       6.087297      21.994555       5.614601       0.075663       1.459654 0.10982671E+02  0.11485629E+03                                 2.015285                            1.856328      -0.983389       2.395102                    0.998104       3.585906       9.833823       0.497767       1.176611      -0.735648       0.001181       0.040449       0.015710       0.043409      -0.000072       0.003257      -0.000995      -0.038461       0.013442      -0.021873       0.004802       0.017072              2.074333       1.594582      -0.086910      -0.009368       2.536463       0.600075       2.091954          -0.000057
          143              H       6.059513      18.120291       5.845790       0.084052       1.386692 0.10363588E+02  0.10690356E+03                                 1.952611                            1.808371      -0.888845       2.438947                    0.998399       3.513765       9.594162       0.501797       1.183304      -0.734040      -0.003902      -0.041519       0.020699       0.046557       0.002610      -0.000480      -0.001664      -0.039568       0.011282      -0.021841       0.003569       0.018273              1.992495       1.599483      -0.110165       0.060564       2.271811      -0.551936       2.106191          -0.000049
          144              H       5.956393      17.934016       3.573528       0.133672       1.136168 0.85789417E+01  0.85416250E+02                                 1.785315                            1.705298      -1.027025       2.404085                    0.997721       3.401020       9.483271       0.483951       1.271154      -0.712525      -0.003890      -0.032055      -0.017655       0.036801       0.003038       0.003885       0.000788      -0.022531       0.015779      -0.014993       0.005498       0.009495              1.801515       1.446074      -0.020498       0.013028       2.248130       0.349294       1.710342          -0.000055
          145              H      -2.352829      23.143217      13.091928       0.096386       1.466817 0.11415141E+02  0.12259870E+03                                 2.140366                            1.984729      -1.270574       2.264383                    0.994469       3.912302      11.491864       0.440706       1.294054      -0.706278      -0.040249       0.015722       0.020792       0.047953      -0.017304      -0.006779      -0.009840       0.008535       0.001289      -0.023890       0.006241       0.017648              2.202026       2.807994      -0.192683      -0.583230       1.798256       0.086128       1.999827           0.000165
          146              H      -1.555153      24.037265      10.872509       0.112230       1.286483 0.91798660E+01  0.91184658E+02                                 1.795381                            1.657028      -0.959283       2.406779                    0.998852       3.317351       8.675266       0.549751       1.121643      -0.749477      -0.016078       0.024598      -0.019867       0.035472      -0.015640      -0.009866      -0.013144       0.010255       0.011544      -0.027107       0.012541       0.014566              1.840020       1.709874      -0.324120       0.266979       2.001543      -0.456504       1.808643          -0.000133
          147              H       0.535089      22.842076      10.311049       0.103636       1.291379 0.96409043E+01  0.99963186E+02                                 2.003053                            1.848467      -1.298069       2.243450                    0.994848       3.987904      11.777485       0.444475       1.329036      -0.696661       0.013892       0.004299      -0.031602       0.034787      -0.012380      -0.007871      -0.009626       0.004650       0.025884      -0.021964       0.008281       0.013683              2.085519       2.019811       0.096866      -0.579512       1.603552      -0.199881       2.633193           0.000170
          148              H       3.700710      19.542138      13.237247       0.118188       1.307732 0.97965174E+01  0.10035051E+03                                 1.913354                            1.787831      -1.138522       2.325663                    0.997358       3.581190       9.972189       0.488704       1.223524      -0.722795       0.035450      -0.005325      -0.015049       0.038879      -0.013322      -0.008618      -0.011007       0.026205      -0.005055      -0.025556       0.005237       0.020319              1.955310       2.367672      -0.163288      -0.514873       1.527434       0.026639       1.970823           0.000208
          149              H       3.371610      18.474245      15.496298       0.118141       1.177759 0.80022985E+01  0.77465535E+02                                 1.751538                            1.587752      -0.841915       2.472943                    0.999382       3.274911       8.694125       0.535588       1.181359      -0.733521       0.027321      -0.020712       0.016985       0.038261      -0.012991      -0.007227      -0.014491       0.023587       0.014031      -0.027915       0.012541       0.015374              1.847134       2.030694      -0.572811       0.408513       1.874811      -0.364833       1.635895          -0.000094
          150              H       1.101884      19.092021      16.308764       0.093944       1.337241 0.10010128E+02  0.10420881E+03                                 2.014652                            1.858192      -1.211378       2.283621                    0.995913       3.883101      11.290701       0.454850       1.293519      -0.705180      -0.013968      -0.017268       0.040293       0.046009      -0.007957       0.001095      -0.016551       0.007041       0.020483      -0.019859       0.000441       0.019418              2.080776       2.022638       0.181461      -0.575785       1.681460      -0.331943       2.538231           0.000438
          151              H       2.981530      22.975570      11.222596       0.123231       1.038632 0.76639154E+01  0.75802051E+02                                 1.802617                            1.700595      -1.382568       2.228807                    0.991679       3.886992      11.591206       0.437616       1.415085      -0.678868      -0.008189       0.029799       0.018652       0.036096       0.002674      -0.008689       0.008161      -0.014284      -0.003092      -0.015201       0.002333       0.012868              1.849931       1.512785      -0.093132      -0.151032       2.353060       0.405377       1.683949          -0.000009
          152              H       4.614596      22.779985       9.571243       0.084248       1.507643 0.11676595E+02  0.12518293E+03                                 2.124879                            1.964695      -1.168472       2.309362                    0.994709       3.815060      10.927140       0.460863       1.239668      -0.719237       0.023340       0.038988      -0.011181       0.046796       0.011148      -0.014665       0.003068      -0.014988      -0.016553      -0.022897       0.005571       0.017326              2.171554       2.043795       0.484948      -0.309377       2.557504      -0.292359       1.913361          -0.000042
          153              H       3.843027      18.902614       9.234367       0.087057       1.358888 0.99558738E+01  0.10080683E+03                                 1.864081                            1.722728      -0.948007       2.413025                    0.997943       3.388732       8.914662       0.541141       1.117855      -0.750950       0.001126      -0.042475      -0.019345       0.046687       0.008202      -0.011030       0.005314      -0.024068      -0.019851      -0.021297       0.003255       0.018042              1.925841       1.639878      -0.265109      -0.239286       2.247985       0.525861       1.889660          -0.000020
          154              H       2.221763      19.011276      10.905536       0.136405       1.185057 0.90272717E+01  0.90844665E+02                                 1.816528                            1.734071      -1.158027       2.342309                    0.996196       3.450681       9.608371       0.487253       1.249133      -0.717121      -0.018993      -0.031573       0.010264       0.038249       0.006336      -0.011065       0.003197      -0.024440      -0.028841      -0.020801       0.002219       0.018582              1.823447       1.828279       0.395825      -0.259562       1.994540      -0.157544       1.647522           0.000019
          155              H      -3.068287      22.289531      16.302158       0.095977       1.313921 0.98519568E+01  0.10196589E+03                                 1.985296                            1.840636      -1.089258       2.348022                    0.996692       3.762615      10.842826       0.458912       1.289569      -0.707026       0.017467       0.018007       0.040746       0.047850      -0.007008       0.002490       0.017677       0.005564       0.025103      -0.021212       0.001089       0.020123              2.037308       2.046323       0.206837       0.529913       1.701848       0.351259       2.363754           0.000394
          156              H      -5.399308      22.851419      15.601985       0.120733       1.113673 0.72453710E+01  0.68789334E+02                                 1.718131                            1.529698      -0.855564       2.468670                    0.999222       3.303065       8.839346       0.532677       1.211105      -0.725033      -0.026212       0.019471       0.016547       0.036606      -0.011234       0.007380       0.014062       0.024722       0.010404      -0.026708       0.011063       0.015645              1.852354       2.018505      -0.612975      -0.485862       1.875957       0.427814       1.662601          -0.000129
          157              H       9.095411      21.755561      13.382566       0.116871       1.325245 0.99884616E+01  0.10259083E+03                                 1.917166                            1.795592      -1.126455       2.332033                    0.997278       3.554253       9.840264       0.492661       1.210453      -0.726317      -0.036180       0.006753      -0.014516       0.039564      -0.013732       0.009260       0.011349       0.027307      -0.003653      -0.026626       0.005633       0.020992              1.949087       2.389648      -0.151254       0.494386       1.547595       0.023728       1.910017           0.000198
          158              H      -2.814958      18.284849      10.496001       0.103395       1.219496 0.87126406E+01  0.88459394E+02                                 1.955153                            1.774126      -1.326444       2.226385                    0.994640       4.038344      11.968377       0.445309       1.354722      -0.690365      -0.016858      -0.008503      -0.029476       0.035004      -0.009932       0.009009       0.013258       0.006128       0.016937      -0.022377       0.007534       0.014842              2.083955       2.020134       0.181428       0.664803       1.609222       0.304189       2.622508           0.000217
          159              H      -0.590446      17.189007      10.991407       0.113792       1.269346 0.90594595E+01  0.89685827E+02                                 1.777072                            1.644457      -0.972706       2.401393                    0.998772       3.309746       8.638828       0.552727       1.119371      -0.749909       0.016999      -0.024022      -0.020596       0.035919      -0.013809       0.010150       0.015636       0.015046       0.005493      -0.028200       0.013148       0.015052              1.819962       1.686943      -0.304823      -0.256941       1.977485       0.458944       1.795457          -0.000108
          160              H       0.260506      18.188628      13.098533       0.091607       1.484548 0.11569374E+02  0.12476216E+03                                 2.161543                            1.999979      -1.254670       2.266421                    0.994544       3.969578      11.711255       0.438087       1.296499      -0.705439       0.041328      -0.014076       0.019196       0.047693      -0.016405       0.006485       0.010768       0.011115       0.000740      -0.023942       0.006663       0.017278              2.229405       2.925970      -0.119458       0.573154       1.777335      -0.036410       1.984909           0.000170
          161              H      -4.239057      21.948017      10.601687       0.134079       1.166014 0.88271173E+01  0.88340747E+02                                 1.799469                            1.716889      -1.095572       2.371199                    0.997160       3.420091       9.499313       0.488728       1.252267      -0.716616       0.021275       0.028881       0.003111       0.036005       0.007687       0.008716      -0.007887      -0.016800      -0.012868      -0.018241       0.003458       0.014783              1.805964       1.883898       0.472905       0.157445       1.981035       0.045577       1.552959           0.000037
          162              H       9.024938      21.848668       8.989967       0.085010       1.347390 0.98409986E+01  0.99399976E+02                                 1.858659                            1.716933      -0.895644       2.437214                    0.998472       3.371829       8.872452       0.539834       1.123307      -0.749698       0.002392       0.035224      -0.029224       0.045831       0.012234       0.007070      -0.012241      -0.014123      -0.007083      -0.021417       0.002992       0.018425              1.910406       1.557259      -0.124412       0.176262       2.038104      -0.571757       2.135854          -0.000056
          163              H       7.797185      18.374875      10.251600       0.077946       1.524332 0.11988005E+02  0.12943279E+03                                 2.139500                            1.988961      -1.212456       2.284061                    0.994090       3.898390      11.223115       0.458429       1.237476      -0.719206      -0.029817      -0.035975       0.000480       0.046727       0.015916       0.008411      -0.010057      -0.005660      -0.009573      -0.023024       0.004934       0.018090              2.180980       2.272308       0.574812       0.183475       2.452587       0.085289       1.818045          -0.000019
          164              H       9.426170      18.322110      11.909559       0.132189       1.066436 0.78682952E+01  0.78087788E+02                                 1.819281                            1.712815      -1.338924       2.257802                    0.992489       3.757855      11.108776       0.441399       1.398208      -0.683082       0.003065      -0.026084       0.026555       0.037349       0.005512       0.006977      -0.011050      -0.004874       0.005986      -0.015699       0.002826       0.012873              1.868112       1.478366      -0.011957       0.123857       2.196861      -0.538834       1.929110          -0.000002
          165              H      -1.868503      17.713669      14.981076       0.083485       1.176280 0.87980936E+01  0.88929727E+02                                 1.865326                            1.753862      -1.101088       2.332545                    0.996494       3.852969      11.139737       0.462183       1.311093      -0.700856      -0.011461      -0.019312      -0.037970       0.044114       0.005224       0.007684       0.006921      -0.026663       0.019038      -0.019177       0.001443       0.017734              1.909001       1.565717       0.216884       0.206829       1.682361       0.321391       2.478927           0.000194
          166              H      -1.882678      16.431573      17.114624       0.116905       1.184241 0.84286185E+01  0.84615467E+02                                 1.904966                            1.739226      -1.195693       2.302439                    0.995732       3.798080      11.083865       0.453342       1.345820      -0.693581      -0.011360      -0.031988       0.007423       0.034748       0.005215       0.002623       0.004300      -0.026349       0.036316      -0.020321       0.005029       0.015292              2.017576       1.592697       0.403247      -0.081324       2.865888      -0.339221       1.594143           0.000020
          167              H      -1.314075      18.042755      18.931113       0.106698       1.203374 0.90346795E+01  0.92562372E+02                                 1.939394                            1.811207      -1.328061       2.233438                    0.993462       4.015406      11.953144       0.439066       1.361616      -0.689511      -0.001904      -0.015031       0.032226       0.035610       0.005317       0.004908      -0.003407      -0.018679       0.038140      -0.018132       0.003984       0.014148              1.999283       1.481095       0.098050       0.050459       1.775749      -0.361246       2.741006           0.000118
          168              H       2.984566      -7.701858      18.858453       0.107602       1.187674 0.90168761E+01  0.92353691E+02                                 1.925001                            1.812373      -1.319260       2.239646                    0.993495       3.998862      11.910315       0.437762       1.366062      -0.688805       0.007465       0.015077       0.033092       0.037123       0.005065       0.000091       0.002800      -0.019651       0.044034      -0.018403       0.003068       0.015335              1.969226       1.489820       0.141792       0.146076       1.771739       0.326244       2.646117           0.000069
          169              H       3.185092      -6.056547      17.002332       0.118914       1.197649 0.84938273E+01  0.85783559E+02                                 1.942213                            1.761144      -1.361152       2.224353                    0.994329       3.945814      11.704442       0.442882       1.369360      -0.687771       0.012376       0.031910       0.007376       0.035011       0.003846       0.003336      -0.001659      -0.024756       0.038804      -0.019814       0.006311       0.013502              2.070020       1.613175       0.438184       0.092148       3.022100       0.316258       1.574785           0.000092
          170              H      -0.328747      23.698910      14.862178       0.087160       1.203347 0.91388044E+01  0.92966886E+02                                 1.873786                            1.773785      -1.040473       2.361834                    0.997658       3.795601      10.898278       0.466362       1.291053      -0.705742       0.005462       0.021604      -0.039354       0.045225       0.005031      -0.002492      -0.008675      -0.029999       0.017215      -0.018741      -0.000275       0.019016              1.897557       1.513347       0.120929      -0.002933       1.678449      -0.294190       2.500876           0.000165
          171              H      -2.580421      20.547995      20.021006       0.141489       1.074515 0.80819507E+01  0.79221876E+02                                 1.721948                            1.659058      -0.854856       2.492912                    0.999315       3.263196       9.007997       0.489259       1.277139      -0.712178      -0.035886      -0.003047      -0.017092       0.039865       0.000166       0.006309      -0.000535       0.029774       0.008657      -0.016349      -0.000043       0.016392              1.728970       2.101554       0.150964       0.302147       1.430857       0.061861       1.654500           0.000013
          172              H       0.897828     -10.439900      22.293268       0.089055       1.398464 0.10612780E+02  0.11112784E+03                                 2.027856                            1.877539      -1.041776       2.371868                    0.996900       3.682938      10.435855       0.469605       1.245604      -0.718153      -0.040029      -0.003192       0.022665       0.046111      -0.002284      -0.003261       0.000250       0.032827       0.024802      -0.020705       0.006474       0.014231              2.088519       2.235394       0.167365      -0.592947       1.709345      -0.089508       2.320818           0.000015
          173              H       1.656200      20.755998      21.791256       0.087374       1.441188 0.11032957E+02  0.11624058E+03                                 2.039043                            1.892145      -1.167265       2.311582                    0.995669       3.687028      10.358675       0.477740       1.216881      -0.724925       0.044831      -0.000150       0.011753       0.046346      -0.005346       0.001662       0.000710       0.034384       0.018931      -0.021192       0.006075       0.015118              2.084263       2.600027       0.155445       0.471473       1.714671       0.003766       1.938092           0.000031
          174              H       1.383544      20.759090      19.512389       0.138789       1.041582 0.77386072E+01  0.75019649E+02                                 1.682264                            1.618923      -0.826439       2.503154                    0.999487       3.248319       8.910412       0.497477       1.270050      -0.713340       0.030158       0.003596      -0.025085       0.039391       0.000661      -0.007605       0.001344       0.025964       0.016473      -0.015867       0.000035       0.015833              1.694672       1.894409       0.110631      -0.374410       1.396255      -0.081305       1.793351           0.000030
          175              H       0.689882      18.210435      26.573575       0.074287       1.530278 0.11963048E+02  0.12956500E+03                                 2.167880                            2.002175      -1.408507       2.198463                    0.992799       4.012920      11.708641       0.450056       1.256589      -0.713863       0.045158      -0.001290       0.002004       0.045221       0.003138       0.001008      -0.012700       0.029598      -0.005310      -0.022188       0.006166       0.016021              2.234764       3.096322      -0.136310      -0.053480       1.790590      -0.069015       1.817380          -0.000011
          176              H      -0.420994      17.015258      28.205112       0.129523       1.019382 0.73992805E+01  0.72305642E+02                                 1.764710                            1.659641      -1.250877       2.295381                    0.993869       3.713649      10.889643       0.449007       1.395950      -0.683432       0.016330      -0.017163       0.025594       0.034876      -0.000245       0.002570      -0.010296       0.015239       0.006634      -0.014973       0.004988       0.009985              1.823952       1.842512      -0.332332       0.351417       1.684635      -0.427702       1.944710          -0.000011
          177              H      -3.892658      18.433951      26.712289       0.137212       1.152484 0.87914956E+01  0.88227393E+02                                 1.813660                            1.736211      -1.082279       2.379980                    0.997295       3.443054       9.694973       0.474670       1.285800      -0.709218      -0.036851       0.001567      -0.000518       0.036888      -0.005246       0.001736      -0.011489       0.015855      -0.008984      -0.016650       0.003408       0.013242              1.820278       2.403166       0.041411      -0.086778       1.449200      -0.084566       1.608467          -0.000007
          178              H       0.486159     -11.486060      25.133595       0.079693       1.392030 0.10160920E+02  0.10449586E+03                                 1.972378                            1.797134      -0.950749       2.412504                    0.998164       3.551451       9.742888       0.499667       1.191954      -0.731309      -0.026937       0.019223      -0.030391       0.044931      -0.005252       0.003677      -0.014032       0.027383      -0.008538      -0.022483       0.004000       0.018483              2.076022       1.751738      -0.182412       0.374962       1.974475      -0.568509       2.501853          -0.000001
          179              H       0.572073     -11.467409      29.559221       0.114553       1.234894 0.90517120E+01  0.91016206E+02                                 1.846067                            1.720134      -1.104349       2.340384                    0.997521       3.558727       9.856982       0.496927       1.225816      -0.721584       0.021363       0.027711      -0.013645       0.037556       0.013811      -0.013940       0.002096      -0.025968      -0.005138      -0.025877       0.005319       0.020558              1.896213       1.820299       0.425122      -0.392655       2.005057      -0.326974       1.863283           0.000008
          180              H      -0.482878     -10.868252      31.719191       0.119438       1.186743 0.79021656E+01  0.76641976E+02                                 1.794187                            1.600203      -0.861970       2.465190                    0.999169       3.345716       9.038478       0.519697       1.215165      -0.724695       0.007444       0.032878       0.015487       0.037097       0.011569      -0.015890       0.005114      -0.022913       0.000957      -0.026700       0.010322       0.016378              1.930307       1.404900       0.044101      -0.002065       2.683817       0.646158       1.702204          -0.000012
          181              H      -1.835773     -12.845737      32.478814       0.097044       1.295232 0.96890259E+01  0.99869677E+02                                 1.964336                            1.823539      -1.151844       2.317953                    0.996536       3.763676      10.826274       0.461712       1.287008      -0.707326      -0.028203       0.003860       0.040032       0.049121       0.002029      -0.016498       0.012565      -0.014041       0.017558      -0.023176       0.001276       0.021900              2.019250       2.032060       0.124684      -0.629570       1.669329      -0.061203       2.356359           0.000001
          182              H      -2.323996      14.944629      26.778343       0.104163       1.164023 0.82337975E+01  0.82194206E+02                                 1.875743                            1.710656      -1.262818       2.257920                    0.995368       3.916308      11.404101       0.460372       1.332774      -0.695133       0.016100       0.003748      -0.030630       0.034806       0.003071      -0.016254       0.006513      -0.019834       0.016534      -0.023378       0.006467       0.016911              1.977795       1.932591       0.238220      -0.652455       1.590688      -0.261076       2.410105          -0.000001
          183              H      -3.151830      12.647392      27.286959       0.113617       1.305034 0.93264504E+01  0.93026989E+02                                 1.814648                            1.671822      -0.970564       2.405327                    0.998561       3.330090       8.732439       0.546410       1.123815      -0.748964       0.007080      -0.029832      -0.019717       0.036453       0.006550      -0.020136       0.003242      -0.028887       0.001726      -0.029810       0.013779       0.016031              1.861263       1.518973      -0.175710      -0.136766       2.279333       0.498860       1.785484          -0.000087
          184              H      -4.579664      12.815040      29.347848       0.092710       1.488162 0.11459187E+02  0.12327640E+03                                 2.161540                            1.987803      -1.283380       2.252627                    0.994678       3.974466      11.710860       0.440307       1.293077      -0.705918      -0.020277      -0.038156       0.017997       0.046807       0.005563      -0.013126       0.003958      -0.031525      -0.010165      -0.024022       0.005440       0.018582              2.247498       2.251532       0.609374      -0.411426       2.511040      -0.452289       1.979921          -0.000053
          185              H      -4.885546     -14.028513      31.124704       0.094530       1.230937 0.93312508E+01  0.95117605E+02                                 1.884760                            1.779728      -0.992801       2.387929                    0.998228       3.704844      10.538506       0.472048       1.272913      -0.710497      -0.021990       0.009695      -0.041604       0.048046      -0.014855       0.009492      -0.003006       0.019182       0.025446      -0.022053       0.000976       0.021077              1.911364       1.730176      -0.074706       0.251156       1.477614      -0.155573       2.526303          -0.000015
          186              H      -0.192120       2.024057       0.297244       0.122166       1.175029 0.83063651E+01  0.82957894E+02                                 1.890075                            1.723397      -1.078693       2.364750                    0.996666       3.693243      10.696823       0.457371       1.340883      -0.695275      -0.035648       0.009906       0.008455       0.037953      -0.010383      -0.000003      -0.002960       0.018869       0.036963      -0.020414       0.007583       0.012831              2.000693       2.748349      -0.541512      -0.274839       1.707144       0.128049       1.546586          -0.000018
          187              H       1.327714       1.272807       2.113732       0.106940       1.208823 0.90379778E+01  0.92418186E+02                                 1.932690                            1.802466      -1.275495       2.258327                    0.994467       3.953927      11.681666       0.444351       1.348013      -0.692638      -0.014434       0.007096       0.032336       0.036115      -0.010598      -0.002335       0.004243       0.017164       0.041418      -0.020775       0.005031       0.015744              1.988783       1.740476      -0.123352      -0.276571       1.489149       0.157890       2.736724          -0.000005
          188              H       2.259640      -1.412476       2.972436       0.148792       1.056534 0.78145025E+01  0.75781895E+02                                 1.690273                            1.622297      -0.857602       2.496937                    0.999439       3.168229       8.633096       0.500094       1.262963      -0.715833      -0.026533      -0.023232      -0.021333       0.041216       0.015559       0.003562       0.004917      -0.000357       0.010762      -0.017397       0.000847       0.016550              1.703157       1.784193       0.301339       0.289217       1.616313       0.215833       1.708965          -0.000038
          189              H       2.352136      -1.400045       5.290935       0.083782       1.443304 0.11047282E+02  0.11628707E+03                                 2.038970                            1.892139      -0.981217       2.396100                    0.997560       3.637757      10.174965       0.478793       1.215296      -0.726048      -0.029160      -0.031210       0.018243       0.046445       0.017078      -0.001159      -0.001399      -0.008904       0.018660      -0.020759       0.005841       0.014918              2.090393       2.159232       0.358868      -0.414983       1.962744      -0.378898       2.149205          -0.000043
          190              H       4.812513      -2.151279       9.908119       0.084277       1.458441 0.11271108E+02  0.11981466E+03                                 2.082891                            1.933440      -1.139702       2.324124                    0.995238       3.771452      10.768790       0.463273       1.243729      -0.718398      -0.035309      -0.029790       0.005788       0.046558       0.014569       0.003532      -0.011357       0.011578      -0.003923      -0.021530       0.004372       0.017158              2.134196       2.464976       0.576492       0.017909       2.203904      -0.099908       1.733709          -0.000040
          191              H       6.544623      -2.281654      11.466996       0.128563       1.084054 0.79658342E+01  0.79105167E+02                                 1.824563                            1.711466      -1.258022       2.291869                    0.993522       3.722924      10.920992       0.447297       1.378912      -0.687145       0.000059      -0.022605       0.027946       0.035944       0.007045       0.004258      -0.011292       0.002169       0.006538      -0.015729       0.004062       0.011667              1.891017       1.478514       0.080699       0.065338       2.089285      -0.597369       2.105253          -0.000012
          192              H       8.406639       0.720270       9.551427       0.136922       1.117471 0.85483971E+01  0.85606335E+02                                 1.807962                            1.735952      -1.077249       2.382950                    0.997268       3.502356      10.010246       0.462661       1.321971      -0.700878       0.030897       0.020924      -0.004300       0.037562       0.006681       0.003771      -0.010578       0.004217      -0.000800      -0.014993       0.004915       0.010077              1.814702       2.099423       0.461929       0.030463       1.717917      -0.079553       1.626767           0.000008
          193              H       6.608769       0.794766       8.045393       0.089952       1.389906 0.10147522E+02  0.10486151E+03                                 2.008951                            1.825666      -0.958926       2.412115                    0.997641       3.594711      10.052773       0.481212       1.231725      -0.721612       0.008263       0.031225      -0.036130       0.048463       0.013524       0.004089      -0.016102      -0.001305      -0.004773      -0.022993       0.003453       0.019540              2.122468       1.719459      -0.045965       0.059268       1.941171      -0.657022       2.706775          -0.000007
          194              H      -2.195048      -2.374780      12.398359       0.094759       1.468078 0.11424019E+02  0.12281931E+03                                 2.140063                            1.983461      -1.299420       2.245134                    0.994449       3.984018      11.740129       0.441163       1.291397      -0.706058       0.042460      -0.011212       0.018204       0.047538      -0.014502       0.005491       0.011986       0.010879      -0.009905      -0.022620       0.005133       0.017487              2.207234       2.912918      -0.064780       0.569883       1.751040       0.007056       1.957743           0.000012
          195              H      11.823572      -3.545142      10.324260       0.114814       1.309269 0.93617609E+01  0.93413438E+02                                 1.813838                            1.671164      -0.995212       2.394121                    0.998371       3.330548       8.718762       0.548710       1.118695      -0.750253       0.017132      -0.025568      -0.020091       0.036754      -0.014165       0.011254       0.017303       0.015842       0.001606      -0.030296       0.014008       0.016288              1.862436       1.749660      -0.388984      -0.285549       2.044704       0.449436       1.792946          -0.000074
          196              H       9.587945      -2.588997       9.828854       0.103108       1.179934 0.84772827E+01  0.85080626E+02                                 1.879242                            1.726460      -1.244405       2.266076                    0.995636       3.896552      11.306191       0.462854       1.318523      -0.698339      -0.013969      -0.009803      -0.030186       0.034676      -0.009312       0.006657       0.016055       0.008662       0.012115      -0.023172       0.007453       0.015719              1.968040       1.960770       0.190553       0.604172       1.561865       0.288644       2.381483           0.000013
          197              H       6.381163       0.779270      12.556889       0.112864       1.304199 0.97537421E+01  0.99853780E+02                                 1.912494                            1.784625      -1.115422       2.333641                    0.997442       3.607897      10.060281       0.488606       1.224486      -0.722286      -0.034423       0.004800      -0.015532       0.038068      -0.012710       0.009790       0.009902       0.029698      -0.001328      -0.025842       0.004248       0.021594              1.963257       2.398899      -0.071701       0.553405       1.533335       0.070127       1.957535           0.000015
          198              H       6.632717       1.980676      14.710254       0.121692       1.175104 0.79472064E+01  0.76698926E+02                                 1.739506                            1.575124      -0.841551       2.473946                    0.999396       3.249410       8.576558       0.542107       1.170701      -0.736149      -0.028601       0.018469       0.017246       0.038165      -0.010414       0.005568       0.016510       0.024709       0.008309      -0.027551       0.012708       0.014843              1.838854       2.070131      -0.573676      -0.409161       1.834154       0.344486       1.612277          -0.000013
          199              H       9.006474       1.598842      15.509509       0.097094       1.352163 0.10151913E+02  0.10600697E+03                                 2.029881                            1.872236      -1.206127       2.290091                    0.996085       3.848592      11.190105       0.453017       1.294806      -0.705338       0.015384       0.021761       0.038947       0.047192      -0.006734       0.000358       0.017375       0.005177       0.015339      -0.019752       0.000873       0.018880              2.098168       2.040429       0.260941       0.536127       1.806905       0.443315       2.447169           0.000065
          200              H      10.581495      -3.067047      14.181821       0.091754       1.209392 0.91823879E+01  0.93348540E+02                                 1.870478                            1.771071      -0.992280       2.386886                    0.998015       3.731757      10.646880       0.470334       1.280996      -0.708432      -0.008580      -0.022898      -0.040398       0.047222       0.004311       0.006453       0.007784      -0.032351       0.019026      -0.021059       0.001584       0.019475              1.895652       1.516584       0.129930       0.080528       1.673708       0.283830       2.496665           0.000041
          201              H      10.545312      -4.352247      16.355002       0.118279       1.176213 0.83777971E+01  0.83769428E+02                                 1.881393                            1.723207      -1.091266       2.352050                    0.997150       3.717517      10.739404       0.460865       1.329157      -0.697479      -0.009235      -0.033445       0.007262       0.035448       0.002379       0.000359       0.004767      -0.027916       0.039917      -0.020812       0.004815       0.015997              1.982549       1.524497       0.262131      -0.076556       2.878153      -0.313969       1.544997           0.000128
          202              H      10.854478      -2.706916      18.184701       0.109892       1.190924 0.90258299E+01  0.92271408E+02                                 1.916200                            1.804434      -1.266193       2.266398                    0.994358       3.920086      11.583742       0.442894       1.352777      -0.691964      -0.003274      -0.016163       0.033432       0.037278       0.004362       0.003312      -0.003293      -0.021500       0.042464      -0.019135       0.003906       0.015229              1.960675       1.476736       0.083405      -0.010790       1.751793      -0.321250       2.653497           0.000005
          203              H       9.160284      -0.282392      19.043405       0.140758       1.043079 0.77140658E+01  0.74956256E+02                                 1.705338                            1.632564      -0.840944       2.500728                    0.999260       3.279505       9.098856       0.486512       1.295652      -0.707575      -0.033766      -0.006602      -0.020683       0.040143       0.002284       0.006820      -0.000993       0.026434       0.014176      -0.015906       0.000577       0.015329              1.728882       2.001909       0.221563       0.367395       1.447634       0.128064       1.737103          -0.000014
          204              H       9.190731      -0.245126      21.342088       0.090119       1.384363 0.10528165E+02  0.11016424E+03                                 2.010935                            1.866157      -1.246787       2.271955                    0.995016       3.775761      10.740525       0.471893       1.240438      -0.717967      -0.042263      -0.004267       0.017475       0.045932      -0.002619      -0.003002       0.000860       0.030863       0.027058      -0.020175       0.006848       0.013327              2.063393       2.381002       0.260442      -0.529344       1.733710      -0.088580       2.075466           0.000019
          205              H      -2.445044      22.922748       2.787484       0.094476       1.481853 0.11683873E+02  0.12628216E+03                                 2.162561                            2.014800      -1.246634       2.274809                    0.994549       3.924496      11.583766       0.434953       1.302891      -0.704714       0.014473       0.036547      -0.027455       0.047947       0.000067      -0.012867      -0.001871      -0.034151       0.000058      -0.024000       0.006647       0.017353              2.209225       2.032265       0.403836      -0.367528       2.461784      -0.555654       2.133626           0.000061
          206              H      11.198470      23.292181       4.927638       0.114037       1.296917 0.92162181E+01  0.91788586E+02                                 1.817595                            1.669316      -0.941523       2.416767                    0.998896       3.334197       8.778379       0.542394       1.133850      -0.746211      -0.008790       0.031865       0.015188       0.036377       0.001097      -0.018771       0.000024      -0.033629       0.011432      -0.029368       0.014109       0.015259              1.879044       1.531824      -0.258400      -0.128144       2.462210       0.453360       1.643099          -0.000098
          207              H      10.606453      21.032198       5.839185       0.112690       1.242377 0.92011737E+01  0.93590176E+02                                 1.902878                            1.770926      -1.147384       2.319917                    0.996938       3.726248      10.635100       0.471119       1.278170      -0.708802      -0.019110      -0.000728       0.031852       0.037153       0.000877      -0.018105       0.003059      -0.022316       0.019025      -0.025000       0.007623       0.017378              1.952031       1.804347       0.123450      -0.555391       1.626129      -0.185831       2.425618           0.000056
          208              H      11.001828      16.068284       3.613161       0.105184       1.144219 0.83817814E+01  0.83772942E+02                                 1.835644                            1.714432      -1.174137       2.302051                    0.996667       3.807578      10.977369       0.466019       1.315029      -0.699731      -0.016238      -0.025542       0.017750       0.035088       0.006838      -0.009793      -0.001754      -0.028333       0.013161      -0.021250       0.005915       0.015335              1.892968       1.728713       0.356037      -0.396336       2.004218      -0.380716       1.945971           0.000111
          209              H      11.816657      15.298386       1.420164       0.123072       1.119229 0.75554412E+01  0.73641446E+02                                 1.820935                            1.634650      -1.102247       2.350885                    0.997235       3.642907      10.400031       0.473830       1.326236      -0.697663      -0.005643      -0.032351      -0.014214       0.035784       0.002700      -0.014680       0.005122      -0.018663       0.020680      -0.021462       0.005605       0.015856              1.940124       1.442419       0.082790      -0.028022       2.801964       0.496582       1.575988          -0.000089
          210              H      12.938653      17.263452       0.310454       0.099482       1.193841 0.87533023E+01  0.88112191E+02                                 1.872835                            1.742182      -1.019531       2.385058                    0.997285       3.680486      10.520504       0.467946       1.300309      -0.704313       0.020185      -0.005133      -0.043206       0.047964       0.001172      -0.013415       0.007659      -0.018998       0.021535      -0.020554       0.003065       0.017489              1.927779       1.823519       0.019313      -0.578529       1.608148       0.051837       2.351671           0.000232
          211              H      -2.406690      18.616996       6.493121       0.132845       1.193220 0.91622027E+01  0.93348662E+02                                 1.878530                            1.788113      -1.308795       2.268078                    0.994448       3.650278      10.520038       0.459385       1.308643      -0.702724       0.031628       0.016192       0.000246       0.035533       0.009218       0.005953      -0.004155       0.014452       0.018283      -0.016573       0.004861       0.011712              1.892162       2.365762       0.454447      -0.099846       1.624033      -0.102351       1.686690          -0.000004
          212              H      -3.233655      17.586352       8.375663       0.079934       1.312845 0.92144101E+01  0.93414149E+02                                 1.965569                            1.758135      -0.944624       2.412671                    0.997601       3.652785      10.283790       0.480278       1.257964      -0.714254       0.029757       0.001003       0.034176       0.045326       0.006673       0.008214      -0.006842       0.027106       0.011094      -0.020169       0.003181       0.016988              2.113752       1.835268       0.057412       0.653606       1.507501      -0.031911       2.998486          -0.000021
          213              H       8.295532      16.779204       6.638440       0.080288       1.328683 0.10075258E+02  0.10442696E+03                                 1.976562                            1.841654      -0.940000       2.415059                    0.997539       3.712635      10.561766       0.468121       1.262383      -0.713770      -0.040920      -0.021502      -0.002844       0.046313       0.014202       0.004850      -0.003633       0.023293       0.014458      -0.021861       0.005182       0.016679              2.024002       2.495120       0.431102      -0.015521       1.886893      -0.078235       1.689991          -0.000028
          214              H       9.024854      17.760177       4.696448       0.126243       0.965313 0.69052582E+01  0.66183162E+02                                 1.689969                            1.593899      -1.070677       2.376232                    0.996394       3.611507      10.416273       0.463197       1.379662      -0.686883      -0.016609       0.001053      -0.030841       0.035045       0.009401       0.006537      -0.005063       0.007843       0.022105      -0.016479       0.005212       0.011267              1.742837       1.798476      -0.011690       0.449142       1.369416      -0.065944       2.060618          -0.000027
          215              H       4.822379      13.463710       3.434815       0.096736       1.448871 0.11186521E+02  0.11930766E+03                                 2.103039                            1.950014      -1.278973       2.261247                    0.994246       3.880365      11.287257       0.450527       1.274711      -0.710307       0.014748       0.042308      -0.017140       0.047971       0.002612      -0.011916       0.002961      -0.035331      -0.002467      -0.023838       0.005286       0.018551              2.168457       1.971657       0.493216      -0.233538       2.671276      -0.448556       1.862439           0.000076
          216              H       3.577128      13.240207       5.641022       0.111945       1.314164 0.95076311E+01  0.95363885E+02                                 1.828594                            1.692832      -0.979306       2.399428                    0.998708       3.354878       8.843902       0.540266       1.130281      -0.747323      -0.010646       0.025230       0.022812       0.035641       0.003951      -0.017365       0.001600      -0.033423       0.013579      -0.028609       0.013593       0.015016              1.855767       1.553040      -0.197072      -0.182757       2.102568       0.528105       1.911693          -0.000098
          217              H       3.104100      10.834315       5.991109       0.114963       1.262238 0.94232125E+01  0.96174090E+02                                 1.909523                            1.782635      -1.132622       2.329183                    0.996946       3.663792      10.386959       0.474559       1.264612      -0.712524      -0.016284      -0.008983       0.033549       0.038359       0.004357      -0.016263       0.000468      -0.019427       0.030435      -0.023416       0.005074       0.018342              1.961241       1.757988       0.249805      -0.477649       1.776244      -0.387587       2.349490           0.000091
          218              H       3.357941       6.634072       2.595927       0.116892       1.309353 0.98366001E+01  0.10095363E+03                                 1.920442                            1.795723      -1.134909       2.327251                    0.997161       3.605199      10.077827       0.485472       1.229320      -0.721301      -0.019024      -0.032749       0.011818       0.039675       0.014307      -0.009626       0.002910      -0.031332       0.004877      -0.025709       0.005270       0.020439              1.967214       1.781625       0.426920      -0.319527       2.276745      -0.350125       1.843274           0.000136
          219              H       4.270630       6.454005       0.237795       0.121372       1.172820 0.78406444E+01  0.76017733E+02                                 1.793204                            1.604152      -0.839354       2.477415                    0.999311       3.338829       9.065243       0.513301       1.230753      -0.721241      -0.004733      -0.031146      -0.019949       0.037289       0.012363      -0.013192       0.003489      -0.029181       0.013439      -0.027198       0.010109       0.017089              1.915430       1.392855       0.023920      -0.003452       2.526763       0.715141       1.826671          -0.000064
          220              H      -0.522817      -6.913268      32.723214       0.090222       1.234133 0.90368034E+01  0.91589642E+02                                 1.900329                            1.758036      -1.089434       2.339821                    0.997160       3.769261      10.771100       0.471197       1.282543      -0.707542       0.018978       0.003911      -0.039549       0.044041       0.003768      -0.010086       0.011351      -0.014776       0.035118      -0.019691      -0.000705       0.020396              1.952301       1.810266       0.217545      -0.524924       1.671688      -0.282834       2.374950           0.000242
          221              H       4.932619       8.288725       5.991109       0.130182       1.188027 0.91158860E+01  0.92522016E+02                                 1.853945                            1.767777      -1.267311       2.284079                    0.995034       3.622671      10.333746       0.469432       1.285545      -0.707669       0.032444       0.013168       0.001965       0.035069       0.005484       0.006764      -0.008128       0.011297       0.009594      -0.015151       0.004529       0.010622              1.867825       2.374995       0.403921      -0.046178       1.625547      -0.130168       1.602932           0.000028
          222              H       4.093475       6.938329       7.649068       0.090469       1.356858 0.98843048E+01  0.10090797E+03                                 1.941551                            1.776682      -0.816036       2.479928                    0.998998       3.451217       9.419771       0.500982       1.197580      -0.730768       0.033971      -0.008724       0.033663       0.048614       0.004795       0.010137      -0.009882       0.027424       0.005802      -0.021572       0.002711       0.018861              2.024645       1.820917      -0.108586       0.495450       1.657125      -0.362689       2.595894           0.000022
          223              H       0.641889       6.649612       5.812763       0.093341       1.240739 0.90249805E+01  0.90356007E+02                                 1.842197                            1.707006      -0.918702       2.433883                    0.998302       3.450288       9.425035       0.505290       1.210751      -0.726416      -0.041073      -0.018719      -0.008920       0.046011       0.009821       0.010347      -0.006936       0.021860       0.010551      -0.020966       0.003363       0.017603              1.898964       2.345428       0.506650      -0.003226       1.828524      -0.087794       1.522939          -0.000006
          224              H       1.416813       7.987589       4.062329       0.133508       1.123141 0.83456068E+01  0.82872851E+02                                 1.794162                            1.697305      -1.064239       2.385341                    0.996999       3.490218       9.854636       0.476495       1.294474      -0.706293      -0.019149       0.006784      -0.032321       0.038176       0.009641       0.006873      -0.008065       0.012160       0.003263      -0.017721       0.006109       0.011612              1.830475       1.853459      -0.127620       0.417932       1.539610      -0.297356       2.098356          -0.000009
          225              H       1.184547      18.526940       1.492823       0.090388       1.260477 0.98054588E+01  0.10103737E+03                                 1.905402                            1.818028      -1.006946       2.380509                    0.997904       3.718323      10.579190       0.470248       1.264051      -0.712869       0.024303      -0.005637       0.040197       0.047310      -0.013338       0.009009      -0.001875       0.020488       0.018861      -0.020181       0.000514       0.019667              1.906813       1.745181      -0.048563       0.234625       1.493524      -0.079429       2.481734           0.000130
          226              H      -3.514130       2.350197      32.399549       0.123049       1.149216 0.80728849E+01  0.80070692E+02                                 1.860677                            1.696518      -1.205458       2.304596                    0.995647       3.700663      10.688863       0.461893       1.336964      -0.695634       0.034064      -0.013218      -0.005121       0.036896      -0.010226       0.001161      -0.001063       0.014850       0.033978      -0.018306       0.006498       0.011808              1.979212       2.719222      -0.559469      -0.227668       1.747787       0.131715       1.470625          -0.000000
          227              H      -4.932663       3.188368      30.517006       0.107423       1.111000 0.82202385E+01  0.82236662E+02                                 1.836462                            1.725403      -1.284811       2.252167                    0.994741       3.929335      11.551234       0.450814       1.358089      -0.690091       0.015977      -0.002760      -0.031337       0.035283      -0.009900      -0.004747       0.000185       0.010749       0.035794      -0.017411       0.003331       0.014080              1.878715       1.709981      -0.092550      -0.285176       1.448762       0.146546       2.477403           0.000035
          228              H       4.984854       5.370746      30.411320       0.108482       1.163282 0.88054968E+01  0.89444980E+02                                 1.881596                            1.778014      -1.265815       2.262959                    0.994693       3.926218      11.556593       0.447875       1.346318      -0.692943      -0.015714      -0.000934      -0.031721       0.035412      -0.008159       0.004219       0.000165       0.016411       0.035351      -0.017571       0.003856       0.013715              1.908479       1.786074      -0.095267       0.265058       1.434923      -0.136351       2.504441           0.000021
          229              H       3.467997       6.122016      32.201386       0.117532       1.116872 0.76072841E+01  0.75180407E+02                                 1.892944                            1.692617      -1.443796       2.184735                    0.993039       4.018432      12.018882       0.438846       1.412274      -0.678502      -0.036541       0.008445      -0.005147       0.037856      -0.010466      -0.000545       0.002370       0.020534       0.025690      -0.019084       0.007897       0.011188              2.051770       2.997055      -0.557083       0.313627       1.639452      -0.146619       1.518804          -0.000024
          230              H      10.525769      21.299150       1.360715       0.094486       1.194400 0.91954989E+01  0.93543977E+02                                 1.860353                            1.777596      -0.977287       2.399319                    0.998011       3.698902      10.567273       0.467244       1.288611      -0.707166      -0.024005       0.008753       0.041164       0.048449      -0.012140      -0.009096       0.002961       0.021378       0.029468      -0.021126       0.001035       0.020091              1.863906       1.726637      -0.062016      -0.223406       1.459012       0.187447       2.406071           0.000132
          231              H       7.434639       6.438648      29.697935       0.136673       1.080167 0.80699684E+01  0.78661152E+02                                 1.685511                            1.623310      -0.958810       2.434363                    0.998624       3.261656       8.825870       0.513163       1.224511      -0.723498      -0.003090       0.033109       0.021318       0.039499      -0.001825       0.002140       0.004535      -0.035002       0.008683      -0.019303       0.001804       0.017500              1.686353       1.408064      -0.097860      -0.059435       1.927758       0.303875       1.723238          -0.000054
          232              H       7.663330       6.472784      27.412462       0.074766       1.463342 0.11015354E+02  0.11527514E+03                                 2.018022                            1.858590      -0.984449       2.394030                    0.998091       3.590307       9.846800       0.497701       1.175980      -0.735801       0.001356       0.040730      -0.015794       0.043706      -0.000258      -0.003350       0.000945      -0.038570       0.013928      -0.022027       0.004985       0.017043              2.077245       1.596383      -0.087109       0.009414       2.540524      -0.601468       2.094827          -0.000067
          233              H       7.635546       2.598518      27.181273       0.085029       1.386235 0.10364090E+02  0.10696205E+03                                 1.956901                            1.812134      -0.904297       2.433529                    0.998309       3.511589       9.605860       0.499490       1.188176      -0.732930      -0.003847      -0.041155      -0.020083       0.045955       0.002599       0.000475       0.001839      -0.039512       0.011716      -0.021884       0.003667       0.018217              1.996987       1.602809      -0.110586      -0.060823       2.277036       0.553464       2.111117          -0.000069
          234              H       7.532427       2.412268      29.453535       0.132737       1.136536 0.85780567E+01  0.85364904E+02                                 1.781690                            1.702019      -1.007062       2.411302                    0.997919       3.401494       9.467611       0.486009       1.266401      -0.713530      -0.003720      -0.032475       0.017805       0.037222       0.002900      -0.003992      -0.000899      -0.022567       0.015671      -0.014997       0.005437       0.009560              1.797800       1.443514      -0.020390      -0.012998       2.242950      -0.348287       1.706935          -0.000054
          235              H      -0.776800       7.621362      19.935135       0.093652       1.483057 0.11558965E+02  0.12445252E+03                                 2.149573                            1.992056      -1.257307       2.267746                    0.994578       3.930424      11.535206       0.441882       1.287406      -0.707643      -0.040789       0.015986      -0.021117       0.048634      -0.017419       0.006956       0.010033       0.009078       0.000945      -0.024219       0.006346       0.017873              2.211971       2.823328      -0.194679       0.588363       1.804630      -0.087104       2.007957           0.000214
          236              H       0.020877       8.515435      22.154554       0.113189       1.285873 0.91776089E+01  0.91185304E+02                                 1.797778                            1.659173      -0.976815       2.400274                    0.998754       3.314121       8.676824       0.548057       1.124825      -0.748711      -0.015396       0.024467       0.019858       0.035072      -0.015773       0.009943       0.012878       0.010472       0.011819      -0.027108       0.012362       0.014746              1.842491       1.712070      -0.324702      -0.267430       2.004239       0.457334       1.811165          -0.000089
          237              H       2.111119       7.320253      22.716014       0.104922       1.284809 0.95839990E+01  0.99241945E+02                                 1.997825                            1.844271      -1.295204       2.245657                    0.994883       3.978306      11.747470       0.444451       1.330865      -0.696310       0.013651       0.004040       0.031209       0.034303      -0.012182       0.007766       0.009750       0.004570       0.025797      -0.021803       0.008086       0.013717              2.079759       2.014472       0.096285       0.576502       1.600144       0.198845       2.624663           0.000190
          238              H       5.276738       4.020282      19.789816       0.117211       1.310191 0.98170042E+01  0.10059299E+03                                 1.913888                            1.788231      -1.132088       2.327923                    0.997421       3.585229       9.978603       0.489348       1.221516      -0.723235       0.035753      -0.005321       0.015375       0.039280      -0.013457       0.008620       0.011129       0.026279      -0.005162      -0.025744       0.005317       0.020426              1.955898       2.368499      -0.163332       0.515326       1.527696      -0.026644       1.971499           0.000239
          239              H       4.947638       2.952363      17.530765       0.119591       1.177518 0.80032349E+01  0.77518840E+02                                 1.755722                            1.591233      -0.859383       2.466594                    0.999285       3.273882       8.709269       0.533005       1.186406      -0.732343       0.026685      -0.020344      -0.016568       0.037423      -0.012964       0.007217       0.014573       0.023417       0.013983      -0.027907       0.012621       0.015286              1.851777       2.036141      -0.575058      -0.410027       1.879551       0.366182       1.639640          -0.000144
          240              H       2.677911       3.570129      16.718299       0.094510       1.342709 0.10062787E+02  0.10495512E+03                                 2.025201                            1.866922      -1.231906       2.275750                    0.995718       3.892841      11.351113       0.452122       1.298869      -0.704046      -0.013874      -0.017175      -0.039688       0.045416      -0.008351      -0.001128       0.016484       0.007322       0.021171      -0.020105       0.000548       0.019557              2.092125       2.033507       0.183086       0.581027       1.689199       0.335002       2.553670           0.000404
          241              H       4.557560       7.453736      21.804467       0.122810       1.038220 0.76588256E+01  0.75725392E+02                                 1.800872                            1.699093      -1.376534       2.231302                    0.991730       3.883661      11.572403       0.438252       1.413524      -0.679178      -0.007970       0.029908      -0.018662       0.036143       0.002447       0.008689      -0.008240      -0.014125      -0.003040      -0.015096       0.002152       0.012944              1.848069       1.511538      -0.092982       0.150828       2.350275      -0.404699       1.682393           0.000016
          242              H       6.190627       7.258169      23.455820       0.086342       1.508529 0.11686582E+02  0.12533763E+03                                 2.127151                            1.966601      -1.183633       2.303691                    0.994490       3.814100      10.932403       0.460189       1.241013      -0.718923       0.023467       0.038441       0.010960       0.046353       0.010818       0.014487      -0.002938      -0.014828      -0.015585      -0.022476       0.005592       0.016884              2.173949       2.045964       0.485809       0.309918       2.560577       0.292864       1.915307          -0.000004
          243              H       5.419058       3.380802      23.792696       0.086672       1.357358 0.99412133E+01  0.10060518E+03                                 1.861248                            1.720322      -0.940978       2.415694                    0.998049       3.387819       8.905241       0.542143       1.116378      -0.751319       0.001066      -0.042509       0.019657       0.046846       0.008295       0.011184      -0.005096      -0.023810      -0.020475      -0.021368       0.003330       0.018038              1.922777       1.637407      -0.264452       0.238594       2.244287      -0.524611       1.886639          -0.000037
          244              H       3.797793       3.489446      22.121527       0.134370       1.189640 0.90662670E+01  0.91296991E+02                                 1.817630                            1.734949      -1.148886       2.344982                    0.996327       3.457543       9.617395       0.488542       1.245020      -0.718015      -0.019741      -0.032271      -0.010770       0.039333       0.006143       0.011161      -0.003313      -0.024473      -0.028860      -0.020887       0.002367       0.018520              1.824587       1.829359       0.396466       0.259828       1.996065       0.157861       1.648337           0.000007
          245              H      -1.492259       6.767640      16.724905       0.096488       1.307166 0.97890968E+01  0.10111978E+03                                 1.975711                            1.832654      -1.077071       2.353258                    0.996874       3.751242      10.787928       0.460853       1.286618      -0.707665       0.017540       0.017932      -0.040607       0.047730      -0.007099      -0.002616      -0.017627       0.005794       0.025332      -0.021334       0.001262       0.020073              2.027084       2.036146       0.205088      -0.525485       1.694316      -0.348238       2.350790           0.000413
          246              H      -3.823281       7.329536      17.425078       0.120612       1.118576 0.72815462E+01  0.69219991E+02                                 1.723075                            1.533369      -0.860895       2.465598                    0.999170       3.309852       8.863540       0.532105       1.210880      -0.725055      -0.026021       0.019265      -0.016304       0.036249      -0.011399      -0.007269      -0.014237       0.024832       0.009940      -0.026901       0.011186       0.015714              1.858249       2.025271      -0.616270       0.488619       1.881882      -0.430243       1.667592          -0.000078
          247              H      -4.210560       6.233703      19.644497       0.115954       1.330235 0.10032145E+02  0.10312024E+03                                 1.918845                            1.797015      -1.119659       2.333641                    0.997346       3.562169       9.856134       0.493645       1.207094      -0.727045      -0.036194       0.006739       0.015017       0.039761      -0.013955      -0.009475      -0.011341       0.027571      -0.003808      -0.026886       0.005553       0.021332              1.950828       2.392088      -0.151407      -0.495167       1.548707      -0.023792       1.911688           0.000283
          248              H      -1.238927       2.763024      22.531062       0.103564       1.216017 0.86810951E+01  0.88025254E+02                                 1.948468                            1.768712      -1.313635       2.232050                    0.994707       4.027601      11.913801       0.446995       1.351359      -0.691061      -0.017156      -0.008660       0.029310       0.035049      -0.010003      -0.008976      -0.013270       0.006022       0.017193      -0.022417       0.007532       0.014885              2.076344       2.012880       0.180350      -0.660833       1.604354      -0.302367       2.611798           0.000219
          249              H       0.985584       1.667175      22.035656       0.112869       1.269498 0.90576684E+01  0.89632970E+02                                 1.774098                            1.641807      -0.957154       2.406931                    0.998809       3.312250       8.634009       0.554620       1.115987      -0.750734       0.017126      -0.024246       0.020813       0.036254      -0.013931      -0.010115      -0.015713       0.014760       0.004809      -0.028254       0.013162       0.015092              1.816888       1.684115      -0.304128       0.256357       1.974065      -0.457895       1.792485          -0.000149
          250              H       1.836535       2.666773      19.928530       0.091677       1.481240 0.11540177E+02  0.12437206E+03                                 2.158481                            1.997577      -1.248931       2.268697                    0.994642       3.967534      11.702715       0.438298       1.296659      -0.705399       0.041106      -0.014130      -0.019272       0.047547      -0.016558      -0.006571      -0.010912       0.011639       0.000859      -0.024271       0.006792       0.017479              2.226074       2.920548      -0.119060      -0.571405       1.775368       0.036224       1.982306           0.000121
          251              H      -2.663027       6.426190      22.425376       0.133333       1.163646 0.87983035E+01  0.87908394E+02                                 1.789928                            1.708409      -1.068481       2.381231                    0.997440       3.417090       9.457872       0.492787       1.243987      -0.718394       0.021419       0.029313      -0.003178       0.036444       0.007826      -0.008582       0.007896      -0.016550      -0.012561      -0.018145       0.003421       0.014724              1.796213       1.873384       0.468780      -0.156004       1.969786      -0.045235       1.545468           0.000054
          252              H      -4.281031       6.326859      24.037096       0.084818       1.350228 0.98659564E+01  0.99725454E+02                                 1.862359                            1.719937      -0.903604       2.433984                    0.998433       3.374116       8.884726       0.538917       1.124391      -0.749440       0.002593       0.035324       0.029145       0.045868       0.012001      -0.007122       0.012218      -0.014507      -0.006813      -0.021325       0.002953       0.018372              1.914395       1.559927      -0.124779      -0.176752       2.042609       0.573829       2.140648          -0.000047
          253              H       9.373215       2.853052      22.775463       0.077878       1.520370 0.11952167E+02  0.12896073E+03                                 2.136766                            1.986778      -1.280139       2.261543                    0.994038       3.894701      11.212039       0.458366       1.238464      -0.718999      -0.029707      -0.035915      -0.000633       0.046613       0.016082      -0.008518       0.010048      -0.005610      -0.009527      -0.023207       0.004993       0.018213              2.178096       2.269135       0.573232      -0.183045       2.448929      -0.084996       1.816224          -0.000027
          254              H      -3.879801       2.800268      21.117504       0.132367       1.066576 0.78686267E+01  0.78084602E+02                                 1.818632                            1.712216      -1.337851       2.258270                    0.992555       3.757146      11.102829       0.441764       1.397171      -0.683273       0.003207      -0.026113      -0.026632       0.037436       0.005487      -0.006835       0.010938      -0.004830       0.006316      -0.015512       0.002739       0.012773              1.867450       1.477867      -0.011946      -0.123796       2.196014       0.538598       1.928470          -0.000009
          255              H      -0.292475       2.191793      18.045987       0.083536       1.175724 0.87934315E+01  0.88882430E+02                                 1.865892                            1.754291      -1.110877       2.328569                    0.996469       3.852757      11.143865       0.461713       1.312431      -0.700586      -0.011659      -0.019442       0.037775       0.044055       0.005004      -0.007691      -0.007095      -0.026536       0.019506      -0.019130       0.001332       0.017799              1.909613       1.566070       0.217022      -0.207070       1.682750      -0.321675       2.480018           0.000148
          256              H      -0.306652       0.909672      15.912439       0.116705       1.189913 0.84773832E+01  0.85239343E+02                                 1.911859                            1.744810      -1.205585       2.297546                    0.995565       3.808199      11.127062       0.452337       1.346684      -0.693376      -0.011632      -0.031899      -0.007401       0.034751       0.005212      -0.002514      -0.004136      -0.026567       0.036136      -0.020384       0.005268       0.015116              2.025385       1.597919       0.405917       0.081938       2.878991       0.341419       1.599246          -0.000019
          257              H       0.261951       2.520835      14.095950       0.106579       1.201389 0.90152971E+01  0.92297826E+02                                 1.935905                            1.808253      -1.321227       2.236279                    0.993683       4.010173      11.926383       0.439871       1.360096      -0.689826      -0.001881      -0.015044      -0.032101       0.035501       0.005154      -0.004841       0.003364      -0.018774       0.038387      -0.018101       0.003902       0.014198              1.995540       1.478944       0.097787      -0.050321       1.772617       0.359979       2.735059           0.000098
          258              H       1.408537       7.820010      14.168610       0.107532       1.184544 0.89844353E+01  0.91902078E+02                                 1.918563                            1.806786      -1.306205       2.245183                    0.993614       3.988815      11.857310       0.439458       1.362555      -0.689522       0.007483       0.015144      -0.033260       0.037304       0.005162      -0.000113      -0.002791      -0.019606       0.044648      -0.018530       0.003008       0.015522              1.962402       1.485689       0.140961      -0.145179       1.765953      -0.324234       2.635564           0.000082
          259              H       1.609065       9.465341      16.024731       0.119063       1.197348 0.84926019E+01  0.85769299E+02                                 1.941970                            1.761073      -1.358627       2.225503                    0.994288       3.945955      11.705271       0.442863       1.369447      -0.687751       0.012227       0.032005      -0.007231       0.035016       0.003872      -0.003323       0.001689      -0.024829       0.039274      -0.019930       0.006272       0.013658              2.069675       1.613088       0.437963      -0.092168       3.021199      -0.316249       1.574737           0.000116
          260              H       1.247281       8.177036      18.164885       0.086618       1.211670 0.92168979E+01  0.93968516E+02                                 1.882638                            1.781446      -1.036024       2.362585                    0.997680       3.809827      10.954076       0.465283       1.291194      -0.705666       0.005460       0.021442       0.039338       0.045134       0.005143       0.002511       0.008679      -0.030426       0.017256      -0.018986      -0.000201       0.019187              1.906734       1.519218       0.121828       0.002946       1.685854       0.296770       2.515129           0.000195
          261              H      -1.004396       5.026062      13.006057       0.140955       1.079178 0.81264618E+01  0.79776232E+02                                 1.727633                            1.664137      -0.850828       2.494151                    0.999347       3.271109       9.039708       0.488232       1.277933      -0.711991      -0.036235      -0.003413       0.017101       0.040213       0.000028      -0.006179       0.000736       0.029571       0.008852      -0.016291       0.000096       0.016195              1.734798       2.109666       0.151893      -0.303920       1.434937      -0.062230       1.659791           0.000010
          262              H      -0.678202       5.081928      10.733795       0.089009       1.397812 0.10605698E+02  0.11100203E+03                                 2.024167                            1.874520      -1.028608       2.376406                    0.997017       3.682814      10.422918       0.471023       1.242431      -0.718825      -0.040153      -0.002984      -0.022773       0.046258      -0.002069       0.003317      -0.000186       0.032830       0.024305      -0.020596       0.006315       0.014280              2.084547       2.230849       0.166837       0.590981       1.706688       0.089169       2.316104           0.000013
          263              H       3.232225       5.234046      11.235807       0.087100       1.438132 0.11001807E+02  0.11580074E+03                                 2.033725                            1.887575      -1.156735       2.315442                    0.995680       3.683572      10.335305       0.479163       1.214439      -0.725476       0.045084      -0.000011      -0.012015       0.046658      -0.005334      -0.001560      -0.000708       0.034436       0.019561      -0.021317       0.006308       0.015009              2.078713       2.592410       0.154774      -0.469567       1.710628      -0.003753       1.933100           0.000032
          264              H       2.959569       5.237163      13.514674       0.139410       1.038268 0.77091657E+01  0.74677731E+02                                 1.680429                            1.617242      -0.834413       2.500995                    0.999433       3.243040       8.898279       0.496991       1.272255      -0.712891       0.030115       0.003800       0.024898       0.039259       0.000488       0.007593      -0.001319       0.025611       0.016995      -0.015759       0.000042       0.015716              1.692823       1.892179       0.110452       0.373661       1.394998       0.081164       1.791294           0.000025
          265              H       2.265903       2.688428       6.453488       0.073415       1.529916 0.11959846E+02  0.12949700E+03                                 2.165574                            2.000433      -1.252083       2.258853                    0.993489       4.013660      11.702017       0.450836       1.254739      -0.714261       0.045182      -0.001049      -0.001828       0.045232       0.003024      -0.001192       0.012594       0.030134      -0.005731      -0.022272       0.005949       0.016323              2.232213       3.091751      -0.135933       0.053401       1.789076       0.068919       1.815812          -0.000012
          266              H       1.155027       1.493233       4.821951       0.128647       1.024785 0.74484398E+01  0.72924841E+02                                 1.772558                            1.666351      -1.262598       2.289828                    0.993632       3.727163      10.948621       0.447504       1.397973      -0.683014       0.016157      -0.017113      -0.025580       0.034760      -0.000448      -0.002573       0.010419       0.015299       0.006799      -0.015093       0.004920       0.010173              1.832404       1.851237      -0.335060      -0.354357       1.692044       0.431065       1.953930          -0.000009
          267              H      12.565363       2.911943       6.314774       0.136168       1.149771 0.87604187E+01  0.87786059E+02                                 1.805918                            1.729246      -1.060812       2.388106                    0.997554       3.438941       9.657681       0.477513       1.280030      -0.710434      -0.037352       0.001538       0.000719       0.037390      -0.005315      -0.001677       0.011404       0.016474      -0.008887      -0.016766       0.003410       0.013356              1.812430       2.391216       0.041064       0.086171       1.443943       0.083935       1.602132          -0.000011
          268              H      -1.089872       4.035737       7.893468       0.079644       1.389844 0.10141923E+02  0.10423742E+03                                 1.968882                            1.794316      -0.941745       2.415823                    0.998191       3.550415       9.732741       0.500604       1.190444      -0.731641      -0.026773       0.019397       0.030594       0.045045      -0.005286      -0.003665       0.014044       0.027738      -0.008661      -0.022615       0.003985       0.018630              2.072162       1.748992      -0.181772      -0.373784       1.970955       0.566541       2.496539          -0.000006
          269              H      -1.003961       4.054338       3.467842       0.115313       1.236243 0.90650566E+01  0.91215184E+02                                 1.850302                            1.723597      -1.117121       2.335235                    0.997361       3.560651       9.876854       0.495310       1.228945      -0.720877       0.021364       0.027499       0.013269       0.037265       0.013720       0.014000      -0.002138      -0.026078      -0.004606      -0.025947       0.005511       0.020435              1.900800       1.824685       0.427122       0.394365       2.010202       0.328546       1.867511          -0.000023
          270              H      12.823086       4.653471       1.307872       0.120064       1.183500 0.78779043E+01  0.76335681E+02                                 1.789476                            1.596672      -0.849761       2.470157                    0.999243       3.341767       9.018877       0.520879       1.213534      -0.725055       0.007213       0.032957      -0.015487       0.037122       0.011782       0.015763      -0.005025      -0.022610       0.000999      -0.026592       0.010122       0.016470              1.924750       1.402020       0.043772       0.002154       2.674379      -0.642931       1.697852           0.000004
          271              H      11.470191       2.675978       0.548249       0.097221       1.295393 0.96867511E+01  0.99812921E+02                                 1.961967                            1.821317      -1.091067       2.344556                    0.996903       3.762179      10.810449       0.462885       1.284174      -0.707910      -0.027763       0.004304      -0.039944       0.048835       0.002190       0.016767      -0.012499      -0.013690       0.017005      -0.023377       0.001528       0.021849              2.016828       2.029593       0.124379       0.628760       1.667158       0.061110       2.353731          -0.000019
          272              H      -0.747974      -0.577379       6.248720       0.105114       1.163739 0.82341656E+01  0.82229734E+02                                 1.878291                            1.712820      -1.275284       2.253070                    0.995372       3.919828      11.430603       0.459052       1.336089      -0.694441       0.015789       0.003398       0.030409       0.034431       0.002962       0.016215      -0.006506      -0.019688       0.016321      -0.023253       0.006371       0.016882              1.980574       1.935304       0.238737       0.653838       1.592655       0.261557       2.413765          -0.000020
          273              H      10.154137      28.169165       5.740104       0.113627       1.309184 0.93606591E+01  0.93453170E+02                                 1.818385                            1.674758      -0.975083       2.402856                    0.998553       3.334390       8.747529       0.545996       1.123645      -0.748997       0.006970      -0.029565       0.019601       0.036151       0.006543       0.020391      -0.003294      -0.028957       0.001523      -0.030069       0.013956       0.016113              1.865293       1.521558      -0.176437       0.137253       2.285231      -0.500982       1.789090          -0.000053
          274              H       8.726302      28.336789       3.679215       0.092260       1.475947 0.11345011E+02  0.12170401E+03                                 2.146918                            1.975818      -1.260073       2.262642                    0.994937       3.959636      11.638537       0.442472       1.290387      -0.706512      -0.020653      -0.038599      -0.018380       0.047479       0.005610       0.013044      -0.004069      -0.031095      -0.009838      -0.023848       0.005487       0.018361              2.231525       2.235575       0.602134       0.406661       2.491706       0.447046       1.967295          -0.000028
          275              H       8.420419       1.493217       1.902359       0.093799       1.238039 0.93992187E+01  0.96012765E+02                                 1.894420                            1.788049      -1.004796       2.382738                    0.998165       3.716767      10.593789       0.470079       1.275552      -0.709920      -0.022012       0.009876       0.042063       0.048491      -0.014683      -0.009438       0.002960       0.019642       0.024204      -0.021822       0.000835       0.020987              1.921428       1.738555      -0.075472      -0.253570       1.483826       0.157091       2.541903          -0.000013
          276              H       1.383916     -13.497655      32.729819       0.121885       1.174662 0.83023139E+01  0.82884271E+02                                 1.887349                            1.721248      -1.074075       2.365965                    0.996794       3.690875      10.678123       0.458473       1.338194      -0.695817      -0.035691       0.009963      -0.008416       0.037999      -0.010362       0.000048       0.002986       0.019219       0.037297      -0.020579       0.007654       0.012925              1.997561       2.743286      -0.540136       0.274112       1.704803      -0.127709       1.544594          -0.000005
          277              H       2.903749     -14.248925      30.913331       0.107027       1.211858 0.90692302E+01  0.92860174E+02                                 1.939580                            1.808353      -1.292068       2.251469                    0.994282       3.963728      11.735823       0.442405       1.352158      -0.691791      -0.014018       0.007211      -0.032292       0.035934      -0.010445       0.002497      -0.004266       0.017063       0.041278      -0.020596       0.004805       0.015790              1.996159       1.746503      -0.124102       0.278330       1.493614      -0.158850       2.748361          -0.000020
          278              H       0.683620      14.109570      30.054627       0.148553       1.055663 0.78056066E+01  0.75662614E+02                                 1.688106                            1.620388      -0.855920       2.497670                    0.999455       3.167321       8.624472       0.500920       1.261429      -0.716159      -0.026548      -0.023586       0.021446       0.041485       0.015468      -0.003625      -0.004864      -0.000102       0.010959      -0.017332       0.000871       0.016461              1.700911       1.781814       0.300627      -0.288600       1.614237      -0.215279       1.706682          -0.000050
          279              H       0.776115      14.121974      27.736128       0.084036       1.447447 0.11085493E+02  0.11680086E+03                                 2.043704                            1.896025      -0.990159       2.392064                    0.997439       3.641847      10.194351       0.478025       1.216086      -0.725863      -0.029194      -0.031274      -0.017998       0.046414       0.016876       0.001178       0.001355      -0.008977       0.019258      -0.020673       0.006029       0.014644              2.095420       2.164553       0.360573       0.416780       1.967293       0.380581       2.154414          -0.000051
          280              H       3.236490      13.370689      23.118944       0.082459       1.456488 0.11248895E+02  0.11944880E+03                                 2.075250                            1.927043      -1.113131       2.334042                    0.995459       3.770979      10.740801       0.465940       1.237954      -0.719661      -0.036355      -0.030599      -0.006014       0.047897       0.014580      -0.003659       0.011410       0.011021      -0.003193      -0.021569       0.004583       0.016986              2.126078       2.454843       0.572847      -0.017771       2.195282       0.099298       1.728109          -0.000001
          281              H       4.968599      13.240296      21.560067       0.127269       1.087866 0.79993699E+01  0.79524248E+02                                 1.829115                            1.715239      -1.266494       2.288109                    0.993450       3.730498      10.950294       0.446722       1.379192      -0.687088      -0.000119      -0.023196      -0.028129       0.036460       0.006958      -0.004353       0.011322       0.002337       0.007035      -0.015776       0.004094       0.011681              1.896025       1.481595       0.081033      -0.065552       2.095238       0.600253       2.111242           0.000028
          282              H       6.830615      16.242241      23.475636       0.136419       1.114380 0.85188180E+01  0.85226154E+02                                 1.803970                            1.732497      -1.070448       2.385736                    0.997332       3.496826       9.985665       0.463357       1.321286      -0.701052       0.030871       0.020879       0.004342       0.037521       0.006699      -0.003577       0.010499       0.004253      -0.001054      -0.014854       0.004773       0.010081              1.810604       2.094030       0.459872      -0.030499       1.714100       0.079230       1.623683           0.000015
          283              H       5.032746      16.316755      24.981670       0.089864       1.393261 0.10175436E+02  0.10522370E+03                                 2.012306                            1.828241      -0.958506       2.412196                    0.997622       3.598037      10.066071       0.480840       1.231814      -0.721589       0.008313       0.031129       0.036273       0.048516       0.013661      -0.004166       0.016139      -0.001212      -0.005203      -0.023162       0.003536       0.019626              2.126280       1.721867      -0.046083      -0.059406       1.944503       0.659229       2.712471          -0.000006
          284              H      -3.771073      13.147160      20.628704       0.095395       1.463377 0.11384628E+02  0.12232198E+03                                 2.137975                            1.981992      -1.305974       2.243060                    0.994343       3.980458      11.736063       0.440559       1.293946      -0.705526       0.041901      -0.011370      -0.018485       0.047187      -0.014383      -0.005473      -0.012038       0.011109      -0.010770      -0.022605       0.005056       0.017549              2.204890       2.908724      -0.064426      -0.568335       1.749927      -0.007191       1.956021           0.000065
          285              H      -4.634452      11.976821      22.702803       0.113698       1.312126 0.93840616E+01  0.93674532E+02                                 1.814734                            1.671788      -0.989296       2.396183                    0.998423       3.335568       8.728484       0.549380       1.116870      -0.750697       0.017042      -0.026017       0.020270       0.037124      -0.014311      -0.011092      -0.017346       0.015718       0.001177      -0.030316       0.014016       0.016300              1.863443       1.750464      -0.389499       0.285962       2.045993      -0.450068       1.793873          -0.000025
          286              H       8.011922      12.932972      23.198209       0.104063       1.177064 0.84563250E+01  0.84866989E+02                                 1.881044                            1.728020      -1.266705       2.257754                    0.995505       3.896683      11.327790       0.460895       1.324181      -0.697188      -0.013519      -0.009621       0.029782       0.034093      -0.009351      -0.006660      -0.016100       0.008745       0.012013      -0.023246       0.007513       0.015732              1.970012       1.962737       0.190783      -0.605005       1.563268      -0.289064       2.384031           0.000018
          287              H       4.805138      16.301208      20.470174       0.112292       1.299498 0.97098790E+01  0.99271945E+02                                 1.906196                            1.779327      -1.098488       2.340836                    0.997528       3.602345      10.031208       0.489964       1.222726      -0.722698      -0.034998       0.005037       0.015607       0.038650      -0.012498      -0.009644      -0.009852       0.029324      -0.000328      -0.025596       0.004439       0.021157              1.956560       2.389618      -0.071367      -0.550017       1.529214      -0.069776       1.950847           0.000062
          288              H       5.056691      17.502590      18.316809       0.121593       1.173224 0.79313440E+01  0.76488977E+02                                 1.735626                            1.571994      -0.828028       2.479490                    0.999441       3.247432       8.561338       0.543585       1.168386      -0.736693      -0.028732       0.018738      -0.017144       0.038348      -0.010311      -0.005676      -0.016425       0.024724       0.008341      -0.027469       0.012736       0.014733              1.834490       2.064941      -0.571456       0.407520       1.829803      -0.343079       1.608727           0.000024
          289              H       7.430447      17.120747      17.517554       0.096299       1.356426 0.10187403E+02  0.10644507E+03                                 2.031890                            1.873735      -1.204474       2.290008                    0.996085       3.853211      11.198379       0.453586       1.292362      -0.705840       0.015380       0.021812      -0.039274       0.047484      -0.006808      -0.000400      -0.017436       0.005251       0.014765      -0.019863       0.001005       0.018858              2.100400       2.042283       0.261593      -0.537268       1.808623      -0.444389       2.450295           0.000082
          290              H       9.005469      12.454873      18.845242       0.092402       1.210542 0.91953977E+01  0.93550424E+02                                 1.874868                            1.774793      -0.999656       2.384406                    0.998050       3.735419      10.674906       0.468678       1.284565      -0.707663      -0.008504      -0.022626       0.040033       0.046764       0.004437      -0.006487      -0.007904      -0.032488       0.019259      -0.021187       0.001517       0.019669              1.900280       1.519555       0.130478      -0.080957       1.677424      -0.285244       2.503861           0.000102
          291              H       8.969285      11.169648      16.672061       0.118623       1.170726 0.83301991E+01  0.83144098E+02                                 1.872700                            1.716210      -1.078491       2.357444                    0.997219       3.706097      10.683858       0.462821       1.325919      -0.698163      -0.009152      -0.033449      -0.007149       0.035407       0.002505      -0.000302      -0.004767      -0.027549       0.039904      -0.020652       0.004699       0.015952              1.972747       1.518516       0.259867       0.075902       2.860801       0.311335       1.538924           0.000191
          292              H       9.278450      12.814959      14.842362       0.109353       1.191942 0.90327019E+01  0.92338458E+02                                 1.915443                            1.803666      -1.259576       2.268874                    0.994410       3.919904      11.574495       0.443624       1.350597      -0.692399      -0.003280      -0.016408      -0.033747       0.037667       0.004445      -0.003237       0.003345      -0.021677       0.041996      -0.019159       0.004049       0.015109              1.959939       1.476192       0.083334       0.010770       1.751090       0.321203       2.652536           0.000045
          293              H       7.584256      15.239474      13.983658       0.141144       1.042941 0.77125810E+01  0.74936864E+02                                 1.704956                            1.632190      -0.844672       2.498845                    0.999252       3.279354       9.097597       0.486673       1.295307      -0.707635      -0.033786      -0.006793       0.020397       0.040045       0.002229      -0.006845       0.001088       0.026428       0.014787      -0.016007       0.000678       0.015329              1.728522       2.001468       0.221497      -0.367270       1.447359      -0.128023       1.736740           0.000035
          294              H       7.614701      15.276713      11.684975       0.089376       1.381395 0.10498621E+02  0.10974149E+03                                 2.005033                            1.861196      -1.228432       2.279111                    0.995163       3.772393      10.713765       0.473570       1.237324      -0.718657      -0.042599      -0.004116      -0.017914       0.046395      -0.002575       0.002874      -0.000845       0.031387       0.027006      -0.020417       0.007042       0.013375              2.057153       2.373077       0.259110       0.526630       1.729179       0.088092       2.069202           0.000040
          295              H       6.733991       8.121070       2.787484       0.095746       1.483256 0.11701622E+02  0.12656258E+03                                 2.167122                            2.018830      -1.261563       2.269768                    0.994268       3.925005      11.601467       0.433573       1.306125      -0.704051      -0.014623      -0.036451      -0.027035       0.047680      -0.000295       0.012768       0.001744      -0.033886       0.000153      -0.023832       0.006695       0.017137              2.213975       2.036538       0.405103       0.368846       2.467110       0.557350       2.138278           0.000099
          296              H       7.972479       7.751661       4.927638       0.113758       1.307502 0.93090075E+01  0.92988779E+02                                 1.831805                            1.681107      -0.965383       2.406338                    0.998745       3.343836       8.830364       0.538593       1.138462      -0.745105       0.008788      -0.031946       0.015072       0.036400       0.001162       0.018907       0.000109      -0.033947       0.011729      -0.029617       0.014104       0.015513              1.894343       1.542340      -0.261843       0.129846       2.485547      -0.459416       1.655142          -0.000019
          297              H       8.564496      10.011654       5.839185       0.111809       1.251634 0.92894425E+01  0.94776445E+02                                 1.917444                            1.783300      -1.156299       2.315088                    0.996745       3.746522      10.732425       0.467633       1.283780      -0.707558       0.018966       0.000576       0.032261       0.037427       0.000874       0.018172      -0.002893      -0.022307       0.018467      -0.025022       0.007759       0.017263              1.967516       1.817902       0.125148       0.562721       1.637343       0.188385       2.447304           0.000085
          298              H       8.169120      14.975543       3.613161       0.104086       1.144167 0.83780323E+01  0.83678987E+02                                 1.831269                            1.710759      -1.146643       2.313147                    0.996815       3.802664      10.939370       0.468128       1.309986      -0.700798       0.016534       0.025893       0.018378       0.035799       0.006777       0.009879       0.001914      -0.028094       0.012901      -0.021140       0.005754       0.015386              1.888224       1.724696       0.354398       0.394696       1.998871       0.378952       1.941105           0.000109
          299              H       7.354290      15.745417       1.420164       0.121823       1.125156 0.76014077E+01  0.74209008E+02                                 1.827956                            1.639993      -1.113538       2.345109                    0.997100       3.654114      10.443702       0.472849       1.326848      -0.697516       0.005550       0.032938      -0.014325       0.036344       0.002883       0.014683      -0.004997      -0.018184       0.021041      -0.021349       0.005516       0.015833              1.948274       1.446901       0.083340       0.028110       2.816452      -0.500186       1.581470          -0.000084
          300              H       6.232293      13.780339       0.310454       0.099257       1.194053 0.87585074E+01  0.88193518E+02                                 1.874440                            1.743807      -1.022236       2.384158                    0.997270       3.683549      10.537163       0.467198       1.301962      -0.703963      -0.020325       0.005260      -0.043300       0.048122       0.001141       0.013355      -0.007466      -0.019064       0.021811      -0.020506       0.003144       0.017362              1.929410       1.825152       0.019367       0.578848       1.609905      -0.051938       2.353173           0.000236
          301              H       6.695640      12.426864       6.493121       0.132814       1.193218 0.91632575E+01  0.93359310E+02                                 1.878191                            1.787955      -1.308732       2.268314                    0.994450       3.650887      10.520762       0.459519       1.308261      -0.702796      -0.031954      -0.016781       0.000235       0.036093       0.008764      -0.005938       0.004031       0.014303       0.018847      -0.016198       0.004595       0.011603              1.891776       2.364893       0.454039       0.099711       1.623825       0.102323       1.686610           0.000019
          302              H       7.522605      13.457529       8.375663       0.079791       1.316090 0.92394911E+01  0.93727541E+02                                 1.968345                            1.760154      -0.946480       2.411519                    0.997572       3.655820      10.293950       0.480178       1.257432      -0.714365      -0.029534      -0.001011       0.034046       0.045082       0.006796      -0.008219       0.006893       0.027623       0.010989      -0.020439       0.003237       0.017202              2.116993       1.837914       0.057439      -0.655627       1.509035       0.032114       3.004030          -0.000003
          303              H      10.875417      14.264657       6.638440       0.080414       1.331402 0.10100923E+02  0.10478700E+03                                 1.981535                            1.845769      -0.950631       2.410548                    0.997419       3.716800      10.587412       0.466804       1.264808      -0.713241       0.040544       0.021315      -0.003018       0.045904       0.014404      -0.004800       0.003657       0.023486       0.013941      -0.021995       0.005070       0.016925              2.029274       2.502767       0.433239       0.015595       1.891489       0.078557       1.693567          -0.000026
          304              H      10.146094      13.283663       4.696448       0.126314       0.962347 0.68843867E+01  0.65985827E+02                                 1.692404                            1.596125      -1.097485       2.366201                    0.996175       3.615717      10.455842       0.460491       1.387713      -0.685337       0.016865      -0.000899      -0.030657       0.035002       0.009217      -0.006294       0.004996       0.007549       0.022148      -0.016168       0.005153       0.011015              1.745405       1.801170      -0.011656      -0.449965       1.371283       0.066112       2.063763          -0.000019
          305              H      -0.533431      17.580116       3.434815       0.096646       1.449206 0.11191471E+02  0.11940517E+03                                 2.105896                            1.952406      -1.279109       2.261403                    0.994178       3.882398      11.305030       0.449455       1.277275      -0.709762      -0.015151      -0.042343      -0.017347       0.048202       0.002502       0.011835      -0.003104      -0.035349      -0.002739      -0.023757       0.005119       0.018637              2.171514       1.974240       0.494375       0.234090       2.675615       0.449561       1.864688           0.000081
          306              H       0.711821      17.803644       5.641022       0.112245       1.310707 0.94773251E+01  0.94983184E+02                                 1.825364                            1.690115      -0.980246       2.399379                    0.998661       3.350744       8.829171       0.540714       1.130259      -0.747333       0.010195      -0.025446       0.022706       0.035595       0.003979       0.017452      -0.001318      -0.033197       0.013702      -0.028580       0.013468       0.015112              1.852408       1.550635      -0.196471       0.182228       2.098344      -0.526481       1.908244          -0.000115
          307              H       1.184849      20.209539       5.991109       0.115137       1.258216 0.93849317E+01  0.95664361E+02                                 1.903606                            1.777586      -1.120119       2.334491                    0.997042       3.657251      10.354330       0.475911       1.262588      -0.712971       0.016613       0.008780       0.033392       0.038316       0.004378       0.016302      -0.000302      -0.019744       0.030906      -0.023587       0.005101       0.018486              1.954934       1.752720       0.248471       0.475045       1.770991       0.385517       2.341092           0.000059
          308              H       0.931007      24.409744       2.595927       0.116891       1.312030 0.98613896E+01  0.10127503E+03                                 1.923268                            1.798145      -1.142517       2.324075                    0.997150       3.608473      10.091382       0.485064       1.229540      -0.721245       0.019517       0.032976       0.011727       0.040072       0.014108       0.009594      -0.003051      -0.031415       0.005656      -0.025717       0.005525       0.020192              1.970209       1.784045       0.427939       0.320250       2.280596       0.351060       1.845985           0.000078
          309              H       0.018316      24.589785       0.237795       0.121782       1.175037 0.78578996E+01  0.76233143E+02                                 1.796009                            1.606284      -0.844396       2.475112                    0.999267       3.341566       9.077963       0.512742       1.231316      -0.721099       0.004556       0.031024      -0.019668       0.037015       0.012414       0.013171      -0.003565      -0.029373       0.013853      -0.027329       0.010227       0.017102              1.918683       1.394571       0.023951       0.003455       2.531802      -0.717216       1.829675          -0.000116
          310              H      -6.918165       6.913635      32.723214       0.089862       1.235802 0.90510705E+01  0.91751197E+02                                 1.900081                            1.757912      -1.081692       2.342205                    0.997244       3.771538      10.771227       0.471920       1.280341      -0.707995      -0.018863      -0.003687      -0.039737       0.044141       0.003807       0.010275      -0.011348      -0.014620       0.034841      -0.019775      -0.000608       0.020383              1.952011       1.810119       0.217464       0.524670       1.671620       0.282671       2.374294           0.000210
          311              H      -0.643670      22.755130       5.991109       0.130694       1.186084 0.91023380E+01  0.92390624E+02                                 1.855793                            1.769575      -1.285518       2.277617                    0.994734       3.621230      10.344767       0.467751       1.290078      -0.706737      -0.032435      -0.013275       0.001736       0.035090       0.005232      -0.006818       0.008302       0.011214       0.010207      -0.015162       0.004340       0.010821              1.869679       2.377015       0.404287       0.046220       1.627216       0.130487       1.604806          -0.000006
          312              H       0.195475      24.105544       7.649068       0.090429       1.357603 0.98889189E+01  0.10095258E+03                                 1.940841                            1.775986      -0.810982       2.481850                    0.999024       3.452212       9.418020       0.501621       1.196083      -0.731099      -0.033653       0.008809       0.033596       0.048361       0.004634      -0.010197       0.009869       0.027853       0.006262      -0.021675       0.002609       0.019066              2.023945       1.820186      -0.108621      -0.495339       1.656546       0.362639       2.595102          -0.000048
          313              H       3.647061      24.394240       5.812763       0.089641       1.250055 0.91000170E+01  0.91214011E+02                                 1.843510                            1.707879      -0.897626       2.440083                    0.998554       3.463983       9.440228       0.508374       1.201997      -0.728389       0.042691       0.019477      -0.009048       0.047789       0.009772      -0.010356       0.006805       0.021909       0.011277      -0.020925       0.003303       0.017622              1.900421       2.348097       0.507736       0.003216       1.829666       0.087809       1.523500          -0.000042
          314              H       2.872135      23.056243       4.062329       0.133878       1.121306 0.83282319E+01  0.82636370E+02                                 1.790181                            1.693944      -1.066188       2.384755                    0.996976       3.485955       9.830682       0.477761       1.292042      -0.706804       0.019174      -0.006732      -0.032334       0.038190       0.009368      -0.006868       0.008028       0.011987       0.003935      -0.017509       0.006172       0.011337              1.826210       1.849154      -0.127036      -0.416072       1.536578       0.296078       2.092899          -0.000036
          315              H       3.104400      12.516863       1.492823       0.090208       1.268406 0.98823724E+01  0.10205735E+03                                 1.915706                            1.826928      -1.025622       2.372516                    0.997796       3.729309      10.631932       0.468285       1.266523      -0.712323      -0.024054       0.005630       0.039901       0.046930      -0.013337      -0.009125       0.001875       0.020350       0.018841      -0.020148       0.000415       0.019733              1.917340       1.754025      -0.049156      -0.237318       1.499953       0.080280       2.498042           0.000116
          316              H      -3.926852      -2.349833      32.399549       0.123982       1.145661 0.80465958E+01  0.79768053E+02                                 1.859262                            1.695622      -1.207713       2.304691                    0.995617       3.697270      10.686393       0.461118       1.339915      -0.695049      -0.033954       0.012980      -0.005153       0.036714      -0.010327      -0.001051       0.001050       0.014966       0.034473      -0.018506       0.006600       0.011906              1.977469       2.716004      -0.558157       0.227340       1.746429      -0.131544       1.469972          -0.000079
          317              H      -2.508320      -3.188026      30.517006       0.106391       1.113746 0.82412068E+01  0.82471873E+02                                 1.836876                            1.725566      -1.269994       2.257976                    0.994963       3.930733      11.544737       0.451739       1.354889      -0.690725      -0.015799       0.002946      -0.031551       0.035408      -0.010008       0.004853      -0.000163       0.010832       0.036835      -0.017707       0.003286       0.014420              1.879232       1.710125      -0.092549       0.285574       1.448794      -0.146678       2.478777           0.000050
          318              H       2.456162      -5.370404      30.411320       0.108144       1.163326 0.88034901E+01  0.89387773E+02                                 1.878686                            1.775567      -1.252766       2.267878                    0.994701       3.923106      11.531680       0.449192       1.342921      -0.693627       0.015937       0.000937      -0.031897       0.035669      -0.008135      -0.004348      -0.000142       0.016290       0.035451      -0.017533       0.003704       0.013829              1.905389       1.783326      -0.095006      -0.264071       1.433166       0.135865       2.499675           0.000046
          319              H       3.973020      -6.121654      32.201386       0.118434       1.116874 0.76120716E+01  0.75330581E+02                                 1.902465                            1.700135      -1.488303       2.167525                    0.992503       4.034533      12.123072       0.434653       1.423951      -0.676288       0.036383      -0.008489      -0.004956       0.037687      -0.010433       0.000538      -0.002343       0.020377       0.026794      -0.019184       0.008095       0.011089              2.062969       3.016227      -0.561741      -0.316471       1.647086       0.147873       1.525595          -0.000012
          320              H       8.645177       9.744652       1.360715       0.094369       1.195628 0.92066279E+01  0.93684113E+02                                 1.861401                            1.778502      -0.977472       2.399202                    0.997960       3.700817      10.573747       0.467198       1.288367      -0.707210       0.023963      -0.008689       0.041326       0.048555      -0.012201       0.009145      -0.002938       0.021359       0.029266      -0.021136       0.001002       0.020134              1.864972       1.727372      -0.062051       0.223630       1.459609      -0.187676       2.407934           0.000131
          321              H       0.006377      -6.438315      29.697935       0.136842       1.078711 0.80550622E+01  0.78465520E+02                                 1.682416                            1.620522      -0.946761       2.438931                    0.998682       3.260248       8.814074       0.514309       1.222566      -0.723915       0.003278      -0.033202       0.021302       0.039584      -0.001602      -0.002101      -0.004562      -0.034610       0.007882      -0.018947       0.001523       0.017424              1.683239       1.405891      -0.097513       0.059247       1.923693      -0.302765       1.720134           0.000002
          322              H      -0.222315      -6.472476      27.412462       0.075638       1.459699 0.10983069E+02  0.11486134E+03                                 2.015313                            1.856353      -0.983417       2.395079                    0.998104       3.585983       9.834027       0.497769       1.176599      -0.735651      -0.001178      -0.040447      -0.015706       0.043405      -0.000075       0.003257      -0.000997      -0.038460       0.013444      -0.021873       0.004802       0.017071              2.074363       1.594600      -0.086911      -0.009368       2.536499       0.600089       2.091990           0.000003
          323              H      -0.194531      -2.598212      27.181273       0.084006       1.386834 0.10364885E+02  0.10692016E+03                                 1.952734                            1.808477      -0.888974       2.438867                    0.998398       3.513973       9.594838       0.501785       1.183295      -0.734042       0.003900       0.041515      -0.020696       0.046552       0.002608      -0.000478      -0.001661      -0.039570       0.011282      -0.021842       0.003569       0.018272              1.992624       1.599574      -0.110177       0.060571       2.271957      -0.551988       2.106342          -0.000049
          324              H      -0.091411      -2.411937      29.453535       0.133634       1.136247 0.85797070E+01  0.85425639E+02                                 1.785385                            1.705364      -1.027095       2.404033                    0.997721       3.401174       9.483749       0.483946       1.271140      -0.712529       0.003889       0.032049       0.017657       0.036798       0.003039       0.003887       0.000789      -0.022540       0.015776      -0.014998       0.005498       0.009500              1.801584       1.446126      -0.020499       0.013029       2.248211       0.349309       1.710415          -0.000043
          325              H       8.217811      -7.621138      19.935135       0.096391       1.466746 0.11414444E+02  0.12258925E+03                                 2.140296                            1.984668      -1.270535       2.264407                    0.994470       3.912177      11.491377       0.440713       1.294054      -0.706279       0.040250      -0.015723      -0.020794       0.047955      -0.017306      -0.006780      -0.009839       0.008536       0.001287      -0.023891       0.006241       0.017650              2.201953       2.807893      -0.192677      -0.583202       1.798203       0.086126       1.999762           0.000214
          326              H       7.420135      -8.515186      22.154554       0.112230       1.286460 0.91796687E+01  0.91182474E+02                                 1.795390                            1.657035      -0.959241       2.406808                    0.998853       3.317294       8.675189       0.549736       1.121677      -0.749469       0.016078      -0.024599       0.019868       0.035474      -0.015640      -0.009866      -0.013143       0.010254       0.011543      -0.027106       0.012540       0.014566              1.840031       1.709885      -0.324126       0.266983       2.001556      -0.456509       1.808651          -0.000043
          327              H       5.329893      -7.319997      22.716014       0.103632       1.291371 0.96408503E+01  0.99962575E+02                                 2.003055                            1.848469      -1.298079       2.243448                    0.994848       3.987900      11.777504       0.444471       1.329047      -0.696659      -0.013891      -0.004300       0.031604       0.034789      -0.012381      -0.007870      -0.009627       0.004651       0.025883      -0.021965       0.008282       0.013683              2.085520       2.019812       0.096866      -0.579512       1.603553      -0.199882       2.633195           0.000206
          328              H       2.164272      -4.020059      19.789816       0.118167       1.307838 0.97975451E+01  0.10036409E+03                                 1.913492                            1.787952      -1.138603       2.325619                    0.997357       3.581378       9.973001       0.488674       1.223561      -0.722787      -0.035451       0.005326       0.015049       0.038879      -0.013322      -0.008618      -0.011009       0.026207      -0.005052      -0.025558       0.005239       0.020320              1.955454       2.367862      -0.163306      -0.514931       1.527530       0.026641       1.970970           0.000196
          329              H       2.493372      -2.952166      17.530765       0.118110       1.177872 0.80032498E+01  0.77477256E+02                                 1.751670                            1.587862      -0.842019       2.472883                    0.999381       3.275101       8.694847       0.535560       1.181382      -0.733516      -0.027320       0.020711      -0.016984       0.038259      -0.012991      -0.007229      -0.014492       0.023589       0.014035      -0.027917       0.012542       0.015376              1.847279       2.030861      -0.572878       0.408559       1.874961      -0.364876       1.636016          -0.000167
          330              H       4.763098      -3.569942      16.718299       0.093926       1.337276 0.10010449E+02  0.10421321E+03                                 2.014708                            1.858239      -1.211426       2.283598                    0.995913       3.883175      11.291051       0.454837       1.293543      -0.705176       0.013970       0.017267      -0.040294       0.046010      -0.007957       0.001094      -0.016552       0.007044       0.020484      -0.019861       0.000442       0.019418              2.080837       2.022699       0.181470      -0.575815       1.681500      -0.331957       2.538312           0.000403
          331              H       2.883452      -7.453491      21.804467       0.123238       1.038637 0.76639867E+01  0.75803038E+02                                 1.802630                            1.700609      -1.382621       2.228784                    0.991678       3.887033      11.591403       0.437612       1.415094      -0.678866       0.008190      -0.029800      -0.018651       0.036097       0.002674      -0.008689       0.008161      -0.014283      -0.003092      -0.015201       0.002333       0.012868              1.849945       1.512797      -0.093130      -0.151034       2.353075       0.405378       1.683961           0.000009
          332              H       1.250386      -7.257906      23.455820       0.084264       1.507656 0.11676732E+02  0.12518503E+03                                 2.124907                            1.964719      -1.168505       2.309349                    0.994709       3.815084      10.927314       0.460855       1.239683      -0.719233      -0.023342      -0.038988       0.011185       0.046798       0.011149      -0.014669       0.003069      -0.014989      -0.016553      -0.022901       0.005573       0.017328              2.171584       2.043824       0.484960      -0.309386       2.557542      -0.292365       1.913387           0.000012
          333              H       2.021955      -3.380535      23.792696       0.087061       1.358942 0.99563727E+01  0.10081329E+03                                 1.864144                            1.722781      -0.948075       2.412995                    0.997943       3.388785       8.914907       0.541127       1.117867      -0.750947      -0.001128       0.042476       0.019348       0.046688       0.008202      -0.011031       0.005314      -0.024071      -0.019853      -0.021299       0.003255       0.018044              1.925908       1.639931      -0.265123      -0.239301       2.248064       0.525889       1.889728          -0.000023
          334              H       3.643219      -3.489197      22.121527       0.136407       1.185087 0.90275845E+01  0.90848758E+02                                 1.816571                            1.734111      -1.158101       2.342278                    0.996195       3.450735       9.608626       0.487242       1.249147      -0.717117       0.018994       0.031575      -0.010265       0.038251       0.006336      -0.011065       0.003197      -0.024443      -0.028844      -0.020802       0.002219       0.018584              1.823491       1.828324       0.395838      -0.259572       1.994588      -0.157549       1.647562           0.000018
          335              H       8.933269      -6.767452      16.724905       0.095969       1.313916 0.98519037E+01  0.10196519E+03                                 1.985293                            1.840633      -1.089276       2.348015                    0.996692       3.762601      10.842770       0.458911       1.289572      -0.707026      -0.017469      -0.018010      -0.040744       0.047850      -0.007009       0.002490       0.017677       0.005562       0.025100      -0.021212       0.001089       0.020123              2.037305       2.046319       0.206835       0.529911       1.701845       0.351259       2.363751           0.000392
          336              H      11.264290      -7.329340      17.425078       0.120729       1.113644 0.72451327E+01  0.68786435E+02                                 1.718097                            1.529669      -0.855540       2.468684                    0.999222       3.303010       8.839128       0.532684       1.211100      -0.725034       0.026210      -0.019476      -0.016544       0.036606      -0.011235       0.007380       0.014062       0.024718       0.010402      -0.026707       0.011063       0.015644              1.852315       2.018460      -0.612957      -0.485848       1.875917       0.427802       1.662568          -0.000118
          337              H      -3.230429      -6.233482      19.644497       0.116858       1.325289 0.99888881E+01  0.10259648E+03                                 1.917225                            1.795644      -1.126494       2.332014                    0.997278       3.554322       9.840571       0.492648       1.210471      -0.726313       0.036179      -0.006757       0.014518       0.039565      -0.013734       0.009261       0.011350       0.027306      -0.003654      -0.026627       0.005635       0.020993              1.949148       2.389733      -0.151263       0.494409       1.547638       0.023730       1.910074           0.000229
          338              H       8.679940      -2.762770      22.531062       0.103388       1.219478 0.87124841E+01  0.88457467E+02                                 1.955142                            1.774117      -1.326444       2.226388                    0.994640       4.038318      11.968303       0.445307       1.354734      -0.690363       0.016858       0.008503       0.029478       0.035006      -0.009933       0.009009       0.013258       0.006128       0.016934      -0.022377       0.007535       0.014842              2.083943       2.020124       0.181426       0.664797       1.609214       0.304185       2.622490           0.000229
          339              H       6.455428      -1.666928      22.035656       0.113770       1.269381 0.90597569E+01  0.89689445E+02                                 1.777103                            1.644483      -0.972754       2.401368                    0.998772       3.309787       8.638948       0.552723       1.119370      -0.749910      -0.016998       0.024022       0.020597       0.035920      -0.013810       0.010151       0.015636       0.015046       0.005492      -0.028201       0.013148       0.015053              1.819995       1.686972      -0.304832      -0.256949       1.977524       0.458958       1.795490          -0.000128
          340              H       5.604476      -2.666549      19.928530       0.091591       1.484596 0.11569831E+02  0.12476834E+03                                 2.161593                            2.000021      -1.254721       2.266396                    0.994544       3.969649      11.711529       0.438082       1.296503      -0.705439      -0.041328       0.014075      -0.019197       0.047693      -0.016406       0.006485       0.010769       0.011115       0.000741      -0.023943       0.006664       0.017279              2.229458       2.926051      -0.119460       0.573175       1.777371      -0.036410       1.984954           0.000148
          341              H      10.104039      -6.425938      22.425376       0.134082       1.165989 0.88268771E+01  0.88337774E+02                                 1.799447                            1.716869      -1.095565       2.371208                    0.997160       3.420049       9.499177       0.488729       1.252272      -0.716615      -0.021275      -0.028882      -0.003111       0.036007       0.007686       0.008715      -0.007886      -0.016801      -0.012868      -0.018240       0.003456       0.014783              1.805942       1.883874       0.472897       0.157441       1.981011       0.045576       1.552941           0.000084
          342              H      -3.159956      -6.326589      24.037096       0.085024       1.347367 0.98407956E+01  0.99397594E+02                                 1.858654                            1.716928      -0.895615       2.437233                    0.998472       3.371785       8.872374       0.539828       1.123324      -0.749694      -0.002391      -0.035224       0.029225       0.045832       0.012234       0.007071      -0.012240      -0.014124      -0.007083      -0.021417       0.002993       0.018424              1.910401       1.557254      -0.124412       0.176261       2.038100      -0.571756       2.135848           0.000016
          343              H      -1.932203      -2.852796      22.775463       0.077938       1.524402 0.11988710E+02  0.12944259E+03                                 2.139584                            1.989034      -1.212516       2.284031                    0.994089       3.898501      11.223609       0.458414       1.237494      -0.719202       0.029817       0.035975      -0.000478       0.046727       0.015916       0.008413      -0.010056      -0.005661      -0.009574      -0.023025       0.004935       0.018090              2.181068       2.272404       0.574846       0.183489       2.452689       0.085294       1.818112          -0.000028
          344              H      -3.561188      -2.800031      21.117504       0.132182       1.066470 0.78686226E+01  0.78091914E+02                                 1.819323                            1.712854      -1.338969       2.257776                    0.992489       3.757946      11.109137       0.441393       1.398212      -0.683081      -0.003066       0.026084      -0.026553       0.037348       0.005512       0.006976      -0.011050      -0.004875       0.005987      -0.015699       0.002825       0.012874              1.868156       1.478399      -0.011957       0.123862       2.196916      -0.538850       1.929154          -0.000007
          345              H       7.733485      -2.191590      18.045987       0.083472       1.176296 0.87982500E+01  0.88931684E+02                                 1.865342                            1.753877      -1.101084       2.332541                    0.996494       3.853013      11.139880       0.462182       1.311092      -0.700856       0.011458       0.019310       0.037970       0.044112       0.005226       0.007684       0.006920      -0.026661       0.019037      -0.019176       0.001443       0.017734              1.909018       1.565730       0.216887       0.206831       1.682375       0.321392       2.478948           0.000178
          346              H       7.747660      -0.909494      15.912439       0.116884       1.184278 0.84289304E+01  0.84619180E+02                                 1.904988                            1.739245      -1.195634       2.302455                    0.995733       3.798136      11.083981       0.453346       1.345799      -0.693585       0.011359       0.031987      -0.007422       0.034746       0.005218       0.002624       0.004300      -0.026356       0.036317      -0.020325       0.005032       0.015294              2.017600       1.592715       0.403255      -0.081326       2.865923      -0.339225       1.594162          -0.000006
          347              H       7.179057      -2.520676      14.095950       0.106673       1.203420 0.90351034E+01  0.92567694E+02                                 1.939435                            1.811243      -1.328062       2.233427                    0.993463       4.015499      11.953439       0.439064       1.361606      -0.689513       0.001902       0.015030      -0.032225       0.035608       0.005318       0.004908      -0.003407      -0.018683       0.038141      -0.018135       0.003986       0.014149              1.999327       1.481122       0.098054       0.050461       1.775788      -0.361256       2.741072           0.000089
          348              H       2.880416      23.223937      14.168610       0.107591       1.187650 0.90166463E+01  0.92350724E+02                                 1.924978                            1.812354      -1.319231       2.239661                    0.993495       3.998806      11.910098       0.437763       1.366067      -0.688805      -0.007464      -0.015077      -0.033092       0.037123       0.005065       0.000092       0.002801      -0.019650       0.044034      -0.018403       0.003067       0.015335              1.969201       1.489807       0.141789       0.146072       1.771719       0.326236       2.646078           0.000050
          349              H       2.679890      21.578626      16.024731       0.118913       1.197636 0.84936959E+01  0.85781679E+02                                 1.942179                            1.761116      -1.361087       2.224380                    0.994330       3.945755      11.704131       0.442892       1.369337      -0.687776      -0.012375      -0.031909      -0.007376       0.035010       0.003846       0.003336      -0.001659      -0.024754       0.038800      -0.019812       0.006311       0.013501              2.069982       1.613150       0.438171       0.092146       3.022036       0.316248       1.574759           0.000099
          350              H       6.193729      -8.176831      18.164885       0.087155       1.203349 0.91388120E+01  0.92966862E+02                                 1.873778                            1.773779      -1.040452       2.361841                    0.997658       3.795592      10.898200       0.466366       1.291042      -0.705744      -0.005460      -0.021603       0.039353       0.045223       0.005030      -0.002492      -0.008674      -0.029997       0.017211      -0.018739      -0.000275       0.019014              1.897549       1.513342       0.120928      -0.002933       1.678443      -0.294189       2.500862           0.000194
          351              H       8.445403      -5.025916      13.006057       0.141476       1.074560 0.80823646E+01  0.79226847E+02                                 1.721986                            1.659092      -0.854882       2.492890                    0.999315       3.263270       9.008216       0.489259       1.277126      -0.712181       0.035883       0.003043       0.017092       0.039862       0.000166       0.006309      -0.000535       0.029774       0.008658      -0.016349      -0.000042       0.016391              1.729009       2.101606       0.150969       0.302157       1.430885       0.061863       1.654536          -0.000025
          352              H       4.967154      25.961979      10.733795       0.089045       1.398419 0.10612341E+02  0.11112183E+03                                 2.027799                            1.877490      -1.041694       2.371904                    0.996901       3.682851      10.435462       0.469616       1.245591      -0.718156       0.040028       0.003190      -0.022665       0.046110      -0.002282      -0.003261       0.000249       0.032827       0.024797      -0.020704       0.006473       0.014232              2.088458       2.235325       0.167354      -0.592921       1.709300      -0.089503       2.320750          -0.000029
          353              H       4.208782      -5.233919      11.235807       0.087368       1.441220 0.11033256E+02  0.11624430E+03                                 2.039054                            1.892156      -1.167299       2.311561                    0.995668       3.687076      10.358773       0.477746       1.216862      -0.724930      -0.044830       0.000148      -0.011752       0.046345      -0.005347       0.001662       0.000709       0.034383       0.018930      -0.021192       0.006074       0.015118              2.084274       2.600037       0.155447       0.471475       1.714680       0.003766       1.938105          -0.000026
          354              H       4.481438      -5.237011      13.514674       0.138774       1.041608 0.77388565E+01  0.75022726E+02                                 1.682300                            1.618955      -0.826464       2.503140                    0.999486       3.248366       8.910602       0.497469       1.270060      -0.713338      -0.030157      -0.003597       0.025085       0.039391       0.000662      -0.007605       0.001345       0.025964       0.016474      -0.015868       0.000035       0.015833              1.694709       1.894452       0.110636      -0.374423       1.396281      -0.081309       1.793394          -0.000011
          355              H       5.175100      -2.688356       6.453488       0.074286       1.530313 0.11963395E+02  0.12956974E+03                                 2.167913                            2.002204      -1.408532       2.198449                    0.992799       4.012980      11.708877       0.450053       1.256590      -0.713862      -0.045158       0.001290      -0.002004       0.045221       0.003138       0.001008      -0.012700       0.029598      -0.005310      -0.022188       0.006167       0.016021              2.234799       3.096370      -0.136315      -0.053479       1.790617      -0.069018       1.817408          -0.000038
          356              H       6.285976      -1.493179       4.821951       0.129523       1.019373 0.73991941E+01  0.72304597E+02                                 1.764702                            1.659632      -1.250872       2.295385                    0.993869       3.713634      10.889589       0.449008       1.395952      -0.683432      -0.016330       0.017163      -0.025595       0.034876      -0.000245       0.002569      -0.010296       0.015239       0.006634      -0.014973       0.004988       0.009985              1.823945       1.842501      -0.332330       0.351415       1.684629      -0.427701       1.944704          -0.000016
          357              H       9.757640      -2.911872       6.314774       0.137199       1.152487 0.87915089E+01  0.88227518E+02                                 1.813663                            1.736213      -1.082252       2.379993                    0.997295       3.443051       9.694949       0.474670       1.285801      -0.709219       0.036851      -0.001566       0.000515       0.036888      -0.005245       0.001733      -0.011491       0.015856      -0.008981      -0.016653       0.003413       0.013240              1.820282       2.403175       0.041411      -0.086779       1.449203      -0.084566       1.608468          -0.000033
          358              H       5.378823      27.008139       7.893468       0.079680       1.392062 0.10161202E+02  0.10449928E+03                                 1.972391                            1.797146      -0.950773       2.412489                    0.998163       3.551500       9.742987       0.499672       1.191936      -0.731313       0.026936      -0.019225       0.030390       0.044930      -0.005252       0.003677      -0.014033       0.027382      -0.008537      -0.022483       0.004001       0.018483              2.076036       1.751750      -0.182415       0.374963       1.974490      -0.568515       2.501867          -0.000043
          359              H       5.292909      26.989488       3.467842       0.114541       1.234883 0.90516203E+01  0.91015181E+02                                 1.846069                            1.720137      -1.104294       2.340414                    0.997521       3.558729       9.857027       0.496921       1.225832      -0.721580      -0.021364      -0.027708       0.013645       0.037555       0.013809      -0.013937       0.002094      -0.025960      -0.005140      -0.025870       0.005315       0.020555              1.896217       1.820303       0.425122      -0.392657       2.005059      -0.326976       1.863288          -0.000059
          360              H       6.347860      26.390331       1.307872       0.119422       1.186871 0.79031819E+01  0.76653822E+02                                 1.794257                            1.600260      -0.862035       2.465131                    0.999168       3.345905       9.038923       0.519713       1.215096      -0.724710      -0.007445      -0.032870      -0.015485       0.037090       0.011571      -0.015893       0.005114      -0.022914       0.000961      -0.026703       0.010324       0.016379              1.930383       1.404948       0.044106      -0.002065       2.683936       0.646189       1.702265          -0.000043
          361              H       7.700755      28.367816       0.548249       0.097042       1.295156 0.96883268E+01  0.99860558E+02                                 1.964256                            1.823472      -1.151715       2.318019                    0.996537       3.763544      10.825751       0.461722       1.287006      -0.707327       0.028200      -0.003857      -0.040030       0.049117       0.002027      -0.016492       0.012562      -0.014031       0.017557      -0.023165       0.001272       0.021893              2.019164       2.031977       0.124678      -0.629526       1.669266      -0.061204       2.356247          -0.000044
          362              H       8.188978       0.577450       6.248720       0.104154       1.163983 0.82334466E+01  0.82189736E+02                                 1.875697                            1.710619      -1.262756       2.257956                    0.995369       3.916208      11.403701       0.460377       1.332773      -0.695134      -0.016100      -0.003748       0.030629       0.034806       0.003069      -0.016250       0.006511      -0.019825       0.016536      -0.023371       0.006463       0.016908              1.977743       1.932542       0.238210      -0.652427       1.590654      -0.261064       2.410034          -0.000019
          363              H       9.016812       2.874687       5.740104       0.113635       1.304936 0.93255528E+01  0.93015590E+02                                 1.814538                            1.671725      -0.970488       2.405363                    0.998562       3.329958       8.731914       0.546435       1.123793      -0.748970      -0.007081       0.029832       0.019713       0.036451       0.006547      -0.020135       0.003242      -0.028887       0.001722      -0.029808       0.013779       0.016029              1.861150       1.518887      -0.175695      -0.136752       2.279189       0.498818       1.785373           0.000010
          364              H      10.444646       2.707039       3.679215       0.092715       1.487967 0.11457327E+02  0.12325130E+03                                 2.161359                            1.987650      -1.283195       2.252725                    0.994680       3.974160      11.709693       0.440322       1.293087      -0.705918       0.020275       0.038157      -0.017996       0.046807       0.005560      -0.013120       0.003953      -0.031517      -0.010164      -0.024013       0.005436       0.018577              2.247302       2.251332       0.609293      -0.411368       2.510817      -0.452232       1.979758          -0.000000
          365              H      10.750528      29.550592       1.902359       0.094531       1.230818 0.93301378E+01  0.95103331E+02                                 1.884638                            1.779623      -0.992653       2.388011                    0.998229       3.704647      10.537750       0.472062       1.272914      -0.710498       0.021990      -0.009695       0.041603       0.048045      -0.014851       0.009492      -0.003008       0.019172       0.025439      -0.022045       0.000972       0.021073              1.911237       1.730069      -0.074697       0.251125       1.477535      -0.155556       2.526108          -0.000026
          366              H       6.057102      13.498022      32.729819       0.122169       1.175098 0.83069518E+01  0.82965327E+02                                 1.890152                            1.723459      -1.078773       2.364705                    0.996666       3.693385      10.697381       0.457362       1.340885      -0.695274       0.035648      -0.009903      -0.008455       0.037952      -0.010383      -0.000005      -0.002960       0.018867       0.036970      -0.020415       0.007583       0.012832              2.000781       2.748492      -0.541551      -0.274860       1.707209       0.128058       1.546641          -0.000020
          367              H       4.537268      14.249272      30.913331       0.106940       1.208790 0.90377020E+01  0.92414835E+02                                 1.932672                            1.802453      -1.275478       2.258343                    0.994466       3.953894      11.681607       0.444346       1.348035      -0.692634       0.014435      -0.007093      -0.032336       0.036116      -0.010595      -0.002335       0.004243       0.017160       0.041415      -0.020771       0.005028       0.015743              1.988762       1.740463      -0.123350      -0.276564       1.489138       0.157886       2.736685          -0.000031
          368              H       6.757396     -14.109232      30.054627       0.148792       1.056493 0.78140901E+01  0.75776721E+02                                 1.690214                            1.622243      -0.857554       2.496961                    0.999440       3.168148       8.632743       0.500109       1.262945      -0.715837       0.026533       0.023232       0.021333       0.041217       0.015558       0.003562       0.004917      -0.000357       0.010765      -0.017397       0.000847       0.016549              1.703097       1.784129       0.301323       0.289203       1.616258       0.215823       1.708902          -0.000021
          369              H       3.512846      16.922124      27.736128       0.083779       1.443319 0.11047422E+02  0.11628905E+03                                 2.038996                            1.892161      -0.981244       2.396089                    0.997560       3.637774      10.175075       0.478786       1.215309      -0.726046       0.029159       0.031211      -0.018244       0.046446       0.017077      -0.001159      -0.001400      -0.008907       0.018661      -0.020759       0.005841       0.014918              2.090420       2.159263       0.358877      -0.414992       1.962768      -0.378905       2.149229          -0.000017
          370              H       1.052469      17.673358      23.118944       0.084274       1.458428 0.11270972E+02  0.11981286E+03                                 2.082882                            1.933430      -1.139670       2.324137                    0.995239       3.771436      10.768733       0.463273       1.243732      -0.718398       0.035309       0.029789      -0.005789       0.046558       0.014568       0.003531      -0.011356       0.011575      -0.003922      -0.021528       0.004371       0.017157              2.134187       2.464970       0.576491       0.017909       2.203892      -0.099906       1.733699           0.000003
          371              H      -0.679641      17.803733      21.560067       0.128562       1.084072 0.79660101E+01  0.79107331E+02                                 1.824579                            1.711481      -1.258026       2.291863                    0.993522       3.722964      10.921129       0.447297       1.378906      -0.687146      -0.000060       0.022603      -0.027946       0.035943       0.007044       0.004258      -0.011293       0.002169       0.006537      -0.015729       0.004062       0.011667              1.891034       1.478527       0.080701       0.065338       2.089305      -0.597375       2.105270           0.000011
          372              H      -2.541657      14.801809      23.475636       0.136922       1.117493 0.85486503E+01  0.85609855E+02                                 1.808015                            1.736001      -1.077334       2.382913                    0.997267       3.502439      10.010675       0.462643       1.322006      -0.700871      -0.030897      -0.020924       0.004299       0.037563       0.006681       0.003770      -0.010578       0.004216      -0.000805      -0.014992       0.004914       0.010078              1.814756       2.099491       0.461950       0.030466       1.717963      -0.079557       1.626812           0.000004
          373              H      -0.743787      14.727313      24.981670       0.089942       1.389958 0.10147991E+02  0.10486768E+03                                 2.009011                            1.825715      -0.958954       2.412096                    0.997641       3.594795      10.053110       0.481202       1.231734      -0.721610      -0.008264      -0.031225       0.036128       0.048461       0.013525       0.004089      -0.016102      -0.001303      -0.004773      -0.022993       0.003453       0.019540              2.122534       1.719508      -0.045968       0.059273       1.941222      -0.657051       2.706871          -0.000025
          374              H       8.060030      17.896859      20.628704       0.094744       1.468214 0.11425352E+02  0.12283773E+03                                 2.140227                            1.983601      -1.299571       2.245057                    0.994447       3.984269      11.741222       0.441137       1.291428      -0.706051      -0.042459       0.011210      -0.018206       0.047538      -0.014503       0.005491       0.011991       0.010881      -0.009902      -0.022625       0.005136       0.017489              2.207410       2.913179      -0.064782       0.569956       1.751158       0.007062       1.957892           0.000055
          375              H      -5.958590      19.067221      22.702803       0.114789       1.309489 0.93637483E+01  0.93438864E+02                                 1.814094                            1.671383      -0.995344       2.394048                    0.998370       3.330847       8.720000       0.548649       1.118752      -0.750239      -0.017133       0.025566       0.020090       0.036752      -0.014166       0.011256       0.017303       0.015847       0.001606      -0.030298       0.014006       0.016291              1.862705       1.749906      -0.389068      -0.285609       2.045011       0.449533       1.793200           0.000015
          376              H      -3.722963      18.111076      23.198209       0.103083       1.180087 0.84786667E+01  0.85098059E+02                                 1.879399                            1.726596      -1.244552       2.265982                    0.995635       3.896908      11.307490       0.462838       1.318515      -0.698340       0.013967       0.009803       0.030185       0.034674      -0.009317       0.006659       0.016061       0.008666       0.012113      -0.023181       0.007457       0.015724              1.968210       1.960942       0.190574       0.604246       1.561984       0.288679       2.381703           0.000021
          377              H      -0.516181      14.742809      20.470174       0.112842       1.304347 0.97551658E+01  0.99872226E+02                                 1.912650                            1.784763      -1.115566       2.333556                    0.997441       3.608176      10.061329       0.488583       1.224497      -0.722283       0.034422      -0.004801       0.015530       0.038067      -0.012713       0.009790       0.009908       0.029705      -0.001324      -0.025851       0.004254       0.021597              1.963421       2.399117      -0.071710       0.553469       1.533447       0.070139       1.957698           0.000057
          378              H      -0.767735      13.541403      18.316809       0.121668       1.175192 0.79479569E+01  0.76708407E+02                                 1.739633                            1.575231      -0.841634       2.473902                    0.999396       3.249579       8.577285       0.542069       1.170750      -0.736137       0.028602      -0.018468      -0.017247       0.038165      -0.010413       0.005568       0.016512       0.024711       0.008311      -0.027552       0.012710       0.014843              1.838996       2.070301      -0.573740      -0.409207       1.834292       0.344526       1.612395           0.000056
          379              H      -3.141492      13.923237      17.517554       0.097070       1.352331 0.10153472E+02  0.10602771E+03                                 2.030074                            1.872398      -1.206335       2.289983                    0.996083       3.848904      11.191384       0.452989       1.294832      -0.705332      -0.015387      -0.021762      -0.038946       0.047192      -0.006738       0.000359       0.017378       0.005183       0.015336      -0.019758       0.000877       0.018882              2.098375       2.040634       0.260980       0.536211       1.807063       0.443382       2.447428           0.000104
          380              H      -4.716513      18.589126      18.845242       0.091729       1.209507 0.91834834E+01  0.93362568E+02                                 1.870600                            1.771180      -0.992439       2.386794                    0.998015       3.731992      10.647755       0.470318       1.281000      -0.708431       0.008576       0.022895       0.040398       0.047220       0.004314       0.006455       0.007782      -0.032360       0.019031      -0.021065       0.001588       0.019477              1.895778       1.516669       0.129944       0.080535       1.673811       0.283856       2.496855           0.000065
          381              H      -4.680330      19.874326      16.672061       0.118251       1.176241 0.83780687E+01  0.83772852E+02                                 1.881428                            1.723239      -1.091255       2.352048                    0.997150       3.717604      10.739713       0.460859       1.329164      -0.697478       0.009232       0.033444      -0.007262       0.035447       0.002379       0.000359       0.004766      -0.027917       0.039918      -0.020813       0.004816       0.015997              1.982587       1.524525       0.262138      -0.076559       2.878207      -0.313978       1.545028           0.000151
          382              H      -4.989496      18.228995      14.842362       0.109857       1.191056 0.90270816E+01  0.92287353E+02                                 1.916330                            1.804551      -1.266276       2.266335                    0.994359       3.920370      11.584758       0.442883       1.352764      -0.691966       0.003272       0.016163      -0.033429       0.037275       0.004364       0.003311      -0.003292      -0.021514       0.042469      -0.019143       0.003912       0.015231              1.960812       1.476822       0.083416      -0.010793       1.751913      -0.321286       2.653702           0.000015
          383              H      -3.295302      15.804471      13.983658       0.140759       1.043076 0.77140398E+01  0.74955951E+02                                 1.705335                            1.632562      -0.840947       2.500726                    0.999260       3.279500       9.098843       0.486512       1.295653      -0.707575       0.033764       0.006600       0.020684       0.040143       0.002283       0.006821      -0.000992       0.026433       0.014173      -0.015905       0.000575       0.015330              1.728880       2.001907       0.221562       0.367395       1.447631       0.128063       1.737101           0.000025
          384              H      -3.325749      15.767205      11.684975       0.090122       1.384346 0.10527995E+02  0.11016182E+03                                 2.010901                            1.866129      -1.246756       2.271966                    0.995017       3.775731      10.740344       0.471902       1.240420      -0.717971       0.042262       0.004267      -0.017472       0.045930      -0.002620      -0.003001       0.000859       0.030860       0.027050      -0.020172       0.006847       0.013325              2.063357       2.380958       0.260434      -0.529330       1.733682      -0.088577       2.075432           0.000035
          385              C       8.642722      -6.705291      29.681422       0.028844      27.080947 0.37173445E+03  0.84989253E+04                                 8.027024                            6.549763       0.028406       1.999641                    0.999558      28.364474      83.420455       0.619049       0.432763      -1.042228       0.007425       0.045629      -0.004166       0.046417       0.007271       0.006036      -0.012516      -0.029365      -0.018673      -0.020188      -0.003504       0.023692              8.626117       6.808738       1.059503      -2.979493      10.299045      -0.707147       8.770567          -0.002233
          386              C      -5.541256      -6.925709      28.488484      -0.203267      33.700729 0.47063951E+03  0.11300377E+05                                 8.947527                            7.168848       0.205415       2.004769                    0.999759      31.405733      91.614692       0.622960       0.409488      -1.067346       0.002275       0.020392       0.006633       0.021564       0.003578      -0.042552       0.007817      -0.087477       0.024806      -0.071204       0.028791       0.042414              9.632661       6.727779      -0.589429      -2.741148      13.142204       1.783016       9.028000           0.000761
          387              C      -5.216956      -5.693273      27.988454      -0.250564      36.120514 0.52587686E+03  0.13009964E+05                                 9.406786                            7.595022       0.054772       1.942404                    0.999760      33.032249      98.504003       0.601878       0.411344      -1.063839      -0.003101      -0.023809       0.015102       0.028365       0.002305      -0.046495       0.010482      -0.014761       0.100112      -0.051223      -0.009012       0.060236             10.106821       7.460554       0.848876      -4.032884      11.401764      -0.299582      11.458145          -0.002106
          388              C      -5.735743      -4.746433      28.907928       0.130914      34.849337 0.40874921E+03  0.95264621E+04                                 9.549177                            6.937137      -0.085058       1.975853                    0.999693      27.418439      80.223542       0.595246       0.441504      -1.041727      -0.024215      -0.038773       0.046995       0.065561       0.004021      -0.011802      -0.006081      -0.055022       0.001953      -0.032141       0.002850       0.029292             11.236091       7.070212       2.301708      -2.868405      17.490937      -0.661331       9.147125           0.000737
          389              C      -5.547117      -3.364984      28.908588      -0.047531      44.568749 0.48146697E+03  0.11587154E+05                                10.902682                            7.373314      -0.031319       1.985541                    0.999223      28.438854      82.146641       0.601043       0.423438      -1.062018       0.007582       0.006466      -0.019001       0.021455       0.015635       0.001308      -0.041468       0.099969       0.067071      -0.080138       0.035318       0.044820             13.558927       8.188843       2.345262      -4.696943      16.305180      -0.252521      16.182757          -0.003567
          390              C      -5.849990      -2.492648      29.927803       0.123085      36.310849 0.42095081E+03  0.98730553E+04                                 9.777799                            7.038118      -0.118399       1.962515                    0.999656      27.622336      80.803191       0.591797       0.441279      -1.042936      -0.022340      -0.015798       0.061486       0.067299       0.011895      -0.019241       0.007374      -0.033600       0.044100      -0.036245       0.013115       0.023130             11.712120       7.590047       0.691765      -3.419217      13.814815       4.419995      13.731499           0.000707
          391              C      -5.574594      -1.086364      30.065196      -0.236403      37.068546 0.51806203E+03  0.12765961E+05                                 9.606483                            7.551512       0.127444       1.973882                    0.999867      32.521379      96.719769       0.602167       0.412779      -1.063145       0.007592      -0.005545       0.036694       0.037879       0.029584      -0.017247      -0.022268      -0.041816      -0.030647      -0.033158      -0.020291       0.053449             10.797191       7.525749       2.411271      -2.959373      14.216036       0.659763      10.649788          -0.003272
          392              C      -6.030639      -0.654848      31.253510      -0.171899      35.297044 0.46218114E+03  0.11059879E+05                                 9.352496                            7.147052       0.160802       2.005056                    0.999822      30.685837      89.702160       0.617582       0.414451      -1.062906       0.018985      -0.018242       0.000887       0.026343       0.014682      -0.024234       0.008141      -0.032595       0.008938      -0.038980       0.018153       0.020827             10.761263       6.634632       1.594449      -1.825334      16.644832       2.806051       9.004324           0.001427
          393              C      -6.651477      -1.766212      31.868474       0.027273      29.004409 0.38467550E+03  0.88198720E+04                                 8.313953                            6.613622       0.231312       2.065139                    0.999711      27.949117      80.795471       0.626503       0.426398      -1.052084       0.016201      -0.030514      -0.033944       0.048434      -0.005631      -0.005697       0.012498       0.006734       0.041368      -0.016354      -0.005005       0.021358              9.243788       7.185983       1.700486      -3.145664      10.575596       0.725189       9.969783          -0.004495
          394              C      -4.944442      -2.778264      27.662807       0.168393      33.666002 0.38821049E+03  0.89167758E+04                                 9.454326                            6.824416      -0.467916       1.877539                    0.998553      26.079062      75.331655       0.592749       0.449878      -1.038606      -0.003631      -0.012109       0.018126       0.022099      -0.016979      -0.009120       0.016802      -0.070233      -0.019294      -0.036802      -0.011635       0.048437             11.721512      10.889854       3.746421      -3.107242       7.897608      -4.360244      16.377075          -0.000072
          395              C      -5.735570      -2.725495      26.535924      -0.175834      33.622585 0.44371455E+03  0.10524646E+05                                 9.157140                            7.089163       0.050345       1.996768                    0.998841      29.721824      86.887971       0.607974       0.424735      -1.054972       0.005064      -0.005285      -0.005787       0.009330      -0.004127      -0.001770       0.014194      -0.008046      -0.049753      -0.022390       0.002941       0.019449             10.668463       9.136420       2.571746      -1.113124       6.856011      -3.741241      16.012957          -0.000237
          396              C      -5.221102      -2.120148      25.415646       0.068711      26.962743 0.32546852E+03  0.71501471E+04                                 7.905464                            6.042594       0.308442       2.106490                    0.999828      26.348889      74.326468       0.662721       0.420697      -1.056641       0.044542      -0.004025       0.020491       0.049194      -0.018713       0.027911       0.026784      -0.012284      -0.028563      -0.050814       0.021442       0.029372              9.231398       8.168919       2.282194      -0.240028       6.052340      -2.561298      13.472934          -0.000134
          397              C      -3.295345      -1.651381      26.408440       0.062689      27.803158 0.35349729E+03  0.79485687E+04                                 8.141163                            6.373227       0.119261       2.040416                    0.999679      27.149903      78.141386       0.632178       0.430888      -1.047613      -0.042409      -0.009591      -0.020753       0.048179       0.012337       0.005098       0.019317       0.004479      -0.093654      -0.038427       0.005804       0.032623              9.361367       8.785234       2.065400       0.171396       6.608663      -2.619181      12.690204          -0.000047
          398              C      -3.732287      -2.228789      27.574955      -0.181659      33.660773 0.44088877E+03  0.10440664E+05                                 9.156236                            7.064907       0.086059       2.010659                    0.998692      29.577844      86.389729       0.609245       0.424537      -1.055122      -0.005245       0.004270      -0.005120       0.008483      -0.016864       0.015115       0.012440      -0.039792       0.035181      -0.038797       0.013257       0.025540             10.639447      11.153256       3.049332      -1.452391       7.243955      -3.380514      13.521131          -0.000187
          399              C       1.366298       2.871714      29.224988       0.025004      27.495349 0.38108950E+03  0.87475296E+04                                 8.076562                            6.620395       0.066169       2.010386                    0.999588      28.359457      82.963417       0.618694       0.431293      -1.045451       0.005314       0.041985       0.005157       0.042633       0.003687       0.004302      -0.007299      -0.027475      -0.028251      -0.015369      -0.005100       0.020469              8.696963       6.796853       2.064607      -2.545653      10.738045      -0.895344       8.555992           0.005151
          400              C       2.060899       2.992778      27.972601      -0.200954      32.811467 0.46917043E+03  0.11247994E+05                                 8.758019                            7.142709       0.221280       2.009382                    0.999753      31.324970      91.089729       0.626520       0.407781      -1.069251      -0.000673       0.016159       0.015128       0.022145       0.007214      -0.040163       0.014367      -0.070295       0.064656      -0.066408       0.021049       0.045359              9.187703       6.534071       0.296572      -2.647322      11.187428       1.760935       9.841610          -0.000387
          401              C       2.330012       4.299721      27.790292      -0.233922      34.470797 0.50434238E+03  0.12348280E+05                                 9.120428                            7.445198       0.081294       1.958179                    0.999771      32.431988      96.233736       0.606969       0.412153      -1.063247      -0.004338      -0.021751       0.007378       0.023374       0.006210      -0.034338      -0.002775       0.003246       0.121808      -0.035875      -0.020781       0.056657              9.693782       6.899536       1.712643      -3.318738      11.005311      -0.612511      11.176499           0.004023
          402              C       1.848978       4.992003      28.940955       0.135898      33.906668 0.40347813E+03  0.93695555E+04                                 9.361806                            6.893014      -0.063406       1.986437                    0.999696      27.159940      79.223886       0.597279       0.441600      -1.042070      -0.024707      -0.051930       0.039595       0.069820       0.003812      -0.007075       0.001778      -0.045086       0.014727      -0.026946       0.006441       0.020505             10.853966       6.880989       2.917430      -2.088420      16.615675       0.770197       9.065234          -0.000369
          403              C       2.031372       6.317575      29.246125      -0.044251      43.279541 0.47147365E+03  0.11300121E+05                                10.733703                            7.322678      -0.044323       1.986820                    0.999200      28.279676      81.821790       0.599193       0.426495      -1.058909       0.013077       0.018933      -0.015317       0.027641       0.013563       0.014338      -0.053843       0.084532      -0.012848      -0.081929       0.033579       0.048350             13.244836       8.049044       3.221846      -3.999754      15.749771      -1.274905      15.935693           0.006396
          404              C       1.702434       6.904309      30.456236       0.130242      34.949315 0.41394989E+03  0.96857259E+04                                 9.585981                            7.019336      -0.192643       1.938529                    0.999578      27.708140      81.437047       0.586470       0.446350      -1.038083      -0.023125      -0.031976       0.052365       0.065570       0.008088      -0.020859       0.011394      -0.023442       0.055386      -0.033946       0.004360       0.029586             11.171281       7.620864       1.452478      -3.108109      10.829929       2.781952      15.063050          -0.000385
          405              C       2.037886       8.217464      30.912670      -0.253782      37.426271 0.54523440E+03  0.13616276E+05                                 9.690899                            7.788349       0.008914       1.930405                    0.999854      33.290362      99.860275       0.587885       0.417195      -1.059703       0.003544       0.002136       0.038625       0.038846       0.043646      -0.026232      -0.001358      -0.078147      -0.036507      -0.063414      -0.003175       0.066589             10.539601       7.457657       2.835761      -2.390014      13.379603       0.465198      10.781543           0.006175
          406              C       1.534032       8.313707      32.215258      -0.184800      35.115880 0.46442980E+03  0.11108295E+05                                 9.231433                            7.113771       0.179218       2.003219                    0.999814      30.918047      89.859010       0.626712       0.408612      -1.068497       0.015398      -0.007604      -0.017921       0.024821       0.032883      -0.028799       0.015726      -0.062233       0.035370      -0.065070       0.025125       0.039945             10.443207       6.322756       1.737382      -1.289571      14.900189       3.662610      10.106675          -0.001164
          407              C       0.937216       7.112314      32.503254       0.025035      28.623686 0.37847474E+03  0.86714549E+04                                 8.307539                            6.612439       0.063791       2.009900                    0.999610      28.235846      82.490773       0.617068       0.433229      -1.044415       0.010572      -0.025688      -0.041977       0.050336      -0.010069      -0.005500       0.009488       0.026228       0.062112      -0.028000       0.002726       0.025274              9.126369       6.983220       2.506864      -2.464296      10.260912       0.034713      10.134975           0.006288
          408              C       2.599095       7.189899      28.174727       0.167707      35.128261 0.40535741E+03  0.93905883E+04                                 9.680506                            6.946493      -0.465471       1.875445                    0.998447      26.200530      75.449444       0.592280       0.446400      -1.042971      -0.005911      -0.011424       0.017501       0.021719      -0.006120      -0.013160       0.024644      -0.052258       0.016763      -0.033472      -0.009414       0.042886             12.176705      10.837915       4.202848      -2.445033      10.924807      -6.715341      14.767393           0.000226
          409              C       1.829794       7.540688      27.093421      -0.167705      34.105793 0.43786336E+03  0.10352600E+05                                 9.262268                            7.057084       0.036158       1.994355                    0.998687      29.593671      86.406062       0.607368       0.426524      -1.053747       0.006874       0.000147      -0.006412       0.009401      -0.002540      -0.004489       0.020342      -0.002861      -0.039217      -0.025662       0.004073       0.021589             10.957235       9.321035       2.655569      -1.101669       9.317513      -6.045912      14.233156           0.000190
          410              C       2.344697       8.332299      26.093361       0.064069      27.795410 0.33386422E+03  0.73576934E+04                                 7.989630                            6.075821       0.271370       2.088627                    0.999804      26.444236      73.930567       0.670290       0.414640      -1.063901       0.044485      -0.002713       0.019177       0.048518      -0.017561       0.028035       0.025455       0.008407      -0.003896      -0.047793       0.016960       0.030833              9.357275       8.661348       2.463623      -0.741700       7.794720      -4.405158      11.615757           0.000124
          411              C       4.348021       8.506150      27.160136       0.059030      28.116932 0.35018293E+03  0.77995524E+04                                 8.034636                            6.223866       0.269027       2.083314                    0.999775      26.674913      74.646290       0.662941       0.414817      -1.065205      -0.046817      -0.001694      -0.021131       0.051393       0.006697       0.011337       0.028259       0.017830      -0.057903      -0.039785       0.007906       0.031879              9.291739       8.772585       2.590848      -0.334640       8.224375      -4.111342      10.878256          -0.000024
          412              C       3.886694       7.714540      28.217662      -0.177699      34.787230 0.45650128E+03  0.10863849E+05                                 9.282525                            7.137154       0.216091       2.047292                    0.999199      29.612383      85.644124       0.615071       0.418446      -1.062936      -0.006091       0.009178       0.001019       0.011062      -0.008080       0.013975       0.007414      -0.019563       0.043732      -0.026037       0.005135       0.020902             10.861964      11.124590       3.405512      -1.359161       9.337654      -5.070790      12.123646           0.000248
          413              C       5.018278      -3.166284      32.404833       0.032974      27.319895 0.37141681E+03  0.84614805E+04                                 8.010941                            6.514881       0.077680       2.015579                    0.999712      27.982725      81.258080       0.627392       0.428531      -1.048294       0.021825      -0.038568       0.025006       0.050883       0.002169       0.020153      -0.010659       0.014684      -0.000238      -0.022936      -0.002090       0.025026              8.843909      10.481268      -2.309764      -0.701290       5.394433       0.703897      10.656025          -0.002345
          414              C      10.208555      12.712434       0.555515      -0.156564      33.290554 0.46257852E+03  0.11094275E+05                                 9.099882                            7.218495       0.089573       1.992829                    0.999107      30.502144      89.859503       0.604580       0.422415      -1.055714      -0.001178      -0.027974       0.006406       0.028722      -0.009546       0.004122       0.004965       0.040703       0.034803      -0.029094       0.010934       0.018160             10.509991      15.322176      -4.333836      -1.866299       7.157677       1.193423       9.050120           0.001391
          415              C      10.990604      12.265409       1.579354      -0.243470      36.543884 0.52909248E+03  0.13103738E+05                                 9.528652                            7.628642       0.154581       1.983694                    0.999832      32.566036      97.027502       0.599582       0.412472      -1.063577      -0.025485      -0.005488      -0.022732       0.034588      -0.004560      -0.022658       0.013460       0.022244       0.072661      -0.026900      -0.013684       0.040584             10.782646      13.473445      -3.584359      -1.398653       6.661696       0.836634      12.212797          -0.001657
          416              C      12.146439      11.669365       0.999399       0.123727      37.830287 0.41114073E+03  0.95749634E+04                                10.007479                            6.903958      -0.032257       1.988145                    0.999739      27.429564      79.647707       0.604954       0.434748      -1.048069      -0.013675      -0.001706      -0.068004       0.069387      -0.024084       0.007264      -0.002483       0.044860       0.045541      -0.040509       0.011077       0.029431             12.577033      17.775365      -5.767463       2.630270       7.631911      -1.087335      12.323824           0.000708
          417              C      13.240591      11.138520       1.686362      -0.066852      48.415245 0.47793585E+03  0.11455377E+05                                11.396073                            7.279802       0.020110       1.995976                    0.999392      28.526129      81.632395       0.614562       0.415816      -1.069241      -0.003056      -0.002092       0.026366       0.026625       0.034162      -0.001065       0.002025      -0.067043       0.129332      -0.069445       0.026181       0.043263             14.735647      18.433539      -5.596895      -0.323734       7.913231      -0.143916      17.860171          -0.002119
          418              C      -0.497062      10.626294       1.077343       0.121184      39.536613 0.41330722E+03  0.96276534E+04                                10.286203                            6.902814      -0.030497       1.988126                    0.999762      27.393228      79.270833       0.608202       0.432325      -1.050670       0.019108       0.002825      -0.066920       0.069652      -0.018755      -0.006981       0.001860       0.048766       0.060607      -0.040867       0.013222       0.027645             13.264283      20.464873      -5.566341      -2.844801       7.065885       1.393686      12.262090           0.000639
          419              C       0.696991      10.166850       1.683059      -0.243844      36.793235 0.50679536E+03  0.12446424E+05                                 9.604458                            7.479258       0.058821       1.955477                    0.999861      32.573732      97.389812       0.602530       0.413919      -1.060146       0.026202       0.019521      -0.021512       0.039120       0.004028       0.028167      -0.003250       0.032993       0.076843      -0.031028      -0.013851       0.044879             11.029709      15.252910      -3.322585       1.242813       5.747092      -0.496780      12.089126          -0.001328
          420              C       1.522879       9.757066       0.712724      -0.154465      36.058447 0.47453366E+03  0.11503745E+05                                 9.777411                            7.415414      -0.183205       1.905909                    0.998322      31.108574      93.456908       0.581432       0.434545      -1.043720      -0.001439       0.033046      -0.002282       0.033156      -0.002491       0.004459       0.007457       0.044482       0.034713      -0.029615       0.010451       0.019164             11.702391      18.875148      -4.217088       2.586831       6.363187      -0.852186       9.868839           0.001197
          421              C      -5.021531      -5.565968      32.521088       0.045926      27.532676 0.36792617E+03  0.83650331E+04                                 8.094214                            6.507937       0.131963       2.040266                    0.999626      27.674393      80.370602       0.624082       0.431675      -1.046025      -0.026532       0.030783       0.021950       0.046188       0.007142      -0.016363       0.008648       0.001873      -0.009933      -0.022423       0.006155       0.016268              9.010011      11.241018      -1.935146       1.023699       4.808047       0.090546      10.980967          -0.002306
          422              C      -1.685424      11.132320       3.155406       0.177757      33.553883 0.40173743E+03  0.92801847E+04                                 9.354145                            6.911452      -0.489487       1.868380                    0.998398      26.037967      74.724438       0.594654       0.445890      -1.043909      -0.001979       0.006117      -0.018683       0.019758      -0.007370      -0.001184      -0.004104       0.080732      -0.051084      -0.033582      -0.015975       0.049557             11.018997       5.433614      -0.922722      -0.730201       8.822645       0.191049      18.800733          -0.000193
          423              C      -1.662658       9.896781       3.813305      -0.181532      32.406926 0.44949565E+03  0.10657299E+05                                 8.854024                            7.102464       0.186618       2.037054                    0.999490      29.556868      85.362179       0.613848       0.420847      -1.061273       0.001093      -0.004309       0.002006       0.004877       0.004209       0.005085       0.018191       0.005520      -0.045174      -0.026001       0.006284       0.019717              9.842358       5.116365      -0.678953      -0.794304       8.921698      -1.462781      15.489011          -0.000223
          424              C      -1.780226       9.896788       5.187231       0.076504      26.113197 0.32558842E+03  0.71562224E+04                                 7.710695                            6.057594       0.210274       2.072222                    0.999837      26.479947      74.809106       0.659369       0.422632      -1.055018      -0.004424       0.049774      -0.002101       0.050014       0.002591       0.004112      -0.017845      -0.000702      -0.130625      -0.048384       0.021309       0.027076              8.563766       4.418617      -0.636386      -0.718598       8.366995      -0.360975      12.905686          -0.000108
          425              C      -1.779479      12.131942       5.318678       0.057988      26.815509 0.34303584E+03  0.76268438E+04                                 7.834245                            6.214234       0.252567       2.082045                    0.999830      26.763129      75.658466       0.652580       0.422150      -1.056966       0.004420      -0.051207      -0.001682       0.051425      -0.000791       0.008541       0.018465      -0.019555      -0.116946      -0.044971       0.010952       0.034019              8.672235       4.551121      -0.468564      -0.649592       8.605528      -0.355310      12.860056          -0.000113
          426              C      -1.704826      12.246796       3.969192      -0.170871      31.489313 0.42234859E+03  0.98719090E+04                                 8.664373                            6.865497       0.232034       2.057933                    0.999521      29.134137      83.903892       0.626141       0.418508      -1.061353       0.004185      -0.008181       0.000019       0.009190       0.006016      -0.002531      -0.017135       0.011265      -0.065232      -0.030064       0.008350       0.021715              9.653349       4.912770      -0.528812      -0.838892       9.060577       0.726443      14.986700          -0.000192
          427              C       5.847621       8.173900      12.646723       0.022543      28.037116 0.38314885E+03  0.88053719E+04                                 8.171033                            6.618275       0.073459       2.009939                    0.999656      28.446662      83.228832       0.621688       0.428700      -1.047181      -0.037703       0.031181      -0.000708       0.048931      -0.017703       0.005500      -0.008119       0.012834      -0.023883      -0.016693      -0.008661       0.025355              8.857264      10.619605      -1.215042       2.729707       6.760452       1.794332       9.191736           0.008651
          428              C       5.413531       7.670984      11.396979      -0.207442      33.106857 0.46355469E+03  0.11072580E+05                                 8.779840                            7.068649       0.290429       2.029212                    0.999398      31.239162      90.476387       0.634388       0.404206      -1.072321      -0.006650       0.017744       0.008833       0.020906      -0.034590       0.013295       0.034999       0.010343       0.024302      -0.058227       0.017656       0.040571              9.385392       9.479853      -2.049206       0.758835       8.727273       3.388606       9.949051           0.000422
          429              C       4.266362       8.313589      11.102377      -0.240160      36.120711 0.52404282E+03  0.12985328E+05                                 9.509388                            7.640002       0.019465       1.936973                    0.999880      33.059713      99.464548       0.591791       0.417687      -1.057161       0.025909       0.002964       0.012878       0.029084      -0.002075       0.022932       0.021343       0.005958       0.096328      -0.033399      -0.013816       0.047215             10.329623      10.832868      -1.381002       2.986259       7.807991       2.769982      12.348010           0.007376
          430              C       3.951810       9.198343      12.186986       0.136205      33.796138 0.40634638E+03  0.94491990E+04                                 9.324360                            6.913705      -0.037221       1.993829                    0.999720      27.199887      79.294057       0.597105       0.441120      -1.042761       0.056175      -0.005455       0.037195       0.067593      -0.019577       0.009325       0.011448       0.017671       0.012440      -0.029890       0.010234       0.019656             10.681466      14.221597      -4.107926       1.370201       8.648999       2.218583       9.173802           0.000147
          431              C       2.832757       9.974438      12.354764      -0.047626      43.352393 0.48266958E+03  0.11620160E+05                                10.695611                            7.377173      -0.028579       1.986722                    0.999269      28.412090      82.010270       0.601704       0.422826      -1.062694      -0.018774       0.006059      -0.015462       0.025065       0.038544       0.032866      -0.034298      -0.000954       0.013890      -0.070772       0.033992       0.036780             13.007830      14.949314      -3.072000       3.859484       8.887734       2.870477      15.186441           0.011837
          432              C       2.539201      10.725704      13.519959       0.135919      34.537780 0.41111294E+03  0.96013810E+04                                 9.522835                            7.000541      -0.191560       1.942759                    0.999497      27.540537      80.829184       0.586678       0.447027      -1.037845       0.032189      -0.003685       0.058463       0.066841      -0.012341       0.003976       0.018957       0.004924       0.051039      -0.028027       0.001306       0.026721             11.103687      10.511400      -1.556066       0.404961       8.403274       4.685302      14.396388          -0.000856
          433              C       1.356821      11.436609      13.790120      -0.254785      36.471894 0.52767358E+03  0.13078598E+05                                 9.522451                            7.662779       0.051159       1.946742                    0.999863      33.040301      98.941313       0.592205       0.417290      -1.058971      -0.009370      -0.001219       0.038579       0.039719      -0.028718       0.024386       0.010339       0.078343      -0.029110      -0.051662      -0.007778       0.059441             10.272441      12.616917      -2.474052       1.878601       7.376261       2.027865      10.824143           0.010460
          434              C       1.545147      12.029552      15.035901      -0.188153      34.638475 0.46683304E+03  0.11179259E+05                                 9.129923                            7.134724       0.174322       1.999531                    0.999841      31.036385      90.232765       0.625505       0.408907      -1.068393      -0.003434      -0.023202      -0.014169       0.027402      -0.030664       0.009788       0.040514       0.058709       0.024737      -0.068667       0.026996       0.041671             10.159653      12.370946      -4.031724      -0.866614       8.808449       2.972207       9.299564          -0.001863
          435              C       2.811191      11.681864      15.477803       0.017547      28.942346 0.38892070E+03  0.89807203E+04                                 8.401772                            6.718519       0.034370       2.000233                    0.999219      28.554377      84.025049       0.609451       0.435228      -1.042159       0.013317      -0.031938      -0.037237       0.050833       0.007027      -0.008266       0.017813      -0.012006       0.049081      -0.024020      -0.003451       0.027471              9.225311      10.844088      -0.916426       2.224384       6.459046       2.231874      10.372799           0.011629
          436              C       1.817541      10.020998      11.272797       0.159098      34.547185 0.40508704E+03  0.93857606E+04                                 9.557206                            6.939569      -0.445836       1.880954                    0.998482      26.291135      75.795284       0.592976       0.445808      -1.042983       0.007221       0.000271       0.014026       0.015778      -0.022355      -0.021664       0.012698       0.041763       0.035970      -0.036821      -0.007228       0.044049             11.686756      12.045572       0.631293       7.453809       9.770481      -0.475098      13.244215           0.001260
          437              C       1.124323       8.918941      10.841464      -0.177463      35.459555 0.47002441E+03  0.11322969E+05                                 9.530745                            7.330101      -0.025793       1.967560                    0.998336      30.346931      89.730710       0.593110       0.428678      -1.051370      -0.001820       0.012127       0.000643       0.012280      -0.013918      -0.020344      -0.021568       0.007627       0.025421      -0.037615       0.009865       0.027750             10.997651      10.995879       1.189620       6.055742      10.646841      -0.355318      11.350232           0.000970
          438              C       0.150967       9.036902       9.849331       0.048556      29.313429 0.37548970E+03  0.85522613E+04                                 8.358775                            6.516627       0.076901       2.014319                    0.999729      27.779686      79.882619       0.634080       0.424110      -1.054132       0.005144       0.054749      -0.005834       0.055298       0.022770      -0.019697       0.009191      -0.011289      -0.021477      -0.035768       0.007798       0.027970              9.450354       9.056489      -0.115314       4.661414       9.734454      -1.227836       9.560119           0.000390
          439              C       0.603636      11.306201       9.659755       0.058347      27.489081 0.34509961E+03  0.76508895E+04                                 7.866835                            6.154031       0.230282       2.067710                    0.999767      26.697471      74.302089       0.671325       0.411534      -1.068355      -0.008201      -0.051381      -0.003016       0.052119      -0.004040      -0.029242      -0.012518      -0.046593      -0.017582      -0.044931       0.013379       0.031551              8.910775       9.182320      -0.053853       4.764609       8.081977      -1.367894       9.468027           0.000902
          440              C       1.578986      11.256537      10.653209      -0.173781      34.228698 0.45791790E+03  0.10916551E+05                                 9.198023                            7.171297       0.106549       2.008147                    0.999273      29.871891      86.743309       0.610055       0.421152      -1.060199      -0.003789      -0.001777       0.002672       0.004965       0.008264      -0.014733       0.008251      -0.012669      -0.013459      -0.023301       0.010443       0.012858             10.556960      10.605929      -0.404731       6.058927       9.253302      -2.021016      11.811647           0.001029
          441              C       7.772811       9.058664      15.504224       0.035613      27.819975 0.36719309E+03  0.83464334E+04                                 8.141044                            6.500318       0.133024       2.039520                    0.999507      27.790401      80.768591       0.624444       0.431525      -1.045837      -0.005671       0.030512      -0.035535       0.047180       0.012073       0.004413      -0.007991      -0.021157       0.052193      -0.026010       0.005221       0.020789              8.963370      10.896269      -1.049701      -1.637124       6.539078      -2.402245       9.454762           0.011067
          442              C       9.073854       8.732702      15.121771      -0.181319      35.079126 0.45668368E+03  0.10869486E+05                                 9.239884                            7.068458       0.265605       2.034722                    0.999818      30.546076      88.355382       0.627260       0.410266      -1.068175       0.000482       0.021168      -0.008744       0.022908      -0.027525      -0.010857      -0.031871       0.054457       0.003982      -0.058318       0.020037       0.038281             10.612295      12.927330      -4.572682       1.741681       9.427907      -3.609065       9.481648          -0.000890
          443              C       9.288879       9.341154      13.914962      -0.243095      35.593489 0.50737183E+03  0.12436904E+05                                 9.323040                            7.475002       0.118903       1.970554                    0.999870      32.492064      96.362684       0.605052       0.412979      -1.063070       0.003273      -0.001752       0.034352       0.034552      -0.029369      -0.022765      -0.005559       0.078371      -0.045026      -0.046984      -0.014724       0.061708             10.117149      12.415005      -2.573205      -1.336805       7.667612      -2.596203      10.268831           0.009642
          444              C       8.107584      10.070681      13.612434       0.135661      35.315190 0.40365097E+03  0.93787388E+04                                 9.612911                            6.891054      -0.100389       1.972176                    0.999688      27.311203      79.802812       0.597546       0.441160      -1.041867      -0.035507      -0.002932       0.060141       0.069902      -0.015091      -0.003146      -0.018442       0.009397       0.043209      -0.029632       0.004973       0.024659             11.504891      10.468556      -1.490426      -0.481773       9.411881      -5.842977      14.634235          -0.000298
          445              C       7.881994      10.856082      12.490175      -0.048623      44.125725 0.47958391E+03  0.11533692E+05                                10.833178                            7.360790      -0.049986       1.979422                    0.999282      28.439584      82.193246       0.601156       0.423658      -1.061590       0.018265       0.000304      -0.022619       0.029074       0.040425      -0.033380       0.038943       0.015273       0.012606      -0.076026       0.036760       0.039266             13.385943      14.936170      -2.274716      -4.089788       9.543609      -4.302842      15.678051           0.011120
          446              C       6.756672      11.635280      12.288710       0.131518      34.016278 0.41026757E+03  0.95659792E+04                                 9.367766                            6.938825      -0.035192       1.991464                    0.999710      27.400092      80.057580       0.596909       0.440084      -1.043083      -0.058840       0.003186       0.034177       0.068120      -0.022176      -0.006594      -0.013074       0.022232      -0.012131      -0.030759       0.003872       0.026888             10.825052      14.199702      -3.607498      -1.594841       8.984003      -2.777148       9.291450          -0.000336
          447              C       6.532549      12.582110      11.236467      -0.257122      38.742061 0.56116046E+03  0.14119493E+05                                 9.958864                            7.893876       0.061785       1.943682                    0.999874      33.561362     101.151006       0.584587       0.416414      -1.059880      -0.030193       0.004709       0.009478       0.031994      -0.003255      -0.031469      -0.032329       0.012064       0.074945      -0.045678      -0.008556       0.054234             11.149320      11.787125      -0.405746      -3.912127       8.535237      -3.726252      13.125597           0.007393
          448              C       5.312092      13.184361      11.508610      -0.207774      33.623463 0.47056123E+03  0.11281938E+05                                 8.880559                            7.131203       0.301416       2.032600                    0.999488      31.330901      90.905229       0.630373       0.405267      -1.071642       0.011681      -0.019941       0.000771       0.023124      -0.033021      -0.014618      -0.040261       0.028037      -0.006299      -0.063522       0.021836       0.041687              9.580213       9.809448      -1.545837      -0.936315       8.947321      -3.826617       9.983869          -0.000135
          449              C       4.850708      12.613162      12.684374       0.022018      28.053193 0.37734812E+03  0.86546521E+04                                 8.205428                            6.585619       0.025560       1.994593                    0.999665      28.547264      83.932496       0.619607       0.431005      -1.043893       0.038280      -0.033439       0.000822       0.050835      -0.017615      -0.000774       0.011945       0.020305      -0.024142      -0.023251      -0.002509       0.025759              8.999422      11.026487      -0.705877      -2.760123       6.949619      -2.304234       9.022161           0.006611
          450              C       8.941959      10.896434      11.443877       0.166835      34.692876 0.40681023E+03  0.94397931E+04                                 9.616351                            6.972229      -0.474895       1.872748                    0.998288      26.271656      75.903389       0.589051       0.448108      -1.041190      -0.012962       0.000803       0.014867       0.019740      -0.027297       0.018622      -0.024652       0.027340       0.018722      -0.037667      -0.010349       0.048016             11.855511      12.922818       1.689814      -7.449128       8.839778       0.557811      13.803938           0.000585
          451              C       9.098466       9.853357      10.556110      -0.177772      33.085857 0.43654194E+03  0.10295058E+05                                 9.003185                            7.013724       0.140779       2.025493                    0.999051      29.523048      85.586472       0.614612       0.422574      -1.058099       0.006090       0.000249      -0.001165       0.006206       0.007158       0.014996      -0.008784      -0.005560      -0.024365      -0.023376       0.010879       0.012497             10.257986      10.459001       0.770803      -5.596536       8.206365       1.796000      12.108593           0.000559
          452              C      10.081500       9.918544       9.603609       0.076143      26.020229 0.32049348E+03  0.69894013E+04                                 7.621479                            5.958067       0.263223       2.089901                    0.999802      26.073863      72.452367       0.676180       0.415358      -1.063718       0.011359       0.047726       0.015250       0.051375      -0.010068       0.034614       0.011233      -0.038010       0.011900      -0.048603       0.019111       0.029493              8.558187       8.967285       1.113263      -4.068616       7.232523       1.232480       9.474752           0.000309
          453              C      10.782387      11.927081      10.331526       0.059716      28.210137 0.36393123E+03  0.82407770E+04                                 8.192782                            6.445911      -0.002545       1.992574                    0.999726      27.602591      79.656057       0.631796       0.428135      -1.049565      -0.011561      -0.051878      -0.012866       0.054685       0.020239       0.033660      -0.005618       0.004416      -0.038196      -0.043383       0.004691       0.038693              9.228610       9.259654       0.814539      -4.246138       8.440219       1.621566       9.985956           0.000108
          454              C       9.811818      11.973652      11.325640      -0.182718      34.813112 0.47112817E+03  0.11346383E+05                                 9.399762                            7.322577      -0.006159       1.975324                    0.997982      30.265502      89.224580       0.595892       0.426796      -1.053440       0.004749      -0.005972       0.003299       0.008313      -0.015576       0.020484       0.010664       0.015143       0.038112      -0.032980       0.004720       0.028260             10.834901      11.241019       2.164066      -5.382989       9.848652       0.962989      11.415033           0.000559
          455              C       5.967903      12.954661      15.831853       0.039972      28.362640 0.37672506E+03  0.86342985E+04                                 8.302198                            6.613670       0.014607       1.996081                    0.999544      28.221689      82.867921       0.613779       0.435403      -1.041547       0.003540      -0.043965       0.022397       0.049468       0.002370       0.004691      -0.017865       0.020915      -0.000898      -0.024495       0.009752       0.014743              9.379100       5.764170       2.756484      -0.551650      10.618239       0.703410      11.754892           0.004408
          456              C       5.982807      13.687301      17.016864      -0.160246      34.440995 0.47551409E+03  0.11541311E+05                                 9.457577                            7.431021      -0.214008       1.894916                    0.998088      31.295544      94.284137       0.579495       0.435477      -1.042452       0.029380      -0.018112       0.014889       0.037588       0.017785       0.004651       0.005193      -0.024910       0.048133      -0.029802       0.008044       0.021757             10.940227       6.534258       3.880325       0.263254      16.034677       2.544744      10.251746          -0.000689
          457              C       5.670827      12.802559      18.005694      -0.226987      36.645543 0.51817131E+03  0.12822191E+05                                 9.671711                            7.630871      -0.094449       1.910392                    0.999542      32.790129      99.050984       0.587369       0.421411      -1.053298       0.029303       0.016617      -0.018818       0.038587       0.018900       0.001761       0.028180      -0.015419       0.074715      -0.037035      -0.006984       0.044019             11.055196       6.174180       3.317055      -0.313650      13.841600       1.862245      13.149808           0.003355
          458              C       5.464585      11.535969      17.409886       0.121703      38.664863 0.41007925E+03  0.95566432E+04                                10.175083                            6.909548      -0.106008       1.965994                    0.999703      27.509842      80.251865       0.602013       0.436579      -1.045591       0.013869       0.011113      -0.071222       0.073406       0.019954      -0.003602      -0.002098      -0.042262       0.058014      -0.038846       0.016146       0.022701             12.995135       7.083513       5.372473      -1.562953      19.223531      -2.879019      12.678360          -0.000245
          459              C       5.092224      10.381144      18.026832      -0.058008      48.324960 0.47291380E+03  0.11315695E+05                                11.418295                            7.264925       0.005691       1.994439                    0.999398      28.407894      81.473421       0.611639       0.418515      -1.066514      -0.003142      -0.002999       0.028962       0.029286      -0.021464       0.003342       0.001033       0.098095       0.134382      -0.075959       0.030488       0.045471             14.870437       7.134482       4.697257      -1.335633      19.163879      -0.129803      18.312951           0.004173
          460              C       4.825246       9.170432      17.363648       0.116445      38.854198 0.42288095E+03  0.99194150E+04                                10.195265                            7.003294      -0.070673       1.973964                    0.999674      27.700798      80.763978       0.600372       0.434928      -1.047805      -0.000053      -0.009308      -0.067595       0.068232       0.021502      -0.006908       0.009648      -0.056874       0.057121      -0.046595       0.015856       0.030739             12.917609       6.419112       4.472918       0.350150      19.649419       3.212951      12.684295          -0.000212
          461              C       4.547344       7.891431      17.930393      -0.232501      36.550153 0.52782215E+03  0.13119612E+05                                 9.638301                            7.693670      -0.089744       1.907717                    0.999684      33.072568     100.083599       0.585952       0.420543      -1.053984      -0.024971      -0.017934      -0.024789       0.039493       0.022046      -0.011442      -0.026666      -0.012783       0.088181      -0.038576      -0.010725       0.049301             10.930716       5.999030       3.265410      -0.874956      14.175515      -1.514634      12.617603           0.002356
          462              C       4.435500       6.984947      16.922407      -0.159508      34.937593 0.48657024E+03  0.11880717E+05                                 9.577606                            7.529014      -0.255787       1.880795                    0.997731      31.510310      95.294996       0.574179       0.436880      -1.041351      -0.033974       0.019912       0.007435       0.040075       0.018509      -0.007753      -0.002360      -0.017356       0.044555      -0.028523       0.008034       0.020490             11.111301       6.500052       3.969169      -1.014551      16.950370      -2.375766       9.883482          -0.000709
          463              C       4.643554       7.720678      15.730790       0.030110      28.523676 0.38880380E+03  0.89701070E+04                                 8.303137                            6.699708       0.041939       2.001045                    0.999613      28.434416      83.415072       0.613234       0.432925      -1.044385      -0.013441       0.045379       0.022868       0.052563       0.005741      -0.001482       0.020949       0.003958       0.004449      -0.022827       0.001992       0.020835              9.264435       5.500464       2.469951      -0.649006      10.714192      -0.611708      11.578650           0.004257
          464              C       4.902593      10.387361      19.505783       0.171730      33.427858 0.39907604E+03  0.92080994E+04                                 9.337628                            6.886458      -0.503369       1.863902                    0.998354      26.076036      74.915438       0.595696       0.445623      -1.043533       0.006143      -0.003218      -0.022220       0.023277       0.009194       0.000786      -0.002939      -0.076914      -0.042947      -0.032453      -0.014376       0.046829             11.177113       8.889684       1.241399      -1.049529       5.517671      -0.010557      19.123984           0.000431
          465              C       5.986912      10.437036      20.369771      -0.169341      31.587341 0.43499400E+03  0.10250665E+05                                 8.736685                            7.003531       0.172360       2.038862                    0.998974      29.374891      85.157288       0.614689       0.422846      -1.057803      -0.001652       0.003640      -0.000938       0.004106       0.001508      -0.018639       0.000095      -0.015149      -0.077361      -0.034519       0.013780       0.020740              9.794732       8.674781       1.062627       0.439471       5.150531      -0.056155      15.558883           0.000347
          466              C       5.786811      10.399791      21.719918       0.048679      27.353445 0.36227672E+03  0.81765556E+04                                 7.977160                            6.406117       0.221532       2.068790                    0.999774      27.285302      78.067379       0.638845       0.424796      -1.053861      -0.052043      -0.001471      -0.002084       0.052105       0.001727       0.017094      -0.000249       0.011869      -0.087337      -0.034446       0.008492       0.025954              8.894884       8.343317       1.024321      -0.263075       5.101076      -0.157861      13.240259           0.000206
          467              C       3.513684      10.303553      21.435885       0.071424      26.411443 0.34144634E+03  0.75972129E+04                                 7.792871                            6.222221       0.172785       2.059725                    0.999791      26.762191      76.158636       0.647403       0.425206      -1.053046       0.045115      -0.006476       0.001176       0.045593      -0.005105      -0.002728       0.007146      -0.004568      -0.118878      -0.040521       0.014264       0.026258              8.671015       8.507359       0.819972      -0.356884       4.859420       0.231227      12.646266           0.000293
          468              C       3.672833      10.319068      20.072528      -0.170046      31.090369 0.42372668E+03  0.99158374E+04                                 8.625333                            6.902535       0.192084       2.047813                    0.999194      29.083392      83.908065       0.620726       0.421660      -1.058974      -0.003203      -0.016209       0.008702       0.018674      -0.001107       0.023978       0.001472      -0.031841      -0.047015      -0.036211       0.012397       0.023814              9.649275       9.074315       1.031468      -1.683917       5.039916       0.045556      14.833592           0.000301
          469              C       4.546783      12.777772      26.609905       0.068431      27.703852 0.35683602E+03  0.80503083E+04                                 8.122041                            6.399453       0.009702       2.000207                    0.999731      27.446628      79.377122       0.630832       0.430376      -1.046910       0.044122      -0.018271      -0.016012       0.050368       0.005643      -0.018242      -0.028824       0.027608      -0.031720      -0.039948       0.003454       0.036494              9.206680      10.016252       0.039996       0.963666       7.642585       3.919916       9.961203          -0.000054
          470              C       5.202559      13.501098      27.588166      -0.184217      33.928499 0.45404746E+03  0.10830654E+05                                 9.216073                            7.168180       0.056439       1.999523                    0.997816      29.887461      87.586120       0.605069       0.424373      -1.055318      -0.001215      -0.007201       0.000752       0.007341       0.000354      -0.016616      -0.009903      -0.031268       0.047857      -0.029923       0.003214       0.026710             10.661891      13.086798       0.882922       2.425360       7.707229       4.233318      11.191646          -0.000023
          471              C       6.566644      13.448324      27.657523       0.170779      34.897549 0.40330867E+03  0.93445894E+04                                 9.673659                            6.950124      -0.507717       1.862490                    0.998303      26.271221      76.011502       0.588579       0.449137      -1.039897       0.009995       0.010290       0.014723       0.020556       0.011828       0.003695      -0.027872      -0.058764       0.014758      -0.036717      -0.009939       0.046656             12.122100      13.239190       2.518765       4.728521       8.872958       5.650766      14.254151          -0.000016
          472              C       7.233284      12.672224      26.713610      -0.178227      33.200660 0.44433658E+03  0.10527455E+05                                 9.044038                            7.074302       0.150085       2.028027                    0.998943      29.649772      86.209208       0.612080       0.422363      -1.058019       0.000338       0.002376      -0.004216       0.004851      -0.001359      -0.006537      -0.015123       0.015375      -0.012774      -0.021042       0.006790       0.014252             10.447847      10.014831       1.478980       2.219739       8.337725       5.345162      12.990986          -0.000033
          473              C       6.486150      11.998568      25.783568       0.065995      26.500652 0.33215333E+03  0.73280244E+04                                 7.783066                            6.098123       0.295271       2.097673                    0.999813      26.539640      74.817779       0.661261       0.419841      -1.058067      -0.042246       0.027180       0.011900       0.051624      -0.018698      -0.030570      -0.015974      -0.014390       0.011177      -0.045734       0.017142       0.028592              8.891140       9.076976       1.191140       1.308561       7.189938       3.986208      10.406507          -0.000041
          474              C      -7.515592      14.131293      28.707784      -0.053535      45.951969 0.50086206E+03  0.12154550E+05                                11.104117                            7.502788      -0.024774       1.983121                    0.999251      28.658640      82.703821       0.598862       0.421462      -1.064921      -0.011930      -0.014044      -0.022886       0.029383       0.007605      -0.002314       0.048647       0.082678       0.020321      -0.074546       0.034991       0.039555             13.905564      10.554211       3.522805       6.091958      15.200810       0.289917      15.961671           0.000749
          475              C      -7.122553      13.367622      29.831364       0.130595      35.842921 0.41590980E+03  0.97261872E+04                                 9.685624                            6.973869      -0.070086       1.978351                    0.999727      27.508913      80.372120       0.597287       0.438510      -1.044503       0.029543       0.019504       0.061428       0.070898       0.007461       0.017948      -0.014275      -0.025716       0.044829      -0.032173       0.004337       0.027836             11.602852       8.690363       0.965851       4.321657      11.812980      -3.673495      14.305214          -0.000089
          476              C      -7.470365      12.029637      30.096902      -0.241645      35.722373 0.49842177E+03  0.12175054E+05                                 9.371445                            7.426260       0.082761       1.960382                    0.999858      32.433205      96.324855       0.604307       0.414930      -1.060791      -0.004488      -0.001600       0.035122       0.035443       0.038383       0.014100       0.009422      -0.042855      -0.050603      -0.038404      -0.017229       0.055633             10.327499       8.047941       2.593461       3.042721      12.522721      -0.921230      10.411836           0.000526
          477              C      -6.884830      11.700579      31.267381      -0.181000      35.205259 0.45762835E+03  0.10907286E+05                                 9.265158                            7.075781       0.200385       2.012793                    0.999811      30.747250      89.258509       0.626376       0.410267      -1.067225      -0.017410       0.017129      -0.006277       0.025217       0.028856       0.030008      -0.017370      -0.044556      -0.024228      -0.056936       0.016271       0.040665             10.650419       6.953620       1.736966       1.653971      15.428901      -3.707178       9.568736          -0.000215
          478              C      -6.140243      12.824366      31.692770       0.018879      29.279522 0.39261995E+03  0.90624856E+04                                 8.410132                            6.711889       0.137634       2.032611                    0.999582      28.327755      82.590715       0.616712       0.430277      -1.048043      -0.016420       0.028597      -0.037676       0.050069      -0.006011       0.012358      -0.013994       0.013920       0.038075      -0.019428      -0.006743       0.026171              9.315518       8.044313       2.209580       3.180772      10.058492      -0.708046       9.843750           0.000749
          479              C      -7.218555      15.500323      28.535382       0.132374      34.797714 0.41229210E+03  0.96164189E+04                                 9.492828                            6.943455      -0.015413       1.995982                    0.999718      27.387378      79.800466       0.598853       0.438508      -1.044953       0.042403       0.042296       0.035858       0.069805       0.012576       0.014761      -0.006299      -0.048884      -0.000108      -0.034717       0.006911       0.027807             11.125838       8.256649       3.451717       3.070315      15.863895      -0.473125       9.256969          -0.000078
          480              C      -7.719272      16.357126      27.510883      -0.252002      37.890671 0.53554556E+03  0.13313599E+05                                 9.767331                            7.686608       0.084757       1.951616                    0.999776      33.149642      99.190317       0.595529       0.413718      -1.061994       0.023924       0.019562       0.002601       0.031013       0.003808       0.043634      -0.006465      -0.002091       0.098301      -0.044157      -0.014036       0.058193             10.841444       9.121548       2.071413       4.968911      10.994754       0.334726      12.408028           0.000433
          481              C      -7.262610      17.605088      27.780384      -0.202119      33.615718 0.46197856E+03  0.11027818E+05                                 8.872483                            7.052775       0.189459       1.996835                    0.999601      31.286910      90.646597       0.635490       0.403766      -1.072392       0.005957      -0.020557       0.005645       0.022135       0.009210       0.046977      -0.016885      -0.076209       0.022688      -0.072844       0.026831       0.046013              9.578939       7.388246       0.479833       3.145304      11.749934      -1.914946       9.598637          -0.000067
          482              C      -3.314069     -13.544242      28.944257       0.020369      28.804832 0.38528930E+03  0.88824311E+04                                 8.384122                            6.679838       0.020794       1.993595                    0.999558      28.646900      84.427620       0.611766       0.434286      -1.041972      -0.009453      -0.048964       0.001906       0.049904       0.007651      -0.003677       0.009068      -0.038598      -0.022909      -0.019637      -0.006952       0.026589              9.244938       8.395486       2.398633       3.560475      10.385647       0.509226       8.953681           0.000496
          483              C      -2.893227      14.233756      31.989353       0.017560      29.445686 0.40233891E+03  0.93396184E+04                                 8.433599                            6.786987       0.130905       2.026287                    0.999660      28.548890      83.350768       0.614576       0.429332      -1.049085      -0.031049       0.035231       0.021737       0.051747      -0.002992      -0.017526       0.010985       0.018814       0.013939      -0.018918      -0.007065       0.025983              9.358007      10.600178      -2.240162       0.652147       5.345873      -0.111562      12.127969           0.000392
          484              C       3.636058      29.441929       0.196181      -0.156366      34.747775 0.48011647E+03  0.11649275E+05                                 9.436300                            7.412743      -0.035031       1.948581                    0.998703      31.169714      93.056675       0.588181       0.429183      -1.049112       0.003498       0.033448       0.006595       0.034271      -0.014341       0.011987      -0.000006       0.062666       0.052138      -0.043259       0.009215       0.034044             10.841439      15.862199      -4.146604       2.118895       6.685420      -0.862397       9.976697          -0.000179
          485              C       2.810082      29.867234       1.181708      -0.238891      37.281096 0.52324679E+03  0.12966542E+05                                 9.730240                            7.634979      -0.039420       1.921417                    0.999826      33.018412      99.490805       0.591627       0.417773      -1.056628       0.024689       0.005292      -0.022969       0.034134      -0.009966       0.028884      -0.015915       0.045734       0.089967      -0.041726      -0.011976       0.053703             11.050050      13.620060      -3.519404       1.464105       6.303533      -0.799381      13.226556           0.000253
          486              C       1.677025      30.488106       0.579955       0.126477      38.266896 0.41023944E+03  0.95589636E+04                                10.100554                            6.910725      -0.078932       1.973461                    0.999710      27.527565      80.233289       0.602132       0.436557      -1.045861       0.013393      -0.002937      -0.065902       0.067313      -0.022322      -0.006204       0.003586       0.045694       0.046084      -0.039639       0.011447       0.028192             12.690808      17.736521      -5.557355      -2.432704       7.373245       1.252636      12.962658          -0.000075
          487              C       4.577426       0.838202       3.428870      -0.174340      31.703133 0.43708678E+03  0.10294625E+05                                 8.715613                            6.996348       0.217562       2.051627                    0.999279      29.311034      84.474123       0.619237       0.419959      -1.061441       0.009485      -0.000456      -0.000660       0.009519      -0.006601      -0.011652      -0.011438      -0.000844      -0.046129      -0.025432       0.011116       0.014317              9.742620       7.749970       1.942714       0.446699       6.239051       0.642534      15.238839          -0.000011
          488              C       4.521051       0.807165       4.808740       0.063174      26.520834 0.34449907E+03  0.76695290E+04                                 7.767397                            6.212330       0.295068       2.096577                    0.999838      26.771072      75.795547       0.654897       0.420100      -1.057978      -0.035049      -0.036363      -0.001960       0.050543       0.004494       0.006267       0.010198      -0.000523      -0.117960      -0.041516       0.015243       0.026273              8.652668       7.188226       1.725277      -0.205709       5.925477       0.072329      12.844301          -0.000024
          489              C       1.906621       1.536723       9.855276       0.068994      27.531481 0.34911558E+03  0.78225314E+04                                 8.056942                            6.310809       0.030242       2.009310                    0.999712      27.163636      77.943748       0.638993       0.427791      -1.049916      -0.018768      -0.036547      -0.016739       0.044363       0.013438       0.032839      -0.011685       0.007565      -0.018238      -0.040814       0.006687       0.034126              9.212211       9.845224       0.999924      -3.421941       7.631352       2.483455      10.160057          -0.000024
          490              C       0.869765       1.620546      10.783336      -0.179510      34.310910 0.45881383E+03  0.10975520E+05                                 9.304351                            7.216948       0.019438       1.986900                    0.997857      29.965291      88.006257       0.601472       0.425698      -1.054249       0.010951      -0.007800      -0.001765       0.013560      -0.019286       0.016245       0.000504      -0.014810       0.049967      -0.032894       0.007095       0.025799             10.859735      12.267996       2.360613      -4.722353       8.786644       1.925795      11.524565           0.000028
          491              C      -0.183742       0.754424      10.714640       0.164913      34.593810 0.40438064E+03  0.93771169E+04                                 9.626898                            6.959375      -0.498796       1.864820                    0.998286      26.320126      76.223281       0.588093       0.449140      -1.039732      -0.012868      -0.003516       0.015653       0.020566      -0.032088       0.013259      -0.024873       0.014645      -0.009749      -0.036527      -0.011485       0.048012             12.112876      13.778808       2.101764      -6.853904       7.653013       1.199471      14.906808           0.000014
          492              C      -0.220949      -0.139643       9.665040      -0.166849      33.266521 0.44757157E+03  0.10621980E+05                                 9.070626                            7.099063       0.169169       2.035902                    0.998731      29.572062      86.019506       0.611213       0.422251      -1.058226       0.003695       0.002469      -0.003827       0.005865       0.005725       0.015479      -0.014335       0.003024      -0.022594      -0.026015       0.009118       0.016897             10.593198      11.202945       0.836196      -4.876038       6.910281       2.683411      13.666368           0.000017
          493              C       0.854653      -0.180005       8.769346       0.054943      27.753556 0.35345992E+03  0.79192618E+04                                 8.065941                            6.310451       0.229138       2.073861                    0.999804      26.997539      76.666418       0.647068       0.422486      -1.056540       0.018481       0.041582       0.019297       0.049427       0.002260       0.028592       0.010761      -0.038140       0.013930      -0.040069       0.009353       0.030716              9.332640      10.348686       0.882766      -3.423623       6.414569       2.377738      11.234666          -0.000040
          494              C      10.477223       2.210385      11.990805       0.012896      28.958769 0.39791736E+03  0.92388125E+04                                 8.393227                            6.781184       0.032777       1.994873                    0.999514      28.840958      85.030299       0.608742       0.433361      -1.043544       0.040710      -0.025964       0.000652       0.048289      -0.019663      -0.003710       0.007290       0.017444      -0.025779      -0.019011      -0.008212       0.027223              9.151463      11.620521      -0.694471      -2.656610       6.934061      -2.292734       8.899807           0.001188
          495              C      10.952962       2.874715      10.822969      -0.200759      33.584613 0.46504380E+03  0.11110792E+05                                 8.849667                            7.068845       0.205365       2.001252                    0.999557      31.248560      90.347771       0.636239       0.402934      -1.073772       0.008179      -0.017511       0.005480       0.020089      -0.037186      -0.019619      -0.047001       0.027932       0.020201      -0.074154       0.028032       0.046122              9.523942      10.175753      -2.121107      -0.538365       8.926670      -3.629920       9.469403          -0.000010
          496              C      12.179791       2.356283      10.562055      -0.244471      37.033737 0.52660196E+03  0.13033059E+05                                 9.596719                            7.616381       0.116175       1.963904                    0.999762      32.896101      98.133852       0.599096       0.413091      -1.062658      -0.031139      -0.005877       0.006760       0.032401       0.002815      -0.024914      -0.036544       0.004157       0.088117      -0.040987      -0.016324       0.057311             10.530530      11.820934      -0.892174      -3.094751       7.956063      -3.356795      11.814594           0.000939
          497              C      -2.388479       1.406349      11.575986       0.131007      34.382417 0.40039071E+03  0.92740946E+04                                 9.402467                            6.846145      -0.001239       2.004115                    0.999725      27.153613      78.939245       0.602392       0.438975      -1.044292      -0.058087      -0.000739       0.033810       0.067214      -0.021684      -0.009915      -0.012180       0.032034       0.012109      -0.035029       0.009433       0.025597             10.934784      15.462829      -3.720065      -1.331735       8.422066      -2.571740       8.919456          -0.000028
          498              C      -1.237124       0.707865      11.782074      -0.047864      43.561735 0.46746550E+03  0.11182190E+05                                10.746718                            7.277500      -0.063708       1.976471                    0.999300      28.349592      81.992480       0.602674       0.424860      -1.059734       0.016311       0.001689      -0.017032       0.023643       0.046974      -0.037939       0.034052       0.018118       0.027958      -0.080835       0.033211       0.047624             13.299932      15.922603      -2.615476      -3.674400       8.971895      -3.764957      15.005298           0.001417
          499              C      -0.918862      -0.096164      12.848188       0.127485      35.274006 0.40938284E+03  0.95493126E+04                                 9.623872                            6.967414      -0.151743       1.956612                    0.999589      27.452786      80.478769       0.590498       0.444677      -1.039386      -0.035520      -0.010887       0.059659       0.070281      -0.013157      -0.007916      -0.020358       0.022748       0.049322      -0.034884       0.009095       0.025788             11.381885      10.671253      -1.405478      -0.351064       9.176939      -5.582823      14.297463          -0.000032
          500              C       0.285122      -0.785334      13.105799      -0.236688      35.378514 0.50013479E+03  0.12237265E+05                                 9.325746                            7.454988       0.066913       1.956059                    0.999869      32.506373      96.877925       0.600718       0.416714      -1.058798       0.000566       0.001189       0.032091       0.032118      -0.020174      -0.022903       0.001058       0.081601      -0.047495      -0.038613      -0.021523       0.060137             10.164317      12.604167      -2.008384      -1.721633       7.440575      -2.687263      10.448209           0.000969
          501              C       0.146347      -1.455873      14.271654      -0.182575      34.544133 0.46107024E+03  0.11000583E+05                                 9.120719                            7.103172       0.224908       2.020362                    0.999832      30.712980      88.957657       0.625588       0.410364      -1.068069      -0.002735       0.024917      -0.001611       0.025118      -0.023242      -0.010572      -0.036305       0.061343      -0.006126      -0.061485       0.021878       0.039607             10.230646      12.797312      -3.815764       1.029645       8.715907      -3.194678       9.178719          -0.000217
          502              C      -1.185421      -1.223043      14.722144       0.035761      28.050449 0.37597689E+03  0.86004012E+04                                 8.222540                            6.601153       0.084512       2.025446                    0.999112      27.940485      81.575507       0.616082       0.434620      -1.043527      -0.006497       0.028901      -0.032385       0.043889       0.010490       0.007254      -0.005371      -0.018888       0.037344      -0.022564       0.007403       0.015161              9.052379      10.755971      -0.421776      -2.030558       6.647792      -2.590610       9.753372           0.001447
          503              C      -3.242781       2.682268      15.046469       0.024453      28.568531 0.39579223E+03  0.91606678E+04                                 8.281912                            6.745209       0.071999       2.008744                    0.999691      28.484197      83.355054       0.613891       0.431077      -1.046807       0.009314      -0.043413       0.022301       0.049687       0.008858       0.002360      -0.018216      -0.005302       0.005209      -0.020320      -0.000586       0.020906              9.154280       5.214301       1.950363      -0.005144      10.452419       0.692770      11.796120           0.001010
          504              C      -3.217459       3.414908      16.257902      -0.157990      33.717517 0.47755175E+03  0.11585964E+05                                 9.280900                            7.423485      -0.147966       1.915000                    0.998273      31.201661      93.527473       0.583402       0.432739      -1.045647       0.032639      -0.016158       0.010704       0.037960       0.017928       0.006545       0.004668      -0.035098       0.054413      -0.034501       0.010323       0.024178             10.533651       5.793345       2.626946       0.491374      15.888033       2.362353       9.919575          -0.000015
          505              C      -3.388830       2.508435      17.256640      -0.227626      35.999803 0.52773550E+03  0.13111601E+05                                 9.544354                            7.702739      -0.078115       1.913494                    0.999648      32.923509      99.478398       0.584738       0.421605      -1.053748       0.029877       0.017707      -0.021503       0.040848       0.019931       0.004665       0.032077      -0.030142       0.084969      -0.041146      -0.011161       0.052306             10.699186       5.649419       2.447472       0.156375      13.738172       1.592959      12.709968           0.000395
          506              C      -3.525493       1.201488      16.670080       0.118228      38.362532 0.41913578E+03  0.98189436E+04                                10.120249                            6.992022      -0.124486       1.959187                    0.999638      27.653870      80.822989       0.597742       0.437403      -1.045337       0.009224       0.009226      -0.066973       0.068232       0.016958       0.004961      -0.005399      -0.058680       0.061789      -0.044775       0.018294       0.026481             12.696583       6.030066       3.739055      -0.701957      19.300589      -3.188030      12.759093           0.000011
          507              C      -2.543349       0.161537      19.501160      -0.169462      31.836870 0.43342477E+03  0.10197272E+05                                 8.769116                            6.977398       0.210660       2.052642                    0.999004      29.238453      84.498863       0.618061       0.421216      -1.059572       0.001770       0.011294       0.003394       0.011925      -0.000847      -0.019347      -0.002037      -0.020291      -0.068920      -0.033753       0.012028       0.021725              9.961782       8.917410       1.550680       0.946181       5.344959      -0.033855      15.622975           0.000065
          508              C      -2.564411       0.149127      20.865177       0.062382      27.392543 0.35541455E+03  0.79927021E+04                                 8.023834                            6.373115       0.110563       2.036415                    0.999708      27.146355      77.824333       0.635548       0.428548      -1.050325      -0.046113       0.000367       0.000252       0.046115      -0.003625       0.005470      -0.006319       0.000243      -0.108219      -0.037260       0.014418       0.022842              9.072140       8.574401       1.405064      -0.090570       5.235542      -0.290646      13.406478           0.000186
          509              C      -1.201706       6.705625      29.681422       0.027580      27.120505 0.37236646E+03  0.85165027E+04                                 8.031578                            6.551956       0.034724       2.000932                    0.999602      28.393457      83.505395       0.619459       0.432317      -1.042556      -0.007991      -0.047604      -0.003728       0.048414       0.006425      -0.006511       0.012195      -0.028082      -0.019987      -0.019871      -0.002975       0.022846              8.631901       6.812825       1.059653       2.983557      10.304251       0.706571       8.778626           0.003865
          510              C      -1.899728       6.926029      28.488484      -0.203342      33.668450 0.46971668E+03  0.11271675E+05                                 8.936474                            7.155639       0.212815       2.007057                    0.999740      31.390664      91.517334       0.624398       0.408782      -1.067903      -0.001008      -0.019197       0.006619       0.020331       0.002265       0.042286      -0.008640      -0.087185       0.024202      -0.070748       0.027438       0.043310              9.623290       6.717020      -0.590103       2.738736      13.135474      -1.783537       9.017377          -0.000446
          511              C      -2.224028       5.693588      27.988454      -0.248487      36.066084 0.52454244E+03  0.12968894E+05                                 9.396828                            7.582558       0.052727       1.942288                    0.999786      32.998173      98.376395       0.602701       0.411038      -1.064022       0.002296       0.024101       0.015179       0.028575       0.001941       0.047057      -0.009566      -0.015190       0.100153      -0.051606      -0.008922       0.060528             10.098805       7.453899       0.850817       4.034262      11.388522       0.304621      11.453994           0.003668
          512              C      -1.705242       4.746757      28.907928       0.131009      34.856749 0.40880964E+03  0.95276915E+04                                 9.548791                            6.936278      -0.086253       1.975327                    0.999675      27.418297      80.207760       0.595493       0.441330      -1.041888       0.023695       0.038981       0.047571       0.065909       0.003888       0.011636       0.006567      -0.055273       0.001065      -0.032034       0.002311       0.029723             11.236334       7.070223       2.299947       2.869635      17.489133       0.658470       9.149645          -0.000373
          513              C      -1.893867       3.365309      28.908588      -0.047688      44.609670 0.48194912E+03  0.11602371E+05                                10.911322                            7.378603      -0.026995       1.986619                    0.999244      28.455109      82.222833       0.600596       0.423622      -1.061838      -0.007746      -0.005924      -0.019755       0.022031       0.015767      -0.000819       0.042489       0.100809       0.067487      -0.081213       0.035319       0.045895             13.570611       8.195409       2.347407       4.701017      16.319685       0.251547      16.196740           0.006386
          514              C      -1.590994       2.492984      29.927803       0.123988      36.301987 0.42080844E+03  0.98689538E+04                                 9.777296                            7.037647      -0.119496       1.962391                    0.999648      27.614711      80.779699       0.591722       0.441369      -1.042875       0.022170       0.015400       0.061313       0.066992       0.010937       0.020009      -0.006778      -0.034049       0.045529      -0.036455       0.012591       0.023864             11.711843       7.589065       0.688960       3.419827      13.812091      -4.423075      13.734373          -0.000252
          515              C      -1.866390       1.086701      30.065196      -0.235880      37.081824 0.51830265E+03  0.12773148E+05                                 9.609968                            7.555339       0.123524       1.972555                    0.999884      32.522723      96.722946       0.601777       0.413005      -1.063018      -0.009048       0.004176       0.035921       0.037278       0.029565       0.017685       0.022921      -0.041883      -0.029608      -0.033415      -0.020528       0.053942             10.800658       7.526915       2.407436       2.959312      14.220131      -0.667351      10.654927           0.005745
          516              C      -1.410344       0.655199      31.253510      -0.168771      35.189525 0.46022209E+03  0.11001017E+05                                 9.332389                            7.129802       0.169045       2.008433                    0.999808      30.623980      89.464824       0.618617       0.414208      -1.063090      -0.017981       0.018916       0.001389       0.026135       0.015936       0.024775      -0.008565      -0.033725       0.006818      -0.040411       0.018078       0.022333             10.739153       6.619003       1.589956       1.820026      16.613935      -2.803210       8.984520          -0.000655
          517              C      -0.789505       1.766570      31.868474       0.024516      29.103428 0.38630491E+03  0.88674845E+04                                 8.335756                            6.629969       0.222668       2.061894                    0.999736      28.010151      81.045296       0.625334       0.426701      -1.051791      -0.016747       0.030182      -0.031977       0.047052      -0.006030       0.005797      -0.013221       0.009050       0.042100      -0.017928      -0.004147       0.022075              9.269096       7.204356       1.705990       3.153772      10.609606      -0.728857       9.993327           0.007904
          518              C      -2.496543       2.778574      27.662807       0.168514      33.628006 0.38771384E+03  0.89023042E+04                                 9.446383                            6.819318      -0.466926       1.878032                    0.998567      26.063616      75.268158       0.593080       0.449782      -1.038687       0.002979       0.010963       0.017366       0.020752      -0.016946       0.010053      -0.016287      -0.070058      -0.024108      -0.036457      -0.012301       0.048759             11.710644      10.882556       3.743226       3.101594       7.891215       4.354051      16.358161           0.000185
          519              C      -1.705415       2.725794      26.535924      -0.176018      33.687104 0.44478495E+03  0.10556915E+05                                 9.171051                            7.099585       0.050932       1.996565                    0.998821      29.755604      87.029153       0.607256       0.424959      -1.054780      -0.005766       0.005051      -0.005844       0.009639      -0.004411       0.001426      -0.013910      -0.006771      -0.047985      -0.021828       0.003105       0.018722             10.685624       9.148549       2.575483       1.114900       6.866792       3.748960      16.041531           0.000263
          520              C      -2.219884       2.120433      25.415646       0.071463      26.862429 0.32396492E+03  0.71083300E+04                                 7.883443                            6.026241       0.312996       2.108849                    0.999843      26.288507      74.091612       0.664064       0.420365      -1.056931      -0.046506       0.002604       0.020411       0.050854      -0.017938      -0.027746      -0.027010      -0.011784      -0.029132      -0.050444       0.020956       0.029487              9.204722       8.146543       2.273758       0.234851       6.035001       2.552235      13.432621           0.000123
          521              C      -4.145641       1.651678      26.408440       0.063951      27.720117 0.35215831E+03  0.79104336E+04                                 8.122102                            6.358042       0.124485       2.042838                    0.999693      27.100567      77.943158       0.633437       0.430467      -1.047937       0.042403       0.009385      -0.021045       0.048260       0.012206      -0.005010      -0.019212       0.004177      -0.091570      -0.037772       0.005608       0.032163              9.338987       8.768800       2.062505      -0.170383       6.593318       2.611245      12.654841          -0.000021
          522              C      -3.708698       2.229099      27.574955      -0.182912      33.721143 0.44190946E+03  0.10470768E+05                                 9.165554                            7.071061       0.091867       2.011814                    0.998684      29.608586      86.500830       0.609248       0.424294      -1.055285       0.005325      -0.003672      -0.004542       0.007904      -0.016902      -0.015017      -0.011909      -0.040756       0.038660      -0.039318       0.013879       0.025439             10.651468      11.166004       3.053913       1.454590       7.251924       3.385319      13.536475           0.000227
          523              C       6.074718      -2.871386      29.224988       0.025901      27.478431 0.38080115E+03  0.87395420E+04                                 8.073373                            6.617228       0.068636       2.011360                    0.999597      28.352226      82.944608       0.618914       0.431206      -1.045469      -0.006160      -0.042065       0.004754       0.042778       0.003367      -0.004530       0.007411      -0.027261      -0.026957      -0.015358      -0.004821       0.020178              8.693766       6.794008       2.065427       2.544526      10.735837       0.896756       8.551453          -0.002987
          524              C       5.380116      -2.992464      27.972601      -0.201958      32.840002 0.46977896E+03  0.11266290E+05                                 8.762988                            7.147448       0.217728       2.008336                    0.999751      31.345015      91.164509       0.626295       0.407793      -1.069238      -0.000217      -0.016407       0.014202       0.021701       0.007086       0.040077      -0.013869      -0.069215       0.062878      -0.065701       0.021087       0.044614              9.192526       6.538304       0.297024       2.649203      11.191155      -1.761231       9.848118           0.000693
[truncated: 312,179 more chars]
