# Supplementary material for: A collection of forcefield precursors for metal–organic frameworks
Source: RSC Adv. 2019 Nov 13;9(63):36492–507. doi: 10.1039/c9ra07327b (PMC9075174; doi:10.1039/c9ra07327b)
Supplement: RA-009-C9RA07327B-s3625 [file RA-009-C9RA07327B-s3625.xyz]

   54
jmolscript: load "" {1 1 1} spacegroup "x,y,z" unitcell [{      6.307000     0.000000     0.000000 }, {     -0.224669    10.489494     0.000000 }, {      0.000000     0.000000    12.611000 }]
Co     2.287801     2.726744     3.105585     0.776492
Co     5.328967     7.971491     9.505415     0.776450
H      4.599998    10.351033     7.942408     0.092317
H      5.566264     1.191607     6.195784     0.132919
H      2.473282     9.614670     6.209656     0.131872
H      1.656188     8.393693     7.989069     0.102438
H      5.899686     3.351393     1.899217     0.098994
H      4.967987     4.624818     0.274920     0.133097
H      2.084115     6.730059     0.167726     0.132535
H      2.897758     5.403138     1.810940     0.092003
H      1.558833     5.106286     4.668592     0.092335
H      2.300429     6.436354     6.415216     0.132923
H      5.739116     4.369923     6.401344     0.131887
H      4.922022     3.148946     4.621932     0.102447
H      2.633851     8.596140    10.711783     0.098988
H      1.702153     9.869565    12.336080     0.133093
H      5.349950     1.485312    12.443274     0.132543
H      6.163592     0.158391    10.800060     0.091985
C      1.113731     9.044042     7.615783     0.090889
C      6.017449     6.657682    11.501232     0.551619
C      5.450647    10.211522     7.593083     0.062853
C      6.113517     0.523426     6.540065    -0.140912
C      1.080766     0.306293     6.011664     0.030581
C      1.626217     9.792992     6.548892    -0.154720
C      1.600082     1.148600     4.857757     0.550002
C      0.107307     4.030064     1.524670     0.091473
C      5.834015     4.797895     0.564973    -0.158116
C      0.276121     5.865725     0.020178     0.033042
C      1.554515     6.044046     0.505701    -0.136875
C      2.048150     5.229013     1.474226     0.069979
C      4.379566     3.799295     4.995217     0.090913
C      2.976284     1.412935     1.109768     0.551645
C      2.409482     4.966775     5.017917     0.062864
C      2.847682     5.768173     6.070935    -0.140905
C      4.121932     5.551040     6.599336     0.030587
C      4.892051     4.548245     6.062108    -0.154716
C      4.641247     6.393347     7.753243     0.549981
C      3.148473     9.274811    11.086330     0.091466
C      2.568181    10.042642    12.046027    -0.158120
C      3.541955     0.620978    -0.020178     0.033056
C      4.820349     0.799299    12.105299    -0.136893
C      5.313985    -0.015734    11.136774     0.069991
N     -0.086299     9.241244     8.118962    -0.234248
N      1.356236     4.170623     1.971099    -0.240402
N      3.179535     3.996497     4.492038    -0.234311
N      4.397402     9.415370    10.639901    -0.240414
O      2.757951     1.035313     4.499605    -0.508618
O      0.802544     2.047549     4.383584    -0.540979
O      4.833664     6.538102    11.156952    -0.520796
O      0.471211     7.505233    10.914821    -0.537410
O      5.799116     6.280060     8.111395    -0.508609
O      3.843710     7.292296     8.227416    -0.540937
O      1.792499     1.293355     1.454048    -0.520835
O      3.737045     2.260486     1.696180    -0.537448

The following XYZ coordinates are in angstroms. Other properties are in atomic units.
The sperically averaged electron density of each atom fit to a function of the form exp(a - br)
eigen_1, eigen_2 and eigen_3 are the three eigenvalues of traceless quadrupole moment tensor
  atom number  atomic symbol              X              Y              Z     net charge C6 coefficient C8 coefficient C10 coefficient fluctuating dipole atomic polarizability isotropic forcefield polarizability              a              b squared Pearson coefficient          <r^3>          <r^4>         wp_QDO          m_QDO          q_QDO       dipole_x       dipole_y       dipole_z         dipole            Qxy            Qxz            Qyz     Q(x^2-y^2)  Q(3z^2 - R^2)        eigen_1        eigen_2        eigen_3 static polarizability      alpha(xx)      alpha(xy)      alpha(xz)      alpha(yy)      alpha(yz)      alpha(zz) atomic spin moment
            1             Co       2.287801       2.726744       3.105585       0.776492     121.085525 0.24877900E+04  0.83699911E+05                                18.788690                           15.354792       0.892659       2.121142                    0.995280      48.899663     130.484384       0.512259       0.355390      -1.196641      -0.000833      -0.094231      -0.008070       0.094580       0.018140      -0.130983       0.007179       0.012082      -0.101967      -0.141422       0.012059       0.129363             22.823399      13.962335      -0.122392      -0.625161      20.912296      -0.372705      33.595567           2.814605
            2             Co       5.328967       7.971491       9.505415       0.776450     121.093637 0.24880188E+04  0.83708895E+05                                18.788616                           15.354780       0.892730       2.121160                    0.995280      48.901683     130.487505       0.512299       0.355357      -1.196679      -0.000824      -0.094246       0.008046       0.094593       0.018238       0.130978      -0.007502       0.012178      -0.101865      -0.141454       0.012086       0.129369             22.823255      13.962258      -0.122429       0.625127      20.912218       0.372716      33.595289           2.813257
            3              H       4.599998      10.351033       7.942408       0.092317       1.268176 0.93762044E+01  0.95442237E+02                                 1.910840                            1.771397      -1.056752       2.370158                    0.996720       3.638522      10.255139       0.479465       1.254978      -0.714879      -0.044373       0.011975       0.011407       0.047355      -0.012532      -0.006795      -0.005773       0.011891      -0.029842      -0.018052      -0.001059       0.019111              1.975340       2.558707      -0.101108      -0.442819       1.544972      -0.045125       1.822341           0.000459
            4              H       5.566264       1.191607       6.195784       0.132919       0.986999 0.68628337E+01  0.65172210E+02                                 1.662122                            1.549163      -1.104522       2.369788                    0.996623       3.460124       9.687302       0.491842       1.311360      -0.701027      -0.023330       0.025448      -0.016059       0.038076      -0.008583      -0.003139      -0.005642       0.006089      -0.012258      -0.012173       0.000987       0.011187              1.715947       1.709022      -0.396669       0.164255       1.922367      -0.384388       1.516453           0.000431
            5              H       2.473282       9.614670       6.209656       0.131872       1.143303 0.84379537E+01  0.83682884E+02                                 1.784332                            1.683374      -1.097087       2.370066                    0.996874       3.454943       9.621356       0.490401       1.259376      -0.714035       0.033459      -0.007453      -0.015861       0.037770      -0.008425      -0.005646      -0.001488       0.011000      -0.012023      -0.010745      -0.002424       0.013168              1.819266       2.311988      -0.183915      -0.282108       1.569552      -0.049242       1.576258           0.000460
            6              H       1.656188       8.393693       7.989069       0.102438       1.017577 0.69719736E+01  0.67039180E+02                                 1.750211                            1.599616      -1.194642       2.312254                    0.995314       3.724502      10.788855       0.462835       1.376282      -0.686732       0.026911      -0.031606       0.019448       0.045841      -0.004214      -0.000166      -0.010113       0.000146       0.004710      -0.010908      -0.000261       0.011169              1.832778       1.920781      -0.485995       0.213547       1.957332      -0.299865       1.620221           0.000165
            7              H       5.899686       3.351393       1.899217       0.098994       1.045057 0.72575266E+01  0.70551850E+02                                 1.788041                            1.636592      -1.230628       2.293559                    0.994579       3.790278      11.071868       0.455264       1.383960      -0.685164      -0.026107      -0.033630       0.018798       0.046540       0.003805      -0.002013      -0.011316       0.000434      -0.002353      -0.011751      -0.000723       0.012473              1.872731       1.918885       0.465730      -0.195174       2.022839      -0.343944       1.676471           0.000122
            8              H       4.967987       4.624818       0.274920       0.133097       1.132769 0.82932200E+01  0.82136985E+02                                 1.787895                            1.678861      -1.292398       2.279367                    0.994589       3.525521       9.907301       0.485236       1.274493      -0.709789      -0.033572      -0.008623      -0.014025       0.037392       0.006835       0.005662      -0.000871       0.011993      -0.012246      -0.009391      -0.003169       0.012560              1.832485       2.382936       0.169611       0.251897       1.571473      -0.066843       1.543046           0.000470
            9              H       2.084115       6.730059       0.167726       0.132535       1.019399 0.71486548E+01  0.68322422E+02                                 1.676403                            1.564773      -1.073499       2.383722                    0.996955       3.415984       9.476031       0.498951       1.284427      -0.707356       0.022496       0.025323      -0.016305       0.037593       0.009119       0.003878      -0.005659       0.003842      -0.014422      -0.012785       0.001041       0.011745              1.727339       1.702027       0.388280      -0.158894       1.954424      -0.392798       1.525565           0.000475
           10              H       2.897758       5.403138       1.810940       0.092003       1.291931 0.95726287E+01  0.97739502E+02                                 1.925114                            1.783352      -1.001018       2.399511                    0.997091       3.588190      10.058448       0.481496       1.245875      -0.717709       0.041998       0.014478       0.012597       0.046175       0.012852       0.008432      -0.006289       0.006599      -0.026743      -0.019108       0.001042       0.018066              1.989294       2.608459       0.123580       0.431102       1.567224      -0.032017       1.792199           0.000289
           11              H       1.558833       5.106286       4.668592       0.092335       1.268206 0.93764766E+01  0.95445547E+02                                 1.910848                            1.771404      -1.056805       2.370128                    0.996720       3.638570      10.255249       0.479472       1.254951      -0.714884      -0.044370       0.011973      -0.011408       0.047352      -0.012532       0.006795       0.005773       0.011891      -0.029842      -0.018052      -0.001059       0.019111              1.975348       2.558718      -0.101110       0.442820       1.544978       0.045125       1.822347           0.000459
           12              H       2.300429       6.436354       6.415216       0.132923       0.986986 0.68627150E+01  0.65170771E+02                                 1.662105                            1.549148      -1.104510       2.369796                    0.996623       3.460086       9.687158       0.491845       1.311357      -0.701028      -0.023331       0.025448       0.016060       0.038077      -0.008582       0.003138       0.005643       0.006089      -0.012258      -0.012172       0.000986       0.011186              1.715930       1.709003      -0.396664      -0.164254       1.922348       0.384383       1.516439           0.000429
           13              H       5.739116       4.369923       6.401344       0.131887       1.143291 0.84378366E+01  0.83681376E+02                                 1.784310                            1.683355      -1.097064       2.370077                    0.996874       3.454917       9.621242       0.490407       1.259366      -0.714036       0.033458      -0.007455       0.015862       0.037770      -0.008424       0.005647       0.001488       0.010999      -0.012022      -0.010745      -0.002423       0.013168              1.819244       2.311956      -0.183910       0.282104       1.569534       0.049241       1.576241           0.000462
           14              H       4.922022       3.148946       4.621932       0.102447       1.017609 0.69722416E+01  0.67042459E+02                                 1.750246                            1.599645      -1.194686       2.312228                    0.995313       3.724598      10.789220       0.462831       1.376278      -0.686732       0.026908      -0.031606      -0.019446       0.045838      -0.004213       0.000165       0.010112       0.000147       0.004711      -0.010907      -0.000261       0.011168              1.832816       1.920825      -0.486012      -0.213553       1.957374       0.299874       1.620250           0.000169
           15              H       2.633851       8.596140      10.711783       0.098988       1.045010 0.72571230E+01  0.70546934E+02                                 1.787994                            1.636553      -1.230599       2.293582                    0.994580       3.790156      11.071428       0.455266       1.383971      -0.685163      -0.026109      -0.033631      -0.018799       0.046542       0.003807       0.002015       0.011316       0.000433      -0.002357      -0.011750      -0.000724       0.012474              1.872680       1.918830       0.465711       0.195166       2.022782       0.343930       1.676429           0.000119
           16              H       1.702153       9.869565      12.336080       0.133093       1.132752 0.82930625E+01  0.82135074E+02                                 1.787884                            1.678851      -1.292384       2.279376                    0.994590       3.525488       9.907203       0.485235       1.274502      -0.709787      -0.033573      -0.008623       0.014024       0.037392       0.006836      -0.005661       0.000871       0.011993      -0.012247      -0.009391      -0.003169       0.012560              1.832474       2.382921       0.169611      -0.251895       1.571464       0.066842       1.543036           0.000469
           17              H       5.349950       1.485312      12.443274       0.132543       1.019402 0.71486921E+01  0.68322884E+02                                 1.676405                            1.564776      -1.073491       2.383724                    0.996955       3.415996       9.476079       0.498951       1.284426      -0.707356       0.022496       0.025323       0.016303       0.037591       0.009119      -0.003878       0.005659       0.003842      -0.014423      -0.012785       0.001040       0.011745              1.727340       1.702030       0.388278       0.158893       1.954423       0.392797       1.525567           0.000477
           18              H       6.163592       0.158391      10.800060       0.091985       1.291932 0.95726328E+01  0.97739733E+02                                 1.925137                            1.783371      -1.001081       2.399487                    0.997090       3.588187      10.058509       0.481485       1.245900      -0.717704       0.042001       0.014479      -0.012598       0.046178       0.012851      -0.008431       0.006286       0.006603      -0.026744      -0.019105       0.001039       0.018067              1.989319       2.608497       0.123582      -0.431113       1.567240       0.032018       1.792221           0.000288
           19              C       1.113731       9.044042       7.615783       0.090889      27.805137 0.34014815E+03  0.75621194E+04                                 8.157409                            6.281623       0.077154       2.045225                    0.999490      26.182711      74.511047       0.633321       0.435018      -1.046919      -0.048978       0.020306      -0.002467       0.053078       0.000274       0.033608       0.028614      -0.019201      -0.013501      -0.046834       0.003152       0.043682              9.262603      10.677369      -1.049363      -2.312680       8.280638      -3.219696       8.829801          -0.003435
           20              C       6.017449       6.657682      11.501232       0.551619      24.366998 0.25852372E+03  0.53757373E+04                                 7.686118                            5.631048      -0.038637       2.038306                    0.999434      22.483042      62.230832       0.640412       0.459949      -1.030643      -0.010203       0.023728      -0.049366       0.055714      -0.019316      -0.036353       0.076677      -0.060189       0.000747      -0.070806      -0.033296       0.104102              9.287326       8.668816      -0.668534       2.525490       8.785547      -5.131000      10.407615          -0.005996
           21              C       5.450647      10.211522       7.593083       0.062853      27.847846 0.34843358E+03  0.77776846E+04                                 8.063034                            6.276085       0.163228       2.056464                    0.999767      26.741747      75.765312       0.647272       0.423925      -1.055786       0.037053      -0.036540      -0.002641       0.052106      -0.014213       0.011654       0.034330       0.023644      -0.059206      -0.050751       0.021320       0.029431              9.114216       9.396577      -0.715058      -2.077765       8.619108      -3.939536       9.326962          -0.002922
           22              C       6.113517       0.523426       6.540065      -0.140912      33.479650 0.43568562E+03  0.10244634E+05                                 9.052510                            6.993778       0.133085       2.021697                    0.999647      29.102849      83.571126       0.618730       0.421000      -1.061690       0.009366      -0.012180      -0.013785       0.020641      -0.007165       0.019964       0.008405      -0.011794      -0.013281      -0.027439       0.011404       0.016034             10.296897      10.770502      -0.358114      -2.898274       9.653454      -4.657865      10.466734           0.002070
           23              C       1.080766       0.306293       6.011664       0.030581      35.058573 0.40927526E+03  0.93843257E+04                                 9.239322                            6.683879       0.040767       2.025795                    0.999260      26.239732      72.122178       0.652598       0.409329      -1.079435      -0.017208      -0.021254       0.026273       0.037923       0.002562       0.013520       0.022903       0.009548      -0.025150      -0.029785       0.003755       0.026030             11.224330      10.367638      -0.062443      -3.038058      11.267001      -6.302688      12.038350          -0.004820
           24              C       1.626217       9.792992       6.548892      -0.154720      32.832454 0.42945638E+03  0.10073808E+05                                 8.921088                            6.932400       0.106530       2.010621                    0.999599      29.302151      84.368047       0.622232       0.419642      -1.061289      -0.012353       0.001503      -0.004704       0.013303       0.008314      -0.002393       0.019453       0.016746      -0.008728      -0.026166       0.009056       0.017110             10.104262       9.883751      -1.259196      -1.607835      10.416888      -4.828404      10.012147           0.001965
           25              C       1.600082       1.148600       4.857757       0.550002      23.820070 0.25993502E+03  0.54126863E+04                                 7.579710                            5.655996      -0.037572       2.039149                    0.999337      22.523321      62.395216       0.637343       0.461514      -1.029723       0.006689       0.023924      -0.050392       0.056182       0.020263       0.042686       0.078034      -0.047102       0.046513      -0.071381      -0.036666       0.108047              9.044376       8.380987       0.445818      -2.318757       8.918155      -4.886334       9.833986          -0.003994
           26              C       0.107307       4.030064       1.524670       0.091473      27.911258 0.33770105E+03  0.75044630E+04                                 8.188864                            6.262601       0.007076       2.020114                    0.999492      26.316723      75.212437       0.632864       0.435520      -1.045182       0.054853       0.016839      -0.007101       0.057817       0.007678      -0.033144       0.032795      -0.014510       0.006647      -0.050780       0.006541       0.044240              9.355330      10.989546       0.456042       2.492125       8.565103      -3.424294       8.511340          -0.004174
           27              C       5.834015       4.797895       0.564973      -0.158116      33.675832 0.43599904E+03  0.10272482E+05                                 9.098435                            7.002227       0.048785       1.991616                    0.999422      29.469280      85.211736       0.616450       0.421714      -1.059315       0.012747       0.000538      -0.013732       0.018744      -0.004251      -0.005787       0.022900       0.015052       0.001561      -0.026912       0.003991       0.022921             10.399354      10.478290       0.843982       1.837384      10.947826      -5.026304       9.771946           0.001680
           28              C       0.276121       5.865725       0.020178       0.033042      35.687607 0.40666712E+03  0.93057429E+04                                 9.344727                            6.659002       0.062831       2.034948                    0.999263      26.088354      71.536147       0.654612       0.408894      -1.080173       0.019751      -0.023644       0.023528       0.038765      -0.000737      -0.019459       0.018346      -0.002651      -0.028431      -0.029819       0.004046       0.025773             11.480776      10.813840      -0.461248       3.587986      11.351647      -6.456561      12.276840          -0.008661
           29              C       1.554515       6.044046       0.505701      -0.136875      32.461509 0.40953417E+03  0.94924350E+04                                 8.866527                            6.781459       0.101530       2.017165                    0.999655      28.701124      82.127033       0.627525       0.421102      -1.060441      -0.008116      -0.017032      -0.014624       0.023871       0.009649      -0.018883       0.014218      -0.020424      -0.003818      -0.031255       0.010663       0.020593             10.119306      10.871190      -0.062614       3.101006       9.646194      -4.533108       9.840535           0.001944
           30              C       2.048150       5.229013       1.474226       0.069979      27.297400 0.33577844E+03  0.74287988E+04                                 7.956028                            6.160999       0.198802       2.073344                    0.999753      26.423031      74.615380       0.653070       0.423917      -1.055420      -0.035150      -0.037568      -0.006754       0.051889       0.017335      -0.015640       0.033901       0.024513      -0.032634      -0.050729       0.023553       0.027175              9.003148       9.296631       0.449122       2.233882       9.006845      -3.867836       8.705969          -0.004870
           31              C       4.379566       3.799295       4.995217       0.090913      27.805039 0.34014613E+03  0.75620718E+04                                 8.157405                            6.281613       0.077070       2.045197                    0.999490      26.182755      74.511429       0.633319       0.435019      -1.046917      -0.048985       0.020296       0.002476       0.053081       0.000278      -0.033611      -0.028619      -0.019210      -0.013496      -0.046837       0.003147       0.043690              9.262600      10.677393      -1.049384       2.312666       8.280635       3.219688       8.829771          -0.003417
           32              C       2.976284       1.412935       1.109768       0.551645      24.366873 0.25852195E+03  0.53756995E+04                                 7.686126                            5.631049      -0.038652       2.038301                    0.999435      22.483067      62.231213       0.640407       0.459952      -1.030640      -0.010201       0.023730       0.049370       0.055719      -0.019314       0.036354      -0.076677      -0.060189       0.000747      -0.070808      -0.033294       0.104102              9.287341       8.668836      -0.668542      -2.525504       8.785547       5.131006      10.407639          -0.006012
           33              C       2.409482       4.966775       5.017917       0.062864      27.848063 0.34843692E+03  0.77777803E+04                                 8.063062                            6.276107       0.163201       2.056449                    0.999767      26.742016      75.766260       0.647272       0.423924      -1.055786       0.037054      -0.036544       0.002639       0.052110      -0.014210      -0.011654      -0.034332       0.023645      -0.059189      -0.050751       0.021324       0.029427              9.114242       9.396600      -0.715073       2.077757       8.619153       3.939550       9.326973          -0.002912
           34              C       2.847682       5.768173       6.070935      -0.140905      33.479483 0.43568346E+03  0.10244560E+05                                 9.052439                            6.993731       0.133137       2.021713                    0.999647      29.102788      83.570559       0.618737       0.420996      -1.061694       0.009367      -0.012182       0.013786       0.020645      -0.007168      -0.019966      -0.008400      -0.011799      -0.013292      -0.027441       0.011408       0.016033             10.296809      10.770374      -0.358124       2.898217       9.653412       4.657840      10.466642           0.002065
           35              C       4.121932       5.551040       6.599336       0.030587      35.058187 0.40927152E+03  0.93842034E+04                                 9.239195                            6.683808       0.040833       2.025817                    0.999260      26.239641      72.121410       0.652608       0.409324      -1.079440      -0.017211      -0.021258      -0.026273       0.037926       0.002558      -0.013513      -0.022893       0.009543      -0.025154      -0.029775       0.003758       0.026016             11.224156      10.367476      -0.062451       3.037995      11.266834       6.302574      12.038159          -0.004805
           36              C       4.892051       4.548245       6.062108      -0.154716      32.832632 0.42945940E+03  0.10073890E+05                                 8.921095                            6.932407       0.106573       2.010632                    0.999599      29.302269      84.368256       0.622234       0.419640      -1.061291      -0.012361       0.001494       0.004711       0.013312       0.008314       0.002399      -0.019455       0.016745      -0.008738      -0.026170       0.009062       0.017108             10.104270       9.883755      -1.259176       1.607853      10.416887       4.828415      10.012167           0.001968
           37              C       4.641247       6.393347       7.753243       0.549981      23.819885 0.25993276E+03  0.54126192E+04                                 7.579656                            5.655964      -0.037476       2.039183                    0.999337      22.523073      62.394104       0.637347       0.461513      -1.029725       0.006691       0.023922       0.050391       0.056181       0.020264      -0.042688      -0.078048      -0.047109       0.046512      -0.071393      -0.036670       0.108063              9.044304       8.380915       0.445800       2.318724       8.918092       4.886289       9.833904          -0.003998
           38              C       3.148473       9.274811      11.086330       0.091466      27.910967 0.33769742E+03  0.75043593E+04                                 8.188827                            6.262585       0.007064       2.020115                    0.999492      26.316457      75.211466       0.632863       0.435523      -1.045181       0.054852       0.016842       0.007099       0.057817       0.007675       0.033150      -0.032801      -0.014507       0.006637      -0.050788       0.006539       0.044248              9.355281      10.989475       0.456027      -2.492118       8.565054       3.424270       8.511312          -0.004155
           39              C       2.568181      10.042642      12.046027      -0.158120      33.675297 0.43599079E+03  0.10272239E+05                                 9.098355                            7.002172       0.048795       1.991626                    0.999422      29.468914      85.210465       0.616451       0.421715      -1.059315       0.012743       0.000543       0.013725       0.018736      -0.004251       0.005792      -0.022899       0.015052       0.001569      -0.026911       0.003987       0.022924             10.399258      10.478190       0.843983      -1.837358      10.947726       5.026248       9.771857           0.001673
           40              C       3.541955       0.620978      -0.020178       0.033056      35.687378 0.40666295E+03  0.93056353E+04                                 9.344748                            6.659007       0.062808       2.034944                    0.999263      26.088155      71.535842       0.654605       0.408899      -1.080169       0.019750      -0.023640      -0.023529       0.038763      -0.000742       0.019464      -0.018356      -0.002654      -0.028416      -0.029825       0.004039       0.025786             11.480813      10.813875      -0.461266      -3.588018      11.351667       6.456590      12.276898          -0.008623
           41              C       4.820349       0.799299      12.105299      -0.136893      32.461820 0.40953873E+03  0.94925745E+04                                 8.866620                            6.781525       0.101518       2.017161                    0.999655      28.701230      82.127693       0.627518       0.421106      -1.060438      -0.008118      -0.017030       0.014621       0.023868       0.009646       0.018881      -0.014223      -0.020424      -0.003819      -0.031255       0.010657       0.020597             10.119421      10.871333      -0.062641      -3.101078       9.646266       4.533157       9.840665           0.001940
           42              C       5.313985      -0.015734      11.136774       0.069991      27.296874 0.33577018E+03  0.74285734E+04                                 7.955954                            6.160939       0.198764       2.073337                    0.999753      26.422664      74.614228       0.653070       0.423919      -1.055419      -0.035152      -0.037565       0.006753       0.051888       0.017334       0.015649      -0.033915       0.024513      -0.032627      -0.050745       0.023570       0.027175              9.003066       9.296566       0.449114      -2.233880       9.006737       3.867784       8.705897          -0.004850
           43              N      -0.086299       9.241244       8.118962      -0.234248      36.800199 0.51409344E+03  0.12379544E+05                                 9.209218                            7.311264       0.096998       2.048246                    0.999340      27.978719      76.771882       0.652333       0.389919      -1.101419       0.051879       0.077685      -0.128691       0.159021      -0.028434       0.036190       0.041521       0.024912      -0.121123      -0.082403       0.029922       0.052481             10.487088      12.133088      -1.329286      -2.676385       9.532981      -3.293340       9.795196           0.031388
           44              N       1.356236       4.170623       1.971099      -0.240402      37.703280 0.52976090E+03  0.12834461E+05                                 9.337232                            7.402848       0.124728       2.056167                    0.999312      28.034978      76.798524       0.651717       0.387926      -1.104417      -0.058468       0.079467      -0.124028       0.158482       0.036764      -0.034037       0.036946       0.026409      -0.091747      -0.077271       0.022118       0.055153             10.684576      12.167052       0.619263       2.688807      10.539123      -3.620430       9.347553           0.031431
           45              N       3.179535       3.996497       4.492038      -0.234311      36.802471 0.51413170E+03  0.12380721E+05                                 9.209632                            7.311564       0.097136       2.048270                    0.999340      27.979850      76.776289       0.652315       0.389922      -1.101415       0.051880       0.077691       0.128702       0.159034      -0.028438      -0.036197      -0.041552       0.024894      -0.121105      -0.082429       0.029956       0.052473             10.487587      12.133645      -1.329298       2.676560       9.533436       3.293551       9.795679           0.031414
           46              N       4.397402       9.415370      10.639901      -0.240414      37.703405 0.52976443E+03  0.12834519E+05                                 9.337079                            7.402742       0.125086       2.056269                    0.999313      28.035162      76.797971       0.651742       0.387912      -1.104431      -0.058475       0.079474       0.124037       0.158495       0.036767       0.034043      -0.036964       0.026389      -0.091725      -0.077287       0.022140       0.055146             10.684384      12.166821       0.619274      -2.688731      10.538943       3.620348       9.347389           0.031404
           47              O       2.757951       1.035313       4.499605      -0.508618      27.771697 0.43385786E+03  0.98935090E+04                                 7.204761                            6.410238       0.638412       2.263125                    0.998997      26.586966      68.251125       0.756260       0.355167      -1.141101      -0.014423       0.003534      -0.004726       0.015583       0.030186      -0.012158       0.047632       0.045439      -0.000122      -0.070836       0.026434       0.044402              7.672904       9.633882       0.212424      -1.984517       6.278193      -1.507823       7.106636           0.027489
           48              O       0.802544       2.047549       4.383584      -0.540979      34.309413 0.52801192E+03  0.12611006E+05                                 8.368987                            7.089148       0.616009       2.256455                    0.997068      27.210807      70.834657       0.718496       0.356924      -1.142903       0.008699      -0.022594      -0.000159       0.024211      -0.035116       0.024722      -0.014893      -0.041587      -0.022077      -0.043903      -0.011117       0.055020              9.364140       8.950050      -2.040261       0.000027      10.160768      -3.769868       8.981600           0.046723
           49              O       4.833664       6.538102      11.156952      -0.520796      29.183880 0.45746686E+03  0.10557132E+05                                 7.447334                            6.573099       0.665844       2.267418                    0.998982      26.838306      69.012407       0.749390       0.354170      -1.143402       0.015615       0.009457      -0.005333       0.019019      -0.029111       0.021849       0.045483       0.050617      -0.028966      -0.073571       0.030117       0.043454              8.006858      10.268522      -0.260832       1.948796       6.282449      -1.668875       7.469604           0.030205
           50              O       0.471211       7.505233      10.914821      -0.537410      34.614592 0.52892372E+03  0.12639281E+05                                 8.429454                            7.100864       0.585478       2.248655                    0.996715      27.127329      70.654633       0.716995       0.357487      -1.142358      -0.014174      -0.018480       0.008344       0.024740       0.030584      -0.026883      -0.013248      -0.042897       0.007299      -0.046154      -0.003389       0.049543              9.477298       9.001191       2.205988      -0.114461       9.938147      -3.892542       9.492556           0.045905
           51              O       5.799116       6.280060       8.111395      -0.508609      27.770513 0.43383481E+03  0.98928428E+04                                 7.204534                            6.410050       0.638509       2.263164                    0.998998      26.586448      68.249104       0.756275       0.355165      -1.141104      -0.014412       0.003523       0.004727       0.015572       0.030181       0.012160      -0.047648       0.045458      -0.000135      -0.070852       0.026445       0.044407              7.672651       9.633556       0.212416       1.984443       6.277989       1.507747       7.106409           0.027481
           52              O       3.843710       7.292296       8.227416      -0.540937      34.306998 0.52796663E+03  0.12609647E+05                                 8.368609                            7.088856       0.616040       2.256482                    0.997069      27.209752      70.831015       0.718510       0.356925      -1.142902       0.008695      -0.022587       0.000160       0.024203      -0.035116      -0.024723       0.014876      -0.041581      -0.022035      -0.043909      -0.011095       0.055005              9.363693       8.949604      -2.040176      -0.000063      10.160309       3.769648       8.981166           0.046716
           53              O       1.792499       1.293355       1.454048      -0.520835      29.185433 0.45749726E+03  0.10558012E+05                                 7.447586                            6.573306       0.665917       2.267422                    0.998983      26.839124      69.015155       0.749380       0.354169      -1.143403       0.015623       0.009458       0.005338       0.019027      -0.029116      -0.021844      -0.045500       0.050614      -0.028966      -0.073586       0.030131       0.043455              8.007143      10.268887      -0.260841      -1.948871       6.282664       1.668966       7.469877           0.030248
           54              O       3.737045       2.260486       1.696180      -0.537448      34.616429 0.52895782E+03  0.12640296E+05                                 8.429709                            7.101058       0.585559       2.248664                    0.996715      27.128199      70.657403       0.716991       0.357484      -1.142361      -0.014188      -0.018497      -0.008348       0.024761       0.030577       0.026892       0.013232      -0.042920       0.007303      -0.046168      -0.003366       0.049534              9.477602       9.001506       2.206060       0.114435       9.938435       3.892683       9.492864           0.045937

******************************************************
Auxiliary information for the entire system
The total spin magnetic moment of the unit cell is   5.997611
The total net atomic charge of the unit cell is   -0.000005
Accuracy of reproducing the electrostatic potential in the unit cell:
  The inner radius (bohr) =    5.0000
  The outer radius (bohr) =   12.0000
  Valid grid points have density less than (e/(bohr^3)) =    0.0001
  The number of valid grid points were=        26562
  The rms potential error without charges in kcal/mol is=      5.16347
  The rms potential error with partial charges in kcal/mol is=      0.96609
  The RRMSE value at monopole order=      0.18710
  The rms potential error with partial charges and cloud penetration in kcal/mol is=      0.95452
  The RRMSE value at monopole order with cloud penetration is=      0.18486
  The rms potential error with partial charges and atomic dipoles in kcal/mol is=      0.31745
  The RRMSE value at dipole order=      0.06148
  The rms potential error with partial charges, atomic dipoles and cloud penetration in kcal/mol is=      0.29431
  The RRMSE value at dipole order with cloud penetration=      0.05700

******************************************************
The electron densities and ab initio electrostatic potential were computed in VASP using the PBE functional and
projector augmented wave method. See the main text of the journal article for a description of computational details.
The atomic charges, dipoles, and quadrupoles were computed with the DDEC6 method as described in
(a) T. A. Manz and N. Gabaldon Limas, RSC Adv. 6 (2016) 47771-47801 DOI: 10.1039/c6ra04656h
(b) N. Gabaldon Limas and T. A. Manz, RSC Adv. 8 (2018) 2678-2707 DOI: 10.1039/c7ra11829e.
For each atom in the material, the electron cloud parameters were fit to the spherically averaged atom-in-material
electron density using radial positions for which this density was between 10^-4 and 10^-2 electrons per cubic bohr.
The polarizabilities, dispersion coefficients, and quantum Drude oscillator (QDO) parameters were fit using the MCLF method.
The magnetic structure of the system was optimized in VASP from the default ferromagnetic initial guess using spin polarization.
The atomic spin moments (ASMs) were computed on this optimized magnetic structure using the DDEC6 partition as inputs
to the method of T. A. Manz and D. S. Sholl, J. Chem. Theory Comput. 7 (2011) 4146-4164 DOI: 10.1021/ct200539n.
The RMSE and RRMSE were computed using a uniform grid with Ewald summation.
