# Supplementary material for: A collection of forcefield precursors for metal–organic frameworks
Source: RSC Adv. 2019 Nov 13;9(63):36492–507. doi: 10.1039/c9ra07327b (PMC9075174; doi:10.1039/c9ra07327b)
Supplement: RA-009-C9RA07327B-s3626 [file RA-009-C9RA07327B-s3626.xyz]

  536
jmolscript: load "" {1 1 1} spacegroup "x,y,z" unitcell [{     14.174400     0.000000     0.000000 }, {      0.000000    25.915100     0.000000 }, {      0.000000     0.000000    20.604200 }]
Zn    10.750715    23.333956    12.838065     0.755899
Zn    10.510885    15.538694     2.535965     0.755899
Zn     3.423685    23.333956     2.535965     0.755899
Zn     3.663515    15.538694    12.838065     0.755899
Zn    10.750715     2.581144    18.068235     0.755899
Zn    10.510885    10.376406     7.766135     0.755899
Zn     3.423685     2.581144     7.766135     0.755899
Zn     3.663515    10.376406    18.068235     0.755899
H      8.029798    23.810794    11.655796     0.100548
H      6.421003    25.477135    11.591923     0.132506
H      8.663393     1.705214    14.179810     0.130358
H     10.211238    -0.010366    14.185992     0.101722
H      5.726458     1.775184    12.088484     0.123815
H      5.726458     1.764818    13.685310     0.129197
H      7.450065     6.499507    10.433967     0.146348
H      7.213352     6.654998    15.218262     0.144792
H      8.864670    11.379320    11.911288     0.133164
H      8.863252    11.410419    13.508114     0.117560
H      7.974517    13.455120    14.216898     0.128567
H      6.303356    15.069631    14.173629     0.098874
H      4.549982    13.294446    11.136570     0.097711
H      6.136098    11.607373    11.130389     0.132615
H     10.771127    20.034964    15.453150     0.131939
H     10.727186    17.666324    16.184599     0.126138
H     10.771127    16.093277    17.894748     0.110513
H     10.996500    19.050190     0.070054     0.132806
H     11.105642    21.429196    19.932503     0.123538
H     11.104225    22.997060    18.207932     0.110170
H     13.231802    15.061856     1.353696     0.100548
H      0.666197    13.395515     1.289823     0.132506
H     12.598207    11.252336     3.877710     0.130358
H     11.050362    12.967916     3.883892     0.101722
H      1.360742    11.182366     1.786384     0.123815
H      1.360742    11.192732     3.383210     0.129197
H     13.811535     6.458043     0.131867     0.146348
H     14.048248     6.302552     4.916162     0.144792
H     12.396930     1.578230     1.609188     0.133164
H     12.398348     1.547131     3.206014     0.117560
H     13.287083    25.417530     3.914798     0.128567
H      0.783844    23.803019     3.871529     0.098874
H      2.537218    25.578204     0.834470     0.097711
H      0.951102     1.350177     0.828289     0.132615
H     10.490473    18.837686     5.151050     0.131939
H     10.534414    21.206326     5.882499     0.126138
H     10.490473    22.779373     7.592648     0.110513
H     10.265100    19.822460    10.372154     0.132806
H     10.155958    17.443454     9.630403     0.123538
H     10.157375    15.875590     7.905832     0.110170
H      6.144602    23.810794     1.353696     0.100548
H      7.753397    25.477135     1.289823     0.132506
H      5.511007     1.705214     3.877710     0.130358
H      3.963162    -0.010366     3.883892     0.101722
H      8.447942     1.775184     1.786384     0.123815
H      8.447942     1.764818     3.383210     0.129197
H      6.724335     6.499507     0.131867     0.146348
H      6.961048     6.654998     4.916162     0.144792
H      5.309730    11.379320     1.609188     0.133164
H      5.311148    11.410419     3.206014     0.117560
H      6.199883    13.455120     3.914798     0.128567
H      7.871044    15.069631     3.871529     0.098874
H      9.624418    13.294446     0.834470     0.097711
H      8.038302    11.607373     0.828289     0.132615
H      3.403273    20.034964     5.151050     0.131939
H      3.447214    17.666324     5.882499     0.126138
H      3.403273    16.093277     7.592648     0.110513
H      3.177900    19.050190    10.372154     0.132806
H      3.068758    21.429196     9.630403     0.123538
H      3.070175    22.997060     7.905832     0.110170
H      0.942598    15.061856    11.655796     0.100548
H     13.508203    13.395515    11.591923     0.132506
H      1.576193    11.252336    14.179810     0.130358
H      3.124038    12.967916    14.185992     0.101722
H     12.813658    11.182366    12.088484     0.123815
H     12.813658    11.192732    13.685310     0.129197
H      0.362865     6.458043    10.433967     0.146348
H      0.126152     6.302552    15.218262     0.144792
H      1.777470     1.578230    11.911288     0.133164
H      1.776052     1.547131    13.508114     0.117560
H      0.887317    25.417530    14.216898     0.128567
H     13.390556    23.803019    14.173629     0.098874
H     11.637182    25.578204    11.136570     0.097711
H     13.223298     1.350177    11.130389     0.132615
H      3.683927    18.837686    15.453150     0.131939
H      3.639986    21.206326    16.184599     0.126138
H      3.683927    22.779373    17.894748     0.110513
H      3.909300    19.822460     0.070054     0.132806
H      4.018442    17.443454    19.932503     0.123538
H      4.017025    15.875590    18.207932     0.110170
H      8.029798     2.104306    19.250504     0.100548
H      6.421003     0.437965    19.314377     0.132506
H      8.663393    24.209886    16.726490     0.130358
H     10.211238     0.010366    16.720308     0.101722
H      5.726458    24.139916    18.817816     0.123815
H      5.726458    24.150282    17.220990     0.129197
H      7.450065    19.415593    20.472333     0.146348
H      7.213352    19.260102    15.688038     0.144792
H      8.864670    14.535780    18.995012     0.133164
H      8.863252    14.504681    17.398186     0.117559
H      7.974517    12.459980    16.689402     0.128566
H      6.303356    10.845469    16.732671     0.098874
H      4.549982    12.620654    19.769730     0.097711
H      6.136098    14.307727    19.775911     0.132615
H     10.771127     5.880136    15.453150     0.131939
H     10.727186     8.248776    14.721701     0.126138
H     10.771127     9.821823    13.011552     0.110513
H     10.996500     6.864910    10.232046     0.132806
H     11.105642     4.485904    10.973797     0.123538
H     11.104225     2.918040    12.698368     0.110170
H     13.231802    10.853244     8.948404     0.100548
H      0.666197    12.519585     9.012277     0.132506
H     12.598207    14.662764     6.424390     0.130358
H     11.050362    12.947184     6.418208     0.101722
H      1.360742    14.732734     8.515716     0.123815
H      1.360742    14.722368     6.918890     0.129197
H     13.811535    19.457057    10.170233     0.146348
H     14.048248    19.612548     5.385938     0.144792
H     12.396930    24.336870     8.692912     0.133164
H     12.398348    24.367969     7.096086     0.117559
H     13.287083     0.497570     6.387302     0.128566
H      0.783844     2.112081     6.430571     0.098874
H      2.537218     0.336896     9.467630     0.097711
H      0.951102    24.564923     9.473811     0.132615
H     10.490473     7.077414     5.151050     0.131939
H     10.534414     4.708774     4.419601     0.126138
H     10.490473     3.135727     2.709452     0.110513
H     10.265100     6.092640    20.534146     0.132806
H     10.155958     8.471646     0.671697     0.123538
H     10.157375    10.039510     2.396268     0.110170
H      6.144602     2.104306     8.948404     0.100548
H      7.753397     0.437965     9.012277     0.132506
H      5.511007    24.209886     6.424390     0.130358
H      3.963162     0.010366     6.418208     0.101722
H      8.447942    24.139916     8.515716     0.123815
H      8.447942    24.150282     6.918890     0.129197
H      6.724335    19.415593    10.170233     0.146348
H      6.961048    19.260102     5.385938     0.144792
H      5.309730    14.535780     8.692912     0.133164
H      5.311148    14.504681     7.096086     0.117559
H      6.199883    12.459980     6.387302     0.128566
H      7.871044    10.845469     6.430571     0.098874
H      9.624418    12.620654     9.467630     0.097711
H      8.038302    14.307727     9.473811     0.132615
H      3.403273     5.880136     5.151050     0.131939
H      3.447214     8.248776     4.419601     0.126138
H      3.403273     9.821823     2.709452     0.110513
H      3.177900     6.864910    20.534146     0.132806
H      3.068758     4.485904     0.671697     0.123538
H      3.070175     2.918040     2.396268     0.110170
H      0.942598    10.853244    19.250504     0.100548
H     13.508203    12.519585    19.314377     0.132506
H      1.576193    14.662764    16.726490     0.130358
H      3.124038    12.947184    16.720308     0.101722
H     12.813658    14.732734    18.817816     0.123815
H     12.813658    14.722368    17.220990     0.129197
H      0.362865    19.457057    20.472333     0.146348
H      0.126152    19.612548    15.688038     0.144792
H      1.777470    24.336870    18.995012     0.133164
H      1.776052    24.367969    17.398186     0.117559
H      0.887317     0.497570    16.689402     0.128566
H     13.390556     2.112081    16.732671     0.098874
H     11.637182     0.336896    19.769730     0.097711
H     13.223298    24.564923    19.775911     0.132615
H      3.683927     7.077414    15.453150     0.131939
H      3.639986     4.708774    14.721701     0.126138
H      3.683927     3.135727    13.011552     0.110513
H      3.909300     6.092640    10.232046     0.132806
H      4.018442     8.471646    10.973797     0.123538
H      4.017025    10.039510    12.698368     0.110170
C      8.154958    24.593689    12.178318     0.111156
C      7.194075    25.585460    12.133401    -0.197405
C      7.360199     0.822027    12.880304     0.162736
C      8.511160     0.929575    13.655021    -0.184713
C      9.428102    25.818178    13.655021     0.090379
C      6.298111     1.888952    12.887515    -0.131830
C      7.055733     3.978745    11.730589     0.443495
C      7.230928     5.397597    12.156272    -0.047122
C      7.395777     6.530605    11.380936    -0.072721
C      7.475437     7.712852    12.094459    -0.043982
C      7.678414     9.103197    11.598722     0.429563
C      7.634757     9.174464    13.912162     0.443407
C      7.420440     7.755094    13.492454    -0.046449
C      7.251481     6.624677    14.269645    -0.071192
C      7.143047     5.445022    13.550970    -0.040311
C      6.866930     4.058046    14.034757     0.437292
C      8.293300    11.270477    12.711761    -0.136194
C      7.216045    12.332219    12.690127     0.167715
C      7.266081    13.390850    13.587852    -0.195488
C      6.268770    14.352042    13.553237     0.123927
C      5.242827    13.311550    11.785602     0.096025
C      6.190244    12.308895    11.769943    -0.193206
C     10.986719    22.649020    15.525265     0.567501
C     10.958796    21.639627    16.648606    -0.021191
C     10.849653    20.308886    16.359735    -0.163324
C     10.850078    19.320485    17.390769     0.075836
C     10.784592    17.949576    17.088711    -0.149122
C     10.804011    17.018705    18.101202    -0.139425
C     10.874033    17.444750    19.466642    -0.031467
C     10.944763    18.775490    19.766021    -0.156325
C     10.942353    19.763892    18.728394     0.074818
C     11.041149    21.142575    19.028803    -0.148585
C     11.044692    22.070077    18.007247    -0.126107
C     10.846676    16.397780    20.555162     0.568783
C     13.106642    14.278961     1.876218     0.111156
C     14.067525    13.287190     1.831301    -0.197405
C     13.901401    12.135523     2.578204     0.162736
C     12.750440    12.027975     3.352921    -0.184713
C     11.833498    13.054472     3.352921     0.090379
C      0.789089    11.068598     2.585415    -0.131830
C      0.031467     8.978805     1.428489     0.443495
C     14.030672     7.559953     1.854172    -0.047122
C     13.865823     6.426945     1.078836    -0.072721
C     13.786163     5.244698     1.792359    -0.043982
C     13.583186     3.854353     1.296622     0.429563
C     13.626843     3.783086     3.610062     0.443407
C     13.841160     5.202456     3.190354    -0.046449
C     14.010119     6.332873     3.967545    -0.071192
C     14.118553     7.512528     3.248870    -0.040311
C      0.220270     8.899504     3.732657     0.437292
C     12.968300     1.687073     2.409661    -0.136194
C     14.045555     0.625331     2.388027     0.167715
C     13.995519    25.481800     3.285752    -0.195488
C      0.818430    24.520608     3.251137     0.123927
C      1.844373    25.561100     1.483502     0.096025
C      0.896956     0.648655     1.467843    -0.193206
C     10.274881    16.223630     5.223165     0.567501
C     10.302804    17.233023     6.346506    -0.021191
C     10.411947    18.563764     6.057635    -0.163324
C     10.411522    19.552165     7.088669     0.075836
C     10.477008    20.923074     6.786611    -0.149122
C     10.457589    21.853945     7.799102    -0.139425
C     10.387567    21.427900     9.164542    -0.031467
C     10.316837    20.097160     9.463921    -0.156325
C     10.319247    19.108758     8.426294     0.074818
C     10.220451    17.730075     8.726703    -0.148585
C     10.216908    16.802573     7.705147    -0.126107
C     10.414924    22.474870    10.253062     0.568783
C      6.019442    24.593689     1.876218     0.111156
C      6.980325    25.585460     1.831301    -0.197405
C      6.814201     0.822027     2.578204     0.162736
C      5.663240     0.929575     3.352921    -0.184713
C      4.746298    25.818178     3.352921     0.090379
C      7.876289     1.888952     2.585415    -0.131830
C      7.118667     3.978745     1.428489     0.443495
C      6.943472     5.397597     1.854172    -0.047122
C      6.778623     6.530605     1.078836    -0.072721
C      6.698963     7.712852     1.792359    -0.043982
C      6.495986     9.103197     1.296622     0.429563
C      6.539643     9.174464     3.610062     0.443407
C      6.753960     7.755094     3.190354    -0.046449
C      6.922919     6.624677     3.967545    -0.071192
C      7.031353     5.445022     3.248870    -0.040311
C      7.307470     4.058046     3.732657     0.437292
C      5.881100    11.270477     2.409661    -0.136194
C      6.958355    12.332219     2.388027     0.167715
C      6.908319    13.390850     3.285752    -0.195488
C      7.905630    14.352042     3.251137     0.123927
C      8.931573    13.311550     1.483502     0.096025
C      7.984156    12.308895     1.467843    -0.193206
C      3.187681    22.649020     5.223165     0.567501
C      3.215604    21.639627     6.346506    -0.021191
C      3.324747    20.308886     6.057635    -0.163324
C      3.324322    19.320485     7.088669     0.075836
C      3.389808    17.949576     6.786611    -0.149122
C      3.370389    17.018705     7.799102    -0.139425
C      3.300367    17.444750     9.164542    -0.031467
C      3.229637    18.775490     9.463921    -0.156325
C      3.232047    19.763892     8.426294     0.074818
C      3.133251    21.142575     8.726703    -0.148585
C      3.129708    22.070077     7.705147    -0.126107
C      3.327724    16.397780    10.253062     0.568783
C      1.067758    14.278961    12.178318     0.111156
C      0.106875    13.287190    12.133401    -0.197405
C      0.272999    12.135523    12.880304     0.162736
C      1.423960    12.027975    13.655021    -0.184713
C      2.340902    13.054472    13.655021     0.090379
C     13.385311    11.068598    12.887515    -0.131830
C     -0.031467     8.978805    11.730589     0.443495
C      0.143728     7.559953    12.156272    -0.047122
C      0.308577     6.426945    11.380936    -0.072721
C      0.388237     5.244698    12.094459    -0.043982
C      0.591214     3.854353    11.598722     0.429563
C      0.547557     3.783086    13.912162     0.443407
C      0.333240     5.202456    13.492454    -0.046449
C      0.164281     6.332873    14.269645    -0.071192
C      0.055847     7.512528    13.550970    -0.040311
C     13.954130     8.899504    14.034757     0.437292
C      1.206100     1.687073    12.711761    -0.136194
C      0.128845     0.625331    12.690127     0.167715
C      0.178881    25.481800    13.587852    -0.195488
C     13.355970    24.520608    13.553237     0.123927
C     12.330027    25.561100    11.785602     0.096025
C     13.277444     0.648655    11.769943    -0.193206
C      3.899519    16.223630    15.525265     0.567501
C      3.871596    17.233023    16.648606    -0.021191
C      3.762453    18.563764    16.359735    -0.163324
C      3.762878    19.552165    17.390769     0.075836
C      3.697392    20.923074    17.088711    -0.149122
C      3.716811    21.853945    18.101202    -0.139425
C      3.786833    21.427900    19.466642    -0.031467
C      3.857563    20.097160    19.766021    -0.156325
C      3.855153    19.108758    18.728394     0.074818
C      3.953949    17.730075    19.028803    -0.148585
C      3.957492    16.802573    18.007247    -0.126107
C      3.759476    22.474870    20.555162     0.568783
C      8.154958     1.321411    18.727982     0.111156
C      7.194075     0.329640    18.772899    -0.197405
C      7.360199    25.093073    18.025996     0.162736
C      8.511160    24.985525    17.251279    -0.184713
C      9.428102     0.096922    17.251279     0.090379
C      6.298111    24.026148    18.018785    -0.131830
C      7.055733    21.936355    19.175711     0.443495
C      7.230928    20.517503    18.750028    -0.047122
C      7.395777    19.384495    19.525364    -0.072721
C      7.475437    18.202248    18.811841    -0.043982
C      7.678414    16.811903    19.307578     0.429564
C      7.634757    16.740636    16.994138     0.443407
C      7.420440    18.160006    17.413846    -0.046449
C      7.251481    19.290423    16.636655    -0.071192
C      7.143047    20.470078    17.355330    -0.040311
C      6.866930    21.857054    16.871543     0.437292
C      8.293300    14.644623    18.194539    -0.136194
C      7.216045    13.582881    18.216173     0.167715
C      7.266081    12.524250    17.318448    -0.195488
C      6.268770    11.563058    17.353063     0.123927
C      5.242827    12.603550    19.120698     0.096025
C      6.190244    13.606205    19.136357    -0.193206
C     10.986719     3.266080    15.381035     0.567501
C     10.958796     4.275473    14.257694    -0.021191
C     10.849653     5.606214    14.546565    -0.163324
C     10.850078     6.594615    13.515531     0.075836
C     10.784592     7.965524    13.817589    -0.149122
C     10.804011     8.896395    12.805098    -0.139425
C     10.874033     8.470350    11.439658    -0.031467
C     10.944763     7.139610    11.140279    -0.156325
C     10.942353     6.151208    12.177906     0.074818
C     11.041149     4.772525    11.877497    -0.148585
C     11.044692     3.845023    12.899053    -0.126107
C     10.846676     9.517320    10.351138     0.568783
C     13.106642    11.636139     8.425882     0.111156
C     14.067525    12.627910     8.470799    -0.197405
C     13.901401    13.779577     7.723896     0.162736
C     12.750440    13.887125     6.949179    -0.184713
C     11.833498    12.860628     6.949179     0.090379
C      0.789089    14.846502     7.716685    -0.131830
C      0.031467    16.936295     8.873611     0.443495
C     14.030672    18.355147     8.447928    -0.047122
C     13.865823    19.488155     9.223264    -0.072721
C     13.786163    20.670402     8.509741    -0.043982
C     13.583186    22.060747     9.005478     0.429563
C     13.626843    22.132014     6.692038     0.443407
C     13.841160    20.712644     7.111746    -0.046449
C     14.010119    19.582227     6.334555    -0.071192
C     14.118553    18.402572     7.053230    -0.040311
C      0.220270    17.015596     6.569443     0.437292
C     12.968300    24.228027     7.892439    -0.136194
C     14.045555    25.289769     7.914073     0.167715
C     13.995519     0.433300     7.016348    -0.195488
C      0.818430     1.394492     7.050963     0.123927
C      1.844373     0.354000     8.818598     0.096025
C      0.896956    25.266445     8.834257    -0.193206
C     10.274881     9.691470     5.078935     0.567501
C     10.302804     8.682077     3.955594    -0.021191
C     10.411947     7.351336     4.244465    -0.163324
C     10.411522     6.362935     3.213431     0.075836
C     10.477008     4.992026     3.515489    -0.149122
C     10.457589     4.061155     2.502998    -0.139425
C     10.387567     4.487200     1.137558    -0.031467
C     10.316837     5.817940     0.838179    -0.156325
C     10.319247     6.806342     1.875806     0.074818
C     10.220451     8.185025     1.575397    -0.148585
C     10.216908     9.112527     2.596953    -0.126107
C     10.414924     3.440230     0.049038     0.568783
C      6.019442     1.321411     8.425882     0.111156
C      6.980325     0.329640     8.470799    -0.197405
C      6.814201    25.093073     7.723896     0.162736
C      5.663240    24.985525     6.949179    -0.184713
C      4.746298     0.096922     6.949179     0.090379
C      7.876289    24.026148     7.716685    -0.131830
C      7.118667    21.936355     8.873611     0.443495
C      6.943472    20.517503     8.447928    -0.047122
C      6.778623    19.384495     9.223264    -0.072721
C      6.698963    18.202248     8.509741    -0.043982
C      6.495986    16.811903     9.005478     0.429563
C      6.539643    16.740636     6.692038     0.443407
C      6.753960    18.160006     7.111746    -0.046449
C      6.922919    19.290423     6.334555    -0.071192
C      7.031353    20.470078     7.053230    -0.040311
C      7.307470    21.857054     6.569443     0.437292
C      5.881100    14.644623     7.892439    -0.136194
C      6.958355    13.582881     7.914073     0.167715
C      6.908319    12.524250     7.016348    -0.195488
C      7.905630    11.563058     7.050963     0.123927
C      8.931573    12.603550     8.818598     0.096025
C      7.984156    13.606205     8.834257    -0.193206
C      3.187681     3.266080     5.078935     0.567501
C      3.215604     4.275473     3.955594    -0.021191
C      3.324747     5.606214     4.244465    -0.163324
C      3.324322     6.594615     3.213431     0.075836
C      3.389808     7.965524     3.515489    -0.149122
C      3.370389     8.896395     2.502998    -0.139425
C      3.300367     8.470350     1.137558    -0.031467
C      3.229637     7.139610     0.838179    -0.156325
C      3.232047     6.151208     1.875806     0.074818
C      3.133251     4.772525     1.575397    -0.148585
C      3.129708     3.845023     2.596953    -0.126107
C      3.327724     9.517320     0.049038     0.568783
C      1.067758    11.636139    18.727982     0.111156
C      0.106875    12.627910    18.772899    -0.197405
C      0.272999    13.779577    18.025996     0.162736
C      1.423960    13.887125    17.251279    -0.184713
C      2.340902    12.860628    17.251279     0.090379
C     13.385311    14.846502    18.018785    -0.131830
C     -0.031467    16.936295    19.175711     0.443495
C      0.143728    18.355147    18.750028    -0.047122
C      0.308577    19.488155    19.525364    -0.072721
C      0.388237    20.670402    18.811841    -0.043982
C      0.591214    22.060747    19.307578     0.429563
C      0.547557    22.132014    16.994138     0.443407
C      0.333240    20.712644    17.413846    -0.046449
C      0.164281    19.582227    16.636655    -0.071192
C      0.055847    18.402572    17.355330    -0.040311
C     13.954130    17.015596    16.871543     0.437292
C      1.206100    24.228027    18.194539    -0.136194
C      0.128845    25.289769    18.216173     0.167715
C      0.178881     0.433300    17.318448    -0.195488
C     13.355970     1.394492    17.353063     0.123927
C     12.330027     0.354000    19.120698     0.096025
C     13.277444    25.266445    19.136357    -0.193206
C      3.899519     9.691470    15.381035     0.567501
C      3.871596     8.682077    14.257694    -0.021191
C      3.762453     7.351336    14.546565    -0.163324
C      3.762878     6.362935    13.515531     0.075836
C      3.697392     4.992026    13.817589    -0.149122
C      3.716811     4.061155    12.805098    -0.139425
C      3.786833     4.487200    11.439658    -0.031467
C      3.857563     5.817940    11.140279    -0.156325
C      3.855153     6.806342    12.177906     0.074818
C      3.953949     8.185025    11.877497    -0.148585
C      3.957492     9.112527    12.899053    -0.126107
C      3.759476     3.440230    10.351138     0.568783
N      9.256025    24.698645    12.930578    -0.226977
N      6.829793     3.250531    12.896581    -0.189523
N      7.774233     9.908120    12.737310    -0.184025
N      5.262955    14.305135    12.679207    -0.210709
N     12.005575    14.174005     2.628478    -0.226977
N      0.257407     9.707019     2.594481    -0.189523
N     13.487367     3.049430     2.435210    -0.184025
N      1.824245    24.567515     2.377107    -0.210709
N      4.918375    24.698645     2.628478    -0.226977
N      7.344607     3.250531     2.594481    -0.189523
N      6.400167     9.908120     2.435210    -0.184025
N      8.911445    14.305135     2.377107    -0.210709
N      2.168825    14.174005    12.930578    -0.226977
N     13.916993     9.707019    12.896581    -0.189523
N      0.687033     3.049430    12.737310    -0.184025
N     12.350155    24.567515    12.679207    -0.210709
N      9.256025     1.216455    17.975722    -0.226977
N      6.829793    22.664569    18.009719    -0.189523
N      7.774233    16.006980    18.168990    -0.184025
N      5.262955    11.609965    18.227093    -0.210709
N     12.005575    11.741095     7.673622    -0.226977
N      0.257407    16.208081     7.707619    -0.189523
N     13.487367    22.865670     7.866890    -0.184025
N      1.824245     1.347585     7.924993    -0.210709
N      4.918375     1.216455     7.673622    -0.226977
N      7.344607    22.664569     7.707619    -0.189523
N      6.400167    16.006980     7.866890    -0.184025
N      8.911445    11.609965     7.924993    -0.210709
N      2.168825    11.741095    17.975722    -0.226977
N     13.916993    16.208081    18.009719    -0.189523
N      0.687033    22.865670    18.168990    -0.184025
N     12.350155     1.347585    18.227093    -0.210709
O      7.092870     3.516161    10.615078    -0.415053
O      7.753113     9.498921    10.459516    -0.404617
O      7.708180     9.623832    15.031176    -0.422694
O      6.684505     3.675020    15.160776    -0.418320
O     10.944196    22.146526    14.343614    -0.553676
O     11.053906    23.836968    15.782199    -0.558488
O     10.857874    15.209831    20.252692    -0.580049
O     10.801885    16.856218     1.156102    -0.541124
O     -0.005670     9.441389     0.312978    -0.415053
O     13.508487     3.458629     0.157416    -0.404617
O     13.553420     3.333718     4.729076    -0.422694
O      0.402695     9.282530     4.858676    -0.418320
O     10.317404    16.726124     4.041514    -0.553676
O     10.207694    15.035682     5.480099    -0.558488
O     10.403726    23.662819     9.950592    -0.580049
O     10.459715    22.016432    11.458202    -0.541123
O      7.081530     3.516161     0.312978    -0.415053
O      6.421287     9.498921     0.157416    -0.404617
O      6.466220     9.623832     4.729076    -0.422694
O      7.489895     3.675020     4.858676    -0.418320
O      3.230204    22.146526     4.041514    -0.553676
O      3.120494    23.836968     5.480099    -0.558488
O      3.316526    15.209831     9.950592    -0.580049
O      3.372515    16.856218    11.458202    -0.541124
O      0.005670     9.441389    10.615078    -0.415053
O      0.665913     3.458629    10.459516    -0.404617
O      0.620980     3.333718    15.031176    -0.422694
O     13.771705     9.282530    15.160776    -0.418320
O      3.856996    16.726124    14.343614    -0.553676
O      3.966706    15.035682    15.782199    -0.558488
O      3.770674    23.662819    20.252692    -0.580049
O      3.714685    22.016432     1.156102    -0.541123
O      7.092870    22.398939    20.291222    -0.415053
O      7.753113    16.416179    20.446784    -0.404617
O      7.708180    16.291268    15.875124    -0.422694
O      6.684505    22.240080    15.745524    -0.418320
O     10.944196     3.768574    16.562686    -0.553676
O     11.053906     2.078132    15.124101    -0.558488
O     10.857874    10.705269    10.653608    -0.580049
O     10.801885     9.058882     9.145998    -0.541123
O     -0.005670    16.473711     9.989122    -0.415053
O     13.508487    22.456471    10.144684    -0.404617
O     13.553420    22.581382     5.573024    -0.422694
O      0.402695    16.632570     5.443424    -0.418320
O     10.317404     9.188976     6.260586    -0.553676
O     10.207694    10.879418     4.822001    -0.558488
O     10.403726     2.252281     0.351508    -0.580049
O     10.459715     3.898668    19.448098    -0.541123
O      7.081530    22.398939     9.989122    -0.415053
O      6.421287    16.416179    10.144684    -0.404617
O      6.466220    16.291268     5.573024    -0.422694
O      7.489895    22.240080     5.443424    -0.418320
O      3.230204     3.768574     6.260586    -0.553676
O      3.120494     2.078132     4.822001    -0.558488
O      3.316526    10.705269     0.351508    -0.580049
O      3.372515     9.058882    19.448098    -0.541123
O      0.005670    16.473711    20.291222    -0.415053
O      0.665913    22.456471    20.446784    -0.404617
O      0.620980    22.581382    15.875124    -0.422694
O     13.771705    16.632570    15.745524    -0.418320
O      3.856996     9.188976    16.562686    -0.553676
O      3.966706    10.879418    15.124101    -0.558488
O      3.770674     2.252281    10.653608    -0.580049
O      3.714685     3.898668     9.145998    -0.541123

The following XYZ coordinates are in angstroms. Other properties are in atomic units.
The sperically averaged electron density of each atom fit to a function of the form exp(a - br)
eigen_1, eigen_2 and eigen_3 are the three eigenvalues of traceless quadrupole moment tensor
  atom number  atomic symbol              X              Y              Z     net charge C6 coefficient C8 coefficient C10 coefficient fluctuating dipole atomic polarizability isotropic forcefield polarizability              a              b squared Pearson coefficient          <r^3>          <r^4>         wp_QDO          m_QDO          q_QDO       dipole_x       dipole_y       dipole_z         dipole            Qxy            Qxz            Qyz     Q(x^2-y^2)  Q(3z^2 - R^2)        eigen_1        eigen_2        eigen_3 static polarizability      alpha(xx)      alpha(xy)      alpha(xz)      alpha(yy)      alpha(yz)      alpha(zz) atomic spin moment
            1             Zn      10.750715      23.333956      12.838065       0.755899      99.348908 0.20042305E+04  0.64904524E+05                                17.545596                           14.639502       0.274654       1.937434                    0.996575      48.458025     133.600474       0.471675       0.400992      -1.142809      -0.001959      -0.116745       0.002023       0.116779       0.000765       0.005754      -0.000079      -0.031044       0.031540      -0.021821       0.010281       0.011540             20.912983      16.812972      -0.201912       0.069336      18.129057       1.457023      27.796918          -0.000001
            2             Zn      10.510885      15.538694       2.535965       0.755899      99.348910 0.20042305E+04  0.64904525E+05                                17.545596                           14.639502       0.274654       1.937434                    0.996575      48.458025     133.600476       0.471675       0.400992      -1.142809       0.001959       0.116745       0.002023       0.116779       0.000765      -0.005754       0.000079      -0.031044       0.031540      -0.021821       0.010281       0.011540             20.912983      16.812973      -0.201912      -0.069336      18.129057      -1.457023      27.796919          -0.000002
            3             Zn       3.423685      23.333956       2.535965       0.755899      99.348909 0.20042305E+04  0.64904525E+05                                17.545596                           14.639502       0.274654       1.937434                    0.996575      48.458025     133.600476       0.471675       0.400992      -1.142809       0.001959      -0.116745       0.002023       0.116779      -0.000765      -0.005754      -0.000079      -0.031044       0.031540      -0.021821       0.010281       0.011540             20.912983      16.812973       0.201912      -0.069336      18.129057       1.457022      27.796919          -0.000002
            4             Zn       3.663515      15.538694      12.838065       0.755899      99.348911 0.20042305E+04  0.64904527E+05                                17.545596                           14.639502       0.274654       1.937434                    0.996575      48.458026     133.600477       0.471675       0.400992      -1.142809      -0.001959       0.116745       0.002023       0.116779      -0.000765       0.005754       0.000079      -0.031044       0.031540      -0.021821       0.010281       0.011540             20.912983      16.812972       0.201912       0.069336      18.129057      -1.457023      27.796919          -0.000002
            5             Zn      10.750715       2.581144      18.068235       0.755899      99.348912 0.20042305E+04  0.64904527E+05                                17.545596                           14.639502       0.274654       1.937434                    0.996575      48.458026     133.600477       0.471675       0.400992      -1.142809      -0.001959       0.116745      -0.002023       0.116779      -0.000765      -0.005754      -0.000079      -0.031044       0.031540      -0.021821       0.010281       0.011540             20.912983      16.812973       0.201912      -0.069336      18.129057       1.457022      27.796919          -0.000002
            6             Zn      10.510885      10.376406       7.766135       0.755899      99.348909 0.20042305E+04  0.64904525E+05                                17.545596                           14.639502       0.274654       1.937434                    0.996575      48.458025     133.600475       0.471675       0.400992      -1.142809       0.001959      -0.116745      -0.002023       0.116779      -0.000765       0.005754       0.000079      -0.031044       0.031540      -0.021821       0.010281       0.011540             20.912983      16.812973       0.201912       0.069336      18.129057      -1.457023      27.796919          -0.000002
            7             Zn       3.423685       2.581144       7.766135       0.755899      99.348912 0.20042305E+04  0.64904527E+05                                17.545596                           14.639502       0.274654       1.937434                    0.996575      48.458026     133.600478       0.471675       0.400992      -1.142809       0.001959       0.116745      -0.002023       0.116779       0.000765       0.005754      -0.000079      -0.031044       0.031540      -0.021821       0.010281       0.011540             20.912983      16.812973      -0.201912       0.069336      18.129057       1.457023      27.796919          -0.000002
            8             Zn       3.663515      10.376406      18.068235       0.755899      99.348912 0.20042305E+04  0.64904527E+05                                17.545596                           14.639502       0.274654       1.937434                    0.996575      48.458026     133.600478       0.471675       0.400992      -1.142809      -0.001959      -0.116745      -0.002023       0.116779       0.000765      -0.005754       0.000079      -0.031044       0.031540      -0.021821       0.010281       0.011540             20.912983      16.812973      -0.201912      -0.069336      18.129057      -1.457022      27.796919          -0.000002
            9              H       8.029798      23.810794      11.655796       0.100548       1.289655 0.90241113E+01  0.91782674E+02                                 1.987084                            1.771873      -1.304395       2.252929                    0.993635       3.848290      11.156115       0.461591       1.304645      -0.701811      -0.008658      -0.040211      -0.023633       0.047439      -0.002781       0.004682       0.004327      -0.008780      -0.024434      -0.011629       0.001817       0.009812              2.131153       1.638990       0.055830       0.139569       2.562401       0.847896       2.192068          -0.000000
           10              H       6.421003      25.477135      11.591923       0.132506       1.158497 0.85155383E+01  0.83989992E+02                                 1.758148                            1.660333      -0.879152       2.469567                    0.999098       3.290647       8.909455       0.511542       1.213974      -0.726246      -0.031403      -0.004923      -0.019389       0.037233      -0.003447       0.010666       0.007625       0.007263      -0.030905      -0.018558       0.005007       0.013552              1.799002       2.062629      -0.000460       0.483142       1.544554       0.140304       1.789824          -0.000000
           11              H       8.663393       1.705214      14.179810       0.130358       0.996001 0.74676421E+01  0.73387489E+02                                 1.754538                            1.681304      -1.363877       2.242137                    0.992829       3.816457      11.346487       0.439063       1.419517      -0.678298       0.006827       0.030204       0.022781       0.038443      -0.001819       0.005276       0.010921      -0.010583      -0.007524      -0.013059      -0.000901       0.013961              1.778922       1.568285       0.065616       0.169995       2.127395       0.345667       1.641087           0.000000
           12              H      10.211238      -0.010366      14.185992       0.101722       1.085532 0.78824662E+01  0.78545634E+02                                 1.854150                            1.720941      -1.488410       2.168763                    0.991960       4.032151      12.084932       0.436260       1.408967      -0.679327       0.039155       0.010182       0.032065       0.051623       0.000284       0.011792       0.007285       0.017924      -0.002284      -0.014776      -0.003062       0.017838              1.929293       2.238247       0.003214       0.480852       1.635939       0.045676       1.913695           0.000000
           13              H       5.726458       1.775184      12.088484       0.123815       1.134000 0.87583260E+01  0.88715516E+02                                 1.845653                            1.759873      -1.438405       2.190198                    0.992439       3.910895      11.440046       0.455989       1.326090      -0.696597      -0.019132      -0.007913      -0.029809       0.036293       0.006479       0.006031       0.002363      -0.017725      -0.001912      -0.012834       0.000152       0.012682              1.900656       2.032565      -0.090578       0.509550       1.662546       0.067066       2.006856          -0.000000
           14              H       5.726458       1.764818      13.685310       0.129197       1.180173 0.95254293E+01  0.96627252E+02                                 1.790987                            1.759835      -0.817232       2.488102                    0.998843       3.399453       9.336448       0.495222       1.219244      -0.725407      -0.022020      -0.008968       0.028293       0.036957       0.008760      -0.014135      -0.006794      -0.001970      -0.013716      -0.016077      -0.004024       0.020101              1.797291       1.895183      -0.020940      -0.333114       1.615511      -0.094203       1.881180          -0.000000
           15              H       7.450065       6.499507      10.433967       0.146348       1.081103 0.82674576E+01  0.81254416E+02                                 1.716493                            1.670730      -0.812359       2.521665                    0.999514       3.177798       8.697203       0.492220       1.266111      -0.715893       0.003074      -0.000829      -0.044208       0.044322       0.000172      -0.001773       0.000081      -0.002913       0.052549      -0.010338      -0.007292       0.017630              1.696667       1.445066       0.047071      -0.060806       1.483837       0.025227       2.161099           0.000000
           16              H       7.213352       6.654998      15.218262       0.144792       1.098605 0.83810247E+01  0.82616011E+02                                 1.731631                            1.679021      -0.808230       2.520685                    0.999549       3.194590       8.743726       0.492598       1.261381      -0.716876      -0.001526       0.001227       0.044850       0.044893       0.000269      -0.000717       0.000616      -0.004344       0.053205      -0.011076      -0.006692       0.017768              1.718515       1.453742      -0.018191      -0.033016       1.492810       0.042395       2.208993           0.000000
           17              H       8.864670      11.379320      11.911288       0.133164       1.120998 0.86161041E+01  0.86955285E+02                                 1.843123                            1.755835      -1.300555       2.261400                    0.994411       3.799278      11.108550       0.452307       1.341800      -0.694255       0.021777       0.007921      -0.029004       0.037124       0.010757      -0.007359      -0.004701      -0.014030      -0.005927      -0.013715      -0.003292       0.017007              1.903680       2.014037      -0.061640      -0.540007       1.613853      -0.082314       2.083150          -0.000000
           18              H       8.863252      11.410419      13.508114       0.117560       1.202206 0.96460084E+01  0.98308216E+02                                 1.813273                            1.768628      -1.014560       2.387576                    0.997067       3.532526       9.773088       0.494205       1.216065      -0.724776       0.021250       0.008104       0.026657       0.035041       0.005298       0.013880       0.003536      -0.001996      -0.017875      -0.016432       0.000578       0.015854              1.829391       1.877918      -0.055489       0.284259       1.691701       0.130297       1.918555          -0.000000
           19              H       7.974517      13.455120      14.216898       0.128567       1.183152 0.88157654E+01  0.87706747E+02                                 1.775503                            1.683103      -1.047436       2.388062                    0.997479       3.377566       9.184129       0.510905       1.205016      -0.727599       0.025693       0.004057       0.022205       0.034200      -0.005332       0.010311       0.005831       0.010538      -0.012163      -0.015191       0.001616       0.013575              1.803014       1.906764       0.003442       0.427949       1.545283       0.176179       1.956993          -0.000000
           20              H       6.303356      15.069631      14.173629       0.098874       1.282796 0.91308829E+01  0.93515592E+02                                 2.013210                            1.808475      -1.310387       2.252783                    0.993489       3.899184      11.492201       0.445237       1.343209      -0.693936       0.004118       0.037006       0.031442       0.048734      -0.005209       0.004468       0.007949      -0.011899      -0.003820      -0.012405       0.000592       0.011813              2.152267       1.667956      -0.031068       0.050812       2.412535       0.873793       2.376311           0.000000
           21              H       4.549982      13.294446      11.136570       0.097711       1.234300 0.91533606E+01  0.92335924E+02                                 1.859143                            1.736202      -1.035188       2.377847                    0.997692       3.544698       9.848025       0.491660       1.234955      -0.719930      -0.032526      -0.006361      -0.038991       0.051173       0.004180       0.013214       0.015851       0.001532       0.019214      -0.017367      -0.007081       0.024447              1.918796       2.162113      -0.163960       0.481834       1.585980      -0.171900       2.008295          -0.000000
           22              H       6.136098      11.607373      11.130389       0.132615       1.106372 0.84708902E+01  0.84203995E+02                                 1.758834                            1.698092      -1.066667       2.380666                    0.997306       3.450012       9.660874       0.482700       1.276512      -0.710674      -0.003995      -0.026944      -0.024925       0.036922      -0.001315       0.015093       0.010080       0.002240       0.002363      -0.018438       0.000395       0.018044              1.769396       1.501279      -0.101676      -0.034908       2.047511       0.329072       1.759398          -0.000000
           23              H      10.771127      20.034964      15.453150       0.131939       1.106367 0.86045206E+01  0.85287869E+02                                 1.716179                            1.678196      -1.071260       2.377727                    0.997765       3.359112       9.187287       0.503449       1.227411      -0.722557      -0.003878      -0.011121      -0.039372       0.041096       0.001218       0.002917       0.012219      -0.011413       0.023774      -0.010280      -0.007498       0.017778              1.705007       1.401051       0.024275       0.050334       1.600953       0.004514       2.113017           0.000000
           24              H      10.727186      17.666324      16.184599       0.126138       1.128924 0.88603556E+01  0.88424869E+02                                 1.749507                            1.714026      -0.794622       2.511289                    0.999435       3.295761       9.029971       0.493592       1.243411      -0.720583      -0.002137      -0.012373      -0.039079       0.041047       0.000401       0.001708       0.001940      -0.029027       0.039164      -0.021129       0.007330       0.013800              1.731231       1.523249       0.027895       0.052544       1.591882       0.175403       2.078562           0.000000
           25              H      10.771127      16.093277      17.894748       0.110513       1.094201 0.83797833E+01  0.84054447E+02                                 1.815407                            1.739380      -1.235640       2.290668                    0.993754       3.790401      11.078900       0.451015       1.353902      -0.692121      -0.001165      -0.036813      -0.011943       0.038720       0.001501       0.000654       0.010191      -0.024299       0.018302      -0.015292      -0.002682       0.017974              1.858616       1.752355       0.053014       0.010588       2.351967       0.056682       1.471525          -0.000000
           26              H      10.996500      19.050190       0.070054       0.132806       1.106674 0.86203747E+01  0.85396823E+02                                 1.711838                            1.676928      -1.033122       2.397619                    0.998015       3.328103       9.069511       0.505425       1.223302      -0.723904       0.001595       0.010864       0.040234       0.041705       0.000422       0.002006       0.011635      -0.009987       0.025665      -0.009731      -0.007316       0.017046              1.697761       1.408723       0.027408       0.036511       1.584138       0.033968       2.100422           0.000000
           27              H      11.105642      21.429196      19.932503       0.123538       1.066014 0.80836636E+01  0.78115102E+02                                 1.618617                            1.584742      -0.763340       2.520085                    0.999718       3.142611       8.219404       0.544050       1.165039      -0.739245       0.002772       0.013566       0.037881       0.040332       0.001294       0.001588       0.002714      -0.028364       0.032193      -0.019678       0.006897       0.012781              1.597247       1.367838       0.035138       0.052839       1.499421       0.176112       1.924482           0.000001
           28              H      11.104225      22.997060      18.207932       0.110170       1.141605 0.86215260E+01  0.86633131E+02                                 1.825662                            1.732624      -1.241855       2.281441                    0.995478       3.746400      10.770773       0.466821       1.305738      -0.702151       0.000621       0.037155       0.011153       0.038798      -0.000674      -0.000181       0.009694      -0.021183       0.029148      -0.015472      -0.002160       0.017631              1.863367       1.515792       0.061169       0.042823       2.568698       0.095281       1.505612           0.000000
           29              H      13.231802      15.061856       1.353696       0.100548       1.289654 0.90241061E+01  0.91782617E+02                                 1.987084                            1.771874      -1.304395       2.252929                    0.993635       3.848289      11.156115       0.461591       1.304646      -0.701811       0.008658       0.040211      -0.023633       0.047439      -0.002781      -0.004682      -0.004327      -0.008780      -0.024434      -0.011629       0.001817       0.009812              2.131153       1.638990       0.055830      -0.139569       2.562401      -0.847896       2.192068          -0.000000
           30              H       0.666197      13.395515       1.289823       0.132506       1.158497 0.85155383E+01  0.83989992E+02                                 1.758148                            1.660333      -0.879151       2.469567                    0.999098       3.290647       8.909455       0.511542       1.213974      -0.726246       0.031403       0.004923      -0.019389       0.037233      -0.003447      -0.010666      -0.007625       0.007263      -0.030905      -0.018558       0.005007       0.013552              1.799002       2.062629      -0.000460      -0.483142       1.544554      -0.140304       1.789824          -0.000000
           31              H      12.598207      11.252336       3.877710       0.130358       0.996001 0.74676421E+01  0.73387489E+02                                 1.754538                            1.681304      -1.363877       2.242137                    0.992829       3.816457      11.346487       0.439063       1.419517      -0.678298      -0.006827      -0.030204       0.022781       0.038443      -0.001819      -0.005276      -0.010921      -0.010583      -0.007524      -0.013059      -0.000901       0.013961              1.778922       1.568285       0.065616      -0.169995       2.127395      -0.345667       1.641087           0.000000
           32              H      11.050362      12.967916       3.883892       0.101722       1.085532 0.78824652E+01  0.78545624E+02                                 1.854150                            1.720941      -1.488410       2.168763                    0.991960       4.032151      12.084933       0.436260       1.408967      -0.679327      -0.039155      -0.010182       0.032065       0.051623       0.000284      -0.011792      -0.007285       0.017924      -0.002284      -0.014776      -0.003062       0.017838              1.929294       2.238247       0.003214      -0.480852       1.635939      -0.045676       1.913695           0.000000
           33              H       1.360742      11.182366       1.786384       0.123815       1.134000 0.87583260E+01  0.88715516E+02                                 1.845653                            1.759873      -1.438405       2.190198                    0.992439       3.910895      11.440046       0.455989       1.326090      -0.696597       0.019132       0.007913      -0.029809       0.036293       0.006479      -0.006031      -0.002363      -0.017725      -0.001912      -0.012834       0.000152       0.012682              1.900656       2.032565      -0.090578      -0.509550       1.662546      -0.067066       2.006856          -0.000000
           34              H       1.360742      11.192732       3.383210       0.129197       1.180173 0.95254293E+01  0.96627252E+02                                 1.790987                            1.759835      -0.817232       2.488102                    0.998843       3.399453       9.336448       0.495222       1.219244      -0.725407       0.022020       0.008968       0.028293       0.036957       0.008760       0.014135       0.006794      -0.001970      -0.013716      -0.016077      -0.004024       0.020101              1.797291       1.895183      -0.020940       0.333114       1.615511       0.094203       1.881180          -0.000000
           35              H      13.811535       6.458043       0.131867       0.146348       1.081103 0.82674579E+01  0.81254422E+02                                 1.716493                            1.670730      -0.812359       2.521665                    0.999514       3.177798       8.697204       0.492220       1.266111      -0.715893      -0.003074       0.000829      -0.044208       0.044322       0.000172       0.001773      -0.000081      -0.002913       0.052549      -0.010338      -0.007292       0.017630              1.696668       1.445066       0.047071       0.060806       1.483838      -0.025227       2.161099           0.000000
           36              H      14.048248       6.302552       4.916162       0.144792       1.098605 0.83810244E+01  0.82616005E+02                                 1.731631                            1.679021      -0.808230       2.520685                    0.999549       3.194590       8.743725       0.492598       1.261381      -0.716876       0.001526      -0.001227       0.044850       0.044893       0.000269       0.000717      -0.000616      -0.004344       0.053205      -0.011076      -0.006692       0.017768              1.718515       1.453741      -0.018191       0.033016       1.492810      -0.042395       2.208992           0.000000
           37              H      12.396930       1.578230       1.609188       0.133164       1.120998 0.86161041E+01  0.86955285E+02                                 1.843123                            1.755835      -1.300555       2.261400                    0.994411       3.799278      11.108550       0.452307       1.341800      -0.694255      -0.021777      -0.007921      -0.029004       0.037124       0.010757       0.007359       0.004701      -0.014030      -0.005927      -0.013715      -0.003292       0.017007              1.903680       2.014037      -0.061640       0.540007       1.613853       0.082314       2.083150          -0.000000
           38              H      12.398348       1.547131       3.206014       0.117560       1.202206 0.96460084E+01  0.98308216E+02                                 1.813273                            1.768628      -1.014560       2.387576                    0.997067       3.532526       9.773088       0.494205       1.216065      -0.724776      -0.021250      -0.008104       0.026657       0.035041       0.005298      -0.013880      -0.003536      -0.001996      -0.017875      -0.016432       0.000578       0.015854              1.829391       1.877918      -0.055489      -0.284259       1.691701      -0.130297       1.918555          -0.000000
           39              H      13.287083      25.417530       3.914798       0.128567       1.183152 0.88157656E+01  0.87706752E+02                                 1.775503                            1.683104      -1.047436       2.388062                    0.997479       3.377566       9.184130       0.510905       1.205016      -0.727599      -0.025693      -0.004057       0.022205       0.034200      -0.005332      -0.010311      -0.005831       0.010538      -0.012163      -0.015191       0.001616       0.013575              1.803014       1.906764       0.003442      -0.427949       1.545284      -0.176179       1.956994          -0.000000
           40              H       0.783844      23.803019       3.871529       0.098874       1.282796 0.91308829E+01  0.93515592E+02                                 2.013210                            1.808475      -1.310387       2.252783                    0.993489       3.899184      11.492201       0.445237       1.343209      -0.693936      -0.004118      -0.037006       0.031442       0.048734      -0.005209      -0.004468      -0.007948      -0.011899      -0.003820      -0.012405       0.000592       0.011813              2.152267       1.667956      -0.031068      -0.050812       2.412535      -0.873793       2.376311           0.000000
           41              H       2.537218      25.578204       0.834470       0.097711       1.234300 0.91533606E+01  0.92335924E+02                                 1.859143                            1.736202      -1.035188       2.377847                    0.997692       3.544698       9.848025       0.491660       1.234955      -0.719930       0.032526       0.006361      -0.038991       0.051173       0.004180      -0.013214      -0.015851       0.001532       0.019214      -0.017367      -0.007081       0.024447              1.918796       2.162113      -0.163960      -0.481834       1.585980       0.171900       2.008295          -0.000000
           42              H       0.951102       1.350177       0.828289       0.132615       1.106372 0.84708869E+01  0.84203961E+02                                 1.758835                            1.698093      -1.066667       2.380666                    0.997306       3.450011       9.660874       0.482700       1.276513      -0.710674       0.003995       0.026944      -0.024925       0.036922      -0.001315      -0.015093      -0.010080       0.002240       0.002363      -0.018438       0.000395       0.018044              1.769396       1.501279      -0.101676       0.034908       2.047512      -0.329072       1.759399          -0.000000
           43              H      10.490473      18.837686       5.151050       0.131939       1.106367 0.86045191E+01  0.85287848E+02                                 1.716178                            1.678196      -1.071260       2.377727                    0.997765       3.359112       9.187286       0.503449       1.227411      -0.722557       0.003878       0.011121      -0.039372       0.041096       0.001218      -0.002917      -0.012219      -0.011413       0.023774      -0.010280      -0.007498       0.017778              1.705007       1.401051       0.024275      -0.050334       1.600952      -0.004514       2.113017           0.000000
           44              H      10.534414      21.206326       5.882499       0.126138       1.128924 0.88603556E+01  0.88424868E+02                                 1.749507                            1.714026      -0.794622       2.511289                    0.999435       3.295761       9.029971       0.493592       1.243411      -0.720583       0.002137       0.012373      -0.039079       0.041047       0.000401      -0.001708      -0.001940      -0.029027       0.039164      -0.021129       0.007330       0.013800              1.731231       1.523249       0.027895      -0.052544       1.591882      -0.175403       2.078562           0.000000
           45              H      10.490473      22.779373       7.592648       0.110513       1.094201 0.83797833E+01  0.84054447E+02                                 1.815407                            1.739380      -1.235640       2.290667                    0.993754       3.790401      11.078900       0.451015       1.353902      -0.692121       0.001165       0.036813      -0.011943       0.038720       0.001501      -0.000654      -0.010191      -0.024299       0.018302      -0.015292      -0.002682       0.017974              1.858616       1.752355       0.053014      -0.010588       2.351967      -0.056682       1.471525          -0.000000
           46              H      10.265100      19.822460      10.372154       0.132806       1.106674 0.86203743E+01  0.85396813E+02                                 1.711838                            1.676927      -1.033122       2.397619                    0.998015       3.328103       9.069509       0.505425       1.223301      -0.723904      -0.001595      -0.010864       0.040234       0.041705       0.000422      -0.002006      -0.011635      -0.009987       0.025665      -0.009731      -0.007316       0.017046              1.697761       1.408723       0.027408      -0.036511       1.584138      -0.033968       2.100421           0.000000
           47              H      10.155958      17.443454       9.630403       0.123538       1.066014 0.80836617E+01  0.78115078E+02                                 1.618616                            1.584742      -0.763340       2.520085                    0.999718       3.142611       8.219403       0.544050       1.165039      -0.739245      -0.002772      -0.013566       0.037881       0.040332       0.001294      -0.001588      -0.002714      -0.028364       0.032193      -0.019678       0.006897       0.012781              1.597247       1.367838       0.035138      -0.052839       1.499421      -0.176112       1.924481           0.000001
           48              H      10.157375      15.875590       7.905832       0.110170       1.141605 0.86215260E+01  0.86633131E+02                                 1.825662                            1.732624      -1.241855       2.281441                    0.995478       3.746400      10.770773       0.466821       1.305738      -0.702151      -0.000621      -0.037155       0.011153       0.038798      -0.000674       0.000181      -0.009694      -0.021183       0.029148      -0.015472      -0.002160       0.017631              1.863367       1.515792       0.061169      -0.042823       2.568698      -0.095281       1.505612           0.000000
           49              H       6.144602      23.810794       1.353696       0.100548       1.289655 0.90241106E+01  0.91782669E+02                                 1.987084                            1.771874      -1.304395       2.252929                    0.993635       3.848290      11.156116       0.461591       1.304645      -0.701811       0.008658      -0.040211      -0.023633       0.047439       0.002781      -0.004682       0.004327      -0.008780      -0.024434      -0.011629       0.001817       0.009812              2.131153       1.638990      -0.055830      -0.139569       2.562401       0.847896       2.192068          -0.000000
           50              H       7.753397      25.477135       1.289823       0.132506       1.158497 0.85155402E+01  0.83990020E+02                                 1.758148                            1.660333      -0.879152       2.469567                    0.999098       3.290647       8.909457       0.511542       1.213975      -0.726245       0.031403      -0.004923      -0.019389       0.037233       0.003447      -0.010666       0.007625       0.007263      -0.030905      -0.018558       0.005007       0.013552              1.799003       2.062630       0.000460      -0.483143       1.544554       0.140304       1.789825          -0.000000
           51              H       5.511007       1.705214       3.877710       0.130358       0.996001 0.74676422E+01  0.73387489E+02                                 1.754538                            1.681304      -1.363877       2.242137                    0.992829       3.816457      11.346487       0.439063       1.419517      -0.678298      -0.006827       0.030204       0.022781       0.038443       0.001819      -0.005276       0.010921      -0.010583      -0.007524      -0.013059      -0.000901       0.013961              1.778922       1.568285      -0.065616      -0.169995       2.127395       0.345667       1.641087           0.000000
           52              H       3.963162      -0.010366       3.883892       0.101722       1.085532 0.78824662E+01  0.78545634E+02                                 1.854150                            1.720941      -1.488410       2.168763                    0.991960       4.032151      12.084932       0.436260       1.408967      -0.679327      -0.039155       0.010182       0.032065       0.051623      -0.000284      -0.011792       0.007285       0.017924      -0.002284      -0.014776      -0.003062       0.017838              1.929293       2.238247      -0.003214      -0.480852       1.635939       0.045676       1.913695           0.000000
           53              H       8.447942       1.775184       1.786384       0.123815       1.134000 0.87583252E+01  0.88715508E+02                                 1.845653                            1.759873      -1.438405       2.190197                    0.992439       3.910895      11.440047       0.455989       1.326090      -0.696597       0.019132      -0.007913      -0.029809       0.036293      -0.006479      -0.006031       0.002363      -0.017725      -0.001912      -0.012834       0.000152       0.012682              1.900656       2.032565       0.090578      -0.509550       1.662546       0.067066       2.006856          -0.000000
           54              H       8.447942       1.764818       3.383210       0.129197       1.180173 0.95254308E+01  0.96627270E+02                                 1.790987                            1.759835      -0.817232       2.488102                    0.998843       3.399453       9.336448       0.495222       1.219244      -0.725407       0.022020      -0.008968       0.028293       0.036957      -0.008760       0.014135      -0.006794      -0.001970      -0.013716      -0.016077      -0.004024       0.020101              1.797291       1.895183       0.020940       0.333114       1.615511      -0.094203       1.881180          -0.000000
           55              H       6.724335       6.499507       0.131867       0.146348       1.081103 0.82674558E+01  0.81254393E+02                                 1.716493                            1.670729      -0.812359       2.521665                    0.999514       3.177798       8.697202       0.492220       1.266110      -0.715893      -0.003074      -0.000829      -0.044208       0.044322      -0.000172       0.001773       0.000081      -0.002913       0.052549      -0.010338      -0.007292       0.017630              1.696667       1.445066      -0.047071       0.060806       1.483837       0.025227       2.161098           0.000000
           56              H       6.961048       6.654998       4.916162       0.144792       1.098605 0.83810244E+01  0.82616005E+02                                 1.731631                            1.679021      -0.808230       2.520685                    0.999549       3.194590       8.743725       0.492598       1.261381      -0.716876       0.001526       0.001227       0.044850       0.044893      -0.000269       0.000717       0.000616      -0.004344       0.053205      -0.011076      -0.006692       0.017768              1.718515       1.453741       0.018191       0.033016       1.492810       0.042395       2.208992           0.000000
           57              H       5.309730      11.379320       1.609188       0.133164       1.120998 0.86161041E+01  0.86955286E+02                                 1.843123                            1.755835      -1.300555       2.261400                    0.994411       3.799278      11.108550       0.452307       1.341800      -0.694255      -0.021777       0.007921      -0.029004       0.037124      -0.010757       0.007359      -0.004701      -0.014030      -0.005927      -0.013715      -0.003292       0.017007              1.903680       2.014037       0.061640       0.540007       1.613853      -0.082314       2.083150          -0.000000
           58              H       5.311148      11.410419       3.206014       0.117560       1.202206 0.96460099E+01  0.98308238E+02                                 1.813274                            1.768629      -1.014561       2.387576                    0.997067       3.532526       9.773089       0.494205       1.216065      -0.724776      -0.021250       0.008104       0.026657       0.035041      -0.005298      -0.013880       0.003536      -0.001996      -0.017875      -0.016432       0.000578       0.015854              1.829392       1.877919       0.055489      -0.284259       1.691701       0.130297       1.918555          -0.000000
           59              H       6.199883      13.455120       3.914798       0.128567       1.183152 0.88157656E+01  0.87706752E+02                                 1.775503                            1.683104      -1.047436       2.388062                    0.997479       3.377566       9.184130       0.510905       1.205016      -0.727599      -0.025693       0.004057       0.022205       0.034200       0.005332      -0.010311       0.005831       0.010538      -0.012162      -0.015191       0.001616       0.013575              1.803014       1.906764      -0.003442      -0.427949       1.545284       0.176179       1.956994          -0.000000
           60              H       7.871044      15.069631       3.871529       0.098874       1.282796 0.91308875E+01  0.93515645E+02                                 2.013210                            1.808475      -1.310388       2.252783                    0.993489       3.899185      11.492202       0.445237       1.343209      -0.693936      -0.004118       0.037006       0.031442       0.048734       0.005209      -0.004468       0.007949      -0.011899      -0.003820      -0.012405       0.000592       0.011813              2.152267       1.667955       0.031068      -0.050812       2.412535       0.873793       2.376311           0.000000
           61              H       9.624418      13.294446       0.834470       0.097711       1.234300 0.91533606E+01  0.92335924E+02                                 1.859143                            1.736202      -1.035188       2.377847                    0.997692       3.544698       9.848025       0.491660       1.234955      -0.719930       0.032526      -0.006361      -0.038991       0.051173      -0.004180      -0.013214       0.015851       0.001532       0.019214      -0.017367      -0.007081       0.024447              1.918796       2.162113       0.163960      -0.481834       1.585980      -0.171900       2.008295          -0.000000
           62              H       8.038302      11.607373       0.828289       0.132615       1.106372 0.84708869E+01  0.84203961E+02                                 1.758835                            1.698093      -1.066667       2.380666                    0.997306       3.450011       9.660874       0.482700       1.276513      -0.710674       0.003995      -0.026944      -0.024925       0.036922       0.001315      -0.015093       0.010080       0.002240       0.002363      -0.018438       0.000395       0.018044              1.769396       1.501279       0.101676       0.034908       2.047512       0.329072       1.759399          -0.000000
           63              H       3.403273      20.034964       5.151050       0.131939       1.106367 0.86045206E+01  0.85287869E+02                                 1.716179                            1.678196      -1.071260       2.377727                    0.997765       3.359112       9.187287       0.503449       1.227411      -0.722557       0.003878      -0.011121      -0.039372       0.041096      -0.001218      -0.002917       0.012219      -0.011413       0.023774      -0.010280      -0.007498       0.017778              1.705007       1.401051      -0.024275      -0.050334       1.600953       0.004514       2.113017           0.000000
           64              H       3.447214      17.666324       5.882499       0.126138       1.128924 0.88603538E+01  0.88424844E+02                                 1.749506                            1.714025      -0.794622       2.511289                    0.999435       3.295761       9.029970       0.493592       1.243411      -0.720583       0.002137      -0.012373      -0.039079       0.041047      -0.000401      -0.001708       0.001940      -0.029027       0.039164      -0.021129       0.007330       0.013800              1.731231       1.523249      -0.027895      -0.052544       1.591881       0.175403       2.078562           0.000000
           65              H       3.403273      16.093277       7.592648       0.110513       1.094201 0.83797833E+01  0.84054447E+02                                 1.815407                            1.739380      -1.235640       2.290668                    0.993754       3.790401      11.078900       0.451015       1.353902      -0.692121       0.001165      -0.036813      -0.011943       0.038720      -0.001501      -0.000654       0.010191      -0.024299       0.018302      -0.015292      -0.002682       0.017974              1.858616       1.752355      -0.053014      -0.010588       2.351967       0.056682       1.471525          -0.000000
           66              H       3.177900      19.050190      10.372154       0.132806       1.106674 0.86203720E+01  0.85396790E+02                                 1.711838                            1.676927      -1.033122       2.397619                    0.998015       3.328102       9.069508       0.505425       1.223302      -0.723904      -0.001595       0.010864       0.040234       0.041705      -0.000422      -0.002006       0.011635      -0.009987       0.025665      -0.009731      -0.007316       0.017046              1.697761       1.408723      -0.027408      -0.036511       1.584138       0.033968       2.100421           0.000000
           67              H       3.068758      21.429196       9.630403       0.123538       1.066013 0.80836591E+01  0.78115042E+02                                 1.618616                            1.584741      -0.763340       2.520085                    0.999718       3.142611       8.219401       0.544051       1.165038      -0.739245      -0.002772       0.013566       0.037881       0.040332      -0.001294      -0.001588       0.002714      -0.028364       0.032193      -0.019678       0.006897       0.012781              1.597246       1.367837      -0.035138      -0.052839       1.499420       0.176111       1.924480           0.000001
           68              H       3.070175      22.997060       7.905832       0.110170       1.141606 0.86215303E+01  0.86633180E+02                                 1.825662                            1.732624      -1.241855       2.281441                    0.995478       3.746401      10.770774       0.466821       1.305737      -0.702151      -0.000621       0.037155       0.011153       0.038798       0.000674       0.000181       0.009694      -0.021183       0.029148      -0.015472      -0.002160       0.017631              1.863367       1.515792      -0.061169      -0.042823       2.568698       0.095281       1.505612           0.000000
           69              H       0.942598      15.061856      11.655796       0.100548       1.289654 0.90241061E+01  0.91782617E+02                                 1.987084                            1.771874      -1.304395       2.252929                    0.993635       3.848289      11.156115       0.461591       1.304646      -0.701811      -0.008658       0.040211      -0.023633       0.047439       0.002781       0.004682      -0.004327      -0.008780      -0.024434      -0.011629       0.001817       0.009812              2.131153       1.638990      -0.055830       0.139569       2.562401      -0.847896       2.192068          -0.000000
           70              H      13.508203      13.395515      11.591923       0.132506       1.158497 0.85155380E+01  0.83989986E+02                                 1.758147                            1.660333      -0.879151       2.469567                    0.999098       3.290647       8.909454       0.511542       1.213974      -0.726246      -0.031403       0.004923      -0.019389       0.037233       0.003447       0.010666      -0.007625       0.007263      -0.030905      -0.018558       0.005007       0.013552              1.799002       2.062628       0.000460       0.483142       1.544553      -0.140304       1.789824          -0.000000
           71              H       1.576193      11.252336      14.179810       0.130358       0.996001 0.74676421E+01  0.73387489E+02                                 1.754538                            1.681304      -1.363877       2.242137                    0.992829       3.816457      11.346487       0.439063       1.419517      -0.678298       0.006827      -0.030204       0.022781       0.038443       0.001819       0.005276      -0.010921      -0.010583      -0.007524      -0.013059      -0.000901       0.013961              1.778922       1.568285      -0.065616       0.169995       2.127395      -0.345667       1.641087           0.000000
           72              H       3.124038      12.967916      14.185992       0.101722       1.085532 0.78824653E+01  0.78545624E+02                                 1.854150                            1.720941      -1.488410       2.168763                    0.991960       4.032151      12.084933       0.436260       1.408967      -0.679327       0.039155      -0.010182       0.032065       0.051623      -0.000284       0.011792      -0.007285       0.017924      -0.002284      -0.014776      -0.003062       0.017838              1.929294       2.238247      -0.003214       0.480852       1.635939      -0.045676       1.913695           0.000000
           73              H      12.813658      11.182366      12.088484       0.123815       1.134000 0.87583260E+01  0.88715516E+02                                 1.845653                            1.759873      -1.438405       2.190198                    0.992439       3.910895      11.440046       0.455989       1.326090      -0.696597      -0.019132       0.007913      -0.029809       0.036293      -0.006479       0.006031      -0.002363      -0.017725      -0.001912      -0.012834       0.000152       0.012682              1.900656       2.032565       0.090578       0.509550       1.662546      -0.067066       2.006856          -0.000000
           74              H      12.813658      11.192732      13.685310       0.129197       1.180173 0.95254311E+01  0.96627277E+02                                 1.790988                            1.759836      -0.817232       2.488102                    0.998843       3.399453       9.336449       0.495222       1.219245      -0.725407      -0.022020       0.008968       0.028293       0.036957      -0.008760      -0.014135       0.006794      -0.001970      -0.013716      -0.016077      -0.004024       0.020101              1.797292       1.895183       0.020940      -0.333114       1.615512       0.094203       1.881180          -0.000000
           75              H       0.362865       6.458043      10.433967       0.146348       1.081103 0.82674555E+01  0.81254387E+02                                 1.716492                            1.670729      -0.812359       2.521665                    0.999514       3.177798       8.697201       0.492221       1.266110      -0.715894       0.003074       0.000829      -0.044208       0.044322      -0.000172      -0.001773      -0.000081      -0.002913       0.052549      -0.010338      -0.007292       0.017630              1.696667       1.445066      -0.047071      -0.060806       1.483837      -0.025227       2.161098           0.000000
           76              H       0.126152       6.302552      15.218262       0.144792       1.098605 0.83810226E+01  0.82615981E+02                                 1.731631                            1.679020      -0.808230       2.520685                    0.999549       3.194590       8.743724       0.492598       1.261381      -0.716876      -0.001526      -0.001227       0.044850       0.044893      -0.000269      -0.000717      -0.000616      -0.004344       0.053205      -0.011076      -0.006692       0.017768              1.718514       1.453741       0.018191      -0.033016       1.492810      -0.042395       2.208992           0.000000
           77              H       1.777470       1.578230      11.911288       0.133164       1.120998 0.86161048E+01  0.86955292E+02                                 1.843123                            1.755835      -1.300555       2.261400                    0.994411       3.799278      11.108549       0.452307       1.341799      -0.694255       0.021777      -0.007921      -0.029004       0.037124      -0.010757      -0.007359       0.004701      -0.014030      -0.005927      -0.013715      -0.003292       0.017007              1.903680       2.014037       0.061640      -0.540007       1.613853       0.082314       2.083149          -0.000000
           78              H       1.776052       1.547131      13.508114       0.117560       1.202206 0.96460098E+01  0.98308234E+02                                 1.813273                            1.768629      -1.014560       2.387576                    0.997067       3.532526       9.773088       0.494205       1.216065      -0.724776       0.021250      -0.008104       0.026657       0.035041      -0.005298       0.013880      -0.003536      -0.001996      -0.017875      -0.016432       0.000578       0.015854              1.829391       1.877918       0.055489       0.284259       1.691701      -0.130297       1.918555          -0.000000
           79              H       0.887317      25.417530      14.216898       0.128567       1.183152 0.88157640E+01  0.87706730E+02                                 1.775503                            1.683103      -1.047436       2.388062                    0.997479       3.377566       9.184129       0.510905       1.205016      -0.727599       0.025693      -0.004057       0.022205       0.034200       0.005332       0.010311      -0.005831       0.010538      -0.012163      -0.015191       0.001616       0.013575              1.803014       1.906764      -0.003442       0.427949       1.545283      -0.176179       1.956993          -0.000000
           80              H      13.390556      23.803019      14.173629       0.098874       1.282796 0.91308829E+01  0.93515592E+02                                 2.013210                            1.808475      -1.310387       2.252783                    0.993489       3.899184      11.492201       0.445237       1.343209      -0.693936       0.004118      -0.037006       0.031442       0.048734       0.005209       0.004468      -0.007948      -0.011899      -0.003820      -0.012405       0.000592       0.011813              2.152267       1.667956       0.031068       0.050812       2.412535      -0.873793       2.376311           0.000000
           81              H      11.637182      25.578204      11.136570       0.097711       1.234300 0.91533606E+01  0.92335924E+02                                 1.859143                            1.736202      -1.035188       2.377847                    0.997692       3.544698       9.848025       0.491660       1.234955      -0.719930      -0.032526       0.006361      -0.038991       0.051173      -0.004180       0.013214      -0.015851       0.001532       0.019214      -0.017367      -0.007081       0.024447              1.918796       2.162113       0.163960       0.481834       1.585980       0.171900       2.008295          -0.000000
           82              H      13.223298       1.350177      11.130389       0.132615       1.106372 0.84708869E+01  0.84203961E+02                                 1.758835                            1.698093      -1.066667       2.380666                    0.997306       3.450011       9.660874       0.482700       1.276513      -0.710674      -0.003995       0.026944      -0.024925       0.036922       0.001315       0.015093      -0.010080       0.002240       0.002363      -0.018438       0.000395       0.018044              1.769396       1.501279       0.101676      -0.034908       2.047512      -0.329072       1.759399          -0.000000
           83              H       3.683927      18.837686      15.453150       0.131939       1.106367 0.86045188E+01  0.85287840E+02                                 1.716178                            1.678195      -1.071260       2.377727                    0.997765       3.359112       9.187284       0.503449       1.227410      -0.722557      -0.003878       0.011121      -0.039372       0.041096      -0.001218       0.002917      -0.012219      -0.011413       0.023774      -0.010280      -0.007498       0.017778              1.705006       1.401051      -0.024275       0.050334       1.600952      -0.004514       2.113016           0.000000
           84              H       3.639986      21.206326      16.184599       0.126138       1.128924 0.88603535E+01  0.88424837E+02                                 1.749506                            1.714025      -0.794622       2.511289                    0.999435       3.295761       9.029969       0.493592       1.243411      -0.720583      -0.002137       0.012373      -0.039079       0.041047      -0.000401       0.001708      -0.001940      -0.029027       0.039164      -0.021129       0.007330       0.013800              1.731231       1.523249      -0.027895       0.052544       1.591881      -0.175403       2.078561           0.000000
           85              H       3.683927      22.779373      17.894748       0.110513       1.094201 0.83797833E+01  0.84054447E+02                                 1.815407                            1.739380      -1.235640       2.290668                    0.993754       3.790401      11.078900       0.451015       1.353902      -0.692121      -0.001165       0.036813      -0.011943       0.038720      -0.001501       0.000654      -0.010191      -0.024299       0.018302      -0.015292      -0.002682       0.017974              1.858616       1.752355      -0.053014       0.010588       2.351967      -0.056682       1.471525          -0.000000
           86              H       3.909300      19.822460       0.070054       0.132806       1.106674 0.86203745E+01  0.85396818E+02                                 1.711838                            1.676927      -1.033122       2.397619                    0.998015       3.328103       9.069510       0.505425       1.223302      -0.723904       0.001595      -0.010864       0.040234       0.041705      -0.000422       0.002006      -0.011635      -0.009987       0.025665      -0.009731      -0.007316       0.017046              1.697761       1.408723      -0.027408       0.036511       1.584138      -0.033968       2.100421           0.000000
           87              H       4.018442      17.443454      19.932503       0.123538       1.066014 0.80836617E+01  0.78115078E+02                                 1.618616                            1.584742      -0.763340       2.520085                    0.999718       3.142611       8.219403       0.544050       1.165039      -0.739245       0.002772      -0.013566       0.037881       0.040332      -0.001294       0.001588      -0.002714      -0.028364       0.032193      -0.019678       0.006897       0.012781              1.597247       1.367838      -0.035138       0.052839       1.499421      -0.176112       1.924481           0.000001
           88              H       4.017025      15.875590      18.207932       0.110170       1.141605 0.86215260E+01  0.86633131E+02                                 1.825662                            1.732624      -1.241855       2.281441                    0.995478       3.746400      10.770773       0.466821       1.305738      -0.702151       0.000621      -0.037155       0.011153       0.038798       0.000674      -0.000181      -0.009694      -0.021183       0.029148      -0.015472      -0.002160       0.017631              1.863367       1.515792      -0.061169       0.042823       2.568698      -0.095281       1.505612           0.000000
           89              H       8.029798       2.104306      19.250504       0.100548       1.289655 0.90241120E+01  0.91782686E+02                                 1.987084                            1.771874      -1.304395       2.252929                    0.993635       3.848290      11.156116       0.461591       1.304645      -0.701811      -0.008658       0.040211       0.023633       0.047439       0.002781      -0.004682       0.004327      -0.008780      -0.024434      -0.011629       0.001817       0.009812              2.131153       1.638990      -0.055830      -0.139569       2.562401       0.847896       2.192068          -0.000000
           90              H       6.421003       0.437965      19.314377       0.132506       1.158497 0.85155383E+01  0.83989992E+02                                 1.758148                            1.660333      -0.879152       2.469567                    0.999098       3.290647       8.909455       0.511542       1.213974      -0.726246      -0.031403       0.004923       0.019389       0.037233       0.003447      -0.010666       0.007625       0.007263      -0.030905      -0.018558       0.005007       0.013552              1.799002       2.062629       0.000460      -0.483142       1.544554       0.140304       1.789824          -0.000000
           91              H       8.663393      24.209886      16.726490       0.130358       0.996001 0.74676421E+01  0.73387489E+02                                 1.754538                            1.681304      -1.363877       2.242137                    0.992829       3.816457      11.346487       0.439063       1.419517      -0.678298       0.006827      -0.030204      -0.022781       0.038443       0.001819      -0.005276       0.010921      -0.010583      -0.007524      -0.013059      -0.000901       0.013961              1.778922       1.568285      -0.065616      -0.169995       2.127395       0.345667       1.641087           0.000000
           92              H      10.211238       0.010366      16.720308       0.101722       1.085531 0.78824595E+01  0.78545557E+02                                 1.854150                            1.720940      -1.488409       2.168763                    0.991960       4.032150      12.084931       0.436260       1.408968      -0.679327       0.039155      -0.010182      -0.032065       0.051623      -0.000284      -0.011792       0.007285       0.017924      -0.002284      -0.014776      -0.003062       0.017838              1.929293       2.238247      -0.003214      -0.480852       1.635939       0.045676       1.913694           0.000000
           93              H       5.726458      24.139916      18.817816       0.123815       1.134000 0.87583260E+01  0.88715516E+02                                 1.845653                            1.759873      -1.438405       2.190198                    0.992439       3.910895      11.440046       0.455989       1.326090      -0.696597      -0.019132       0.007913       0.029809       0.036293      -0.006479      -0.006031       0.002363      -0.017725      -0.001912      -0.012834       0.000152       0.012682              1.900656       2.032565       0.090578      -0.509550       1.662546       0.067066       2.006856          -0.000000
           94              H       5.726458      24.150282      17.220990       0.129197       1.180173 0.95254329E+01  0.96627302E+02                                 1.790988                            1.759836      -0.817232       2.488102                    0.998843       3.399453       9.336450       0.495222       1.219245      -0.725407      -0.022020       0.008968      -0.028293       0.036957      -0.008760       0.014135      -0.006794      -0.001970      -0.013716      -0.016077      -0.004024       0.020101              1.797292       1.895183       0.020940       0.333114       1.615512      -0.094203       1.881181          -0.000000
           95              H       7.450065      19.415593      20.472333       0.146348       1.081103 0.82674576E+01  0.81254416E+02                                 1.716493                            1.670730      -0.812359       2.521665                    0.999514       3.177798       8.697203       0.492220       1.266111      -0.715893       0.003074       0.000829       0.044208       0.044322      -0.000172       0.001773       0.000081      -0.002913       0.052549      -0.010338      -0.007292       0.017630              1.696667       1.445066      -0.047071       0.060806       1.483837       0.025227       2.161099           0.000001
           96              H       7.213352      19.260102      15.688038       0.144792       1.098605 0.83810247E+01  0.82616011E+02                                 1.731631                            1.679021      -0.808230       2.520685                    0.999549       3.194590       8.743726       0.492598       1.261381      -0.716876      -0.001526      -0.001227      -0.044850       0.044893      -0.000269       0.000717       0.000616      -0.004344       0.053205      -0.011076      -0.006692       0.017768              1.718515       1.453742       0.018191       0.033016       1.492810       0.042395       2.208993           0.000000
           97              H       8.864670      14.535780      18.995012       0.133164       1.120998 0.86161048E+01  0.86955292E+02                                 1.843123                            1.755835      -1.300555       2.261400                    0.994411       3.799278      11.108549       0.452307       1.341799      -0.694255       0.021777      -0.007921       0.029004       0.037124      -0.010757       0.007359      -0.004701      -0.014030      -0.005927      -0.013715      -0.003292       0.017007              1.903680       2.014037       0.061640       0.540007       1.613853      -0.082314       2.083149          -0.000000
           98              H       8.863252      14.504681      17.398186       0.117559       1.202206 0.96460098E+01  0.98308237E+02                                 1.813274                            1.768629      -1.014561       2.387576                    0.997067       3.532526       9.773089       0.494205       1.216066      -0.724776       0.021250      -0.008104      -0.026657       0.035041      -0.005298      -0.013880       0.003536      -0.001996      -0.017875      -0.016432       0.000578       0.015854              1.829392       1.877919       0.055489      -0.284260       1.691701       0.130298       1.918556          -0.000000
           99              H       7.974517      12.459980      16.689402       0.128566       1.183152 0.88157673E+01  0.87706775E+02                                 1.775504                            1.683104      -1.047436       2.388062                    0.997479       3.377566       9.184131       0.510905       1.205017      -0.727599       0.025693      -0.004057      -0.022205       0.034200       0.005332      -0.010311       0.005831       0.010538      -0.012162      -0.015191       0.001616       0.013575              1.803015       1.906765      -0.003442      -0.427949       1.545284       0.176179       1.956995          -0.000000
          100              H       6.303356      10.845469      16.732671       0.098874       1.282796 0.91308875E+01  0.93515645E+02                                 2.013210                            1.808475      -1.310388       2.252783                    0.993489       3.899185      11.492202       0.445237       1.343209      -0.693936       0.004118      -0.037006      -0.031442       0.048734       0.005209      -0.004468       0.007948      -0.011899      -0.003820      -0.012405       0.000592       0.011813              2.152267       1.667955       0.031068      -0.050812       2.412535       0.873793       2.376311           0.000000
          101              H       4.549982      12.620654      19.769730       0.097711       1.234300 0.91533606E+01  0.92335924E+02                                 1.859143                            1.736202      -1.035188       2.377847                    0.997692       3.544698       9.848025       0.491660       1.234955      -0.719930      -0.032526       0.006361       0.038991       0.051173      -0.004180      -0.013214       0.015851       0.001532       0.019214      -0.017367      -0.007081       0.024447              1.918796       2.162113       0.163960      -0.481834       1.585980      -0.171900       2.008295          -0.000000
          102              H       6.136098      14.307727      19.775911       0.132615       1.106372 0.84708902E+01  0.84203995E+02                                 1.758834                            1.698092      -1.066667       2.380666                    0.997306       3.450012       9.660874       0.482700       1.276512      -0.710674      -0.003995       0.026944       0.024925       0.036922       0.001315      -0.015093       0.010080       0.002240       0.002363      -0.018438       0.000395       0.018044              1.769396       1.501279       0.101676       0.034908       2.047511       0.329072       1.759398          -0.000000
          103              H      10.771127       5.880136      15.453150       0.131939       1.106367 0.86045193E+01  0.85287852E+02                                 1.716179                            1.678196      -1.071260       2.377727                    0.997765       3.359112       9.187287       0.503449       1.227411      -0.722557      -0.003878       0.011121       0.039372       0.041096      -0.001218      -0.002917       0.012219      -0.011413       0.023774      -0.010280      -0.007498       0.017778              1.705007       1.401051      -0.024275      -0.050334       1.600953       0.004514       2.113017           0.000000
          104              H      10.727186       8.248776      14.721701       0.126138       1.128924 0.88603560E+01  0.88424875E+02                                 1.749507                            1.714026      -0.794622       2.511289                    0.999435       3.295761       9.029972       0.493592       1.243412      -0.720583      -0.002137       0.012373       0.039079       0.041047      -0.000401      -0.001708       0.001940      -0.029027       0.039164      -0.021129       0.007330       0.013800              1.731231       1.523250      -0.027895      -0.052544       1.591882       0.175403       2.078563           0.000000
          105              H      10.771127       9.821823      13.011552       0.110513       1.094201 0.83797833E+01  0.84054451E+02                                 1.815408                            1.739380      -1.235640       2.290667                    0.993754       3.790401      11.078902       0.451015       1.353903      -0.692120      -0.001165       0.036813       0.011943       0.038720      -0.001501      -0.000654       0.010191      -0.024299       0.018302      -0.015292      -0.002682       0.017974              1.858616       1.752355      -0.053014      -0.010588       2.351968       0.056682       1.471525          -0.000000
          106              H      10.996500       6.864910      10.232046       0.132806       1.106674 0.86203743E+01  0.85396813E+02                                 1.711838                            1.676927      -1.033122       2.397619                    0.998015       3.328103       9.069509       0.505425       1.223301      -0.723904       0.001595      -0.010864      -0.040234       0.041705      -0.000422      -0.002006       0.011635      -0.009987       0.025665      -0.009731      -0.007316       0.017046              1.697761       1.408723      -0.027408      -0.036511       1.584138       0.033968       2.100421           0.000000
          107              H      11.105642       4.485904      10.973797       0.123538       1.066014 0.80836629E+01  0.78115092E+02                                 1.618616                            1.584742      -0.763340       2.520085                    0.999718       3.142611       8.219403       0.544050       1.165038      -0.739245       0.002772      -0.013566      -0.037881       0.040332      -0.001294      -0.001588       0.002714      -0.028364       0.032193      -0.019678       0.006897       0.012781              1.597247       1.367838      -0.035138      -0.052839       1.499421       0.176112       1.924481           0.000001
          108              H      11.104225       2.918040      12.698368       0.110170       1.141606 0.86215317E+01  0.86633196E+02                                 1.825662                            1.732624      -1.241855       2.281441                    0.995478       3.746401      10.770774       0.466821       1.305737      -0.702151       0.000621      -0.037155      -0.011153       0.038798       0.000674       0.000181       0.009694      -0.021183       0.029148      -0.015472      -0.002160       0.017631              1.863367       1.515792      -0.061169      -0.042823       2.568698       0.095281       1.505612           0.000000
          109              H      13.231802      10.853244       8.948404       0.100548       1.289655 0.90241113E+01  0.91782674E+02                                 1.987084                            1.771873      -1.304395       2.252929                    0.993635       3.848290      11.156115       0.461591       1.304645      -0.701811       0.008658      -0.040211       0.023633       0.047439       0.002781       0.004682      -0.004327      -0.008780      -0.024434      -0.011629       0.001817       0.009812              2.131153       1.638990      -0.055830       0.139569       2.562401      -0.847896       2.192068          -0.000000
          110              H       0.666197      12.519585       9.012277       0.132506       1.158497 0.85155399E+01  0.83990014E+02                                 1.758148                            1.660333      -0.879152       2.469566                    0.999098       3.290647       8.909456       0.511542       1.213974      -0.726246       0.031403      -0.004923       0.019389       0.037233       0.003447       0.010666      -0.007625       0.007263      -0.030905      -0.018558       0.005007       0.013552              1.799003       2.062629       0.000460       0.483143       1.544554      -0.140304       1.789825          -0.000000
          111              H      12.598207      14.662764       6.424390       0.130358       0.996001 0.74676421E+01  0.73387489E+02                                 1.754538                            1.681304      -1.363877       2.242137                    0.992829       3.816457      11.346487       0.439063       1.419517      -0.678298      -0.006827       0.030204      -0.022781       0.038443       0.001819       0.005276      -0.010921      -0.010583      -0.007524      -0.013059      -0.000901       0.013961              1.778922       1.568285      -0.065616       0.169995       2.127395      -0.345667       1.641087           0.000000
          112              H      11.050362      12.947184       6.418208       0.101722       1.085531 0.78824595E+01  0.78545557E+02                                 1.854150                            1.720940      -1.488409       2.168763                    0.991960       4.032150      12.084931       0.436260       1.408968      -0.679327      -0.039155       0.010182      -0.032065       0.051623      -0.000284       0.011792      -0.007285       0.017924      -0.002284      -0.014776      -0.003062       0.017838              1.929293       2.238247      -0.003214       0.480852       1.635939      -0.045676       1.913694           0.000000
          113              H       1.360742      14.732734       8.515716       0.123815       1.134000 0.87583260E+01  0.88715516E+02                                 1.845653                            1.759873      -1.438405       2.190198                    0.992439       3.910895      11.440046       0.455989       1.326090      -0.696597       0.019132      -0.007913       0.029809       0.036293      -0.006479       0.006031      -0.002363      -0.017725      -0.001912      -0.012834       0.000152       0.012682              1.900656       2.032565       0.090578       0.509550       1.662546      -0.067066       2.006856          -0.000000
          114              H       1.360742      14.722368       6.918890       0.129197       1.180173 0.95254311E+01  0.96627277E+02                                 1.790988                            1.759836      -0.817232       2.488102                    0.998843       3.399453       9.336449       0.495222       1.219245      -0.725407       0.022020      -0.008968      -0.028293       0.036957      -0.008760      -0.014135       0.006794      -0.001970      -0.013716      -0.016077      -0.004024       0.020101              1.797292       1.895183       0.020940      -0.333114       1.615512       0.094203       1.881180          -0.000000
          115              H      13.811535      19.457057      10.170233       0.146348       1.081103 0.82674576E+01  0.81254416E+02                                 1.716493                            1.670730      -0.812359       2.521665                    0.999514       3.177798       8.697203       0.492220       1.266111      -0.715893      -0.003074      -0.000829       0.044208       0.044322      -0.000172      -0.001773      -0.000081      -0.002913       0.052549      -0.010338      -0.007292       0.017630              1.696667       1.445066      -0.047071      -0.060806       1.483837      -0.025227       2.161099           0.000001
          116              H      14.048248      19.612548       5.385938       0.144792       1.098605 0.83810247E+01  0.82616011E+02                                 1.731631                            1.679021      -0.808230       2.520685                    0.999549       3.194590       8.743726       0.492598       1.261381      -0.716876       0.001526       0.001227      -0.044850       0.044893      -0.000269      -0.000717      -0.000616      -0.004344       0.053205      -0.011076      -0.006692       0.017768              1.718515       1.453742       0.018191      -0.033016       1.492810      -0.042395       2.208993           0.000000
          117              H      12.396930      24.336870       8.692912       0.133164       1.120998 0.86161048E+01  0.86955292E+02                                 1.843123                            1.755835      -1.300555       2.261400                    0.994411       3.799278      11.108549       0.452307       1.341799      -0.694255      -0.021777       0.007921       0.029004       0.037124      -0.010757      -0.007359       0.004701      -0.014030      -0.005927      -0.013715      -0.003292       0.017007              1.903680       2.014037       0.061640      -0.540007       1.613853       0.082314       2.083149          -0.000000
          118              H      12.398348      24.367969       7.096086       0.117559       1.202206 0.96460098E+01  0.98308237E+02                                 1.813274                            1.768629      -1.014561       2.387576                    0.997067       3.532526       9.773089       0.494205       1.216066      -0.724776      -0.021250       0.008104      -0.026657       0.035041      -0.005298       0.013880      -0.003536      -0.001996      -0.017875      -0.016432       0.000578       0.015854              1.829392       1.877919       0.055489       0.284260       1.691701      -0.130298       1.918556          -0.000000
          119              H      13.287083       0.497570       6.387302       0.128566       1.183152 0.88157670E+01  0.87706769E+02                                 1.775504                            1.683104      -1.047437       2.388061                    0.997479       3.377566       9.184130       0.510905       1.205017      -0.727599      -0.025693       0.004057      -0.022205       0.034200       0.005332       0.010311      -0.005831       0.010538      -0.012162      -0.015191       0.001616       0.013575              1.803014       1.906765      -0.003442       0.427949       1.545284      -0.176179       1.956994          -0.000000
          120              H       0.783844       2.112081       6.430571       0.098874       1.282796 0.91308882E+01  0.93515651E+02                                 2.013210                            1.808475      -1.310388       2.252783                    0.993489       3.899185      11.492201       0.445237       1.343208      -0.693936      -0.004118       0.037006      -0.031442       0.048734       0.005209       0.004468      -0.007948      -0.011899      -0.003820      -0.012405       0.000592       0.011813              2.152267       1.667955       0.031068       0.050812       2.412535      -0.873793       2.376311           0.000000
          121              H       2.537218       0.336896       9.467630       0.097711       1.234300 0.91533606E+01  0.92335924E+02                                 1.859143                            1.736202      -1.035188       2.377847                    0.997692       3.544698       9.848025       0.491660       1.234955      -0.719930       0.032526      -0.006361       0.038991       0.051173      -0.004180       0.013214      -0.015851       0.001532       0.019214      -0.017367      -0.007081       0.024447              1.918796       2.162113       0.163960       0.481834       1.585980       0.171900       2.008295          -0.000000
          122              H       0.951102      24.564923       9.473811       0.132615       1.106372 0.84708900E+01  0.84203995E+02                                 1.758835                            1.698093      -1.066667       2.380666                    0.997306       3.450012       9.660875       0.482700       1.276512      -0.710674       0.003995      -0.026944       0.024925       0.036922       0.001315       0.015093      -0.010080       0.002240       0.002363      -0.018438       0.000395       0.018044              1.769396       1.501279       0.101676      -0.034908       2.047511      -0.329072       1.759398          -0.000000
          123              H      10.490473       7.077414       5.151050       0.131939       1.106367 0.86045206E+01  0.85287869E+02                                 1.716179                            1.678196      -1.071260       2.377727                    0.997765       3.359112       9.187287       0.503449       1.227411      -0.722557       0.003878      -0.011121       0.039372       0.041096      -0.001218       0.002917      -0.012219      -0.011413       0.023774      -0.010280      -0.007498       0.017778              1.705007       1.401051      -0.024275       0.050334       1.600953      -0.004514       2.113017           0.000000
          124              H      10.534414       4.708774       4.419601       0.126138       1.128924 0.88603553E+01  0.88424862E+02                                 1.749507                            1.714026      -0.794622       2.511289                    0.999435       3.295761       9.029970       0.493592       1.243411      -0.720583       0.002137      -0.012373       0.039079       0.041047      -0.000401       0.001708      -0.001940      -0.029027       0.039164      -0.021129       0.007330       0.013800              1.731231       1.523249      -0.027895       0.052544       1.591882      -0.175403       2.078562           0.000000
          125              H      10.490473       3.135727       2.709452       0.110513       1.094201 0.83797840E+01  0.84054457E+02                                 1.815408                            1.739380      -1.235640       2.290667                    0.993754       3.790401      11.078901       0.451015       1.353902      -0.692121       0.001165      -0.036813       0.011943       0.038720      -0.001501       0.000654      -0.010191      -0.024299       0.018302      -0.015292      -0.002682       0.017974              1.858616       1.752355      -0.053014       0.010588       2.351968      -0.056682       1.471525          -0.000000
          126              H      10.265100       6.092640      20.534146       0.132806       1.106674 0.86203763E+01  0.85396845E+02                                 1.711838                            1.676928      -1.033122       2.397619                    0.998015       3.328103       9.069512       0.505425       1.223302      -0.723904      -0.001595       0.010864      -0.040234       0.041705      -0.000422       0.002006      -0.011635      -0.009987       0.025665      -0.009731      -0.007316       0.017046              1.697761       1.408723      -0.027408       0.036511       1.584139      -0.033968       2.100422           0.000000
          127              H      10.155958       8.471646       0.671697       0.123538       1.066014 0.80836642E+01  0.78115113E+02                                 1.618617                            1.584743      -0.763340       2.520085                    0.999718       3.142611       8.219405       0.544050       1.165039      -0.739245      -0.002772       0.013566      -0.037881       0.040332      -0.001294       0.001588      -0.002714      -0.028364       0.032193      -0.019678       0.006897       0.012781              1.597247       1.367838      -0.035138       0.052839       1.499422      -0.176112       1.924482           0.000001
          128              H      10.157375      10.039510       2.396268       0.110170       1.141606 0.86215317E+01  0.86633196E+02                                 1.825662                            1.732624      -1.241855       2.281441                    0.995478       3.746401      10.770774       0.466821       1.305737      -0.702151      -0.000621       0.037155      -0.011153       0.038798       0.000674      -0.000181      -0.009694      -0.021183       0.029148      -0.015472      -0.002160       0.017631              1.863367       1.515792      -0.061169       0.042823       2.568698      -0.095281       1.505612           0.000000
          129              H       6.144602       2.104306       8.948404       0.100548       1.289655 0.90241067E+01  0.91782622E+02                                 1.987084                            1.771873      -1.304395       2.252929                    0.993635       3.848289      11.156114       0.461591       1.304645      -0.701811       0.008658       0.040211       0.023633       0.047439      -0.002781       0.004682       0.004327      -0.008780      -0.024434      -0.011629       0.001817       0.009812              2.131153       1.638990       0.055830       0.139569       2.562401       0.847896       2.192068          -0.000000
          130              H       7.753397       0.437965       9.012277       0.132506       1.158497 0.85155380E+01  0.83989986E+02                                 1.758147                            1.660333      -0.879152       2.469567                    0.999098       3.290647       8.909454       0.511542       1.213974      -0.726246       0.031403       0.004923       0.019389       0.037233      -0.003447       0.010666       0.007625       0.007263      -0.030905      -0.018558       0.005007       0.013552              1.799002       2.062628      -0.000460       0.483142       1.544553       0.140304       1.789824          -0.000000
          131              H       5.511007      24.209886       6.424390       0.130358       0.996001 0.74676421E+01  0.73387489E+02                                 1.754538                            1.681304      -1.363877       2.242137                    0.992829       3.816457      11.346487       0.439063       1.419517      -0.678298      -0.006827      -0.030204      -0.022781       0.038443      -0.001819       0.005276       0.010921      -0.010583      -0.007524      -0.013059      -0.000901       0.013961              1.778922       1.568285       0.065616       0.169995       2.127395       0.345667       1.641087           0.000000
          132              H       3.963162       0.010366       6.418208       0.101722       1.085531 0.78824605E+01  0.78545566E+02                                 1.854150                            1.720940      -1.488409       2.168763                    0.991960       4.032150      12.084930       0.436260       1.408968      -0.679327      -0.039155      -0.010182      -0.032065       0.051623       0.000284       0.011792       0.007285       0.017924      -0.002284      -0.014776      -0.003062       0.017838              1.929293       2.238246       0.003214       0.480851       1.635939       0.045676       1.913694           0.000000
          133              H       8.447942      24.139916       8.515716       0.123815       1.134000 0.87583260E+01  0.88715516E+02                                 1.845653                            1.759873      -1.438405       2.190198                    0.992439       3.910895      11.440046       0.455989       1.326090      -0.696597       0.019132       0.007913       0.029809       0.036293       0.006479       0.006031       0.002363      -0.017725      -0.001912      -0.012834       0.000152       0.012682              1.900656       2.032565      -0.090578       0.509550       1.662546       0.067066       2.006856          -0.000000
          134              H       8.447942      24.150282       6.918890       0.129197       1.180173 0.95254329E+01  0.96627302E+02                                 1.790988                            1.759836      -0.817232       2.488102                    0.998843       3.399453       9.336450       0.495222       1.219245      -0.725407       0.022020       0.008968      -0.028293       0.036957       0.008760      -0.014135      -0.006794      -0.001970      -0.013716      -0.016077      -0.004024       0.020101              1.797292       1.895183      -0.020940      -0.333114       1.615512      -0.094203       1.881181          -0.000000
          135              H       6.724335      19.415593      10.170233       0.146348       1.081103 0.82674555E+01  0.81254387E+02                                 1.716492                            1.670729      -0.812359       2.521665                    0.999514       3.177798       8.697201       0.492221       1.266110      -0.715894      -0.003074       0.000829       0.044208       0.044322       0.000172      -0.001773       0.000081      -0.002913       0.052549      -0.010338      -0.007292       0.017630              1.696667       1.445066       0.047071      -0.060806       1.483837       0.025227       2.161098           0.000001
          136              H       6.961048      19.260102       5.385938       0.144792       1.098605 0.83810243E+01  0.82616005E+02                                 1.731631                            1.679021      -0.808230       2.520685                    0.999549       3.194590       8.743725       0.492598       1.261381      -0.716876       0.001526      -0.001227      -0.044850       0.044893       0.000269      -0.000717       0.000616      -0.004344       0.053205      -0.011076      -0.006692       0.017768              1.718515       1.453741      -0.018191      -0.033016       1.492810       0.042395       2.208992           0.000000
          137              H       5.309730      14.535780       8.692912       0.133164       1.120998 0.86161048E+01  0.86955293E+02                                 1.843123                            1.755835      -1.300555       2.261400                    0.994411       3.799278      11.108549       0.452307       1.341799      -0.694255      -0.021777      -0.007921       0.029004       0.037124       0.010757      -0.007359      -0.004701      -0.014030      -0.005927      -0.013715      -0.003292       0.017007              1.903680       2.014037      -0.061640      -0.540007       1.613853      -0.082314       2.083149          -0.000000
          138              H       5.311148      14.504681       7.096086       0.117559       1.202206 0.96460142E+01  0.98308289E+02                                 1.813274                            1.768629      -1.014561       2.387576                    0.997067       3.532527       9.773091       0.494205       1.216065      -0.724776      -0.021250      -0.008104      -0.026657       0.035041       0.005298       0.013880       0.003536      -0.001996      -0.017875      -0.016432       0.000578       0.015854              1.829392       1.877919      -0.055489       0.284260       1.691701       0.130298       1.918556          -0.000000
          139              H       6.199883      12.459980       6.387302       0.128566       1.183152 0.88157673E+01  0.87706775E+02                                 1.775504                            1.683104      -1.047436       2.388062                    0.997479       3.377566       9.184131       0.510905       1.205017      -0.727599      -0.025693      -0.004057      -0.022205       0.034200      -0.005332       0.010311       0.005831       0.010538      -0.012163      -0.015191       0.001616       0.013575              1.803015       1.906765       0.003442       0.427949       1.545284       0.176179       1.956995          -0.000000
          140              H       7.871044      10.845469       6.430571       0.098874       1.282796 0.91308829E+01  0.93515592E+02                                 2.013210                            1.808475      -1.310388       2.252783                    0.993489       3.899184      11.492201       0.445237       1.343209      -0.693936      -0.004118      -0.037006      -0.031442       0.048734      -0.005209       0.004468       0.007948      -0.011899      -0.003820      -0.012405       0.000592       0.011813              2.152267       1.667956      -0.031068       0.050812       2.412535       0.873793       2.376311           0.000000
          141              H       9.624418      12.620654       9.467630       0.097711       1.234300 0.91533606E+01  0.92335924E+02                                 1.859143                            1.736202      -1.035188       2.377847                    0.997692       3.544698       9.848025       0.491660       1.234955      -0.719930       0.032526       0.006361       0.038991       0.051173       0.004180       0.013214       0.015851       0.001532       0.019214      -0.017367      -0.007081       0.024447              1.918796       2.162113      -0.163960       0.481834       1.585980      -0.171900       2.008295          -0.000000
          142              H       8.038302      14.307727       9.473811       0.132615       1.106372 0.84708869E+01  0.84203961E+02                                 1.758835                            1.698093      -1.066667       2.380666                    0.997306       3.450011       9.660874       0.482700       1.276513      -0.710674       0.003995       0.026944       0.024925       0.036922      -0.001315       0.015093       0.010080       0.002240       0.002363      -0.018438       0.000395       0.018044              1.769396       1.501279      -0.101676      -0.034908       2.047512       0.329072       1.759399          -0.000000
          143              H       3.403273       5.880136       5.151050       0.131939       1.106367 0.86045190E+01  0.85287844E+02                                 1.716178                            1.678196      -1.071260       2.377727                    0.997765       3.359112       9.187285       0.503449       1.227411      -0.722557       0.003878       0.011121       0.039372       0.041096       0.001218       0.002917       0.012219      -0.011413       0.023774      -0.010280      -0.007498       0.017778              1.705006       1.401051       0.024275       0.050334       1.600952       0.004514       2.113016           0.000000
          144              H       3.447214       8.248776       4.419601       0.126138       1.128924 0.88603553E+01  0.88424862E+02                                 1.749507                            1.714026      -0.794622       2.511289                    0.999435       3.295761       9.029970       0.493592       1.243411      -0.720583       0.002137       0.012373       0.039079       0.041047       0.000401       0.001708       0.001940      -0.029027       0.039164      -0.021129       0.007330       0.013800              1.731231       1.523249       0.027895       0.052544       1.591882       0.175403       2.078562           0.000000
          145              H       3.403273       9.821823       2.709452       0.110513       1.094201 0.83797833E+01  0.84054451E+02                                 1.815408                            1.739380      -1.235640       2.290667                    0.993754       3.790401      11.078902       0.451015       1.353903      -0.692120       0.001165       0.036813       0.011943       0.038720       0.001501       0.000654       0.010191      -0.024299       0.018302      -0.015292      -0.002682       0.017974              1.858616       1.752355       0.053014       0.010588       2.351968       0.056683       1.471525          -0.000000
          146              H       3.177900       6.864910      20.534146       0.132806       1.106674 0.86203743E+01  0.85396813E+02                                 1.711838                            1.676927      -1.033122       2.397619                    0.998015       3.328103       9.069509       0.505425       1.223301      -0.723904      -0.001595      -0.010864      -0.040234       0.041705       0.000422       0.002006       0.011635      -0.009987       0.025665      -0.009731      -0.007316       0.017046              1.697761       1.408723       0.027408       0.036511       1.584138       0.033968       2.100421           0.000000
          147              H       3.068758       4.485904       0.671697       0.123538       1.066014 0.80836603E+01  0.78115057E+02                                 1.618616                            1.584741      -0.763340       2.520085                    0.999718       3.142611       8.219401       0.544051       1.165038      -0.739245      -0.002772      -0.013566      -0.037881       0.040332       0.001294       0.001588       0.002714      -0.028364       0.032193      -0.019678       0.006897       0.012781              1.597246       1.367837       0.035138       0.052839       1.499421       0.176111       1.924480           0.000001
          148              H       3.070175       2.918040       2.396268       0.110170       1.141605 0.86215254E+01  0.86633126E+02                                 1.825662                            1.732625      -1.241855       2.281441                    0.995478       3.746400      10.770774       0.466821       1.305738      -0.702151      -0.000621      -0.037155      -0.011153       0.038798      -0.000674      -0.000181       0.009694      -0.021183       0.029148      -0.015472      -0.002160       0.017631              1.863367       1.515793       0.061169       0.042823       2.568698       0.095281       1.505612           0.000000
          149              H       0.942598      10.853244      19.250504       0.100548       1.289654 0.90241061E+01  0.91782617E+02                                 1.987084                            1.771874      -1.304395       2.252929                    0.993635       3.848289      11.156115       0.461591       1.304646      -0.701811      -0.008658      -0.040211       0.023633       0.047439      -0.002781      -0.004682      -0.004327      -0.008780      -0.024434      -0.011629       0.001817       0.009812              2.131153       1.638990       0.055830      -0.139569       2.562401      -0.847896       2.192068          -0.000000
          150              H      13.508203      12.519585      19.314377       0.132506       1.158497 0.85155383E+01  0.83989992E+02                                 1.758148                            1.660333      -0.879152       2.469567                    0.999098       3.290647       8.909455       0.511542       1.213974      -0.726246      -0.031403      -0.004923       0.019389       0.037233      -0.003447      -0.010666      -0.007625       0.007263      -0.030905      -0.018558       0.005007       0.013552              1.799002       2.062629      -0.000460      -0.483142       1.544554      -0.140304       1.789824          -0.000000
          151              H       1.576193      14.662764      16.726490       0.130358       0.996001 0.74676421E+01  0.73387489E+02                                 1.754538                            1.681304      -1.363877       2.242137                    0.992829       3.816457      11.346487       0.439063       1.419517      -0.678298       0.006827       0.030204      -0.022781       0.038443      -0.001819      -0.005276      -0.010921      -0.010583      -0.007524      -0.013059      -0.000901       0.013961              1.778922       1.568285       0.065616      -0.169995       2.127395      -0.345667       1.641087           0.000000
          152              H       3.124038      12.947184      16.720308       0.101722       1.085532 0.78824649E+01  0.78545619E+02                                 1.854150                            1.720940      -1.488409       2.168763                    0.991960       4.032151      12.084932       0.436260       1.408967      -0.679327       0.039155       0.010182      -0.032065       0.051623       0.000284      -0.011792      -0.007285       0.017924      -0.002284      -0.014776      -0.003062       0.017838              1.929293       2.238247       0.003214      -0.480852       1.635939      -0.045676       1.913694           0.000000
          153              H      12.813658      14.732734      18.817816       0.123815       1.134000 0.87583260E+01  0.88715516E+02                                 1.845653                            1.759873      -1.438405       2.190198                    0.992439       3.910895      11.440046       0.455989       1.326090      -0.696597      -0.019132      -0.007913       0.029809       0.036293       0.006479      -0.006031      -0.002363      -0.017725      -0.001912      -0.012834       0.000152       0.012682              1.900656       2.032565      -0.090578      -0.509550       1.662546      -0.067066       2.006856          -0.000000
          154              H      12.813658      14.722368      17.220990       0.129197       1.180173 0.95254329E+01  0.96627302E+02                                 1.790988                            1.759836      -0.817232       2.488102                    0.998843       3.399453       9.336450       0.495222       1.219245      -0.725407      -0.022020      -0.008968      -0.028293       0.036957       0.008760       0.014135       0.006794      -0.001970      -0.013716      -0.016077      -0.004024       0.020101              1.797292       1.895183      -0.020940       0.333114       1.615512       0.094203       1.881181          -0.000000
          155              H       0.362865      19.457057      20.472333       0.146348       1.081103 0.82674573E+01  0.81254410E+02                                 1.716493                            1.670729      -0.812359       2.521665                    0.999514       3.177798       8.697202       0.492220       1.266110      -0.715893       0.003074      -0.000829       0.044208       0.044322       0.000172       0.001773      -0.000081      -0.002913       0.052549      -0.010338      -0.007292       0.017630              1.696667       1.445066       0.047071       0.060806       1.483837      -0.025227       2.161098           0.000001
          156              H       0.126152      19.612548      15.688038       0.144792       1.098605 0.83810226E+01  0.82615981E+02                                 1.731631                            1.679020      -0.808230       2.520685                    0.999549       3.194590       8.743724       0.492598       1.261381      -0.716876      -0.001526       0.001227      -0.044850       0.044893       0.000269       0.000717      -0.000616      -0.004344       0.053205      -0.011076      -0.006692       0.017768              1.718514       1.453741      -0.018191       0.033016       1.492810      -0.042395       2.208992           0.000000
          157              H       1.777470      24.336870      18.995012       0.133164       1.120998 0.86161049E+01  0.86955293E+02                                 1.843123                            1.755835      -1.300555       2.261400                    0.994411       3.799278      11.108549       0.452307       1.341799      -0.694255       0.021777       0.007921       0.029004       0.037124       0.010757       0.007359       0.004701      -0.014030      -0.005927      -0.013715      -0.003292       0.017007              1.903680       2.014037      -0.061640       0.540007       1.613853       0.082314       2.083149          -0.000000
          158              H       1.776052      24.367969      17.398186       0.117559       1.202206 0.96460142E+01  0.98308290E+02                                 1.813274                            1.768629      -1.014561       2.387576                    0.997067       3.532527       9.773091       0.494205       1.216065      -0.724776       0.021250       0.008104      -0.026657       0.035041       0.005298      -0.013880      -0.003536      -0.001996      -0.017875      -0.016432       0.000578       0.015854              1.829392       1.877919      -0.055489      -0.284260       1.691701      -0.130298       1.918556          -0.000000
          159              H       0.887317       0.497570      16.689402       0.128566       1.183152 0.88157673E+01  0.87706775E+02                                 1.775504                            1.683104      -1.047437       2.388061                    0.997479       3.377566       9.184131       0.510905       1.205017      -0.727599       0.025693       0.004057      -0.022205       0.034200      -0.005332      -0.010311      -0.005831       0.010538      -0.012163      -0.015191       0.001616       0.013575              1.803015       1.906765       0.003442      -0.427949       1.545284      -0.176179       1.956995          -0.000000
          160              H      13.390556       2.112081      16.732671       0.098874       1.282796 0.91308875E+01  0.93515645E+02                                 2.013210                            1.808475      -1.310387       2.252783                    0.993489       3.899185      11.492202       0.445237       1.343209      -0.693936       0.004118       0.037006      -0.031442       0.048734      -0.005209      -0.004468      -0.007948      -0.011899      -0.003820      -0.012405       0.000592       0.011813              2.152267       1.667955      -0.031068      -0.050812       2.412535      -0.873793       2.376311           0.000000
          161              H      11.637182       0.336896      19.769730       0.097711       1.234300 0.91533606E+01  0.92335924E+02                                 1.859143                            1.736202      -1.035188       2.377847                    0.997692       3.544698       9.848025       0.491660       1.234955      -0.719930      -0.032526      -0.006361       0.038991       0.051173       0.004180      -0.013214      -0.015851       0.001532       0.019214      -0.017367      -0.007081       0.024447              1.918796       2.162113      -0.163960      -0.481834       1.585980       0.171900       2.008295          -0.000000
          162              H      13.223298      24.564923      19.775911       0.132615       1.106372 0.84708900E+01  0.84203995E+02                                 1.758835                            1.698093      -1.066667       2.380666                    0.997306       3.450012       9.660875       0.482700       1.276512      -0.710674      -0.003995      -0.026944       0.024925       0.036922      -0.001315      -0.015093      -0.010080       0.002240       0.002363      -0.018438       0.000395       0.018044              1.769396       1.501279      -0.101676       0.034908       2.047511      -0.329072       1.759398          -0.000000
          163              H       3.683927       7.077414      15.453150       0.131939       1.106367 0.86045206E+01  0.85287869E+02                                 1.716179                            1.678196      -1.071260       2.377727                    0.997765       3.359112       9.187287       0.503449       1.227411      -0.722557      -0.003878      -0.011121       0.039372       0.041096       0.001218      -0.002917      -0.012219      -0.011413       0.023774      -0.010280      -0.007498       0.017778              1.705007       1.401051       0.024275      -0.050334       1.600953      -0.004514       2.113017           0.000000
          164              H       3.639986       4.708774      14.721701       0.126138       1.128924 0.88603535E+01  0.88424837E+02                                 1.749506                            1.714025      -0.794622       2.511289                    0.999435       3.295761       9.029969       0.493592       1.243411      -0.720583      -0.002137      -0.012373       0.039079       0.041047       0.000401      -0.001708      -0.001940      -0.029027       0.039164      -0.021129       0.007330       0.013800              1.731231       1.523249       0.027895      -0.052544       1.591881      -0.175403       2.078561           0.000000
          165              H       3.683927       3.135727      13.011552       0.110513       1.094201 0.83797840E+01  0.84054457E+02                                 1.815408                            1.739380      -1.235640       2.290667                    0.993754       3.790401      11.078901       0.451015       1.353902      -0.692121      -0.001165      -0.036813       0.011943       0.038720       0.001501      -0.000654      -0.010191      -0.024299       0.018302      -0.015292      -0.002682       0.017974              1.858616       1.752355       0.053014      -0.010588       2.351968      -0.056683       1.471525          -0.000000
          166              H       3.909300       6.092640      10.232046       0.132806       1.106674 0.86203745E+01  0.85396818E+02                                 1.711838                            1.676927      -1.033122       2.397619                    0.998015       3.328103       9.069510       0.505425       1.223302      -0.723904       0.001595       0.010864      -0.040234       0.041705       0.000422      -0.002006      -0.011635      -0.009987       0.025665      -0.009731      -0.007316       0.017046              1.697761       1.408723       0.027408      -0.036511       1.584138      -0.033968       2.100421           0.000000
          167              H       4.018442       8.471646      10.973797       0.123538       1.066013 0.80836591E+01  0.78115042E+02                                 1.618616                            1.584741      -0.763340       2.520085                    0.999718       3.142611       8.219401       0.544051       1.165038      -0.739245       0.002772       0.013566      -0.037881       0.040332       0.001294      -0.001588      -0.002714      -0.028364       0.032193      -0.019678       0.006897       0.012781              1.597246       1.367837       0.035138      -0.052839       1.499420      -0.176111       1.924480           0.000001
          168              H       4.017025      10.039510      12.698368       0.110170       1.141606 0.86215317E+01  0.86633196E+02                                 1.825662                            1.732624      -1.241855       2.281441                    0.995478       3.746401      10.770774       0.466821       1.305737      -0.702151       0.000621       0.037155      -0.011153       0.038798      -0.000674       0.000181      -0.009694      -0.021183       0.029148      -0.015472      -0.002160       0.017631              1.863367       1.515792       0.061169      -0.042823       2.568698      -0.095281       1.505612           0.000000
          169              C       8.154958      24.593689      12.178318       0.111156      27.942409 0.33628504E+03  0.74487344E+04                                 8.171914                            6.220636       0.072260       2.043102                    0.999561      26.021554      73.716036       0.640823       0.431512      -1.049910       0.026115       0.023880       0.037589       0.051625       0.033305      -0.013765      -0.017768      -0.017442       0.053213      -0.043297      -0.001166       0.044463              9.409797       9.878197      -2.306670       2.336607      10.554882       2.785990       7.796311          -0.000000
          170              C       7.194075      25.585460      12.133401      -0.197405      32.886830 0.42887191E+03  0.10023229E+05                                 8.824030                            6.843265       0.344379       2.087177                    0.999644      29.234155      83.108633       0.640023       0.409478      -1.071378       0.000887      -0.012765       0.000142       0.012796       0.001967       0.006968      -0.003755       0.040160      -0.014975      -0.018979      -0.005285       0.024263             10.099776       9.908024      -3.210701       1.900640      12.942785       2.795628       7.448517          -0.000000
          171              C       7.360199       0.822027      12.880304       0.162736      32.546750 0.38150529E+03  0.86376689E+04                                 9.022422                            6.582437       0.051778       2.042672                    0.999305      25.188023      69.909892       0.635193       0.425897      -1.063534      -0.021938       0.022706      -0.001015       0.031589      -0.014020      -0.012324      -0.013468       0.002506      -0.034284      -0.028215       0.008425       0.019790             11.049475      11.556236      -5.072410       2.318828      14.776057       1.663419       6.816131          -0.000000
          172              C       8.511160       0.929575      13.655021      -0.184713      33.798540 0.46861451E+03  0.11256758E+05                                 9.167771                            7.282905       0.006357       1.980109                    0.998695      30.028032      88.052045       0.600736       0.424448      -1.056205       0.010373      -0.005046       0.007153       0.013573       0.007185      -0.015882       0.002177      -0.018908       0.047966      -0.025839       0.003489       0.022351             10.310872      11.733080      -3.512169       3.148282      11.891047       0.893869       7.308490           0.000000
          173              C       9.428102      25.818178      13.655021       0.090379      28.572165 0.36857241E+03  0.83851193E+04                                 8.389014                            6.592418      -0.179258       1.953359                    0.998799      27.097676      78.773700       0.608866       0.442179      -1.039544      -0.035617      -0.029456      -0.024319       0.052227       0.038943      -0.011881      -0.015164       0.003169       0.101946      -0.056052       0.008029       0.048023              9.484046       9.830036      -2.648782       2.062144      11.208392       2.042305       7.413709           0.000000
          174              C       6.298111       1.888952      12.887515      -0.131830      29.945943 0.40293064E+03  0.93806300E+04                                 8.678298                            6.799586      -0.470396       1.856326                    0.996139      29.096883      85.784496       0.611418       0.430295      -1.045834       0.068504       0.065398       0.006628       0.094940       0.053317       0.000927       0.001751      -0.074147      -0.111575      -0.046344      -0.037224       0.083568             10.389032       9.830967      -3.176223       0.701473      15.098764      -0.188743       6.237364           0.000000
          175              C       7.055733       3.978745      11.730589       0.443495      25.402330 0.30742252E+03  0.66828720E+04                                 7.901091                            6.199827      -0.104342       2.008417                    0.999202      23.827285      67.677020       0.600930       0.468872      -1.024569      -0.006459      -0.042233      -0.017301       0.046094      -0.008079       0.015791      -0.021499       0.094450      -0.161953      -0.065277      -0.012048       0.077326              8.940404       4.817562       1.112371       0.202802      12.218216       2.300277       9.785433           0.000000
          176              C       7.230928       5.397597      12.156272      -0.047122      37.024215 0.48801289E+03  0.11812612E+05                                 9.829381                            7.474320      -0.291419       1.901739                    0.998743      28.801406      84.088120       0.589452       0.429283      -1.055858       0.008461       0.045329      -0.013829       0.048141      -0.006483       0.000069       0.014049       0.035835       0.009909      -0.027051       0.009075       0.017976             11.751763       6.162824       2.686186      -0.253902      20.725859      -0.624584       8.366605           0.000000
          177              C       7.395777       6.530605      11.380936      -0.072721      30.386403 0.42035026E+03  0.98626952E+04                                 8.635581                            7.005432      -0.139812       1.951333                    0.997796      28.880205      84.701812       0.596255       0.437814      -1.044226       0.000542       0.000606       0.012929       0.012955      -0.006682       0.004932       0.000235       0.069078       0.006794      -0.036325       0.001543       0.034781              9.550799       5.638408       1.835833      -0.362429      14.866765      -0.032177       8.147225           0.000000
          178              C       7.475437       7.712852      12.094459      -0.043982      37.025257 0.48833885E+03  0.11820871E+05                                 9.812960                            7.464164      -0.343309       1.884392                    0.998559      28.802484      84.055309       0.591433       0.427831      -1.056896      -0.003531      -0.045943      -0.011016       0.047377      -0.002181       0.000421      -0.015081       0.031385       0.028493      -0.026812       0.010736       0.016075             11.759790       6.141325       2.342532      -0.407691      20.719633       0.467311       8.418411           0.000000
          179              C       7.678414       9.103197      11.598722       0.429563      25.789738 0.31164007E+03  0.68030774E+04                                 7.986909                            6.250253      -0.121858       2.001679                    0.999209      24.054321      68.643570       0.596871       0.470082      -1.023096       0.011384       0.038131      -0.017787       0.043588      -0.009104      -0.001616       0.021557       0.096313      -0.181663      -0.069576      -0.009808       0.079383              9.093947       5.003939       1.090077      -1.026075      12.146289      -2.196178      10.131612           0.000000
          180              C       7.634757       9.174464      13.912162       0.443407      25.672448 0.30890942E+03  0.67190697E+04                                 7.937308                            6.209980      -0.068572       2.020492                    0.999408      23.776317      67.412994       0.601517       0.468145      -1.025612      -0.002372       0.043175       0.021616       0.048342      -0.017339      -0.006088      -0.020535       0.099369      -0.171508      -0.067594      -0.013663       0.081257              8.960676       4.829975       0.548573      -0.573259      11.721396       1.918831      10.330658           0.000000
          181              C       7.420440       7.755094      13.492454      -0.046449      36.512253 0.49197080E+03  0.11931211E+05                                 9.722513                            7.498145      -0.319465       1.892154                    0.998664      28.852676      84.288954       0.589334       0.428548      -1.056423      -0.011197      -0.047035       0.014839       0.050576      -0.008925       0.001029       0.017206       0.030140       0.019336      -0.028862       0.011227       0.017635             11.455360       6.057955       1.956662      -0.587112      19.841818      -0.992402       8.466308           0.000000
          182              C       7.251481       6.624677      14.269645      -0.071192      30.269694 0.42152382E+03  0.98987881E+04                                 8.620943                            7.023590      -0.139698       1.951669                    0.997635      28.893493      84.823941       0.594318       0.438861      -1.043427      -0.001771      -0.002039      -0.011990       0.012290      -0.004771       0.004655      -0.001611       0.064938       0.001140      -0.033056      -0.000260       0.033316              9.470322       5.518524       1.117233      -0.209665      14.483987       0.169996       8.408457           0.000000
          183              C       7.143047       5.445022      13.550970      -0.040311      36.022617 0.48128942E+03  0.11600852E+05                                 9.632255                            7.411108      -0.233066       1.923720                    0.998853      28.518457      82.883952       0.593788       0.427948      -1.057471       0.007378       0.045633       0.013829       0.048249      -0.008246       0.001328      -0.017653       0.034744       0.023090      -0.030664       0.010602       0.020062             11.358798       5.910867       2.005411       0.037286      19.951144       1.205662       8.214384           0.000000
          184              C       6.866930       4.058046      14.034757       0.437292      24.973372 0.31057940E+03  0.67618533E+04                                 7.790431                            6.229002      -0.015955       2.037769                    0.999531      23.789398      67.395966       0.600506       0.468485      -1.025828      -0.002908      -0.038422       0.021244       0.044000      -0.020028       0.017375       0.016215       0.095131      -0.175501      -0.067978      -0.014275       0.082252              8.600393       4.748452       0.792470      -0.290437      11.500127      -1.258555       9.552598           0.000000
          185              C       8.293300      11.270477      12.711761      -0.136194      30.050873 0.40585499E+03  0.94631757E+04                                 8.681413                            6.808450      -0.457394       1.858142                    0.996338      29.194460      86.059763       0.613314       0.428309      -1.047335      -0.066533      -0.068335       0.000743       0.095377       0.048630       0.010981       0.002957      -0.066414      -0.121012      -0.048158      -0.031400       0.079558             10.410432       9.603842      -3.138810      -0.752196      15.122054       0.132779       6.505400          -0.000000
          186              C       7.216045      12.332219      12.690127       0.167715      31.273494 0.38567294E+03  0.87717068E+04                                 8.868724                            6.675430       0.052112       2.046728                    0.999423      25.251285      70.662789       0.621542       0.433282      -1.057050       0.012801      -0.025751       0.003054       0.028919      -0.008320      -0.018844      -0.014354       0.012713      -0.058540      -0.034756       0.010283       0.024473             10.745190      10.368022      -5.642643       0.892057      14.370104       2.228849       7.497445          -0.000000
          187              C       7.266081      13.390850      13.587852      -0.195488      32.403694 0.43449390E+03  0.10195972E+05                                 8.773428                            6.908914       0.333958       2.083628                    0.999522      29.378078      83.908819       0.633569       0.411972      -1.068889      -0.010973       0.009869       0.008293       0.016929       0.008464       0.000224      -0.008633       0.031896      -0.007661      -0.020712       0.001207       0.019506              9.978950       9.220586      -3.588209       0.837333      12.191154       3.434895       8.525112          -0.000000
          188              C       6.268770      14.352042      13.553237       0.123927      26.595561 0.33186530E+03  0.73392857E+04                                 7.953093                            6.209994       0.081574       2.052875                    0.999416      25.874045      73.656775       0.635568       0.435764      -1.045524      -0.022856      -0.023927      -0.036848       0.049524       0.037547      -0.016212      -0.020926      -0.030896       0.033891      -0.046317      -0.005753       0.052070              8.987253       8.937007      -2.593990       1.623875       9.506643       2.742019       8.518110           0.000000
          189              C       5.242827      13.311550      11.785602       0.096025      26.206639 0.34128436E+03  0.75825220E+04                                 7.788361                            6.251411       0.149950       2.063841                    0.999658      26.199796      74.177755       0.642004       0.429409      -1.051871       0.022753       0.027989       0.033938       0.049527       0.038331       0.001434      -0.007002       0.001949       0.081285      -0.052348       0.022085       0.030262              8.684414       9.142995      -3.617827       1.134390       9.530505       0.992680       7.379741          -0.000000
          190              C       6.190244      12.308895      11.769943      -0.193206      31.419569 0.45035556E+03  0.10678062E+05                                 8.628367                            7.072505       0.208949       2.045238                    0.999335      29.535628      85.179094       0.620222       0.416507      -1.064498      -0.010061      -0.000613       0.003011       0.010520       0.008221      -0.000586       0.008857      -0.014958       0.021420      -0.015532       0.000046       0.015486              9.531993      10.157510      -4.465540       1.404604      11.154430       0.585523       7.284038          -0.000000
          191              C      10.986719      22.649020      15.525265       0.567501      23.796611 0.26157635E+03  0.54815778E+04                                 7.671054                            5.745249       0.001514       2.048979                    0.999714      22.889453      64.612086       0.617659       0.473206      -1.018423       0.002656       0.022164      -0.053573       0.058037      -0.009868      -0.003455       0.016027       0.149547      -0.135731      -0.065282      -0.032904       0.098186              9.227507       4.368586      -0.114654       0.000595      11.254516      -3.378153      12.059418           0.000000
          192              C      10.958796      21.639627      16.648606      -0.021191      36.354314 0.47245886E+03  0.11301605E+05                                 9.642502                            7.301967      -0.018222       1.994492                    0.999407      27.979427      80.221965       0.605038       0.423201      -1.063595       0.002579      -0.019899       0.041380       0.045988      -0.002792      -0.000504       0.014883       0.017320       0.003452      -0.019946       0.007300       0.012646             11.699852       5.385359       0.236190       0.257379      16.038794      -5.630094      13.675404           0.000000
          193              C      10.849653      20.308886      16.359735      -0.163324      34.932112 0.47790581E+03  0.11547937E+05                                 9.410369                            7.378888      -0.041526       1.949179                    0.999483      30.668348      90.489693       0.593298       0.427239      -1.053426       0.001969      -0.002955       0.006492       0.007399      -0.004228      -0.001671       0.024325       0.051303       0.039247      -0.042950       0.017579       0.025371             10.968811       5.524673       0.477497       0.089233      16.574775      -5.106488      10.806985           0.000001
          194              C      10.850078      19.320485      17.390769       0.075836      31.696896 0.43362636E+03  0.10209967E+05                                 8.946213                            7.105249      -0.301165       1.916675                    0.998976      27.246943      78.944846       0.595831       0.436590      -1.049422      -0.001590      -0.007963      -0.012788       0.015148       0.002330      -0.001434      -0.009263      -0.038964       0.005575      -0.020588      -0.002256       0.022845             10.380639       5.403073       0.507296       0.107219      16.201100      -3.843781       9.537744           0.000000
          195              C      10.784592      17.949576      17.088711      -0.149122      30.896372 0.46072691E+03  0.11038685E+05                                 8.644809                            7.230399       0.006330       1.972467                    0.998826      30.252930      89.077356       0.600786       0.425512      -1.053798       0.003372       0.004857       0.005786       0.008273      -0.001064      -0.000935       0.010951       0.007142       0.077010      -0.019152      -0.009233       0.028385              9.452058       5.873792       0.432902       0.147571      13.697729      -2.351623       8.784652           0.000000
          196              C      10.804011      17.018705      18.101202      -0.139425      31.058165 0.50373959E+03  0.12390579E+05                                 8.834560                            7.679336      -0.273774       1.875474                    0.998162      31.408996      94.925282       0.567215       0.439008      -1.041469       0.003046       0.019293       0.013107       0.023522       0.000596      -0.002114       0.021350      -0.015262      -0.017257      -0.020738      -0.004501       0.025240              9.555260       6.680625       0.242570       0.179366      11.814469      -2.586995      10.170687          -0.000000
          197              C      10.874033      17.444750      19.466642      -0.031467      35.880658 0.49063557E+03  0.11891560E+05                                 9.678820                            7.527190      -0.256241       1.918152                    0.998409      28.654030      83.701736       0.583564       0.433050      -1.053595      -0.000343       0.024675      -0.041226       0.048048      -0.003473      -0.002256       0.019819       0.017704       0.012136      -0.024670       0.005695       0.018975             11.664810       6.065200       0.607476      -0.060410      15.653727      -5.423706      13.275504          -0.000000
          198              C      10.944763      18.775490      19.766021      -0.156325      33.577057 0.47739816E+03  0.11541942E+05                                 9.188519                            7.396252      -0.072922       1.941813                    0.999247      30.658424      90.724511       0.589568       0.429709      -1.051058      -0.003912       0.001540      -0.003750       0.005633      -0.001444      -0.000248       0.023900       0.056018       0.033036      -0.043937       0.020990       0.022947             10.539604       5.636294       0.611748      -0.026752      15.675004      -4.490836      10.307513           0.000001
          199              C      10.942353      19.763892      18.728394       0.074818      31.783041 0.43881465E+03  0.10354486E+05                                 8.949249                            7.143419      -0.320890       1.909770                    0.998808      27.268368      78.882897       0.595246       0.436076      -1.050583       0.002252       0.008323       0.010593       0.013658       0.000944      -0.001005      -0.013691      -0.037956       0.007536      -0.020282      -0.005534       0.025817             10.329485       5.387769       0.685849       0.079192      16.146765      -3.660791       9.453920           0.000000
          200              C      11.041149      21.142575      19.028803      -0.148585      31.249002 0.45381761E+03  0.10782762E+05                                 8.590316                            7.099486       0.232611       2.039927                    0.999813      29.827330      86.162724       0.618947       0.416489      -1.064312      -0.002269      -0.005737      -0.007766       0.009918       0.000603       0.000466       0.015979      -0.002370       0.087431      -0.018781      -0.015705       0.034486              9.373856       5.331971       0.565608       0.175310      13.995672      -2.336950       8.793925           0.000001
          201              C      11.044692      22.070077      18.007247      -0.126107      31.343674 0.48496293E+03  0.11774399E+05                                 8.761799                            7.458096      -0.005595       1.958985                    0.999581      30.739410      91.242034       0.586539       0.430109      -1.050511      -0.003773      -0.019991      -0.015969       0.025863      -0.000445      -0.002909       0.021191      -0.003817      -0.013043      -0.021914       0.000216       0.021698              9.404952       5.381287       0.177484       0.376735      12.552473      -2.479688      10.281097           0.000000
          202              C      10.846676      16.397780      20.555162       0.568783      23.316546 0.27462108E+03  0.58478262E+04                                 7.698656                            5.959731      -0.194670       1.981318                    0.999205      23.509809      67.741998       0.593055       0.485010      -1.008285      -0.002710      -0.028157       0.050794       0.058140       0.001238       0.008322       0.012235       0.136135      -0.109743      -0.057152      -0.029798       0.086950              9.176475       4.868620       0.101427      -0.220262      10.452591      -3.812477      12.208213          -0.000000
          203              C      13.106642      14.278961       1.876218       0.111156      27.942410 0.33628508E+03  0.74487353E+04                                 8.171914                            6.220636       0.072260       2.043102                    0.999561      26.021555      73.716038       0.640823       0.431512      -1.049910      -0.026115      -0.023880       0.037589       0.051625       0.033305       0.013765       0.017768      -0.017442       0.053213      -0.043297      -0.001166       0.044463              9.409797       9.878197      -2.306670      -2.336607      10.554882      -2.785990       7.796311          -0.000000
          204              C      14.067525      13.287190       1.831301      -0.197405      32.886829 0.42887190E+03  0.10023229E+05                                 8.824030                            6.843265       0.344379       2.087177                    0.999644      29.234155      83.108631       0.640023       0.409478      -1.071378      -0.000887       0.012765       0.000142       0.012796       0.001967      -0.006968       0.003755       0.040160      -0.014975      -0.018979      -0.005285       0.024263             10.099775       9.908024      -3.210701      -1.900640      12.942784      -2.795628       7.448517          -0.000000
          205              C      13.901401      12.135523       2.578204       0.162736      32.546750 0.38150529E+03  0.86376689E+04                                 9.022422                            6.582437       0.051778       2.042672                    0.999305      25.188023      69.909892       0.635193       0.425897      -1.063534       0.021938      -0.022706      -0.001015       0.031589      -0.014020       0.012324       0.013468       0.002506      -0.034284      -0.028215       0.008425       0.019790             11.049475      11.556236      -5.072410      -2.318828      14.776057      -1.663419       6.816131          -0.000000
          206              C      12.750440      12.027975       3.352921      -0.184713      33.798540 0.46861451E+03  0.11256758E+05                                 9.167771                            7.282905       0.006356       1.980109                    0.998695      30.028032      88.052046       0.600736       0.424448      -1.056205      -0.010373       0.005046       0.007153       0.013573       0.007185       0.015882      -0.002177      -0.018908       0.047966      -0.025839       0.003489       0.022351             10.310872      11.733080      -3.512170      -3.148282      11.891048      -0.893869       7.308490           0.000000
          207              C      11.833498      13.054472       3.352921       0.090379      28.572166 0.36857244E+03  0.83851200E+04                                 8.389014                            6.592418      -0.179258       1.953359                    0.998799      27.097677      78.773703       0.608866       0.442179      -1.039544       0.035617       0.029456      -0.024319       0.052227       0.038943       0.011881       0.015164       0.003169       0.101946      -0.056052       0.008029       0.048023              9.484046       9.830036      -2.648782      -2.062144      11.208392      -2.042305       7.413710           0.000000
          208              C       0.789089      11.068598       2.585415      -0.131830      29.945940 0.40293059E+03  0.93806286E+04                                 8.678298                            6.799585      -0.470395       1.856326                    0.996139      29.096881      85.784489       0.611418       0.430295      -1.045834      -0.068504      -0.065398       0.006628       0.094940       0.053317      -0.000927      -0.001751      -0.074147      -0.111575      -0.046344      -0.037224       0.083568             10.389031       9.830967      -3.176223      -0.701473      15.098763       0.188743       6.237364           0.000000
          209              C       0.031467       8.978805       1.428489       0.443495      25.402330 0.30742251E+03  0.66828719E+04                                 7.901091                            6.199827      -0.104342       2.008417                    0.999202      23.827285      67.677020       0.600930       0.468872      -1.024569       0.006459       0.042233      -0.017301       0.046094      -0.008079      -0.015791       0.021499       0.094450      -0.161953      -0.065277      -0.012048       0.077326              8.940404       4.817562       1.112371      -0.202802      12.218216      -2.300277       9.785433           0.000000
          210              C      14.030672       7.559953       1.854172      -0.047122      37.024215 0.48801289E+03  0.11812612E+05                                 9.829381                            7.474320      -0.291419       1.901739                    0.998743      28.801406      84.088121       0.589452       0.429283      -1.055858      -0.008461      -0.045329      -0.013829       0.048141      -0.006483      -0.000069      -0.014049       0.035835       0.009909      -0.027051       0.009075       0.017976             11.751763       6.162824       2.686186       0.253902      20.725860       0.624584       8.366605           0.000000
          211              C      13.865823       6.426945       1.078836      -0.072721      30.386403 0.42035025E+03  0.98626951E+04                                 8.635580                            7.005432      -0.139812       1.951333                    0.997796      28.880205      84.701812       0.596255       0.437814      -1.044226      -0.000542      -0.000606       0.012929       0.012955      -0.006682      -0.004932      -0.000235       0.069078       0.006794      -0.036325       0.001543       0.034781              9.550799       5.638407       1.835832       0.362429      14.866765       0.032177       8.147225           0.000000
          212              C      13.786163       5.244698       1.792359      -0.043982      37.025258 0.48833885E+03  0.11820871E+05                                 9.812960                            7.464164      -0.343309       1.884392                    0.998559      28.802484      84.055307       0.591433       0.427831      -1.056896       0.003531       0.045943      -0.011016       0.047377      -0.002181      -0.000421       0.015081       0.031385       0.028493      -0.026812       0.010736       0.016075             11.759790       6.141325       2.342531       0.407691      20.719633      -0.467311       8.418411           0.000000
          213              C      13.583186       3.854353       1.296622       0.429563      25.789739 0.31164007E+03  0.68030775E+04                                 7.986909                            6.250253      -0.121858       2.001679                    0.999209      24.054321      68.643569       0.596871       0.470081      -1.023096      -0.011384      -0.038131      -0.017787       0.043588      -0.009104       0.001616      -0.021557       0.096313      -0.181663      -0.069576      -0.009808       0.079383              9.093946       5.003939       1.090077       1.026075      12.146289       2.196178      10.131611           0.000000
          214              C      13.626843       3.783086       3.610062       0.443407      25.672446 0.30890940E+03  0.67190692E+04                                 7.937308                            6.209980      -0.068571       2.020492                    0.999408      23.776316      67.412992       0.601516       0.468145      -1.025612       0.002372      -0.043175       0.021616       0.048342      -0.017339       0.006088       0.020535       0.099369      -0.171508      -0.067594      -0.013663       0.081257              8.960676       4.829975       0.548573       0.573259      11.721396      -1.918831      10.330658           0.000000
          215              C      13.841160       5.202456       3.190354      -0.046449      36.512254 0.49197081E+03  0.11931212E+05                                 9.722512                            7.498145      -0.319465       1.892154                    0.998664      28.852676      84.288953       0.589334       0.428548      -1.056423       0.011197       0.047035       0.014839       0.050576      -0.008925      -0.001029      -0.017206       0.030140       0.019336      -0.028862       0.011227       0.017635             11.455360       6.057955       1.956662       0.587112      19.841817       0.992401       8.466307           0.000000
          216              C      14.010119       6.332873       3.967545      -0.071192      30.269693 0.42152380E+03  0.98987875E+04                                 8.620943                            7.023590      -0.139698       1.951669                    0.997635      28.893492      84.823937       0.594318       0.438862      -1.043427       0.001771       0.002039      -0.011990       0.012290      -0.004771      -0.004655       0.001611       0.064938       0.001140      -0.033056      -0.000260       0.033316              9.470322       5.518524       1.117233       0.209665      14.483987      -0.169996       8.408457           0.000000
          217              C      14.118553       7.512528       3.248870      -0.040311      36.022617 0.48128942E+03  0.11600852E+05                                 9.632255                            7.411108      -0.233066       1.923720                    0.998853      28.518457      82.883951       0.593788       0.427948      -1.057471      -0.007378      -0.045633       0.013829       0.048249      -0.008246      -0.001328       0.017653       0.034744       0.023090      -0.030664       0.010602       0.020062             11.358798       5.910867       2.005411      -0.037285      19.951144      -1.205662       8.214384           0.000000
          218              C       0.220270       8.899504       3.732657       0.437292      24.973372 0.31057939E+03  0.67618532E+04                                 7.790430                            6.229002      -0.015955       2.037769                    0.999531      23.789398      67.395965       0.600506       0.468485      -1.025828       0.002909       0.038422       0.021244       0.044000      -0.020028      -0.017375      -0.016215       0.095131      -0.175501      -0.067978      -0.014275       0.082252              8.600392       4.748452       0.792470       0.290437      11.500127       1.258555       9.552598           0.000000
          219              C      12.968300       1.687073       2.409661      -0.136194      30.050873 0.40585499E+03  0.94631757E+04                                 8.681413                            6.808450      -0.457394       1.858142                    0.996338      29.194460      86.059763       0.613314       0.428309      -1.047335       0.066533       0.068335       0.000743       0.095377       0.048630      -0.010981      -0.002957      -0.066414      -0.121012      -0.048158      -0.031400       0.079558             10.410432       9.603842      -3.138810       0.752196      15.122054      -0.132779       6.505400          -0.000000
          220              C      14.045555       0.625331       2.388027       0.167715      31.273495 0.38567296E+03  0.87717076E+04                                 8.868724                            6.675430       0.052112       2.046728                    0.999423      25.251286      70.662792       0.621542       0.433282      -1.057050      -0.012801       0.025751       0.003054       0.028919      -0.008320       0.018844       0.014354       0.012713      -0.058540      -0.034756       0.010283       0.024473             10.745191      10.368023      -5.642643      -0.892057      14.370104      -2.228849       7.497445          -0.000000
          221              C      13.995519      25.481800       3.285752      -0.195488      32.403694 0.43449390E+03  0.10195973E+05                                 8.773428                            6.908914       0.333958       2.083628                    0.999522      29.378078      83.908821       0.633569       0.411972      -1.068889       0.010973      -0.009869       0.008293       0.016929       0.008464      -0.000224       0.008633       0.031896      -0.007661      -0.020712       0.001207       0.019506              9.978951       9.220586      -3.588209      -0.837333      12.191154      -3.434895       8.525112          -0.000000
          222              C       0.818430      24.520608       3.251137       0.123927      26.595560 0.33186528E+03  0.73392853E+04                                 7.953093                            6.209994       0.081574       2.052875                    0.999416      25.874044      73.656775       0.635568       0.435765      -1.045524       0.022856       0.023927      -0.036848       0.049524       0.037547       0.016212       0.020926      -0.030896       0.033891      -0.046317      -0.005753       0.052070              8.987254       8.937007      -2.593990      -1.623875       9.506643      -2.742019       8.518110           0.000000
          223              C       1.844373      25.561100       1.483502       0.096025      26.206639 0.34128436E+03  0.75825219E+04                                 7.788361                            6.251411       0.149950       2.063841                    0.999658      26.199796      74.177754       0.642004       0.429409      -1.051871      -0.022753      -0.027989       0.033938       0.049527       0.038331      -0.001434       0.007002       0.001949       0.081285      -0.052348       0.022085       0.030262              8.684414       9.142995      -3.617827      -1.134390       9.530504      -0.992680       7.379741          -0.000000
          224              C       0.896956       0.648655       1.467843      -0.193206      31.419569 0.45035557E+03  0.10678063E+05                                 8.628367                            7.072505       0.208949       2.045238                    0.999335      29.535628      85.179094       0.620222       0.416507      -1.064498       0.010061       0.000613       0.003011       0.010520       0.008221       0.000586      -0.008857      -0.014958       0.021420      -0.015532       0.000046       0.015486              9.531993      10.157510      -4.465540      -1.404604      11.154430      -0.585524       7.284038          -0.000000
          225              C      10.274881      16.223630       5.223165       0.567501      23.796611 0.26157635E+03  0.54815778E+04                                 7.671054                            5.745249       0.001514       2.048979                    0.999714      22.889453      64.612087       0.617659       0.473206      -1.018423      -0.002656      -0.022164      -0.053573       0.058037      -0.009868       0.003455      -0.016027       0.149547      -0.135731      -0.065282      -0.032904       0.098186              9.227507       4.368586      -0.114654      -0.000595      11.254516       3.378153      12.059418           0.000000
          226              C      10.302804      17.233023       6.346506      -0.021191      36.354313 0.47245885E+03  0.11301605E+05                                 9.642502                            7.301967      -0.018222       1.994492                    0.999407      27.979427      80.221968       0.605038       0.423201      -1.063595      -0.002579       0.019899       0.041380       0.045988      -0.002792       0.000504      -0.014883       0.017320       0.003452      -0.019946       0.007300       0.012646             11.699853       5.385359       0.236190      -0.257379      16.038795       5.630094      13.675405           0.000000
          227              C      10.411947      18.563764       6.057635      -0.163324      34.932115 0.47790585E+03  0.11547938E+05                                 9.410369                            7.378888      -0.041526       1.949179                    0.999483      30.668349      90.489695       0.593298       0.427239      -1.053426      -0.001969       0.002955       0.006492       0.007399      -0.004228       0.001671      -0.024325       0.051303       0.039247      -0.042950       0.017580       0.025371             10.968811       5.524673       0.477497      -0.089233      16.574775       5.106488      10.806985           0.000001
          228              C      10.411522      19.552165       7.088669       0.075836      31.696896 0.43362635E+03  0.10209967E+05                                 8.946213                            7.105249      -0.301165       1.916675                    0.998976      27.246943      78.944848       0.595831       0.436590      -1.049422       0.001590       0.007963      -0.012788       0.015148       0.002330       0.001434       0.009263      -0.038964       0.005575      -0.020588      -0.002256       0.022845             10.380639       5.403073       0.507296      -0.107219      16.201101       3.843781       9.537744           0.000000
          229              C      10.477008      20.923074       6.786611      -0.149122      30.896375 0.46072697E+03  0.11038686E+05                                 8.644809                            7.230399       0.006330       1.972467                    0.998826      30.252932      89.077360       0.600787       0.425512      -1.053798      -0.003372      -0.004857       0.005786       0.008273      -0.001064       0.000935      -0.010951       0.007142       0.077010      -0.019152      -0.009233       0.028385              9.452058       5.873792       0.432902      -0.147571      13.697729       2.351624       8.784652           0.000000
          230              C      10.457589      21.853945       7.799102      -0.139425      31.058166 0.50373962E+03  0.12390580E+05                                 8.834560                            7.679336      -0.273774       1.875474                    0.998162      31.408997      94.925283       0.567215       0.439008      -1.041469      -0.003046      -0.019293       0.013107       0.023522       0.000596       0.002114      -0.021350      -0.015262      -0.017257      -0.020738      -0.004501       0.025240              9.555260       6.680625       0.242570      -0.179366      11.814469       2.586995      10.170687          -0.000000
          231              C      10.387567      21.427900       9.164542      -0.031467      35.880658 0.49063558E+03  0.11891560E+05                                 9.678820                            7.527190      -0.256241       1.918152                    0.998409      28.654030      83.701735       0.583564       0.433050      -1.053595       0.000343      -0.024675      -0.041226       0.048048      -0.003473       0.002256      -0.019819       0.017704       0.012136      -0.024670       0.005695       0.018975             11.664810       6.065200       0.607476       0.060410      15.653726       5.423706      13.275504           0.000000
          232              C      10.316837      20.097160       9.463921      -0.156325      33.577056 0.47739814E+03  0.11541942E+05                                 9.188519                            7.396252      -0.072922       1.941813                    0.999247      30.658423      90.724507       0.589568       0.429709      -1.051058       0.003912      -0.001540      -0.003750       0.005633      -0.001444       0.000248      -0.023900       0.056018       0.033036      -0.043937       0.020990       0.022947             10.539604       5.636294       0.611748       0.026752      15.675004       4.490836      10.307513           0.000001
          233              C      10.319247      19.108758       8.426294       0.074818      31.783044 0.43881469E+03  0.10354487E+05                                 8.949248                            7.143419      -0.320890       1.909769                    0.998808      27.268369      78.882897       0.595246       0.436076      -1.050583      -0.002252      -0.008323       0.010593       0.013658       0.000944       0.001005       0.013691      -0.037956       0.007536      -0.020282      -0.005534       0.025817             10.329484       5.387769       0.685848      -0.079192      16.146765       3.660791       9.453920           0.000000
          234              C      10.220451      17.730075       8.726703      -0.148585      31.249003 0.45381762E+03  0.10782763E+05                                 8.590316                            7.099486       0.232611       2.039927                    0.999813      29.827330      86.162726       0.618947       0.416489      -1.064312       0.002269       0.005737      -0.007766       0.009918       0.000603      -0.000466      -0.015979      -0.002370       0.087431      -0.018781      -0.015705       0.034486              9.373857       5.331972       0.565609      -0.175310      13.995673       2.336950       8.793925           0.000001
          235              C      10.216908      16.802573       7.705147      -0.126107      31.343674 0.48496292E+03  0.11774399E+05                                 8.761798                            7.458096      -0.005595       1.958985                    0.999581      30.739410      91.242034       0.586539       0.430109      -1.050511       0.003773       0.019991      -0.015969       0.025863      -0.000445       0.002909      -0.021191      -0.003817      -0.013043      -0.021914       0.000216       0.021698              9.404952       5.381287       0.177484      -0.376735      12.552473       2.479688      10.281097           0.000000
          236              C      10.414924      22.474870      10.253062       0.568783      23.316546 0.27462108E+03  0.58478263E+04                                 7.698656                            5.959731      -0.194670       1.981318                    0.999205      23.509809      67.741999       0.593055       0.485010      -1.008285       0.002710       0.028157       0.050794       0.058140       0.001238      -0.008322      -0.012235       0.136135      -0.109743      -0.057152      -0.029798       0.086950              9.176475       4.868620       0.101427       0.220262      10.452591       3.812477      12.208214          -0.000000
          237              C       6.019442      24.593689       1.876218       0.111156      27.942410 0.33628507E+03  0.74487350E+04                                 8.171915                            6.220636       0.072260       2.043102                    0.999561      26.021555      73.716039       0.640823       0.431512      -1.049910      -0.026115       0.023880       0.037589       0.051625      -0.033305       0.013765      -0.017768      -0.017442       0.053213      -0.043297      -0.001166       0.044463              9.409797       9.878198       2.306670      -2.336607      10.554882       2.785990       7.796311          -0.000000
          238              C       6.980325      25.585460       1.831301      -0.197405      32.886832 0.42887195E+03  0.10023230E+05                                 8.824030                            6.843265       0.344379       2.087177                    0.999644      29.234157      83.108639       0.640023       0.409478      -1.071378      -0.000887      -0.012765       0.000142       0.012796      -0.001967      -0.006968      -0.003754       0.040160      -0.014975      -0.018979      -0.005285       0.024263             10.099776       9.908025       3.210701      -1.900641      12.942785       2.795628       7.448517          -0.000000
          239              C       6.814201       0.822027       2.578204       0.162736      32.546750 0.38150529E+03  0.86376689E+04                                 9.022423                            6.582437       0.051778       2.042672                    0.999305      25.188023      69.909894       0.635193       0.425897      -1.063534       0.021938       0.022706      -0.001015       0.031589       0.014020       0.012324      -0.013468       0.002506      -0.034284      -0.028215       0.008425       0.019790             11.049475      11.556236       5.072410      -2.318828      14.776058       1.663419       6.816132          -0.000000
          240              C       5.663240       0.929575       3.352921      -0.184713      33.798540 0.46861451E+03  0.11256758E+05                                 9.167771                            7.282906       0.006356       1.980109                    0.998695      30.028032      88.052047       0.600736       0.424448      -1.056205      -0.010373      -0.005046       0.007153       0.013573      -0.007185       0.015882       0.002177      -0.018908       0.047966      -0.025839       0.003489       0.022351             10.310873      11.733080       3.512169      -3.148282      11.891048       0.893869       7.308490           0.000000
          241              C       4.746298      25.818178       3.352921       0.090379      28.572167 0.36857244E+03  0.83851200E+04                                 8.389014                            6.592418      -0.179258       1.953359                    0.998799      27.097677      78.773700       0.608866       0.442179      -1.039545       0.035617      -0.029456      -0.024319       0.052227      -0.038943       0.011881      -0.015164       0.003169       0.101946      -0.056052       0.008029       0.048023              9.484045       9.830036       2.648782      -2.062144      11.208391       2.042305       7.413709           0.000000
          242              C       7.876289       1.888952       2.585415      -0.131830      29.945940 0.40293058E+03  0.93806285E+04                                 8.678298                            6.799585      -0.470396       1.856326                    0.996139      29.096881      85.784490       0.611418       0.430295      -1.045834      -0.068504       0.065398       0.006628       0.094940      -0.053317      -0.000927       0.001751      -0.074147      -0.111575      -0.046344      -0.037224       0.083568             10.389031       9.830967       3.176223      -0.701473      15.098763      -0.188743       6.237364          -0.000000
          243              C       7.118667       3.978745       1.428489       0.443495      25.402330 0.30742252E+03  0.66828720E+04                                 7.901092                            6.199827      -0.104342       2.008417                    0.999202      23.827285      67.677021       0.600930       0.468872      -1.024569       0.006459      -0.042233      -0.017301       0.046094       0.008079      -0.015791      -0.021499       0.094450      -0.161953      -0.065277      -0.012048       0.077326              8.940404       4.817563      -1.112371      -0.202802      12.218216       2.300278       9.785433           0.000000
          244              C       6.943472       5.397597       1.854172      -0.047122      37.024213 0.48801285E+03  0.11812611E+05                                 9.829381                            7.474320      -0.291419       1.901739                    0.998743      28.801405      84.088119       0.589452       0.429283      -1.055858      -0.008461       0.045329      -0.013829       0.048141       0.006483      -0.000069       0.014049       0.035835       0.009909      -0.027051       0.009075       0.017976             11.751763       6.162824      -2.686186       0.253902      20.725860      -0.624584       8.366605           0.000000
          245              C       6.778623       6.530605       1.078836      -0.072721      30.386405 0.42035030E+03  0.98626963E+04                                 8.635581                            7.005433      -0.139812       1.951333                    0.997796      28.880206      84.701817       0.596255       0.437814      -1.044226      -0.000542       0.000606       0.012929       0.012955       0.006682      -0.004932       0.000235       0.069078       0.006794      -0.036325       0.001543       0.034781              9.550800       5.638408      -1.835833       0.362429      14.866767      -0.032177       8.147225           0.000000
          246              C       6.698963       7.712852       1.792359      -0.043982      37.025257 0.48833885E+03  0.11820871E+05                                 9.812960                            7.464164      -0.343309       1.884392                    0.998559      28.802484      84.055308       0.591433       0.427831      -1.056896       0.003531      -0.045943      -0.011016       0.047377       0.002181      -0.000421      -0.015081       0.031385       0.028493      -0.026812       0.010736       0.016075             11.759790       6.141325      -2.342532       0.407691      20.719633       0.467311       8.418411           0.000000
          247              C       6.495986       9.103197       1.296622       0.429563      25.789738 0.31164006E+03  0.68030773E+04                                 7.986909                            6.250253      -0.121858       2.001679                    0.999209      24.054321      68.643570       0.596871       0.470082      -1.023096      -0.011384       0.038131      -0.017787       0.043588       0.009104       0.001616       0.021557       0.096313      -0.181663      -0.069576      -0.009808       0.079383              9.093947       5.003939      -1.090077       1.026075      12.146289      -2.196178      10.131612           0.000000
          248              C       6.539643       9.174464       3.610062       0.443407      25.672446 0.30890940E+03  0.67190691E+04                                 7.937308                            6.209980      -0.068572       2.020492                    0.999408      23.776316      67.412993       0.601516       0.468145      -1.025612       0.002372       0.043175       0.021616       0.048342       0.017339       0.006088      -0.020535       0.099369      -0.171508      -0.067594      -0.013663       0.081257              8.960676       4.829975      -0.548573       0.573259      11.721396       1.918831      10.330658           0.000000
          249              C       6.753960       7.755094       3.190354      -0.046449      36.512251 0.49197077E+03  0.11931210E+05                                 9.722512                            7.498145      -0.319465       1.892154                    0.998664      28.852675      84.288951       0.589334       0.428548      -1.056423       0.011197      -0.047035       0.014839       0.050576       0.008925      -0.001029       0.017206       0.030140       0.019336      -0.028862       0.011227       0.017635             11.455360       6.057955      -1.956662       0.587112      19.841817      -0.992401       8.466307           0.000000
          250              C       6.922919       6.624677       3.967545      -0.071192      30.269695 0.42152383E+03  0.98987883E+04                                 8.620944                            7.023590      -0.139698       1.951669                    0.997635      28.893493      84.823942       0.594318       0.438862      -1.043427       0.001771      -0.002039      -0.011990       0.012290       0.004771      -0.004655      -0.001610       0.064938       0.001140      -0.033056      -0.000260       0.033316              9.470323       5.518524      -1.117233       0.209665      14.483987       0.169996       8.408457           0.000000
          251              C       7.031353       5.445022       3.248870      -0.040311      36.022617 0.48128942E+03  0.11600852E+05                                 9.632255                            7.411108      -0.233066       1.923720                    0.998853      28.518457      82.883951       0.593788       0.427948      -1.057471      -0.007378       0.045633       0.013829       0.048249       0.008246      -0.001328      -0.017653       0.034744       0.023090      -0.030664       0.010602       0.020062             11.358798       5.910867      -2.005411      -0.037286      19.951144       1.205662       8.214384           0.000000
          252              C       7.307470       4.058046       3.732657       0.437292      24.973372 0.31057940E+03  0.67618534E+04                                 7.790431                            6.229002      -0.015955       2.037769                    0.999531      23.789398      67.395966       0.600506       0.468485      -1.025828       0.002908      -0.038422       0.021244       0.044000       0.020028      -0.017375       0.016215       0.095131      -0.175501      -0.067978      -0.014275       0.082252              8.600393       4.748452      -0.792470       0.290437      11.500127      -1.258555       9.552598           0.000000
          253              C       5.881100      11.270477       2.409661      -0.136194      30.050871 0.40585496E+03  0.94631747E+04                                 8.681413                            6.808450      -0.457394       1.858142                    0.996338      29.194459      86.059761       0.613314       0.428309      -1.047335       0.066533      -0.068335       0.000743       0.095377      -0.048630      -0.010981       0.002957      -0.066414      -0.121012      -0.048158      -0.031400       0.079558             10.410431       9.603842       3.138810       0.752195      15.122053       0.132779       6.505399          -0.000000
          254              C       6.958355      12.332219       2.388027       0.167715      31.273496 0.38567297E+03  0.87717076E+04                                 8.868724                            6.675430       0.052112       2.046728                    0.999423      25.251286      70.662791       0.621542       0.433282      -1.057050      -0.012801      -0.025751       0.003054       0.028919       0.008320       0.018844      -0.014354       0.012713      -0.058540      -0.034756       0.010283       0.024473             10.745190      10.368022       5.642643      -0.892057      14.370104       2.228849       7.497445          -0.000000
          255              C       6.908319      13.390850       3.285752      -0.195488      32.403694 0.43449391E+03  0.10195973E+05                                 8.773428                            6.908914       0.333958       2.083628                    0.999522      29.378078      83.908821       0.633569       0.411972      -1.068889       0.010973       0.009869       0.008293       0.016929      -0.008464      -0.000224      -0.008633       0.031896      -0.007661      -0.020712       0.001207       0.019506              9.978951       9.220586       3.588209      -0.837333      12.191154       3.434895       8.525112          -0.000000
          256              C       7.905630      14.352042       3.251137       0.123927      26.595561 0.33186528E+03  0.73392854E+04                                 7.953093                            6.209994       0.081574       2.052875                    0.999416      25.874045      73.656776       0.635568       0.435764      -1.045524       0.022856      -0.023927      -0.036848       0.049524      -0.037547       0.016212      -0.020926      -0.030896       0.033891      -0.046317      -0.005753       0.052070              8.987253       8.937007       2.593990      -1.623875       9.506643       2.742019       8.518110          -0.000000
          257              C       8.931573      13.311550       1.483502       0.096025      26.206639 0.34128436E+03  0.75825219E+04                                 7.788361                            6.251411       0.149950       2.063841                    0.999658      26.199796      74.177755       0.642004       0.429409      -1.051871      -0.022753       0.027989       0.033938       0.049527      -0.038331      -0.001434      -0.007002       0.001949       0.081285      -0.052348       0.022085       0.030262              8.684414       9.142995       3.617827      -1.134390       9.530505       0.992680       7.379741          -0.000000
          258              C       7.984156      12.308895       1.467843      -0.193206      31.419569 0.45035557E+03  0.10678063E+05                                 8.628367                            7.072505       0.208949       2.045238                    0.999335      29.535628      85.179094       0.620222       0.416507      -1.064498       0.010061      -0.000613       0.003011       0.010520      -0.008221       0.000586       0.008857      -0.014958       0.021420      -0.015532       0.000046       0.015486              9.531993      10.157510       4.465540      -1.404604      11.154430       0.585524       7.284038          -0.000000
          259              C       3.187681      22.649020       5.223165       0.567501      23.796611 0.26157635E+03  0.54815778E+04                                 7.671054                            5.745249       0.001514       2.048979                    0.999714      22.889453      64.612087       0.617659       0.473206      -1.018423      -0.002656       0.022164      -0.053573       0.058037       0.009868       0.003455       0.016027       0.149547      -0.135731      -0.065282      -0.032904       0.098186              9.227507       4.368586       0.114654      -0.000595      11.254516      -3.378153      12.059418           0.000000
          260              C       3.215604      21.639627       6.346506      -0.021191      36.354311 0.47245882E+03  0.11301604E+05                                 9.642502                            7.301967      -0.018222       1.994492                    0.999407      27.979426      80.221964       0.605038       0.423201      -1.063595      -0.002579      -0.019899       0.041380       0.045988       0.002792       0.000504       0.014883       0.017320       0.003452      -0.019946       0.007300       0.012646             11.699852       5.385359      -0.236190      -0.257379      16.038794      -5.630094      13.675404           0.000000
          261              C       3.324747      20.308886       6.057635      -0.163324      34.932114 0.47790584E+03  0.11547938E+05                                 9.410369                            7.378889      -0.041526       1.949179                    0.999483      30.668349      90.489697       0.593298       0.427239      -1.053426      -0.001969      -0.002955       0.006492       0.007399       0.004228       0.001671       0.024325       0.051303       0.039247      -0.042950       0.017580       0.025371             10.968811       5.524673      -0.477497      -0.089233      16.574775      -5.106488      10.806986           0.000000
          262              C       3.324322      19.320485       7.088669       0.075836      31.696896 0.43362636E+03  0.10209967E+05                                 8.946213                            7.105249      -0.301165       1.916675                    0.998976      27.246943      78.944847       0.595831       0.436590      -1.049422       0.001590      -0.007963      -0.012788       0.015148      -0.002330       0.001434      -0.009263      -0.038964       0.005575      -0.020588      -0.002256       0.022845             10.380639       5.403073      -0.507296      -0.107219      16.201100      -3.843781       9.537744           0.000000
          263              C       3.389808      17.949576       6.786611      -0.149122      30.896374 0.46072695E+03  0.11038686E+05                                 8.644809                            7.230399       0.006330       1.972467                    0.998826      30.252931      89.077357       0.600786       0.425512      -1.053798      -0.003372       0.004857       0.005786       0.008273       0.001064       0.000935       0.010951       0.007142       0.077010      -0.019152      -0.009233       0.028385              9.452058       5.873792      -0.432902      -0.147571      13.697729      -2.351624       8.784652           0.000000
          264              C       3.370389      17.018705       7.799102      -0.139425      31.058165 0.50373959E+03  0.12390579E+05                                 8.834560                            7.679336      -0.273774       1.875474                    0.998162      31.408996      94.925281       0.567215       0.439008      -1.041469      -0.003046       0.019293       0.013107       0.023522      -0.000596       0.002114       0.021350      -0.015262      -0.017257      -0.020738      -0.004501       0.025240              9.555260       6.680625      -0.242570      -0.179366      11.814469      -2.586995      10.170687           0.000000
          265              C       3.300367      17.444750       9.164542      -0.031467      35.880658 0.49063558E+03  0.11891560E+05                                 9.678820                            7.527190      -0.256241       1.918152                    0.998409      28.654030      83.701735       0.583564       0.433050      -1.053595       0.000343       0.024675      -0.041226       0.048048       0.003473       0.002256       0.019819       0.017704       0.012136      -0.024670       0.005695       0.018975             11.664810       6.065200      -0.607476       0.060410      15.653726      -5.423706      13.275504          -0.000000
          266              C       3.229637      18.775490       9.463921      -0.156325      33.577056 0.47739814E+03  0.11541942E+05                                 9.188519                            7.396252      -0.072922       1.941813                    0.999247      30.658423      90.724507       0.589568       0.429709      -1.051058       0.003912       0.001540      -0.003750       0.005633       0.001444       0.000248       0.023900       0.056018       0.033036      -0.043937       0.020990       0.022947             10.539603       5.636294      -0.611748       0.026752      15.675003      -4.490836      10.307513           0.000001
          267              C       3.232047      19.763892       8.426294       0.074818      31.783041 0.43881465E+03  0.10354486E+05                                 8.949248                            7.143419      -0.320890       1.909769                    0.998808      27.268368      78.882897       0.595246       0.436076      -1.050583      -0.002252       0.008323       0.010593       0.013658      -0.000944       0.001005      -0.013691      -0.037956       0.007536      -0.020282      -0.005534       0.025817             10.329485       5.387769      -0.685848      -0.079192      16.146765      -3.660791       9.453920           0.000000
          268              C       3.133251      21.142575       8.726703      -0.148585      31.249006 0.45381767E+03  0.10782764E+05                                 8.590316                            7.099487       0.232611       2.039927                    0.999813      29.827331      86.162728       0.618947       0.416489      -1.064312       0.002269      -0.005737      -0.007766       0.009918      -0.000603      -0.000466       0.015979      -0.002370       0.087431      -0.018781      -0.015705       0.034486              9.373857       5.331972      -0.565609      -0.175310      13.995674      -2.336950       8.793925           0.000001
          269              C       3.129708      22.070077       7.705147      -0.126107      31.343673 0.48496291E+03  0.11774398E+05                                 8.761799                            7.458097      -0.005595       1.958985                    0.999581      30.739410      91.242036       0.586539       0.430109      -1.050511       0.003773      -0.019991      -0.015969       0.025863       0.000445       0.002909       0.021191      -0.003817      -0.013043      -0.021914       0.000216       0.021698              9.404952       5.381287      -0.177484      -0.376735      12.552473      -2.479688      10.281097           0.000000
          270              C       3.327724      16.397780      10.253062       0.568783      23.316546 0.27462108E+03  0.58478263E+04                                 7.698656                            5.959731      -0.194670       1.981318                    0.999205      23.509809      67.741998       0.593055       0.485010      -1.008285       0.002710      -0.028157       0.050794       0.058140      -0.001238      -0.008322       0.012235       0.136135      -0.109743      -0.057152      -0.029798       0.086950              9.176475       4.868620      -0.101427       0.220262      10.452591      -3.812477      12.208213          -0.000000
          271              C       1.067758      14.278961      12.178318       0.111156      27.942409 0.33628506E+03  0.74487348E+04                                 8.171914                            6.220636       0.072260       2.043102                    0.999561      26.021554      73.716036       0.640823       0.431512      -1.049910       0.026115      -0.023880       0.037589       0.051625      -0.033305      -0.013765       0.017768      -0.017442       0.053213      -0.043297      -0.001166       0.044463              9.409797       9.878197       2.306670       2.336607      10.554882      -2.785990       7.796311          -0.000000
          272              C       0.106875      13.287190      12.133401      -0.197405      32.886830 0.42887191E+03  0.10023229E+05                                 8.824030                            6.843265       0.344379       2.087177                    0.999644      29.234155      83.108632       0.640023       0.409478      -1.071378       0.000887       0.012765       0.000142       0.012796      -0.001967       0.006968       0.003754       0.040160      -0.014975      -0.018979      -0.005285       0.024263             10.099776       9.908024       3.210701       1.900640      12.942785      -2.795629       7.448517          -0.000000
          273              C       0.272999      12.135523      12.880304       0.162736      32.546750 0.38150529E+03  0.86376688E+04                                 9.022422                            6.582437       0.051778       2.042672                    0.999305      25.188023      69.909891       0.635193       0.425897      -1.063534      -0.021938      -0.022706      -0.001015       0.031589       0.014020      -0.012324       0.013468       0.002506      -0.034284      -0.028215       0.008425       0.019790             11.049474      11.556236       5.072410       2.318828      14.776057      -1.663419       6.816131          -0.000000
          274              C       1.423960      12.027975      13.655021      -0.184713      33.798540 0.46861451E+03  0.11256758E+05                                 9.167771                            7.282905       0.006356       1.980109                    0.998695      30.028032      88.052046       0.600736       0.424448      -1.056205       0.010373       0.005046       0.007153       0.013573      -0.007185      -0.015882      -0.002177      -0.018908       0.047966      -0.025839       0.003489       0.022351             10.310873      11.733080       3.512170       3.148282      11.891047      -0.893869       7.308490           0.000000
          275              C       2.340902      13.054472      13.655021       0.090379      28.572165 0.36857242E+03  0.83851194E+04                                 8.389014                            6.592418      -0.179258       1.953359                    0.998799      27.097676      78.773699       0.608866       0.442179      -1.039544      -0.035617       0.029456      -0.024319       0.052227      -0.038943      -0.011881       0.015164       0.003169       0.101946      -0.056052       0.008029       0.048023              9.484046       9.830036       2.648782       2.062144      11.208391      -2.042305       7.413709           0.000000
          276              C      13.385311      11.068598      12.887515      -0.131830      29.945941 0.40293060E+03  0.93806290E+04                                 8.678298                            6.799586      -0.470396       1.856326                    0.996139      29.096882      85.784495       0.611418       0.430295      -1.045834       0.068504      -0.065398       0.006628       0.094940      -0.053317       0.000927      -0.001751      -0.074147      -0.111575      -0.046344      -0.037224       0.083568             10.389032       9.830967       3.176223       0.701473      15.098764       0.188743       6.237364           0.000000
          277              C      -0.031467       8.978805      11.730589       0.443495      25.402330 0.30742252E+03  0.66828720E+04                                 7.901092                            6.199827      -0.104342       2.008417                    0.999202      23.827285      67.677021       0.600930       0.468872      -1.024569      -0.006459       0.042233      -0.017301       0.046094       0.008079       0.015791       0.021499       0.094450      -0.161953      -0.065277      -0.012048       0.077326              8.940404       4.817563      -1.112371       0.202802      12.218216      -2.300278       9.785433           0.000000
          278              C       0.143728       7.559953      12.156272      -0.047122      37.024213 0.48801285E+03  0.11812611E+05                                 9.829381                            7.474320      -0.291419       1.901739                    0.998743      28.801405      84.088118       0.589452       0.429283      -1.055858       0.008461      -0.045329      -0.013829       0.048141       0.006483       0.000069      -0.014049       0.035835       0.009909      -0.027051       0.009075       0.017976             11.751763       6.162824      -2.686186      -0.253902      20.725859       0.624584       8.366605           0.000000
          279              C       0.308577       6.426945      11.380936      -0.072721      30.386406 0.42035032E+03  0.98626970E+04                                 8.635581                            7.005433      -0.139812       1.951333                    0.997796      28.880207      84.701817       0.596255       0.437814      -1.044226       0.000542      -0.000606       0.012929       0.012955       0.006682       0.004932      -0.000235       0.069078       0.006794      -0.036325       0.001543       0.034781              9.550800       5.638408      -1.835833      -0.362429      14.866766       0.032177       8.147225           0.000000
          280              C       0.388237       5.244698      12.094459      -0.043982      37.025257 0.48833885E+03  0.11820871E+05                                 9.812960                            7.464164      -0.343309       1.884392                    0.998559      28.802484      84.055309       0.591433       0.427831      -1.056896      -0.003531       0.045943      -0.011016       0.047377       0.002181       0.000421       0.015081       0.031385       0.028493      -0.026812       0.010736       0.016075             11.759790       6.141325      -2.342532      -0.407691      20.719633      -0.467311       8.418411           0.000000
          281              C       0.591214       3.854353      11.598722       0.429563      25.789739 0.31164007E+03  0.68030776E+04                                 7.986909                            6.250253      -0.121857       2.001679                    0.999209      24.054321      68.643569       0.596871       0.470082      -1.023096       0.011384      -0.038131      -0.017787       0.043588       0.009104      -0.001616      -0.021557       0.096313      -0.181663      -0.069576      -0.009808       0.079383              9.093947       5.003939      -1.090077      -1.026075      12.146289       2.196178      10.131611           0.000000
          282              C       0.547557       3.783086      13.912162       0.443407      25.672446 0.30890940E+03  0.67190692E+04                                 7.937308                            6.209980      -0.068571       2.020492                    0.999408      23.776316      67.412992       0.601516       0.468145      -1.025612      -0.002372      -0.043175       0.021616       0.048342       0.017339      -0.006088       0.020535       0.099369      -0.171508      -0.067594      -0.013663       0.081257              8.960676       4.829975      -0.548573      -0.573259      11.721396      -1.918831      10.330658           0.000000
          283              C       0.333240       5.202456      13.492454      -0.046449      36.512251 0.49197076E+03  0.11931210E+05                                 9.722512                            7.498145      -0.319465       1.892154                    0.998664      28.852675      84.288952       0.589334       0.428548      -1.056423      -0.011197       0.047035       0.014839       0.050576       0.008925       0.001029      -0.017206       0.030140       0.019336      -0.028862       0.011227       0.017635             11.455360       6.057955      -1.956662      -0.587112      19.841817       0.992401       8.466307           0.000000
          284              C       0.164281       6.332873      14.269645      -0.071192      30.269697 0.42152386E+03  0.98987893E+04                                 8.620944                            7.023591      -0.139698       1.951669                    0.997635      28.893494      84.823944       0.594318       0.438862      -1.043427      -0.001771       0.002039      -0.011990       0.012290       0.004771       0.004655       0.001610       0.064938       0.001140      -0.033056      -0.000260       0.033316              9.470323       5.518524      -1.117233      -0.209665      14.483988      -0.169996       8.408457           0.000000
          285              C       0.055847       7.512528      13.550970      -0.040311      36.022617 0.48128942E+03  0.11600852E+05                                 9.632255                            7.411108      -0.233066       1.923720                    0.998853      28.518457      82.883952       0.593788       0.427948      -1.057471       0.007378      -0.045633       0.013829       0.048249       0.008246       0.001328       0.017653       0.034744       0.023090      -0.030664       0.010602       0.020062             11.358798       5.910867      -2.005411       0.037285      19.951145      -1.205661       8.214384           0.000000
          286              C      13.954130       8.899504      14.034757       0.437292      24.973372 0.31057939E+03  0.67618531E+04                                 7.790431                            6.229002      -0.015955       2.037769                    0.999531      23.789398      67.395967       0.600506       0.468485      -1.025828      -0.002908       0.038422       0.021244       0.044000       0.020028       0.017375      -0.016215       0.095131      -0.175501      -0.067978      -0.014275       0.082252              8.600393       4.748452      -0.792470      -0.290437      11.500127       1.258555       9.552599           0.000000
          287              C       1.206100       1.687073      12.711761      -0.136194      30.050871 0.40585495E+03  0.94631747E+04                                 8.681413                            6.808450      -0.457394       1.858142                    0.996338      29.194459      86.059762       0.613314       0.428309      -1.047335      -0.066533       0.068335       0.000743       0.095377      -0.048630       0.010981      -0.002957      -0.066414      -0.121012      -0.048158      -0.031400       0.079558             10.410432       9.603842       3.138810      -0.752195      15.122054      -0.132779       6.505400          -0.000000
          288              C       0.128845       0.625331      12.690127       0.167715      31.273495 0.38567296E+03  0.87717076E+04                                 8.868724                            6.675430       0.052112       2.046728                    0.999423      25.251286      70.662792       0.621542       0.433282      -1.057050       0.012801       0.025751       0.003054       0.028919       0.008320      -0.018844       0.014354       0.012713      -0.058540      -0.034756       0.010283       0.024473             10.745191      10.368023       5.642643       0.892057      14.370104      -2.228849       7.497445          -0.000000
          289              C       0.178881      25.481800      13.587852      -0.195488      32.403695 0.43449393E+03  0.10195973E+05                                 8.773428                            6.908915       0.333958       2.083628                    0.999522      29.378079      83.908823       0.633569       0.411972      -1.068889      -0.010973      -0.009869       0.008293       0.016929      -0.008464       0.000224       0.008633       0.031896      -0.007661      -0.020712       0.001207       0.019506              9.978951       9.220586       3.588209       0.837333      12.191155      -3.434895       8.525112          -0.000000
          290              C      13.355970      24.520608      13.553237       0.123927      26.595561 0.33186530E+03  0.73392858E+04                                 7.953093                            6.209994       0.081574       2.052875                    0.999416      25.874045      73.656776       0.635568       0.435764      -1.045524      -0.022856       0.023927      -0.036848       0.049524      -0.037547      -0.016212       0.020926      -0.030896       0.033891      -0.046317      -0.005753       0.052070              8.987253       8.937007       2.593990       1.623875       9.506643      -2.742019       8.518110           0.000000
          291              C      12.330027      25.561100      11.785602       0.096025      26.206639 0.34128436E+03  0.75825219E+04                                 7.788361                            6.251411       0.149950       2.063841                    0.999658      26.199796      74.177753       0.642004       0.429409      -1.051871       0.022753      -0.027989       0.033938       0.049527      -0.038331       0.001434       0.007002       0.001949       0.081285      -0.052348       0.022085       0.030262              8.684413       9.142995       3.617827       1.134390       9.530504      -0.992680       7.379741          -0.000000
          292              C      13.277444       0.648655      11.769943      -0.193206      31.419569 0.45035557E+03  0.10678063E+05                                 8.628367                            7.072505       0.208949       2.045238                    0.999335      29.535628      85.179095       0.620222       0.416507      -1.064498      -0.010061       0.000613       0.003011       0.010520      -0.008221      -0.000586      -0.008857      -0.014958       0.021420      -0.015532       0.000046       0.015486              9.531993      10.157510       4.465540       1.404604      11.154430      -0.585524       7.284038          -0.000000
          293              C       3.899519      16.223630      15.525265       0.567501      23.796611 0.26157635E+03  0.54815778E+04                                 7.671054                            5.745249       0.001514       2.048979                    0.999714      22.889453      64.612086       0.617659       0.473206      -1.018423       0.002656      -0.022164      -0.053573       0.058037       0.009868      -0.003455      -0.016027       0.149547      -0.135731      -0.065282      -0.032904       0.098186              9.227507       4.368586       0.114654       0.000595      11.254516       3.378153      12.059418           0.000000
          294              C       3.871596      17.233023      16.648606      -0.021191      36.354313 0.47245885E+03  0.11301605E+05                                 9.642502                            7.301967      -0.018222       1.994492                    0.999407      27.979427      80.221968       0.605038       0.423201      -1.063595       0.002579       0.019899       0.041380       0.045988       0.002792      -0.000504      -0.014883       0.017320       0.003452      -0.019946       0.007300       0.012646             11.699853       5.385359      -0.236190       0.257379      16.038794       5.630095      13.675405           0.000000
          295              C       3.762453      18.563764      16.359735      -0.163324      34.932115 0.47790585E+03  0.11547938E+05                                 9.410369                            7.378889      -0.041526       1.949179                    0.999483      30.668349      90.489694       0.593298       0.427239      -1.053426       0.001969       0.002955       0.006492       0.007399       0.004228      -0.001671      -0.024325       0.051302       0.039247      -0.042950       0.017579       0.025371             10.968811       5.524673      -0.477497       0.089233      16.574776       5.106488      10.806985           0.000000
          296              C       3.762878      19.552165      17.390769       0.075836      31.696896 0.43362636E+03  0.10209967E+05                                 8.946213                            7.105249      -0.301165       1.916675                    0.998976      27.246943      78.944847       0.595831       0.436590      -1.049422      -0.001590       0.007963      -0.012788       0.015148      -0.002330      -0.001434       0.009263      -0.038964       0.005575      -0.020588      -0.002256       0.022845             10.380639       5.403073      -0.507297       0.107219      16.201101       3.843781       9.537743           0.000000
          297              C       3.697392      20.923074      17.088711      -0.149122      30.896375 0.46072698E+03  0.11038687E+05                                 8.644809                            7.230399       0.006330       1.972467                    0.998826      30.252932      89.077359       0.600786       0.425512      -1.053798       0.003372      -0.004857       0.005786       0.008273       0.001064      -0.000935      -0.010951       0.007142       0.077010      -0.019152      -0.009233       0.028385              9.452058       5.873792      -0.432902       0.147571      13.697730       2.351624       8.784652           0.000000
          298              C       3.716811      21.853945      18.101202      -0.139425      31.058166 0.50373962E+03  0.12390580E+05                                 8.834560                            7.679336      -0.273774       1.875474                    0.998162      31.408997      94.925283       0.567215       0.439008      -1.041469       0.003046      -0.019293       0.013107       0.023522      -0.000596      -0.002114      -0.021350      -0.015262      -0.017257      -0.020738      -0.004501       0.025240              9.555260       6.680625      -0.242570       0.179366      11.814469       2.586995      10.170687          -0.000000
          299              C       3.786833      21.427900      19.466642      -0.031467      35.880658 0.49063558E+03  0.11891560E+05                                 9.678820                            7.527190      -0.256241       1.918152                    0.998409      28.654030      83.701735       0.583564       0.433050      -1.053595      -0.000343      -0.024675      -0.041226       0.048048       0.003473      -0.002256      -0.019819       0.017704       0.012136      -0.024670       0.005695       0.018975             11.664810       6.065200      -0.607476      -0.060410      15.653727       5.423706      13.275504           0.000000
          300              C       3.857563      20.097160      19.766021      -0.156325      33.577056 0.47739813E+03  0.11541942E+05                                 9.188519                            7.396252      -0.072922       1.941813                    0.999247      30.658423      90.724506       0.589568       0.429709      -1.051058      -0.003912      -0.001540      -0.003750       0.005633       0.001444      -0.000248      -0.023900       0.056018       0.033036      -0.043937       0.020990       0.022947             10.539603       5.636294      -0.611748      -0.026752      15.675003       4.490836      10.307513           0.000001
          301              C       3.855153      19.108758      18.728394       0.074818      31.783041 0.43881465E+03  0.10354486E+05                                 8.949248                            7.143419      -0.320890       1.909769                    0.998808      27.268368      78.882897       0.595246       0.436076      -1.050583       0.002252      -0.008323       0.010593       0.013658      -0.000944      -0.001005       0.013691      -0.037956       0.007536      -0.020282      -0.005534       0.025817             10.329485       5.387769      -0.685849       0.079192      16.146765       3.660791       9.453920           0.000000
          302              C       3.953949      17.730075      19.028803      -0.148585      31.249003 0.45381762E+03  0.10782763E+05                                 8.590316                            7.099486       0.232611       2.039927                    0.999813      29.827330      86.162727       0.618947       0.416489      -1.064312      -0.002269       0.005737      -0.007766       0.009918      -0.000603       0.000466      -0.015979      -0.002370       0.087431      -0.018781      -0.015705       0.034486              9.373857       5.331972      -0.565609       0.175310      13.995673       2.336950       8.793925           0.000001
          303              C       3.957492      16.802573      18.007247      -0.126107      31.343674 0.48496292E+03  0.11774399E+05                                 8.761799                            7.458096      -0.005595       1.958985                    0.999581      30.739410      91.242035       0.586539       0.430109      -1.050511      -0.003773       0.019991      -0.015969       0.025863       0.000445      -0.002909      -0.021191      -0.003817      -0.013043      -0.021914       0.000216       0.021698              9.404952       5.381287      -0.177484       0.376735      12.552473       2.479688      10.281097           0.000001
          304              C       3.759476      22.474870      20.555162       0.568783      23.316546 0.27462108E+03  0.58478262E+04                                 7.698656                            5.959731      -0.194670       1.981318                    0.999205      23.509809      67.741999       0.593055       0.485010      -1.008285      -0.002710       0.028157       0.050794       0.058140      -0.001238       0.008322      -0.012235       0.136135      -0.109743      -0.057152      -0.029798       0.086950              9.176475       4.868620      -0.101427      -0.220262      10.452591       3.812477      12.208213          -0.000000
          305              C       8.154958       1.321411      18.727982       0.111156      27.942410 0.33628506E+03  0.74487349E+04                                 8.171915                            6.220636       0.072260       2.043102                    0.999561      26.021555      73.716040       0.640823       0.431512      -1.049910       0.026115      -0.023880      -0.037589       0.051625      -0.033305       0.013765      -0.017768      -0.017442       0.053213      -0.043297      -0.001166       0.044463              9.409797       9.878198       2.306670      -2.336607      10.554883       2.785990       7.796311          -0.000000
          306              C       7.194075       0.329640      18.772899      -0.197405      32.886830 0.42887191E+03  0.10023229E+05                                 8.824030                            6.843265       0.344379       2.087177                    0.999644      29.234155      83.108632       0.640023       0.409478      -1.071378       0.000887       0.012765      -0.000142       0.012796      -0.001967      -0.006968      -0.003754       0.040160      -0.014975      -0.018979      -0.005285       0.024263             10.099775       9.908024       3.210701      -1.900640      12.942785       2.795628       7.448517          -0.000000
          307              C       7.360199      25.093073      18.025996       0.162736      32.546750 0.38150530E+03  0.86376689E+04                                 9.022422                            6.582437       0.051778       2.042672                    0.999305      25.188023      69.909891       0.635193       0.425897      -1.063534      -0.021938      -0.022706       0.001015       0.031589       0.014020       0.012324      -0.013468       0.002506      -0.034284      -0.028215       0.008425       0.019790             11.049474      11.556236       5.072410      -2.318828      14.776057       1.663419       6.816131          -0.000000
          308              C       8.511160      24.985525      17.251279      -0.184713      33.798540 0.46861451E+03  0.11256758E+05                                 9.167771                            7.282905       0.006356       1.980109                    0.998695      30.028032      88.052046       0.600736       0.424448      -1.056205       0.010373       0.005046      -0.007153       0.013573      -0.007185       0.015882       0.002177      -0.018908       0.047966      -0.025839       0.003489       0.022351             10.310872      11.733080       3.512169      -3.148282      11.891047       0.893869       7.308490           0.000000
          309              C       9.428102       0.096922      17.251279       0.090379      28.572167 0.36857247E+03  0.83851207E+04                                 8.389014                            6.592418      -0.179258       1.953359                    0.998799      27.097677      78.773701       0.608866       0.442179      -1.039545      -0.035617       0.029456       0.024319       0.052227      -0.038943       0.011881      -0.015164       0.003169       0.101946      -0.056052       0.008029       0.048023              9.484046       9.830036       2.648782      -2.062144      11.208392       2.042305       7.413709           0.000000
          310              C       6.298111      24.026148      18.018785      -0.131830      29.945939 0.40293057E+03  0.93806281E+04                                 8.678297                            6.799585      -0.470396       1.856326                    0.996139      29.096881      85.784490       0.611418       0.430295      -1.045834       0.068504      -0.065398      -0.006628       0.094940      -0.053317      -0.000927       0.001751      -0.074147      -0.111575      -0.046344      -0.037224       0.083568             10.389031       9.830966       3.176223      -0.701473      15.098762      -0.188743       6.237364           0.000000
          311              C       7.055733      21.936355      19.175711       0.443495      25.402330 0.30742252E+03  0.66828720E+04                                 7.901091                            6.199827      -0.104342       2.008417                    0.999202      23.827285      67.677020       0.600930       0.468872      -1.024569      -0.006459       0.042233       0.017301       0.046094       0.008079      -0.015791      -0.021499       0.094450      -0.161953      -0.065277      -0.012048       0.077326              8.940404       4.817562      -1.112371      -0.202802      12.218216       2.300277       9.785433           0.000000
          312              C       7.230928      20.517503      18.750028      -0.047122      37.024213 0.48801286E+03  0.11812611E+05                                 9.829381                            7.474320      -0.291419       1.901739                    0.998743      28.801405      84.088117       0.589452       0.429283      -1.055858       0.008461      -0.045329       0.013829       0.048141       0.006483      -0.000069       0.014049       0.035835       0.009909      -0.027051       0.009075       0.017976             11.751763       6.162824      -2.686186       0.253902      20.725859      -0.624584       8.366605           0.000000
          313              C       7.395777      19.384495      19.525364      -0.072721      30.386403 0.42035026E+03  0.98626952E+04                                 8.635580                            7.005432      -0.139812       1.951333                    0.997796      28.880205      84.701810       0.596255       0.437814      -1.044226       0.000542      -0.000606      -0.012929       0.012955       0.006682      -0.004932       0.000235       0.069078       0.006794      -0.036325       0.001543       0.034781              9.550799       5.638407      -1.835832       0.362429      14.866764      -0.032177       8.147225           0.000000
          314              C       7.475437      18.202248      18.811841      -0.043982      37.025258 0.48833886E+03  0.11820871E+05                                 9.812960                            7.464164      -0.343309       1.884392                    0.998559      28.802484      84.055307       0.591433       0.427831      -1.056896      -0.003531       0.045943       0.011016       0.047377       0.002181      -0.000421      -0.015081       0.031385       0.028493      -0.026812       0.010736       0.016075             11.759789       6.141325      -2.342532       0.407691      20.719633       0.467311       8.418411           0.000000
          315              C       7.678414      16.811903      19.307578       0.429564      25.789739 0.31164008E+03  0.68030777E+04                                 7.986909                            6.250253      -0.121857       2.001679                    0.999209      24.054321      68.643569       0.596871       0.470081      -1.023096       0.011384      -0.038131       0.017787       0.043588       0.009104       0.001616       0.021557       0.096313      -0.181663      -0.069576      -0.009808       0.079383              9.093946       5.003939      -1.090077       1.026075      12.146288      -2.196178      10.131611           0.000000
          316              C       7.634757      16.740636      16.994138       0.443407      25.672446 0.30890940E+03  0.67190691E+04                                 7.937308                            6.209980      -0.068571       2.020492                    0.999408      23.776316      67.412992       0.601516       0.468145      -1.025612      -0.002372      -0.043175      -0.021616       0.048342       0.017339       0.006088      -0.020535       0.099369      -0.171508      -0.067594      -0.013663       0.081257              8.960676       4.829975      -0.548573       0.573259      11.721396       1.918831      10.330658           0.000000
          317              C       7.420440      18.160006      17.413846      -0.046449      36.512252 0.49197077E+03  0.11931211E+05                                 9.722512                            7.498145      -0.319465       1.892154                    0.998664      28.852675      84.288951       0.589334       0.428548      -1.056423      -0.011197       0.047035      -0.014839       0.050576       0.008925      -0.001029       0.017206       0.030140       0.019336      -0.028862       0.011227       0.017635             11.455360       6.057955      -1.956662       0.587112      19.841817      -0.992401       8.466307           0.000000
          318              C       7.251481      19.290423      16.636655      -0.071192      30.269693 0.42152380E+03  0.98987874E+04                                 8.620943                            7.023590      -0.139698       1.951669                    0.997635      28.893492      84.823938       0.594318       0.438862      -1.043427      -0.001771       0.002039       0.011990       0.012290       0.004771      -0.004655      -0.001610       0.064938       0.001140      -0.033056      -0.000260       0.033316              9.470322       5.518524      -1.117233       0.209665      14.483987       0.169996       8.408457           0.000000
          319              C       7.143047      20.470078      17.355330      -0.040311      36.022618 0.48128943E+03  0.11600852E+05                                 9.632255                            7.411108      -0.233066       1.923720                    0.998853      28.518457      82.883949       0.593788       0.427948      -1.057471       0.007378      -0.045633      -0.013829       0.048249       0.008246      -0.001328      -0.017653       0.034744       0.023090      -0.030664       0.010602       0.020062             11.358798       5.910867      -2.005411      -0.037286      19.951144       1.205662       8.214384           0.000000
          320              C       6.866930      21.857054      16.871543       0.437292      24.973372 0.31057940E+03  0.67618534E+04                                 7.790430                            6.229002      -0.015955       2.037769                    0.999531      23.789398      67.395965       0.600506       0.468485      -1.025828      -0.002908       0.038422      -0.021244       0.044000       0.020028      -0.017375       0.016215       0.095131      -0.175501      -0.067978      -0.014275       0.082252              8.600393       4.748452      -0.792470       0.290437      11.500127      -1.258555       9.552598           0.000000
          321              C       8.293300      14.644623      18.194539      -0.136194      30.050871 0.40585496E+03  0.94631746E+04                                 8.681413                            6.808450      -0.457394       1.858142                    0.996338      29.194459      86.059758       0.613314       0.428309      -1.047335      -0.066533       0.068335      -0.000743       0.095377      -0.048630      -0.010981       0.002957      -0.066414      -0.121012      -0.048158      -0.031400       0.079558             10.410431       9.603841       3.138810       0.752195      15.122052       0.132779       6.505399          -0.000000
          322              C       7.216045      13.582881      18.216173       0.167715      31.273496 0.38567297E+03  0.87717076E+04                                 8.868724                            6.675430       0.052112       2.046728                    0.999423      25.251286      70.662791       0.621542       0.433282      -1.057050       0.012801       0.025751      -0.003054       0.028919       0.008320       0.018844      -0.014354       0.012713      -0.058540      -0.034756       0.010283       0.024473             10.745190      10.368022       5.642642      -0.892057      14.370104       2.228849       7.497445          -0.000000
          323              C       7.266081      12.524250      17.318448      -0.195488      32.403692 0.43449386E+03  0.10195971E+05                                 8.773427                            6.908914       0.333958       2.083628                    0.999522      29.378077      83.908817       0.633569       0.411972      -1.068889      -0.010973      -0.009869      -0.008293       0.016929      -0.008464      -0.000224      -0.008633       0.031896      -0.007661      -0.020712       0.001207       0.019506              9.978950       9.220586       3.588209      -0.837333      12.191153       3.434894       8.525111          -0.000000
          324              C       6.268770      11.563058      17.353063       0.123927      26.595563 0.33186531E+03  0.73392861E+04                                 7.953094                            6.209994       0.081574       2.052875                    0.999416      25.874046      73.656780       0.635568       0.435764      -1.045524      -0.022856       0.023927       0.036848       0.049524      -0.037547       0.016212      -0.020926      -0.030896       0.033891      -0.046317      -0.005753       0.052070              8.987254       8.937008       2.593990      -1.623875       9.506643       2.742019       8.518110          -0.000000
          325              C       5.242827      12.603550      19.120698       0.096025      26.206639 0.34128436E+03  0.75825220E+04                                 7.788361                            6.251411       0.149950       2.063841                    0.999658      26.199796      74.177755       0.642004       0.429409      -1.051871       0.022753      -0.027989      -0.033938       0.049527      -0.038331      -0.001434      -0.007002       0.001949       0.081285      -0.052348       0.022085       0.030262              8.684414       9.142995       3.617827      -1.134391       9.530504       0.992680       7.379741          -0.000000
          326              C       6.190244      13.606205      19.136357      -0.193206      31.419569 0.45035556E+03  0.10678062E+05                                 8.628367                            7.072505       0.208949       2.045238                    0.999335      29.535628      85.179093       0.620222       0.416507      -1.064498      -0.010061       0.000613      -0.003011       0.010520      -0.008221       0.000586       0.008857      -0.014958       0.021420      -0.015532       0.000046       0.015486              9.531993      10.157510       4.465540      -1.404605      11.154430       0.585523       7.284038          -0.000000
          327              C      10.986719       3.266080      15.381035       0.567501      23.796611 0.26157635E+03  0.54815778E+04                                 7.671055                            5.745249       0.001514       2.048979                    0.999714      22.889453      64.612088       0.617659       0.473206      -1.018423       0.002656      -0.022164       0.053573       0.058037       0.009868       0.003455       0.016027       0.149547      -0.135731      -0.065282      -0.032904       0.098186              9.227507       4.368586       0.114654      -0.000595      11.254516      -3.378153      12.059418          -0.000000
          328              C      10.958796       4.275473      14.257694      -0.021191      36.354312 0.47245883E+03  0.11301604E+05                                 9.642502                            7.301967      -0.018222       1.994492                    0.999407      27.979426      80.221963       0.605038       0.423201      -1.063595       0.002579       0.019899      -0.041380       0.045988       0.002792       0.000504       0.014883       0.017320       0.003452      -0.019946       0.007300       0.012646             11.699852       5.385359      -0.236190      -0.257379      16.038794      -5.630094      13.675404           0.000000
          329              C      10.849653       5.606214      14.546565      -0.163324      34.932114 0.47790584E+03  0.11547938E+05                                 9.410369                            7.378889      -0.041526       1.949179                    0.999483      30.668349      90.489696       0.593298       0.427239      -1.053426       0.001969       0.002955      -0.006492       0.007399       0.004228       0.001671       0.024325       0.051302       0.039247      -0.042950       0.017579       0.025371             10.968811       5.524673      -0.477497      -0.089233      16.574775      -5.106488      10.806985           0.000000
          330              C      10.850078       6.594615      13.515531       0.075836      31.696896 0.43362635E+03  0.10209967E+05                                 8.946213                            7.105249      -0.301165       1.916675                    0.998976      27.246943      78.944848       0.595831       0.436590      -1.049422      -0.001590       0.007963       0.012788       0.015148      -0.002330       0.001434      -0.009263      -0.038964       0.005575      -0.020588      -0.002256       0.022845             10.380639       5.403073      -0.507297      -0.107219      16.201101      -3.843781       9.537744           0.000000
          331              C      10.784592       7.965524      13.817589      -0.149122      30.896373 0.46072694E+03  0.11038686E+05                                 8.644808                            7.230399       0.006330       1.972467                    0.998826      30.252931      89.077356       0.600787       0.425512      -1.053798       0.003372      -0.004857      -0.005786       0.008273       0.001064       0.000935       0.010951       0.007142       0.077010      -0.019152      -0.009233       0.028385              9.452057       5.873792      -0.432902      -0.147571      13.697729      -2.351623       8.784652           0.000000
          332              C      10.804011       8.896395      12.805098      -0.139425      31.058165 0.50373960E+03  0.12390579E+05                                 8.834560                            7.679336      -0.273774       1.875474                    0.998162      31.408996      94.925279       0.567216       0.439008      -1.041469       0.003046      -0.019293      -0.013107       0.023522      -0.000596       0.002114       0.021350      -0.015262      -0.017257      -0.020738      -0.004501       0.025240              9.555260       6.680624      -0.242570      -0.179366      11.814468      -2.586995      10.170687          -0.000000
          333              C      10.874033       8.470350      11.439658      -0.031467      35.880657 0.49063556E+03  0.11891560E+05                                 9.678819                            7.527190      -0.256241       1.918152                    0.998409      28.654029      83.701730       0.583564       0.433050      -1.053595      -0.000343      -0.024675       0.041226       0.048048       0.003473       0.002256       0.019819       0.017704       0.012136      -0.024670       0.005695       0.018975             11.664809       6.065199      -0.607476       0.060410      15.653726      -5.423706      13.275503          -0.000000
          334              C      10.944763       7.139610      11.140279      -0.156325      33.577056 0.47739814E+03  0.11541942E+05                                 9.188519                            7.396253      -0.072922       1.941813                    0.999247      30.658423      90.724509       0.589568       0.429709      -1.051058      -0.003912      -0.001540       0.003750       0.005633       0.001444       0.000248       0.023900       0.056018       0.033036      -0.043937       0.020990       0.022947             10.539604       5.636294      -0.611748       0.026752      15.675005      -4.490836      10.307513           0.000001
          335              C      10.942353       6.151208      12.177906       0.074818      31.783041 0.43881465E+03  0.10354486E+05                                 8.949248                            7.143419      -0.320890       1.909770                    0.998808      27.268368      78.882896       0.595246       0.436076      -1.050583       0.002252      -0.008323      -0.010593       0.013658      -0.000944       0.001005      -0.013691      -0.037956       0.007536      -0.020282      -0.005534       0.025817             10.329484       5.387769      -0.685848      -0.079192      16.146765      -3.660791       9.453920           0.000000
          336              C      11.041149       4.772525      11.877497      -0.148585      31.249005 0.45381765E+03  0.10782764E+05                                 8.590316                            7.099486       0.232611       2.039927                    0.999813      29.827331      86.162729       0.618947       0.416489      -1.064312      -0.002269       0.005737       0.007766       0.009918      -0.000603      -0.000466       0.015979      -0.002370       0.087431      -0.018781      -0.015705       0.034486              9.373857       5.331972      -0.565609      -0.175310      13.995673      -2.336950       8.793926           0.000001
          337              C      11.044692       3.845023      12.899053      -0.126107      31.343672 0.48496287E+03  0.11774397E+05                                 8.761799                            7.458096      -0.005595       1.958985                    0.999581      30.739409      91.242034       0.586539       0.430109      -1.050511      -0.003773       0.019991       0.015969       0.025863       0.000445       0.002909       0.021191      -0.003817      -0.013043      -0.021914       0.000216       0.021698              9.404952       5.381287      -0.177484      -0.376735      12.552473      -2.479688      10.281097           0.000000
          338              C      10.846676       9.517320      10.351138       0.568783      23.316547 0.27462108E+03  0.58478263E+04                                 7.698656                            5.959731      -0.194670       1.981318                    0.999205      23.509809      67.741999       0.593055       0.485010      -1.008285      -0.002710       0.028157      -0.050794       0.058140      -0.001238      -0.008322       0.012235       0.136135      -0.109743      -0.057152      -0.029798       0.086950              9.176475       4.868620      -0.101427       0.220262      10.452591      -3.812477      12.208214          -0.000000
          339              C      13.106642      11.636139       8.425882       0.111156      27.942410 0.33628506E+03  0.74487349E+04                                 8.171914                            6.220636       0.072260       2.043102                    0.999561      26.021555      73.716038       0.640823       0.431512      -1.049910      -0.026115       0.023880      -0.037589       0.051625      -0.033305      -0.013765       0.017768      -0.017442       0.053213      -0.043297      -0.001166       0.044463              9.409797       9.878198       2.306670       2.336607      10.554882      -2.785990       7.796311          -0.000000
          340              C      14.067525      12.627910       8.470799      -0.197405      32.886830 0.42887190E+03  0.10023229E+05                                 8.824030                            6.843265       0.344379       2.087177                    0.999644      29.234155      83.108633       0.640023       0.409478      -1.071378      -0.000887      -0.012765      -0.000142       0.012796      -0.001967       0.006968       0.003755       0.040160      -0.014975      -0.018979      -0.005285       0.024263             10.099775       9.908024       3.210701       1.900641      12.942784      -2.795628       7.448517          -0.000000
          341              C      13.901401      13.779577       7.723896       0.162736      32.546748 0.38150527E+03  0.86376682E+04                                 9.022422                            6.582437       0.051778       2.042672                    0.999305      25.188022      69.909890       0.635193       0.425897      -1.063534       0.021938       0.022706       0.001015       0.031589       0.014020      -0.012324       0.013468       0.002506      -0.034284      -0.028215       0.008425       0.019790             11.049475      11.556236       5.072410       2.318828      14.776057      -1.663419       6.816131          -0.000000
          342              C      12.750440      13.887125       6.949179      -0.184713      33.798540 0.46861451E+03  0.11256758E+05                                 9.167771                            7.282905       0.006356       1.980109                    0.998695      30.028032      88.052045       0.600736       0.424448      -1.056205      -0.010373      -0.005046      -0.007153       0.013573      -0.007185      -0.015882      -0.002177      -0.018908       0.047966      -0.025839       0.003489       0.022351             10.310872      11.733080       3.512169       3.148282      11.891047      -0.893869       7.308490           0.000000
          343              C      11.833498      12.860628       6.949179       0.090379      28.572168 0.36857247E+03  0.83851207E+04                                 8.389014                            6.592418      -0.179258       1.953359                    0.998799      27.097677      78.773700       0.608866       0.442179      -1.039545       0.035617      -0.029456       0.024319       0.052227      -0.038943      -0.011881       0.015164       0.003169       0.101946      -0.056052       0.008029       0.048023              9.484046       9.830036       2.648782       2.062144      11.208391      -2.042305       7.413709           0.000000
          344              C       0.789089      14.846502       7.716685      -0.131830      29.945939 0.40293058E+03  0.93806284E+04                                 8.678297                            6.799585      -0.470396       1.856326                    0.996139      29.096881      85.784489       0.611418       0.430295      -1.045834      -0.068504       0.065398      -0.006628       0.094940      -0.053317       0.000927      -0.001751      -0.074147      -0.111575      -0.046344      -0.037224       0.083568             10.389031       9.830966       3.176223       0.701473      15.098762       0.188743       6.237364           0.000000
          345              C       0.031467      16.936295       8.873611       0.443495      25.402330 0.30742252E+03  0.66828720E+04                                 7.901092                            6.199827      -0.104342       2.008417                    0.999202      23.827285      67.677021       0.600930       0.468872      -1.024569       0.006459      -0.042233       0.017301       0.046094       0.008079       0.015791       0.021499       0.094450      -0.161953      -0.065277      -0.012048       0.077326              8.940404       4.817563      -1.112371       0.202802      12.218216      -2.300277       9.785433           0.000000
          346              C      14.030672      18.355147       8.447928      -0.047122      37.024213 0.48801286E+03  0.11812611E+05                                 9.829381                            7.474320      -0.291419       1.901739                    0.998743      28.801405      84.088117       0.589452       0.429283      -1.055858      -0.008461       0.045329       0.013829       0.048141       0.006483       0.000069      -0.014049       0.035835       0.009909      -0.027051       0.009075       0.017976             11.751763       6.162824      -2.686186      -0.253902      20.725859       0.624584       8.366605           0.000000
          347              C      13.865823      19.488155       9.223264      -0.072721      30.386403 0.42035026E+03  0.98626952E+04                                 8.635581                            7.005432      -0.139812       1.951333                    0.997796      28.880205      84.701812       0.596255       0.437814      -1.044226      -0.000542       0.000606      -0.012929       0.012955       0.006682       0.004932      -0.000235       0.069078       0.006794      -0.036325       0.001543       0.034781              9.550799       5.638408      -1.835833      -0.362429      14.866765       0.032177       8.147225           0.000000
          348              C      13.786163      20.670402       8.509741      -0.043982      37.025258 0.48833886E+03  0.11820871E+05                                 9.812960                            7.464164      -0.343309       1.884392                    0.998559      28.802484      84.055305       0.591433       0.427831      -1.056896       0.003531      -0.045943       0.011016       0.047377       0.002181       0.000421       0.015081       0.031385       0.028493      -0.026812       0.010736       0.016075             11.759789       6.141325      -2.342531      -0.407691      20.719632      -0.467311       8.418410           0.000000
          349              C      13.583186      22.060747       9.005478       0.429563      25.789739 0.31164007E+03  0.68030774E+04                                 7.986909                            6.250253      -0.121858       2.001679                    0.999209      24.054321      68.643569       0.596871       0.470082      -1.023096      -0.011384       0.038131       0.017787       0.043588       0.009104      -0.001616      -0.021557       0.096313      -0.181663      -0.069576      -0.009808       0.079383              9.093946       5.003939      -1.090077      -1.026075      12.146288       2.196178      10.131611           0.000000
          350              C      13.626843      22.132014       6.692038       0.443407      25.672446 0.30890941E+03  0.67190692E+04                                 7.937308                            6.209980      -0.068571       2.020492                    0.999408      23.776316      67.412991       0.601516       0.468145      -1.025612       0.002372       0.043175      -0.021616       0.048342       0.017339      -0.006088       0.020535       0.099369      -0.171508      -0.067594      -0.013663       0.081257              8.960676       4.829975      -0.548573      -0.573259      11.721396      -1.918831      10.330658           0.000000
          351              C      13.841160      20.712644       7.111746      -0.046449      36.512252 0.49197078E+03  0.11931211E+05                                 9.722512                            7.498144      -0.319465       1.892154                    0.998664      28.852675      84.288949       0.589334       0.428548      -1.056423       0.011197      -0.047035      -0.014839       0.050576       0.008925       0.001029      -0.017206       0.030140       0.019336      -0.028862       0.011227       0.017635             11.455360       6.057955      -1.956662      -0.587112      19.841816       0.992402       8.466307           0.000000
          352              C      14.010119      19.582227       6.334555      -0.071192      30.269693 0.42152380E+03  0.98987874E+04                                 8.620943                            7.023590      -0.139697       1.951669                    0.997635      28.893492      84.823937       0.594318       0.438861      -1.043427       0.001771      -0.002039       0.011990       0.012290       0.004771       0.004655       0.001610       0.064938       0.001140      -0.033056      -0.000260       0.033316              9.470322       5.518523      -1.117233      -0.209665      14.483986      -0.169996       8.408457           0.000000
          353              C      14.118553      18.402572       7.053230      -0.040311      36.022618 0.48128943E+03  0.11600852E+05                                 9.632255                            7.411108      -0.233066       1.923720                    0.998853      28.518457      82.883949       0.593788       0.427948      -1.057471      -0.007378       0.045633      -0.013829       0.048249       0.008246       0.001328       0.017653       0.034744       0.023090      -0.030664       0.010602       0.020062             11.358798       5.910867      -2.005411       0.037286      19.951143      -1.205662       8.214384           0.000000
          354              C       0.220270      17.015596       6.569443       0.437292      24.973372 0.31057939E+03  0.67618531E+04                                 7.790430                            6.229002      -0.015955       2.037769                    0.999531      23.789398      67.395966       0.600506       0.468485      -1.025828       0.002908      -0.038422      -0.021244       0.044000       0.020028       0.017375      -0.016215       0.095131      -0.175501      -0.067978      -0.014275       0.082252              8.600393       4.748452      -0.792470      -0.290437      11.500127       1.258555       9.552598           0.000000
          355              C      12.968300      24.228027       7.892439      -0.136194      30.050871 0.40585495E+03  0.94631746E+04                                 8.681413                            6.808450      -0.457394       1.858142                    0.996338      29.194459      86.059759       0.613314       0.428309      -1.047335       0.066533      -0.068335      -0.000743       0.095377      -0.048630       0.010981      -0.002957      -0.066414      -0.121012      -0.048158      -0.031400       0.079558             10.410431       9.603841       3.138810      -0.752195      15.122052      -0.132779       6.505399          -0.000000
          356              C      14.045555      25.289769       7.914073       0.167715      31.273494 0.38567294E+03  0.87717069E+04                                 8.868724                            6.675430       0.052112       2.046728                    0.999423      25.251285      70.662789       0.621542       0.433282      -1.057050      -0.012801      -0.025751      -0.003054       0.028919       0.008320      -0.018844       0.014354       0.012713      -0.058540      -0.034756       0.010283       0.024473             10.745190      10.368022       5.642642       0.892057      14.370103      -2.228849       7.497445          -0.000000
          357              C      13.995519       0.433300       7.016348      -0.195488      32.403690 0.43449384E+03  0.10195971E+05                                 8.773427                            6.908914       0.333958       2.083628                    0.999522      29.378076      83.908813       0.633569       0.411972      -1.068889       0.010973       0.009869      -0.008293       0.016929      -0.008464       0.000224       0.008633       0.031896      -0.007661      -0.020712       0.001207       0.019506              9.978950       9.220585       3.588208       0.837333      12.191152      -3.434894       8.525111          -0.000000
          358              C       0.818430       1.394492       7.050963       0.123927      26.595561 0.33186528E+03  0.73392855E+04                                 7.953093                            6.209994       0.081574       2.052875                    0.999416      25.874045      73.656777       0.635568       0.435765      -1.045524       0.022856      -0.023927       0.036848       0.049524      -0.037547      -0.016212       0.020926      -0.030896       0.033891      -0.046317      -0.005753       0.052070              8.987254       8.937008       2.593990       1.623875       9.506643      -2.742019       8.518110           0.000000
          359              C       1.844373       0.354000       8.818598       0.096025      26.206641 0.34128438E+03  0.75825225E+04                                 7.788361                            6.251411       0.149950       2.063841                    0.999658      26.199797      74.177756       0.642004       0.429409      -1.051871      -0.022753       0.027989      -0.033938       0.049527      -0.038331       0.001434       0.007002       0.001949       0.081285      -0.052348       0.022085       0.030262              8.684414       9.142995       3.617827       1.134390       9.530504      -0.992680       7.379741          -0.000000
          360              C       0.896956      25.266445       8.834257      -0.193206      31.419569 0.45035556E+03  0.10678062E+05                                 8.628367                            7.072505       0.208949       2.045238                    0.999335      29.535628      85.179094       0.620222       0.416507      -1.064498       0.010061      -0.000613      -0.003011       0.010520      -0.008221      -0.000586      -0.008857      -0.014958       0.021420      -0.015532       0.000046       0.015486              9.531993      10.157510       4.465540       1.404605      11.154430      -0.585523       7.284038          -0.000000
          361              C      10.274881       9.691470       5.078935       0.567501      23.796611 0.26157636E+03  0.54815778E+04                                 7.671054                            5.745249       0.001514       2.048979                    0.999714      22.889453      64.612086       0.617659       0.473206      -1.018423      -0.002656       0.022164       0.053573       0.058037       0.009868      -0.003455      -0.016027       0.149547      -0.135731      -0.065282      -0.032904       0.098186              9.227507       4.368586       0.114654       0.000595      11.254516       3.378153      12.059418          -0.000000
          362              C      10.302804       8.682077       3.955594      -0.021191      36.354312 0.47245883E+03  0.11301604E+05                                 9.642502                            7.301967      -0.018222       1.994492                    0.999407      27.979426      80.221965       0.605038       0.423201      -1.063595      -0.002579      -0.019899      -0.041380       0.045988       0.002792      -0.000504      -0.014883       0.017320       0.003452      -0.019946       0.007300       0.012646             11.699853       5.385359      -0.236190       0.257379      16.038794       5.630094      13.675405           0.000000
          363              C      10.411947       7.351336       4.244465      -0.163324      34.932112 0.47790581E+03  0.11547937E+05                                 9.410369                            7.378888      -0.041526       1.949179                    0.999483      30.668348      90.489692       0.593298       0.427239      -1.053426      -0.001969      -0.002955      -0.006492       0.007399       0.004228      -0.001671      -0.024325       0.051303       0.039247      -0.042950       0.017580       0.025371             10.968811       5.524673      -0.477497       0.089234      16.574774       5.106487      10.806985           0.000000
          364              C      10.411522       6.362935       3.213431       0.075836      31.696896 0.43362636E+03  0.10209967E+05                                 8.946213                            7.105249      -0.301165       1.916675                    0.998976      27.246943      78.944847       0.595831       0.436590      -1.049422       0.001590      -0.007963       0.012788       0.015148      -0.002330      -0.001434       0.009263      -0.038964       0.005575      -0.020588      -0.002256       0.022845             10.380639       5.403073      -0.507296       0.107219      16.201100       3.843781       9.537744           0.000000
          365              C      10.477008       4.992026       3.515489      -0.149122      30.896372 0.46072692E+03  0.11038685E+05                                 8.644808                            7.230399       0.006330       1.972467                    0.998826      30.252930      89.077353       0.600787       0.425512      -1.053798      -0.003372       0.004857      -0.005786       0.008273       0.001064      -0.000935      -0.010951       0.007142       0.077010      -0.019152      -0.009233       0.028385              9.452057       5.873792      -0.432902       0.147571      13.697729       2.351623       8.784652           0.000000
          366              C      10.457589       4.061155       2.502998      -0.139425      31.058163 0.50373956E+03  0.12390578E+05                                 8.834560                            7.679336      -0.273774       1.875474                    0.998162      31.408995      94.925277       0.567215       0.439008      -1.041469      -0.003045       0.019293      -0.013107       0.023522      -0.000596      -0.002114      -0.021350      -0.015262      -0.017257      -0.020738      -0.004501       0.025240              9.555260       6.680624      -0.242570       0.179366      11.814468       2.586995      10.170686           0.000000
          367              C      10.387567       4.487200       1.137558      -0.031467      35.880655 0.49063552E+03  0.11891559E+05                                 9.678819                            7.527190      -0.256241       1.918152                    0.998409      28.654028      83.701728       0.583564       0.433050      -1.053595       0.000343       0.024675       0.041226       0.048048       0.003473      -0.002256      -0.019818       0.017704       0.012136      -0.024670       0.005695       0.018975             11.664809       6.065199      -0.607476      -0.060410      15.653726       5.423706      13.275503          -0.000000
          368              C      10.316837       5.817940       0.838179      -0.156325      33.577058 0.47739818E+03  0.11541943E+05                                 9.188519                            7.396252      -0.072922       1.941813                    0.999247      30.658425      90.724515       0.589568       0.429709      -1.051058       0.003912       0.001540       0.003750       0.005633       0.001444      -0.000248      -0.023900       0.056018       0.033036      -0.043937       0.020990       0.022947             10.539604       5.636294      -0.611748      -0.026752      15.675004       4.490836      10.307514           0.000001
          369              C      10.319247       6.806342       1.875806       0.074818      31.783044 0.43881468E+03  0.10354487E+05                                 8.949248                            7.143419      -0.320890       1.909769                    0.998808      27.268369      78.882898       0.595246       0.436076      -1.050583      -0.002252       0.008323      -0.010593       0.013658      -0.000944      -0.001005       0.013691      -0.037956       0.007536      -0.020282      -0.005534       0.025817             10.329485       5.387769      -0.685848       0.079192      16.146765       3.660791       9.453920           0.000000
          370              C      10.220451       8.185025       1.575397      -0.148585      31.249004 0.45381763E+03  0.10782763E+05                                 8.590316                            7.099486       0.232611       2.039927                    0.999813      29.827331      86.162732       0.618947       0.416489      -1.064312       0.002269      -0.005737       0.007766       0.009918      -0.000603       0.000466      -0.015979      -0.002370       0.087431      -0.018781      -0.015705       0.034486              9.373857       5.331972      -0.565609       0.175310      13.995673       2.336950       8.793926           0.000001
          371              C      10.216908       9.112527       2.596953      -0.126107      31.343672 0.48496287E+03  0.11774397E+05                                 8.761799                            7.458096      -0.005595       1.958985                    0.999581      30.739409      91.242033       0.586539       0.430109      -1.050511       0.003773      -0.019991       0.015969       0.025863       0.000445      -0.002909      -0.021191      -0.003817      -0.013043      -0.021914       0.000216       0.021698              9.404952       5.381287      -0.177484       0.376735      12.552473       2.479688      10.281097           0.000000
          372              C      10.414924       3.440230       0.049038       0.568783      23.316546 0.27462108E+03  0.58478262E+04                                 7.698656                            5.959731      -0.194670       1.981318                    0.999205      23.509809      67.741999       0.593055       0.485010      -1.008285       0.002710      -0.028157      -0.050794       0.058140      -0.001238       0.008322      -0.012235       0.136135      -0.109743      -0.057152      -0.029798       0.086950              9.176475       4.868620      -0.101427      -0.220262      10.452591       3.812477      12.208213          -0.000000
          373              C       6.019442       1.321411       8.425882       0.111156      27.942409 0.33628506E+03  0.74487347E+04                                 8.171914                            6.220636       0.072260       2.043102                    0.999561      26.021554      73.716035       0.640823       0.431512      -1.049910      -0.026115      -0.023880      -0.037589       0.051625       0.033305      -0.013765      -0.017768      -0.017442       0.053213      -0.043297      -0.001166       0.044463              9.409797       9.878197      -2.306670       2.336607      10.554882       2.785990       7.796311          -0.000000
          374              C       6.980325       0.329640       8.470799      -0.197405      32.886829 0.42887190E+03  0.10023229E+05                                 8.824030                            6.843265       0.344379       2.087177                    0.999644      29.234155      83.108629       0.640023       0.409478      -1.071378      -0.000887       0.012765      -0.000142       0.012796       0.001967       0.006968      -0.003755       0.040160      -0.014975      -0.018979      -0.005285       0.024263             10.099775       9.908024      -3.210701       1.900640      12.942784       2.795628       7.448517          -0.000000
          375              C       6.814201      25.093073       7.723896       0.162736      32.546750 0.38150530E+03  0.86376689E+04                                 9.022422                            6.582437       0.051778       2.042672                    0.999305      25.188023      69.909891       0.635193       0.425897      -1.063534       0.021938      -0.022706       0.001015       0.031589      -0.014020      -0.012324      -0.013468       0.002506      -0.034284      -0.028215       0.008425       0.019790             11.049474      11.556236      -5.072410       2.318828      14.776057       1.663419       6.816131          -0.000000
          376              C       5.663240      24.985525       6.949179      -0.184713      33.798540 0.46861451E+03  0.11256758E+05                                 9.167771                            7.282905       0.006356       1.980109                    0.998695      30.028032      88.052045       0.600736       0.424448      -1.056205      -0.010373       0.005046      -0.007153       0.013573       0.007185      -0.015882       0.002177      -0.018908       0.047966      -0.025839       0.003489       0.022351             10.310872      11.733080      -3.512169       3.148282      11.891047       0.893869       7.308490           0.000000
          377              C       4.746298       0.096922       6.949179       0.090379      28.572166 0.36857244E+03  0.83851199E+04                                 8.389014                            6.592418      -0.179258       1.953359                    0.998799      27.097676      78.773699       0.608866       0.442179      -1.039544       0.035617       0.029456       0.024319       0.052227       0.038943      -0.011881      -0.015164       0.003169       0.101946      -0.056052       0.008029       0.048023              9.484046       9.830036      -2.648782       2.062144      11.208392       2.042305       7.413709           0.000000
          378              C       7.876289      24.026148       7.716685      -0.131830      29.945940 0.40293060E+03  0.93806289E+04                                 8.678297                            6.799585      -0.470396       1.856326                    0.996139      29.096882      85.784492       0.611418       0.430295      -1.045834      -0.068504      -0.065398      -0.006628       0.094940       0.053317       0.000927       0.001751      -0.074147      -0.111575      -0.046344      -0.037224       0.083568             10.389031       9.830966      -3.176222       0.701473      15.098762      -0.188743       6.237364           0.000000
          379              C       7.118667      21.936355       8.873611       0.443495      25.402332 0.30742254E+03  0.66828726E+04                                 7.901092                            6.199827      -0.104342       2.008417                    0.999202      23.827286      67.677022       0.600930       0.468872      -1.024569       0.006459       0.042233       0.017301       0.046094      -0.008079       0.015791      -0.021499       0.094450      -0.161953      -0.065277      -0.012048       0.077326              8.940404       4.817563       1.112371       0.202802      12.218216       2.300278       9.785433           0.000000
          380              C       6.943472      20.517503       8.447928      -0.047122      37.024213 0.48801285E+03  0.11812611E+05                                 9.829381                            7.474320      -0.291419       1.901739                    0.998743      28.801405      84.088118       0.589452       0.429283      -1.055858      -0.008461      -0.045329       0.013829       0.048141      -0.006483       0.000069       0.014049       0.035835       0.009909      -0.027051       0.009075       0.017976             11.751763       6.162824       2.686186      -0.253902      20.725859      -0.624584       8.366605           0.000000
          381              C       6.778623      19.384495       9.223264      -0.072721      30.386407 0.42035033E+03  0.98626971E+04                                 8.635581                            7.005433      -0.139812       1.951333                    0.997796      28.880207      84.701817       0.596255       0.437814      -1.044226      -0.000542      -0.000606      -0.012929       0.012955      -0.006682       0.004932       0.000235       0.069078       0.006794      -0.036325       0.001543       0.034781              9.550800       5.638408       1.835833      -0.362429      14.866766      -0.032177       8.147225           0.000001
          382              C       6.698963      18.202248       8.509741      -0.043982      37.025256 0.48833882E+03  0.11820870E+05                                 9.812960                            7.464164      -0.343309       1.884392                    0.998559      28.802483      84.055305       0.591433       0.427831      -1.056896       0.003531       0.045943       0.011016       0.047377      -0.002181       0.000421      -0.015081       0.031385       0.028493      -0.026812       0.010736       0.016075             11.759789       6.141325       2.342532      -0.407691      20.719633       0.467311       8.418410           0.000000
          383              C       6.495986      16.811903       9.005478       0.429563      25.789739 0.31164007E+03  0.68030774E+04                                 7.986909                            6.250253      -0.121858       2.001679                    0.999209      24.054321      68.643570       0.596871       0.470082      -1.023096      -0.011384      -0.038131       0.017787       0.043588      -0.009104      -0.001616       0.021557       0.096313      -0.181663      -0.069576      -0.009808       0.079383              9.093947       5.003939       1.090077      -1.026075      12.146289      -2.196178      10.131612           0.000000
          384              C       6.539643      16.740636       6.692038       0.443407      25.672446 0.30890940E+03  0.67190691E+04                                 7.937308                            6.209980      -0.068571       2.020492                    0.999408      23.776316      67.412992       0.601516       0.468145      -1.025612       0.002372      -0.043175      -0.021616       0.048342      -0.017339      -0.006088      -0.020535       0.099369      -0.171508      -0.067594      -0.013663       0.081257              8.960676       4.829975       0.548573      -0.573259      11.721396       1.918831      10.330658           0.000000
          385              C       6.753960      18.160006       7.111746      -0.046449      36.512252 0.49197078E+03  0.11931211E+05                                 9.722512                            7.498144      -0.319465       1.892154                    0.998664      28.852675      84.288948       0.589334       0.428548      -1.056423       0.011197       0.047035      -0.014839       0.050576      -0.008925       0.001029       0.017206       0.030140       0.019336      -0.028862       0.011227       0.017635             11.455359       6.057955       1.956662      -0.587112      19.841816      -0.992401       8.466307           0.000000
          386              C       6.922919      19.290423       6.334555      -0.071192      30.269695 0.42152383E+03  0.98987883E+04                                 8.620943                            7.023590      -0.139698       1.951669                    0.997635      28.893493      84.823940       0.594318       0.438861      -1.043427       0.001771       0.002039       0.011990       0.012290      -0.004771       0.004655      -0.001610       0.064938       0.001140      -0.033056      -0.000260       0.033316              9.470323       5.518524       1.117233      -0.209665      14.483987       0.169996       8.408457           0.000000
          387              C       7.031353      20.470078       7.053230      -0.040311      36.022615 0.48128939E+03  0.11600851E+05                                 9.632255                            7.411108      -0.233066       1.923720                    0.998853      28.518456      82.883949       0.593788       0.427948      -1.057471      -0.007378      -0.045633      -0.013829       0.048249      -0.008246       0.001328      -0.017653       0.034744       0.023090      -0.030664       0.010602       0.020062             11.358798       5.910867       2.005411       0.037286      19.951144       1.205662       8.214384           0.000000
          388              C       7.307470      21.857054       6.569443       0.437292      24.973371 0.31057939E+03  0.67618530E+04                                 7.790430                            6.229002      -0.015955       2.037769                    0.999531      23.789398      67.395967       0.600506       0.468485      -1.025828       0.002908       0.038422      -0.021244       0.044000      -0.020028       0.017375       0.016215       0.095131      -0.175501      -0.067978      -0.014275       0.082252              8.600393       4.748452       0.792470      -0.290437      11.500127      -1.258555       9.552598           0.000000
          389              C       5.881100      14.644623       7.892439      -0.136194      30.050870 0.40585494E+03  0.94631742E+04                                 8.681412                            6.808450      -0.457394       1.858142                    0.996338      29.194459      86.059758       0.613314       0.428309      -1.047335       0.066533       0.068335      -0.000743       0.095377       0.048630       0.010981       0.002957      -0.066414      -0.121012      -0.048158      -0.031400       0.079558             10.410431       9.603841      -3.138810      -0.752195      15.122051       0.132779       6.505399          -0.000000
          390              C       6.958355      13.582881       7.914073       0.167715      31.273496 0.38567297E+03  0.87717077E+04                                 8.868724                            6.675430       0.052112       2.046728                    0.999423      25.251286      70.662791       0.621542       0.433282      -1.057050      -0.012801       0.025751      -0.003054       0.028919      -0.008320      -0.018844      -0.014354       0.012713      -0.058540      -0.034756       0.010283       0.024473             10.745190      10.368022      -5.642642       0.892057      14.370103       2.228849       7.497445          -0.000000
          391              C       6.908319      12.524250       7.016348      -0.195488      32.403691 0.43449386E+03  0.10195971E+05                                 8.773427                            6.908914       0.333958       2.083628                    0.999522      29.378077      83.908817       0.633569       0.411972      -1.068889       0.010973      -0.009869      -0.008293       0.016929       0.008464       0.000224      -0.008633       0.031896      -0.007661      -0.020712       0.001207       0.019506              9.978950       9.220586      -3.588209       0.837333      12.191153       3.434894       8.525111          -0.000000
          392              C       7.905630      11.563058       7.050963       0.123927      26.595562 0.33186530E+03  0.73392859E+04                                 7.953093                            6.209994       0.081574       2.052875                    0.999416      25.874045      73.656777       0.635568       0.435764      -1.045524       0.022856       0.023927       0.036848       0.049524       0.037547      -0.016212      -0.020926      -0.030896       0.033891      -0.046317      -0.005753       0.052070              8.987254       8.937008      -2.593990       1.623875       9.506643       2.742019       8.518110           0.000000
          393              C       8.931573      12.603550       8.818598       0.096025      26.206639 0.34128436E+03  0.75825219E+04                                 7.788361                            6.251411       0.149950       2.063841                    0.999658      26.199796      74.177752       0.642004       0.429409      -1.051871      -0.022753      -0.027989      -0.033938       0.049527       0.038331       0.001434      -0.007002       0.001949       0.081285      -0.052348       0.022085       0.030262              8.684413       9.142995      -3.617827       1.134390       9.530504       0.992680       7.379741          -0.000000
          394              C       7.984156      13.606205       8.834257      -0.193206      31.419569 0.45035557E+03  0.10678063E+05                                 8.628367                            7.072505       0.208949       2.045238                    0.999335      29.535628      85.179092       0.620222       0.416507      -1.064498       0.010061       0.000613      -0.003011       0.010520       0.008221      -0.000586       0.008857      -0.014958       0.021420      -0.015532       0.000046       0.015486              9.531992      10.157510      -4.465540       1.404604      11.154429       0.585524       7.284038          -0.000000
          395              C       3.187681       3.266080       5.078935       0.567501      23.796611 0.26157636E+03  0.54815779E+04                                 7.671054                            5.745249       0.001514       2.048979                    0.999714      22.889453      64.612086       0.617659       0.473206      -1.018423      -0.002656      -0.022164       0.053573       0.058037      -0.009868      -0.003455       0.016027       0.149547      -0.135731      -0.065282      -0.032904       0.098186              9.227507       4.368586      -0.114654       0.000595      11.254516      -3.378153      12.059418          -0.000000
          396              C       3.215604       4.275473       3.955594      -0.021191      36.354311 0.47245882E+03  0.11301604E+05                                 9.642502                            7.301967      -0.018222       1.994492                    0.999407      27.979426      80.221965       0.605038       0.423201      -1.063595      -0.002579       0.019899      -0.041380       0.045988      -0.002792      -0.000504       0.014883       0.017320       0.003452      -0.019946       0.007300       0.012646             11.699853       5.385359       0.236190       0.257379      16.038794      -5.630094      13.675405           0.000000
          397              C       3.324747       5.606214       4.244465      -0.163324      34.932112 0.47790580E+03  0.11547937E+05                                 9.410369                            7.378888      -0.041526       1.949179                    0.999483      30.668347      90.489689       0.593298       0.427239      -1.053426      -0.001969       0.002955      -0.006492       0.007399      -0.004228      -0.001671       0.024325       0.051303       0.039247      -0.042950       0.017579       0.025371             10.968811       5.524673       0.477497       0.089233      16.574775      -5.106488      10.806985           0.000000
          398              C       3.324322       6.594615       3.213431       0.075836      31.696896 0.43362637E+03  0.10209967E+05                                 8.946213                            7.105249      -0.301165       1.916675                    0.998976      27.246943      78.944846       0.595831       0.436590      -1.049422       0.001590       0.007963       0.012788       0.015148       0.002330      -0.001434      -0.009263      -0.038964       0.005575      -0.020588      -0.002256       0.022845             10.380639       5.403073       0.507296       0.107219      16.201100      -3.843781       9.537743           0.000000
          399              C       3.389808       7.965524       3.515489      -0.149122      30.896371 0.46072689E+03  0.11038684E+05                                 8.644808                            7.230399       0.006330       1.972467                    0.998826      30.252929      89.077350       0.600786       0.425512      -1.053798      -0.003372      -0.004857      -0.005786       0.008273      -0.001064      -0.000935       0.010951       0.007142       0.077010      -0.019152      -0.009233       0.028385              9.452057       5.873792       0.432902       0.147571      13.697729      -2.351623       8.784651           0.000000
          400              C       3.370389       8.896395       2.502998      -0.139425      31.058165 0.50373960E+03  0.12390579E+05                                 8.834560                            7.679335      -0.273774       1.875474                    0.998162      31.408996      94.925278       0.567216       0.439008      -1.041469      -0.003045      -0.019293      -0.013107       0.023522       0.000596      -0.002114       0.021350      -0.015262      -0.017257      -0.020738      -0.004501       0.025240              9.555259       6.680624       0.242570       0.179366      11.814468      -2.586995      10.170686           0.000000
          401              C       3.300367       8.470350       1.137558      -0.031467      35.880656 0.49063555E+03  0.11891559E+05                                 9.678819                            7.527190      -0.256241       1.918152                    0.998409      28.654029      83.701732       0.583564       0.433050      -1.053595       0.000343      -0.024675       0.041226       0.048048      -0.003473      -0.002256       0.019819       0.017704       0.012136      -0.024670       0.005695       0.018975             11.664810       6.065199       0.607476      -0.060410      15.653726      -5.423706      13.275504          -0.000000
          402              C       3.229637       7.139610       0.838179      -0.156325      33.577056 0.47739814E+03  0.11541942E+05                                 9.188519                            7.396252      -0.072922       1.941813                    0.999247      30.658423      90.724506       0.589568       0.429709      -1.051058       0.003912      -0.001540       0.003750       0.005633      -0.001444      -0.000248       0.023900       0.056018       0.033036      -0.043937       0.020990       0.022947             10.539603       5.636294       0.611748      -0.026752      15.675004      -4.490836      10.307513           0.000001
          403              C       3.232047       6.151208       1.875806       0.074818      31.783041 0.43881465E+03  0.10354486E+05                                 8.949248                            7.143419      -0.320890       1.909769                    0.998808      27.268368      78.882897       0.595246       0.436076      -1.050583      -0.002252      -0.008323      -0.010593       0.013658       0.000944      -0.001005      -0.013691      -0.037956       0.007536      -0.020282      -0.005534       0.025817             10.329485       5.387769       0.685848       0.079192      16.146765      -3.660791       9.453920           0.000000
          404              C       3.133251       4.772525       1.575397      -0.148585      31.249005 0.45381766E+03  0.10782764E+05                                 8.590316                            7.099487       0.232611       2.039927                    0.999813      29.827331      86.162728       0.618947       0.416489      -1.064312       0.002269       0.005737       0.007766       0.009918       0.000603       0.000466       0.015979      -0.002370       0.087431      -0.018781      -0.015705       0.034486              9.373857       5.331972       0.565609       0.175310      13.995674      -2.336950       8.793925           0.000001
          405              C       3.129708       3.845023       2.596953      -0.126107      31.343673 0.48496293E+03  0.11774399E+05                                 8.761798                            7.458096      -0.005595       1.958985                    0.999581      30.739410      91.242034       0.586539       0.430109      -1.050511       0.003773       0.019991       0.015969       0.025863      -0.000445      -0.002909       0.021191      -0.003817      -0.013043      -0.021914       0.000216       0.021698              9.404952       5.381287       0.177484       0.376735      12.552473      -2.479688      10.281096           0.000000
          406              C       3.327724       9.517320       0.049038       0.568783      23.316547 0.27462109E+03  0.58478263E+04                                 7.698656                            5.959731      -0.194670       1.981318                    0.999205      23.509809      67.741998       0.593055       0.485010      -1.008285       0.002710       0.028157      -0.050794       0.058140       0.001238       0.008322       0.012235       0.136135      -0.109743      -0.057152      -0.029798       0.086950              9.176475       4.868620       0.101427      -0.220262      10.452591      -3.812477      12.208213          -0.000000
          407              C       1.067758      11.636139      18.727982       0.111156      27.942409 0.33628506E+03  0.74487347E+04                                 8.171914                            6.220636       0.072260       2.043102                    0.999561      26.021554      73.716036       0.640823       0.431512      -1.049910       0.026115       0.023880      -0.037589       0.051625       0.033305       0.013765       0.017768      -0.017442       0.053213      -0.043297      -0.001166       0.044463              9.409797       9.878197      -2.306670      -2.336607      10.554882      -2.785990       7.796311          -0.000000
          408              C       0.106875      12.627910      18.772899      -0.197405      32.886831 0.42887193E+03  0.10023230E+05                                 8.824030                            6.843265       0.344379       2.087177                    0.999644      29.234156      83.108634       0.640023       0.409478      -1.071378       0.000887      -0.012765      -0.000142       0.012796       0.001967      -0.006968       0.003754       0.040160      -0.014975      -0.018979      -0.005285       0.024263             10.099775       9.908024      -3.210701      -1.900640      12.942785      -2.795628       7.448517          -0.000000
          409              C       0.272999      13.779577      18.025996       0.162736      32.546750 0.38150529E+03  0.86376689E+04                                 9.022423                            6.582437       0.051778       2.042672                    0.999305      25.188023      69.909892       0.635193       0.425897      -1.063534      -0.021938       0.022706       0.001015       0.031589      -0.014020       0.012324       0.013468       0.002506      -0.034284      -0.028215       0.008425       0.019790             11.049475      11.556236      -5.072410      -2.318828      14.776057      -1.663419       6.816131          -0.000000
          410              C       1.423960      13.887125      17.251279      -0.184713      33.798540 0.46861451E+03  0.11256758E+05                                 9.167771                            7.282905       0.006356       1.980109                    0.998695      30.028032      88.052045       0.600736       0.424448      -1.056205       0.010373      -0.005046      -0.007153       0.013573       0.007185       0.015882      -0.002177      -0.018908       0.047966      -0.025839       0.003489       0.022351             10.310872      11.733080      -3.512169      -3.148282      11.891047      -0.893869       7.308490           0.000000
          411              C       2.340902      12.860628      17.251279       0.090379      28.572167 0.36857245E+03  0.83851201E+04                                 8.389014                            6.592418      -0.179258       1.953359                    0.998799      27.097677      78.773701       0.608866       0.442179      -1.039545      -0.035617      -0.029456       0.024319       0.052227       0.038943       0.011881       0.015164       0.003169       0.101946      -0.056052       0.008029       0.048023              9.484046       9.830036      -2.648782      -2.062144      11.208392      -2.042305       7.413709           0.000000
          412              C      13.385311      14.846502      18.018785      -0.131830      29.945939 0.40293057E+03  0.93806282E+04                                 8.678297                            6.799585      -0.470396       1.856326                    0.996139      29.096881      85.784488       0.611418       0.430295      -1.045834       0.068504       0.065398      -0.006628       0.094940       0.053317      -0.000927      -0.001751      -0.074147      -0.111575      -0.046344      -0.037224       0.083568             10.389031       9.830966      -3.176222      -0.701473      15.098762       0.188743       6.237364           0.000000
          413              C      -0.031467      16.936295      19.175711       0.443495      25.402330 0.30742252E+03  0.66828720E+04                                 7.901092                            6.199827      -0.104342       2.008417                    0.999202      23.827285      67.677021       0.600930       0.468872      -1.024569      -0.006459      -0.042233       0.017301       0.046094      -0.008079      -0.015791       0.021499       0.094450      -0.161953      -0.065277      -0.012048       0.077326              8.940404       4.817563       1.112371      -0.202802      12.218216      -2.300277       9.785433           0.000000
          414              C       0.143728      18.355147      18.750028      -0.047122      37.024215 0.48801289E+03  0.11812612E+05                                 9.829381                            7.474320      -0.291419       1.901739                    0.998743      28.801406      84.088119       0.589452       0.429283      -1.055858       0.008461       0.045329       0.013829       0.048141      -0.006483      -0.000069      -0.014049       0.035835       0.009909      -0.027051       0.009075       0.017976             11.751763       6.162824       2.686186       0.253902      20.725859       0.624584       8.366605           0.000000
          415              C       0.308577      19.488155      19.525364      -0.072721      30.386406 0.42035031E+03  0.98626968E+04                                 8.635581                            7.005433      -0.139812       1.951333                    0.997796      28.880207      84.701818       0.596255       0.437814      -1.044226       0.000542       0.000606      -0.012929       0.012955      -0.006682      -0.004932      -0.000235       0.069078       0.006794      -0.036325       0.001543       0.034781              9.550800       5.638408       1.835833       0.362429      14.866766       0.032177       8.147225           0.000001
          416              C       0.388237      20.670402      18.811841      -0.043982      37.025256 0.48833882E+03  0.11820870E+05                                 9.812960                            7.464164      -0.343309       1.884392                    0.998559      28.802483      84.055305       0.591433       0.427831      -1.056896      -0.003531      -0.045943       0.011016       0.047377      -0.002181      -0.000421       0.015081       0.031385       0.028493      -0.026812       0.010736       0.016075             11.759789       6.141325       2.342532       0.407691      20.719633      -0.467311       8.418410           0.000000
          417              C       0.591214      22.060747      19.307578       0.429563      25.789739 0.31164007E+03  0.68030775E+04                                 7.986909                            6.250253      -0.121858       2.001679                    0.999209      24.054321      68.643569       0.596871       0.470081      -1.023096       0.011384       0.038131       0.017787       0.043588      -0.009104       0.001616      -0.021557       0.096313      -0.181663      -0.069576      -0.009808       0.079383              9.093946       5.003939       1.090077       1.026075      12.146289       2.196178      10.131611           0.000000
          418              C       0.547557      22.132014      16.994138       0.443407      25.672446 0.30890940E+03  0.67190691E+04                                 7.937308                            6.209980      -0.068571       2.020492                    0.999408      23.776316      67.412992       0.601516       0.468145      -1.025612      -0.002372       0.043175      -0.021616       0.048342      -0.017339       0.006088       0.020535       0.099369      -0.171508      -0.067594      -0.013663       0.081257              8.960676       4.829975       0.548573       0.573259      11.721396      -1.918831      10.330658           0.000000
          419              C       0.333240      20.712644      17.413846      -0.046449      36.512252 0.49197078E+03  0.11931211E+05                                 9.722512                            7.498144      -0.319465       1.892154                    0.998664      28.852675      84.288949       0.589334       0.428548      -1.056423      -0.011197      -0.047035      -0.014839       0.050576      -0.008925      -0.001029      -0.017206       0.030140       0.019336      -0.028862       0.011227       0.017635             11.455359       6.057955       1.956662       0.587112      19.841817       0.992401       8.466307           0.000000
          420              C       0.164281      19.582227      16.636655      -0.071192      30.269694 0.42152381E+03  0.98987879E+04                                 8.620943                            7.023590      -0.139697       1.951669                    0.997635      28.893492      84.823938       0.594318       0.438862      -1.043427      -0.001771      -0.002039       0.011990       0.012290      -0.004771      -0.004655       0.001610       0.064938       0.001140      -0.033056      -0.000260       0.033316              9.470323       5.518524       1.117233       0.209665      14.483988      -0.169996       8.408457           0.000000
          421              C       0.055847      18.402572      17.355330      -0.040311      36.022615 0.48128939E+03  0.11600851E+05                                 9.632255                            7.411108      -0.233066       1.923720                    0.998853      28.518456      82.883948       0.593788       0.427948      -1.057471       0.007378       0.045633      -0.013829       0.048249      -0.008246      -0.001328       0.017653       0.034744       0.023090      -0.030664       0.010602       0.020062             11.358798       5.910867       2.005411      -0.037286      19.951144      -1.205661       8.214384           0.000000
          422              C      13.954130      17.015596      16.871543       0.437292      24.973372 0.31057940E+03  0.67618533E+04                                 7.790430                            6.229002      -0.015955       2.037769                    0.999531      23.789398      67.395965       0.600506       0.468485      -1.025828      -0.002908      -0.038422      -0.021244       0.044000      -0.020028      -0.017375      -0.016215       0.095131      -0.175501      -0.067978      -0.014275       0.082252              8.600393       4.748452       0.792470       0.290437      11.500127       1.258555       9.552598           0.000000
          423              C       1.206100      24.228027      18.194539      -0.136194      30.050868 0.40585491E+03  0.94631735E+04                                 8.681413                            6.808450      -0.457394       1.858142                    0.996338      29.194458      86.059757       0.613314       0.428309      -1.047335      -0.066533      -0.068335      -0.000743       0.095377       0.048630      -0.010981      -0.002957      -0.066414      -0.121012      -0.048158      -0.031400       0.079558             10.410431       9.603841      -3.138810       0.752195      15.122052      -0.132779       6.505399          -0.000000
          424              C       0.128845      25.289769      18.216173       0.167715      31.273496 0.38567297E+03  0.87717077E+04                                 8.868725                            6.675431       0.052112       2.046728                    0.999423      25.251286      70.662793       0.621542       0.433282      -1.057050       0.012801      -0.025751      -0.003054       0.028919      -0.008320       0.018844       0.014354       0.012713      -0.058540      -0.034756       0.010283       0.024473             10.745191      10.368023      -5.642643      -0.892057      14.370104      -2.228849       7.497445          -0.000000
          425              C       0.178881       0.433300      17.318448      -0.195488      32.403693 0.43449389E+03  0.10195972E+05                                 8.773427                            6.908914       0.333958       2.083628                    0.999522      29.378078      83.908820       0.633569       0.411971      -1.068889      -0.010973       0.009869      -0.008293       0.016929       0.008464      -0.000224       0.008633       0.031896      -0.007661      -0.020712       0.001207       0.019506              9.978950       9.220586      -3.588209      -0.837333      12.191153      -3.434895       8.525111          -0.000000
          426              C      13.355970       1.394492      17.353063       0.123927      26.595561 0.33186529E+03  0.73392855E+04                                 7.953094                            6.209994       0.081574       2.052875                    0.999416      25.874045      73.656778       0.635568       0.435765      -1.045524      -0.022856      -0.023927       0.036848       0.049524       0.037547       0.016212       0.020926      -0.030896       0.033891      -0.046317      -0.005753       0.052070              8.987254       8.937008      -2.593990      -1.623875       9.506643      -2.742019       8.518110           0.000000
          427              C      12.330027       0.354000      19.120698       0.096025      26.206639 0.34128436E+03  0.75825219E+04                                 7.788361                            6.251411       0.149950       2.063841                    0.999658      26.199796      74.177754       0.642004       0.429409      -1.051871       0.022753       0.027989      -0.033938       0.049527       0.038331      -0.001434       0.007002       0.001949       0.081285      -0.052348       0.022085       0.030262              8.684414       9.142995      -3.617827      -1.134391       9.530504      -0.992680       7.379741          -0.000000
          428              C      13.277444      25.266445      19.136357      -0.193206      31.419569 0.45035556E+03  0.10678062E+05                                 8.628367                            7.072505       0.208949       2.045238                    0.999335      29.535628      85.179094       0.620222       0.416507      -1.064498      -0.010061      -0.000613      -0.003011       0.010520       0.008221       0.000586      -0.008857      -0.014958       0.021420      -0.015532       0.000046       0.015486              9.531993      10.157510      -4.465540      -1.404605      11.154430      -0.585523       7.284038          -0.000000
          429              C       3.899519       9.691470      15.381035       0.567501      23.796611 0.26157635E+03  0.54815778E+04                                 7.671054                            5.745249       0.001514       2.048979                    0.999714      22.889453      64.612087       0.617659       0.473206      -1.018423       0.002656       0.022164       0.053573       0.058037      -0.009868       0.003455      -0.016027       0.149547      -0.135731      -0.065282      -0.032904       0.098186              9.227507       4.368586      -0.114654      -0.000595      11.254516       3.378153      12.059418           0.000000
          430              C       3.871596       8.682077      14.257694      -0.021191      36.354312 0.47245883E+03  0.11301604E+05                                 9.642502                            7.301967      -0.018222       1.994492                    0.999407      27.979426      80.221962       0.605038       0.423201      -1.063595       0.002579      -0.019899      -0.041380       0.045988      -0.002792       0.000504      -0.014883       0.017320       0.003452      -0.019946       0.007300       0.012646             11.699852       5.385359       0.236190      -0.257379      16.038793       5.630094      13.675404           0.000000
          431              C       3.762453       7.351336      14.546565      -0.163324      34.932113 0.47790581E+03  0.11547937E+05                                 9.410369                            7.378888      -0.041526       1.949179                    0.999483      30.668348      90.489694       0.593298       0.427239      -1.053426       0.001969      -0.002955      -0.006492       0.007399      -0.004228       0.001671      -0.024325       0.051302       0.039247      -0.042950       0.017580       0.025371             10.968811       5.524673       0.477497      -0.089233      16.574775       5.106488      10.806986           0.000000
          432              C       3.762878       6.362935      13.515531       0.075836      31.696896 0.43362636E+03  0.10209967E+05                                 8.946213                            7.105249      -0.301165       1.916675                    0.998976      27.246943      78.944847       0.595831       0.436590      -1.049422      -0.001590      -0.007963       0.012788       0.015148       0.002330       0.001434       0.009263      -0.038964       0.005575      -0.020588      -0.002256       0.022845             10.380639       5.403073       0.507296      -0.107219      16.201100       3.843781       9.537744           0.000000
          433              C       3.697392       4.992026      13.817589      -0.149122      30.896373 0.46072694E+03  0.11038685E+05                                 8.644808                            7.230399       0.006330       1.972467                    0.998826      30.252930      89.077351       0.600787       0.425512      -1.053798       0.003372       0.004857      -0.005786       0.008273      -0.001064       0.000935      -0.010951       0.007142       0.077010      -0.019152      -0.009233       0.028385              9.452057       5.873792       0.432902      -0.147571      13.697729       2.351624       8.784651           0.000000
          434              C       3.716811       4.061155      12.805098      -0.139425      31.058163 0.50373956E+03  0.12390578E+05                                 8.834560                            7.679336      -0.273774       1.875474                    0.998162      31.408995      94.925277       0.567215       0.439008      -1.041469       0.003046       0.019293      -0.013107       0.023522       0.000596       0.002114      -0.021350      -0.015262      -0.017257      -0.020738      -0.004501       0.025240              9.555260       6.680624       0.242570      -0.179366      11.814468       2.586995      10.170686          -0.000000
          435              C       3.786833       4.487200      11.439658      -0.031467      35.880657 0.49063556E+03  0.11891560E+05                                 9.678819                            7.527190      -0.256241       1.918152                    0.998409      28.654029      83.701730       0.583564       0.433050      -1.053595      -0.000343       0.024675       0.041226       0.048048      -0.003473       0.002256      -0.019819       0.017704       0.012136      -0.024670       0.005695       0.018975             11.664809       6.065199       0.607476       0.060410      15.653726       5.423706      13.275503          -0.000000
          436              C       3.857563       5.817940      11.140279      -0.156325      33.577058 0.47739817E+03  0.11541943E+05                                 9.188519                            7.396252      -0.072922       1.941813                    0.999247      30.658424      90.724510       0.589568       0.429709      -1.051058      -0.003912       0.001540       0.003750       0.005633      -0.001444       0.000248      -0.023900       0.056018       0.033036      -0.043937       0.020990       0.022947             10.539604       5.636294       0.611748       0.026752      15.675004       4.490836      10.307513           0.000001
          437              C       3.855153       6.806342      12.177906       0.074818      31.783041 0.43881465E+03  0.10354486E+05                                 8.949248                            7.143419      -0.320890       1.909769                    0.998808      27.268368      78.882896       0.595246       0.436076      -1.050583       0.002252       0.008323      -0.010593       0.013658       0.000944       0.001005       0.013691      -0.037956       0.007536      -0.020282      -0.005534       0.025817             10.329484       5.387769       0.685848      -0.079192      16.146764       3.660791       9.453920           0.000000
          438              C       3.953949       8.185025      11.877497      -0.148585      31.249006 0.45381767E+03  0.10782764E+05                                 8.590317                            7.099487       0.232611       2.039927                    0.999813      29.827331      86.162729       0.618947       0.416489      -1.064312      -0.002269      -0.005737       0.007766       0.009918       0.000603      -0.000466      -0.015979      -0.002370       0.087431      -0.018781      -0.015705       0.034486              9.373857       5.331972       0.565609      -0.175310      13.995674       2.336950       8.793925           0.000001
          439              C       3.957492       9.112527      12.899053      -0.126107      31.343672 0.48496287E+03  0.11774397E+05                                 8.761799                            7.458096      -0.005595       1.958985                    0.999581      30.739409      91.242033       0.586539       0.430109      -1.050511      -0.003773      -0.019991       0.015969       0.025863      -0.000445       0.002909      -0.021191      -0.003817      -0.013043      -0.021914       0.000216       0.021698              9.404952       5.381287       0.177484      -0.376735      12.552473       2.479688      10.281097           0.000000
          440              C       3.759476       3.440230      10.351138       0.568783      23.316546 0.27462108E+03  0.58478263E+04                                 7.698656                            5.959731      -0.194670       1.981318                    0.999205      23.509809      67.741999       0.593055       0.485010      -1.008285      -0.002710      -0.028157      -0.050794       0.058140       0.001238      -0.008322      -0.012235       0.136135      -0.109743      -0.057152      -0.029798       0.086950              9.176475       4.868620       0.101427       0.220262      10.452591       3.812477      12.208214          -0.000000
          441              N       9.256025      24.698645      12.930578      -0.226977      35.406250 0.50256602E+03  0.12031263E+05                                 8.969734                            7.224226       0.037841       2.042046                    0.998838      27.512704      75.225774       0.657003       0.389422      -1.101979      -0.100752       0.098236       0.002625       0.140741       0.050086       0.012280       0.016050      -0.007431       0.070970      -0.062097       0.009636       0.052461             10.098347      10.959062      -1.620963       2.641521      10.549855       2.940015       8.786123          -0.000000
          442              N       6.829793       3.250531      12.896581      -0.189523      34.758717 0.47182552E+03  0.11168565E+05                                 9.020708                            7.046195      -0.254885       1.966720                    0.998707      26.690609      73.639852       0.655739       0.394602      -1.093422      -0.043000      -0.098640       0.001069       0.107611       0.044922      -0.006510       0.003802      -0.144664       0.103087      -0.102717       0.034647       0.068070             10.538699       5.500115       1.318564       0.112761      17.927827       0.299854       8.188154          -0.000000
          443              N       7.774233       9.908120      12.737310      -0.184025      34.782429 0.46850523E+03  0.11076204E+05                                 9.041504                            7.035636      -0.250174       1.970025                    0.998701      26.642124      73.586131       0.653892       0.396208      -1.091741       0.042097       0.097742      -0.003805       0.106490       0.041747      -0.007824      -0.001331      -0.146417       0.106018      -0.102324       0.035372       0.066952             10.606808       5.513456       1.198036      -0.660468      17.764856      -0.575334       8.542113          -0.000001
          444              N       5.262955      14.305135      12.679207      -0.210709      33.871491 0.50618803E+03  0.12166250E+05                                 8.789951                            7.333732      -0.159027       1.987975                    0.997196      27.440971      75.716372       0.639575       0.398446      -1.093299       0.103250      -0.094133      -0.000963       0.139723       0.045984       0.012384       0.014177      -0.011015       0.097365      -0.062541       0.012409       0.050131              9.617878      10.307107      -2.265875       1.767809       8.987057       2.199934       9.559470          -0.000000
          445              N      12.005575      14.174005       2.628478      -0.226977      35.406251 0.50256603E+03  0.12031263E+05                                 8.969735                            7.224226       0.037841       2.042046                    0.998838      27.512704      75.225777       0.657003       0.389422      -1.101979       0.100752      -0.098236       0.002625       0.140741       0.050086      -0.012280      -0.016050      -0.007431       0.070969      -0.062097       0.009636       0.052461             10.098347      10.959063      -1.620963      -2.641521      10.549855      -2.940015       8.786124          -0.000000
          446              N       0.257407       9.707019       2.594481      -0.189523      34.758717 0.47182553E+03  0.11168565E+05                                 9.020708                            7.046195      -0.254885       1.966720                    0.998707      26.690609      73.639852       0.655739       0.394602      -1.093422       0.043000       0.098640       0.001069       0.107611       0.044922       0.006510      -0.003802      -0.144664       0.103087      -0.102717       0.034647       0.068070             10.538699       5.500115       1.318564      -0.112761      17.927827      -0.299854       8.188154          -0.000000
          447              N      13.487367       3.049430       2.435210      -0.184025      34.782429 0.46850524E+03  0.11076204E+05                                 9.041504                            7.035636      -0.250174       1.970025                    0.998701      26.642124      73.586129       0.653892       0.396208      -1.091741      -0.042097      -0.097742      -0.003805       0.106490       0.041747       0.007824       0.001331      -0.146417       0.106018      -0.102324       0.035372       0.066952             10.606808       5.513456       1.198036       0.660468      17.764855       0.575334       8.542112          -0.000001
          448              N       1.824245      24.567515       2.377107      -0.210709      33.871493 0.50618807E+03  0.12166251E+05                                 8.789950                            7.333732      -0.159027       1.987975                    0.997196      27.440972      75.716373       0.639576       0.398446      -1.093299      -0.103250       0.094133      -0.000963       0.139723       0.045984      -0.012384      -0.014177      -0.011015       0.097365      -0.062541       0.012409       0.050131              9.617878      10.307107      -2.265875      -1.767809       8.987057      -2.199934       9.559470          -0.000000
          449              N       4.918375      24.698645       2.628478      -0.226977      35.406251 0.50256602E+03  0.12031263E+05                                 8.969734                            7.224226       0.037841       2.042046                    0.998838      27.512704      75.225775       0.657003       0.389422      -1.101979       0.100752       0.098236       0.002625       0.140741      -0.050086      -0.012280       0.016050      -0.007431       0.070969      -0.062097       0.009636       0.052461             10.098347      10.959062       1.620963      -2.641521      10.549855       2.940015       8.786124          -0.000000
          450              N       7.344607       3.250531       2.594481      -0.189523      34.758717 0.47182553E+03  0.11168565E+05                                 9.020708                            7.046195      -0.254885       1.966720                    0.998707      26.690609      73.639850       0.655739       0.394602      -1.093422       0.043000      -0.098640       0.001069       0.107611      -0.044922       0.006510       0.003802      -0.144664       0.103087      -0.102717       0.034647       0.068070             10.538698       5.500114      -1.318564      -0.112761      17.927827       0.299854       8.188154          -0.000000
          451              N       6.400167       9.908120       2.435210      -0.184025      34.782429 0.46850524E+03  0.11076204E+05                                 9.041504                            7.035636      -0.250174       1.970025                    0.998701      26.642124      73.586130       0.653892       0.396208      -1.091741      -0.042097       0.097742      -0.003805       0.106490      -0.041747       0.007824      -0.001331      -0.146417       0.106018      -0.102324       0.035372       0.066952             10.606808       5.513456      -1.198036       0.660468      17.764855      -0.575334       8.542112          -0.000001
          452              N       8.911445      14.305135       2.377107      -0.210709      33.871491 0.50618804E+03  0.12166250E+05                                 8.789951                            7.333732      -0.159027       1.987975                    0.997196      27.440971      75.716373       0.639575       0.398446      -1.093299      -0.103250      -0.094133      -0.000963       0.139723      -0.045984      -0.012384       0.014177      -0.011015       0.097365      -0.062541       0.012409       0.050131              9.617878      10.307108       2.265876      -1.767809       8.987057       2.199934       9.559470          -0.000000
          453              N       2.168825      14.174005      12.930578      -0.226977      35.406250 0.50256602E+03  0.12031263E+05                                 8.969734                            7.224226       0.037841       2.042046                    0.998838      27.512704      75.225774       0.657003       0.389422      -1.101979      -0.100752      -0.098236       0.002625       0.140741      -0.050086       0.012280      -0.016050      -0.007431       0.070970      -0.062097       0.009636       0.052461             10.098347      10.959062       1.620963       2.641521      10.549855      -2.940015       8.786123          -0.000000
          454              N      13.916993       9.707019      12.896581      -0.189523      34.758717 0.47182553E+03  0.11168565E+05                                 9.020708                            7.046195      -0.254885       1.966720                    0.998707      26.690609      73.639851       0.655739       0.394602      -1.093422      -0.043000       0.098640       0.001069       0.107611      -0.044922      -0.006510      -0.003802      -0.144664       0.103087      -0.102717       0.034647       0.068070             10.538698       5.500115      -1.318564       0.112761      17.927827      -0.299854       8.188154          -0.000000
          455              N       0.687033       3.049430      12.737310      -0.184025      34.782429 0.46850524E+03  0.11076204E+05                                 9.041504                            7.035636      -0.250174       1.970025                    0.998701      26.642124      73.586130       0.653892       0.396208      -1.091741       0.042097      -0.097742      -0.003805       0.106490      -0.041747      -0.007824       0.001331      -0.146417       0.106018      -0.102324       0.035372       0.066952             10.606808       5.513456      -1.198036      -0.660468      17.764855       0.575334       8.542112          -0.000001
          456              N      12.350155      24.567515      12.679207      -0.210709      33.871491 0.50618803E+03  0.12166250E+05                                 8.789951                            7.333732      -0.159027       1.987975                    0.997196      27.440971      75.716372       0.639575       0.398446      -1.093299       0.103250       0.094133      -0.000963       0.139723      -0.045984       0.012384      -0.014177      -0.011015       0.097365      -0.062541       0.012409       0.050131              9.617878      10.307107       2.265875       1.767809       8.987057      -2.199934       9.559470          -0.000000
          457              N       9.256025       1.216455      17.975722      -0.226977      35.406250 0.50256602E+03  0.12031263E+05                                 8.969735                            7.224226       0.037841       2.042046                    0.998838      27.512704      75.225776       0.657003       0.389422      -1.101979      -0.100752      -0.098236      -0.002625       0.140741      -0.050086      -0.012280       0.016050      -0.007431       0.070970      -0.062097       0.009636       0.052461             10.098347      10.959062       1.620963      -2.641521      10.549855       2.940015       8.786124          -0.000000
          458              N       6.829793      22.664569      18.009719      -0.189523      34.758717 0.47182553E+03  0.11168565E+05                                 9.020708                            7.046195      -0.254885       1.966720                    0.998707      26.690609      73.639852       0.655739       0.394602      -1.093422      -0.043000       0.098640      -0.001069       0.107611      -0.044922       0.006510       0.003802      -0.144664       0.103087      -0.102717       0.034647       0.068070             10.538699       5.500115      -1.318564      -0.112761      17.927827       0.299854       8.188154          -0.000001
          459              N       7.774233      16.006980      18.168990      -0.184025      34.782431 0.46850527E+03  0.11076205E+05                                 9.041504                            7.035636      -0.250174       1.970025                    0.998701      26.642125      73.586132       0.653892       0.396208      -1.091741       0.042097      -0.097742       0.003805       0.106490      -0.041747       0.007824      -0.001331      -0.146417       0.106018      -0.102324       0.035372       0.066952             10.606808       5.513456      -1.198036       0.660468      17.764856      -0.575334       8.542113          -0.000001
          460              N       5.262955      11.609965      18.227093      -0.210709      33.871491 0.50618803E+03  0.12166250E+05                                 8.789951                            7.333732      -0.159027       1.987975                    0.997196      27.440971      75.716373       0.639575       0.398446      -1.093299       0.103250       0.094133       0.000963       0.139723      -0.045984      -0.012384       0.014177      -0.011015       0.097365      -0.062541       0.012409       0.050131              9.617878      10.307108       2.265876      -1.767809       8.987057       2.199934       9.559470          -0.000000
          461              N      12.005575      11.741095       7.673622      -0.226977      35.406250 0.50256602E+03  0.12031263E+05                                 8.969734                            7.224226       0.037841       2.042046                    0.998838      27.512704      75.225775       0.657003       0.389422      -1.101979       0.100752       0.098236      -0.002625       0.140741      -0.050086       0.012280      -0.016050      -0.007431       0.070970      -0.062097       0.009636       0.052461             10.098347      10.959062       1.620963       2.641521      10.549855      -2.940015       8.786124          -0.000000
          462              N       0.257407      16.208081       7.707619      -0.189523      34.758717 0.47182553E+03  0.11168565E+05                                 9.020708                            7.046195      -0.254885       1.966720                    0.998707      26.690609      73.639852       0.655739       0.394602      -1.093422       0.043000      -0.098640      -0.001069       0.107611      -0.044922      -0.006510      -0.003802      -0.144664       0.103087      -0.102717       0.034647       0.068070             10.538699       5.500115      -1.318564       0.112761      17.927827      -0.299854       8.188154          -0.000000
          463              N      13.487367      22.865670       7.866890      -0.184025      34.782431 0.46850528E+03  0.11076205E+05                                 9.041504                            7.035636      -0.250174       1.970025                    0.998701      26.642125      73.586131       0.653892       0.396208      -1.091741      -0.042097       0.097742       0.003805       0.106490      -0.041747      -0.007824       0.001331      -0.146417       0.106018      -0.102324       0.035372       0.066952             10.606808       5.513456      -1.198036      -0.660468      17.764855       0.575334       8.542112          -0.000001
          464              N       1.824245       1.347585       7.924993      -0.210709      33.871493 0.50618807E+03  0.12166251E+05                                 8.789950                            7.333732      -0.159027       1.987975                    0.997196      27.440972      75.716373       0.639576       0.398446      -1.093299      -0.103250      -0.094133       0.000963       0.139723      -0.045984       0.012384      -0.014177      -0.011015       0.097365      -0.062541       0.012409       0.050131              9.617878      10.307107       2.265875       1.767809       8.987057      -2.199934       9.559470          -0.000000
          465              N       4.918375       1.216455       7.673622      -0.226977      35.406250 0.50256602E+03  0.12031263E+05                                 8.969734                            7.224226       0.037841       2.042046                    0.998838      27.512704      75.225775       0.657003       0.389422      -1.101979       0.100752      -0.098236      -0.002625       0.140741       0.050086       0.012280       0.016050      -0.007431       0.070970      -0.062097       0.009636       0.052461             10.098347      10.959062      -1.620963       2.641521      10.549855       2.940015       8.786123          -0.000000
          466              N       7.344607      22.664569       7.707619      -0.189523      34.758717 0.47182553E+03  0.11168565E+05                                 9.020708                            7.046195      -0.254885       1.966720                    0.998707      26.690609      73.639851       0.655739       0.394602      -1.093422       0.043000       0.098640      -0.001069       0.107611       0.044922      -0.006510       0.003802      -0.144664       0.103087      -0.102717       0.034647       0.068070             10.538698       5.500115       1.318564       0.112761      17.927827       0.299854       8.188154          -0.000000
          467              N       6.400167      16.006980       7.866890      -0.184025      34.782431 0.46850527E+03  0.11076205E+05                                 9.041504                            7.035636      -0.250174       1.970025                    0.998701      26.642125      73.586132       0.653892       0.396208      -1.091741      -0.042097      -0.097742       0.003805       0.106490       0.041747      -0.007824      -0.001331      -0.146417       0.106018      -0.102324       0.035372       0.066952             10.606808       5.513456       1.198036      -0.660468      17.764855      -0.575334       8.542112          -0.000001
          468              N       8.911445      11.609965       7.924993      -0.210709      33.871491 0.50618804E+03  0.12166250E+05                                 8.789951                            7.333732      -0.159027       1.987975                    0.997196      27.440971      75.716373       0.639575       0.398446      -1.093299      -0.103250       0.094133       0.000963       0.139723       0.045984       0.012384       0.014177      -0.011015       0.097365      -0.062541       0.012409       0.050131              9.617878      10.307108      -2.265876       1.767809       8.987057       2.199934       9.559470          -0.000000
          469              N       2.168825      11.741095      17.975722      -0.226977      35.406250 0.50256602E+03  0.12031263E+05                                 8.969734                            7.224226       0.037841       2.042046                    0.998838      27.512704      75.225775       0.657003       0.389422      -1.101979      -0.100752       0.098236      -0.002625       0.140741       0.050086      -0.012280      -0.016050      -0.007431       0.070970      -0.062097       0.009636       0.052461             10.098347      10.959062      -1.620963      -2.641521      10.549855      -2.940015       8.786124          -0.000000
          470              N      13.916993      16.208081      18.009719      -0.189523      34.758717 0.47182553E+03  0.11168565E+05                                 9.020708                            7.046195      -0.254885       1.966720                    0.998707      26.690609      73.639851       0.655739       0.394602      -1.093422      -0.043000      -0.098640      -0.001069       0.107611       0.044922       0.006510      -0.003802      -0.144664       0.103087      -0.102717       0.034647       0.068070             10.538698       5.500115       1.318564      -0.112761      17.927827      -0.299854       8.188154          -0.000001
          471              N       0.687033      22.865670      18.168990      -0.184025      34.782429 0.46850524E+03  0.11076204E+05                                 9.041504                            7.035636      -0.250174       1.970025                    0.998701      26.642124      73.586130       0.653892       0.396208      -1.091741       0.042097       0.097742       0.003805       0.106490       0.041747       0.007824       0.001331      -0.146417       0.106018      -0.102324       0.035372       0.066952             10.606808       5.513456       1.198036       0.660468      17.764855       0.575334       8.542112          -0.000001
          472              N      12.350155       1.347585      18.227093      -0.210709      33.871493 0.50618807E+03  0.12166251E+05                                 8.789950                            7.333732      -0.159027       1.987975                    0.997196      27.440972      75.716373       0.639576       0.398446      -1.093299       0.103250      -0.094133       0.000963       0.139723       0.045984      -0.012384      -0.014177      -0.011015       0.097365      -0.062541       0.012409       0.050131              9.617878      10.307108      -2.265875      -1.767809       8.987057      -2.199934       9.559470          -0.000000
          473              O       7.092870       3.516161      10.615078      -0.415053      25.585788 0.36070943E+03  0.78408900E+04                                 6.797319                            5.822952       1.050251       2.435308                    0.998583      24.860141      61.959138       0.799352       0.352501      -1.145222      -0.015564       0.006133       0.031795       0.035927      -0.026493       0.025736       0.056235       0.164526       0.029965      -0.119170       0.032799       0.086371              7.351084       4.914592       0.416824       0.543135       6.985328       3.597628      10.153334           0.000000
          474              O       7.753113       9.498921      10.459516      -0.404617      26.029206 0.37758822E+03  0.83106685E+04                                 6.884442                            5.996059       0.858190       2.367835                    0.997719      25.061058      63.060544       0.779370       0.357063      -1.140379       0.018199      -0.010872       0.034442       0.040443      -0.026586      -0.013038      -0.041418       0.185711       0.028421      -0.115974       0.023429       0.092545              7.387276       5.214745       0.383459      -1.228766       6.514072      -3.002457      10.433012          -0.000000
          475              O       7.708180       9.623832      15.031176      -0.422694      25.233459 0.34985236E+03  0.75370001E+04                                 6.682724                            5.688121       1.236228       2.491440                    0.999278      24.811206      61.294446       0.819801       0.346804      -1.151423      -0.017649      -0.012403      -0.034919       0.041045      -0.041637      -0.003698       0.051829       0.177686       0.028425      -0.121872       0.025521       0.096351              7.270500       4.824839      -0.506785      -0.657436       6.562653       3.394390      10.424008          -0.000000
          476              O       6.684505       3.675020      15.160776      -0.418320      22.578979 0.32816668E+03  0.69611135E+04                                 6.111023                            5.473234       1.079671       2.428930                    0.999668      24.829772      60.966835       0.843523       0.342314      -1.154600       0.015483       0.014042      -0.035393       0.041104      -0.039638       0.005835      -0.038205       0.193180       0.016890      -0.117981       0.014511       0.103471              6.284461       4.504276      -0.095749      -0.269126       5.372078      -2.026770       8.977029           0.000000
          477              O      10.944196      22.146526      14.343614      -0.553676      35.594958 0.50108865E+03  0.11826917E+05                                 8.567901                            6.849444       0.402058       2.182658                    0.997652      27.232432      70.755187       0.739132       0.351097      -1.146207      -0.000001       0.025063       0.008599       0.026497      -0.000892       0.007327       0.011713       0.033397       0.241388      -0.057988      -0.023961       0.081949             10.123272       5.182815      -0.063831       0.220329       7.247621      -2.378548      17.939379          -0.000000
          478              O      11.053906      23.836968      15.782199      -0.558488      33.642334 0.53811292E+03  0.12897613E+05                                 8.180885                            7.161485       0.774049       2.305292                    0.996268      27.264574      70.818220       0.715000       0.357408      -1.143904      -0.006967      -0.015205      -0.003840       0.017160      -0.016341      -0.010016       0.033530       0.026870      -0.299911      -0.107978       0.033415       0.074562              8.873233       5.957652      -0.824361      -0.316897      13.336492      -0.307309       7.325554          -0.000000
          479              O      10.857874      15.209831      20.252692      -0.580049      31.396181 0.53131983E+03  0.12722310E+05                                 7.838504                            7.121057       0.673522       2.262934                    0.995331      27.805819      72.708167       0.714713       0.357902      -1.141002      -0.000843       0.024679       0.007945       0.025940       0.003715       0.004250       0.036540       0.036337      -0.260049      -0.097619       0.035188       0.062430              8.383930       6.999205       0.109320      -0.095819      10.951037      -1.245107       7.201548          -0.000001
          480              O      10.801885      16.856218       1.156102      -0.541124      35.633689 0.51122291E+03  0.12149350E+05                                 8.655727                            6.969831       0.243091       2.136065                    0.995850      27.327688      71.683517       0.723266       0.356341      -1.139834      -0.003256      -0.022584      -0.005332       0.023432       0.001317      -0.012212       0.002472       0.036166       0.235936      -0.057518      -0.022637       0.080155             10.253489       5.490631       0.192592      -0.505919       7.489244      -3.233315      17.780593          -0.000000
          481              O      -0.005670       9.441389       0.312978      -0.415053      25.585790 0.36070947E+03  0.78408911E+04                                 6.797320                            5.822953       1.050251       2.435308                    0.998583      24.860141      61.959140       0.799352       0.352501      -1.145222       0.015564      -0.006133       0.031795       0.035927      -0.026493      -0.025736      -0.056235       0.164526       0.029965      -0.119170       0.032799       0.086371              7.351085       4.914592       0.416824      -0.543135       6.985328      -3.597628      10.153335           0.000000
          482              O      13.508487       3.458629       0.157416      -0.404617      26.029206 0.37758822E+03  0.83106685E+04                                 6.884442                            5.996059       0.858190       2.367835                    0.997719      25.061058      63.060544       0.779370       0.357063      -1.140379      -0.018199       0.010872       0.034442       0.040443      -0.026586       0.013038       0.041418       0.185711       0.028420      -0.115974       0.023429       0.092546              7.387276       5.214745       0.383459       1.228766       6.514072       3.002457      10.433011          -0.000000
          483              O      13.553420       3.333718       4.729076      -0.422694      25.233456 0.34985232E+03  0.75369989E+04                                 6.682723                            5.688121       1.236228       2.491440                    0.999278      24.811206      61.294444       0.819801       0.346804      -1.151423       0.017649       0.012403      -0.034919       0.041045      -0.041637       0.003698      -0.051829       0.177686       0.028425      -0.121872       0.025521       0.096351              7.270499       4.824838      -0.506785       0.657436       6.562653      -3.394390      10.424007          -0.000000
          484              O       0.402695       9.282530       4.858676      -0.418320      22.578981 0.32816672E+03  0.69611145E+04                                 6.111024                            5.473235       1.079671       2.428930                    0.999668      24.829772      60.966837       0.843523       0.342314      -1.154600      -0.015483      -0.014042      -0.035393       0.041104      -0.039638      -0.005835       0.038205       0.193180       0.016889      -0.117982       0.014511       0.103471              6.284462       4.504277      -0.095749       0.269126       5.372079       2.026770       8.977030           0.000000
          485              O      10.317404      16.726124       4.041514      -0.553676      35.594958 0.50108865E+03  0.11826917E+05                                 8.567901                            6.849444       0.402058       2.182658                    0.997652      27.232431      70.755186       0.739132       0.351097      -1.146207       0.000001      -0.025063       0.008599       0.026497      -0.000892      -0.007327      -0.011713       0.033397       0.241388      -0.057988      -0.023961       0.081949             10.123272       5.182815      -0.063831      -0.220329       7.247621       2.378548      17.939380          -0.000000
          486              O      10.207694      15.035682       5.480099      -0.558488      33.642334 0.53811292E+03  0.12897613E+05                                 8.180886                            7.161485       0.774049       2.305292                    0.996268      27.264573      70.818220       0.715000       0.357408      -1.143904       0.006967       0.015205      -0.003840       0.017160      -0.016341       0.010016      -0.033530       0.026870      -0.299911      -0.107978       0.033415       0.074562              8.873233       5.957652      -0.824361       0.316897      13.336493       0.307309       7.325554          -0.000000
          487              O      10.403726      23.662819       9.950592      -0.580049      31.396179 0.53131980E+03  0.12722309E+05                                 7.838504                            7.121057       0.673522       2.262934                    0.995331      27.805819      72.708165       0.714714       0.357902      -1.141002       0.000843      -0.024679       0.007945       0.025940       0.003715      -0.004250      -0.036540       0.036337      -0.260049      -0.097619       0.035188       0.062430              8.383930       6.999205       0.109320       0.095819      10.951037       1.245107       7.201547          -0.000001
          488              O      10.459715      22.016432      11.458202      -0.541123      35.633684 0.51122283E+03  0.12149347E+05                                 8.655726                            6.969830       0.243091       2.136065                    0.995850      27.327687      71.683512       0.723266       0.356341      -1.139834       0.003256       0.022584      -0.005332       0.023432       0.001317       0.012212      -0.002472       0.036165       0.235936      -0.057518      -0.022637       0.080155             10.253488       5.490630       0.192592       0.505919       7.489243       3.233314      17.780590          -0.000000
          489              O       7.081530       3.516161       0.312978      -0.415053      25.585789 0.36070945E+03  0.78408906E+04                                 6.797320                            5.822952       1.050251       2.435308                    0.998583      24.860141      61.959139       0.799352       0.352501      -1.145222       0.015564       0.006133       0.031795       0.035927       0.026493      -0.025736       0.056235       0.164526       0.029965      -0.119170       0.032799       0.086371              7.351085       4.914592      -0.416824      -0.543135       6.985328       3.597628      10.153334           0.000000
          490              O       6.421287       9.498921       0.157416      -0.404617      26.029209 0.37758825E+03  0.83106696E+04                                 6.884443                            5.996060       0.858190       2.367835                    0.997719      25.061058      63.060546       0.779370       0.357063      -1.140379      -0.018199      -0.010872       0.034442       0.040443       0.026586       0.013038      -0.041418       0.185711       0.028420      -0.115974       0.023429       0.092545              7.387277       5.214746      -0.383459       1.228766       6.514073      -3.002458      10.433013          -0.000000
          491              O       6.466220       9.623832       4.729076      -0.422694      25.233457 0.34985234E+03  0.75369994E+04                                 6.682723                            5.688121       1.236228       2.491440                    0.999278      24.811206      61.294445       0.819801       0.346804      -1.151423       0.017649      -0.012403      -0.034919       0.041045       0.041637       0.003698       0.051829       0.177686       0.028425      -0.121872       0.025521       0.096351              7.270500       4.824838       0.506785       0.657436       6.562653       3.394390      10.424007          -0.000000
          492              O       7.489895       3.675020       4.858676      -0.418320      22.578976 0.32816663E+03  0.69611122E+04                                 6.111023                            5.473234       1.079671       2.428930                    0.999668      24.829771      60.966831       0.843523       0.342314      -1.154600      -0.015483       0.014042      -0.035393       0.041104       0.039638      -0.005835      -0.038205       0.193180       0.016890      -0.117982       0.014511       0.103471              6.284461       4.504276       0.095749       0.269126       5.372078      -2.026769       8.977029           0.000000
          493              O       3.230204      22.146526       4.041514      -0.553676      35.594957 0.50108864E+03  0.11826917E+05                                 8.567901                            6.849444       0.402058       2.182658                    0.997652      27.232431      70.755185       0.739132       0.351097      -1.146207       0.000001       0.025063       0.008599       0.026497       0.000892      -0.007327       0.011713       0.033397       0.241388      -0.057988      -0.023961       0.081949             10.123272       5.182815       0.063831      -0.220329       7.247621      -2.378548      17.939379          -0.000000
          494              O       3.120494      23.836968       5.480099      -0.558488      33.642334 0.53811293E+03  0.12897613E+05                                 8.180886                            7.161485       0.774049       2.305292                    0.996268      27.264574      70.818221       0.715000       0.357408      -1.143904       0.006967      -0.015205      -0.003840       0.017160       0.016341       0.010016       0.033530       0.026870      -0.299911      -0.107978       0.033415       0.074562              8.873233       5.957652       0.824361       0.316897      13.336493      -0.307309       7.325554          -0.000000
          495              O       3.316526      15.209831       9.950592      -0.580049      31.396180 0.53131982E+03  0.12722310E+05                                 7.838504                            7.121057       0.673522       2.262934                    0.995331      27.805819      72.708166       0.714713       0.357902      -1.141002       0.000843       0.024679       0.007945       0.025940      -0.003715      -0.004250       0.036540       0.036337      -0.260049      -0.097619       0.035188       0.062430              8.383930       6.999205      -0.109320       0.095819      10.951037      -1.245107       7.201548          -0.000001
          496              O       3.372515      16.856218      11.458202      -0.541124      35.633685 0.51122286E+03  0.12149348E+05                                 8.655727                            6.969830       0.243091       2.136065                    0.995850      27.327688      71.683514       0.723266       0.356341      -1.139834       0.003256      -0.022584      -0.005332       0.023432      -0.001317       0.012212       0.002472       0.036165       0.235936      -0.057518      -0.022637       0.080155             10.253488       5.490630      -0.192592       0.505919       7.489243      -3.233315      17.780590          -0.000000
          497              O       0.005670       9.441389      10.615078      -0.415053      25.585788 0.36070943E+03  0.78408900E+04                                 6.797319                            5.822952       1.050251       2.435308                    0.998583      24.860141      61.959138       0.799352       0.352501      -1.145222      -0.015564      -0.006133       0.031795       0.035927       0.026493       0.025736      -0.056235       0.164526       0.029965      -0.119170       0.032799       0.086371              7.351084       4.914592      -0.416824       0.543135       6.985328      -3.597628      10.153334           0.000000
          498              O       0.665913       3.458629      10.459516      -0.404617      26.029204 0.37758818E+03  0.83106676E+04                                 6.884441                            5.996059       0.858190       2.367835                    0.997719      25.061058      63.060542       0.779370       0.357063      -1.140379       0.018199       0.010872       0.034442       0.040443       0.026586      -0.013038       0.041418       0.185711       0.028421      -0.115974       0.023429       0.092545              7.387276       5.214745      -0.383459      -1.228766       6.514071       3.002457      10.433011          -0.000000
          499              O       0.620980       3.333718      15.031176      -0.422694      25.233456 0.34985231E+03  0.75369987E+04                                 6.682723                            5.688121       1.236228       2.491440                    0.999278      24.811205      61.294442       0.819801       0.346804      -1.151423      -0.017649       0.012403      -0.034919       0.041045       0.041637      -0.003698      -0.051829       0.177686       0.028425      -0.121872       0.025521       0.096351              7.270499       4.824838       0.506785      -0.657436       6.562653      -3.394390      10.424007          -0.000000
          500              O      13.771705       9.282530      15.160776      -0.418320      22.578982 0.32816675E+03  0.69611152E+04                                 6.111024                            5.473235       1.079671       2.428930                    0.999668      24.829773      60.966840       0.843523       0.342314      -1.154600       0.015483      -0.014042      -0.035393       0.041104       0.039638       0.005835       0.038205       0.193180       0.016889      -0.117982       0.014511       0.103471              6.284462       4.504277       0.095749      -0.269126       5.372079       2.026770       8.977031           0.000000
          501              O       3.856996      16.726124      14.343614      -0.553676      35.594957 0.50108863E+03  0.11826917E+05                                 8.567901                            6.849444       0.402058       2.182658                    0.997652      27.232431      70.755185       0.739132       0.351097      -1.146207      -0.000001      -0.025063       0.008599       0.026497       0.000892       0.007327      -0.011713       0.033397       0.241388      -0.057988      -0.023961       0.081949             10.123272       5.182815       0.063831       0.220329       7.247621       2.378548      17.939380          -0.000000
          502              O       3.966706      15.035682      15.782199      -0.558488      33.642333 0.53811291E+03  0.12897613E+05                                 8.180886                            7.161485       0.774049       2.305292                    0.996268      27.264573      70.818219       0.715000       0.357408      -1.143904      -0.006967       0.015205      -0.003840       0.017160       0.016341      -0.010016      -0.033530       0.026870      -0.299911      -0.107978       0.033415       0.074562              8.873233       5.957652       0.824361      -0.316897      13.336493       0.307309       7.325554          -0.000000
          503              O       3.770674      23.662819      20.252692      -0.580049      31.396179 0.53131979E+03  0.12722309E+05                                 7.838504                            7.121057       0.673522       2.262934                    0.995331      27.805818      72.708164       0.714713       0.357902      -1.141002      -0.000843      -0.024679       0.007945       0.025940      -0.003715       0.004250      -0.036540       0.036337      -0.260049      -0.097619       0.035188       0.062430              8.383930       6.999205      -0.109320      -0.095819      10.951037       1.245107       7.201548          -0.000001
          504              O       3.714685      22.016432       1.156102      -0.541123      35.633684 0.51122284E+03  0.12149347E+05                                 8.655726                            6.969830       0.243091       2.136065                    0.995850      27.327687      71.683512       0.723266       0.356341      -1.139834      -0.003256       0.022584      -0.005332       0.023432      -0.001317      -0.012212      -0.002472       0.036165       0.235936      -0.057518      -0.022637       0.080155             10.253488       5.490630      -0.192592      -0.505919       7.489243       3.233314      17.780590          -0.000000
          505              O       7.092870      22.398939      20.291222      -0.415053      25.585788 0.36070943E+03  0.78408902E+04                                 6.797319                            5.822952       1.050251       2.435308                    0.998583      24.860141      61.959138       0.799352       0.352501      -1.145222      -0.015564      -0.006133      -0.031795       0.035927       0.026493      -0.025736       0.056235       0.164526       0.029965      -0.119170       0.032799       0.086371              7.351084       4.914592      -0.416824      -0.543135       6.985328       3.597628      10.153334           0.000000
          506              O       7.753113      16.416179      20.446784      -0.404617      26.029206 0.37758820E+03  0.83106681E+04                                 6.884442                            5.996059       0.858190       2.367835                    0.997719      25.061058      63.060543       0.779370       0.357063      -1.140379       0.018199       0.010872      -0.034442       0.040443       0.026586       0.013038      -0.041418       0.185711       0.028421      -0.115974       0.023429       0.092545              7.387276       5.214745      -0.383459       1.228766       6.514072      -3.002457      10.433011          -0.000000
          507              O       7.708180      16.291268      15.875124      -0.422694      25.233458 0.34985234E+03  0.75369996E+04                                 6.682723                            5.688121       1.236228       2.491440                    0.999278      24.811205      61.294444       0.819801       0.346804      -1.151423      -0.017649       0.012403       0.034919       0.041045       0.041637       0.003698       0.051829       0.177686       0.028425      -0.121872       0.025521       0.096351              7.270500       4.824839       0.506785       0.657436       6.562653       3.394390      10.424008          -0.000000
          508              O       6.684505      22.240080      15.745524      -0.418320      22.578978 0.32816666E+03  0.69611129E+04                                 6.111023                            5.473234       1.079671       2.428930                    0.999668      24.829772      60.966834       0.843523       0.342314      -1.154600       0.015483      -0.014042       0.035393       0.041104       0.039638      -0.005835      -0.038205       0.193180       0.016890      -0.117982       0.014511       0.103471              6.284461       4.504276       0.095749       0.269126       5.372078      -2.026769       8.977029           0.000000
          509              O      10.944196       3.768574      16.562686      -0.553676      35.594959 0.50108867E+03  0.11826918E+05                                 8.567901                            6.849444       0.402058       2.182658                    0.997652      27.232432      70.755188       0.739132       0.351097      -1.146207      -0.000001      -0.025063      -0.008599       0.026497       0.000892      -0.007327       0.011713       0.033397       0.241388      -0.057988      -0.023961       0.081949             10.123272       5.182815       0.063831      -0.220329       7.247621      -2.378548      17.939380          -0.000000
          510              O      11.053906       2.078132      15.124101      -0.558488      33.642333 0.53811291E+03  0.12897613E+05                                 8.180886                            7.161485       0.774049       2.305292                    0.996268      27.264573      70.818219       0.715000       0.357408      -1.143904      -0.006967       0.015205       0.003840       0.017160       0.016341       0.010016       0.033530       0.026870      -0.299911      -0.107978       0.033415       0.074562              8.873233       5.957652       0.824361       0.316897      13.336493      -0.307309       7.325554          -0.000000
          511              O      10.857874      10.705269      10.653608      -0.580049      31.396179 0.53131978E+03  0.12722309E+05                                 7.838504                            7.121057       0.673522       2.262934                    0.995331      27.805818      72.708163       0.714713       0.357902      -1.141002      -0.000843      -0.024679      -0.007945       0.025940      -0.003715      -0.004250       0.036540       0.036337      -0.260049      -0.097619       0.035188       0.062430              8.383930       6.999205      -0.109320       0.095819      10.951037      -1.245107       7.201547          -0.000001
          512              O      10.801885       9.058882       9.145998      -0.541123      35.633684 0.51122284E+03  0.12149347E+05                                 8.655726                            6.969830       0.243091       2.136065                    0.995850      27.327688      71.683513       0.723266       0.356341      -1.139834      -0.003256       0.022584       0.005332       0.023432      -0.001317       0.012212       0.002472       0.036165       0.235936      -0.057518      -0.022637       0.080155             10.253487       5.490630      -0.192592       0.505919       7.489243      -3.233314      17.780589          -0.000000
          513              O      -0.005670      16.473711       9.989122      -0.415053      25.585789 0.36070945E+03  0.78408906E+04                                 6.797320                            5.822952       1.050251       2.435308                    0.998583      24.860141      61.959139       0.799352       0.352501      -1.145222       0.015564       0.006133      -0.031795       0.035927       0.026493       0.025736      -0.056235       0.164526       0.029965      -0.119170       0.032799       0.086371              7.351085       4.914592      -0.416824       0.543135       6.985328      -3.597628      10.153334           0.000000
          514              O      13.508487      22.456471      10.144684      -0.404617      26.029206 0.37758821E+03  0.83106684E+04                                 6.884442                            5.996059       0.858190       2.367835                    0.997719      25.061058      63.060544       0.779370       0.357063      -1.140379      -0.018199      -0.010872      -0.034442       0.040443       0.026586      -0.013038       0.041418       0.185711       0.028421      -0.115974       0.023429       0.092545              7.387276       5.214745      -0.383459      -1.228766       6.514072       3.002457      10.433011          -0.000000
          515              O      13.553420      22.581382       5.573024      -0.422694      25.233456 0.34985231E+03  0.75369988E+04                                 6.682723                            5.688121       1.236228       2.491440                    0.999278      24.811205      61.294442       0.819801       0.346804      -1.151423       0.017649      -0.012403       0.034919       0.041045       0.041637      -0.003698      -0.051829       0.177686       0.028425      -0.121872       0.025521       0.096351              7.270499       4.824838       0.506785      -0.657436       6.562653      -3.394390      10.424007          -0.000000
          516              O       0.402695      16.632570       5.443424      -0.418320      22.578982 0.32816673E+03  0.69611149E+04                                 6.111024                            5.473235       1.079671       2.428930                    0.999668      24.829772      60.966838       0.843523       0.342314      -1.154600      -0.015483       0.014042       0.035393       0.041104       0.039638       0.005835       0.038205       0.193180       0.016889      -0.117982       0.014511       0.103471              6.284462       4.504277       0.095749      -0.269126       5.372079       2.026770       8.977031           0.000000
          517              O      10.317404       9.188976       6.260586      -0.553676      35.594957 0.50108864E+03  0.11826917E+05                                 8.567901                            6.849443       0.402058       2.182658                    0.997652      27.232432      70.755186       0.739132       0.351097      -1.146207       0.000001       0.025063      -0.008599       0.026497       0.000892       0.007327      -0.011713       0.033397       0.241388      -0.057988      -0.023961       0.081949             10.123271       5.182815       0.063831       0.220329       7.247621       2.378548      17.939379          -0.000000
          518              O      10.207694      10.879418       4.822001      -0.558488      33.642334 0.53811294E+03  0.12897613E+05                                 8.180886                            7.161485       0.774049       2.305292                    0.996268      27.264574      70.818221       0.715000       0.357408      -1.143904       0.006967      -0.015205       0.003840       0.017160       0.016341      -0.010016      -0.033530       0.026870      -0.299911      -0.107978       0.033415       0.074562              8.873233       5.957652       0.824361      -0.316897      13.336493       0.307309       7.325554          -0.000000
          519              O      10.403726       2.252281       0.351508      -0.580049      31.396179 0.53131980E+03  0.12722309E+05                                 7.838504                            7.121057       0.673522       2.262934                    0.995331      27.805818      72.708164       0.714713       0.357902      -1.141002       0.000843       0.024679      -0.007945       0.025940      -0.003715       0.004250      -0.036540       0.036337      -0.260049      -0.097619       0.035188       0.062430              8.383930       6.999205      -0.109320      -0.095819      10.951037       1.245107       7.201548          -0.000001
          520              O      10.459715       3.898668      19.448098      -0.541123      35.633688 0.51122291E+03  0.12149350E+05                                 8.655727                            6.969831       0.243091       2.136065                    0.995850      27.327689      71.683518       0.723266       0.356341      -1.139834       0.003256      -0.022584       0.005332       0.023432      -0.001317      -0.012212      -0.002472       0.036166       0.235936      -0.057518      -0.022637       0.080155             10.253488       5.490631      -0.192592      -0.505919       7.489244       3.233315      17.780591          -0.000000
          521              O       7.081530      22.398939       9.989122      -0.415053      25.585789 0.36070944E+03  0.78408904E+04                                 6.797320                            5.822952       1.050250       2.435308                    0.998583      24.860141      61.959139       0.799352       0.352501      -1.145222       0.015564      -0.006133      -0.031795       0.035927      -0.026493       0.025736       0.056235       0.164526       0.029965      -0.119170       0.032799       0.086371              7.351085       4.914592       0.416824       0.543135       6.985328       3.597628      10.153334           0.000000
          522              O       6.421287      16.416179      10.144684      -0.404617      26.029206 0.37758822E+03  0.83106685E+04                                 6.884442                            5.996059       0.858190       2.367835                    0.997719      25.061058      63.060544       0.779370       0.357063      -1.140379      -0.018199       0.010872      -0.034442       0.040443      -0.026586      -0.013038      -0.041418       0.185711       0.028421      -0.115974       0.023429       0.092545              7.387276       5.214746       0.383459      -1.228766       6.514072      -3.002457      10.433012          -0.000000
          523              O       6.466220      16.291268       5.573024      -0.422694      25.233458 0.34985234E+03  0.75369994E+04                                 6.682723                            5.688121       1.236228       2.491440                    0.999278      24.811206      61.294445       0.819801       0.346804      -1.151423       0.017649       0.012403       0.034919       0.041045      -0.041637      -0.003698       0.051829       0.177686       0.028425      -0.121872       0.025521       0.096351              7.270500       4.824838      -0.506785      -0.657436       6.562653       3.394390      10.424007          -0.000000
          524              O       7.489895      22.240080       5.443424      -0.418320      22.578983 0.32816676E+03  0.69611155E+04                                 6.111025                            5.473235       1.079671       2.428930                    0.999668      24.829772      60.966839       0.843523       0.342314      -1.154600      -0.015483      -0.014042       0.035393       0.041104      -0.039638       0.005835      -0.038205       0.193180       0.016889      -0.117982       0.014511       0.103471              6.284462       4.504277      -0.095749      -0.269126       5.372079      -2.026770       8.977031           0.000000
          525              O       3.230204       3.768574       6.260586      -0.553676      35.594958 0.50108864E+03  0.11826917E+05                                 8.567901                            6.849444       0.402058       2.182658                    0.997652      27.232431      70.755186       0.739132       0.351097      -1.146207       0.000001      -0.025063      -0.008599       0.026497      -0.000892       0.007327       0.011713       0.033397       0.241388      -0.057988      -0.023961       0.081949             10.123272       5.182815      -0.063831       0.220329       7.247621      -2.378548      17.939380          -0.000000
          526              O       3.120494       2.078132       4.822001      -0.558488      33.642332 0.53811289E+03  0.12897612E+05                                 8.180885                            7.161485       0.774049       2.305292                    0.996268      27.264573      70.818217       0.715000       0.357408      -1.143904       0.006967       0.015205       0.003840       0.017160      -0.016341      -0.010016       0.033530       0.026870      -0.299911      -0.107978       0.033415       0.074562              8.873232       5.957652      -0.824361      -0.316897      13.336492      -0.307309       7.325554          -0.000000
          527              O       3.316526      10.705269       0.351508      -0.580049      31.396179 0.53131978E+03  0.12722309E+05                                 7.838504                            7.121057       0.673522       2.262934                    0.995331      27.805818      72.708163       0.714713       0.357902      -1.141002       0.000843      -0.024679      -0.007945       0.025940       0.003715       0.004250       0.036540       0.036337      -0.260049      -0.097619       0.035188       0.062430              8.383930       6.999205       0.109320      -0.095819      10.951037      -1.245107       7.201547          -0.000001
          528              O       3.372515       9.058882      19.448098      -0.541123      35.633685 0.51122285E+03  0.12149348E+05                                 8.655726                            6.969830       0.243091       2.136065                    0.995850      27.327688      71.683514       0.723266       0.356341      -1.139834       0.003256       0.022584       0.005332       0.023432       0.001317      -0.012212       0.002472       0.036166       0.235936      -0.057518      -0.022637       0.080155             10.253488       5.490630       0.192592      -0.505919       7.489243      -3.233314      17.780590          -0.000000
          529              O       0.005670      16.473711      20.291222      -0.415053      25.585788 0.36070943E+03  0.78408902E+04                                 6.797319                            5.822952       1.050251       2.435308                    0.998583      24.860141      61.959138       0.799352       0.352501      -1.145222      -0.015564       0.006133      -0.031795       0.035927      -0.026493      -0.025736      -0.056235       0.164526       0.029965      -0.119170       0.032799       0.086371              7.351085       4.914592       0.416824      -0.543135       6.985328      -3.597628      10.153334           0.000000
          530              O       0.665913      22.456471      20.446784      -0.404617      26.029207 0.37758822E+03  0.83106687E+04                                 6.884442                            5.996059       0.858190       2.367835                    0.997719      25.061058      63.060544       0.779370       0.357063      -1.140379       0.018199      -0.010872      -0.034442       0.040443      -0.026586       0.013038       0.041418       0.185711       0.028420      -0.115974       0.023429       0.092545              7.387276       5.214746       0.383459       1.228766       6.514072       3.002457      10.433012          -0.000000
          531              O       0.620980      22.581382      15.875124      -0.422694      25.233457 0.34985232E+03  0.75369991E+04                                 6.682723                            5.688121       1.236228       2.491440                    0.999278      24.811205      61.294443       0.819801       0.346804      -1.151423      -0.017649      -0.012403       0.034919       0.041045      -0.041637       0.003698      -0.051829       0.177686       0.028425      -0.121872       0.025521       0.096351              7.270500       4.824838      -0.506785       0.657436       6.562653      -3.394390      10.424007          -0.000000
          532              O      13.771705      16.632570      15.745524      -0.418320      22.578979 0.32816668E+03  0.69611135E+04                                 6.111023                            5.473234       1.079671       2.428930                    0.999668      24.829772      60.966835       0.843523       0.342314      -1.154600       0.015483       0.014042       0.035393       0.041104      -0.039638      -0.005835       0.038205       0.193180       0.016889      -0.117982       0.014511       0.103471              6.284461       4.504276      -0.095749       0.269126       5.372078       2.026770       8.977029           0.000000
          533              O       3.856996       9.188976      16.562686      -0.553676      35.594959 0.50108867E+03  0.11826918E+05                                 8.567902                            6.849444       0.402058       2.182658                    0.997652      27.232431      70.755187       0.739132       0.351097      -1.146207      -0.000001       0.025063      -0.008599       0.026497      -0.000892      -0.007327      -0.011713       0.033397       0.241388      -0.057988      -0.023961       0.081949             10.123272       5.182815      -0.063831      -0.220329       7.247621       2.378548      17.939381          -0.000000
          534              O       3.966706      10.879418      15.124101      -0.558488      33.642334 0.53811294E+03  0.12897613E+05                                 8.180886                            7.161485       0.774049       2.305292                    0.996268      27.264574      70.818221       0.715000       0.357408      -1.143904      -0.006967      -0.015205       0.003840       0.017160      -0.016341       0.010016      -0.033530       0.026870      -0.299911      -0.107978       0.033415       0.074562              8.873233       5.957652      -0.824361       0.316897      13.336493       0.307309       7.325554          -0.000000
          535              O       3.770674       2.252281      10.653608      -0.580049      31.396178 0.53131976E+03  0.12722308E+05                                 7.838504                            7.121057       0.673522       2.262934                    0.995331      27.805818      72.708162       0.714714       0.357902      -1.141002      -0.000843       0.024679      -0.007945       0.025940       0.003715      -0.004250      -0.036540       0.036337      -0.260049      -0.097619       0.035188       0.062430              8.383929       6.999205       0.109320       0.095819      10.951036       1.245107       7.201547          -0.000001
          536              O       3.714685       3.898668       9.145998      -0.541123      35.633687 0.51122288E+03  0.12149349E+05                                 8.655727                            6.969831       0.243091       2.136065                    0.995850      27.327688      71.683516       0.723266       0.356341      -1.139834      -0.003256      -0.022584       0.005332       0.023432       0.001317       0.012212      -0.002472       0.036166       0.235936      -0.057518      -0.022637       0.080155             10.253488       5.490631       0.192592       0.505919       7.489244       3.233315      17.780591          -0.000000

******************************************************
Auxiliary information for the entire system
The total spin magnetic moment of the unit cell is   0.000010
The total net atomic charge of the unit cell is   -0.000009
Accuracy of reproducing the electrostatic potential in the unit cell:
  The inner radius (bohr) =    5.0000
  The outer radius (bohr) =   12.0000
  Valid grid points have density less than (e/(bohr^3)) =    0.0001
  The number of valid grid points were=       151836
  The rms potential error without charges in kcal/mol is=      7.83130
  The rms potential error with partial charges in kcal/mol is=      0.58964
  The RRMSE value at monopole order=      0.07529
  The rms potential error with partial charges and cloud penetration in kcal/mol is=      0.59495
  The RRMSE value at monopole order with cloud penetration is=      0.07597
  The rms potential error with partial charges and atomic dipoles in kcal/mol is=      0.44889
  The RRMSE value at dipole order=      0.05732
  The rms potential error with partial charges, atomic dipoles and cloud penetration in kcal/mol is=      0.44975
  The RRMSE value at dipole order with cloud penetration=      0.05743

******************************************************
The electron densities and ab initio electrostatic potential were computed in VASP using the PBE functional and
projector augmented wave method. See the main text of the journal article for a description of computational details.
The atomic charges, dipoles, and quadrupoles were computed with the DDEC6 method as described in
(a) T. A. Manz and N. Gabaldon Limas, RSC Adv. 6 (2016) 47771-47801 DOI: 10.1039/c6ra04656h
(b) N. Gabaldon Limas and T. A. Manz, RSC Adv. 8 (2018) 2678-2707 DOI: 10.1039/c7ra11829e.
For each atom in the material, the electron cloud parameters were fit to the spherically averaged atom-in-material
electron density using radial positions for which this density was between 10^-4 and 10^-2 electrons per cubic bohr.
The polarizabilities, dispersion coefficients, and quantum Drude oscillator (QDO) parameters were fit using the MCLF method.
The magnetic structure of the system was optimized in VASP from the default ferromagnetic initial guess using spin polarization.
The atomic spin moments (ASMs) were computed on this optimized magnetic structure using the DDEC6 partition as inputs
to the method of T. A. Manz and D. S. Sholl, J. Chem. Theory Comput. 7 (2011) 4146-4164 DOI: 10.1021/ct200539n.
The RMSE and RRMSE were computed using a uniform grid with Ewald summation.
