# Supplementary material for: A collection of forcefield precursors for metal–organic frameworks
Source: RSC Adv. 2019 Nov 13;9(63):36492–507. doi: 10.1039/c9ra07327b (PMC9075174; doi:10.1039/c9ra07327b)
Supplement: RA-009-C9RA07327B-s3627 [file RA-009-C9RA07327B-s3627.xyz]

   16
jmolscript: load "" {1 1 1} spacegroup "x,y,z" unitcell [{      5.326200     0.000000     0.000000 }, {     -2.195698     5.892719     0.000000 }, {     -2.104152    -1.947261     7.576522 }]
Cd    -1.097849     2.946359     0.000000     1.072894
H     -0.314469     2.463826     3.191231     0.164004
H      4.127531    -0.780375     3.776896     0.174337
C     -0.436996     3.281270     4.999747     0.202117
C      0.685031     2.558573     5.677088     0.506011
C     -0.810744     3.070016     3.728406    -0.310111
C     -1.952854     3.746410     3.162440     0.463768
C     -2.625244     4.636275     4.067835    -0.285409
C      0.023647    -1.091962     5.328568     0.188582
C     -0.630287    -0.197497     6.358217     0.555713
O     -1.083977     4.160709     5.810435    -0.106295
O      0.962099     2.857856     6.874178    -0.554368
O      1.245552     1.656325     5.030811    -0.541018
O      2.994472     3.561102     1.987322    -0.459581
O      0.007045     0.045075     7.404535    -0.561453
O     -1.774233     0.187784     6.049095    -0.509193

The following XYZ coordinates are in angstroms. Other properties are in atomic units.
The sperically averaged electron density of each atom fit to a function of the form exp(a - br)
eigen_1, eigen_2 and eigen_3 are the three eigenvalues of traceless quadrupole moment tensor
  atom number  atomic symbol              X              Y              Z     net charge C6 coefficient C8 coefficient C10 coefficient fluctuating dipole atomic polarizability isotropic forcefield polarizability              a              b squared Pearson coefficient          <r^3>          <r^4>         wp_QDO          m_QDO          q_QDO       dipole_x       dipole_y       dipole_z         dipole            Qxy            Qxz            Qyz     Q(x^2-y^2)  Q(3z^2 - R^2)        eigen_1        eigen_2        eigen_3 static polarizability      alpha(xx)      alpha(xy)      alpha(xz)      alpha(yy)      alpha(yz)      alpha(zz) atomic spin moment
            1             Cd      -1.097849       2.946359       0.000000       1.072894     129.778124 0.34908225E+04  0.12565166E+06                                19.528254                           18.378060       0.879176       2.017181                    0.999147      73.291712     191.266551       0.468989       0.362830      -1.211056      -0.038966      -0.023413       0.003787       0.045616       0.027979       0.042128      -0.002705      -0.068236      -0.128017      -0.075108       0.008165       0.066944             20.477069      23.174614      -2.315977      -2.231533      16.791078       0.811468      21.465515           0.000002
            2              H      -0.314469       2.463826       3.191231       0.164004       1.008467 0.76868063E+01  0.75336505E+02                                 1.713997                            1.664514      -1.300303       2.288688                    0.995601       3.485505      10.017685       0.462366       1.351637      -0.693522       0.017121      -0.023916      -0.015975       0.033471      -0.002921      -0.006137       0.009626      -0.003207      -0.009144      -0.011181      -0.001801       0.012982              1.712846       1.660451      -0.269152      -0.179516       1.725002       0.255650       1.753085          -0.000004
            3              H       4.127531      -0.780375       3.776896       0.174337       0.939208 0.69724356E+01  0.66482744E+02                                 1.628736                            1.582930      -1.000919       2.445345                    0.998436       3.212692       9.015932       0.476663       1.347629      -0.696189      -0.027720       0.019957      -0.014521       0.037115      -0.012727       0.007178      -0.002834       0.003466      -0.001319      -0.013243      -0.003028       0.016272              1.633626       1.856151      -0.283445       0.143066       1.584464      -0.066200       1.460264          -0.000005
            4              C      -0.436996       3.281270       4.999747       0.202117      31.604217 0.38927934E+03  0.89226523E+04                                 9.000449                            6.827645      -0.093916       1.999261                    0.999365      25.726955      73.566307       0.595061       0.449068      -1.041965      -0.062861       0.052713       0.023692       0.085390       0.012961      -0.036737       0.018637      -0.044750      -0.055867      -0.058308       0.020447       0.037861             10.414578      11.825827      -4.748531       2.927534       9.201176      -0.238078      10.216730          -0.000007
            5              C       0.685031       2.558573       5.677088       0.506011      22.360565 0.28044403E+03  0.60022076E+04                                 7.365104                            5.969457      -0.223602       1.965597                    0.998769      24.067752      69.487281       0.600602       0.476491      -1.012934       0.040902      -0.024729       0.037098       0.060504       0.074950      -0.041822      -0.018921      -0.001314      -0.072768      -0.070569      -0.031283       0.101852              8.177187       8.638691      -3.038321       2.039845       8.067434      -0.252280       7.825437          -0.000012
            6              C      -0.810744       3.070016       3.728406      -0.310111      34.843101 0.51545422E+03  0.12643081E+05                                 9.196596                            7.558890       0.026647       1.971163                    0.999552      31.462251      92.333476       0.600739       0.415678      -1.064863      -0.006190      -0.030992      -0.017950       0.036346       0.047763      -0.030507      -0.008442      -0.047988      -0.141226      -0.064349      -0.016971       0.081321              9.912336      10.280611      -2.791362       3.241114       7.282956       0.068644      12.173441          -0.000005
            7              C      -1.952854       3.746410       3.162440       0.463768      26.087591 0.28421548E+03  0.60243545E+04                                 7.893763                            5.844315      -0.068057       2.030756                    0.998607      22.638433      62.337840       0.641199       0.450662      -1.040602      -0.030824      -0.009388      -0.032955       0.046089       0.035936      -0.010188      -0.032087      -0.034330      -0.167468      -0.065163      -0.010683       0.075847              9.099902       7.570557      -1.858501       1.700713       6.294089       1.825525      13.435060          -0.000004
            8              C      -2.625244       4.636275       4.067835      -0.285409      33.853110 0.50199425E+03  0.12236608E+05                                 9.092875                            7.512995      -0.036988       1.962017                    0.997844      30.820180      90.285341       0.595916       0.421656      -1.060647      -0.018786       0.012045      -0.032738       0.039621       0.029859      -0.002128      -0.037558      -0.026106      -0.066302      -0.047405      -0.010326       0.057731              9.850379       8.582163      -2.271260      -0.068128       8.390206       3.207480      12.578768          -0.000011
            9              C       0.023647      -1.091962       5.328568       0.188582      32.056450 0.40631847E+03  0.94137630E+04                                 9.079644                            6.969442      -0.193912       1.960163                    0.999272      26.180946      75.274818       0.589724       0.448292      -1.042385       0.070316      -0.048197      -0.008393       0.085661       0.009092       0.004330      -0.038939       0.031890      -0.118756      -0.063160       0.024144       0.039016             10.477536      10.347133      -3.957001      -0.420358      10.056241       3.495998      11.029233          -0.000007
           10              C      -0.630287      -0.197497       6.358217       0.555713      23.382838 0.26647524E+03  0.56401344E+04                                 7.608213                            5.858279      -0.305407       1.945654                    0.998852      23.585038      68.081029       0.599182       0.482964      -1.007862      -0.043910       0.038282       0.045241       0.073759       0.054571      -0.009158      -0.082238      -0.100587      -0.030390      -0.085382      -0.040758       0.126140              8.604264      10.316642      -1.788516       0.567907       7.349118       2.547493       8.147034          -0.000008
           11              O      -1.083977       4.160709       5.810435      -0.106295      27.118653 0.35805601E+03  0.78281811E+04                                 7.359077                            5.980411      -0.161864       2.075814                    0.997558      22.586638      57.875625       0.747918       0.374578      -1.119413      -0.039527      -0.020572      -0.135655       0.142786      -0.075506      -0.021103       0.007569       0.019992      -0.174518      -0.064589      -0.043289       0.107879              8.239271      10.216448      -4.546153      -0.303943       8.957717       1.139865       5.543649           0.000000
           12              O       0.962099       2.857856       6.874178      -0.554368      34.155875 0.60280033E+03  0.14949615E+05                                 8.395932                            7.694788       0.209603       2.101897                    0.996491      28.613678      77.033940       0.670500       0.368342      -1.128814      -0.015016      -0.001982      -0.021879       0.026611       0.059040       0.020860      -0.004672      -0.016408       0.152244      -0.087553       0.029906       0.057647              8.702143       7.051136      -0.199846       2.272357       7.680500      -0.272817      11.374793          -0.000005
           13              O       1.245552       1.656325       5.030811      -0.541018      31.561578 0.54106367E+03  0.13038099E+05                                 7.909610                            7.254191       0.429530       2.185030                    0.995893      27.751508      73.226656       0.696914       0.364721      -1.133585       0.008760       0.009735       0.004482       0.013842       0.000088      -0.070734       0.019621      -0.027642      -0.154695      -0.099315       0.036394       0.062921              8.299308       8.230418      -2.558781      -0.865069      10.444004       0.985513       6.223502          -0.000016
           14              O       2.994472       3.561102       1.987322      -0.459581      36.644225 0.45825710E+03  0.10532011E+05                                 8.697518                            6.544631       0.736413       2.309628                    0.998519      25.865089      65.396393       0.760347       0.350504      -1.151597      -0.014369       0.003643       0.055133       0.057091       0.078136       0.002774      -0.003433      -0.070178       0.187870      -0.117063       0.054122       0.062941             10.301339       6.231133       0.383811       2.255654       5.673602       2.162350      18.999282           0.000001
           15              O       0.007045       0.045075       7.404535      -0.561453      37.127077 0.58410378E+03  0.14385814E+05                                 8.893025                            7.567083       0.112101       2.063968                    0.997780      28.734663      77.329223       0.676493       0.367619      -1.128306      -0.018047      -0.016105      -0.000049       0.024188       0.079132       0.054366      -0.045835      -0.062812       0.074699      -0.129946       0.054713       0.075233              9.617042       9.620557       1.963497       3.476186       7.443355       2.516648      11.787214           0.000007
           16              O      -1.774233       0.187784       6.049095      -0.509193      39.588529 0.60165312E+03  0.14896347E+05                                 9.317164                            7.695875       0.093622       2.085234                    0.994943      27.704510      74.235492       0.670149       0.369148      -1.129538       0.026413      -0.004934      -0.022055       0.034762      -0.001137       0.002207      -0.042300       0.045229      -0.059986      -0.058774       0.025402       0.033372             10.428013      16.637494      -3.633570      -0.357670       8.404565       0.499558       6.241979          -0.000010

******************************************************
Auxiliary information for the entire system
The total spin magnetic moment of the unit cell is   -0.000085
The total net atomic charge of the unit cell is   -0.000002
Accuracy of reproducing the electrostatic potential in the unit cell:
  The inner radius (bohr) =    5.0000
  The outer radius (bohr) =   12.0000
  Valid grid points have density less than (e/(bohr^3)) =    0.0001
  The number of valid grid points were=          700
  The rms potential error without charges in kcal/mol is=      3.48299
  The rms potential error with partial charges in kcal/mol is=      1.60777
  The RRMSE value at monopole order=      0.46161
  The rms potential error with partial charges and cloud penetration in kcal/mol is=      1.61301
  The RRMSE value at monopole order with cloud penetration is=      0.46311
  The rms potential error with partial charges and atomic dipoles in kcal/mol is=      0.85995
  The RRMSE value at dipole order=      0.24690
  The rms potential error with partial charges, atomic dipoles and cloud penetration in kcal/mol is=      0.85526
  The RRMSE value at dipole order with cloud penetration=      0.24555

******************************************************
The electron densities and ab initio electrostatic potential were computed in VASP using the PBE functional and
projector augmented wave method. See the main text of the journal article for a description of computational details.
The atomic charges, dipoles, and quadrupoles were computed with the DDEC6 method as described in
(a) T. A. Manz and N. Gabaldon Limas, RSC Adv. 6 (2016) 47771-47801 DOI: 10.1039/c6ra04656h
(b) N. Gabaldon Limas and T. A. Manz, RSC Adv. 8 (2018) 2678-2707 DOI: 10.1039/c7ra11829e.
For each atom in the material, the electron cloud parameters were fit to the spherically averaged atom-in-material
electron density using radial positions for which this density was between 10^-4 and 10^-2 electrons per cubic bohr.
The polarizabilities, dispersion coefficients, and quantum Drude oscillator (QDO) parameters were fit using the MCLF method.
The magnetic structure of the system was optimized in VASP from the default ferromagnetic initial guess using spin polarization.
The atomic spin moments (ASMs) were computed on this optimized magnetic structure using the DDEC6 partition as inputs
to the method of T. A. Manz and D. S. Sholl, J. Chem. Theory Comput. 7 (2011) 4146-4164 DOI: 10.1021/ct200539n.
The RMSE and RRMSE were computed using a uniform grid with Ewald summation.
