# Supplementary material for: A collection of forcefield precursors for metal–organic frameworks
Source: RSC Adv. 2019 Nov 13;9(63):36492–507. doi: 10.1039/c9ra07327b (PMC9075174; doi:10.1039/c9ra07327b)
Supplement: RA-009-C9RA07327B-s3628 [file RA-009-C9RA07327B-s3628.xyz]

  138
jmolscript: load "" {1 1 1} spacegroup "x,y,z" unitcell [{     11.873100     0.000000     0.000000 }, {     -4.419795    12.473504     0.000000 }, {      0.000000     0.000000    18.474300 }]
Mn    -1.679768     9.822136    18.098902     1.041284
Mn     0.986625     8.888120     8.861752     1.033339
Mn     9.133073     2.651368     0.375398     0.847347
Mn     6.466680     3.585384     9.612548     1.040280
Mn    -2.209897     6.236752     0.000000     1.106999
Mn     5.936550     0.000000     9.237150     1.099301
H      0.237348     1.658976    15.812153     0.119129
H      0.957337     5.588130    15.856492     0.109133
H      2.622922     5.337412    14.315735     0.113336
H      3.919052     3.874270    12.780521     0.118993
H     -1.109454    12.406147    12.830401     0.121473
H      1.683442     0.164650    14.402564     0.115100
H      4.465551     7.294505    16.174250     0.108081
H      2.411132     8.287396    16.072641     0.120595
H      1.313305     6.523643     1.025324     0.127467
H      3.489305     4.577776     6.575003     0.118331
H      2.769316     0.648622     6.619342     0.109074
H      1.103730     0.899340     5.078585     0.113780
H     -0.192400     2.362482     3.543371     0.120679
H      0.416312     6.304109     3.593251     0.121856
H      2.043210     6.072102     5.165414     0.115012
H      6.714407    11.415751     6.937100     0.108384
H     -3.104275    10.422860     6.835491     0.121055
H     -2.006447    12.186613    10.262474     0.127582
H      7.215957    10.814528     2.662147     0.119269
H      6.495968     6.885374     2.617808     0.109589
H      4.830383     7.136092     4.158565     0.113513
H      3.534253     8.599234     5.693779     0.119075
H      8.562759     0.067357     5.643899     0.121764
H      5.769863    12.308854     4.071736     0.116112
H      2.987754     5.178999     2.300050     0.108142
H      5.042173     4.186108     2.401659     0.120684
H      6.140000     5.949861    17.448976     0.126902
H      3.964000     7.895728    11.899297     0.118576
H      4.683989    11.824882    11.854958     0.109236
H      6.349575    11.574164    13.395715     0.113971
H      7.645705    10.111022    14.930929     0.119764
H      7.036993     6.169395    14.881049     0.122149
H      5.410095     6.401402    13.308886     0.115067
H      0.738898     1.057753    11.537200     0.108467
H     10.557580     2.050644    11.638809     0.121047
H      9.459752     0.286891     8.211826     0.127660
C      0.721162     2.391171    15.504926    -0.173297
C      0.423289     3.637274    15.968815    -0.022899
C      1.152516     4.742426    15.523031    -0.104538
C      2.145903     4.592744    14.605043    -0.146847
C      3.455258     3.135839    13.104375    -0.167148
C      3.751389     1.904704    12.620349    -0.032875
C      3.085783     0.780841    13.135966    -0.112148
C      2.116558     0.919297    14.075384    -0.154283
C      1.757023     2.195337    14.561628     0.083807
C      2.458110     3.322941    14.089240     0.087512
C     -0.684807     3.849323    16.967536     0.634309
C      4.769320     1.776227    11.510967     0.634205
C      3.853582     7.158544    16.861124    -0.135881
C      2.622364     7.734820    16.791291    -0.112843
C      1.658856     7.505307    17.797402    -0.015388
C      1.959506     6.697024     0.379277    -0.155825
C      3.245037     6.118254     0.504718     0.085917
C      0.358776     8.252470    17.757128     0.597690
C      3.005491     3.845581     6.267776    -0.171835
C      3.303364     2.599478     6.731665    -0.026091
C      2.574137     1.494326     6.285881    -0.104875
C      1.580750     1.644008     5.367893    -0.146019
C      0.271395     3.100913     3.867225    -0.168810
C     -0.024736     4.332048     3.383199    -0.027503
C      0.640870     5.455911     3.898816    -0.111975
C      1.610095     5.317455     4.838234    -0.154881
C      1.969630     4.041415     5.324478     0.082845
C      1.268543     2.913811     4.852090     0.088376
C      4.411460     2.387429     7.730386     0.642880
C     -1.042667     4.460525     2.273817     0.623731
C      7.326375    11.551712     7.623974    -0.135103
C     -3.315507    10.975436     7.554141    -0.112749
C     -2.351998    11.204949     8.560252    -0.014796
C     -2.652649    12.013232     9.616427    -0.156407
C      0.481616     0.118498     9.741868     0.086194
C     -1.051918    10.457786     8.519978     0.597211
C      6.732143    10.082333     2.969374    -0.170233
C      7.030016     8.836230     2.505485    -0.025294
C      6.300789     7.731078     2.951269    -0.104124
C      5.307402     7.880760     3.869257    -0.146649
C      3.998047     9.337665     5.369925    -0.167864
C      3.701916    10.568800     5.853951    -0.032255
C      4.367522    11.692663     5.338334    -0.111428
C      5.336747    11.554207     4.398916    -0.151823
C      5.696282    10.278167     3.912672     0.083652
C      4.995195     9.150563     4.385060     0.087839
C      8.138112     8.624181     1.506764     0.643093
C      2.683985    10.697277     6.963333     0.633898
C      3.599723     5.314960     1.613176    -0.135858
C      4.830941     4.738684     1.683009    -0.112266
C      5.794449     4.968197     0.676898    -0.014712
C      5.493799     5.776480    18.095023    -0.158804
C      4.208268     6.355250    17.969582     0.086831
C      7.094529     4.221034     0.717172     0.588969
C      4.447814     8.627923    12.206524    -0.172127
C      4.149941     9.874026    11.742635    -0.025205
C      4.879168    10.979178    12.188419    -0.104412
C      5.872555    10.829496    13.106407    -0.145300
C      7.181910     9.372591    14.607075    -0.166425
C      7.478041     8.141456    15.091101    -0.031544
C      6.812435     7.017593    14.575484    -0.111081
C      5.843210     7.156049    13.636066    -0.154699
C      5.483675     8.432089    13.149822     0.083341
C      6.184762     9.559693    13.622210     0.088050
C      3.041845    10.086075    10.743914     0.642539
C      8.495972     8.012979    16.200483     0.634121
C      0.126930     0.921792    10.850326    -0.135315
C     10.768812     1.498068    10.920159    -0.112649
C      9.805303     1.268555     9.914048    -0.015090
C     10.105954     0.460272     8.857873    -0.155939
C      6.971689    12.355006     8.732432     0.086115
C      8.505223     2.015718     9.954322     0.597494
O     -0.943755     5.014723    17.283077    -0.556639
O     10.608574     2.827868    17.388381    -0.555733
O      4.964931     0.647500    11.042459    -0.553655
O      5.322018     2.828367    11.168638    -0.589675
O     -0.614212     7.842965    -0.017920    -0.590501
O      0.296403     9.310099    17.107571    -0.540663
O      4.670407     1.222029     8.045927    -0.556282
O      4.991178     3.408884     8.151231    -0.596873
O     -1.238278     5.589252     1.805309    -0.554865
O     10.277734     3.408385     1.931488    -0.544069
O     -0.078930    10.867291     9.219230    -0.589105
O     -0.989545     9.400157     7.870421    -0.540864
O      8.397060     7.458781     1.191223    -0.556581
O     -3.155269     9.645636     1.085919    -0.595687
O      2.488374    11.826004     7.431841    -0.553946
O      2.131287     9.645137     7.305662    -0.589309
O      8.067517     4.630539     0.017920    -0.556110
O      7.156902     3.163405     1.366729    -0.517450
O      2.782898    11.251475    10.428373    -0.556381
O      2.462127     9.064620    10.323069    -0.596361
O      8.691583     6.884252    16.668991    -0.553266
O     -2.824429     9.065119    16.542812    -0.589219
O      7.532235     1.606213     9.255070    -0.588936
O      8.442850     3.073347    10.603879    -0.540935

The following XYZ coordinates are in angstroms. Other properties are in atomic units.
The sperically averaged electron density of each atom fit to a function of the form exp(a - br)
eigen_1, eigen_2 and eigen_3 are the three eigenvalues of traceless quadrupole moment tensor
  atom number  atomic symbol              X              Y              Z     net charge C6 coefficient C8 coefficient C10 coefficient fluctuating dipole atomic polarizability isotropic forcefield polarizability              a              b squared Pearson coefficient          <r^3>          <r^4>         wp_QDO          m_QDO          q_QDO       dipole_x       dipole_y       dipole_z         dipole            Qxy            Qxz            Qyz     Q(x^2-y^2)  Q(3z^2 - R^2)        eigen_1        eigen_2        eigen_3 static polarizability      alpha(xx)      alpha(xy)      alpha(xz)      alpha(yy)      alpha(yz)      alpha(zz) atomic spin moment
            1             Mn      -1.679768       9.822136      18.098902       1.041284     139.369566 0.35700797E+04  0.13280739E+06                                21.241320                           19.027986       0.067547       1.828813                    0.999800      52.614566     152.617087       0.432935       0.380311      -1.164632      -0.017133       0.083372      -0.027779       0.089533      -0.027231       0.017658      -0.046444      -0.114817      -0.000135      -0.064598      -0.025809       0.090406             23.290896      29.005953      -2.452419      -2.368692      20.522829       1.775270      20.343906           4.829639
            2             Mn       0.986625       8.888120       8.861752       1.033339     140.671648 0.36140377E+04  0.13488082E+06                                21.387089                           19.159638       0.057313       1.824340                    0.999802      52.822836     153.568253       0.430859       0.380902      -1.163954       0.017696      -0.080334      -0.028931       0.087199      -0.028346      -0.014968       0.048585      -0.111758       0.005416      -0.063796      -0.026929       0.090724             23.444207      29.183998      -2.459396       2.379336      20.652119      -1.784569      20.496503           4.823475
            3             Mn       9.133073       2.651368       0.375398       0.847347     170.097583 0.46312684E+04  0.18427762E+06                                24.279646                           21.736039      -0.072991       1.753440                    0.999729      58.356140     176.350039       0.402385       0.382553      -1.160319       0.008870      -0.043038      -0.009851       0.045033      -0.105311       0.066010      -0.054684       0.141451       0.521888      -0.214658      -0.000276       0.214934             26.606677      33.142254      -2.793113      -2.751559      23.619652       1.963507      23.058126          -1.183978
            4             Mn       6.466680       3.585384       9.612548       1.040280     139.655058 0.35806216E+04  0.13330119E+06                                21.270222                           19.057889       0.065714       1.827990                    0.999797      52.670100     152.849238       0.432522       0.380384      -1.164546      -0.017009       0.083302       0.027792       0.089448      -0.027565      -0.017443       0.047697      -0.116417       0.003061      -0.065825      -0.026066       0.091890             23.313350      29.015488      -2.439121       2.362089      20.530425      -1.775902      20.394138           4.840659
            5             Mn      -2.209897       6.236752       0.000000       1.106999     144.312364 0.28068438E+04  0.99167191E+05                                23.074750                           18.029850       0.083702       1.833643                    0.999937      52.112446     151.493426       0.399171       0.434307      -1.117001       0.002160      -0.002487       0.000519       0.003335       0.056034      -0.002802       0.051641       0.104205       0.092332      -0.108946       0.036098       0.072848             29.499404      34.432241      -8.905599      -0.880874      28.894399      -0.887378      25.171573          -4.669242
            6             Mn       5.936550       0.000000       9.237150       1.099301     144.718347 0.28157997E+04  0.99588229E+05                                23.135453                           18.073721       0.079664       1.831057                    0.999950      52.292481     152.223287       0.398084       0.435035      -1.116250       0.000044      -0.000264      -0.000091       0.000283       0.059355       0.003445      -0.052986       0.113175       0.090200      -0.114577       0.037883       0.076695             29.580032      34.624008      -8.926544       0.896996      28.843269       0.873805      25.272820          -4.680456
            7              H       0.237348       1.658976      15.812153       0.119129       1.179871 0.88319869E+01  0.88215702E+02                                 1.793599                            1.699286      -1.113684       2.351789                    0.996976       3.470742       9.564496       0.500164       1.226044      -0.721936      -0.019726      -0.028432       0.010690       0.036218       0.005222      -0.004283      -0.000750      -0.017451      -0.025664      -0.011461      -0.003141       0.014602              1.824470       1.730310       0.300771      -0.276029       2.085632      -0.087831       1.657467          -0.000105
            8              H       0.957337       5.588130      15.856492       0.109133       1.174962 0.85697737E+01  0.85599017E+02                                 1.827947                            1.700913      -1.262075       2.271674                    0.995666       3.678761      10.391424       0.484374       1.265978      -0.710779      -0.009285       0.034380       0.008568       0.036628      -0.004083      -0.005047      -0.002758      -0.020732      -0.026019      -0.013355      -0.002259       0.015614              1.903048       1.616622      -0.148044      -0.181210       2.343134       0.518627       1.749387           0.000108
            9              H       2.622922       5.337412      14.315735       0.113336       1.080756 0.77994963E+01  0.75669209E+02                                 1.703667                            1.605421      -0.926461       2.438834                    0.998466       3.395625       9.282425       0.509461       1.239203      -0.718583       0.016978       0.028945      -0.009217       0.034800       0.001558      -0.013282      -0.000317      -0.014312      -0.020783      -0.018712       0.007473       0.011239              1.742555       1.655548       0.417270      -0.197660       2.061267      -0.098194       1.510849           0.000079
           10              H       3.919052       3.874270      12.780521       0.118993       1.109387 0.81511935E+01  0.79951621E+02                                 1.725676                            1.633834      -1.154739       2.330973                    0.996655       3.486120       9.579563       0.508480       1.228077      -0.720263       0.016497       0.026330      -0.010780       0.032888       0.003486      -0.001888      -0.000460      -0.015481      -0.019520      -0.007757      -0.004025       0.011782              1.762561       1.683794       0.317916      -0.282413       2.005210      -0.067359       1.598679          -0.000033
           11              H      -1.109454      12.406147      12.830401       0.121473       1.108931 0.79626568E+01  0.77013057E+02                                 1.687899                            1.588947      -0.877225       2.466781                    0.999149       3.226520       8.571618       0.532608       1.189028      -0.732080       0.009303      -0.037082      -0.010396       0.039620       0.001083      -0.006141       0.001842      -0.025987      -0.032093      -0.015631      -0.002847       0.018478              1.733578       1.520815      -0.201257      -0.153784       2.071889       0.280586       1.608029           0.000135
           12              H       1.683442       0.164650      14.402564       0.115100       0.995174 0.68664664E+01  0.64540866E+02                                 1.613961                            1.505882      -0.785890       2.505294                    0.999643       3.287307       8.850642       0.526168       1.238454      -0.718555      -0.014327      -0.030332       0.009984       0.035000       0.001177      -0.014312       0.002529      -0.015858      -0.020486      -0.020253       0.008456       0.011797              1.670171       1.529433       0.352027      -0.176745       2.010614      -0.217724       1.470466           0.000179
           13              H       4.465551       7.294505      16.174250       0.108081       1.022256 0.71996283E+01  0.69313433E+02                                 1.707166                            1.589557      -1.166974       2.318867                    0.996117       3.654912      10.360993       0.483421       1.316054      -0.699198       0.021267       0.007494      -0.025296       0.033887      -0.005889       0.000845      -0.011767       0.007201       0.000376      -0.014582       0.002060       0.012522              1.767344       1.920069       0.116160      -0.521738       1.371745      -0.193346       2.010219          -0.000062
           14              H       2.411132       8.287396      16.072641       0.120595       1.111844 0.81383312E+01  0.79433888E+02                                 1.715988                            1.626952      -0.863853       2.473216                    0.999303       3.279333       8.857379       0.514506       1.219679      -0.724770      -0.007181       0.024304      -0.030602       0.039733      -0.002033      -0.003267      -0.012892       0.008159       0.019649      -0.015760       0.001281       0.014478              1.744210       1.565012      -0.155475       0.101765       1.730913      -0.431388       1.936706          -0.000236
           15              H       1.313305       6.523643       1.025324       0.127467       1.010961 0.73399922E+01  0.71310321E+02                                 1.726180                            1.631037      -1.278221       2.283409                    0.994189       3.654328      10.552607       0.463859       1.359137      -0.690637      -0.026961      -0.008186       0.023260       0.036537      -0.003220      -0.004941      -0.004130       0.000642       0.007771      -0.008295       0.001829       0.006465              1.772010       2.013371       0.074462      -0.383739       1.414949      -0.195903       1.887710           0.000242
           16              H       3.489305       4.577776       6.575003       0.118331       1.179174 0.88181497E+01  0.87964755E+02                                 1.786131                            1.692663      -1.108996       2.353272                    0.997007       3.463263       9.510125       0.503942       1.218413      -0.723707       0.019914       0.028251       0.010559       0.036142       0.005269       0.004858       0.000812      -0.017070      -0.025323      -0.011877      -0.002576       0.014453              1.816714       1.723033       0.298672       0.274054       2.076315       0.087094       1.650794          -0.000109
           17              H       2.769316       0.648622       6.619342       0.109074       1.171451 0.85369831E+01  0.85177097E+02                                 1.823445                            1.697030      -1.255785       2.274813                    0.995710       3.671077      10.358930       0.485268       1.265045      -0.711016       0.009432      -0.034489       0.008427       0.036735      -0.004062       0.005171       0.002667      -0.020614      -0.026096      -0.013434      -0.002114       0.015548              1.898110       1.612714      -0.147484       0.180363       2.336785      -0.516531       1.744831           0.000137
           18              H       1.103730       0.899340       5.078585       0.113780       1.076560 0.77599673E+01  0.75179393E+02                                 1.698421                            1.600690      -0.922564       2.441132                    0.998507       3.387154       9.248411       0.510601       1.238185      -0.718833      -0.016942      -0.028968      -0.009535       0.034887       0.001558       0.013214       0.000317      -0.014300      -0.020408      -0.018600       0.007427       0.011173              1.737115       1.650519       0.415616       0.196736       2.054495       0.098107       1.506330          -0.000028
           19              H      -0.192400       2.362482       3.543371       0.120679       1.098261 0.80505313E+01  0.78730908E+02                                 1.715729                            1.625017      -1.151258       2.334147                    0.996724       3.467747       9.519552       0.509170       1.230049      -0.719868      -0.016525      -0.026631      -0.011188       0.033278       0.003644       0.001796       0.000633      -0.015313      -0.019666      -0.007664      -0.004150       0.011814              1.752119       1.673972       0.315335       0.279504       1.992984       0.067059       1.589401           0.000073
           20              H       0.416312       6.304109       3.593251       0.121856       1.109492 0.79689502E+01  0.77099435E+02                                 1.689408                            1.590320      -0.879802       2.465838                    0.999138       3.227589       8.579615       0.531933       1.190144      -0.731810      -0.009147       0.037130      -0.010551       0.039669       0.001154       0.006034      -0.001815      -0.026183      -0.032208      -0.015584      -0.003012       0.018596              1.735204       1.522322      -0.201575       0.154170       2.073640      -0.280985       1.609650          -0.000050
           21              H       2.043210       6.072102       5.165414       0.115012       0.996102 0.68758508E+01  0.64663967E+02                                 1.616231                            1.507876      -0.786767       2.504828                    0.999635       3.291442       8.869911       0.525212       1.240041      -0.718183       0.014369       0.030446       0.009734       0.035046       0.001157       0.014319      -0.002580      -0.016086      -0.020753      -0.020343       0.008376       0.011966              1.672608       1.531585       0.352702       0.177087       2.013801       0.218002       1.472439           0.000205
           22              H       6.714407      11.415751       6.937100       0.108384       1.023790 0.72130148E+01  0.69481615E+02                                 1.709394                            1.591399      -1.172063       2.316586                    0.996081       3.659117      10.379288       0.482926       1.316657      -0.699047      -0.021168      -0.007461      -0.025380       0.033881      -0.005840      -0.000999       0.011755       0.007123       0.000102      -0.014497       0.001924       0.012573              1.769795       1.922655       0.116479       0.523019       1.373287       0.193901       2.013443           0.000078
           23              H      -3.104275      10.422860       6.835491       0.121055       1.109183 0.81119203E+01  0.79090976E+02                                 1.711210                            1.622682      -0.862432       2.474379                    0.999317       3.274225       8.831233       0.516093       1.217235      -0.725324       0.007262      -0.024158      -0.030861       0.039859      -0.001974       0.003157       0.012856       0.008092       0.019843      -0.015672       0.001193       0.014478              1.739203       1.560658      -0.154751      -0.101350       1.725948       0.429597       1.931004          -0.000108
           24              H      -2.006447      12.186613      10.262474       0.127582       1.010538 0.73371412E+01  0.71283503E+02                                 1.726551                            1.631407      -1.278051       2.283611                    0.994196       3.654356      10.556527       0.463463       1.360283      -0.690416       0.026966       0.008136       0.023307       0.036559      -0.003139       0.004965       0.004094       0.000859       0.007759      -0.008227       0.001726       0.006502              1.772358       2.013780       0.074493       0.383757       1.415290       0.195982       1.888005           0.000443
           25              H       7.215957      10.814528       2.662147       0.119269       1.182680 0.88696357E+01  0.88810116E+02                                 1.807801                            1.711943      -1.101420       2.357911                    0.997104       3.481567       9.650125       0.493680       1.239094      -0.719022       0.019661       0.028394      -0.010955       0.036233       0.005647      -0.005155      -0.000489      -0.017033      -0.025622      -0.012302      -0.002361       0.014662              1.839381       1.743893       0.303906      -0.279672       2.103761      -0.088408       1.670489          -0.000338
           26              H       6.495968       6.885374       2.617808       0.109589       1.171386 0.85373869E+01  0.85205192E+02                                 1.825487                            1.698660      -1.258166       2.274186                    0.995666       3.672913      10.374743       0.484224       1.267416      -0.710491       0.009395      -0.034548      -0.008556       0.036810      -0.004119      -0.005154      -0.002752      -0.020503      -0.026190      -0.013444      -0.002099       0.015543              1.900462       1.614395      -0.147789      -0.180743       2.340081       0.517677       1.746911           0.000081
           27              H       4.830383       7.136092       4.158565       0.113513       1.079995 0.77923494E+01  0.75581800E+02                                 1.702882                            1.604686      -0.925638       2.439368                    0.998476       3.393780       9.275973       0.509583       1.239204      -0.718590      -0.016975      -0.028976       0.009239       0.034830       0.001540      -0.013281      -0.000318      -0.014360      -0.020821      -0.018725       0.007473       0.011252              1.741749       1.654749       0.417105      -0.197472       2.060398      -0.098222       1.510100           0.000009
           28              H       3.534253       8.599234       5.693779       0.119075       1.110063 0.81574918E+01  0.80028831E+02                                 1.726297                            1.634364      -1.156245       2.330170                    0.996646       3.487608       9.584568       0.508445       1.227926      -0.720285      -0.016481      -0.026335       0.010791       0.032888       0.003493      -0.001890      -0.000463      -0.015567      -0.019562      -0.007780      -0.004051       0.011831              1.763240       1.684520       0.318154      -0.282653       2.005894      -0.067475       1.599306          -0.000058
           29              H       8.562759       0.067357       5.643899       0.121764       1.101820 0.78962879E+01  0.76185749E+02                                 1.678318                            1.580475      -0.873787       2.468706                    0.999185       3.214928       8.521033       0.535145       1.186270      -0.732753      -0.009376       0.037217       0.010131       0.039695       0.001083      -0.006059       0.001708      -0.026232      -0.031789      -0.015542      -0.002993       0.018536              1.723524       1.512705      -0.199668      -0.152349       2.058811       0.278202       1.599057           0.000012
           30              H       5.769863      12.308854       4.071736       0.116112       0.990679 0.68373177E+01  0.64311061E+02                                 1.621641                            1.512502      -0.778847       2.509784                    0.999686       3.292175       8.917645       0.519002       1.254693      -0.714966       0.013929       0.030715      -0.010355       0.035279       0.001103      -0.014347       0.002373      -0.016169      -0.022132      -0.020505       0.008374       0.012131              1.678509       1.536391       0.354535      -0.177955       2.022029      -0.219225       1.477108          -0.000050
           31              H       2.987754       5.178999       2.300050       0.108142       1.022262 0.71979712E+01  0.69281979E+02                                 1.705960                            1.588409      -1.167681       2.318602                    0.996110       3.652978      10.348734       0.484117       1.314456      -0.699526      -0.021271      -0.007577       0.025336       0.033938      -0.005847       0.000879      -0.011741       0.007185       0.000398      -0.014530       0.002031       0.012498              1.766070       1.918647       0.116032      -0.521470       1.370736      -0.193041       2.008827          -0.000050
           32              H       5.042173       4.186108       2.401659       0.120684       1.109466 0.81132840E+01  0.79091336E+02                                 1.709640                            1.621311      -0.869323       2.470869                    0.999267       3.275969       8.829284       0.517138       1.214975      -0.725811       0.007281      -0.024410       0.030725       0.039911      -0.001861      -0.003043      -0.012880       0.007612       0.019936      -0.015477       0.000914       0.014563              1.737566       1.559445      -0.154723       0.101359       1.724359      -0.428747       1.928894          -0.000356
           33              H       6.140000       5.949861      17.448976       0.126902       1.014897 0.73756755E+01  0.71728927E+02                                 1.728831                            1.633575      -1.281694       2.281068                    0.994152       3.660524      10.568582       0.464201       1.356774      -0.691082       0.026670       0.008063      -0.023342       0.036348      -0.003034      -0.005043      -0.004184       0.000555       0.008135      -0.008268       0.001590       0.006677              1.774620       2.016234       0.074773      -0.384244       1.417063      -0.196398       1.890562           0.000588
           34              H       3.964000       7.895728      11.899297       0.118576       1.178816 0.88147594E+01  0.87921179E+02                                 1.785599                            1.692193      -1.109931       2.352866                    0.997003       3.462707       9.507610       0.504084       1.218205      -0.723749      -0.019902      -0.028260      -0.010586       0.036149       0.005290       0.004809       0.000839      -0.017130      -0.025315      -0.011839      -0.002652       0.014491              1.816170       1.722566       0.298516       0.273947       2.075560       0.087062       1.650384          -0.000087
           35              H       4.683989      11.824882      11.854958       0.109236       1.170400 0.85271832E+01  0.85052785E+02                                 1.822241                            1.695975      -1.255359       2.275102                    0.995725       3.668609      10.349514       0.485466       1.264925      -0.711051      -0.009441       0.034504      -0.008353       0.036735      -0.004076       0.005135       0.002721      -0.020667      -0.025938      -0.013406      -0.002154       0.015560              1.896822       1.611740      -0.147382       0.180166       2.335035      -0.516040       1.743691           0.000147
           36              H       6.349575      11.574164      13.395715       0.113971       1.074839 0.77456568E+01  0.75018819E+02                                 1.698050                            1.600388      -0.872147       2.464717                    0.998928       3.384519       9.244972       0.510000       1.240006      -0.718447       0.016788       0.029106       0.009610       0.034948       0.001572       0.013165       0.000398      -0.014393      -0.020529      -0.018582       0.007321       0.011261              1.736692       1.650130       0.415361       0.196617       2.053911       0.097953       1.506035          -0.000007
           37              H       7.645705      10.111022      14.930929       0.119764       1.104749 0.81099742E+01  0.79465928E+02                                 1.722996                            1.631413      -1.150672       2.333531                    0.996708       3.478864       9.562342       0.507931       1.230664      -0.719709       0.016281       0.026479       0.011140       0.033020       0.003496       0.001872       0.000573      -0.015569      -0.019562      -0.007749      -0.004095       0.011844              1.759783       1.681167       0.317324       0.281642       2.002001       0.067363       1.596179          -0.000160
           38              H       7.036993       6.169395      14.881049       0.122149       1.105060 0.79284543E+01  0.76607359E+02                                 1.684937                            1.586317      -0.874127       2.469067                    0.999181       3.220014       8.552919       0.532600       1.190208      -0.731826       0.009220      -0.037256       0.010630       0.039825       0.001023       0.006124      -0.001875      -0.025996      -0.032337      -0.015651      -0.002873       0.018524              1.730473       1.518328      -0.200734       0.153345       2.067812      -0.279861       1.605280          -0.000051
           39              H       5.410095       6.401402      13.308886       0.115067       0.995819 0.68727255E+01  0.64622161E+02                                 1.615430                            1.507152      -0.786254       2.505106                    0.999639       3.289826       8.862434       0.525578       1.239414      -0.718330      -0.014374      -0.030458      -0.009664       0.035038       0.001157       0.014285      -0.002597      -0.016094      -0.020735      -0.020311       0.008338       0.011973              1.671764       1.530819       0.352517       0.176924       2.012761       0.217918       1.471712           0.000259
           40              H       0.738898       1.057753      11.537200       0.108467       1.022536 0.72023811E+01  0.69354434E+02                                 1.708199                            1.590401      -1.170144       2.317679                    0.996088       3.656537      10.370528       0.482991       1.316948      -0.699000       0.021222       0.007492       0.025443       0.033969      -0.005850      -0.000939       0.011781       0.007223       0.000416      -0.014562       0.001998       0.012564              1.768460       1.921135       0.116353       0.522358       1.372476       0.193655       2.011769           0.000071
           41              H      10.557580       2.050644      11.638809       0.121047       1.106855 0.80889751E+01  0.78798814E+02                                 1.707890                            1.619677      -0.860012       2.475678                    0.999336       3.268681       8.807846       0.516994       1.216171      -0.725599      -0.007312       0.024186       0.030941       0.039947      -0.002064       0.003094       0.012885       0.008200       0.020023      -0.015756       0.001253       0.014503              1.735774       1.557708      -0.154329      -0.101167       1.722622       0.428345       1.926993          -0.000097
           42              H       9.459752       0.286891       8.211826       0.127660       1.009996 0.73312645E+01  0.71203828E+02                                 1.725169                            1.630169      -1.277316       2.284055                    0.994207       3.651188      10.541682       0.463942       1.359308      -0.690620      -0.026961      -0.008080      -0.023352       0.036572      -0.003166       0.004947       0.004025       0.000819       0.007651      -0.008189       0.001760       0.006429              1.770906       2.012130       0.074379       0.383325       1.414255       0.195687       1.886332           0.000434
           43              C       0.721162       2.391171      15.504926      -0.173297      38.682927 0.45168492E+03  0.10747461E+05                                 9.991645                            7.125212       0.003978       1.959054                    0.999590      30.439919      88.748372       0.610723       0.421494      -1.058374       0.007745       0.007673      -0.007495       0.013230       0.023001       0.020049      -0.018949      -0.011082      -0.015860      -0.041763       0.015079       0.026683             12.468639      11.324389      -2.706723      -6.673236      13.162036       4.919476      12.919492          -0.003601
           44              C       0.423289       3.637274      15.968815      -0.022899      38.628238 0.42596281E+03  0.98762067E+04                                 9.850493                            6.798519       0.031647       2.014221                    0.999307      26.998160      74.897222       0.649231       0.406900      -1.079818       0.038258       0.005970      -0.033573       0.051249       0.003300       0.008694      -0.005193      -0.006968      -0.010355      -0.013329       0.005539       0.007790             12.794293      13.011220      -2.050905      -7.652894      12.516601       4.082138      12.855060           0.001458
           45              C       1.152516       4.742426      15.523031      -0.104538      33.517512 0.43425142E+03  0.10267884E+05                                 9.202017                            7.079584      -0.182020       1.912635                    0.999409      29.852352      87.774903       0.598496       0.432818      -1.047653      -0.002671      -0.026063       0.000615       0.026207      -0.013455       0.022167      -0.002498      -0.017302      -0.021081      -0.029714       0.003527       0.026187             10.612326      10.682793       0.025191      -5.276558      10.658174       2.434813      10.496009          -0.000359
           46              C       2.145903       4.592744      14.605043      -0.146847      35.327844 0.42820461E+03  0.10038340E+05                                 9.355283                            6.896838       0.119203       2.006364                    0.999745      29.536770      85.051529       0.627214       0.416562      -1.063116      -0.005832      -0.011494       0.006999       0.014667       0.014392      -0.007957      -0.016291      -0.008323      -0.016987      -0.017110      -0.010357       0.027466             11.189675       9.890355      -1.066173      -5.171001      12.467847       4.017592      11.210822           0.000675
           47              C       3.455258       3.135839      13.104375      -0.167148      38.697542 0.45114664E+03  0.10734512E+05                                10.030319                            7.140500      -0.016616       1.954054                    0.999639      30.372371      88.633299       0.607394       0.423810      -1.056624      -0.008303      -0.008211       0.014754       0.018816       0.018096       0.025821      -0.018764       0.001131      -0.015539      -0.042414       0.017023       0.025391             12.619704      11.527128      -2.316332      -7.107709      12.534578       4.885135      13.797405          -0.000029
           48              C       3.751389       1.904704      12.620349      -0.032875      39.167614 0.43220956E+03  0.10060842E+05                                 9.960355                            6.862380       0.051372       2.018778                    0.999324      27.189766      75.658507       0.643991       0.408589      -1.078351      -0.032439      -0.009913       0.038099       0.051011       0.005042       0.008659      -0.003138      -0.003901      -0.023870      -0.014339       0.004462       0.009877             12.999224      12.737825      -1.031170      -8.149039      11.706260       3.112897      14.553587           0.002314
           49              C       3.085783       0.780841      13.135966      -0.112148      32.575580 0.42004077E+03  0.98123319E+04                                 8.912286                            6.893394       0.046528       1.985991                    0.999745      29.312445      84.612822       0.618044       0.424234      -1.056912       0.006173       0.028718       0.001394       0.029407      -0.001197       0.015973       0.008610      -0.038610      -0.057472      -0.032056       0.001607       0.030449             10.200952      10.213820       0.289305      -5.132112       9.846302       0.829037      10.542732           0.000908
           50              C       2.116558       0.919297      14.075384      -0.154283      35.274053 0.43251444E+03  0.10143114E+05                                 9.288377                            6.905684       0.252699       2.046564                    0.999812      29.453355      84.237498       0.631672       0.413470      -1.067374       0.006763       0.016540      -0.005904       0.018819       0.017688      -0.010173      -0.007465      -0.023294      -0.046601      -0.021656      -0.010076       0.031732             10.993481       9.619866      -0.881795      -4.906359      12.366049       2.632244      10.994530          -0.000117
           51              C       1.757023       2.195337      14.561628       0.083807      35.365060 0.39785608E+03  0.91064819E+04                                 9.430720                            6.686553      -0.063131       1.995094                    0.999232      26.142662      73.050209       0.634997       0.421415      -1.065928      -0.006826      -0.009379       0.004373       0.012397      -0.009416      -0.016588       0.013985       0.000508       0.005710      -0.016914      -0.010187       0.027101             11.805702      10.575824      -2.118341      -6.159059      12.878139       4.389731      11.963142           0.000002
           52              C       2.458110       3.322941      14.089240       0.087512      35.731283 0.39331709E+03  0.89773508E+04                                 9.500076                            6.644113      -0.096397       1.986156                    0.999202      26.037970      72.670114       0.637585       0.420884      -1.066198       0.006163       0.009851       0.001943       0.011781      -0.011264      -0.014206       0.012205       0.002455       0.000831      -0.013812      -0.011427       0.025239             12.065284      10.543004      -2.021849      -6.403577      13.011329       4.829210      12.641518          -0.001145
           53              C      -0.684807       3.849323      16.967536       0.634309      22.921579 0.23262366E+03  0.47287964E+04                                 7.487699                            5.431008       0.026494       2.079930                    0.999496      21.515452      59.603886       0.633682       0.475487      -1.018311      -0.055890       0.005708       0.044971       0.071963       0.000626       0.088770      -0.011096       0.046591       0.084371      -0.072385      -0.035987       0.108372              9.180235       9.405475      -1.286655      -4.956028       9.251886       1.822897       8.883344          -0.011727
           54              C       4.769320       1.776227      11.510967       0.634205      22.892114 0.23307980E+03  0.47400983E+04                                 7.481763                            5.434114       0.017358       2.074571                    0.999421      21.583991      59.794550       0.633927       0.475099      -1.018581       0.053623       0.002268      -0.044373       0.069638      -0.014415       0.091643      -0.019671       0.065935       0.009006      -0.076304      -0.037479       0.113784              9.202225       8.954542      -0.486816      -4.975725       8.790211       1.959643       9.861923          -0.000067
           55              C       3.853582       7.158544      16.861124      -0.135881      33.664317 0.44162135E+03  0.10451055E+05                                 9.118712                            7.069802       0.105013       2.007160                    0.999482      29.640166      86.238035       0.609818       0.424420      -1.056335      -0.005419      -0.001717       0.011324       0.012671       0.010124      -0.009914      -0.004602       0.018659       0.005646      -0.014713      -0.004863       0.019575             10.238250      13.196092      -2.448811       0.125644       7.121442      -2.882033      10.397215          -0.000619
           56              C       2.622364       7.734820      16.791291      -0.112843      32.067879 0.42364241E+03  0.99256275E+04                                 8.845644                            6.937495       0.113329       2.011370                    0.999748      29.287053      84.887632       0.613635       0.426027      -1.054946      -0.004694      -0.013351       0.021509       0.025747       0.006390       0.005847      -0.008529      -0.024542       0.053138      -0.024167       0.002306       0.021862              9.901219      14.071829      -2.255056      -1.534203       6.902554      -1.796654       8.729275           0.000329
           57              C       1.658856       7.505307      17.797402      -0.015388      37.061802 0.43512893E+03  0.10161848E+05                                 9.654416                            6.935370       0.004210       2.012180                    0.999255      27.045172      75.767542       0.632701       0.414527      -1.072778       0.040670      -0.020196      -0.011186       0.046766       0.011805      -0.005957      -0.005181      -0.005349      -0.004407      -0.011632      -0.004623       0.016256             11.923533      17.844973      -4.728553      -0.632182       8.550828      -2.242849       9.374800          -0.002446
           58              C       1.959506       6.697024       0.379277      -0.155825      35.560924 0.45897196E+03  0.10989955E+05                                 9.553262                            7.266371      -0.033408       1.961348                    0.999171      30.200971      88.997926       0.592947       0.431400      -1.049820       0.009831      -0.010082      -0.012258       0.018669       0.027021      -0.014057       0.020378      -0.024001       0.012407      -0.043046       0.011027       0.032018             11.138940      15.741020      -3.718844       1.672215       7.874247      -3.119175       9.801553           0.001025
           59              C       3.245037       6.118254       0.504718       0.085917      33.264757 0.40418144E+03  0.93029373E+04                                 9.081707                            6.772980      -0.073737       1.994143                    0.999248      26.247722      73.940194       0.625242       0.425613      -1.061561      -0.012949      -0.002327       0.009368       0.016151      -0.014719       0.009079      -0.010873       0.015443      -0.020706      -0.017112      -0.008563       0.025675             10.665782      14.619652      -3.423589       1.472016       7.186392      -3.196490      10.191301          -0.000898
           60              C       0.358776       8.252470      17.757128       0.597690      24.543642 0.25360667E+03  0.52695796E+04                                 7.848544                            5.668843      -0.024535       2.050311                    0.999564      22.302195      62.530866       0.620342       0.475181      -1.018142      -0.055466       0.016287      -0.006163       0.058136       0.053050       0.035977       0.049710      -0.025041       0.256898      -0.097371      -0.022906       0.120277              9.604107      14.517918      -3.065878      -1.017605       8.601952      -1.760402       5.692451          -0.001172
           61              C       3.005491       3.845581       6.267776      -0.171835      38.653679 0.45119464E+03  0.10732569E+05                                 9.989287                            7.122986       0.007846       1.960327                    0.999595      30.423273      88.678091       0.610625       0.421688      -1.058282      -0.006491      -0.008325      -0.008475       0.013537       0.023431      -0.018566       0.018954      -0.011002      -0.016713      -0.040955       0.013514       0.027441             12.468852      11.319604      -2.715240       6.671567      13.164992      -4.928564      12.921960           0.000093
           62              C       3.303364       2.599478       6.731665      -0.026091      38.707528 0.42691061E+03  0.99044519E+04                                 9.866956                            6.807340       0.035606       2.015505                    0.999305      27.029809      75.027780       0.648580       0.407051      -1.079634      -0.037817      -0.005613      -0.035366       0.052080       0.004139      -0.007532       0.005804      -0.007194      -0.012479      -0.013168       0.004734       0.008434             12.821169      13.035634      -2.065242       7.671733      12.541526      -4.099275      12.886348          -0.001069
           63              C       2.574137       1.494326       6.285881      -0.104875      33.481613 0.43390058E+03  0.10255885E+05                                 9.189658                            7.072864      -0.175269       1.914614                    0.999429      29.837743      87.670551       0.599365       0.432346      -1.048106       0.003821       0.026034      -0.000574       0.026319      -0.013322      -0.021683       0.002038      -0.018254      -0.022431      -0.029637       0.003944       0.025693             10.595681      10.665315       0.025320       5.265069      10.643307      -2.429997      10.478420           0.000186
           64              C       1.580750       1.644008       5.367893      -0.146019      35.252842 0.42725542E+03  0.10009186E+05                                 9.339586                            6.887772       0.123048       2.008073                    0.999746      29.493906      84.861521       0.627905       0.416391      -1.063368       0.006574       0.011250       0.005450       0.014124       0.014405       0.007829       0.016475      -0.007619      -0.015329      -0.017271      -0.010090       0.027360             11.168391       9.871660      -1.061614       5.157854      12.447142      -4.006629      11.186372           0.000138
           65              C       0.271395       3.100913       3.867225      -0.168810      38.688680 0.45136543E+03  0.10739172E+05                                10.023982                            7.139985      -0.017552       1.953901                    0.999635      30.361379      88.549214       0.607807       0.423543      -1.056972       0.009619       0.007186       0.013479       0.018051       0.018061      -0.026590       0.019219       0.001479      -0.014507      -0.043203       0.017039       0.026163             12.606262      11.514862      -2.314200       7.095909      12.526026      -4.880000      13.777899          -0.000206
           66              C      -0.024736       4.332048       3.383199      -0.027503      39.006251 0.43040321E+03  0.10006942E+05                                 9.928665                            6.845644       0.049230       2.018304                    0.999328      27.128441      75.409514       0.645202       0.408305      -1.078686       0.031924       0.010395       0.035751       0.049045       0.003918      -0.008498       0.002751      -0.003919      -0.023135      -0.013652       0.004876       0.008776             12.950436      12.690555      -1.026673       8.112856      11.666356      -3.100121      14.494399           0.003110
           67              C       0.640870       5.455911       3.898816      -0.111975      32.593280 0.42027700E+03  0.98201801E+04                                 8.919638                            6.898288       0.041823       1.984759                    0.999738      29.317565      84.664384       0.617368       0.424598      -1.056583      -0.005005      -0.028376       0.000474       0.028817      -0.001085      -0.016141      -0.008407      -0.038213      -0.057542      -0.032103       0.001895       0.030208             10.210553      10.225478       0.287585       5.140564       9.851899      -0.831530      10.554282           0.000166
           68              C       1.610095       5.317455       4.838234      -0.154881      35.333689 0.43334485E+03  0.10168517E+05                                 9.301184                            6.913684       0.248832       2.044994                    0.999811      29.486186      84.384537       0.631052       0.413634      -1.067158      -0.006053      -0.016492      -0.007383       0.019056       0.017665       0.010514       0.007204      -0.024826      -0.048407      -0.022553      -0.009756       0.032309             11.010103       9.632855      -0.885123       4.913715      12.387399      -2.639608      11.010056           0.000583
           69              C       1.969630       4.041415       5.324478       0.082845      35.413830 0.39846660E+03  0.91245417E+04                                 9.440976                            6.692678      -0.065565       1.994143                    0.999237      26.165594      73.146074       0.634524       0.421540      -1.065779       0.007541       0.009171       0.003236       0.012306      -0.009536       0.017091      -0.014176       0.000657       0.005476      -0.017408      -0.010251       0.027659             11.820450      10.584132      -2.126140       6.164472      12.900498      -4.402129      11.976720           0.000023
           70              C       1.268543       2.913811       4.852090       0.088376      35.685212 0.39291972E+03  0.89656228E+04                                 9.490299                            6.640267      -0.095371       1.986603                    0.999201      26.022849      72.606782       0.637868       0.420822      -1.066284      -0.005490      -0.010204       0.000720       0.011610      -0.011107       0.014018      -0.011912       0.001980       0.000496      -0.013677      -0.011119       0.024796             12.048306      10.526908      -2.016566       6.389165      12.999398      -4.820260      12.618612          -0.000076
           71              C       4.411460       2.387429       7.730386       0.642880      22.894122 0.23228135E+03  0.47226835E+04                                 7.500186                            5.439705       0.020996       2.078440                    0.999490      21.505954      59.689504       0.630615       0.477714      -1.016566       0.056533      -0.001804       0.044498       0.071968       0.000249      -0.093200       0.012215       0.040500       0.085248      -0.078226      -0.033423       0.111650              9.197013       9.418168      -1.301704       4.962714       9.272426      -1.835735       8.900445          -0.002527
           72              C      -1.042667       4.460525       2.273817       0.623731      23.003128 0.23439385E+03  0.47716028E+04                                 7.493239                            5.441724       0.019728       2.074952                    0.999449      21.631170      59.876423       0.635082       0.473760      -1.019711      -0.051767       0.001483      -0.045344       0.068834      -0.014402      -0.086242       0.019995       0.067789       0.012021      -0.070518      -0.038742       0.109260              9.216214       8.970928      -0.477576       4.987193       8.802165      -1.954739       9.875548          -0.003386
           73              C       7.326375      11.551712       7.623974      -0.135103      33.659708 0.44159029E+03  0.10450982E+05                                 9.120741                            7.071787       0.097780       2.005118                    0.999457      29.639473      86.261563       0.609394       0.424688      -1.056083       0.005820       0.002289       0.010827       0.012503       0.010223       0.009240       0.004497       0.018351       0.006476      -0.014824      -0.004118       0.018943             10.239298      13.193585      -2.443706      -0.118546       7.119661       2.882699      10.404648           0.000371
           74              C      -3.315507      10.975436       7.554141      -0.112749      32.040477 0.42326906E+03  0.99134566E+04                                 8.836821                            6.931831       0.111281       2.010907                    0.999743      29.273200      84.798240       0.614309       0.425707      -1.055276       0.005052       0.014152       0.020541       0.025451       0.006557      -0.005954       0.008138      -0.024199       0.054034      -0.024247       0.002456       0.021790              9.889924      14.055546      -2.250178       1.536074       6.892966       1.793684       8.721260           0.000560
           75              C      -2.351998      11.204949       8.560252      -0.014796      37.056495 0.43505766E+03  0.10159574E+05                                 9.653124                            6.934493       0.003109       2.011772                    0.999259      27.042373      75.752725       0.632796       0.414490      -1.072822      -0.040279       0.020517      -0.011518       0.046648       0.011997       0.005626       0.004831      -0.005502      -0.003011      -0.012025      -0.003928       0.015953             11.920842      17.840925      -4.727158       0.631728       8.547926       2.242681       9.373676          -0.001516
           76              C      -2.652649      12.013232       9.616427      -0.156407      35.583375 0.45932956E+03  0.11001214E+05                                 9.558852                            7.270243      -0.033677       1.961246                    0.999164      30.213013      89.058999       0.592632       0.431524      -1.049692      -0.009917       0.010103      -0.012090       0.018616       0.026882       0.013831      -0.020506      -0.023276       0.013356      -0.042840       0.011014       0.031826             11.144666      15.749159      -3.720781      -1.673635       7.877424       3.121300       9.807416           0.001152
           77              C       0.481616       0.118498       9.741868       0.086194      33.285286 0.40444877E+03  0.93118813E+04                                 9.089490                            6.777894      -0.075429       1.993596                    0.999251      26.259952      74.018236       0.624561       0.425949      -1.061209       0.013222       0.002001       0.009382       0.016335      -0.014621      -0.009096       0.010728       0.015550      -0.019296      -0.016934      -0.008503       0.025437             10.674228      14.627378      -3.422834      -1.470941       7.190693       3.201166      10.204613           0.000205
           78              C      -1.051918      10.457786       8.519978       0.597211      24.545842 0.25364331E+03  0.52700984E+04                                 7.847353                            5.668210      -0.023287       2.050838                    0.999563      22.297108      62.498398       0.620599       0.475007      -1.018319       0.055694      -0.016009      -0.006679       0.058333       0.052539      -0.036111      -0.049867      -0.024588       0.256749      -0.096799      -0.023490       0.120288              9.601766      14.515181      -3.066085       1.016730       8.598954       1.759981       5.691163          -0.000955
           79              C       6.732143      10.082333       2.969374      -0.170233      38.705745 0.45167318E+03  0.10752761E+05                                10.015961                            7.137339       0.013053       1.963009                    0.999598      30.420085      88.865958       0.608318       0.422941      -1.056912      -0.008570      -0.007906       0.006123       0.013169       0.023380       0.018182      -0.018133      -0.010031      -0.016000      -0.040076       0.013117       0.026959             12.506398      11.353735      -2.717869      -6.693690      13.209691       4.937397      12.955768          -0.000197
           80              C       7.030016       8.836230       2.505485      -0.025294      38.662217 0.42623173E+03  0.98849312E+04                                 9.861162                            6.802126       0.039340       2.017053                    0.999307      27.005646      74.950456       0.648789       0.407075      -1.079601      -0.038711      -0.005391       0.033719       0.051619       0.003677       0.007864      -0.006351      -0.007434      -0.013195      -0.013639       0.004699       0.008940             12.816079      13.023470      -2.067697      -7.662418      12.551685       4.102195      12.873081          -0.001437
           81              C       6.300789       7.731078       2.951269      -0.104124      33.479581 0.43375354E+03  0.10252441E+05                                 9.193270                            7.073869      -0.177829       1.914161                    0.999417      29.828890      87.669837       0.598990       0.432616      -1.047850       0.002857       0.026035      -0.000535       0.026197      -0.013763       0.021802      -0.002573      -0.017622      -0.022818      -0.029610       0.003193       0.026417             10.601586      10.667705       0.023590      -5.266677      10.655442       2.434387      10.481610           0.000093
           82              C       5.307402       7.880760       3.869257      -0.146649      35.306316 0.42797255E+03  0.10031178E+05                                 9.350646                            6.894528       0.119975       2.006756                    0.999744      29.525790      85.002577       0.627402       0.416509      -1.063188       0.005713       0.011379      -0.006936       0.014499       0.014136      -0.008038      -0.016360      -0.008410      -0.016795      -0.017058      -0.010313       0.027371             11.182781       9.882121      -1.063244      -5.164031      12.466689       4.013581      11.199532           0.000096
           83              C       3.998047       9.337665       5.369925      -0.167864      38.719216 0.45149155E+03  0.10744519E+05                                10.032424                            7.142233      -0.017728       1.953481                    0.999638      30.387150      88.677042       0.607462       0.423691      -1.056722       0.008316       0.008183      -0.014809       0.018853       0.017883       0.025654      -0.018793       0.000755      -0.015116      -0.042182       0.017113       0.025069             12.622013      11.533389      -2.313440      -7.112141      12.531783       4.880557      13.800866          -0.000435
           84              C       3.701916      10.568800       5.853951      -0.032255      39.136351 0.43185841E+03  0.10049776E+05                                 9.953039                            6.857726       0.051768       2.018895                    0.999323      27.178224      75.594631       0.644527       0.408366      -1.078589       0.032178       0.009868      -0.038125       0.050856       0.004797       0.009016      -0.003383      -0.004047      -0.023044      -0.014555       0.004997       0.009558             12.990588      12.732956      -1.030240      -8.146801      11.692270       3.107776      14.546539           0.003248
           85              C       4.367522      11.692663       5.338334      -0.111428      32.508157 0.41905564E+03  0.97821978E+04                                 8.899585                            6.884489       0.054276       1.989014                    0.999750      29.261168      84.395291       0.618640       0.424134      -1.057123      -0.006906      -0.028054      -0.002580       0.029006      -0.001374       0.016334       0.007447      -0.039336      -0.055516      -0.032031       0.001933       0.030098             10.187438      10.203447       0.290964      -5.128250       9.826262       0.822844      10.532606           0.000389
           86              C       5.336747      11.554207       4.398916      -0.151823      35.246193 0.43212878E+03  0.10134940E+05                                 9.295751                            6.909677       0.260306       2.050354                    0.999815      29.410295      84.202870       0.630325       0.414318      -1.066498      -0.008620      -0.015886       0.004427       0.018609       0.016534      -0.009493      -0.007573      -0.024255      -0.048961      -0.021524      -0.009737       0.031261             11.004622       9.625623      -0.880003      -4.909165      12.385032       2.631050      11.003213           0.000290
           87              C       5.696282      10.278167       3.912672       0.083652      35.454813 0.39877431E+03  0.91376528E+04                                 9.467469                            6.708088      -0.058663       1.996892                    0.999232      26.168867      73.292184       0.631680       0.423157      -1.064259       0.006023       0.009607      -0.005320       0.012525      -0.009651      -0.017025       0.013881       0.000189       0.005517      -0.017239      -0.010231       0.027470             11.858349      10.621228      -2.130098      -6.190863      12.936310       4.411733      12.017508          -0.000309
           88              C       4.995195       9.150563       4.385060       0.087839      35.716727 0.39317145E+03  0.89733283E+04                                 9.497031                            6.642267      -0.095377       1.986453                    0.999202      26.035469      72.663815       0.637753       0.420806      -1.066232      -0.006517      -0.009878      -0.001991       0.012001      -0.011452      -0.013978       0.011932       0.002046       0.001273      -0.013445      -0.011567       0.025013             12.060639      10.540465      -2.015804      -6.400553      13.007357       4.820899      12.634095          -0.000043
           89              C       8.138112       8.624181       1.506764       0.643093      22.891389 0.23222508E+03  0.47214668E+04                                 7.500610                            5.439686       0.020506       2.078383                    0.999490      21.505321      59.696106       0.630476       0.477826      -1.016460       0.055810      -0.001968      -0.044913       0.071665      -0.000061       0.093245      -0.012552       0.040835       0.084012      -0.078248      -0.033437       0.111685              9.199230       9.420043      -1.306573      -4.963155       9.277186       1.839926       8.900462          -0.002617
           90              C       2.683985      10.697277       6.963333       0.633898      22.899046 0.23316164E+03  0.47420023E+04                                 7.482370                            5.434323       0.018036       2.074701                    0.999423      21.587381      59.798187       0.634069       0.474969      -1.018689      -0.053559      -0.001994       0.044364       0.069575      -0.014524       0.091426      -0.019763       0.066066       0.009565      -0.076001      -0.037675       0.113677              9.203673       8.956740      -0.487331      -4.977523       8.790521       1.959797       9.863757          -0.000066
           91              C       3.599723       5.314960       1.613176      -0.135858      33.630274 0.44109148E+03  0.10433932E+05                                 9.107590                            7.062189       0.107302       2.007877                    0.999491      29.624023      86.133011       0.610668       0.424015      -1.056734       0.005397       0.001503      -0.011562       0.012848       0.010459      -0.009833      -0.004419       0.018030       0.006037      -0.014815      -0.004647       0.019461             10.224686      13.179783      -2.445214       0.120939       7.110950      -2.874982      10.383324           0.000396
           92              C       4.830941       4.738684       1.683009      -0.112266      32.038513 0.42318274E+03  0.99101990E+04                                 8.833950                            6.929796       0.107249       2.009436                    0.999743      29.270217      84.763904       0.614621       0.425544      -1.055455       0.004717       0.012740      -0.021577       0.025498       0.007167       0.006277      -0.007502      -0.026553       0.053772      -0.025529       0.004079       0.021450              9.887050      14.056148      -2.259793      -1.531036       6.893169      -1.788439       8.711832          -0.000902
           93              C       5.794449       4.968197       0.676898      -0.014712      37.121384 0.43570738E+03  0.10178442E+05                                 9.662441                            6.938646       0.003755       2.011167                    0.999292      27.066467      75.831510       0.632753       0.414368      -1.072912      -0.041688       0.019310       0.010747       0.047183       0.012619      -0.005698      -0.003506      -0.007719      -0.003693      -0.013173      -0.002895       0.016067             11.934621      17.849391      -4.757381      -0.612257       8.577442      -2.250758       9.377030           0.003279
           94              C       5.493799       5.776480      18.095023      -0.158804      35.657918 0.46031210E+03  0.11030327E+05                                 9.568890                            7.276034      -0.031176       1.961241                    0.999187      30.260258      89.212625       0.592655       0.431289      -1.049865      -0.010438       0.009604       0.011754       0.018422       0.026823      -0.014137       0.020239      -0.024590       0.014127      -0.043065       0.011245       0.031820             11.157667      15.760607      -3.731342       1.682023       7.894215      -3.130150       9.818179          -0.001015
           95              C       4.208268       6.355250      17.969582       0.086831      33.266413 0.40407485E+03  0.93004465E+04                                 9.084095                            6.773243      -0.074727       1.993831                    0.999249      26.246735      73.952218       0.625031       0.425758      -1.061405       0.013133       0.001795      -0.009336       0.016213      -0.014581       0.009086      -0.010763       0.014419      -0.019692      -0.016663      -0.008611       0.025274             10.669850      14.623762      -3.427470       1.475719       7.190926      -3.199812      10.194862           0.000254
           96              C       7.094529       4.221034       0.717172       0.588969      24.585963 0.25397447E+03  0.52786482E+04                                 7.851221                            5.667444      -0.023097       2.050924                    0.999540      22.321856      62.575626       0.621381       0.474259      -1.018730       0.057221      -0.018199       0.002317       0.060090       0.048361       0.034897       0.051597      -0.020097       0.245089      -0.090468      -0.026787       0.117256              9.609661      14.524230      -3.082557      -1.016543       8.611871      -1.760647       5.692881          -0.008129
           97              C       4.447814       8.627923      12.206524      -0.172127      38.660545 0.45130149E+03  0.10735584E+05                                 9.990180                            7.123679       0.007471       1.960187                    0.999595      30.425780      88.682980       0.610624       0.421671      -1.058310       0.006567       0.008214       0.008345       0.013425       0.023285      -0.018571       0.018905      -0.011083      -0.016082      -0.040832       0.013613       0.027218             12.470547      11.321848      -2.715227       6.673952      13.163984      -4.928756      12.925808           0.000245
           98              C       4.149941       9.874026      11.742635      -0.025205      38.676492 0.42652160E+03  0.98929288E+04                                 9.861575                            6.804006       0.035768       2.015700                    0.999305      27.015627      74.972941       0.648788       0.407024      -1.079679       0.037750       0.005549       0.035131       0.051865       0.004037      -0.007987       0.005956      -0.007204      -0.011714      -0.013524       0.005088       0.008436             12.814300      13.029538      -2.063338       7.668406      12.532647      -4.095806      12.880715          -0.001368
           99              C       4.879168      10.979178      12.188419      -0.104412      33.455952 0.43351686E+03  0.10244346E+05                                 9.185479                            7.070033      -0.174399       1.915154                    0.999428      29.818890      87.598937       0.599459       0.432383      -1.048104      -0.003878      -0.025760       0.000853       0.026064      -0.013329      -0.021807       0.002511      -0.018282      -0.021212      -0.029570       0.003615       0.025956             10.590983      10.660698       0.025438       5.263008      10.637218      -2.428115      10.475033           0.000302
          100              C       5.872555      10.829496      13.106407      -0.145300      35.226898 0.42692591E+03  0.99997942E+04                                 9.337110                            6.886451       0.125655       2.009228                    0.999748      29.473835      84.803792       0.627766       0.416552      -1.063238      -0.007186      -0.010944      -0.005081       0.014044       0.014104       0.007439       0.016652      -0.008316      -0.014944      -0.017313      -0.009854       0.027167             11.165597       9.868600      -1.061903       5.156407      12.442665      -4.005977      11.185526           0.000034
          101              C       7.181910       9.372591      14.607075      -0.166425      38.642464 0.45055136E+03  0.10716487E+05                                10.021527                            7.136360      -0.013632       1.955518                    0.999640      30.338255      88.509090       0.607516       0.423878      -1.056613      -0.009840      -0.007692      -0.012995       0.018024       0.017513      -0.025881       0.018990       0.001302      -0.014858      -0.042236       0.016870       0.025366             12.606420      11.515557      -2.311795       7.097903      12.523153      -4.876920      13.780549          -0.000564
          102              C       7.478041       8.141456      15.091101      -0.031544      39.098271 0.43141617E+03  0.10037221E+05                                 9.948208                            6.855610       0.052338       2.019471                    0.999324      27.160245      75.543660       0.644410       0.408533      -1.078446      -0.033186      -0.009717      -0.036714       0.050435       0.004787      -0.009238       0.003458      -0.004024      -0.024634      -0.015035       0.005216       0.009819             12.981772      12.722359      -1.029048       8.136720      11.691024      -3.106891      14.531935           0.003348
          103              C       6.812435       7.017593      14.575484      -0.111081      32.540341 0.41951220E+03  0.97968353E+04                                 8.907517                            6.890122       0.045417       1.986174                    0.999741      29.284057      84.515476       0.618051       0.424366      -1.056837       0.005085       0.028418      -0.000197       0.028870      -0.001159      -0.016066      -0.008459      -0.038182      -0.057799      -0.032090       0.001847       0.030242             10.195806      10.210138       0.289301       5.130406       9.839212      -0.828182      10.538069           0.000604
          104              C       5.843210       7.156049      13.636066      -0.154699      35.309446 0.43303911E+03  0.10159092E+05                                 9.296148                            6.910800       0.250018       2.045545                    0.999812      29.473102      84.325342       0.631274       0.413581      -1.067240       0.005837       0.016416       0.007364       0.018915       0.017596       0.010373       0.007051      -0.024673      -0.048233      -0.022386      -0.009714       0.032100             11.003616       9.626942      -0.882024       4.909624      12.380277      -2.635679      11.003631           0.000995
          105              C       5.483675       8.432089      13.149822       0.083341      35.398599 0.39829046E+03  0.91193821E+04                                 9.438100                            6.691057      -0.065079       1.994355                    0.999236      26.158787      73.119441       0.634629       0.421523      -1.065804      -0.007686      -0.009179      -0.003276       0.012412      -0.009524       0.016849      -0.014036       0.000495       0.005900      -0.017108      -0.010289       0.027397             11.816875      10.581783      -2.123289       6.163229      12.894196      -4.398469      11.974645          -0.000116
          106              C       6.184762       9.559693      13.622210       0.088050      35.695692 0.39302061E+03  0.89688544E+04                                 9.494451                            6.642354      -0.094244       1.987048                    0.999202      26.024025      72.623178       0.637565       0.420979      -1.066143       0.005132       0.010199      -0.000479       0.011428      -0.011336       0.014023      -0.011836       0.001798       0.001025      -0.013563      -0.011334       0.024897             12.055935      10.535084      -2.017848       6.396547      13.002205      -4.822560      12.630515           0.000022
          107              C       3.041845      10.086075      10.743914       0.642539      22.897009 0.23231697E+03  0.47235831E+04                                 7.500513                            5.439851       0.021629       2.078641                    0.999492      21.509076      59.699052       0.630654       0.477666      -1.016592      -0.056333       0.002051      -0.044623       0.071894       0.000087      -0.092898       0.012169       0.041070       0.085807      -0.077712      -0.033836       0.111548              9.197708       9.419512      -1.301654       4.963676       9.272155      -1.835594       8.901458          -0.002495
          108              C       8.495972       8.012979      16.200483       0.634121      22.892224 0.23309937E+03  0.47406560E+04                                 7.482207                            5.434734       0.017724       2.074826                    0.999425      21.584518      59.799509       0.633814       0.475167      -1.018532       0.052952       0.002160       0.044639       0.069291      -0.014739      -0.091529       0.019928       0.066601       0.008031      -0.076190      -0.037751       0.113941              9.202524       8.955715      -0.486635       4.975079       8.791506      -1.959187       9.860351          -0.000009
          109              C       0.126930       0.921792      10.850326      -0.135315      33.658922 0.44162095E+03  0.10451561E+05                                 9.119599                            7.071426       0.099549       2.005637                    0.999462      29.638818      86.250186       0.609507       0.424615      -1.056161      -0.005716      -0.002084      -0.010884       0.012469       0.010163       0.009333       0.004655       0.018820       0.007079      -0.015051      -0.004088       0.019140             10.237470      13.190408      -2.443388      -0.120531       7.119080       2.882616      10.402922           0.000373
          110              C      10.768812       1.498068      10.920159      -0.112649      32.020025 0.42299603E+03  0.99046505E+04                                 8.831036                            6.928349       0.113134       2.011555                    0.999745      29.260136      84.727357       0.614679       0.425554      -1.055458      -0.005052      -0.014093      -0.020596       0.025462       0.006365      -0.006031       0.008327      -0.023851       0.054668      -0.024146       0.002062       0.022084              9.882597      14.044539      -2.248316       1.533353       6.888499       1.792104       8.714754           0.000569
          111              C       9.805303       1.268555       9.914048      -0.015090      37.036702 0.43490420E+03  0.10154406E+05                                 9.647559                            6.931996       0.005163       2.012464                    0.999261      27.036172      75.712663       0.633127       0.414337      -1.072994       0.040321      -0.020396       0.011456       0.046616       0.011787       0.005688       0.005045      -0.005159      -0.002704      -0.011802      -0.004075       0.015877             11.912360      17.826797      -4.722605       0.630125       8.542266       2.241112       9.368018          -0.001481
          112              C      10.105954       0.460272       8.857873      -0.155939      35.553646 0.45890173E+03  0.10987947E+05                                 9.552882                            7.266467      -0.032753       1.961702                    0.999166      30.196459      88.985811       0.592858       0.431478      -1.049764       0.010009      -0.009832       0.011902       0.018398       0.026875       0.013817      -0.020766      -0.023419       0.013560      -0.042981       0.010938       0.032043             11.137278      15.738729      -3.718045      -1.672549       7.872331       3.118546       9.800773           0.001146
          113              C       6.971689      12.355006       8.732432       0.086115      33.281531 0.40441107E+03  0.93106824E+04                                 9.088573                            6.777385      -0.075065       1.993753                    0.999251      26.257866      74.008088       0.624619       0.425924      -1.061237      -0.013118      -0.001828      -0.009551       0.016329      -0.014671      -0.009077       0.010680       0.015615      -0.019417      -0.016930      -0.008538       0.025468             10.673122      14.625592      -3.422283      -1.470469       7.189972       3.200796      10.203802           0.000195
          114              C       8.505223       2.015718       9.954322       0.597494      24.533043 0.25353432E+03  0.52667356E+04                                 7.842692                            5.665863      -0.021360       2.051529                    0.999569      22.285044      62.437452       0.620976       0.474817      -1.018523      -0.055534       0.015986       0.006743       0.058181       0.052924      -0.036061      -0.049735      -0.024889       0.258207      -0.097448      -0.023135       0.120583              9.594930      14.503189      -3.061862       1.015991       8.593280       1.759362       5.688319          -0.000885
          115              O      -0.943755       5.014723      17.283077      -0.556639      39.786111 0.54721733E+03  0.13211217E+05                                 9.302061                            7.255899       0.224403       2.136181                    0.994727      27.290767      71.856343       0.703184       0.360790      -1.137737       0.007657      -0.025271      -0.019967       0.033105      -0.018690       0.067247       0.012281      -0.021681      -0.006541      -0.078676       0.016956       0.061720             11.342816      10.341547      -4.797015      -3.613203      14.466164       4.754704       9.220738          -0.044925
          116              O      10.608574       2.827868      17.388381      -0.555733      32.326582 0.48197983E+03  0.11270839E+05                                 7.930257                            6.700617       0.524063       2.218721                    0.998580      27.216310      70.487615       0.749802       0.349327      -1.147150       0.020930       0.047022      -0.013345       0.053171       0.026285       0.012607      -0.029953       0.039910       0.040730      -0.055116       0.025292       0.029824              8.646044       9.035182       1.984367      -3.835554       8.255794      -1.254394       8.647157          -0.020763
          117              O       4.964931       0.647500      11.042459      -0.553655      36.070353 0.50484977E+03  0.11933180E+05                                 8.640203                            6.911653       0.394930       2.186972                    0.997018      27.051105      70.243194       0.730263       0.354840      -1.143633      -0.000482       0.009921       0.024851       0.026763      -0.026781       0.062381       0.028703      -0.021976      -0.044800      -0.086545       0.033122       0.053422             10.235853       8.548968      -3.043751      -3.234292      11.706792       4.859939      10.451800          -0.029219
          118              O       5.322018       2.828367      11.168638      -0.589675      33.864441 0.50949890E+03  0.12072440E+05                                 8.175551                            6.888378       0.315375       2.144993                    0.997848      27.613526      71.824759       0.740171       0.349238      -1.148026      -0.018238      -0.049936       0.031039       0.061560       0.021237       0.037004      -0.036088       0.026699      -0.017076      -0.065150       0.020667       0.044483              9.021515       9.445100       2.695257      -3.879587       8.745109      -1.588221       8.874335           0.059103
          119              O      -0.614212       7.842965      -0.017920      -0.590501      40.321028 0.59877149E+03  0.14830593E+05                                 9.426537                            7.618761      -0.100268       2.008956                    0.994337      28.676385      77.251182       0.680252       0.363529      -1.132091       0.049650      -0.023931       0.000754       0.055122       0.030454      -0.023203       0.013042       0.038043       0.144893      -0.064703       0.007707       0.056996             11.031733      17.127415       0.890499      -3.333589       8.413488      -1.299566       7.554296           0.016197
          120              O       0.296403       9.310099      17.107571      -0.540663      27.310842 0.40784838E+03  0.91405933E+04                                 7.021862                            6.100721       0.700057       2.274964                    0.998963      26.738809      67.632762       0.798612       0.342212      -1.153914       0.021462      -0.042918      -0.030488       0.056851      -0.003550       0.033258      -0.003803      -0.082792       0.067773      -0.065320       0.027229       0.038092              7.548879       7.232854      -1.483434       0.051135       9.415873      -2.549021       5.997911           0.003641
          121              O       4.670407       1.222029       8.045927      -0.556282      39.845266 0.54768763E+03  0.13226428E+05                                 9.314031                            7.260275       0.223985       2.136039                    0.994757      27.294940      71.895860       0.702736       0.360915      -1.137551      -0.008942       0.020549      -0.022626       0.031846      -0.019286      -0.070216      -0.012450      -0.021460      -0.002721      -0.081478       0.016366       0.065112             11.362182      10.365661      -4.820890       3.623764      14.484151      -4.770811       9.236732          -0.034189
          122              O       4.991178       3.408884       8.151231      -0.596873      32.775171 0.49092275E+03  0.11524494E+05                                 7.972913                            6.732919       0.432096       2.178607                    0.998255      27.703564      71.718591       0.753481       0.346278      -1.150500      -0.034846      -0.042604      -0.024217       0.060132       0.026667      -0.015136       0.034116       0.015484       0.048292      -0.054742       0.016837       0.037905              8.699870       9.095796       1.989026       3.884337       8.285027       1.260205       8.718787           0.037408
          123              O      -1.238278       5.589252       1.805309      -0.554865      36.169359 0.50670946E+03  0.11989351E+05                                 8.659193                            6.927790       0.395462       2.186728                    0.996973      27.089102      70.400704       0.728799       0.355191      -1.143236      -0.000614      -0.014686       0.023849       0.028014      -0.025975      -0.058648      -0.029308      -0.022394      -0.049457      -0.083636       0.034318       0.049318             10.258939       8.569207      -3.046918       3.244458      11.730869      -4.867952      10.476742          -0.033467
          124              O      10.277734       3.408385       1.931488      -0.544069      32.945854 0.49245422E+03  0.11573108E+05                                 8.033213                            6.780890       0.482031       2.208421                    0.998362      27.072918      70.196797       0.744360       0.350138      -1.146954       0.008367       0.048228       0.014318       0.050999       0.020429      -0.031504       0.034170       0.023098      -0.022038      -0.059884       0.022087       0.037797              8.848836       9.260292       2.644284       3.757173       8.615386       1.549465       8.670829          -0.008806
          125              O      -0.078930      10.867291       9.219230      -0.589105      40.222369 0.59701881E+03  0.14776281E+05                                 9.411557                            7.608051      -0.098044       2.010639                    0.994294      28.631841      77.101580       0.680674       0.363572      -1.132063      -0.048443       0.023447       0.000240       0.053819       0.030390       0.023515      -0.013052       0.038528       0.144719      -0.064799       0.007618       0.057181             11.012249      17.098720       0.885231       3.325942       8.395437       1.295125       7.542590           0.016530
          126              O      -0.989545       9.400157       7.870421      -0.540864      27.239570 0.40659005E+03  0.91047157E+04                                 7.005179                            6.087564       0.695830       2.273508                    0.998952      26.732505      67.572823       0.800267       0.341792      -1.154350      -0.019782       0.043420      -0.031103       0.056956      -0.003815      -0.033610       0.003909      -0.082917       0.068287      -0.065670       0.027142       0.038529              7.529305       7.212473      -1.478710      -0.051848       9.390484       2.541920       5.984958           0.004318
          127              O       8.397060       7.458781       1.191223      -0.556581      39.970758 0.54956598E+03  0.13284311E+05                                 9.337286                            7.275062       0.218507       2.133476                    0.994804      27.332825      72.050103       0.701620       0.361148      -1.137268      -0.009168       0.021050       0.022809       0.032363      -0.019482       0.069803       0.011835      -0.020764      -0.002960      -0.080817       0.015873       0.064944             11.396565      10.398574      -4.842165      -3.637203      14.531325       4.788458       9.259795          -0.033505
          128              O      -3.155269       9.645636       1.085919      -0.595687      32.759618 0.49059233E+03  0.11515017E+05                                 7.972862                            6.732701       0.437305       2.180872                    0.998267      27.678468      71.652704       0.753135       0.346489      -1.150303      -0.035324      -0.041784       0.023168       0.059417       0.026645       0.015416      -0.034568       0.015226       0.046020      -0.054991       0.017053       0.037938              8.700863       9.098599       1.985793      -3.885880       8.286200      -1.257574       8.717790           0.035951
          129              O       2.488374      11.826004       7.431841      -0.553946      36.053515 0.50460708E+03  0.11925713E+05                                 8.636206                            6.908988       0.396917       2.187555                    0.997026      27.051597      70.233662       0.730581       0.354737      -1.143744       0.000300      -0.010207      -0.024923       0.026934      -0.026760       0.062222       0.028679      -0.022140      -0.044562      -0.086390       0.033157       0.053233             10.230638       8.545187      -3.041942      -3.232052      11.701261       4.855992      10.445465          -0.029359
          130              O       2.131287       9.645137       7.305662      -0.589309      33.858429 0.50939153E+03  0.12069482E+05                                 8.174914                            6.887947       0.315123       2.145145                    0.997831      27.606811      71.810379       0.740133       0.349268      -1.147980       0.017790       0.049765      -0.030297       0.060918       0.021415       0.036909      -0.036294       0.026814      -0.017423      -0.065380       0.020974       0.044406              9.021131       9.445656       2.694359      -3.879757       8.743957      -1.587599       8.873781           0.057865
          131              O       8.067517       4.630539       0.017920      -0.556110      38.878993 0.57300678E+03  0.14030399E+05                                 9.188733                            7.440303      -0.033525       2.039545                    0.994478      28.065087      75.051905       0.690467       0.362287      -1.133613      -0.043703       0.008256       0.002911       0.044571       0.022710      -0.025362       0.014761       0.027237       0.114290      -0.052881       0.002914       0.049968             10.736019      16.619249       0.886506      -3.249274       8.200919      -1.266900       7.387891           0.005061
          132              O       7.156902       3.163405       1.366729      -0.517450      27.729353 0.41553941E+03  0.93675827E+04                                 7.135271                            6.193914       0.627915       2.253351                    0.999118      26.691484      67.971645       0.784768       0.346218      -1.149208      -0.008039       0.039115       0.024728       0.046968      -0.005909       0.033890      -0.012342      -0.064300       0.064866      -0.057485       0.013197       0.044287              7.676004       7.369346      -1.529201       0.058410       9.571117      -2.591954       6.087548          -0.013625
          133              O       2.782898      11.251475      10.428373      -0.556381      39.846756 0.54774019E+03  0.13228000E+05                                 9.314053                            7.260497       0.224623       2.136208                    0.994758      27.296852      71.901459       0.702744       0.360902      -1.137562       0.008706      -0.020974       0.022210       0.031764      -0.019322      -0.069996      -0.012433      -0.021468      -0.002683      -0.081278       0.016376       0.064901             11.362001      10.366174      -4.820290       3.623640      14.483676      -4.769611       9.236154          -0.034282
          134              O       2.462127       9.064620      10.323069      -0.596361      32.804899 0.49143406E+03  0.11540179E+05                                 7.979637                            6.738088       0.429282       2.177863                    0.998237      27.704442      71.746119       0.752869       0.346449      -1.150290       0.034221       0.042776       0.023202       0.059491       0.026771      -0.015074       0.034367       0.015507       0.048501      -0.054976       0.016793       0.038183              8.707658       9.104588       1.990122       3.888904       8.291550       1.260609       8.726835           0.036285
          135              O       8.691583       6.884252      16.668991      -0.553266      36.100114 0.50542733E+03  0.11950624E+05                                 8.645690                            6.916296       0.390215       2.184938                    0.997060      27.067200      70.303378       0.729885       0.354911      -1.143539      -0.000286       0.010151      -0.025195       0.027164      -0.027153      -0.061831      -0.027935      -0.021768      -0.046095      -0.085922       0.032993       0.052929             10.242796       8.557584      -3.048231       3.237096      11.715465      -4.862038      10.455338          -0.028258
          136              O      -2.824429       9.065119      16.542812      -0.589219      33.845143 0.50918119E+03  0.12062961E+05                                 8.172577                            6.886390       0.315747       2.145269                    0.997852      27.605292      71.796172       0.740257       0.349255      -1.148019      -0.018353      -0.049543      -0.029966       0.060739       0.021066      -0.037109       0.036543       0.026779      -0.019406      -0.065596       0.020972       0.044624              9.017928       9.441931       2.694240       3.875892       8.744456       1.586891       8.867397           0.057818
          137              O       7.532235       1.606213       9.255070      -0.588936      40.176626 0.59626406E+03  0.14752014E+05                                 9.402335                            7.601754      -0.097447       2.010767                    0.994316      28.623669      77.049288       0.681198       0.363430      -1.132244       0.048986      -0.024183      -0.000729       0.054635       0.030474       0.023339      -0.013156       0.038152       0.145657      -0.064922       0.007618       0.057304             11.000143      17.078725       0.885202       3.321649       8.386101       1.293197       7.535604           0.017442
          138              O       8.442850       3.073347      10.603879      -0.540935      27.180748 0.40553670E+03  0.90745392E+04                                 6.992511                            6.077537       0.700408       2.275038                    0.998967      26.719356      67.498034       0.801411       0.341552      -1.154642       0.020818      -0.043635       0.031830       0.057884      -0.003577      -0.033338       0.003854      -0.082827       0.070105      -0.065633       0.027078       0.038555              7.514914       7.197021      -1.474253      -0.051991       9.372516       2.536695       5.975204           0.004855

******************************************************
Auxiliary information for the entire system
The total spin magnetic moment of the unit cell is   3.978662
The total net atomic charge of the unit cell is   -0.000001
Accuracy of reproducing the electrostatic potential in the unit cell:
  The inner radius (bohr) =    5.0000
  The outer radius (bohr) =   12.0000
  Valid grid points have density less than (e/(bohr^3)) =    0.0001
  The number of valid grid points were=       180154
  The rms potential error without charges in kcal/mol is=      5.85335
  The rms potential error with partial charges in kcal/mol is=      1.14759
  The RRMSE value at monopole order=      0.19606
  The rms potential error with partial charges and cloud penetration in kcal/mol is=      1.14578
  The RRMSE value at monopole order with cloud penetration is=      0.19575
  The rms potential error with partial charges and atomic dipoles in kcal/mol is=      0.63012
  The RRMSE value at dipole order=      0.10765
  The rms potential error with partial charges, atomic dipoles and cloud penetration in kcal/mol is=      0.62183
  The RRMSE value at dipole order with cloud penetration=      0.10624

******************************************************
The electron densities and ab initio electrostatic potential were computed in VASP using the PBE functional and
projector augmented wave method. See the main text of the journal article for a description of computational details.
The atomic charges, dipoles, and quadrupoles were computed with the DDEC6 method as described in
(a) T. A. Manz and N. Gabaldon Limas, RSC Adv. 6 (2016) 47771-47801 DOI: 10.1039/c6ra04656h
(b) N. Gabaldon Limas and T. A. Manz, RSC Adv. 8 (2018) 2678-2707 DOI: 10.1039/c7ra11829e.
For each atom in the material, the electron cloud parameters were fit to the spherically averaged atom-in-material
electron density using radial positions for which this density was between 10^-4 and 10^-2 electrons per cubic bohr.
The polarizabilities, dispersion coefficients, and quantum Drude oscillator (QDO) parameters were fit using the MCLF method.
The magnetic structure of the system was optimized in VASP from the default ferromagnetic initial guess using spin polarization.
The atomic spin moments (ASMs) were computed on this optimized magnetic structure using the DDEC6 partition as inputs
to the method of T. A. Manz and D. S. Sholl, J. Chem. Theory Comput. 7 (2011) 4146-4164 DOI: 10.1021/ct200539n.
The RMSE and RRMSE were computed using a uniform grid with Ewald summation.
