# Supplementary material for: A collection of forcefield precursors for metal–organic frameworks
Source: RSC Adv. 2019 Nov 13;9(63):36492–507. doi: 10.1039/c9ra07327b (PMC9075174; doi:10.1039/c9ra07327b)
Supplement: RA-009-C9RA07327B-s3629 [file RA-009-C9RA07327B-s3629.xyz]

  138
jmolscript: load "" {1 1 1} spacegroup "x,y,z" unitcell [{     11.667100     0.000000     0.000000 }, {     -2.877026    11.306810     0.000000 }, {     -2.141483    -2.754623    20.694832 }]
Mn     4.244801    -1.877048    16.822622     1.012957
Mn     8.443672     3.524024    14.219626     0.906922
Mn     2.403790    10.429235     3.872210     1.010893
Mn    -1.795081     5.028163     6.475206     1.025992
Mn     6.455063     0.737330    15.521124     0.902601
Mn     0.193528     7.814857     5.173708     0.918418
H      6.146803    -1.253893    12.588666     0.130316
H      2.139602    -1.260821    12.547277     0.128963
H      2.133106    -1.296191    10.264637     0.110043
H      5.191368     3.147957    18.950258     0.105818
H      6.583231     7.123434     0.041390     0.120531
H      1.857303     0.933344    18.981300     0.127593
H     -1.779712     1.081430    10.937219     0.124570
H      6.167781     9.308407    13.331611     0.126668
H      7.206009     7.876500    11.899528     0.120651
H      8.308781     1.527092    18.453582     0.129031
H      7.327347     5.412256    18.494971     0.127960
H      9.501505     8.181896     0.082779     0.108909
H      3.807260     1.367557    12.091990     0.105075
H      2.439255     1.792974    10.306026     0.120321
H      5.131327     5.144771    12.060948     0.126896
H      6.967977    -2.673855    20.105029     0.125045
H     -1.922173    -1.097828    17.710637     0.127342
H     -0.278465    -1.750896    19.142720     0.120429
H      0.501788     9.806080     8.106166     0.129156
H      4.508989     9.813008     8.147555     0.127508
H      4.515485     9.848378    10.430195     0.110421
H      1.457223     5.404230     1.744574     0.104505
H      0.065360     1.428753    20.653442     0.120675
H      4.791288     7.618843     1.713532     0.126760
H     -3.238797     7.470757     9.757613     0.126037
H      0.480810    -0.756220     7.363221     0.125594
H     -0.557418     0.675687     8.795304     0.119169
H     -1.660190     7.025095     2.241250     0.128339
H     -0.678756     3.139931     2.199861     0.126986
H     -2.852914     0.370291    20.612053     0.109545
H      2.841331     7.184630     8.602842     0.104286
H      4.209336     6.759213    10.388806     0.120984
H      1.517264     3.407416     8.633884     0.126955
H      2.557640    -0.080768     0.589803     0.125246
H      8.570764     9.650015     2.984195     0.125571
H      6.927056    10.303083     1.552112     0.119752
C      4.152255    -1.317450    14.289368     0.597564
C      4.173561    -1.265732    12.793131    -0.012725
C      5.346927    -1.290786    12.116617    -0.150907
C      5.379422    -1.371149    10.704609     0.086856
C      2.945011    -1.278042    12.082885    -0.109300
C      2.943425    -1.315801    10.721165    -0.137968
C      4.132972     1.055056    17.681251     0.627047
C      3.589660     1.900165    18.803945    -0.023469
C      4.364305     2.951830    19.328766    -0.106660
C      3.912814     3.687835    20.388548    -0.150697
C      2.367437     1.624354    19.336837    -0.172425
C      1.861163     2.375134    20.426627     0.083768
C      8.644613     0.634510    13.212615     0.611284
C      9.364752    -0.295601    12.267276    -0.023864
C      9.925221     0.171111    11.121610    -0.169542
C     -1.102302    -0.692742    10.200897     0.082360
C      9.428002    -1.669976    12.550381    -0.113341
C      7.167669     8.781965    11.692994    -0.148254
C      7.878533     3.475720    16.752880     0.589423
C      7.833665     3.442319    18.249117    -0.009444
C      8.147290     2.311365    18.925631    -0.155315
C      8.233184     2.299690    20.337639     0.087440
C      7.542644     4.635965    18.959363    -0.110505
C      7.578846     4.646813    20.321083    -0.140074
C      5.574537     2.909364    13.360997     0.620721
C      4.621549     3.227500    12.238303    -0.020889
C      3.793382     2.217443    11.713482    -0.107113
C      2.968771     2.473498    10.653700    -0.150610
C      4.587451     4.479993    11.705411    -0.172719
C      3.735012     4.785495    10.615621     0.084170
C      7.094635    -1.359251    17.829633     0.616711
C      8.173605    -1.827791    18.774972    -0.026069
C      7.859514    -2.486041    19.920638    -0.168289
C      8.118862    11.168586     0.146519     0.082478
C     -2.145965    -1.550178    18.491867    -0.111690
C     -1.165422    -1.937022    19.349254    -0.147654
C      2.496336     9.869637     6.405464     0.595507
C      2.475030     9.817919     7.901701    -0.014451
C      1.301664     9.842973     8.578215    -0.153544
C      1.269169     9.923336     9.990223     0.086618
C      3.703580     9.830229     8.611947    -0.110985
C      3.705166     9.867988     9.973667    -0.137804
C      2.515619     7.497131     3.013581     0.624535
C      3.058931     6.652022     1.890887    -0.023131
C      2.284286     5.600357     1.366066    -0.107968
C      2.735777     4.864352     0.306284    -0.150820
C      4.281154     6.927833     1.357995    -0.174872
C      4.787428     6.177053     0.268205     0.084013
C     -1.996022     7.917677     7.482217     0.616852
C     -2.716161     8.847788     8.427556    -0.029580
C     -3.276630     8.381076     9.573222    -0.168027
C      7.750893     9.244929    10.493935     0.081552
C      0.097615    -1.084647     8.144451    -0.114431
C     -0.519078    -0.229778     9.001838    -0.149863
C     -1.229942     5.076467     3.941952     0.597585
C     -1.185074     5.109868     2.445715    -0.017438
C     -1.498699     6.240822     1.769201    -0.151298
C     -1.584593     6.252497     0.357193     0.085065
C     -0.894053     3.916222     1.735469    -0.112468
C     -0.930255     3.905374     0.373749    -0.139396
C      1.074054     5.642823     7.333835     0.626390
C      2.027042     5.324687     8.456529    -0.024756
C      2.855209     6.334744     8.981350    -0.108212
C      3.679820     6.078689    10.041132    -0.149852
C      2.061140     4.072194     8.989421    -0.173582
C      2.913579     3.766692    10.079211     0.084131
C     -0.446044     9.911438     2.865199     0.617200
C     -1.525014    10.379978     1.919860    -0.028139
C     -1.210923    11.038228     0.774194    -0.167801
C     -1.470271    -2.616399    20.548313     0.082258
C     -2.872544    10.102365     2.202965    -0.113190
C      7.814013    10.489209     1.345578    -0.149314
O      5.208779    -1.005954    14.936702    -0.574957
O      3.139224    -1.742584    14.866133    -0.523029
O      5.126291     1.474045    17.060613    -0.517528
O      3.529514    -0.025234    17.467473    -0.590476
O      7.961735     0.113294    14.105184    -0.508802
O      8.798430     1.863088    13.003805    -0.579333
O      7.837188     2.375009    16.105546    -0.566140
O      8.040732     4.562303    16.176115    -0.520456
O      5.413432     1.843399    13.981635    -0.514683
O      6.472658     3.760578    13.574775    -0.577054
O      7.431363    -0.568932    16.937064    -0.498645
O      5.941928    -1.811276    18.038443    -0.589613
O      1.439812     9.558141     5.758130    -0.573677
O      3.509367    10.294771     5.828699    -0.529847
O      1.522300     7.078142     3.634219    -0.528943
O      3.119077     8.577421     3.227359    -0.590663
O     -1.313144     8.438893     6.589648    -0.511956
O     -2.149839     6.689099     7.691027    -0.584840
O     -1.188597     6.177178     4.589286    -0.569321
O     -1.392141     3.989884     4.518717    -0.526965
O      1.235159     6.708788     6.713197    -0.519089
O      0.175933     4.791609     7.120057    -0.587978
O     -0.782772     9.121119     3.757768    -0.509667
O      0.706663    10.363463     2.656389    -0.588857

The following XYZ coordinates are in angstroms. Other properties are in atomic units.
The sperically averaged electron density of each atom fit to a function of the form exp(a - br)
eigen_1, eigen_2 and eigen_3 are the three eigenvalues of traceless quadrupole moment tensor
  atom number  atomic symbol              X              Y              Z     net charge C6 coefficient C8 coefficient C10 coefficient fluctuating dipole atomic polarizability isotropic forcefield polarizability              a              b squared Pearson coefficient          <r^3>          <r^4>         wp_QDO          m_QDO          q_QDO       dipole_x       dipole_y       dipole_z         dipole            Qxy            Qxz            Qyz     Q(x^2-y^2)  Q(3z^2 - R^2)        eigen_1        eigen_2        eigen_3 static polarizability      alpha(xx)      alpha(xy)      alpha(xz)      alpha(yy)      alpha(yz)      alpha(zz) atomic spin moment
            1             Mn       4.244801      -1.877048      16.822622       1.012957     130.565804 0.33792065E+04  0.12368699E+06                                20.140723                           18.334408       0.199653       1.869697                    0.999885      52.061060     148.593575       0.448587       0.373036      -1.173154      -0.058813      -0.037645       0.057123       0.090217       0.020588      -0.061225      -0.045805       0.096553      -0.065944      -0.081536      -0.022298       0.103835             21.849027      19.034097       0.188883       3.798702      19.641001      -0.070474      26.871983           5.931068
            2             Mn       8.443672       3.524024      14.219626       0.906922     142.981948 0.38022334E+04  0.14358318E+06                                21.540962                           19.587492       0.068206       1.816404                    0.999941      54.051964     157.588478       0.428638       0.378399      -1.166959       0.016061       0.068185      -0.057298       0.090500      -0.004456      -0.030520      -0.064149      -0.125298      -0.042061      -0.081705      -0.023428       0.105133             23.383198      20.821101       0.386905      -1.108556      20.516066       3.918566      28.812427           5.258371
            3             Mn       2.403790      10.429235       3.872210       1.010893     133.058009 0.34582731E+04  0.12738774E+06                                20.447539                           18.594624       0.163712       1.856156                    0.999907      52.363326     150.211652       0.443497       0.374927      -1.171003       0.057245       0.029353      -0.057653       0.086386       0.017005      -0.057730      -0.038271       0.091438      -0.014058      -0.070013      -0.024297       0.094310             22.198622      19.331506       0.187583       3.907717      19.924536      -0.065236      27.339825           5.866425
            4             Mn      -1.795081       5.028163       6.475206       1.025992     132.692665 0.34444715E+04  0.12665890E+06                                20.298267                           18.457883       0.209693       1.868378                    0.999881      52.685023     150.638933       0.449077       0.370913      -1.175027      -0.019682      -0.068364       0.061168       0.093822      -0.003719      -0.035375      -0.056595      -0.117313      -0.053472      -0.081720      -0.015162       0.096882             22.039360      19.648673       0.295281      -1.025289      19.314215       3.745365      27.155193           5.988804
            5             Mn       6.455063       0.737330      15.521124       0.902601     162.237520 0.33435683E+04  0.12328881E+06                                24.588699                           19.453558       0.203346       1.829709                    0.999796      57.430075     170.002367       0.391357       0.424443      -1.124560       0.021512      -0.011260      -0.002211       0.024381      -0.112577      -0.028455      -0.028858      -0.107156      -0.265408      -0.124287      -0.044961       0.169248             30.912535      25.134075       0.459982      -1.272858      25.347759      -1.581825      42.255771           1.353626
            6             Mn       0.193528       7.814857       5.173708       0.918418     156.574714 0.31976523E+04  0.11701355E+06                                24.454065                           19.349883       0.151097       1.817464                    0.999888      56.178749     167.591218       0.381193       0.439093      -1.111123      -0.018932       0.014332      -0.002222       0.023849      -0.030919       0.116603       0.096622       0.124709      -0.091038      -0.178988       0.022866       0.156121             30.747541      25.004470       0.441123      -1.236477      25.212290      -1.545635      42.025863           0.015924
            7              H       6.146803      -1.253893      12.588666       0.130316       1.042666 0.75930063E+01  0.73992944E+02                                 1.725446                            1.630599      -1.257748       2.291799                    0.994690       3.587332      10.192378       0.478650       1.313142      -0.700402       0.029698       0.002292       0.019772       0.035751      -0.002704       0.001733      -0.004413       0.010080       0.003968      -0.008069       0.001266       0.006804              1.773860       2.130796       0.047591       0.350685       1.377118       0.106198       1.813665           0.016069
            8              H       2.139602      -1.260821      12.547277       0.128963       1.003860 0.70772206E+01  0.66430844E+02                                 1.574422                            1.493816      -0.752856       2.531171                    0.999844       3.108448       8.123018       0.551869       1.182396      -0.733443      -0.036732       0.000672       0.018493       0.041130      -0.002000      -0.004242       0.003094       0.027953      -0.001548      -0.014446      -0.001178       0.015624              1.606682       1.983891       0.017136      -0.299150       1.251473       0.001269       1.584681           0.026652
            9              H       2.133106      -1.296191      10.264637       0.110043       1.027696 0.72084567E+01  0.69352477E+02                                 1.698751                            1.577638      -1.315481       2.245668                    0.993609       3.720714      10.510726       0.491680       1.294802      -0.702730      -0.028525       0.000605      -0.013390       0.031517      -0.002053      -0.004352       0.001266       0.021761       0.023851      -0.015081       0.003071       0.012010              1.769016       2.328791       0.030669       0.426446       1.333124       0.054507       1.645131           0.017160
           10              H       5.191368       3.147957      18.950258       0.105818       1.147212 0.82403200E+01  0.81475116E+02                                 1.781140                            1.650773      -1.378824       2.206543                    0.994195       3.784312      10.622369       0.499532       1.240115      -0.714723       0.028423       0.008483      -0.015814       0.033614       0.004367      -0.003501      -0.000400      -0.000810      -0.001236      -0.005426      -0.000401       0.005827              1.861487       2.501435       0.197018      -0.420586       1.456535       0.042019       1.626490           0.013276
           11              H       6.583231       7.123434       0.041390       0.120531       0.977991 0.68763041E+01  0.64432940E+02                                 1.568258                            1.486463      -0.809712       2.495236                    0.999498       3.263868       8.675207       0.542461       1.204993      -0.726002       0.019718       0.025674       0.013279       0.034991       0.006666      -0.003698       0.009291      -0.001930       0.004457      -0.013255       0.002724       0.010532              1.600924       1.738161       0.373556       0.094003       1.701618       0.244156       1.362994           0.025381
           12              H       1.857303       0.933344      18.981300       0.127593       1.010150 0.71984923E+01  0.67649925E+02                                 1.553156                            1.483735      -0.917938       2.449785                    0.998963       3.158259       8.176166       0.568300       1.146839      -0.741323      -0.021139      -0.025528      -0.015221       0.036472       0.011249       0.001899       0.004338       0.007615      -0.007618      -0.011327      -0.002826       0.014153              1.571401       1.628317       0.279315       0.014497       1.655695       0.263383       1.430189           0.025273
           13              H      -1.779712       1.081430      10.937219       0.124570       1.048993 0.76284181E+01  0.72668816E+02                                 1.593645                            1.529465      -0.934373       2.441717                    0.998893       3.159497       8.209623       0.559135       1.149941      -0.741523      -0.001214       0.036716      -0.007093       0.037414       0.000717      -0.003465      -0.008880      -0.016231      -0.009481      -0.010018      -0.004450       0.014468              1.611644       1.398102      -0.049283      -0.117952       2.013340      -0.042559       1.423489           0.023182
           14              H       6.167781       9.308407      13.331611       0.126668       0.978345 0.66889355E+01  0.61232360E+02                                 1.479075                            1.398001      -0.769430       2.519155                    0.999861       2.979854       7.419761       0.610650       1.095695      -0.755773      -0.015101      -0.017954       0.035443       0.042504       0.004610      -0.008178      -0.010648      -0.017403       0.016892      -0.014799      -0.004295       0.019094              1.520024       1.398992       0.040363      -0.300784       1.346335      -0.136396       1.814745           0.022985
           15              H       7.206009       7.876500      11.899528       0.120651       0.938956 0.63666163E+01  0.57561567E+02                                 1.437892                            1.362579      -0.712262       2.545087                    0.999869       2.951092       7.300517       0.619492       1.093569      -0.756206       0.000608      -0.035469       0.011022       0.037147      -0.001597      -0.011045      -0.003736      -0.021353       0.007724      -0.018285       0.006555       0.011730              1.467328       1.240318      -0.007313      -0.042795       1.899635      -0.139133       1.262032           0.026112
           16              H       8.308781       1.527092      18.453582       0.129031       1.046851 0.76336828E+01  0.74499525E+02                                 1.730885                            1.635620      -1.260391       2.289739                    0.994663       3.599066      10.238119       0.477557       1.314201      -0.700159       0.005260      -0.029046      -0.019688       0.035482      -0.004714      -0.004693       0.000662      -0.006520       0.003162      -0.008005       0.001160       0.006846              1.779516       1.404333      -0.138880       0.016776       2.114547       0.367040       1.819669           0.015590
           17              H       7.327347       5.412256      18.494971       0.127960       1.015422 0.71845022E+01  0.67729765E+02                                 1.589620                            1.507540      -0.769305       2.522400                    0.999837       3.132624       8.218862       0.547711       1.186239      -0.732439      -0.009545       0.035046      -0.018452       0.040740      -0.008386       0.004091      -0.003227      -0.022625      -0.002332      -0.014333      -0.001309       0.015642              1.622496       1.298833      -0.162302       0.076029       1.968194      -0.293349       1.600462           0.025112
           18              H       9.501505       8.181896       0.082779       0.108909       1.031455 0.72424311E+01  0.69770934E+02                                 1.703642                            1.581909      -1.318827       2.243417                    0.993507       3.732315      10.555184       0.490689       1.295716      -0.702509      -0.007496       0.027413       0.013353       0.031400      -0.007011       0.002335      -0.003847      -0.017362       0.024039      -0.015203       0.003177       0.012026              1.774315       1.382570      -0.211725      -0.052497       2.290040       0.428630       1.650334           0.016527
           19              H       3.807260       1.367557      12.091990       0.105075       1.146859 0.82365235E+01  0.81411209E+02                                 1.779417                            1.649415      -1.373651       2.208549                    0.994284       3.780932      10.603934       0.500286       1.238646      -0.715084      -0.001311      -0.029406       0.015843       0.033428       0.004031       0.000276      -0.003502      -0.003120      -0.001375      -0.005289      -0.000549       0.005838              1.859429       1.424707      -0.076335       0.144077       2.528721      -0.396237       1.624858           0.014565
           20              H       2.439255       1.792974      10.306026       0.120321       0.976413 0.68603778E+01  0.64233715E+02                                 1.565477                            1.483883      -0.803923       2.497902                    0.999531       3.258721       8.652552       0.543511       1.203601      -0.726356      -0.020192      -0.025436      -0.013127       0.035029       0.006414       0.009872      -0.001252      -0.004682       0.004306      -0.013256       0.002703       0.010552              1.598051       1.522869       0.318812       0.213000       1.910460       0.151232       1.360825           0.025926
           21              H       5.131327       5.144771      12.060948       0.126896       1.017189 0.72636691E+01  0.68430153E+02                                 1.561390                            1.491246      -0.936900       2.440549                    0.998819       3.171494       8.225893       0.566292       1.148085      -0.740973       0.019576       0.026731       0.015039       0.036386       0.008022       0.003323       0.003003      -0.017791      -0.007995      -0.011168      -0.003095       0.014263              1.579871       1.528455       0.253750       0.253814       1.773536       0.079410       1.437623           0.023181
           22              H       6.967977      -2.673855      20.105029       0.125045       1.040289 0.75454606E+01  0.71660153E+02                                 1.583046                            1.519729      -0.916183       2.450726                    0.999027       3.143919       8.148481       0.561871       1.147830      -0.742093      -0.036010      -0.007756       0.007210       0.037535       0.004337      -0.007423      -0.005610       0.014093      -0.009680      -0.010195      -0.004116       0.014311              1.600753       1.985003       0.102908      -0.012408       1.403093      -0.123316       1.414163           0.024880
           23              H      -1.922173      -1.097828      17.710637       0.127342       0.973662 0.66486564E+01  0.60776565E+02                                 1.475269                            1.394541      -0.754188       2.527184                    0.999871       2.970748       7.393688       0.610863       1.096883      -0.755509       0.013735       0.019353      -0.035625       0.042806       0.008101      -0.008297      -0.010644       0.010742       0.017179      -0.014790      -0.004316       0.019106              1.516026       1.326689       0.022829      -0.057874       1.411618      -0.324047       1.809772           0.023281
           24              H      -0.278465      -1.750896      19.142720       0.120429       0.939182 0.63682922E+01  0.57575054E+02                                 1.437694                            1.362476      -0.708475       2.546826                    0.999873       2.949631       7.294540       0.619767       1.093115      -0.756356       0.034512       0.008265      -0.010936       0.037134       0.003762      -0.000946      -0.011617       0.020258       0.007721      -0.018276       0.006478       0.011798              1.467022       1.862510       0.151149      -0.124333       1.276757      -0.075785       1.261798           0.027731
           25              H       0.501788       9.806080       8.106166       0.129156       1.042207 0.75911096E+01  0.73980017E+02                                 1.726068                            1.631335      -1.253652       2.293202                    0.994774       3.590154      10.205363       0.478063       1.314656      -0.700104      -0.029757      -0.002285      -0.019588       0.035699      -0.002697       0.001843      -0.004077       0.010298       0.003001      -0.007816       0.000953       0.006864              1.774408       2.131482       0.047529       0.350152       1.377756       0.106204       1.813988           0.017737
           26              H       4.508989       9.813008       8.147555       0.127508       1.010927 0.71454760E+01  0.67274474E+02                                 1.585722                            1.504126      -0.754367       2.529816                    0.999842       3.125962       8.197766       0.547922       1.187322      -0.732225       0.036415      -0.000822      -0.018522       0.040863      -0.002072      -0.004145       0.003172       0.027867      -0.001196      -0.014495      -0.001012       0.015507              1.618379       1.999470       0.017335      -0.301684       1.259317       0.001305       1.596352           0.025814
           27              H       4.515485       9.848378      10.430195       0.110421       1.030094 0.72289039E+01  0.69598290E+02                                 1.701030                            1.579525      -1.320448       2.242961                    0.993527       3.726168      10.529760       0.491551       1.294231      -0.702809       0.028493      -0.000502       0.013304       0.031450      -0.002094      -0.004369       0.001369       0.021686       0.023741      -0.015041       0.003023       0.012017              1.771562       2.332192       0.030823       0.427883       1.334597       0.054664       1.647898           0.016541
           28              H       1.457223       5.404230       1.744574       0.104505       1.147770 0.82468868E+01  0.81562429E+02                                 1.782428                            1.652062      -1.377996       2.206750                    0.994191       3.787304      10.634843       0.499013       1.241063      -0.714533      -0.028429      -0.008320       0.015658       0.033505       0.004406      -0.003400      -0.000515      -0.000747      -0.001524      -0.005307      -0.000580       0.005887              1.862743       2.503025       0.197308      -0.420555       1.457727       0.042132       1.627476           0.014958
           29              H       0.065360       1.428753      20.653442       0.120675       0.979270 0.68866520E+01  0.64550680E+02                                 1.569144                            1.487162      -0.809335       2.495086                    0.999498       3.265765       8.680115       0.542593       1.204313      -0.726144      -0.019825      -0.025517      -0.013282       0.034937       0.006703      -0.003757       0.009325      -0.001877       0.004504      -0.013344       0.002795       0.010549              1.601892       1.739034       0.374025       0.094252       1.702930       0.244523       1.363714           0.025613
           30              H       4.791288       7.618843       1.713532       0.126760       1.016629 0.72589000E+01  0.68373571E+02                                 1.560651                            1.490598      -0.930297       2.443151                    0.998858       3.172200       8.226856       0.566509       1.147840      -0.741017       0.020922       0.025415       0.014997       0.036174       0.011255       0.001875       0.004150       0.007944      -0.007583      -0.011322      -0.002815       0.014137              1.579112       1.636689       0.281092       0.014196       1.663704       0.265278       1.436943           0.024779
           31              H      -3.238797       7.470757       9.757613       0.126037       1.038300 0.75269148E+01  0.71437118E+02                                 1.580416                            1.517324      -0.914328       2.451559                    0.999035       3.142007       8.139760       0.562637       1.147020      -0.742255       0.001545      -0.036721       0.007461       0.037503       0.000226      -0.003522      -0.008662      -0.016527      -0.009333      -0.010208      -0.004108       0.014316              1.598072       1.387189      -0.048544      -0.116157       1.994908      -0.042356       1.412117           0.024494
           32              H       0.480810      -0.756220       7.363221       0.125594       0.975791 0.66677762E+01  0.60994823E+02                                 1.477309                            1.396496      -0.757402       2.524713                    0.999884       2.976470       7.410455       0.610471       1.096805      -0.755526       0.015132       0.017939      -0.035468       0.042529       0.004569      -0.008015      -0.010649      -0.017343       0.017234      -0.014697      -0.004334       0.019030              1.518101       1.397458       0.040239      -0.300218       1.344746      -0.135989       1.812098           0.025339
           33              H      -0.557418       0.675687       8.795304       0.119169       0.943244 0.64037779E+01  0.57985896E+02                                 1.442753                            1.366977      -0.709763       2.545333                    0.999872       2.958480       7.326044       0.618162       1.094253      -0.756035      -0.000362       0.035234      -0.010618       0.036801      -0.001462      -0.011155      -0.003557      -0.021445       0.008150      -0.018388       0.006717       0.011671              1.472366       1.244213      -0.007364      -0.043134       1.906829      -0.139774       1.266056           0.027068
           34              H      -1.660190       7.025095       2.241250       0.128339       1.042382 0.75919052E+01  0.73985459E+02                                 1.726001                            1.631245      -1.251508       2.294004                    0.994776       3.589958      10.202732       0.478180       1.314373      -0.700182      -0.005021       0.029463       0.019595       0.035739      -0.004865      -0.004408       0.000784      -0.006493       0.003643      -0.007905       0.001039       0.006867              1.774351       1.400789      -0.138340       0.016559       2.108170       0.365629       1.814094           0.017343
           35              H      -0.678756       3.139931       2.199861       0.126986       1.012271 0.71565656E+01  0.67394422E+02                                 1.585804                            1.504203      -0.762018       2.525502                    0.999848       3.129337       8.203353       0.548589       1.185603      -0.732606       0.009740      -0.034995       0.018479       0.040755      -0.008491       0.004026      -0.003263      -0.022614      -0.000586      -0.014607      -0.000870       0.015477              1.618522       1.296194      -0.161609       0.075651       1.962756      -0.292041       1.596618           0.025691
           36              H      -2.852914       0.370291      20.612053       0.109545       1.032326 0.72485865E+01  0.69833408E+02                                 1.703210                            1.581464      -1.320560       2.242401                    0.993501       3.731541      10.547483       0.491360       1.293888      -0.702874       0.007540      -0.027266      -0.013327       0.031272      -0.006986       0.002406      -0.003869      -0.017121       0.023859      -0.015068       0.003062       0.012006              1.773882       1.382223      -0.211797      -0.052499       2.289609       0.428472       1.649813           0.016642
           37              H       2.841331       7.184630       8.602842       0.104286       1.147172 0.82392177E+01  0.81444496E+02                                 1.779771                            1.649707      -1.375167       2.207792                    0.994253       3.782888      10.609852       0.500232       1.238680      -0.715079       0.001218       0.029568      -0.015717       0.033508       0.004078       0.000314      -0.003483      -0.003503      -0.001320      -0.005356      -0.000570       0.005927              1.859841       1.424924      -0.076300       0.144129       2.529474      -0.396585       1.625126           0.015141
           38              H       4.209336       6.759213      10.388806       0.120984       0.977554 0.68702563E+01  0.64348317E+02                                 1.566350                            1.484648      -0.807317       2.496285                    0.999514       3.260500       8.658309       0.543546       1.203111      -0.726442       0.020026       0.025395       0.013329       0.034980       0.006337       0.009903      -0.001299      -0.004645       0.004645      -0.013256       0.002714       0.010542              1.598947       1.523618       0.319163       0.213209       1.911769       0.151306       1.361456           0.025789
           39              H       1.517264       3.407416       8.633884       0.126955       1.012157 0.72157245E+01  0.67846345E+02                                 1.554445                            1.484872      -0.919231       2.448600                    0.998939       3.162293       8.186297       0.568500       1.145854      -0.741548      -0.019618      -0.026604      -0.014872       0.036246       0.007986       0.003772       0.002784      -0.017444      -0.007506      -0.011341      -0.002699       0.014040              1.572758       1.521827       0.252275       0.252085       1.765105       0.079119       1.431342           0.025448
           40              H       2.557640      -0.080768       0.589803       0.125246       1.045983 0.75996670E+01  0.72319008E+02                                 1.589855                            1.525969      -0.921512       2.447713                    0.998979       3.154260       8.188900       0.560170       1.149022      -0.741749       0.035912       0.007508      -0.007383       0.037424       0.004230      -0.007612      -0.005680       0.014129      -0.009258      -0.010290      -0.004115       0.014405              1.607713       1.994381       0.103543      -0.012374       1.408756      -0.124245       1.420002           0.024696
           41              H       8.570764       9.650015       2.984195       0.125571       0.974681 0.66584871E+01  0.60891832E+02                                 1.476711                            1.395970      -0.752287       2.527565                    0.999873       2.974058       7.404629       0.610260       1.097509      -0.755365      -0.013682      -0.019251       0.035527       0.042661       0.008158      -0.008321      -0.010479       0.010693       0.017398      -0.014708      -0.004358       0.019066              1.517413       1.328197       0.022835      -0.057882       1.412865      -0.324218       1.811178           0.024455
           42              H       6.927056      10.303083       1.552112       0.119752       0.942934 0.64013596E+01  0.57964206E+02                                 1.443062                            1.367200      -0.710735       2.545184                    0.999871       2.957755       7.326607       0.617725       1.095023      -0.755828      -0.034267      -0.008422       0.010816       0.036907       0.003847      -0.000781      -0.011697       0.020185       0.008113      -0.018368       0.006627       0.011741              1.472723       1.870793       0.152046      -0.124957       1.281229      -0.076249       1.266147           0.026807
           43              C       4.152255      -1.317450      14.289368       0.597564      24.458927 0.25395350E+03  0.52516596E+04                                 7.717760                            5.607329       0.020854       2.066422                    0.999612      21.952599      60.386577       0.637932       0.464290      -1.029312      -0.000782       0.015277       0.058831       0.060787      -0.060420      -0.001344       0.024238      -0.079595      -0.288721      -0.099839      -0.022844       0.122683              9.393031       7.957978       1.676188       0.720580       4.984435       0.259883      15.236681           0.029274
           44              C       4.173561      -1.265732      12.793131      -0.012725      36.087964 0.42252808E+03  0.97648381E+04                                 9.382311                            6.775219       0.068073       2.032673                    0.999294      26.655831      73.533983       0.650540       0.407401      -1.080804      -0.010397       0.006596      -0.044157       0.045842       0.008442       0.006174       0.002638       0.004061      -0.037043      -0.014065      -0.002264       0.016329             11.527080      10.620157      -0.003012       0.440123       5.190872       0.721197      18.770210           0.015761
           45              C       5.346927      -1.290786      12.116617      -0.150907      34.525504 0.44305005E+03  0.10497625E+05                                 9.301858                            7.101017       0.030044       1.983773                    0.999454      29.777400      86.805816       0.605687       0.426795      -1.054431      -0.007780       0.007433      -0.010569       0.015082       0.000634       0.023673      -0.009540      -0.044232      -0.105924      -0.048992       0.007890       0.041102             10.813571      10.401090      -0.359906      -1.752032       5.449163       1.973085      16.590460           0.039874
           46              C       5.379422      -1.371149      10.704609       0.086856      33.141732 0.40238573E+03  0.92311684E+04                                 8.995479                            6.721127       0.034340       2.029146                    0.999295      26.045990      72.731808       0.634190       0.420991      -1.066784       0.014412       0.002778       0.010360       0.017965       0.004731      -0.012618       0.001268       0.013478       0.061551      -0.019278      -0.006657       0.025936             10.573711      11.070422      -0.757543      -1.830375       5.141940       1.958293      15.508771           0.021907
           47              C       2.945011      -1.278042      12.082885      -0.109300      30.985420 0.40760033E+03  0.94117930E+04                                 8.523893                            6.723380       0.305087       2.076561                    0.999725      28.506040      80.721541       0.637817       0.415884      -1.066537       0.024280      -0.000055      -0.000679       0.024289      -0.003982      -0.013397       0.001731       0.002084      -0.077419      -0.029906       0.009649       0.020256              9.546273      10.380497       0.246916       1.379536       4.857346       0.677524      13.400977           0.040994
           48              C       2.943425      -1.315801      10.721165      -0.137968      33.301303 0.43562808E+03  0.10254666E+05                                 8.995295                            6.987223       0.161859       2.026621                    0.999393      29.382314      84.736536       0.619121       0.420266      -1.060939       0.017251      -0.002100       0.009310       0.019715      -0.000225       0.010092       0.005198      -0.011386      -0.023255      -0.016036       0.004339       0.011697             10.142790      11.857950      -0.363884      -0.786199       5.165482       1.273459      13.404936           0.038066
           49              C       4.132972       1.055056      17.681251       0.627047      22.906480 0.24065178E+03  0.49116952E+04                                 7.384477                            5.466460       0.026002       2.073547                    0.999347      21.534673      58.912050       0.644480       0.465645      -1.028228       0.012231      -0.042046      -0.057545       0.072311      -0.024507       0.077796      -0.051500       0.050635       0.030095      -0.077155      -0.035967       0.113122              8.884987       8.525609      -0.020525      -3.947703       8.328545       3.145225       9.800807           0.036681
           50              C       3.589660       1.900165      18.803945      -0.023469      37.277459 0.41545166E+03  0.95370564E+04                                 9.494674                            6.646863       0.128070       2.043685                    0.999200      26.653398      72.687011       0.669065       0.398790      -1.089303      -0.009316       0.035332       0.035486       0.050935       0.008331       0.005475      -0.008628      -0.011585      -0.004629      -0.015441       0.002213       0.013228             12.109665      13.349683      -0.592120      -5.647773       9.817062       5.360248      13.162250           0.027723
           51              C       4.364305       2.951830      19.328766      -0.106660      33.120420 0.43101741E+03  0.10131537E+05                                 9.004043                            6.977043      -0.092290       1.939259                    0.999594      29.542814      85.478238       0.615243       0.423525      -1.057601      -0.028070      -0.012739       0.000125       0.030826      -0.001395       0.000166      -0.029278       0.003371       0.000669      -0.030107       0.001555       0.028552             10.280940      11.624460       0.695459      -3.084650       8.924156       4.122384      10.294203           0.040795
           52              C       3.912814       3.687835      20.388548      -0.150697      34.374157 0.41992150E+03  0.97464494E+04                                 9.053602                            6.743565       0.292315       2.060844                    0.999764      29.018224      81.771188       0.649809       0.406109      -1.075354      -0.010410      -0.011184      -0.001987       0.015408       0.012173       0.015982       0.007111      -0.031039       0.000842      -0.026702       0.000689       0.026013             10.801436      14.095359       0.310164      -4.890666       8.018982       3.176144      10.289966           0.041237
           53              C       2.367437       1.624354      19.336837      -0.172425      36.780059 0.42879917E+03  0.10013101E+05                                 9.517663                            6.852229       0.158990       2.011255                    0.999475      29.551069      83.755373       0.638779       0.410621      -1.071487       0.000522       0.012847       0.006582       0.014444       0.013925       0.034845      -0.011742      -0.016302      -0.026264      -0.046723       0.017650       0.029073             11.811706      14.640842      -0.932695      -6.684335       8.331770       3.977984      12.462507           0.047046
           54              C       1.861163       2.375134      20.426627       0.083768      34.967656 0.38753147E+03  0.87712840E+04                                 9.228928                            6.515596      -0.021771       2.007275                    0.999087      25.734550      70.433033       0.658745       0.410802      -1.077732      -0.006543      -0.008844      -0.006360       0.012707      -0.004218      -0.019170       0.010045       0.019290       0.013836      -0.018235      -0.009477       0.027713             11.612733      14.945379      -0.321107      -6.363262       8.149978       3.737206      11.742842           0.022056
           55              C       8.644613       0.634510      13.212615       0.611284      23.623686 0.24215368E+03  0.49547139E+04                                 7.565449                            5.492128       0.089989       2.093421                    0.999541      21.700759      59.624062       0.640851       0.467112      -1.026451      -0.032315       0.054433       0.034512       0.072100      -0.005199       0.079389      -0.023648       0.081447       0.035379      -0.067898      -0.038121       0.106018              9.362504       7.994189      -1.534919      -4.605970       9.853956       2.448560      10.239368           0.017103
           56              C       9.364752      -0.295601      12.267276      -0.023864      37.371937 0.42431200E+03  0.98034786E+04                                 9.575456                            6.754498       0.093117       2.031582                    0.999352      26.867257      73.789304       0.657475       0.403211      -1.085030       0.025743      -0.036239      -0.020270       0.048855       0.005904       0.006822      -0.009569      -0.008659      -0.026996      -0.017432       0.003765       0.013667             12.422391      10.518729      -3.460145      -6.759049      12.284474       3.917723      14.463971           0.017191
           57              C       9.925221       0.171111      11.121610      -0.169542      35.650648 0.43117049E+03  0.10094902E+05                                 9.359449                            6.897193       0.170801       2.017450                    0.999503      29.544355      84.187167       0.632304       0.413739      -1.068134       0.007877      -0.010869      -0.000606       0.013437       0.006365       0.029911      -0.017121      -0.013514      -0.076190      -0.048261       0.020827       0.027434             11.536755      10.508543      -2.333454      -6.683785      10.076016       2.749547      14.025707           0.037376
           58              C      -1.102302      -0.692742      10.200897       0.082360      33.960292 0.39555673E+03  0.90117528E+04                                 9.089044                            6.621338       0.063603       2.036608                    0.999024      25.795420      71.161646       0.646832       0.415637      -1.073054      -0.001934       0.016801      -0.003544       0.017280      -0.004666      -0.015970       0.007133      -0.007322       0.053507      -0.019595      -0.007281       0.026876             11.285551      10.295577      -2.195919      -6.523310      10.064128       2.176947      13.496948           0.018297
           59              C       9.428002      -1.669976      12.550381      -0.113341      31.054662 0.40292346E+03  0.92508659E+04                                 8.453039                            6.637686       0.208661       2.036860                    0.999462      28.497915      79.730618       0.650585       0.410055      -1.073331       0.013649       0.016844      -0.010067       0.023903       0.018431       0.000546      -0.023788       0.006622       0.034301      -0.033134       0.002730       0.030405              9.674119       7.888588      -2.397815      -3.661543      10.984669       2.033926      10.149099           0.034673
           60              C       7.167669       8.781965      11.692994      -0.148254      32.090396 0.39815039E+03  0.90827480E+04                                 8.528300                            6.506643       0.456735       2.116427                    0.999275      28.280294      77.985694       0.673345       0.398748      -1.084590       0.006750       0.014169      -0.000421       0.015701       0.003641       0.000048      -0.011128      -0.046427      -0.034644      -0.017943      -0.014148       0.032091              9.940058       8.620253      -1.487374      -4.708623       9.853542       1.156616      11.346380           0.038735
           61              C       7.878533       3.475720      16.752880       0.589423      24.553170 0.25473750E+03  0.52750489E+04                                 7.753965                            5.626035       0.006609       2.061531                    0.999587      22.004490      60.687539       0.634789       0.465954      -1.027785      -0.013663      -0.004270      -0.059321       0.061024      -0.033278       0.024126       0.005082       0.131452      -0.276349      -0.096043      -0.026013       0.122056              9.447222       4.381011       0.762909       0.072136       8.607567       0.769056      15.353087           0.040984
           62              C       7.833665       3.442319      18.249117      -0.009444      36.153362 0.42268952E+03  0.97735548E+04                                 9.408845                            6.785398       0.048585       2.026825                    0.999264      26.660893      73.666445       0.648507       0.408470      -1.079649      -0.007902       0.008668       0.043649       0.045198       0.006718       0.000675       0.006875      -0.007294      -0.041793      -0.015788      -0.000154       0.015942             11.571205       5.535134      -1.305017       0.590937      10.314853       0.603890      18.863627           0.009686
           63              C       8.147290       2.311365      18.925631      -0.155315      34.691304 0.44526389E+03  0.10565626E+05                                 9.337408                            7.122325       0.024450       1.980895                    0.999456      29.864704      87.188929       0.604186       0.427226      -1.053927      -0.007854       0.005712       0.010608       0.014382       0.011234      -0.015426       0.020345       0.038728      -0.105781      -0.048957       0.007510       0.041447             10.861471       5.943705      -1.507802       2.358657       9.964692      -1.227014      16.676016           0.044378
           64              C       8.233184       2.299690      20.337639       0.087440      33.159630 0.40234172E+03  0.92310941E+04                                 9.002824                            6.722806       0.027464       2.026930                    0.999294      26.050244      72.777953       0.633739       0.421248      -1.066485       0.001287      -0.014259      -0.010709       0.017879       0.000807       0.004380      -0.012122      -0.015979       0.060112      -0.018863      -0.006844       0.025707             10.587273       5.869962      -2.086220       2.355594      10.356705      -1.302180      15.535153           0.020856
           65              C       7.542644       4.635965      18.959363      -0.110505      31.147933 0.40981952E+03  0.94800675E+04                                 8.563883                            6.748009       0.287963       2.070102                    0.999760      28.603483      81.187128       0.635473       0.416668      -1.065566       0.006395      -0.023457       0.000590       0.024320      -0.003525       0.005066      -0.012382       0.003337      -0.078366      -0.030172       0.010271       0.019901              9.596578       5.095553      -1.110523       0.318338      10.210946       1.512707      13.483234           0.039900
           66              C       7.578846       4.646813      20.321083      -0.140074      33.418231 0.43720072E+03  0.10302948E+05                                 9.019925                            7.001666       0.157433       2.024316                    0.999397      29.452048      85.037628       0.618119       0.420488      -1.060595       0.006740      -0.016541      -0.009339       0.020156       0.002575       0.002483       0.011540       0.009418      -0.023577      -0.016398       0.004625       0.011774             10.174462       5.760322      -1.924161       1.434048      11.303894      -0.448308      13.459170           0.035089
           67              C       5.574537       2.909364      13.360997       0.620721      22.956420 0.24126172E+03  0.49279711E+04                                 7.401457                            5.478049       0.031001       2.075357                    0.999369      21.553507      59.014243       0.642883       0.466439      -1.027642       0.044035      -0.003946       0.057328       0.072396      -0.034474      -0.067270       0.060957      -0.016401       0.032164      -0.073526      -0.037591       0.111116              8.907289       8.377474      -0.067921       4.039809       8.518475      -3.056356       9.825918           0.031644
           68              C       4.621549       3.227500      12.238303      -0.020889      37.257823 0.41520239E+03  0.95306361E+04                                 9.493701                            6.646291       0.118686       2.041080                    0.999216      26.643017      72.674273       0.668827       0.398961      -1.089102      -0.035869       0.000227      -0.036014       0.050830       0.009840      -0.009943       0.002844       0.002464      -0.006086      -0.015223       0.001732       0.013491             12.107456      10.315878      -1.362232       6.587231      12.848694      -4.147281      13.157797           0.021928
           69              C       3.793382       2.217443      11.713482      -0.107113      33.108146 0.43089646E+03  0.10127800E+05                                 9.001995                            6.976672      -0.084799       1.941698                    0.999608      29.535404      85.447984       0.615189       0.423599      -1.057574       0.004864       0.030182       0.000112       0.030572      -0.001998      -0.029064      -0.007652       0.000386      -0.000771      -0.030582       0.000940       0.029642             10.276540       8.757270      -0.028482       4.754658      11.783879      -1.963869      10.288470           0.041590
           70              C       2.968771       2.473498      10.653700      -0.150610      34.311871 0.41921865E+03  0.97250845E+04                                 9.039797                            6.736452       0.299790       2.063486                    0.999759      28.990599      81.645320       0.650429       0.405932      -1.075579       0.007616       0.013249       0.002853       0.015546       0.018362       0.002477       0.017088       0.016317      -0.000091      -0.027025       0.001099       0.025925             10.780289       8.230085      -1.170961       4.275985      13.840354      -3.939511      10.270427           0.040859
           71              C       4.587451       4.479993      11.705411      -0.172719      36.856537 0.42978579E+03  0.10044124E+05                                 9.537023                            6.864818       0.143017       2.005929                    0.999485      29.588378      83.954964       0.637395       0.411185      -1.070883      -0.011673      -0.003800      -0.007213       0.014238       0.015508      -0.021261       0.030858       0.001467      -0.027329      -0.047309       0.018280       0.029029             11.836282       9.181998      -2.330199       5.518238      13.837884      -5.506420      12.488964           0.043756
           72              C       3.735012       4.785495      10.615621       0.084170      34.921963 0.38701520E+03  0.87561318E+04                                 9.219602                            6.510300      -0.017427       2.008938                    0.999084      25.715049      70.351340       0.659199       0.410682      -1.077878       0.007117       0.008594       0.006312       0.012820      -0.008148       0.013980      -0.016158      -0.012448       0.012538      -0.017715      -0.009565       0.027280             11.599428       8.711005      -1.902458       5.188137      14.353878      -5.235868      11.733400           0.020789
           73              C       7.094635      -1.359251      17.829633       0.616711      23.527935 0.24121131E+03  0.49289352E+04                                 7.538265                            5.477157       0.107102       2.099381                    0.999493      21.636308      59.341423       0.642698       0.466384      -1.027203      -0.061016       0.017087      -0.032387       0.071160      -0.022375      -0.045126       0.072805      -0.069657       0.033799      -0.072333      -0.036095       0.108428              9.322097      10.421546      -0.894307       3.478460       7.350555      -3.844387      10.194189           0.033765
           74              C       8.173605      -1.827791      18.774972      -0.026069      37.318730 0.42417227E+03  0.97978317E+04                                 9.561241                            6.750821       0.100018       2.033871                    0.999350      26.861496      73.724761       0.658137       0.402905      -1.085414       0.041693      -0.014896       0.020989       0.048997       0.007137      -0.010587       0.003199       0.004308      -0.027051      -0.016407       0.002123       0.014284             12.394174      13.794684      -2.608278       5.440688       8.960438      -5.569438      14.427400           0.020223
           75              C       7.859514      -2.486041      19.920638      -0.168289      35.538076 0.42990770E+03  0.10055585E+05                                 9.334145                            6.883560       0.183137       2.021814                    0.999498      29.488535      83.922670       0.633566       0.413316      -1.068660       0.012561      -0.004107       0.001024       0.013255       0.008689      -0.024041       0.024489       0.007049      -0.077903      -0.048408       0.020491       0.027917             11.498443      11.178558      -2.142888       4.290278       9.342707      -5.776932      13.974062           0.042193
           76              C       8.118862      11.168586       0.146519       0.082478      33.949156 0.39564049E+03  0.90142086E+04                                 9.087066                            6.622803       0.060953       2.035927                    0.999038      25.795168      71.164929       0.646644       0.415733      -1.072983      -0.016654      -0.002251       0.003660       0.017200      -0.002662       0.011005      -0.014012       0.011128       0.052938      -0.019791      -0.007287       0.027079             11.277131      11.119907      -1.978717       3.707251       9.230160      -5.778434      13.481326           0.019431
           77              C      -2.145965      -1.550178      18.491867      -0.111690      30.954333 0.40158534E+03  0.92115321E+04                                 8.433677                            6.626103       0.215895       2.040026                    0.999460      28.438020      79.499196       0.651302       0.409987      -1.073486      -0.013159      -0.016797       0.010607       0.023829       0.014422      -0.023506      -0.005379      -0.023750       0.034400      -0.033389       0.002802       0.030587              9.648161      11.902423      -1.361750       2.861595       6.918356      -3.038973      10.123705           0.036233
           78              C      -1.165422      -1.937022      19.349254      -0.147654      32.032853 0.39744923E+03  0.90622702E+04                                 8.517114                            6.500350       0.463215       2.118938                    0.999266      28.252509      77.876105       0.673795       0.398679      -1.084695      -0.011912      -0.009549       0.000620       0.015279       0.014259      -0.010687      -0.002667       0.036841      -0.034993      -0.017713      -0.014180       0.031893              9.924286      10.468064      -1.009337       2.275578       7.976566      -4.271530      11.328230           0.039614
           79              C       2.496336       9.869637       6.405464       0.595507      24.499178 0.25420726E+03  0.52608197E+04                                 7.735264                            5.614687       0.016733       2.064279                    0.999608      22.001953      60.642693       0.636423       0.465044      -1.028386       0.000458      -0.014869      -0.059538       0.061368      -0.059448      -0.000544       0.023946      -0.077908      -0.282264      -0.097806      -0.022442       0.120248              9.419399       7.975427       1.679609       0.721915       4.993872       0.259693      15.288897           0.019278
           80              C       2.475030       9.817919       7.901701      -0.014451      36.204383 0.42354590E+03  0.97968792E+04                                 9.410329                            6.787782       0.053767       2.027683                    0.999275      26.693633      73.734919       0.649131       0.407931      -1.080164       0.010813      -0.007059       0.044375       0.046216       0.008204       0.005678       0.002625       0.003204      -0.039205      -0.014511      -0.001641       0.016152             11.569749      10.650342      -0.002996       0.437493       5.202538       0.721846      18.856367           0.016994
           81              C       1.301664       9.842973       8.578215      -0.153544      34.637906 0.44462680E+03  0.10546217E+05                                 9.327286                            7.117397       0.025321       1.981523                    0.999466      29.834493      87.069090       0.604403       0.427246      -1.053966       0.007613      -0.007486       0.010901       0.015258      -0.000078       0.023721      -0.009015      -0.043119      -0.106656      -0.048929       0.008302       0.040627             10.845542      10.431835      -0.362229      -1.767778       5.462175       1.979120      16.642615           0.039821
           82              C       1.269169       9.923336       9.990223       0.086618      33.155236 0.40249641E+03  0.92351654E+04                                 9.000837                            6.724018       0.029918       2.027808                    0.999298      26.052089      72.775761       0.633718       0.421238      -1.066533      -0.014251      -0.002955      -0.010723       0.018078       0.004196      -0.012625       0.001049       0.013720       0.060057      -0.018700      -0.006882       0.025582             10.580791      11.080310      -0.758772      -1.836602       5.144694       1.959557      15.517369           0.022985
           83              C       3.703580       9.830229       8.611947      -0.110985      31.114084 0.40943317E+03  0.94685612E+04                                 8.558768                            6.746112       0.288076       2.070437                    0.999730      28.578094      81.094668       0.635404       0.416826      -1.065502      -0.024352      -0.000679       0.000372       0.024364      -0.003985      -0.013455       0.002392       0.001053      -0.076060      -0.029613       0.009580       0.020033              9.589143      10.423918       0.247485       1.390788       4.873546       0.680648      13.469964           0.038160
           84              C       3.705166       9.867988       9.973667      -0.137804      33.310046 0.43563664E+03  0.10255240E+05                                 8.996431                            6.986462       0.162012       2.026621                    0.999391      29.390759      84.771110       0.619246       0.420167      -1.060969      -0.017642       0.002387      -0.009313       0.020091       0.000265       0.010294       0.005865      -0.012009      -0.024814      -0.016647       0.003855       0.012792             10.145211      11.853972      -0.363095      -0.777771       5.164970       1.273990      13.416692           0.038482
           85              C       2.515619       7.497131       3.013581       0.624535      22.951311 0.24116422E+03  0.49259599E+04                                 7.399415                            5.475495       0.019222       2.070659                    0.999359      21.574242      59.089637       0.643225       0.466192      -1.027678      -0.012005       0.041050       0.059117       0.072966      -0.025168       0.077627      -0.052116       0.048099       0.035544      -0.076598      -0.036925       0.113523              8.905176       8.542708      -0.025339      -3.957830       8.349535       3.158508       9.823284           0.035440
           86              C       3.058931       6.652022       1.890887      -0.023131      37.310644 0.41557876E+03  0.95427859E+04                                 9.508290                            6.652731       0.120596       2.041579                    0.999201      26.653576      72.750045       0.667892       0.399372      -1.088668       0.008755      -0.034806      -0.036141       0.050934       0.008018       0.006178      -0.010422      -0.011948      -0.003703      -0.016804       0.002392       0.014412             12.130671      13.370252      -0.594887      -5.657362       9.838334       5.375050      13.183427           0.029674
           87              C       2.284286       5.600357       1.366066      -0.107968      33.168817 0.43173830E+03  0.10154695E+05                                 9.020328                            6.988639      -0.096797       1.937779                    0.999593      29.563013      85.617156       0.613852       0.424225      -1.056959       0.027295       0.013368      -0.000565       0.030398      -0.001700       0.000575      -0.029804       0.003000       0.002308      -0.030413       0.001048       0.029366             10.299494      11.642736       0.699652      -3.085880       8.945474       4.132992      10.310272           0.042199
           88              C       2.735777       4.864352       0.306284      -0.150820      34.369291 0.41991610E+03  0.97460837E+04                                 9.050398                            6.741892       0.294916       2.061569                    0.999763      29.023259      81.778639       0.650139       0.405912      -1.075507       0.010062       0.012168       0.001503       0.015860       0.012694       0.015829       0.007206      -0.030423       0.000643      -0.026490       0.000255       0.026235             10.795128      14.082102       0.313568      -4.881432       8.020485       3.176202      10.282796           0.041438
           89              C       4.281154       6.927833       1.357995      -0.174872      36.905362 0.43031343E+03  0.10059425E+05                                 9.544626                            6.867945       0.150668       2.007967                    0.999477      29.609998      84.025567       0.637409       0.411055      -1.070980      -0.000982      -0.011849      -0.007471       0.014042       0.013638       0.034531      -0.012149      -0.015987      -0.025305      -0.046366       0.017626       0.028740             11.849386      14.689703      -0.938841      -6.709772       8.356864       3.994258      12.501593           0.047939
           90              C       4.787428       6.177053       0.268205       0.084013      34.957756 0.38729891E+03  0.87648907E+04                                 9.228101                            6.513841      -0.021589       2.007495                    0.999088      25.727225      70.413328       0.658789       0.410827      -1.077692       0.006030       0.009505       0.006031       0.012771      -0.004086      -0.018927       0.009469       0.019420       0.012721      -0.017740      -0.009469       0.027209             11.613683      14.947044      -0.323285      -6.365864       8.149466       3.738336      11.744540           0.021302
           91              C      -1.996022       7.917677       7.482217       0.616852      23.601532 0.24188376E+03  0.49484786E+04                                 7.564213                            5.490824       0.076066       2.088177                    0.999488      21.696515      59.634378       0.640533       0.467412      -1.026148       0.030864      -0.054262      -0.033432       0.070814      -0.002697       0.084027      -0.026457       0.084145       0.031600      -0.074675      -0.036411       0.111086              9.361082       7.996323      -1.535084      -4.605879       9.851186       2.445060      10.235736           0.023543
           92              C      -2.716161       8.847788       8.427556      -0.029580      37.501951 0.42590827E+03  0.98507883E+04                                 9.601767                            6.770093       0.090582       2.030311                    0.999348      26.919067      73.999883       0.656216       0.403557      -1.084667      -0.024693       0.037525       0.020518       0.049385       0.005476       0.005885      -0.009327      -0.008700      -0.024046      -0.016002       0.002836       0.013166             12.461474      10.555157      -3.480774      -6.783134      12.326457       3.941003      14.502808           0.023488
           93              C      -3.276630       8.381076       9.573222      -0.168027      35.552826 0.42991850E+03  0.10056003E+05                                 9.337776                            6.883829       0.184920       2.022288                    0.999499      29.488594      83.926314       0.633522       0.413338      -1.068635      -0.006805       0.011377       0.001666       0.013361       0.005567       0.030492      -0.017949      -0.014628      -0.076791      -0.049094       0.020055       0.029039             11.508540      10.486521      -2.327486      -6.667081      10.047625       2.741791      13.991475           0.041047
           94              C       7.750893       9.244929      10.493935       0.081552      33.958071 0.39559949E+03  0.90123830E+04                                 9.086723                            6.620626       0.064278       2.036884                    0.999027      25.794701      71.143158       0.647066       0.415503      -1.073210       0.002237      -0.016721       0.003778       0.017287      -0.005342      -0.016373       0.007068      -0.007592       0.054354      -0.020239      -0.007200       0.027439             11.281466      10.292336      -2.192776      -6.520279      10.059535       2.172461      13.492526           0.017854
           95              C       0.097615      -1.084647       8.144451      -0.114431      31.044408 0.40272114E+03  0.92457199E+04                                 8.454798                            6.638481       0.214067       2.038718                    0.999437      28.484414      79.709282       0.650138       0.410359      -1.073055      -0.012938      -0.017268       0.010367       0.023939       0.018649       0.000759      -0.023902       0.006532       0.035783      -0.033554       0.002898       0.030656              9.677315       7.893710      -2.402619      -3.663894      10.989356       2.039527      10.148879           0.038120
           96              C      -0.519078      -0.229778       9.001838      -0.149863      32.131870 0.39867176E+03  0.90983834E+04                                 8.537311                            6.511733       0.454367       2.115318                    0.999268      28.304464      78.089872       0.672897       0.398849      -1.084429      -0.005873      -0.013822       0.001121       0.015059       0.004255      -0.000445      -0.010266      -0.047311      -0.034647      -0.018309      -0.013909       0.032217              9.952452       8.632005      -1.492274      -4.716719       9.866538       1.162133      11.358814           0.037292
           97              C      -1.229942       5.076467       3.941952       0.597585      24.535326 0.25458183E+03  0.52712128E+04                                 7.746312                            5.621143       0.011168       2.061772                    0.999614      22.021005      60.736829       0.635579       0.465429      -1.028037       0.013785       0.003292       0.058596       0.060285      -0.034049       0.023783       0.004772       0.125859      -0.290886      -0.100546      -0.021677       0.122223              9.434952       4.378485       0.764304       0.073623       8.608003       0.764730      15.318370           0.024612
           98              C      -1.185074       5.109868       2.445715      -0.017438      36.235966 0.42384266E+03  0.98054935E+04                                 9.415564                            6.789803       0.055061       2.028026                    0.999269      26.705676      73.775588       0.649083       0.407888      -1.080188       0.009945      -0.008715      -0.044574       0.046494       0.006418       0.000780       0.006174      -0.011408      -0.035799      -0.013500      -0.002337       0.015837             11.578921       5.538674      -1.304777       0.593103      10.320753       0.600220      18.877334           0.019231
           99              C      -1.498699       6.240822       1.769201      -0.151298      34.592444 0.44375795E+03  0.10520595E+05                                 9.320703                            7.111000       0.024104       1.981472                    0.999466      29.802987      86.959991       0.604596       0.427313      -1.053911       0.009726      -0.005547      -0.011041       0.015725       0.010326      -0.014613       0.021026       0.037568      -0.107240      -0.049252       0.008685       0.040568             10.840378       5.934276      -1.505101       2.354033       9.947836      -1.227575      16.639023           0.039130
          100              C      -1.584593       6.252497       0.357193       0.085065      33.205133 0.40301135E+03  0.92509166E+04                                 9.013158                            6.730187       0.023647       2.025597                    0.999301      26.072397      72.873206       0.633097       0.421472      -1.066272      -0.000383       0.014681       0.010331       0.017956       0.000365       0.004378      -0.011928      -0.015886       0.062139      -0.018999      -0.007105       0.026104             10.599274       5.876731      -2.089189       2.359308      10.368863      -1.304881      15.552228           0.024395
          101              C      -0.894053       3.916222       1.735469      -0.112468      31.181446 0.41041553E+03  0.94972529E+04                                 8.570642                            6.753943       0.288412       2.069785                    0.999757      28.620927      81.249746       0.635053       0.416795      -1.065490      -0.005110       0.024389      -0.000548       0.024925      -0.003982       0.005391      -0.012929       0.001094      -0.074928      -0.029426       0.009160       0.020265              9.603799       5.099792      -1.110283       0.318040      10.217009       1.515415      13.494597           0.037650
          102              C      -0.930255       3.905374       0.373749      -0.139396      33.383712 0.43658928E+03  0.10284142E+05                                 9.011236                            6.994940       0.159314       2.025155                    0.999393      29.432483      84.941459       0.618707       0.420268      -1.060816      -0.006014       0.016730       0.009217       0.020025       0.003166       0.003048       0.011826       0.010060      -0.023540      -0.016785       0.003993       0.012792             10.164768       5.755146      -1.922772       1.432475      11.293507      -0.449440      13.445652           0.039991
          103              C       1.074054       5.642823       7.333835       0.626390      22.961546 0.24139609E+03  0.49307244E+04                                 7.393992                            5.473156       0.020648       2.070904                    0.999345      21.579304      59.058418       0.644390       0.465347      -1.028386      -0.043949       0.000786      -0.058114       0.072866      -0.032482      -0.070323       0.062267      -0.019623       0.032099      -0.078114      -0.034993       0.113107              8.896485       8.365090      -0.065457       4.030290       8.511296      -3.052085       9.813070           0.039126
          104              C       2.027042       5.324687       8.456529      -0.024756      37.286660 0.41557443E+03  0.95407421E+04                                 9.496812                            6.648250       0.132516       2.045034                    0.999197      26.658431      72.708090       0.668922       0.398839      -1.089251       0.036305      -0.000048       0.036633       0.051576       0.010500      -0.010953       0.003055       0.003752      -0.003514      -0.016454       0.001819       0.014635             12.111473      10.323633      -1.361120       6.592485      12.847380      -4.146268      13.163408           0.031412
          105              C       2.855209       6.334744       8.981350      -0.108212      33.107970 0.43085472E+03  0.10126510E+05                                 9.002279                            6.976608      -0.086828       1.940935                    0.999610      29.533958      85.440744       0.615160       0.423632      -1.057559      -0.005951      -0.030350       0.000346       0.030930      -0.001899      -0.029462      -0.006896      -0.001332       0.002195      -0.030854       0.001073       0.029781             10.277386       8.757241      -0.029363       4.754910      11.785353      -1.967527      10.289564           0.042391
          106              C       3.679820       6.078689      10.041132      -0.149852      34.281583 0.41870771E+03  0.97095332E+04                                 9.031802                            6.729800       0.303135       2.064656                    0.999759      28.977402      81.572371       0.651169       0.405625      -1.075864      -0.008771      -0.012991      -0.001601       0.015757       0.018359       0.002768       0.017198       0.016019       0.001224      -0.027005       0.000940       0.026066             10.772136       8.222708      -1.171298       4.273301      13.829157      -3.940085      10.264542           0.042216
          107              C       2.061140       4.072194       8.989421      -0.173582      36.766287 0.42864999E+03  0.10008398E+05                                 9.513856                            6.849945       0.162634       2.012268                    0.999471      29.550479      83.739079       0.639060       0.410490      -1.071610       0.010828       0.004302       0.008050       0.014162       0.016442      -0.020288       0.030335       0.001474      -0.026134      -0.046674       0.018264       0.028409             11.806407       9.160554      -2.325101       5.503364      13.800906      -5.491795      12.457762           0.044801
          108              C       2.913579       3.766692      10.079211       0.084131      34.913379 0.38693361E+03  0.87539170E+04                                 9.218904                            6.510474      -0.018866       2.008547                    0.999086      25.710805      70.340682       0.659053       0.410790      -1.077796      -0.008119      -0.008108      -0.005552       0.012747      -0.008188       0.013917      -0.016326      -0.012394       0.012896      -0.017656      -0.009765       0.027421             11.597497       8.709772      -1.901597       5.186317      14.352578      -5.233866      11.730140           0.021776
          109              C      -0.446044       9.911438       2.865199       0.617200      23.614290 0.24212865E+03  0.49539013E+04                                 7.560789                            5.489514       0.076630       2.088277                    0.999494      21.705629      59.628856       0.641434       0.466716      -1.026704       0.060791      -0.017001       0.033184       0.071315      -0.022699      -0.045415       0.073454      -0.068906       0.033125      -0.072604      -0.036486       0.109090              9.354587      10.465357      -0.903240       3.501736       7.370723      -3.856794      10.227681           0.038377
          110              C      -1.525014      10.379978       1.919860      -0.028139      37.485457 0.42582549E+03  0.98487079E+04                                 9.599669                            6.770356       0.086749       2.029177                    0.999350      26.915144      73.996160       0.656048       0.403666      -1.084558      -0.042104       0.014233      -0.021357       0.049309       0.006906      -0.011004       0.004120       0.001789      -0.026013      -0.017145       0.003829       0.013315             12.453745      13.874304      -2.628070       5.482084       8.995336      -5.596342      14.491593           0.018781
          111              C      -1.210923      11.038228       0.774194      -0.167801      35.576832 0.43034968E+03  0.10069975E+05                                 9.343273                            6.888357       0.178738       2.020314                    0.999506      29.514482      84.053394       0.633079       0.413467      -1.068406      -0.012668       0.003198      -0.001459       0.013147       0.008231      -0.024551       0.024287       0.007424      -0.076505      -0.048197       0.019663       0.028534             11.511390      11.195899      -2.146342       4.298294       9.350395      -5.782928      13.987877           0.044301
          112              C      -1.470271      -2.616399      20.548313       0.082258      33.949934 0.39559808E+03  0.90127900E+04                                 9.086934                            6.622061       0.063588       2.036765                    0.999035      25.792830      71.151259       0.646752       0.415684      -1.073040       0.016724       0.001912      -0.003694       0.017234      -0.002804       0.010533      -0.013983       0.010744       0.053562      -0.019615      -0.007331       0.026945             11.278227      11.120600      -1.980365       3.709988       9.230417      -5.779468      13.483664           0.018193
          113              C      -2.872544      10.102365       2.202965      -0.113190      31.005040 0.40220520E+03  0.92311172E+04                                 8.449151                            6.635545       0.210155       2.037998                    0.999451      28.459223      79.632556       0.650074       0.410522      -1.072925       0.013339       0.016162      -0.010558       0.023465       0.014613      -0.023482      -0.004783      -0.024203       0.034527      -0.033754       0.003496       0.030259              9.668002      11.940432      -1.366142       2.872013       6.927577      -3.041898      10.135996           0.036637
          114              C       7.814013      10.489209       1.345578      -0.149314      32.110915 0.39850341E+03  0.90937990E+04                                 8.534326                            6.511247       0.452395       2.114957                    0.999284      28.294549      78.065436       0.672768       0.398958      -1.084329       0.012118       0.008869      -0.000984       0.015048       0.014883      -0.010362      -0.003102       0.036774      -0.034351      -0.018000      -0.014063       0.032064              9.945461      10.502438      -1.011046       2.281392       7.989564      -4.277472      11.344381           0.037567
          115              O       5.208779      -1.005954      14.936702      -0.574957      38.876479 0.57332038E+03  0.14015940E+05                                 9.103225                            7.381253       0.122450       2.074167                    0.997809      28.413306      75.499040       0.703052       0.356364      -1.140248       0.002048       0.009459      -0.052267       0.053155      -0.030319       0.039095       0.020448       0.024820      -0.128326      -0.071362       0.011751       0.059612             10.654401      10.737352       2.709544       4.323553       7.459204       1.939396      13.766648           0.092132
          116              O       3.139224      -1.742584      14.866133      -0.523029      23.954628 0.34568813E+03  0.74044080E+04                                 6.307305                            5.511859       1.083054       2.415092                    0.999742      25.617112      62.532300       0.867675       0.329566      -1.169440      -0.017023       0.039387      -0.033155       0.054225      -0.011486      -0.050085      -0.011696      -0.021400      -0.099509      -0.070077       0.029217       0.040859              6.754598       7.567278       1.573040      -1.587781       4.785932      -0.824431       7.910583           0.060950
          117              O       5.126291       1.474045      17.060613      -0.517528      34.356707 0.49314530E+03  0.11584014E+05                                 8.339180                            6.825426       0.468660       2.210926                    0.998197      26.805064      69.302455       0.736048       0.354255      -1.144534      -0.025499      -0.006228       0.001329       0.026282      -0.005425       0.010000      -0.056523       0.062376       0.034368      -0.074220       0.020863       0.053357              9.714368      11.708328       0.591822      -5.513856       6.068540       0.377001      11.366237           0.041089
          118              O       3.529514      -0.025234      17.467473      -0.590476      29.649334 0.44799811E+03  0.10243623E+05                                 7.340451                            6.345130       0.600967       2.238699                    0.999077      27.032907      68.294101       0.794863       0.337005      -1.162334      -0.000154       0.063170      -0.015502       0.065045       0.006878       0.050413      -0.006525      -0.042281      -0.079170      -0.069273       0.033404       0.035869              7.903133       6.261400       0.826469      -0.474665      10.700497       3.050137       6.747503           0.122374
          119              O       7.961735       0.113294      14.105184      -0.508802      36.311995 0.49028978E+03  0.11496509E+05                                 8.671437                            6.805722       0.392951       2.192861                    0.997869      26.565404      68.549391       0.737337       0.354264      -1.144898       0.018170       0.020424       0.003146       0.027517       0.022323       0.017270      -0.031744       0.082480       0.084140      -0.073125       0.027372       0.045753             10.478160      10.603120       0.033898      -6.058700       6.638055       0.205562      14.193304           0.044185
          120              O       8.798430       1.863088      13.003805      -0.579333      30.698208 0.45903386E+03  0.10569722E+05                                 7.566480                            6.460880       0.572594       2.235456                    0.998636      26.959725      68.553708       0.780041       0.341012      -1.157839      -0.029411      -0.052219      -0.007162       0.060358       0.000502       0.038151      -0.005485      -0.054325      -0.059385      -0.056899       0.018991       0.037908              8.272842       5.831623      -0.885420      -1.179330      12.459972       2.034413       6.526932           0.066604
          121              O       7.837188       2.375009      16.105546      -0.566140      38.619815 0.56841157E+03  0.13868562E+05                                 9.072502                            7.354895       0.116243       2.076438                    0.997643      28.239518      75.006917       0.703422       0.356879      -1.139633      -0.011047       0.001657       0.045196       0.046556      -0.029817       0.012210       0.043436       0.015312      -0.114879      -0.070418       0.016127       0.054291             10.622390       6.341694       1.586797       0.807341      11.793655       4.657800      13.731821           0.059321
          122              O       8.040732       4.562303      16.176115      -0.520456      24.164825 0.34936381E+03  0.75062136E+04                                 6.357439                            5.552318       0.985022       2.383264                    0.999632      25.619227      62.722799       0.861512       0.330904      -1.167748      -0.039542       0.001412       0.025526       0.047087      -0.004901      -0.000216      -0.052715       0.031655      -0.082856      -0.069169       0.028479       0.040690              6.811163       4.231836       0.722016      -0.411312       8.210239      -1.758130       7.991415           0.058431
          123              O       5.413432       1.843399      13.981635      -0.514683      34.196123 0.49063124E+03  0.11510737E+05                                 8.316528                            6.810927       0.469567       2.213177                    0.998025      26.729645      69.074513       0.736325       0.354559      -1.144240       0.005260       0.030069      -0.002989       0.030671      -0.019508      -0.048906       0.000067      -0.042302       0.036804      -0.063620       0.014578       0.049042              9.683697       6.117019      -0.823697       1.718563      11.609182      -5.226657      11.324890           0.029733
          124              O       6.472658       3.760578      13.574775      -0.577054      29.371786 0.44277678E+03  0.10096231E+05                                 7.299923                            6.313114       0.564699       2.231723                    0.998896      26.812519      67.679136       0.795789       0.337547      -1.161680      -0.053032      -0.019901       0.015577       0.058745       0.017388      -0.017068       0.046647       0.033304      -0.078477      -0.068793       0.031122       0.037672              7.857269       9.967723       1.777708       3.049410       6.890952       0.294672       6.713131           0.092400
          125              O       7.431363      -0.568932      16.937064      -0.498645      35.970810 0.48486488E+03  0.11336347E+05                                 8.617278                            6.767720       0.368181       2.187400                    0.997778      26.431921      68.079023       0.739534       0.354238      -1.145057      -0.014512      -0.021877      -0.004500       0.026635      -0.002100      -0.030749       0.010930      -0.092005       0.096313      -0.071219       0.023179       0.048040             10.405882       6.812692      -0.905766       1.669012      10.310644      -5.774051      14.094309           0.033520
          126              O       5.941928      -1.811276      18.038443      -0.589613      30.654378 0.45864348E+03  0.10555147E+05                                 7.550886                            6.450078       0.627092       2.250529                    0.998875      27.058090      68.714566       0.782404       0.340162      -1.158928       0.046477       0.038887       0.012970       0.061972       0.014717      -0.016945       0.038364       0.041714      -0.052757      -0.058966       0.023591       0.035375              8.254952      12.453366       0.804528       2.256030       5.799537      -0.640050       6.511952           0.091313
          127              O       1.439812       9.558141       5.758130      -0.573677      38.853062 0.57250614E+03  0.13998252E+05                                 9.127937                            7.396554       0.038762       2.052530                    0.996742      28.304671      75.342671       0.699041       0.358352      -1.138078       0.002101      -0.014418       0.052973       0.054940      -0.023940       0.035561       0.018171       0.012002      -0.137559      -0.068072       0.016559       0.051513             10.688826      10.778503       2.722663       4.345046       7.476952       1.949027      13.811025           0.070503
          128              O       3.509367      10.294771       5.828699      -0.529847      24.535183 0.35594620E+03  0.76844638E+04                                 6.425663                            5.606942       0.999487       2.383542                    0.999669      25.837103      63.436762       0.856600       0.331207      -1.167321       0.015203      -0.040752       0.032201       0.054118      -0.013000      -0.048613      -0.012255      -0.018507      -0.094109      -0.067913       0.027106       0.040807              6.887389       7.710600       1.608733      -1.616663       4.866412      -0.840772       8.085155           0.045145
          129              O       1.522300       7.078142       3.634219      -0.528943      34.437149 0.49487967E+03  0.11632611E+05                                 8.342379                            6.828512       0.502848       2.221482                    0.998010      26.868587      69.444290       0.737471       0.353333      -1.145512       0.025087       0.006088      -0.006237       0.026558      -0.004554       0.017253      -0.054968       0.078284       0.021771      -0.078421       0.021914       0.056507              9.717580      11.714760       0.592359      -5.515804       6.073115       0.377973      11.364865           0.060425
          130              O       3.119077       8.577421       3.227359      -0.590663      29.884096 0.45221917E+03  0.10366722E+05                                 7.384289                            6.379502       0.572150       2.228320                    0.998994      27.104750      68.613549       0.791695       0.337486      -1.161660      -0.003543      -0.061306       0.013925       0.062967       0.005396       0.050464      -0.008138      -0.047752      -0.077126      -0.070237       0.032339       0.037898              7.953595       6.296437       0.825002      -0.481262      10.769994       3.081058       6.794355           0.113918
          131              O      -1.313144       8.438893       6.589648      -0.511956      36.283990 0.48998927E+03  0.11484899E+05                                 8.658307                            6.794844       0.405707       2.197368                    0.997732      26.573458      68.501947       0.739540       0.353349      -1.145918      -0.017507      -0.014852      -0.001123       0.022985       0.025097       0.025764      -0.031572       0.099845       0.088876      -0.082912       0.024569       0.058342             10.462297      10.590238       0.035660      -6.051410       6.625108       0.201736      14.171544           0.067361
          132              O      -2.149839       6.689099       7.691027      -0.584840      31.020082 0.46494492E+03  0.10741157E+05                                 7.622112                            6.503209       0.578198       2.232915                    0.998748      27.177781      69.243720       0.777269       0.341103      -1.157651       0.028053       0.054304       0.014048       0.062715       0.000289       0.042353      -0.007866      -0.052059      -0.052045      -0.060057       0.022689       0.037367              8.340146       5.873315      -0.903291      -1.195837      12.568156       2.066165       6.578967           0.091116
          133              O      -1.188597       6.177178       4.589286      -0.569321      38.883734 0.57301269E+03  0.14014129E+05                                 9.133494                            7.400117       0.032397       2.049968                    0.996805      28.318863      75.396749       0.698812       0.358380      -1.138024       0.013377       0.006304      -0.056157       0.058072      -0.025148       0.009186       0.039674       0.001790      -0.140541      -0.068780       0.014652       0.054128             10.696376       6.380800       1.604148       0.816922      11.885867       4.695784      13.822462           0.073398
          134              O      -1.392141       3.989884       4.518717      -0.526965      24.528234 0.35578752E+03  0.76804850E+04                                 6.426628                            5.607267       1.005154       2.385845                    0.999672      25.824761      63.412351       0.856180       0.331393      -1.167111       0.042663      -0.007046      -0.033421       0.054651      -0.007034       0.000229      -0.050431       0.030451      -0.095536      -0.068722       0.027791       0.040932              6.889127       4.271137       0.733776      -0.416974       8.308048      -1.775929       8.088195           0.054394
          135              O       1.235159       6.708788       6.713197      -0.519089      34.189050 0.49065293E+03  0.11508536E+05                                 8.305666                            6.802203       0.482124       2.217106                    0.997935      26.752635      69.070141       0.738422       0.353636      -1.145268       0.003526      -0.022908       0.005157       0.023745      -0.021576      -0.059696      -0.002966      -0.065224       0.018023      -0.081406       0.028118       0.053288              9.669977       6.105375      -0.819244       1.711361      11.598303      -5.220118      11.306254           0.042817
          136              O       0.175933       4.791609       7.120057      -0.587978      29.896286 0.45250941E+03  0.10374052E+05                                 7.380987                            6.377476       0.587081       2.231773                    0.999104      27.146348      68.699710       0.792655       0.337055      -1.162142       0.060926       0.016569      -0.013228       0.064510       0.015374      -0.020030       0.047536       0.030494      -0.076221      -0.069414       0.034331       0.035083              7.949577      10.098209       1.792423       3.101751       6.958986       0.292998       6.791535           0.120763
          137              O      -0.782772       9.121119       3.757768      -0.509667      36.168574 0.48817985E+03  0.11432686E+05                                 8.644791                            6.786616       0.394746       2.195144                    0.997632      26.514454      68.335710       0.739230       0.353800      -1.145474       0.009083       0.018159       0.000751       0.020318      -0.000613      -0.038839       0.012107      -0.112601       0.075806      -0.082981       0.029672       0.053309             10.441918       6.838194      -0.912376       1.680973      10.346521      -5.799057      14.141038           0.030546
          138              O       0.706663      10.363463       2.656389      -0.588857      30.976577 0.46421855E+03  0.10719051E+05                                 7.610799                            6.494934       0.585704       2.235614                    0.998748      27.164052      69.167649       0.778420       0.340768      -1.158058      -0.044860      -0.042551      -0.013284       0.063242       0.013031      -0.018535       0.038394       0.046740      -0.056036      -0.060238       0.021528       0.038710              8.326483      12.570996       0.805013       2.292357       5.840778      -0.647356       6.567674           0.089391

******************************************************
Auxiliary information for the entire system
The total spin magnetic moment of the unit cell is   29.186632
The total net atomic charge of the unit cell is   -0.000003
Accuracy of reproducing the electrostatic potential in the unit cell:
  The inner radius (bohr) =    5.0000
  The outer radius (bohr) =   12.0000
  Valid grid points have density less than (e/(bohr^3)) =    0.0001
  The number of valid grid points were=       179785
  The rms potential error without charges in kcal/mol is=      5.98852
  The rms potential error with partial charges in kcal/mol is=      2.16927
  The RRMSE value at monopole order=      0.36224
  The rms potential error with partial charges and cloud penetration in kcal/mol is=      2.16261
  The RRMSE value at monopole order with cloud penetration is=      0.36113
  The rms potential error with partial charges and atomic dipoles in kcal/mol is=      1.72459
  The RRMSE value at dipole order=      0.28798
  The rms potential error with partial charges, atomic dipoles and cloud penetration in kcal/mol is=      1.71293
  The RRMSE value at dipole order with cloud penetration=      0.28604

******************************************************
The electron densities and ab initio electrostatic potential were computed in VASP using the PBE functional and
projector augmented wave method. See the main text of the journal article for a description of computational details.
The atomic charges, dipoles, and quadrupoles were computed with the DDEC6 method as described in
(a) T. A. Manz and N. Gabaldon Limas, RSC Adv. 6 (2016) 47771-47801 DOI: 10.1039/c6ra04656h
(b) N. Gabaldon Limas and T. A. Manz, RSC Adv. 8 (2018) 2678-2707 DOI: 10.1039/c7ra11829e.
For each atom in the material, the electron cloud parameters were fit to the spherically averaged atom-in-material
electron density using radial positions for which this density was between 10^-4 and 10^-2 electrons per cubic bohr.
The polarizabilities, dispersion coefficients, and quantum Drude oscillator (QDO) parameters were fit using the MCLF method.
The magnetic structure of the system was optimized in VASP from the default ferromagnetic initial guess using spin polarization.
The atomic spin moments (ASMs) were computed on this optimized magnetic structure using the DDEC6 partition as inputs
to the method of T. A. Manz and D. S. Sholl, J. Chem. Theory Comput. 7 (2011) 4146-4164 DOI: 10.1021/ct200539n.
The RMSE and RRMSE were computed using a uniform grid with Ewald summation.
