# Supplementary material for: A collection of forcefield precursors for metal–organic frameworks
Source: RSC Adv. 2019 Nov 13;9(63):36492–507. doi: 10.1039/c9ra07327b (PMC9075174; doi:10.1039/c9ra07327b)
Supplement: RA-009-C9RA07327B-s3630 [file RA-009-C9RA07327B-s3630.xyz]

   68
jmolscript: load "" {1 1 1} spacegroup "x,y,z" unitcell [{     10.317700     0.000000     0.000000 }, {     -2.623423     9.978606     0.000000 }, {     -2.360900    -3.061821    12.047498 }]
Mn     4.852839     1.016962    10.860458     1.066217
Mn     4.403290     0.433949     7.210789     1.066089
Mn     0.480538     5.899823     1.187040     1.066136
Mn     0.930087     6.482836     4.836709     1.066173
H      3.184469     4.905986     7.116457     0.126486
H      6.545622    -2.076620     9.666912     0.110130
H      4.924849     6.413732    11.101769     0.103015
H      5.101928     4.186652    10.547584     0.110131
H      0.217873     1.058647    10.954790     0.126483
H      7.825616    -0.416613     8.404335     0.110131
H     -0.797804    -1.007900     6.969478     0.103015
H      1.401107    -0.612893     7.523663     0.110134
H      2.148908     2.010799     4.931041     0.126491
H     -1.212245     8.993405     2.380586     0.110135
H      0.408528     0.503053     0.945729     0.103018
H      0.231449     2.730133     1.499914     0.110136
H      5.115504     5.858138     1.092708     0.126485
H     -2.492239     7.333398     3.643163     0.110134
H      6.131181     7.924685     5.078020     0.103019
H      3.932270     7.529678     4.523835     0.110138
C      4.159056     4.323085     8.781421    -0.022296
C      3.547117     5.214391     7.915206    -0.120263
C      3.468923     6.558119     8.230851    -0.046307
C      3.982603     7.003518     9.436805    -0.093730
C      4.582495     6.111575    10.292178    -0.088556
C      4.681114     4.778280     9.966895    -0.086972
C      4.269480     2.874769     8.415177     0.599711
C      2.823472     7.522911     7.286327     0.654970
C      1.029420     0.264301     9.289826    -0.022300
C      0.011812     0.629501    10.156041    -0.120265
C     -1.307635     0.363463     9.840396    -0.046317
C     -1.607786    -0.246583     8.634442    -0.093725
C     -0.592626    -0.599970     7.779069    -0.088559
C      0.721925    -0.356339     8.104352    -0.086969
C      2.458213     0.525762     9.656070     0.599702
C     -2.404835     0.742390    10.784920     0.654977
C      1.174321     2.593700     3.266077    -0.022287
C      1.786260     1.702394     4.132292    -0.120261
C      1.864454     0.358666     3.816647    -0.046302
C      1.350774    -0.086733     2.610693    -0.093723
C      0.750882     0.805210     1.755320    -0.088553
C      0.652263     2.138505     2.080603    -0.086970
C      1.063897     4.042016     3.632321     0.599708
C      2.509905    -0.606126     4.761171     0.654970
C      4.303957     6.652484     2.757672    -0.022292
C      5.321565     6.287284     1.891457    -0.120265
C      6.641012     6.553322     2.207102    -0.046315
C      6.941163     7.163368     3.413056    -0.093723
C      5.926003     7.516755     4.268429    -0.088551
C      4.611452     7.273124     3.943146    -0.086965
C      2.875164     6.391023     2.391428     0.599709
C      7.738212     6.174395     1.262578     0.654979
O      5.107853     2.166865     9.035623    -0.615239
O      3.565493     2.426096     7.496556    -0.531728
O      2.227886     7.057462     6.318672    -0.593150
O      5.574076    -1.245439     7.541734    -0.572380
O      3.356020    -0.105064     9.035623    -0.615227
O      2.713143     1.320693    10.574691    -0.531745
O     -2.106119     1.436748    11.752575    -0.593140
O      6.774723     0.311663    10.529513    -0.572386
O      0.225524     4.749920     3.011874    -0.615228
O      1.767884     4.490689     4.550942    -0.531733
O      3.105491    -0.140677     5.728826    -0.593135
O     -0.240699     8.162224     4.505764    -0.572384
O      1.977357     7.021849     3.011874    -0.615230
O      2.620234     5.596092     1.472807    -0.531738
O      7.439496     5.480037     0.294923    -0.593145
O     -1.441346     6.605122     1.517985    -0.572368

The following XYZ coordinates are in angstroms. Other properties are in atomic units.
The sperically averaged electron density of each atom fit to a function of the form exp(a - br)
eigen_1, eigen_2 and eigen_3 are the three eigenvalues of traceless quadrupole moment tensor
  atom number  atomic symbol              X              Y              Z     net charge C6 coefficient C8 coefficient C10 coefficient fluctuating dipole atomic polarizability isotropic forcefield polarizability              a              b squared Pearson coefficient          <r^3>          <r^4>         wp_QDO          m_QDO          q_QDO       dipole_x       dipole_y       dipole_z         dipole            Qxy            Qxz            Qyz     Q(x^2-y^2)  Q(3z^2 - R^2)        eigen_1        eigen_2        eigen_3 static polarizability      alpha(xx)      alpha(xy)      alpha(xz)      alpha(yy)      alpha(yz)      alpha(zz) atomic spin moment
            1             Mn       4.852839       1.016962      10.860458       1.066217     157.945957 0.34965367E+04  0.12962021E+06                                22.943845                           18.785305       0.113877       1.835123                    0.999910      52.862069     153.934908       0.436558       0.378468      -1.164034       0.012100       0.012176      -0.004869       0.017843       0.007529      -0.065585      -0.028298      -0.157367      -0.061486      -0.114802       0.015208       0.099594             27.239239      34.821509      -1.118313       7.558525      19.565249       3.826023      27.330959           4.757831
            2             Mn       4.403290       0.433949       7.210789       1.066089     157.958108 0.34968770E+04  0.12963630E+06                                22.945243                           18.786431       0.113682       1.835049                    0.999910      52.863569     153.942594       0.436536       0.378477      -1.164025      -0.008742      -0.014816       0.004896       0.017886       0.045211      -0.010657      -0.070592       0.129520      -0.061538      -0.114739       0.015222       0.099517             27.240911      21.102803      -4.725626       1.778494      33.287282       8.283550      27.332648           4.757604
            3             Mn       0.480538       5.899823       1.187040       1.066136     157.954402 0.34967724E+04  0.12963138E+06                                22.944839                           18.786102       0.113713       1.835063                    0.999910      52.863051     153.940172       0.436542       0.378475      -1.164027      -0.012101      -0.012219       0.004897       0.017880       0.007502      -0.065567      -0.028250      -0.157243      -0.061508      -0.114744       0.015237       0.099506             27.240444      34.823176      -1.118339       7.558959      19.566071       3.826130      27.332085           4.757633
            4             Mn       0.930087       6.482836       4.836709       1.066173     157.951852 0.34966960E+04  0.12962768E+06                                22.944443                           18.785767       0.113784       1.835083                    0.999910      52.863003     153.938929       0.436551       0.378470      -1.164032       0.008743       0.014819      -0.004900       0.017890       0.045210      -0.010654      -0.070593       0.129523      -0.061516      -0.114741       0.015228       0.099514             27.239985      21.102108      -4.725516       1.778414      33.286209       8.283201      27.331638           4.757533
            5              H       3.184469       4.905986       7.116457       0.126486       1.064064 0.77815941E+01  0.76308033E+02                                 1.747771                            1.650065      -1.348831       2.249904                    0.993862       3.636821      10.370247       0.476036       1.312093      -0.700443      -0.015142      -0.014241      -0.033697       0.039592       0.001968       0.002903       0.004808       0.001084       0.026274      -0.006865      -0.004176       0.011041              1.782782       1.491143       0.056447       0.363529       1.720274       0.169576       2.136929          -0.000531
            6              H       6.545622      -2.076620       9.666912       0.110130       1.106613 0.77847203E+01  0.76615725E+02                                 1.813118                            1.662188      -1.294338       2.257082                    0.995052       3.803455      10.990779       0.467609       1.330910      -0.695500      -0.001847       0.034204       0.009988       0.035680      -0.002548       0.005744       0.004367      -0.008143       0.007679      -0.009876       0.002313       0.007564              1.901484       1.463052       0.010126       0.069201       2.658703       0.214395       1.582698          -0.000147
            7              H       4.924849       6.413732      11.101769       0.103015       1.009756 0.68607310E+01  0.64541512E+02                                 1.636269                            1.509092      -0.737547       2.520877                    0.999755       3.333697       9.010321       0.523052       1.244780      -0.716884       0.012756       0.011225       0.030376       0.034806      -0.005340       0.012880       0.001680      -0.023953       0.012725      -0.021703       0.009911       0.011792              1.703238       1.394945       0.138614       0.395816       1.514684       0.294197       2.200084          -0.000061
            8              H       5.101928       4.186652      10.547584       0.110131       1.114199 0.79202513E+01  0.78076179E+02                                 1.812450                            1.671217      -1.122269       2.342403                    0.996538       3.680925      10.552128       0.469860       1.322385      -0.698496       0.017552      -0.021289       0.023927       0.036521      -0.002984       0.009632       0.001267      -0.002496       0.013371      -0.010946       0.000006       0.010939              1.890757       1.553777      -0.308118       0.344336       2.076417      -0.486784       2.042076          -0.000490
            9              H       0.217873       1.058647      10.954790       0.126483       1.064026 0.77812521E+01  0.76303965E+02                                 1.747746                            1.650043      -1.348779       2.249934                    0.993863       3.636751      10.370054       0.476032       1.312116      -0.700438       0.009924       0.018266       0.033698       0.039594       0.001448       0.003912       0.004030      -0.002879       0.026272      -0.006864      -0.004177       0.011041              1.782756       1.677675       0.105491       0.071570       1.533698       0.394690       2.136895          -0.000532
           10              H       7.825616      -0.416613       8.404335       0.110131       1.106600 0.77845994E+01  0.76614168E+02                                 1.813097                            1.662171      -1.294340       2.257085                    0.995052       3.803417      10.990610       0.467614       1.330902      -0.695501      -0.033550      -0.006910      -0.009989       0.035681      -0.000217       0.002762       0.006665       0.009597       0.007680      -0.009876       0.002314       0.007562              1.901462       2.576392       0.302833       0.189751       1.545315       0.121437       1.582681          -0.000149
           11              H      -0.797804      -1.007900       6.969478       0.103015       1.009749 0.68606675E+01  0.64540733E+02                                 1.636259                            1.509084      -0.737550       2.520878                    0.999755       3.333675       9.010234       0.523055       1.244777      -0.716885      -0.007613      -0.015191      -0.030377       0.034806       0.001241      -0.001650       0.012884       0.026108       0.012726      -0.021703       0.009911       0.011792              1.703227       1.438761       0.150134       0.183885       1.470850       0.457607       2.200069          -0.000057
           12              H       1.401107      -0.612893       7.523663       0.110134       1.114153 0.79198568E+01  0.78071396E+02                                 1.812412                            1.671185      -1.122238       2.342426                    0.996538       3.680838      10.551852       0.469860       1.322401      -0.698493       0.025054      -0.011562      -0.023927       0.036523      -0.001985      -0.001224       0.009637       0.005110       0.013366      -0.010946       0.000008       0.010938              1.890716       2.194114      -0.139753      -0.558319       1.436003       0.209240       2.042030          -0.000492
           13              H       2.148908       2.010799       4.931041       0.126491       1.064052 0.77814929E+01  0.76306883E+02                                 1.747766                            1.650061      -1.348819       2.249911                    0.993862       3.636805      10.370231       0.476033       1.312105      -0.700440       0.015142       0.014241       0.033697       0.039593       0.001968       0.002903       0.004808       0.001084       0.026273      -0.006865      -0.004176       0.011041              1.782777       1.491140       0.056446       0.363526       1.720271       0.169574       2.136921          -0.000531
           14              H      -1.212245       8.993405       2.380586       0.110135       1.106618 0.77847634E+01  0.76616200E+02                                 1.813116                            1.662187      -1.294346       2.257078                    0.995052       3.803460      10.990771       0.467612       1.330900      -0.695502       0.001848      -0.034204      -0.009988       0.035680      -0.002549       0.005744       0.004366      -0.008143       0.007680      -0.009876       0.002314       0.007563              1.901483       1.463051       0.010127       0.069201       2.658703       0.214395       1.582697          -0.000142
           15              H       0.408528       0.503053       0.945729       0.103018       1.009751 0.68606848E+01  0.64540989E+02                                 1.636265                            1.509089      -0.737545       2.520879                    0.999755       3.333687       9.010297       0.523051       1.244783      -0.716884      -0.012756      -0.011224      -0.030377       0.034806      -0.005340       0.012881       0.001679      -0.023952       0.012727      -0.021703       0.009911       0.011793              1.703233       1.394942       0.138613       0.395815       1.514681       0.294196       2.200077          -0.000060
           16              H       0.231449       2.730133       1.499914       0.110136       1.114175 0.79200706E+01  0.78074259E+02                                 1.812456                            1.671223      -1.122256       2.342415                    0.996538       3.680911      10.552213       0.469847       1.322425      -0.698488      -0.017551       0.021290      -0.023927       0.036522      -0.002984       0.009632       0.001267      -0.002498       0.013370      -0.010947       0.000007       0.010939              1.890763       1.553782      -0.308119       0.344336       2.076425      -0.486784       2.042083          -0.000496
           17              H       5.115504       5.858138       1.092708       0.126485       1.064048 0.77814740E+01  0.76306786E+02                                 1.747778                            1.650072      -1.348806       2.249918                    0.993862       3.636814      10.370322       0.476025       1.312124      -0.700436      -0.009925      -0.018265      -0.033697       0.039593       0.001447       0.003912       0.004030      -0.002879       0.026274      -0.006865      -0.004177       0.011042              1.782789       1.677708       0.105493       0.071570       1.533724       0.394699       2.136935          -0.000531
           18              H      -2.492239       7.333398       3.643163       0.110134       1.106621 0.77847846E+01  0.76616429E+02                                 1.813116                            1.662186      -1.294357       2.257073                    0.995052       3.803461      10.990761       0.467613       1.330896      -0.695502       0.033550       0.006910       0.009988       0.035681      -0.000217       0.002762       0.006666       0.009597       0.007679      -0.009876       0.002314       0.007563              1.901483       2.576424       0.302839       0.189755       1.545330       0.121440       1.582696          -0.000145
           19              H       6.131181       7.924685       5.078020       0.103019       1.009745 0.68606322E+01  0.64540332E+02                                 1.636256                            1.509081      -0.737549       2.520880                    0.999755       3.333667       9.010214       0.523055       1.244778      -0.716885       0.007612       0.015191       0.030377       0.034807       0.001240      -0.001651       0.012884       0.026107       0.012726      -0.021703       0.009911       0.011792              1.703223       1.438758       0.150134       0.183884       1.470847       0.457606       2.200064          -0.000056
           20              H       3.932270       7.529678       4.523835       0.110138       1.114158 0.79199126E+01  0.78072236E+02                                 1.812431                            1.671202      -1.122249       2.342420                    0.996538       3.680866      10.552019       0.469852       1.322418      -0.698490      -0.025054       0.011563       0.023927       0.036523      -0.001985      -0.001224       0.009638       0.005108       0.013368      -0.010946       0.000007       0.010939              1.890737       2.194140      -0.139755      -0.558328       1.436016       0.209244       2.042053          -0.000494
           21              C       4.159056       4.323085       8.781421      -0.022296      37.404838 0.41906469E+03  0.96830474E+04                                 9.643716                            6.763728       0.065462       2.033561                    0.999253      26.739881      74.212783       0.647519       0.409376      -1.077474      -0.008012       0.045445       0.008609       0.046943      -0.003434       0.004099      -0.000294       0.025119      -0.009566      -0.011435      -0.004080       0.015515             11.961455       6.168373      -1.813194       2.649132      19.361854       0.096048      10.354136          -0.004356
           22              C       3.547117       5.214391       7.915206      -0.120263      36.511255 0.44391052E+03  0.10544361E+05                                 9.721090                            7.154369      -0.107274       1.935539                    0.999522      29.918160      87.902550       0.596352       0.432393      -1.048885       0.005728       0.005090       0.023833       0.025035       0.023391      -0.018593       0.013476       0.070059       0.044504      -0.054518       0.011851       0.042667             11.588524       6.501531      -2.694997       2.830957      17.993507      -2.223925      10.270533           0.005036
           23              C       3.468923       6.558119       8.230851      -0.046307      38.191317 0.43227054E+03  0.10065067E+05                                 9.752766                            6.858222       0.140121       2.048631                    0.999318      27.149498      75.617099       0.644683       0.408036      -1.078454       0.020894      -0.036079       0.033623       0.053561       0.007844       0.002143       0.007044      -0.004223      -0.011201      -0.008841      -0.004067       0.012908             12.083615       7.441885      -2.836703       4.296344      16.205161      -2.353082      12.603799           0.000084
           24              C       3.982603       7.003518       9.436805      -0.093730      33.897326 0.43330785E+03  0.10241609E+05                                 9.306762                            7.101319      -0.133041       1.936337                    0.999392      29.498705      86.762708       0.593775       0.436428      -1.045316       0.002097      -0.024916      -0.005486       0.025599       0.008079      -0.017836       0.013574      -0.000292      -0.050517      -0.032198       0.014430       0.017768             10.636804       6.724761      -1.214959       3.567649      13.549139      -0.992280      11.636512           0.005383
           25              C       4.582495       6.111575      10.292178      -0.088556      31.618486 0.39248090E+03  0.89890962E+04                                 8.649874                            6.576533       0.297037       2.077990                    0.999776      28.175743      79.799275       0.647145       0.413244      -1.066851      -0.010496      -0.009330      -0.024048       0.027848       0.000781       0.022277       0.008768      -0.023246       0.042228      -0.030253       0.002049       0.028203              9.841931       5.727834      -1.073482       2.728451      13.507310      -0.447683      10.290649          -0.001224
           26              C       4.681114       4.778280       9.966895      -0.086972      32.257464 0.41442552E+03  0.96738017E+04                                 8.955889                            6.902055       0.009023       1.985419                    0.999585      28.959447      84.276050       0.608715       0.431064      -1.049963      -0.013452       0.016076      -0.009916       0.023189      -0.004901      -0.005593      -0.022782       0.040738       0.008335      -0.036273       0.015271       0.021002             10.117614       5.696654      -0.820233       2.546037      14.294549       0.557595      10.361641           0.004864
           27              C       4.269480       2.874769       8.415177       0.599711      24.156895 0.25373527E+03  0.52755518E+04                                 7.730925                            5.656304      -0.159972       1.998752                    0.999386      22.523204      63.273342       0.623022       0.472842      -1.018890       0.008355      -0.056516      -0.011870       0.058350       0.027427      -0.061036      -0.040309       0.122082       0.072267      -0.087884      -0.022924       0.110808              9.303979       6.218569      -0.771732       2.288730      14.316504       1.210495       7.376864           0.019121
           28              C       2.823472       7.522911       7.286327       0.654970      23.548373 0.22382530E+03  0.45149563E+04                                 7.593042                            5.340712      -0.015594       2.068651                    0.999348      21.362390      59.322770       0.635391       0.477882      -1.015082      -0.030542       0.050244      -0.045723       0.074484       0.010483      -0.080764       0.020126       0.106786      -0.005435      -0.078622      -0.033180       0.111802              9.204243       6.329088      -1.245060       3.266547      11.370973      -0.173791       9.912667           0.018955
           29              C       1.029420       0.264301       9.289826      -0.022300      37.404647 0.41906208E+03  0.96829789E+04                                 9.643724                            6.763735       0.065483       2.033572                    0.999253      26.739744      74.212543       0.647514       0.409380      -1.077471      -0.045985      -0.003810      -0.008608       0.046938      -0.009166      -0.001330       0.003892      -0.018491      -0.009560      -0.011434      -0.004080       0.015514             11.961466      19.400691       1.665654      -0.580671       6.129585       2.586482      10.354122          -0.004356
           30              C       0.011812       0.629501      10.156041      -0.120265      36.510878 0.44390556E+03  0.10544215E+05                                 9.721045                            7.154343      -0.107259       1.935549                    0.999522      29.917885      87.901643       0.596351       0.432395      -1.048883      -0.003468      -0.006838      -0.023831       0.025034       0.003140       0.017762      -0.014553      -0.084007       0.044502      -0.054517       0.011853       0.042664             11.588469      18.575927       0.479441      -2.870631       5.919022       2.172426      10.270460           0.005030
           31              C      -1.307635       0.363463       9.840396      -0.046317      38.191263 0.43227068E+03  0.10065066E+05                                 9.752740                            6.858212       0.140148       2.048639                    0.999318      27.149501      75.616962       0.644686       0.408035      -1.078455       0.040208      -0.011035      -0.033621       0.053561       0.007868       0.006267       0.003868      -0.004032      -0.011193      -0.008837      -0.004071       0.012908             12.083576      17.033717      -0.314946      -3.368134       6.613276       3.556811      12.603736           0.000079
           32              C      -1.607786      -0.246583       8.634442      -0.093725      33.896812 0.43330073E+03  0.10241388E+05                                 9.306638                            7.101239      -0.133028       1.936344                    0.999392      29.498432      86.761380       0.593781       0.436425      -1.045319       0.024631       0.004307       0.005485       0.025599       0.007104       0.017665      -0.013801      -0.007696      -0.050510      -0.032200       0.014429       0.017771             10.636650      13.705269       0.620302      -1.866751       6.568339       3.198042      11.636342           0.005379
           33              C      -0.592626      -0.599970       7.779069      -0.088559      31.618199 0.39247731E+03  0.89889873E+04                                 8.649806                            6.576492       0.297049       2.077995                    0.999776      28.175589      79.798539       0.647149       0.413243      -1.066852       0.006354       0.012520       0.024048       0.027846       0.006394       0.002815       0.023773       0.019476       0.042223      -0.030253       0.002052       0.028201              9.841846      13.532183       0.978348      -1.126694       5.702785       2.524928      10.290569          -0.001215
           34              C       0.721925      -0.356339       8.104352      -0.086969      32.256997 0.41441928E+03  0.96736194E+04                                 8.955826                            6.902021       0.009005       1.985420                    0.999584      28.959096      84.274869       0.608714       0.431066      -1.049961      -0.018965       0.008920       0.009917       0.023186      -0.014283      -0.020610      -0.011204      -0.030650       0.008327      -0.036272       0.015267       0.021005             10.117534      14.141968       1.400113      -0.108063       5.849073       2.604117      10.361561           0.004867
           35              C       2.458213       0.525762       9.656070       0.599702      24.156931 0.25373562E+03  0.52755637E+04                                 7.730949                            5.656320      -0.159937       1.998762                    0.999386      22.523229      63.273547       0.623018       0.472844      -1.018889       0.056774       0.006299       0.011871       0.058343      -0.006136      -0.023474      -0.069272      -0.133287       0.072299      -0.087895      -0.022911       0.110806              9.304009      14.172560       1.319406       0.588766       6.362576       2.521308       7.376892           0.019127
           36              C      -2.404835       0.742390      10.784920       0.654977      23.548294 0.22382465E+03  0.45149404E+04                                 7.593032                            5.340709      -0.015604       2.068647                    0.999348      21.362355      59.322684       0.635391       0.477883      -1.015081      -0.056361       0.016755       0.045720       0.074483      -0.017125       0.040008      -0.072995      -0.103292      -0.005443      -0.078634      -0.033170       0.111804              9.204225      11.657322       0.155775      -0.998627       6.042702       3.114997       9.912650           0.018952
           37              C       1.174321       2.593700       3.266077      -0.022287      37.404809 0.41906342E+03  0.96830163E+04                                 9.643729                            6.763728       0.065481       2.033569                    0.999253      26.739842      74.212808       0.647517       0.409377      -1.077473       0.008012      -0.045444      -0.008611       0.046941      -0.003434       0.004100      -0.000297       0.025117      -0.009558      -0.011435      -0.004078       0.015513             11.961487       6.168384      -1.813201       2.649135      19.361936       0.096050      10.354139          -0.004356
           38              C       1.786260       1.702394       4.132292      -0.120261      36.511550 0.44391422E+03  0.10544478E+05                                 9.721167                            7.154415      -0.107262       1.935543                    0.999522      29.918254      87.903116       0.596348       0.432395      -1.048883      -0.005727      -0.005091      -0.023832       0.025034       0.023390      -0.018591       0.013477       0.070053       0.044506      -0.054515       0.011853       0.042662             11.588633       6.501583      -2.695040       2.830977      17.993723      -2.223967      10.270595           0.005034
           39              C       1.864454       0.358666       3.816647      -0.046302      38.191521 0.43227261E+03  0.10065131E+05                                 9.752810                            6.858244       0.140131       2.048633                    0.999318      27.149573      75.617460       0.644681       0.408037      -1.078453      -0.020894       0.036080      -0.033623       0.053561       0.007843       0.002145       0.007046      -0.004227      -0.011195      -0.008840      -0.004069       0.012908             12.083684       7.441922      -2.836740       4.296361      16.205301      -2.353118      12.603830           0.000087
           40              C       1.350774      -0.086733       2.610693      -0.093723      33.897322 0.43330784E+03  0.10241604E+05                                 9.306739                            7.101302      -0.133006       1.936347                    0.999392      29.498736      86.762656       0.593778       0.436426      -1.045318      -0.002095       0.024917       0.005486       0.025600       0.008076      -0.017837       0.013574      -0.000295      -0.050512      -0.032197       0.014431       0.017766             10.636779       6.724746      -1.214959       3.567633      13.549134      -0.992281      11.636457           0.005401
           41              C       0.750882       0.805210       1.755320      -0.088553      31.618510 0.39248122E+03  0.89891051E+04                                 8.649876                            6.576531       0.297057       2.077996                    0.999776      28.175757      79.799317       0.647146       0.413244      -1.066851       0.010495       0.009331       0.024048       0.027848       0.000780       0.022278       0.008766      -0.023249       0.042237      -0.030256       0.002051       0.028205              9.841935       5.727835      -1.073482       2.728449      13.507334      -0.447680      10.290637          -0.001216
           42              C       0.652263       2.138505       2.080603      -0.086970      32.257727 0.41442970E+03  0.96739390E+04                                 8.956003                            6.902136       0.008997       1.985414                    0.999584      28.959508      84.276839       0.608704       0.431070      -1.049957       0.013454      -0.016074       0.009914       0.023188      -0.004900      -0.005593      -0.022781       0.040724       0.008341      -0.036267       0.015271       0.020997             10.117752       5.696721      -0.820243       2.546071      14.294769       0.557610      10.361765           0.004854
           43              C       1.063897       4.042016       3.632321       0.599708      24.157145 0.25373804E+03  0.52756249E+04                                 7.730972                            5.656331      -0.159980       1.998746                    0.999386      22.523378      63.273965       0.623021       0.472841      -1.018891      -0.008347       0.056514       0.011869       0.058347       0.027432      -0.061034      -0.040312       0.122073       0.072285      -0.087884      -0.022923       0.110807              9.304047       6.218604      -0.771739       2.288743      14.316633       1.210501       7.376904           0.019126
           44              C       2.509905      -0.606126       4.761171       0.654970      23.548508 0.22382667E+03  0.45149917E+04                                 7.593070                            5.340727      -0.015588       2.068651                    0.999348      21.362484      59.323119       0.635391       0.477881      -1.015082       0.030540      -0.050246       0.045721       0.074483       0.010483      -0.080765       0.020126       0.106782      -0.005439      -0.078623      -0.033179       0.111801              9.204283       6.329116      -1.245073       3.266565      11.371030      -0.173798       9.912702           0.018956
           45              C       4.303957       6.652484       2.757672      -0.022292      37.404932 0.41906452E+03  0.96830563E+04                                 9.643790                            6.763764       0.065467       2.033566                    0.999253      26.739845      74.213078       0.647511       0.409381      -1.077470       0.045986       0.003809       0.008607       0.046940      -0.009167      -0.001330       0.003890      -0.018495      -0.009554      -0.011437      -0.004077       0.015514             11.961573      19.400910       1.665656      -0.580711       6.129620       2.586497      10.354188          -0.004355
           46              C       5.321565       6.287284       1.891457      -0.120265      36.511630 0.44391496E+03  0.10544510E+05                                 9.721223                            7.154448      -0.107276       1.935540                    0.999522      29.918253      87.903464       0.596342       0.432398      -1.048880       0.003465       0.006837       0.023832       0.025034       0.003141       0.017764      -0.014554      -0.083999       0.044507      -0.054516       0.011854       0.042662             11.588710      18.576358       0.479444      -2.870720       5.919120       2.172469      10.270651           0.005025
           47              C       6.641012       6.553322       2.207102      -0.046315      38.191812 0.43227639E+03  0.10065243E+05                                 9.752863                            6.858276       0.140140       2.048635                    0.999318      27.149710      75.617993       0.644679       0.408037      -1.078452      -0.040207       0.011036       0.033625       0.053563       0.007866       0.006266       0.003867      -0.004029      -0.011193      -0.008836      -0.004071       0.012906             12.083756      17.034007      -0.314956      -3.368202       6.613358       3.556866      12.603902           0.000078
           48              C       6.941163       7.163368       3.413056      -0.093723      33.897168 0.43330563E+03  0.10241537E+05                                 9.306705                            7.101280      -0.133029       1.936340                    0.999392      29.498667      86.762338       0.593779       0.436426      -1.045318      -0.024633      -0.004308      -0.005486       0.025601       0.007104       0.017665      -0.013800      -0.007691      -0.050511      -0.032199       0.014431       0.017768             10.636735      13.705405       0.620320      -1.866751       6.568386       3.198067      11.636415           0.005390
           49              C       5.926003       7.516755       4.268429      -0.088551      31.618198 0.39247703E+03  0.89889797E+04                                 8.649803                            6.576486       0.297070       2.078002                    0.999776      28.175589      79.798543       0.647150       0.413242      -1.066853      -0.006356      -0.012520      -0.024048       0.027847       0.006393       0.002813       0.023775       0.019474       0.042230      -0.030254       0.002051       0.028203              9.841846      13.532196       0.978347      -1.126700       5.702781       2.524927      10.290560          -0.001209
           50              C       4.611452       7.273124       3.943146      -0.086965      32.257313 0.41442387E+03  0.96737630E+04                                 8.955916                            6.902080       0.009011       1.985421                    0.999584      28.959257      84.275772       0.608708       0.431069      -1.049959       0.018966      -0.008919      -0.009915       0.023185      -0.014283      -0.020609      -0.011202      -0.030649       0.008331      -0.036270       0.015268       0.021002             10.117644      14.142138       1.400121      -0.108089       5.849126       2.604146      10.361670           0.004862
           51              C       2.875164       6.391023       2.391428       0.599709      24.156963 0.25373570E+03  0.52755661E+04                                 7.730952                            5.656316      -0.159966       1.998753                    0.999386      22.523260      63.273654       0.623019       0.472843      -1.018889      -0.056779      -0.006294      -0.011870       0.058347      -0.006134      -0.023468      -0.069278      -0.133268       0.072280      -0.087881      -0.022923       0.110805              9.304025      14.172625       1.319412       0.588768       6.362574       2.521298       7.376877           0.019130
           52              C       7.738212       6.174395       1.262578       0.654979      23.548351 0.22382488E+03  0.45149494E+04                                 7.593060                            5.340721      -0.015625       2.068642                    0.999348      21.362402      59.322976       0.635388       0.477884      -1.015080       0.056356      -0.016765      -0.045728       0.074486      -0.017130       0.040005      -0.072992      -0.103290      -0.005428      -0.078628      -0.033175       0.111803              9.204271      11.657414       0.155768      -0.998648       6.042721       3.115004       9.912677           0.018950
           53              O       5.107853       2.166865       9.035623      -0.615239      37.289868 0.57475138E+03  0.14091306E+05                                 8.869788                            7.432516       0.252323       2.109252                    0.997607      28.915974      77.511806       0.693126       0.360432      -1.134466       0.005092       0.043352      -0.013279       0.045625      -0.029524      -0.006852      -0.048726       0.086885      -0.024769      -0.081032       0.023007       0.058025             10.029354       9.250508      -3.324581       3.107334      11.404911      -2.710877       9.432643           0.059824
           54              O       3.565493       2.426096       7.496556      -0.531728      32.236350 0.47633547E+03  0.11105841E+05                                 7.997608                            6.717809       0.547590       2.244527                    0.996689      26.725509      69.108734       0.739425       0.355282      -1.142338      -0.023637       0.028615       0.020158       0.042236       0.053682      -0.007323       0.013401       0.045060       0.079013      -0.073701       0.028548       0.045153              8.907226       6.803982       1.521474       2.777468      10.368767       2.834634       9.548929           0.033607
           55              O       2.227886       7.057462       6.318672      -0.593150      43.593132 0.56251102E+03  0.13686129E+05                                 9.779449                            7.329201       0.221218       2.120732                    0.995514      27.909153      73.977625       0.702980       0.358108      -1.138880       0.044967       0.015993       0.031436       0.057149       0.013389      -0.035736       0.033392       0.071113       0.072005      -0.068459       0.006793       0.061666             11.543213       9.351328       1.161486       5.789662       8.173612       3.207604      17.104699           0.059529
           56              O       5.574076      -1.245439       7.541734      -0.572380      41.023913 0.55000990E+03  0.13292223E+05                                 9.448588                            7.248775       0.285613       2.154637                    0.994732      27.401746      72.126558       0.707439       0.358253      -1.140030       0.001366      -0.045751       0.013490       0.047718       0.013924      -0.050164       0.029756       0.007158      -0.107264      -0.076676       0.025769       0.050906             11.322228       8.225644      -2.653647       0.725410      18.573663       1.866292       7.167376           0.042382
           57              O       3.356020      -0.105064       9.035623      -0.615227      37.289258 0.57473966E+03  0.14090952E+05                                 8.869722                            7.432462       0.252409       2.109287                    0.997607      28.915560      77.510596       0.693125       0.360434      -1.134463      -0.040639      -0.015950       0.013237       0.045619      -0.047073      -0.045390      -0.019008      -0.046613      -0.024771      -0.081035       0.023004       0.058031             10.029275      12.900589      -2.364924      -3.411856       7.754665       2.315921       9.432572           0.059813
           58              O       2.713143       1.320693      10.574691      -0.531745      32.237051 0.47634810E+03  0.11106212E+05                                 7.997736                            6.717907       0.547633       2.244536                    0.996689      26.725799      69.109789       0.739417       0.355283      -1.142337      -0.033716       0.015591      -0.020164       0.042266       0.035656       0.014816      -0.003671      -0.092032       0.079009      -0.073694       0.028545       0.045149              8.907378       9.390198       2.201406       2.035309       7.782851       3.406996       9.549085           0.033616
           59              O      -2.106119       1.436748      11.752575      -0.593140      43.592531 0.56250224E+03  0.13685859E+05                                 9.779356                            7.329141       0.221214       2.120735                    0.995514      27.908934      73.976855       0.702983       0.358107      -1.138881      -0.004014      -0.047551      -0.031431       0.057141      -0.005826       0.041385      -0.026072      -0.075102       0.072004      -0.068468       0.006798       0.061669             11.543089       7.678441       0.721697       1.630078       9.846330       6.414872      17.104496           0.059532
           60              O       6.774723       0.311663      10.529513      -0.572386      41.024317 0.55001666E+03  0.13292427E+05                                 9.448651                            7.248820       0.285600       2.154632                    0.994732      27.401946      72.127189       0.707437       0.358253      -1.140030       0.044619       0.010299      -0.013510       0.047743       0.010364       0.041540      -0.040952      -0.019936      -0.107255      -0.076681       0.025769       0.050913             11.322310      19.209906       0.234120       1.620524       7.589601       1.176114       7.167422           0.042391
           61              O       0.225524       4.749920       3.011874      -0.615228      37.289921 0.57475167E+03  0.14091321E+05                                 8.869814                            7.432532       0.252319       2.109252                    0.997607      28.915895      77.511721       0.693123       0.360433      -1.134464      -0.005081      -0.043345       0.013254       0.045611      -0.029525      -0.006846      -0.048731       0.086880      -0.024769      -0.081034       0.023007       0.058027             10.029391       9.250549      -3.324605       3.107351      11.404967      -2.710897       9.432658           0.059805
           62              O       1.767884       4.490689       4.550942      -0.531733      32.237048 0.47634785E+03  0.11106204E+05                                 7.997720                            6.717893       0.547578       2.244516                    0.996689      26.725866      69.109920       0.739421       0.355282      -1.142338       0.023639      -0.028618      -0.020164       0.042242       0.053682      -0.007320       0.013399       0.045054       0.079014      -0.073699       0.028547       0.045152              8.907360       6.804069       1.521499       2.777509      10.368957       2.834685       9.549055           0.033609
           63              O       3.105491      -0.140677       5.728826      -0.593135      43.592463 0.56250033E+03  0.13685806E+05                                 9.779363                            7.329140       0.221236       2.120745                    0.995513      27.908832      73.976639       0.702982       0.358108      -1.138879      -0.044961      -0.015988      -0.031431       0.057140       0.013392      -0.035734       0.033394       0.071118       0.072006      -0.068462       0.006798       0.061664             11.543103       9.351244       1.161479       5.789601       8.173544       3.207573      17.104522           0.059524
           64              O      -0.240699       8.162224       4.505764      -0.572384      41.024871 0.55002435E+03  0.13292667E+05                                 9.448751                            7.248882       0.285588       2.154623                    0.994732      27.402083      72.127819       0.707432       0.358254      -1.140029      -0.001364       0.045758      -0.013495       0.047726       0.013922      -0.050164       0.029759       0.007161      -0.107251      -0.076674       0.025766       0.050908             11.322449       8.225807      -2.653740       0.725427      18.574053       1.866317       7.167487           0.042386
           65              O       1.977357       7.021849       3.011874      -0.615230      37.290044 0.57475415E+03  0.14091403E+05                                 8.869864                            7.432571       0.252372       2.109271                    0.997607      28.915832      77.511713       0.693117       0.360435      -1.134462       0.040627       0.015938      -0.013260       0.045612      -0.047072      -0.045387      -0.019009      -0.046603      -0.024763      -0.081031       0.023005       0.058026             10.029453      12.900863      -2.364962      -3.411915       7.754782       2.315958       9.432714           0.059818
           66              O       2.620234       5.596092       1.472807      -0.531738      32.236748 0.47634258E+03  0.11106050E+05                                 7.997679                            6.717862       0.547617       2.244533                    0.996689      26.725671      69.109327       0.739421       0.355283      -1.142337       0.033686      -0.015583       0.020160       0.042238       0.035662       0.014820      -0.003671      -0.092031       0.079018      -0.073700       0.028548       0.045152              8.907313       9.390141       2.201392       2.035289       7.782799       3.406961       9.548998           0.033613
           67              O       7.439496       5.480037       0.294923      -0.593145      43.593475 0.56251583E+03  0.13686282E+05                                 9.779523                            7.329248       0.221216       2.120732                    0.995514      27.909221      73.978015       0.702975       0.358109      -1.138879       0.004026       0.047566       0.031445       0.057162      -0.005828       0.041380      -0.026074      -0.075092       0.071990      -0.068459       0.006792       0.061666             11.543308       7.678574       0.721697       1.630088       9.846503       6.415024      17.104845           0.059538
           68              O      -1.441346       6.605122       1.517985      -0.572368      41.023992 0.55001024E+03  0.13292239E+05                                 9.448625                            7.248792       0.285540       2.154618                    0.994731      27.401711      72.126583       0.707436       0.358255      -1.140028      -0.044595      -0.010308       0.013505       0.047722       0.010366       0.041543      -0.040952      -0.019930      -0.107263      -0.076685       0.025775       0.050911             11.322290      19.209895       0.234137       1.620529       7.589578       1.176106       7.167397           0.042391

******************************************************
Auxiliary information for the entire system
The total spin magnetic moment of the unit cell is   19.998549
The total net atomic charge of the unit cell is   -0.000000
Accuracy of reproducing the electrostatic potential in the unit cell:
  The inner radius (bohr) =    5.0000
  The outer radius (bohr) =   12.0000
  Valid grid points have density less than (e/(bohr^3)) =    0.0001
  The number of valid grid points were=        75615
  The rms potential error without charges in kcal/mol is=      3.76167
  The rms potential error with partial charges in kcal/mol is=      0.40777
  The RRMSE value at monopole order=      0.10840
  The rms potential error with partial charges and cloud penetration in kcal/mol is=      0.39667
  The RRMSE value at monopole order with cloud penetration is=      0.10545
  The rms potential error with partial charges and atomic dipoles in kcal/mol is=      0.38944
  The RRMSE value at dipole order=      0.10353
  The rms potential error with partial charges, atomic dipoles and cloud penetration in kcal/mol is=      0.37988
  The RRMSE value at dipole order with cloud penetration=      0.10099

******************************************************
The electron densities and ab initio electrostatic potential were computed in VASP using the PBE functional and
projector augmented wave method. See the main text of the journal article for a description of computational details.
The atomic charges, dipoles, and quadrupoles were computed with the DDEC6 method as described in
(a) T. A. Manz and N. Gabaldon Limas, RSC Adv. 6 (2016) 47771-47801 DOI: 10.1039/c6ra04656h
(b) N. Gabaldon Limas and T. A. Manz, RSC Adv. 8 (2018) 2678-2707 DOI: 10.1039/c7ra11829e.
For each atom in the material, the electron cloud parameters were fit to the spherically averaged atom-in-material
electron density using radial positions for which this density was between 10^-4 and 10^-2 electrons per cubic bohr.
The polarizabilities, dispersion coefficients, and quantum Drude oscillator (QDO) parameters were fit using the MCLF method.
The magnetic structure of the system was optimized in VASP from the default ferromagnetic initial guess using spin polarization.
The atomic spin moments (ASMs) were computed on this optimized magnetic structure using the DDEC6 partition as inputs
to the method of T. A. Manz and D. S. Sholl, J. Chem. Theory Comput. 7 (2011) 4146-4164 DOI: 10.1021/ct200539n.
The RMSE and RRMSE were computed using a uniform grid with Ewald summation.
