# Supplementary material for: A collection of forcefield precursors for metal–organic frameworks
Source: RSC Adv. 2019 Nov 13;9(63):36492–507. doi: 10.1039/c9ra07327b (PMC9075174; doi:10.1039/c9ra07327b)
Supplement: RA-009-C9RA07327B-s3631 [file RA-009-C9RA07327B-s3631.xyz]

   84
jmolscript: load "" {1 1 1} spacegroup "x,y,z" unitcell [{     14.651800     0.000000     0.000000 }, {      0.000000    14.651800     0.000000 }, {      0.000000     0.000000    14.651800 }]
Co    14.003604     7.974096     6.677704     0.978085
Co    11.960704    10.016996     4.634804     0.889639
Co     7.974096     6.677704    14.003604     0.978036
Co    10.016996     4.634804    11.960704     0.889924
Co     0.648196     0.648196     0.648196     0.978082
Co     2.691096     2.691096     2.691096     0.889743
Co     6.677704    14.003604     7.974096     0.978049
Co     4.634804    11.960704    10.016996     0.889894
H     11.021084     6.884881     2.391174     0.123571
H     10.956616     7.766919     9.717074     0.123573
H      3.630716    14.210781     4.934726     0.123576
H      3.695184     0.441019    12.260626     0.123573
H      2.391174    11.021084     6.884881     0.123574
H      9.717074    10.956616     7.766919     0.123571
H      4.934726     3.630716    14.210781     0.123571
H     12.260626     3.695184     0.441019     0.123577
H      6.884881     2.391174    11.021084     0.123573
H      7.766919     9.717074    10.956616     0.123571
H     14.210781     4.934726     3.630716     0.123574
H      0.441019    12.260626     3.695184     0.123576
C     12.735345     7.120775     4.288582     0.607949
C     11.634994     6.193316     2.287146    -0.106180
C     12.648899     6.081962     3.170650    -0.012681
C      9.242355     7.531025    11.614482     0.607948
C     10.342706     8.458484     9.613046    -0.106178
C      9.328801     8.569838    10.496550    -0.012686
C      1.916455    14.446675     3.037318     0.607953
C      3.016806    13.519216     5.038754    -0.106178
C      2.002901    13.407862     4.155250    -0.012681
C      5.409445     0.205125    10.363218     0.607946
C      4.309094     1.132584    12.364654    -0.106178
C      5.322999     1.243938    11.481150    -0.012688
C      4.288582    12.735345     7.120775     0.607948
C      2.287146    11.634994     6.193316    -0.106178
C      3.170650    12.648899     6.081962    -0.012680
C     11.614482     9.242355     7.531025     0.607944
C      9.613046    10.342706     8.458484    -0.106178
C     10.496550     9.328801     8.569838    -0.012683
C      3.037318     1.916455    14.446675     0.607950
C      5.038754     3.016806    13.519216    -0.106181
C      4.155250     2.002901    13.407862    -0.012682
C     10.363218     5.409445     0.205125     0.607952
C     12.364654     4.309094     1.132584    -0.106180
C     11.481150     5.322999     1.243938    -0.012681
C      7.120775     4.288582    12.735345     0.607953
C      6.193316     2.287146    11.634994    -0.106178
C      6.081962     3.170650    12.648899    -0.012682
C      7.531025    11.614482     9.242355     0.607951
C      8.458484     9.613046    10.342706    -0.106181
C      8.569838    10.496550     9.328801    -0.012682
C     14.446675     3.037318     1.916455     0.607946
C     13.519216     5.038754     3.016806    -0.106172
C     13.407862     4.155250     2.002901    -0.012680
C      0.205125    10.363218     5.409445     0.607946
C      1.132584    12.364654     4.309094    -0.106168
C      1.243938    11.481150     5.322999    -0.012681
Cl     0.555303     6.770597     7.881203    -0.436793
Cl     6.770597     7.881203     0.555303    -0.436795
Cl    14.096497    14.096497    14.096497    -0.436767
Cl     7.881203     0.555303     6.770597    -0.436787
O     12.007150     8.095120     4.253418    -0.550843
O     13.728737     6.868764     5.112013    -0.538828
O      9.970550     6.556681    11.579318    -0.550883
O      8.248963     7.783036    12.437913    -0.538819
O      2.644650     0.769219     3.072482    -0.550856
O      0.923063    14.194664     2.213887    -0.538824
O      4.681250    13.882581    10.398382    -0.550879
O      6.402837     0.457136     9.539787    -0.538823
O      4.253418    12.007150     8.095120    -0.550879
O      5.112013    13.728737     6.868764    -0.538815
O     11.579318     9.970550     6.556681    -0.550841
O     12.437913     8.248963     7.783036    -0.538832
O      3.072482     2.644650     0.769219    -0.550859
O      2.213887     0.923063    14.194664    -0.538836
O     10.398382     4.681250    13.882581    -0.550884
O      9.539787     6.402837     0.457136    -0.538808
O      8.095120     4.253418    12.007150    -0.550884
O      6.868764     5.112013    13.728737    -0.538819
O      6.556681    11.579318     9.970550    -0.550875
O      7.783036    12.437913     8.248963    -0.538815
O      0.769219     3.072482     2.644650    -0.550860
O     14.194664     2.213887     0.923063    -0.538831
O     13.882581    10.398382     4.681250    -0.550842
O      0.457136     9.539787     6.402837    -0.538827

The following XYZ coordinates are in angstroms. Other properties are in atomic units.
The sperically averaged electron density of each atom fit to a function of the form exp(a - br)
eigen_1, eigen_2 and eigen_3 are the three eigenvalues of traceless quadrupole moment tensor
  atom number  atomic symbol              X              Y              Z     net charge C6 coefficient C8 coefficient C10 coefficient fluctuating dipole atomic polarizability isotropic forcefield polarizability              a              b squared Pearson coefficient          <r^3>          <r^4>         wp_QDO          m_QDO          q_QDO       dipole_x       dipole_y       dipole_z         dipole            Qxy            Qxz            Qyz     Q(x^2-y^2)  Q(3z^2 - R^2)        eigen_1        eigen_2        eigen_3 static polarizability      alpha(xx)      alpha(xy)      alpha(xz)      alpha(yy)      alpha(yz)      alpha(zz) atomic spin moment
            1             Co      14.003604       7.974096       6.677704       0.978085     104.571985 0.22002311E+04  0.72133407E+05                                16.806967                           14.248511       0.381248       1.991414                    0.997169      46.400632     124.163052       0.539928       0.346021      -1.198869       0.013844      -0.013840       0.013837       0.023972       0.030628      -0.030624       0.030592       0.000030       0.000105      -0.061229       0.030587       0.030642             19.636858      19.636867       1.194288      -1.194256      19.636870       1.194273      19.636837           3.004299
            2             Co      11.960704      10.016996       4.634804       0.889639     102.602831 0.21779468E+04  0.71367221E+05                                16.913883                           14.563885       0.295772       1.961789                    0.999578      46.186851     124.388787       0.511819       0.365206      -1.180386      -0.033595       0.033618      -0.033597       0.058203       0.148120      -0.148202       0.148073      -0.000070      -0.000092      -0.296263       0.148077       0.148186             19.126978      19.126950       1.831524      -1.831535      19.126994       1.831559      19.126989           2.504307
            3             Co       7.974096       6.677704      14.003604       0.978036     104.576801 0.22003517E+04  0.72138263E+05                                16.807270                           14.248718       0.381241       1.991405                    0.997169      46.402294     124.167800       0.539935       0.346012      -1.198878      -0.013841       0.013846       0.013848       0.023980       0.030610       0.030602      -0.030621      -0.000004      -0.000058      -0.061221       0.030596       0.030625             19.637269      19.637275       1.194346       1.194370      19.637209      -1.194386      19.637323           3.004373
            4             Co      10.016996       4.634804      11.960704       0.889924     102.556859 0.21766902E+04  0.71314652E+05                                16.907425                           14.558364       0.296180       1.961939                    0.999578      46.182124     124.359839       0.511993       0.365140      -1.180457       0.033606      -0.033598      -0.033603       0.058201       0.148026       0.147988      -0.148037       0.000012       0.000021      -0.296034       0.147992       0.148042             19.119664      19.119626       1.830878       1.830883      19.119705      -1.830890      19.119662           2.504990
            5             Co       0.648196       0.648196       0.648196       0.978082     104.574192 0.22002939E+04  0.72135724E+05                                16.806890                           14.248466       0.381258       1.991417                    0.997169      46.401593     124.164409       0.539945       0.346009      -1.198884      -0.013851      -0.013849      -0.013847       0.023987      -0.030595      -0.030614      -0.030624      -0.000023      -0.000062      -0.061222       0.030597       0.030625             19.636746      19.636694      -1.194312      -1.194275      19.636811      -1.194282      19.636734           3.004367
            6             Co       2.691096       2.691096       2.691096       0.889743     102.587917 0.21775402E+04  0.71350252E+05                                16.911868                           14.562166       0.295902       1.961840                    0.999578      46.185000     124.378831       0.511870       0.365188      -1.180406       0.033606       0.033596       0.033602       0.058200      -0.148106      -0.148097      -0.148132       0.000029      -0.000001      -0.296223       0.148098       0.148125             19.124692      19.124763      -1.831360      -1.831329      19.124663      -1.831338      19.124651           2.504922
            7             Co       6.677704      14.003604       7.974096       0.978049     104.575341 0.22003198E+04  0.72136931E+05                                16.807129                           14.248636       0.381239       1.991407                    0.997169      46.401855     124.166248       0.539936       0.346013      -1.198878       0.013842       0.013846      -0.013848       0.023981      -0.030630       0.030590       0.030618       0.000048      -0.000034      -0.061225       0.030589       0.030636             19.637063      19.637110      -1.194303       1.194345      19.637038       1.194317      19.637041           3.004386
            8             Co       4.634804      11.960704      10.016996       0.889894     102.565610 0.21769266E+04  0.71324681E+05                                16.908898                           14.559613       0.296063       1.961903                    0.999578      46.182037     124.363581       0.511944       0.365163      -1.180433      -0.033589      -0.033595       0.033613       0.058195      -0.148138       0.148038       0.148050      -0.000021       0.000130      -0.296151       0.148032       0.148119             19.121345      19.121311      -1.831040       1.831075      19.121320       1.831027      19.121404           2.504977
            9              H      11.021084       6.884881       2.391174       0.123571       1.149731 0.84882518E+01  0.84082248E+02                                 1.774972                            1.674566      -1.139286       2.345675                    0.997010       3.436978       9.482667       0.499117       1.238847      -0.718890      -0.027908       0.026857       0.003764       0.038914      -0.010224      -0.002783       0.000149       0.001887      -0.013825      -0.008756      -0.004085       0.012840              1.815892       1.871074      -0.392030       0.093550       1.934030       0.207193       1.642573           0.000008
           10              H      10.956616       7.766919       9.717074       0.123573       1.149703 0.84879118E+01  0.84077055E+02                                 1.774846                            1.674455      -1.139302       2.345663                    0.997010       3.436902       9.481992       0.499174       1.238733      -0.718915       0.027907      -0.026856       0.003764       0.038913      -0.010223       0.002783      -0.000149       0.001886      -0.013824      -0.008756      -0.004083       0.012839              1.815759       1.870935      -0.391987      -0.093537       1.933885      -0.207169       1.642458           0.000004
           11              H       3.630716      14.210781       4.934726       0.123576       1.149707 0.84879924E+01  0.84078527E+02                                 1.774898                            1.674502      -1.139286       2.345674                    0.997010       3.436915       9.482241       0.499147       1.238789      -0.718903       0.027908       0.026856      -0.003764       0.038914       0.010223      -0.002783      -0.000149       0.001887      -0.013825      -0.008756      -0.004084       0.012840              1.815815       1.870993       0.392006       0.093542       1.933947      -0.207179       1.642505          -0.000003
           12              H       3.695184       0.441019      12.260626       0.123573       1.149699 0.84878567E+01  0.84076186E+02                                 1.774824                            1.674436      -1.139309       2.345659                    0.997010       3.436886       9.481861       0.499184       1.238712      -0.718920      -0.027907      -0.026856      -0.003764       0.038913       0.010223       0.002783       0.000148       0.001886      -0.013824      -0.008756      -0.004083       0.012839              1.815736       1.870910       0.391981      -0.093534       1.933862       0.207165       1.642436          -0.000010
           13              H       2.391174      11.021084       6.884881       0.123574       1.149718 0.84880779E+01  0.84079428E+02                                 1.774893                            1.674497      -1.139300       2.345665                    0.997010       3.436931       9.482230       0.499155       1.238769      -0.718907       0.003765      -0.027908       0.026856       0.038913      -0.002783       0.000149      -0.010223      -0.007855       0.004081      -0.008756      -0.004083       0.012839              1.815809       1.642501       0.093542       0.207178       1.870986      -0.392003       1.933939           0.000006
           14              H       9.717074      10.956616       7.766919       0.123571       1.149715 0.84880826E+01  0.84079813E+02                                 1.774923                            1.674523      -1.139289       2.345673                    0.997010       3.436943       9.482402       0.499137       1.238808      -0.718898       0.003763       0.027908      -0.026857       0.038914       0.002783      -0.000149      -0.010223      -0.007857       0.004082      -0.008756      -0.004084       0.012840              1.815841       1.642527      -0.093544      -0.207184       1.871020      -0.392015       1.933976           0.000008
           15              H       4.934726       3.630716      14.210781       0.123571       1.149706 0.84879805E+01  0.84078313E+02                                 1.774890                            1.674494      -1.139294       2.345669                    0.997010       3.436925       9.482238       0.499151       1.238780      -0.718904      -0.003764       0.027908       0.026857       0.038914      -0.002783      -0.000149       0.010223      -0.007856       0.004082      -0.008756      -0.004084       0.012840              1.815806       1.642498       0.093541      -0.207178       1.870984       0.392003       1.933937          -0.000011
           16              H      12.260626       3.695184       0.441019       0.123577       1.149697 0.84878421E+01  0.84076066E+02                                 1.774828                            1.674439      -1.139300       2.345664                    0.997010       3.436877       9.481860       0.499181       1.238719      -0.718918      -0.003765      -0.027908      -0.026855       0.038913       0.002783       0.000148       0.010223      -0.007855       0.004082      -0.008756      -0.004083       0.012839              1.815740       1.642441      -0.093535       0.207165       1.870916       0.391981       1.933865          -0.000006
           17              H       6.884881       2.391174      11.021084       0.123573       1.149693 0.84878089E+01  0.84075662E+02                                 1.774824                            1.674436      -1.139299       2.345665                    0.997010       3.436882       9.481872       0.499181       1.238720      -0.718918       0.026855       0.003765      -0.027907       0.038913       0.000148      -0.010223      -0.002784       0.005969       0.009741      -0.008756      -0.004083       0.012839              1.815736       1.933860       0.207164      -0.391980       1.642437       0.093535       1.870911          -0.000009
           18              H       7.766919       9.717074      10.956616       0.123571       1.149712 0.84880252E+01  0.84078820E+02                                 1.774890                            1.674495      -1.139297       2.345667                    0.997010       3.436932       9.482244       0.499153       1.238775      -0.718906      -0.026856       0.003764       0.027908       0.038913      -0.000149      -0.010224       0.002783       0.005969       0.009742      -0.008756      -0.004084       0.012840              1.815807       1.933936      -0.207177      -0.392002       1.642499      -0.093542       1.870984           0.000001
           19              H      14.210781       4.934726       3.630716       0.123574       1.149724 0.84881395E+01  0.84080329E+02                                 1.774912                            1.674513      -1.139303       2.345664                    0.997010       3.436944       9.482333       0.499147       1.238785      -0.718903       0.026856      -0.003764       0.027907       0.038914      -0.000149       0.010223      -0.002783       0.005968       0.009742      -0.008756      -0.004084       0.012839              1.815830       1.933964      -0.207183       0.392012       1.642517       0.093542       1.871008           0.000001
           20              H       0.441019      12.260626       3.695184       0.123576       1.149715 0.84880542E+01  0.84079217E+02                                 1.774899                            1.674502      -1.139294       2.345669                    0.997010       3.436920       9.482231       0.499150       1.238780      -0.718905      -0.026857      -0.003763      -0.027908       0.038914       0.000149       0.010223       0.002783       0.005969       0.009744      -0.008756      -0.004084       0.012840              1.815816       1.933949       0.207179       0.392009       1.642504      -0.093541       1.870994           0.000005
           21              C      12.735345       7.120775       4.288582       0.607949      24.536429 0.25351161E+03  0.52414103E+04                                 7.769041                            5.616459      -0.015717       2.055247                    0.999437      21.904232      60.291136       0.634888       0.466615      -1.027798      -0.002591       0.043640       0.053157       0.068825       0.039935      -0.058856      -0.067834       0.083408      -0.031774      -0.092991      -0.024201       0.117193              9.823265       6.637335      -0.938137       1.880476      11.620955       5.400191      11.211503          -0.005204
           22              C      11.634994       6.193316       2.287146      -0.106180      34.623469 0.40195300E+03  0.93047126E+04                                 9.353951                            6.772529      -0.101800       1.944888                    0.999501      29.011529      83.883421       0.618331       0.427915      -1.052628       0.006216      -0.022693      -0.007629       0.024735       0.002835      -0.046694      -0.034198      -0.005314      -0.065225      -0.064936       0.008868       0.056068             11.563515      10.577914      -0.384070       5.301536       9.620257       4.528203      14.492375          -0.004492
           23              C      12.648899       6.081962       3.170650      -0.012681      39.353703 0.39470967E+03  0.89553491E+04                                 9.905025                            6.494936       0.172272       2.069432                    0.999377      26.141723      71.126968       0.673594       0.400777      -1.086769       0.008541      -0.031938      -0.023591       0.040614      -0.001201       0.008398      -0.012592       0.011066      -0.014358      -0.017754       0.002404       0.015351             13.595219       9.954941      -1.989551       2.922410      15.376278       7.964993      15.454438           0.008557
           24              C       9.242355       7.531025      11.614482       0.607948      24.536416 0.25351081E+03  0.52414034E+04                                 7.769123                            5.616504      -0.015763       2.055234                    0.999437      21.904243      60.291738       0.634875       0.466624      -1.027790       0.002598      -0.043640       0.053161       0.068828       0.039938       0.058859       0.067835       0.083412      -0.031769      -0.092993      -0.024204       0.117198              9.823395       6.637406      -0.938114      -1.880514      11.621060      -5.400297      11.211719          -0.005206
           25              C      10.342706       8.458484       9.613046      -0.106178      34.623372 0.40195157E+03  0.93046570E+04                                 9.353915                            6.772511      -0.101796       1.944887                    0.999501      29.011469      83.882726       0.618333       0.427914      -1.052630      -0.006216       0.022693      -0.007628       0.024734       0.002834       0.046695       0.034199      -0.005315      -0.065220      -0.064937       0.008868       0.056068             11.563484      10.577831      -0.383978      -5.301558       9.620184      -4.528233      14.492438          -0.004492
           26              C       9.328801       8.569838      10.496550      -0.012686      39.353906 0.39471044E+03  0.89553795E+04                                 9.905102                            6.494966       0.172268       2.069433                    0.999377      26.141721      71.127235       0.673588       0.400780      -1.086766      -0.008538       0.031940      -0.023590       0.040614      -0.001204      -0.008397       0.012591       0.011064      -0.014354      -0.017752       0.002402       0.015350             13.595370       9.954946      -1.989501      -2.922427      15.376456      -7.965189      15.454709           0.008557
           27              C       1.916455      14.446675       3.037318       0.607953      24.536333 0.25351072E+03  0.52413866E+04                                 7.769021                            5.616450      -0.015739       2.055239                    0.999437      21.904180      60.290933       0.634889       0.466615      -1.027798       0.002593       0.043641      -0.053156       0.068825      -0.039937      -0.058859       0.067836       0.083412      -0.031778      -0.092995      -0.024203       0.117198              9.823233       6.637323       0.938131       1.880471      11.620911      -5.400164      11.211464          -0.005211
           28              C       3.016806      13.519216       5.038754      -0.106178      34.623309 0.40195139E+03  0.93046538E+04                                 9.353893                            6.772500      -0.101791       1.944889                    0.999501      29.011464      83.882780       0.618335       0.427913      -1.052631      -0.006216      -0.022693       0.007628       0.024735      -0.002835      -0.046695       0.034198      -0.005312      -0.065225      -0.064937       0.008868       0.056068             11.563435      10.577822       0.384032       5.301501       9.620182      -4.528186      14.492301          -0.004509
           29              C       2.002901      13.407862       4.155250      -0.012681      39.353548 0.39470872E+03  0.89553181E+04                                 9.904985                            6.494920       0.172273       2.069432                    0.999377      26.141692      71.126741       0.673596       0.400776      -1.086770      -0.008542      -0.031937       0.023592       0.040615       0.001202       0.008398       0.012591       0.011067      -0.014359      -0.017754       0.002403       0.015351             13.595153       9.954871       1.989515       2.922389      15.376207      -7.964974      15.454383           0.008555
           30              C       5.409445       0.205125      10.363218       0.607946      24.536461 0.25351161E+03  0.52414198E+04                                 7.769115                            5.616502      -0.015771       2.055231                    0.999437      21.904239      60.291563       0.634877       0.466622      -1.027792      -0.002597      -0.043640      -0.053162       0.068829      -0.039937       0.058859      -0.067836       0.083411      -0.031767      -0.092993      -0.024204       0.117197              9.823377       6.637397       0.938129      -1.880497      11.621065       5.400281      11.211668          -0.005228
           31              C       4.309094       1.132584      12.364654      -0.106178      34.623100 0.40194899E+03  0.93045728E+04                                 9.353830                            6.772468      -0.101799       1.944886                    0.999501      29.011391      83.882111       0.618339       0.427912      -1.052633       0.006215       0.022693       0.007628       0.024735      -0.002835       0.046695      -0.034200      -0.005314      -0.065222      -0.064938       0.008868       0.056070             11.563353      10.577701       0.383984      -5.301459       9.620110       4.528185      14.492248          -0.004548
           32              C       5.322999       1.243938      11.481150      -0.012688      39.353764 0.39471013E+03  0.89553646E+04                                 9.905052                            6.494950       0.172260       2.069429                    0.999377      26.141720      71.127045       0.673591       0.400779      -1.086768       0.008539       0.031941       0.023589       0.040615       0.001203      -0.008397      -0.012592       0.011064      -0.014354      -0.017753       0.002402       0.015350             13.595281       9.954866       1.989501      -2.922367      15.376400       7.965144      15.454576           0.008539
           33              C       4.288582      12.735345       7.120775       0.607948      24.536335 0.25351017E+03  0.52413834E+04                                 7.769082                            5.616482      -0.015749       2.055239                    0.999437      21.904206      60.291460       0.634879       0.466621      -1.027793       0.053160      -0.002597       0.043640       0.068828      -0.058858      -0.067834       0.039938      -0.057594      -0.109232      -0.092993      -0.024204       0.117197              9.823329      11.211619       1.880502       5.400239       6.637375      -0.938117      11.620992          -0.005209
           34              C       2.287146      11.634994       6.193316      -0.106178      34.623406 0.40195201E+03  0.93046728E+04                                 9.353919                            6.772510      -0.101794       1.944888                    0.999501      29.011507      83.882957       0.618334       0.427914      -1.052630      -0.007627       0.006214      -0.022694       0.024735      -0.046696      -0.034198       0.002835      -0.029953       0.040578      -0.064936       0.008868       0.056069             11.563488      14.492414       5.301553       4.528222      10.577852      -0.384002       9.620198          -0.004493
           35              C       3.170650      12.648899       6.081962      -0.012680      39.353730 0.39470910E+03  0.89553371E+04                                 9.905054                            6.494944       0.172275       2.069435                    0.999377      26.141682      71.126968       0.673591       0.400779      -1.086767      -0.023590       0.008539      -0.031940       0.040615       0.008397      -0.012591      -0.001203      -0.012712      -0.009422      -0.017753       0.002403       0.015350             13.595284      15.454575       2.922422       7.965090       9.954930      -1.989513      15.376347           0.008555
           36              C      11.614482       9.242355       7.531025       0.607944      24.536635 0.25351363E+03  0.52414660E+04                                 7.769111                            5.616498      -0.015729       2.055242                    0.999437      21.904313      60.291562       0.634883       0.466618      -1.027796       0.053158       0.002591      -0.043639       0.068825       0.058856       0.067836       0.039935      -0.057589      -0.109223      -0.092993      -0.024201       0.117194              9.823373      11.211636      -1.880487      -5.400282       6.637382      -0.938142      11.621101          -0.005200
           37              C       9.613046      10.342706       8.458484      -0.106178      34.623313 0.40195144E+03  0.93046606E+04                                 9.353909                            6.772510      -0.101799       1.944888                    0.999501      29.011462      83.882959       0.618333       0.427914      -1.052629      -0.007632      -0.006219       0.022690       0.024734       0.046694       0.034200       0.002835      -0.029956       0.040584      -0.064937       0.008869       0.056068             11.563453      14.492311      -5.301481      -4.528208      10.577818      -0.384050       9.620228          -0.004483
           38              C      10.496550       9.328801       8.569838      -0.012683      39.353828 0.39471065E+03  0.89553808E+04                                 9.905063                            6.494954       0.172261       2.069429                    0.999377      26.141749      71.127180       0.673591       0.400779      -1.086767      -0.023592      -0.008542       0.031938       0.040615      -0.008399       0.012592      -0.001202      -0.012709      -0.009418      -0.017754       0.002403       0.015351             13.595292      15.454548      -2.922381      -7.965113       9.954914      -1.989535      15.376413           0.008560
           39              C       3.037318       1.916455      14.446675       0.607950      24.536380 0.25351118E+03  0.52413992E+04                                 7.769042                            5.616462      -0.015755       2.055234                    0.999437      21.904187      60.290998       0.634887       0.466616      -1.027797      -0.053159       0.002593       0.043640       0.068826      -0.058859       0.067837      -0.039937      -0.057591      -0.109228      -0.092995      -0.024203       0.117198              9.823262      11.211506       1.880472      -5.400187       6.637340       0.938138      11.620942          -0.005227
           40              C       5.038754       3.016806      13.519216      -0.106181      34.623273 0.40195132E+03  0.93046508E+04                                 9.353884                            6.772501      -0.101805       1.944885                    0.999501      29.011457      83.882726       0.618335       0.427913      -1.052631       0.007629      -0.006217      -0.022692       0.024735      -0.046695       0.034199      -0.002835      -0.029955       0.040585      -0.064938       0.008869       0.056069             11.563416      14.492276       5.301486      -4.528175      10.577803       0.384034       9.620170          -0.004549
           41              C       4.155250       2.002901      13.407862      -0.012682      39.353438 0.39470763E+03  0.89552867E+04                                 9.904966                            6.494910       0.172266       2.069431                    0.999377      26.141652      71.126594       0.673597       0.400776      -1.086770       0.023591      -0.008541      -0.031939       0.040615       0.008398       0.012592       0.001202      -0.012710      -0.009420      -0.017754       0.002403       0.015351             13.595125      15.454346       2.922353      -7.964971       9.954831       1.989519      15.376197           0.008538
           42              C      10.363218       5.409445       0.205125       0.607952      24.536304 0.25350988E+03  0.52413752E+04                                 7.769072                            5.616476      -0.015750       2.055239                    0.999437      21.904195      60.291394       0.634880       0.466621      -1.027793      -0.053159      -0.002597      -0.043642       0.068828       0.058859      -0.067834      -0.039938      -0.057594      -0.109233      -0.092993      -0.024205       0.117198              9.823315      11.211597      -1.880492       5.400233       6.637368       0.938119      11.620980          -0.005216
           43              C      12.364654       4.309094       1.132584      -0.106180      34.623332 0.40195130E+03  0.93046433E+04                                 9.353889                            6.772496      -0.101790       1.944889                    0.999501      29.011467      83.882516       0.618336       0.427913      -1.052632       0.007626       0.006213       0.022695       0.024735       0.046695      -0.034198      -0.002834      -0.029954       0.040581      -0.064936       0.008868       0.056068             11.563445      14.492373      -5.301554       4.528192      10.577824       0.383981       9.620137          -0.004517
           44              C      11.481150       5.322999       1.243938      -0.012681      39.353741 0.39470921E+03  0.89553402E+04                                 9.905055                            6.494944       0.172278       2.069436                    0.999377      26.141687      71.126982       0.673591       0.400779      -1.086767       0.023590       0.008539       0.031940       0.040614      -0.008397      -0.012590       0.001203      -0.012713      -0.009420      -0.017752       0.002402       0.015350             13.595288      15.454573      -2.922420       7.965092       9.954935       1.989517      15.376355           0.008554
           45              C       7.120775       4.288582      12.735345       0.607953      24.536290 0.25350994E+03  0.52413739E+04                                 7.769055                            5.616468      -0.015758       2.055236                    0.999437      21.904175      60.291213       0.634882       0.466620      -1.027794       0.043642       0.053159      -0.002597       0.068828      -0.067835       0.039939      -0.058859      -0.025819       0.141009      -0.092994      -0.024205       0.117199              9.823286      11.620930       5.400207      -0.938115      11.211571       1.880493       6.637358          -0.005226
           46              C       6.193316       2.287146      11.634994      -0.106178      34.623208 0.40195005E+03  0.93046070E+04                                 9.353867                            6.772488      -0.101797       1.944887                    0.999501      29.011406      83.882305       0.618336       0.427913      -1.052632      -0.022694      -0.007627       0.006214       0.024735      -0.034199       0.002835      -0.046696       0.035270       0.024639      -0.064938       0.008869       0.056069             11.563410       9.620108       4.528177      -0.383975      14.492333       5.301535      10.577790          -0.004545
           47              C       6.081962       3.170650      12.648899      -0.012682      39.353574 0.39470818E+03  0.89553073E+04                                 9.905012                            6.494928       0.172272       2.069434                    0.999377      26.141655      71.126759       0.673594       0.400778      -1.086768      -0.031939      -0.023590       0.008539       0.040614      -0.012590      -0.001203       0.008396       0.001646       0.023779      -0.017752       0.002403       0.015349             13.595210      15.376258       7.965043      -1.989494      15.454495       2.922403       9.954878           0.008539
           48              C       7.531025      11.614482       9.242355       0.607951      24.536290 0.25351007E+03  0.52413740E+04                                 7.769036                            5.616457      -0.015748       2.055237                    0.999437      21.904174      60.291078       0.634885       0.466617      -1.027796      -0.043642       0.053157       0.002595       0.068826       0.067836       0.039938       0.058860      -0.025819       0.141010      -0.092996      -0.024204       0.117199              9.823259      11.620912      -5.400189      -0.938116      11.211525      -1.880486       6.637340          -0.005210
           49              C       8.458484       9.613046      10.342706      -0.106181      34.623521 0.40195369E+03  0.93047259E+04                                 9.353960                            6.772540      -0.101800       1.944886                    0.999501      29.011534      83.883228       0.618330       0.427916      -1.052628       0.022694      -0.007627      -0.006216       0.024735       0.034197       0.002834       0.046695       0.035269       0.024641      -0.064936       0.008869       0.056067             11.563535       9.620232      -4.528218      -0.384019      14.492445      -5.301583      10.577928          -0.004498
           50              C       8.569838      10.496550       9.328801      -0.012682      39.353564 0.39470803E+03  0.89553031E+04                                 9.905009                            6.494925       0.172279       2.069436                    0.999377      26.141657      71.126770       0.673594       0.400778      -1.086769       0.031937      -0.023592      -0.008542       0.040615       0.012590      -0.001202      -0.008397       0.001646       0.023782      -0.017753       0.002403       0.015350             13.595203      15.376254      -7.965004      -1.989527      15.454444      -2.922405       9.954911           0.008558
           51              C      14.446675       3.037318       1.916455       0.607946      24.536504 0.25351201E+03  0.52414290E+04                                 7.769113                            5.616500      -0.015753       2.055236                    0.999437      21.904256      60.291566       0.634879       0.466621      -1.027793       0.043639      -0.053160       0.002595       0.068826       0.067837      -0.039937      -0.058858      -0.025817       0.141000      -0.092994      -0.024203       0.117197              9.823375      11.621083      -5.400278       0.938136      11.211653       1.880494       6.637389          -0.005209
           52              C      13.519216       5.038754       3.016806      -0.106172      34.623116 0.40194864E+03  0.93045724E+04                                 9.353847                            6.772466      -0.101787       1.944892                    0.999501      29.011395      83.882447       0.618338       0.427912      -1.052632      -0.022693       0.007629      -0.006216       0.024735       0.034199      -0.002835      -0.046694       0.035267       0.024639      -0.064936       0.008868       0.056068             11.563377       9.620169      -4.528195       0.384035      14.492234       5.301437      10.577729          -0.004502
           53              C      13.407862       4.155250       2.002901      -0.012680      39.353754 0.39470980E+03  0.89553553E+04                                 9.905050                            6.494946       0.172265       2.069431                    0.999377      26.141711      71.127012       0.673592       0.400778      -1.086768      -0.031940       0.023589      -0.008539       0.040615       0.012592       0.001203       0.008398       0.001644       0.023773      -0.017753       0.002402       0.015351             13.595277      15.376386      -7.965121       1.989512      15.454559       2.922380       9.954885           0.008552
           54              C       0.205125      10.363218       5.409445       0.607946      24.536600 0.25351334E+03  0.52414581E+04                                 7.769100                            5.616492      -0.015729       2.055242                    0.999437      21.904304      60.291520       0.634883       0.466617      -1.027796      -0.043639      -0.053159      -0.002592       0.068826      -0.067835      -0.039934       0.058856      -0.025818       0.140990      -0.092991      -0.024201       0.117192              9.823353      11.621087       5.400264       0.938153      11.211598      -1.880473       6.637374          -0.005204
           55              C       1.132584      12.364654       4.309094      -0.106168      34.622933 0.40194677E+03  0.93045135E+04                                 9.353794                            6.772438      -0.101782       1.944893                    0.999501      29.011330      83.882048       0.618341       0.427910      -1.052633       0.022692       0.007631       0.006217       0.024735      -0.034200      -0.002834       0.046693       0.035268       0.024644      -0.064936       0.008868       0.056068             11.563296       9.620088       4.528125       0.384047      14.492113      -5.301409      10.577688          -0.004494
           56              C       1.243938      11.481150       5.322999      -0.012681      39.353898 0.39471168E+03  0.89554085E+04                                 9.905068                            6.494960       0.172259       2.069427                    0.999377      26.141787      71.127263       0.673591       0.400778      -1.086768       0.031939       0.023591       0.008541       0.040615      -0.012592       0.001202      -0.008399       0.001645       0.023771      -0.017754       0.002402       0.015351             13.595293      15.376404       7.965103       1.989539      15.454549      -2.922386       9.954926           0.008558
           57             Cl       0.555303       6.770597       7.881203      -0.436793     139.068602 0.37793341E+04  0.14341163E+06                                18.525248                           16.901348       1.027653       1.983636                    0.999263      74.681739     222.841222       0.569480       0.283438      -1.246431       0.136378      -0.136367       0.136359       0.236196      -0.050591       0.050595      -0.050644       0.000023       0.000045      -0.050647      -0.050573       0.101220             19.637583      19.637574      -5.068708       5.068708      19.637584      -5.068706      19.637591           0.179659
           58             Cl       6.770597       7.881203       0.555303      -0.436795     139.084352 0.37798753E+04  0.14343769E+06                                18.526990                           16.902881       1.027636       1.983633                    0.999262      74.683437     222.852572       0.569436       0.283449      -1.246416      -0.136346       0.136363       0.136373       0.236184      -0.050663      -0.050641       0.050622       0.000002      -0.000065      -0.050657      -0.050627       0.101284             19.639460      19.639494      -5.069262      -5.069276      19.639423       5.069258      19.639464           0.179722
           59             Cl      14.096497      14.096497      14.096497      -0.436767     139.065631 0.37792343E+04  0.14340676E+06                                18.524827                           16.900991       1.027698       1.983646                    0.999263      74.682018     222.840491       0.569493       0.283434      -1.246437      -0.136370      -0.136364      -0.136339       0.236178       0.050610       0.050675       0.050620      -0.000022       0.000082      -0.050675      -0.050595       0.101271             19.637114      19.637073       5.068540       5.068535      19.637125       5.068551      19.637143           0.179706
           60             Cl       7.881203       0.555303       6.770597      -0.436787     139.077597 0.37796452E+04  0.14342662E+06                                18.526247                           16.902235       1.027663       1.983641                    0.999263      74.682684     222.847685       0.569454       0.283445      -1.246422       0.136353       0.136350      -0.136379       0.236184       0.050635      -0.050620      -0.050643      -0.000004      -0.000115      -0.050653      -0.050612       0.101265             19.638652      19.638674       5.069021      -5.069012      19.638674      -5.069013      19.638608           0.179714
           61              O      12.007150       8.095120       4.253418      -0.550843      33.386165 0.46842671E+03  0.10888768E+05                                 8.151104                            6.618594       0.547447       2.217455                    0.999304      27.285214      70.724568       0.751360       0.350688      -1.144699       0.002057      -0.050376       0.003908       0.050570       0.012429      -0.063683      -0.039892       0.018744      -0.077931      -0.078787      -0.002318       0.081105              9.493132       6.632407      -2.399936      -0.376574      14.258212       4.094945       7.588775           0.036778
           62              O      13.728737       6.868764       5.112013      -0.538828      34.391699 0.51382062E+03  0.12206093E+05                                 8.387184                            6.969343       0.412434       2.176575                    0.998158      27.523457      71.788187       0.727340       0.354490      -1.143234       0.006812      -0.024883      -0.025741       0.036444       0.006947       0.020304      -0.023137       0.069429       0.048725      -0.053107       0.009717       0.043390              9.648471       7.994058       0.709168       3.932908       7.959255       3.488090      12.992100           0.067948
           63              O       9.970550       6.556681      11.579318      -0.550883      33.387912 0.46845737E+03  0.10889661E+05                                 8.151424                            6.618835       0.547377       2.217413                    0.999305      27.286121      70.727550       0.751342       0.350691      -1.144697      -0.002058       0.050387       0.003910       0.050580       0.012436       0.063676       0.039892       0.018748      -0.077922      -0.078777      -0.002326       0.081103              9.493542       6.632643      -2.400023       0.376587      14.258866      -4.095195       7.589119           0.036779
           64              O       8.248963       7.783036      12.437913      -0.538819      34.392088 0.51382571E+03  0.12206249E+05                                 8.387274                            6.969394       0.412473       2.176591                    0.998158      27.523402      71.788236       0.727335       0.354491      -1.143232      -0.006809       0.024883      -0.025731       0.036437       0.006939      -0.020307       0.023133       0.069432       0.048733      -0.053104       0.009709       0.043395              9.648605       7.994140       0.709200      -3.932985       7.959325      -3.488170      12.992350           0.067947
           65              O       2.644650       0.769219       3.072482      -0.550856      33.385969 0.46842436E+03  0.10888690E+05                                 8.151049                            6.618557       0.547445       2.217450                    0.999305      27.285338      70.724628       0.751366       0.350686      -1.144702      -0.002056      -0.050380      -0.003904       0.050573      -0.012428      -0.063680       0.039897       0.018745      -0.077944      -0.078789      -0.002315       0.081104              9.493062       6.632371       2.399915      -0.376570      14.258109      -4.094896       7.588707           0.036765
           66              O       0.923063      14.194664       2.213887      -0.538824      34.391516 0.51381744E+03  0.12205997E+05                                 8.387149                            6.969319       0.412468       2.176586                    0.998158      27.523423      71.788012       0.727342       0.354489      -1.143234      -0.006818      -0.024885       0.025737       0.036443      -0.006942       0.020309       0.023136       0.069428       0.048731      -0.053106       0.009709       0.043397              9.648426       7.994025      -0.709168       3.932883       7.959223      -3.488069      12.992030           0.067957
           67              O       4.681250      13.882581      10.398382      -0.550879      33.387312 0.46844719E+03  0.10889363E+05                                 8.151313                            6.618752       0.547367       2.217415                    0.999304      27.285878      70.726682       0.751349       0.350690      -1.144698       0.002056       0.050387      -0.003910       0.050580      -0.012430       0.063679      -0.039896       0.018745      -0.077922      -0.078784      -0.002321       0.081105              9.493404       6.632563       2.399997       0.376590      14.258647       4.095114       7.589001           0.036759
           68              O       6.402837       0.457136       9.539787      -0.538823      34.391239 0.51381212E+03  0.12205830E+05                                 8.387070                            6.969252       0.412446       2.176579                    0.998158      27.523370      71.787580       0.727351       0.354486      -1.143238       0.006807       0.024883       0.025734       0.036438      -0.006943      -0.020301      -0.023134       0.069436       0.048729      -0.053107       0.009717       0.043390              9.648333       7.993958      -0.709160      -3.932854       7.959114       3.488014      12.991926           0.067932
           69              O       4.253418      12.007150       8.095120      -0.550879      33.387894 0.46845668E+03  0.10889646E+05                                 8.151431                            6.618839       0.547348       2.217407                    0.999304      27.286024      70.727402       0.751340       0.350692      -1.144695       0.003914       0.002058      -0.050390       0.050583      -0.063684      -0.039891       0.012439      -0.048340       0.010838      -0.078783      -0.002329       0.081112              9.493551       7.589123      -0.376584       4.095199       6.632648      -2.400020      14.258883           0.036785
           70              O       5.112013      13.728737       6.868764      -0.538815      34.391853 0.51382205E+03  0.12206144E+05                                 8.387253                            6.969385       0.412492       2.176600                    0.998158      27.523272      71.787917       0.727332       0.354493      -1.143231      -0.025734       0.006811      -0.024883       0.036439       0.020307      -0.023136       0.006945      -0.010350      -0.128502      -0.053105       0.009712       0.043393              9.648566      12.992269       3.932966       3.488133       7.994127       0.709185       7.959302           0.067945
           71              O      11.579318       9.970550       6.556681      -0.550841      33.385836 0.46842109E+03  0.10888604E+05                                 8.151050                            6.618552       0.547458       2.217461                    0.999304      27.285086      70.724116       0.751363       0.350688      -1.144699       0.003900      -0.002057       0.050373       0.050566       0.063677       0.039899       0.012426      -0.048342       0.010865      -0.078789      -0.002311       0.081100              9.493070       7.588718       0.376576      -4.094908       6.632365      -2.399920      14.258126           0.036778
           72              O      12.437913       8.248963       7.783036      -0.538832      34.391409 0.51381573E+03  0.12205939E+05                                 8.387099                            6.969278       0.412407       2.176564                    0.998158      27.523494      71.788009       0.727349       0.354486      -1.143237      -0.025737      -0.006810       0.024887       0.036444      -0.020307       0.023137       0.006945      -0.010348      -0.128509      -0.053108       0.009713       0.043394              9.648367      12.991963      -3.932858      -3.488039       7.993972       0.709159       7.959165           0.067953
           73              O       3.072482       2.644650       0.769219      -0.550859      33.386260 0.46842920E+03  0.10888835E+05                                 8.151109                            6.618602       0.547434       2.217446                    0.999304      27.285410      70.724999       0.751361       0.350687      -1.144700      -0.003905      -0.002056      -0.050381       0.050573      -0.063680       0.039897      -0.012428      -0.048337       0.010850      -0.078787      -0.002317       0.081103              9.493138       7.588784      -0.376579      -4.094951       6.632413       2.399938      14.258218           0.036753
           74              O       2.213887       0.923063      14.194664      -0.538836      34.391018 0.51380946E+03  0.12205742E+05                                 8.386988                            6.969199       0.412424       2.176566                    0.998158      27.523563      71.787831       0.727359       0.354483      -1.143242       0.025738      -0.006811      -0.024883       0.036442       0.020301       0.023135      -0.006945      -0.010353      -0.128515      -0.053107       0.009718       0.043389              9.648218      12.991731       3.932791      -3.487948       7.993885      -0.709137       7.959037           0.067926
           75              O      10.398382       4.681250      13.882581      -0.550884      33.387525 0.46845126E+03  0.10889474E+05                                 8.151325                            6.618763       0.547382       2.217413                    0.999305      27.286106      70.727177       0.751351       0.350688      -1.144700      -0.003914       0.002060       0.050388       0.050582       0.063681      -0.039890      -0.012439      -0.048338       0.010834      -0.078779      -0.002330       0.081109              9.493416       7.588998       0.376581       4.095109       6.632579       2.400000      14.258669           0.036763
           76              O       9.539787       6.402837       0.457136      -0.538808      34.392186 0.51382724E+03  0.12206303E+05                                 8.387332                            6.969440       0.412508       2.176608                    0.998158      27.523250      71.788060       0.727326       0.354495      -1.143229       0.025734       0.006814       0.024882       0.036439      -0.020309      -0.023133      -0.006941      -0.010350      -0.128505      -0.053103       0.009707       0.043396              9.648676      12.992430      -3.933007       3.488221       7.994186      -0.709213       7.959410           0.067963
           77              O       8.095120       4.253418      12.007150      -0.550884      33.387658 0.46845369E+03  0.10889546E+05                                 8.151351                            6.618786       0.547366       2.217408                    0.999305      27.286133      70.727326       0.751349       0.350688      -1.144699      -0.050388       0.003913       0.002059       0.050581      -0.039891       0.012441      -0.063679       0.029588       0.067095      -0.078778      -0.002331       0.081110              9.493443      14.258699       4.095131      -2.400000       7.589037      -0.376582       6.632594           0.036760
           78              O       6.868764       5.112013      13.728737      -0.538819      34.391668 0.51381897E+03  0.12206041E+05                                 8.387177                            6.969327       0.412475       2.176591                    0.998158      27.523354      71.787822       0.727342       0.354489      -1.143235      -0.024881      -0.025735       0.006813       0.036439      -0.023135       0.006943       0.020308      -0.059075       0.079777      -0.053104       0.009710       0.043394              9.648474       7.959231       3.488098       0.709183      12.992132       3.932922       7.994059           0.067927
           79              O       6.556681      11.579318       9.970550      -0.550875      33.387148 0.46844456E+03  0.10889284E+05                                 8.151282                            6.618731       0.547364       2.217415                    0.999304      27.285806      70.726385       0.751350       0.350689      -1.144698       0.050386       0.003906      -0.002058       0.050579       0.039897       0.012433       0.063679       0.029597       0.067092      -0.078786      -0.002321       0.081106              9.493361      14.258577      -4.095090      -2.399970       7.588969       0.376576       6.632539           0.036776
           80              O       7.783036      12.437913       8.248963      -0.538815      34.391291 0.51381261E+03  0.12205851E+05                                 8.387116                            6.969286       0.412471       2.176592                    0.998158      27.523218      71.787341       0.727344       0.354489      -1.143235       0.024884      -0.025736      -0.006819       0.036443       0.023137       0.006942      -0.020309      -0.059079       0.079781      -0.053107       0.009710       0.043396              9.648395       7.959175      -3.488056       0.709172      12.992008      -3.932884       7.994002           0.067967
           81              O       0.769219       3.072482       2.644650      -0.550860      33.386723 0.46843641E+03  0.10889053E+05                                 8.151214                            6.618675       0.547424       2.217442                    0.999304      27.285503      70.725581       0.751353       0.350689      -1.144698      -0.050382      -0.003907      -0.002056       0.050575       0.039895      -0.012430      -0.063681       0.029596       0.067082      -0.078787      -0.002318       0.081105              9.493278      14.258458      -4.095032       2.399969       7.588890      -0.376583       6.632486           0.036773
           82              O      14.194664       2.213887       0.923063      -0.538831      34.391573 0.51381837E+03  0.12206021E+05                                 8.387139                            6.969307       0.412452       2.176578                    0.998158      27.523531      71.788237       0.727346       0.354487      -1.143236      -0.024885       0.025734      -0.006807       0.036440       0.023135      -0.006946       0.020305      -0.059080       0.079777      -0.053106       0.009714       0.043392              9.648416       7.959192      -3.488053      -0.709162      12.992041       3.932885       7.994015           0.067935
           83              O      13.882581      10.398382       4.681250      -0.550842      33.385491 0.46841554E+03  0.10888436E+05                                 8.150969                            6.618492       0.547485       2.217469                    0.999304      27.285041      70.723742       0.751370       0.350686      -1.144702       0.050373      -0.003902       0.002055       0.050566      -0.039899      -0.012420       0.063678       0.029597       0.067073      -0.078789      -0.002308       0.081097              9.492965      14.257960       4.094835       2.399915       7.588620       0.376577       6.632314           0.036773
           84              O       0.457136       9.539787       6.402837      -0.538827      34.391870 0.51382352E+03  0.12206183E+05                                 8.387224                            6.969373       0.412426       2.176573                    0.998158      27.523475      71.788368       0.727337       0.354491      -1.143233       0.024886       0.025737       0.006810       0.036443      -0.023134      -0.006941      -0.020305      -0.059085       0.079783      -0.053107       0.009713       0.043394              9.648523       7.959308       3.488131      -0.709178      12.992186      -3.932918       7.994076           0.067955

******************************************************
Auxiliary information for the entire system
The total spin magnetic moment of the unit cell is   23.997956
The total net atomic charge of the unit cell is   -0.000003
Accuracy of reproducing the electrostatic potential in the unit cell:
  The inner radius (bohr) =    5.0000
  The outer radius (bohr) =   12.0000
  Valid grid points have density less than (e/(bohr^3)) =    0.0001
  The number of valid grid points were=       404961
  The rms potential error without charges in kcal/mol is=      4.96684
  The rms potential error with partial charges in kcal/mol is=      0.93315
  The RRMSE value at monopole order=      0.18788
  The rms potential error with partial charges and cloud penetration in kcal/mol is=      0.92988
  The RRMSE value at monopole order with cloud penetration is=      0.18722
  The rms potential error with partial charges and atomic dipoles in kcal/mol is=      0.61003
  The RRMSE value at dipole order=      0.12282
  The rms potential error with partial charges, atomic dipoles and cloud penetration in kcal/mol is=      0.60415
  The RRMSE value at dipole order with cloud penetration=      0.12164

******************************************************
The electron densities and ab initio electrostatic potential were computed in VASP using the PBE functional and
projector augmented wave method. See the main text of the journal article for a description of computational details.
The atomic charges, dipoles, and quadrupoles were computed with the DDEC6 method as described in
(a) T. A. Manz and N. Gabaldon Limas, RSC Adv. 6 (2016) 47771-47801 DOI: 10.1039/c6ra04656h
(b) N. Gabaldon Limas and T. A. Manz, RSC Adv. 8 (2018) 2678-2707 DOI: 10.1039/c7ra11829e.
For each atom in the material, the electron cloud parameters were fit to the spherically averaged atom-in-material
electron density using radial positions for which this density was between 10^-4 and 10^-2 electrons per cubic bohr.
The polarizabilities, dispersion coefficients, and quantum Drude oscillator (QDO) parameters were fit using the MCLF method.
The magnetic structure of the system was optimized in VASP from the default ferromagnetic initial guess using spin polarization.
The atomic spin moments (ASMs) were computed on this optimized magnetic structure using the DDEC6 partition as inputs
to the method of T. A. Manz and D. S. Sholl, J. Chem. Theory Comput. 7 (2011) 4146-4164 DOI: 10.1021/ct200539n.
The RMSE and RRMSE were computed using a uniform grid with Ewald summation.
