# Supplementary material for: A collection of forcefield precursors for metal–organic frameworks
Source: RSC Adv. 2019 Nov 13;9(63):36492–507. doi: 10.1039/c9ra07327b (PMC9075174; doi:10.1039/c9ra07327b)
Supplement: RA-009-C9RA07327B-s3632 [file RA-009-C9RA07327B-s3632.xyz]

  168
jmolscript: load "" {1 1 1} spacegroup "x,y,z" unitcell [{     16.988100     0.000000     0.000000 }, {     -5.571417    16.048516     0.000000 }, {      3.774934     9.399643    13.637893 }]
Co     4.368237     5.731043     7.676906     0.913945
Co     3.652004     5.413702     4.550147     1.109708
Co    -0.987395    18.537588     6.017857     1.000173
Co    13.371626     5.819245     1.549674     0.913956
Co    11.307881     8.114226     0.619979     1.109735
Co    13.211545     9.021588     3.290005     1.000173
Co     9.406407    14.232051     8.368620     0.913970
Co     6.561532    15.428993     7.438925     1.109715
Co     6.328678    13.333035    10.108952     1.000182
Co     2.762039    13.366753     0.857960     0.914048
Co     6.601869    23.547095    11.369093     1.109712
Co     9.670406    23.625784    12.836803     1.000169
H     16.855716     6.813481     5.212403     0.132126
H     11.626313    22.186043     9.179666     0.137050
H     12.642531     3.700460     3.529487     0.480096
H     13.556957     7.045278     7.574486     0.138933
H     16.885493     4.242346     3.810427     0.128733
H     11.827899    17.585659     6.656656     0.130382
H      8.102325    18.732595     5.505617     0.116841
H     -1.089671    20.256335     6.873498     0.327945
H     -0.219154    17.606763    10.533909     0.132123
H      3.076433    15.694975    11.874513     0.137040
H      7.114836     6.414601     8.640969     0.480120
H      3.070260    17.381614     8.158188     0.138935
H     -0.351740    20.251035    11.785867     0.128738
H     -1.014113    10.976832     0.593248     0.130376
H      3.063761    21.664357    10.387983     0.116842
H     13.271763     7.332761     2.372993     0.327950
H      7.026764    13.805658     3.714962     0.132135
H      9.913633    11.319333     5.055567     0.137046
H      3.017061    10.547883     1.822023     0.480113
H      8.318258    10.772019     1.339241     0.138931
H      4.485258    13.063694     4.966921     0.128740
H      5.387548    10.082141     7.412195     0.130371
H      4.270253     9.373587     3.569037     0.116821
H      7.943849    13.830016     9.191940     0.327945
H      9.609799    10.614585    12.031349     0.132135
H      1.014179    17.162042     2.360719     0.137052
H     11.168889    15.615695    10.348433     0.480096
H      4.534025     4.255230     0.755539     0.138935
H     12.048495    11.429687    10.629374     0.128727
H     14.772589    11.831477    13.475602     0.130372
H     12.467250    14.974848    12.324564     0.116829
H      4.238243    13.759080     0.054552     0.327949
C     14.289175     7.682142     5.129212     0.543832
C     15.093702     7.092893     6.232517    -0.025406
C     16.473102     6.769037     6.060680    -0.117607
C     15.354681     6.682451     8.631422    -0.023970
C     16.664702     6.369279     8.454130    -0.106584
C     17.222850     6.402450     7.112161    -0.031176
C      1.716351     6.063898     6.898046     0.625535
C     14.476489     6.961552     7.476293    -0.113715
C     15.141771     3.500849     4.462319    -0.065690
C     16.515746     3.628000     4.402312    -0.064695
C     11.786877    18.917616     5.191946    -0.011944
C     11.263897    18.054559     6.086592    -0.098561
C      9.802743    17.846821     6.167055    -0.016769
C      9.025569    18.721156     5.384240    -0.121443
C     14.147232     4.338869     3.605859     0.610713
C     -3.680989    19.061571     5.163306     0.630415
C      9.146389    22.794890     9.925659     0.641815
C      9.248634    16.858472     7.068520     0.625368
C      0.528588    18.031972     7.963166     0.543819
C      1.283032    17.512189     9.134661    -0.025393
C      0.651340    17.304135    10.397530    -0.117617
C      3.252092    16.336210     9.989757    -0.023968
C      2.643048    16.150717    11.189891    -0.106589
C      1.301676    16.674721    11.389004    -0.031182
C     17.583922    16.461416    12.735064     0.625533
C      2.610568    17.138216     8.927365    -0.113719
C      1.246179    21.096254    10.921225    -0.065692
C      0.530187    20.501023    11.941339    -0.064727
C      1.082115    20.267911    13.186479    -0.011955
C      2.373365    20.584430    13.412868    -0.098508
C      3.176535    21.260249    12.372297    -0.016869
C      2.555495    21.380585    11.114883    -0.121361
C      0.678008    21.369926     9.497429     0.610702
C     13.532101    10.185754     0.681895     0.630412
C      4.552558    15.800217     9.663811     0.641818
C      4.536300    21.675466    12.646418     0.625439
C      6.870304    12.959825     1.144219     0.543820
C      7.608765    12.417574     2.315714    -0.025391
C      7.598140    13.082560     3.578583    -0.117633
C      9.365475    10.943092     3.170810    -0.023968
C      9.340965    11.579283     4.370945    -0.106580
C      8.406026    12.674615     4.570058    -0.031171
C      8.376040    13.411382     5.916118     0.625532
C      8.397433    11.286111     2.108418    -0.113721
C      4.210840    11.276956     4.102278    -0.065733
C      4.538333    12.148559     5.122393    -0.064738
C      4.939560    11.703607     6.367532    -0.011980
C      5.064026    10.379968     6.593921    -0.099423
C      4.688994     9.399579     5.553350    -0.013863
C      4.371638     9.946807     4.295936    -0.122316
C      3.765969    11.723951     2.678482     0.610717
C      5.334033    12.648412     7.500841     0.630419
C     10.298323     9.890337     2.844864     0.641815
C      4.742691     7.978846     5.827472     0.624580
C      7.947459    12.754289    11.948158     0.543830
C      8.767969    12.187508    13.051464    -0.025402
C      9.526302    10.990612    12.879626    -0.117613
C      5.466365     2.675926     1.812476    -0.023965
C      6.191851     1.541069     1.635183    -0.106583
C      6.343566     1.002913     0.293215    -0.031179
C      1.577882    15.762805     0.079100     0.625572
C      4.914690     3.414014     0.657346    -0.113705
C     12.177110    13.320147    11.281265    -0.065708
C     12.507600    11.980464    11.221258    -0.064702
C     13.500848    11.433404    12.010892    -0.011969
C     14.144653    12.210506    12.905538    -0.098487
C     13.861701    13.658975    12.986002    -0.016872
C     12.780843    14.106419    12.203187    -0.121370
C     11.059271    13.984843    10.424805     0.610706
C     13.863430     9.950040    11.982253     0.630416
C      5.197107     3.256611     3.106712     0.641813
C     10.838726     5.106932     0.249573     0.625426
O     13.082366     7.936394     5.279228    -0.515973
O     14.885492     7.939531     4.005449    -0.584404
O      2.143643     6.221581     5.748372    -0.606808
O      2.353152     5.780077     7.894976    -0.518918
O     14.784617     4.881255     2.578926    -0.474719
O     12.998295     4.385178     3.810427    -0.459224
O     -3.002975    18.542986     5.996582    -0.531266
O      2.324957     3.844771     4.300028    -0.620606
O      8.020415    16.995018     7.308547    -0.571957
O      7.880443    22.607808    10.075675    -0.581356
O      4.691578     4.595126     6.154781    -0.905094
O      9.905075    23.004446    10.881675    -0.552528
O     10.003360    15.946932     7.506296    -0.573282
O      1.092368    18.235162     6.874862    -0.515973
O     -0.742536    18.254631     8.102272    -0.584395
O     16.407053    16.836973    12.790980    -0.606803
O     18.208878    15.847640    13.579250    -0.518919
O     -0.645399    21.315567     9.523341    -0.474718
O      1.340935    21.669359     8.583690    -0.459212
O     14.099021     9.818710     1.665187    -0.531274
O     12.318087     9.908554     0.407773    -0.620621
O      5.228038    21.920565    11.623576    -0.571950
O      5.315671    16.345008     8.780076    -0.581357
O     12.448811     7.381620     2.197065    -0.905087
O      4.896742    14.806093    10.317066    -0.552542
O      1.130072    12.388167     0.210024    -0.573289
O      6.863250    12.360589     0.055915    -0.515978
O      6.243081    14.087621     1.283326    -0.584408
O      7.635288    14.399993     5.972033    -0.606799
O      9.160829    13.022285     6.760304    -0.518915
O      3.383297    12.991990     2.704394    -0.474712
O      3.700512    10.999489     1.764743    -0.459202
O      5.866702    12.233222     8.484133    -0.531273
O      5.197753    13.886192     7.226720    -0.620618
O      4.738011     7.244986     4.804630    -0.572066
O     10.033935     8.990762     1.961129    -0.581349
O      7.627797    14.591429     9.016011    -0.905077
O     11.350342     9.891222     3.498120    -0.552533
O      4.757479     7.593687     7.028970    -0.573365
O      7.311484    13.810967    12.098175    -0.515972
O      7.899875    12.106542    10.824396    -0.584406
O     10.915407     8.658561    12.567318    -0.606795
O      2.054850    15.254305     1.076030    -0.518955
O     10.755921    13.204832     9.397872    -0.474718
O     10.638718    15.055047    10.629374    -0.459218
O     14.575695     9.479600    12.815528    -0.531278
O     13.220225     9.266776    11.118974    -0.620625
O     10.306925     6.222438     0.489600    -0.571958
O      4.958662     4.513895     3.256729    -0.581354
O      7.716108    22.833476    12.973728    -0.905084
O     -0.323459    18.519675     4.062728    -0.552530
O     11.947369     4.692897     0.687350    -0.573286

The following XYZ coordinates are in angstroms. Other properties are in atomic units.
The sperically averaged electron density of each atom fit to a function of the form exp(a - br)
eigen_1, eigen_2 and eigen_3 are the three eigenvalues of traceless quadrupole moment tensor
  atom number  atomic symbol              X              Y              Z     net charge C6 coefficient C8 coefficient C10 coefficient fluctuating dipole atomic polarizability isotropic forcefield polarizability              a              b squared Pearson coefficient          <r^3>          <r^4>         wp_QDO          m_QDO          q_QDO       dipole_x       dipole_y       dipole_z         dipole            Qxy            Qxz            Qyz     Q(x^2-y^2)  Q(3z^2 - R^2)        eigen_1        eigen_2        eigen_3 static polarizability      alpha(xx)      alpha(xy)      alpha(xz)      alpha(yy)      alpha(yz)      alpha(zz) atomic spin moment
            1             Co       4.368237       5.731043       7.676906       0.913945     101.995216 0.21997005E+04  0.71936951E+05                                16.570714                           14.228853       0.460897       2.018028                    0.997689      45.972019     121.893654       0.542638       0.345150      -1.202538      -0.027841       0.008727      -0.011965       0.031535      -0.015881      -0.061885       0.018234      -0.038498       0.151720      -0.075607      -0.011349       0.086956             19.728926      20.269507      -2.115716       7.448717      18.388336      -1.714173      20.528933           2.706760
            2             Co       3.652004       5.413702       4.550147       1.109708      91.835531 0.17801885E+04  0.55224153E+05                                15.598848                           12.927892       0.524244       2.072057                    0.997084      42.411403     109.563890       0.560818       0.352063      -1.196455       0.021741       0.008891      -0.034309       0.041579      -0.012666       0.065668      -0.012926       0.219285      -0.139592      -0.090525      -0.064914       0.155440             18.935713      17.949231       0.447159      -4.161941      21.843955       5.177576      17.013954           2.870722
            3             Co      -0.987395      18.537588       6.017857       1.000173      96.085219 0.19709334E+04  0.62721387E+05                                16.082713                           13.568274       0.553634       2.059879                    0.997448      44.336536     116.033143       0.549483       0.350274      -1.197900       0.020562      -0.026140      -0.027214       0.042974       0.055748      -0.053360      -0.029834      -0.014743      -0.161370      -0.081873      -0.022641       0.104515             19.356281      20.570992      -3.538913       6.554583      14.015498      -1.945555      23.482351           2.820771
            4             Co      13.371626       5.819245       1.549674       0.913956     101.991730 0.21996237E+04  0.71933778E+05                                16.570213                           14.228527       0.460913       2.018033                    0.997689      45.971935     121.892666       0.542649       0.345146      -1.202542      -0.000488       0.011422      -0.029379       0.031525      -0.043273      -0.022229       0.048293       0.065100      -0.105356      -0.075369      -0.011540       0.086909             19.728097      15.100640      -1.478158       4.863072      20.096203      -4.308949      23.987449           2.706889
            5             Co      11.307881       8.114226       0.619979       1.109735      91.845335 0.17804144E+04  0.55233207E+05                                15.600327                           12.929064       0.524361       2.072099                    0.997084      42.412145     109.569738       0.560767       0.352082      -1.196433      -0.040811       0.004672       0.006484       0.041586       0.015080      -0.028968      -0.105532      -0.031920       0.265315      -0.090614      -0.064994       0.155607             18.937673      17.854451       0.139079      -4.366263      22.334106       4.773751      16.624460           2.870828
            6             Co      13.211545       9.021588       3.290005       1.000173      96.090648 0.19710409E+04  0.62725635E+05                                16.083292                           13.568619       0.553572       2.059861                    0.997448      44.336820     116.034485       0.549477       0.350273      -1.197901      -0.020867       0.026362       0.026774       0.042979       0.078076      -0.024685       0.015336       0.064834      -0.113099      -0.081837      -0.022597       0.104434             19.357166      16.686795      -4.560765       3.879924      17.435791      -5.566463      23.948913           2.820801
            7             Co       9.406407      14.232051       8.368620       0.913970     101.987200 0.21995151E+04  0.71928706E+05                                16.569195                           14.227776       0.460964       2.018052                    0.997689      45.971031     121.885502       0.542691       0.345127      -1.202569      -0.010951      -0.003273      -0.029382       0.031527      -0.054151      -0.053037       0.004988       0.002381      -0.105383      -0.075587      -0.011318       0.086905             19.726746      20.473315       0.387616       5.665448      14.720925      -3.180433      23.985998           2.706859
            8             Co       6.561532      15.428993       7.438925       1.109715      91.836429 0.17801792E+04  0.55223797E+05                                15.598982                           12.927898       0.524245       2.072062                    0.997084      42.411015     109.562850       0.560816       0.352065      -1.196454      -0.017796       0.037022       0.006480       0.041586       0.021717       0.090156       0.061853       0.006312       0.265428      -0.090560      -0.064972       0.155532             18.936029      21.764132       1.496391      -5.941353      18.420861       2.559577      16.623092           2.870752
            9             Co       6.328678      13.333035      10.108952       1.000182      96.064387 0.19704792E+04  0.62703105E+05                                16.079999                           13.566371       0.553627       2.059879                    0.997449      44.335751     116.026266       0.549544       0.350257      -1.197919      -0.031748       0.011072       0.026770       0.042978       0.041165      -0.022686       0.018151      -0.147743      -0.113104      -0.081906      -0.022531       0.104437             19.352468      20.176376      -3.346463       6.528787      13.938212      -1.839017      23.942817           2.820784
           10             Co       2.762039      13.366753       0.857960       0.914048     101.982784 0.21994025E+04  0.71923845E+05                                16.568425                           14.227153       0.461094       2.018101                    0.997688      45.970767     121.882371       0.542719       0.345114      -1.202585      -0.017355       0.023434      -0.011960       0.031518      -0.000602      -0.037638       0.052319       0.049735       0.151721      -0.075421      -0.011530       0.086951             19.725774      19.898492      -2.242643       4.061017      18.753005      -6.472979      20.525826           2.707099
           11             Co       6.601869      23.547095      11.369093       1.109712      91.841407 0.17802919E+04  0.55228400E+05                                15.599860                           12.928569       0.524285       2.072073                    0.997084      42.411302     109.566198       0.560782       0.352080      -1.196436      -0.001275      -0.023447      -0.034321       0.041585      -0.077962       0.033680      -0.057907      -0.156463      -0.139297      -0.090550      -0.064967       0.155517             18.937223      21.149912       1.558141      -6.256950      18.646461       2.233834      17.015296           2.870695
           12             Co       9.670406      23.625784      12.836803       1.000169      96.068059 0.19705633E+04  0.62706253E+05                                16.080277                           13.566576       0.553575       2.059861                    0.997448      44.335390     116.024557       0.549546       0.350253      -1.197926       0.031439      -0.010854      -0.027227       0.042983       0.048286       0.010523       0.060023      -0.057537      -0.161423      -0.081788      -0.022565       0.104353             19.352841      16.910536      -4.807206       3.986587      17.669709      -5.552469      23.478278           2.820737
           13              H      16.855716       6.813481       5.212403       0.132126       1.117420 0.85174961E+01  0.84932104E+02                                 1.779542                            1.708650      -1.148463       2.348110                    0.996306       3.502826       9.880454       0.477882       1.285363      -0.708206       0.017782       0.003719      -0.037623       0.041779       0.000045      -0.007547       0.000232       0.003328       0.039874      -0.008334      -0.007673       0.016007              1.804541       1.802439      -0.065188      -0.201091       1.481129      -0.045479       2.130057           0.000222
           14              H      11.626313      22.186043       9.179666       0.137050       1.091110 0.80817022E+01  0.78562004E+02                                 1.672423                            1.603819      -1.131375       2.361075                    0.997079       3.255755       8.709957       0.527907       1.193546      -0.730389       0.022883      -0.011671       0.034543       0.043047      -0.002076       0.009266      -0.009395       0.004423       0.022823      -0.011659      -0.005341       0.017000              1.685602       1.792315      -0.168674       0.211367       1.363077      -0.107556       1.901415           0.000087
           15              H      12.642531       3.700460       3.529487       0.480096       0.365993 0.20140652E+01  0.14078950E+02                                 0.882336                            0.861840      -1.271230       2.539021                    0.999705       1.649701       3.963996       0.633575       1.382965      -0.691699      -0.018523      -0.027630      -0.009215       0.034517       0.010260      -0.000754       0.012649      -0.001199      -0.044081      -0.021274       0.001221       0.020054              0.888204       0.923082       0.155406       0.088078       0.939853       0.049807       0.801679          -0.000261
           16              H      13.556957       7.045278       7.574486       0.138933       1.167307 0.88289586E+01  0.88138548E+02                                 1.778582                            1.699140      -1.253129       2.304196                    0.995647       3.403002       9.361669       0.500345       1.226254      -0.722228      -0.043606       0.000555       0.001702       0.043643       0.001122       0.000355       0.003123       0.019975      -0.028592      -0.011172      -0.003655       0.014827              1.802853       2.222319      -0.103914      -0.148205       1.416053      -0.013361       1.770186           0.000078
           17              H      16.885493       4.242346       3.810427       0.128733       1.117603 0.83708523E+01  0.82748275E+02                                 1.753265                            1.674215      -1.068459       2.386607                    0.997368       3.401034       9.417299       0.493438       1.255695      -0.715452       0.017523       0.028862      -0.027812       0.043744       0.006055      -0.006041      -0.011291      -0.012884       0.008015      -0.010657      -0.007411       0.018069              1.781647       1.774161       0.170960      -0.120307       1.795374      -0.360464       1.775404           0.000073
           18              H      11.827899      17.585659       6.656656       0.130382       1.098201 0.82034325E+01  0.80086024E+02                                 1.677667                            1.613536      -1.166411       2.338611                    0.996642       3.323897       8.926538       0.527172       1.190126      -0.730530       0.026153      -0.018491       0.025477       0.040927      -0.007039       0.007675      -0.004507       0.000478       0.016029      -0.010140      -0.003482       0.013622              1.687017       1.797646      -0.102047       0.209850       1.635284      -0.321040       1.628121           0.000195
           19              H       8.102325      18.732595       5.505617       0.116841       1.120249 0.84287309E+01  0.82684501E+02                                 1.684724                            1.622059      -1.131890       2.339661                    0.997178       3.384453       9.053735       0.533386       1.170583      -0.734981      -0.035938       0.003099       0.015958       0.039444      -0.003064      -0.003326       0.002596       0.020824      -0.020583      -0.009519      -0.005387       0.014906              1.699000       2.099467       0.031430      -0.082943       1.519912      -0.169020       1.477620          -0.000139
           20              H      -1.089671      20.256335       6.873498       0.327945       0.616732 0.42833797E+01  0.37270943E+02                                 1.326491                            1.306976      -1.732789       2.103856                    0.998227       3.393128      10.042792       0.470698       1.495478      -0.658061      -0.002087      -0.008619       0.012411       0.015253       0.002452      -0.006237      -0.004692       0.019184       0.003182      -0.011832      -0.001486       0.013318              1.349891       1.178564      -0.036159       0.034581       1.442333      -0.034500       1.428775           0.002619
           21              H      -0.219154      17.606763      10.533909       0.132123       1.117852 0.85211365E+01  0.84972785E+02                                 1.779581                            1.708681      -1.148506       2.348089                    0.996305       3.502789       9.878821       0.478044       1.284859      -0.708315      -0.039657       0.011843       0.005703       0.041779      -0.008948      -0.002646       0.000828       0.015493      -0.023053      -0.008343      -0.007654       0.015997              1.804579       2.115295      -0.244407      -0.113203       1.577824      -0.044804       1.720618           0.000224
           22              H       3.076433      15.694975      11.874513       0.137040       1.091245 0.80829723E+01  0.78577661E+02                                 1.672594                            1.603972      -1.131389       2.361069                    0.997079       3.255865       8.710516       0.527867       1.193587      -0.730381       0.022008      -0.020263       0.030957       0.043050      -0.003647       0.010586      -0.008764       0.007796       0.010609      -0.011662      -0.005339       0.017001              1.685778       1.652583      -0.225716       0.105202       1.515125      -0.260463       1.889628           0.000083
           23              H       7.114836       6.414601       8.640969       0.480120       0.366031 0.20143071E+01  0.14080942E+02                                 0.882366                            0.861868      -1.271243       2.539010                    0.999705       1.649680       3.963875       0.633597       1.382887      -0.691715       0.011748       0.032449      -0.000671       0.034517       0.010615      -0.010347       0.001897      -0.026943      -0.016749      -0.021276       0.001220       0.020056              0.888235       0.807242       0.111885       0.001934       1.060466      -0.072702       0.796998          -0.000252
           24              H       3.070260      17.381614       8.158188       0.138935       1.167263 0.88286116E+01  0.88134647E+02                                 1.778596                            1.699157      -1.253102       2.304213                    0.995648       3.402844       9.361360       0.500318       1.226326      -0.722214       0.020766       0.015695      -0.035033       0.043645       0.004899      -0.009317      -0.005814      -0.005590       0.017964      -0.011182      -0.003658       0.014839              1.802865       1.886289      -0.056820      -0.313526       1.519119      -0.175839       2.003188           0.000080
           25              H      -0.351740      20.251035      11.785867       0.128738       1.117590 0.83706458E+01  0.82744560E+02                                 1.753117                            1.674084      -1.068537       2.386569                    0.997367       3.401105       9.416968       0.493513       1.255529      -0.715485      -0.041504      -0.011803      -0.007183       0.043744       0.006106       0.006471       0.003012       0.020751      -0.024794      -0.010642      -0.007414       0.018056              1.781493       2.151596       0.222196       0.116277       1.531195      -0.061948       1.661687           0.000077
           26              H      -1.014113      10.976832       0.593248       0.130376       1.098094 0.82023488E+01  0.80072224E+02                                 1.677495                            1.613377      -1.166332       2.338639                    0.996641       3.323804       8.925899       0.527227       1.190049      -0.730547       0.015925      -0.011445       0.035922       0.040927      -0.005900       0.008086      -0.003411       0.001711       0.021288      -0.010139      -0.003488       0.013627              1.686841       1.677583       0.085282       0.233976       1.429265      -0.189271       1.953675           0.000195
           27              H       3.063761      21.664357      10.387983       0.116842       1.120173 0.84283100E+01  0.82682022E+02                                 1.684905                            1.622229      -1.131706       2.339735                    0.997180       3.384461       9.054806       0.533237       1.170887      -0.734910       0.027763       0.002715      -0.027885       0.039443       0.001414      -0.010587      -0.003200       0.001822       0.023509      -0.009531      -0.005388       0.014919              1.699185       1.787319       0.201355      -0.175150       1.436410      -0.179789       1.873825          -0.000137
           28              H      13.271763       7.332761       2.372993       0.327950       0.616711 0.42831969E+01  0.37268995E+02                                 1.326473                            1.306959      -1.732801       2.103853                    0.998226       3.393048      10.042544       0.470695       1.495503      -0.658057       0.014274      -0.000052       0.005376       0.015253       0.001449      -0.006607      -0.005670       0.018078      -0.001416      -0.011831      -0.001486       0.013317              1.349874       1.364161      -0.047204       0.133200       1.364101       0.071908       1.321359           0.002617
           29              H       7.026764      13.805658       3.714962       0.132135       1.117532 0.85184064E+01  0.84941995E+02                                 1.779531                            1.708637      -1.148436       2.348123                    0.996306       3.502775       9.879805       0.477936       1.285206      -0.708240      -0.024188       0.033582       0.005704       0.041778      -0.011821      -0.001659       0.002217      -0.001081      -0.023056      -0.008327      -0.007668       0.015995              1.804532       1.787023      -0.358327       0.005202       1.905987       0.121630       1.720586           0.000222
           30              H       9.913633      11.319333       5.055567       0.137046       1.090659 0.80774201E+01  0.78508864E+02                                 1.671812                            1.603268      -1.131335       2.361095                    0.997080       3.255481       8.708183       0.528068       1.193358      -0.730429       0.026361      -0.014145       0.030956       0.043049      -0.005274       0.011744      -0.007137      -0.001595       0.010600      -0.011654      -0.005345       0.016999              1.684975       1.668987      -0.219577       0.280340       1.497280      -0.013959       1.888658           0.000084
           31              H       3.017061      10.547883       1.822023       0.480113       0.365961 0.20137976E+01  0.14076443E+02                                 0.882230                            0.861736      -1.271225       2.539025                    0.999705       1.649639       3.963602       0.633672       1.382816      -0.691726      -0.026802      -0.021740      -0.000671       0.034517       0.016678      -0.005189       0.009151       0.007996      -0.016748      -0.021276       0.001222       0.020055              0.888097       0.963752       0.166238       0.069294       0.903664       0.022007       0.796875          -0.000259
           32              H       8.318258      10.772019       1.339241       0.138931       1.167041 0.88265454E+01  0.88109266E+02                                 1.778373                            1.698957      -1.253128       2.304200                    0.995647       3.402854       9.361274       0.500346       1.226323      -0.722211      -0.008016      -0.024764      -0.035033       0.043644       0.005577       0.002431       0.010698      -0.001689       0.017955      -0.011176      -0.003652       0.014827              1.802635       1.593623      -0.158315       0.063274       1.811357       0.353788       2.002924           0.000080
           33              H       4.485258      13.063694       4.966921       0.128740       1.117356 0.83684230E+01  0.82717119E+02                                 1.752860                            1.673847      -1.068567       2.386558                    0.997366       3.400969       9.416289       0.493554       1.255507      -0.715488      -0.002464       0.043079      -0.007182       0.043743      -0.001638      -0.000735      -0.007111      -0.023847      -0.024794      -0.010655      -0.007403       0.018057              1.781229       1.460046      -0.017815       0.096627       2.222206      -0.089520       1.661435           0.000074
           34              H       5.387548      10.082141       7.412195       0.130371       1.099623 0.82166875E+01  0.80246768E+02                                 1.679166                            1.614897      -1.166563       2.338480                    0.996641       3.324462       8.929421       0.526928       1.190212      -0.730526       0.016050      -0.011265       0.035965       0.040963      -0.005175       0.005854      -0.006580       0.005963       0.021179      -0.010158      -0.003478       0.013636              1.688545       1.404355      -0.010002       0.255945       1.705491      -0.159215       1.955789           0.000199
           35              H       4.270253       9.373587       3.569037       0.116821       1.120418 0.84302945E+01  0.82702476E+02                                 1.684763                            1.622100      -1.131916       2.339578                    0.997179       3.384830       9.054459       0.533441       1.170425      -0.735017       0.006527      -0.027107      -0.027946       0.039476       0.000550      -0.000480       0.011066      -0.003201       0.023311      -0.009540      -0.005357       0.014898              1.699039       1.349292       0.049315       0.112385       1.874169       0.224386       1.873656          -0.000139
           36              H       7.943849      13.830016       9.191940       0.327945       0.616743 0.42834189E+01  0.37271030E+02                                 1.326455                            1.306940      -1.732819       2.103841                    0.998226       3.393042      10.042206       0.470731       1.495382      -0.658078       0.004731      -0.013469       0.005375       0.015254      -0.004465       0.003185       0.008094      -0.015990      -0.001423      -0.011827      -0.001487       0.013314              1.349851       1.393327      -0.037084      -0.024242       1.334905      -0.149420       1.321321           0.002618
           37              H       9.609799      10.614585      12.031349       0.132135       1.117634 0.85191823E+01  0.84949719E+02                                 1.779463                            1.708574      -1.148459       2.348111                    0.996306       3.502686       9.878813       0.478014       1.284994      -0.708286       0.002317      -0.018022      -0.037620       0.041778      -0.000997      -0.002707       0.007036      -0.002682       0.039864      -0.008342      -0.007656       0.015998              1.804459       1.556006      -0.150695      -0.022993       1.727401       0.204891       2.129969           0.000222
           38              H       1.014179      17.162042       2.360719       0.137052       1.090752 0.80782889E+01  0.78519631E+02                                 1.671931                            1.603372      -1.131326       2.361102                    0.997079       3.255569       8.708624       0.528040       1.193385      -0.730422       0.018531      -0.017789       0.034545       0.043049      -0.003000       0.011905      -0.005686      -0.000903       0.022819      -0.011654      -0.005345       0.016999              1.685097       1.513339      -0.265242       0.170848       1.641138      -0.164330       1.900815           0.000085
           39              H      11.168889      15.615695      10.348433       0.480096       0.366096 0.20147590E+01  0.14084882E+02                                 0.882483                            0.861975      -1.271236       2.539018                    0.999705       1.649739       3.964119       0.633546       1.382922      -0.691711       0.020025       0.026560      -0.009214       0.034516       0.008424      -0.012198      -0.003439      -0.011776      -0.044079      -0.021275       0.001220       0.020055              0.888354       0.841889       0.127217      -0.018176       1.021375      -0.099575       0.801799          -0.000259
           40              H       4.534025       4.255230       0.755539       0.138935       1.167282 0.88286794E+01  0.88134723E+02                                 1.778533                            1.699095      -1.253138       2.304194                    0.995647       3.402893       9.361196       0.500361       1.226227      -0.722234      -0.014825       0.041013       0.001703       0.043643      -0.005307      -0.002839      -0.001365      -0.017073      -0.028593      -0.011178      -0.003651       0.014829              1.802799       1.567123      -0.331346      -0.035983       2.071149       0.144381       1.770126           0.000078
           41              H      12.048495      11.429687      10.629374       0.128727       1.117488 0.83696373E+01  0.82732062E+02                                 1.753005                            1.673977      -1.068510       2.386579                    0.997367       3.401029       9.416600       0.493532       1.255519      -0.715487      -0.021517      -0.026020      -0.027811       0.043744       0.008743       0.008673       0.009396       0.002605       0.008012      -0.010651      -0.007398       0.018050              1.781380       1.686912       0.140731       0.300999       1.882088       0.231826       1.775141           0.000072
           42              H      14.772589      11.831477      13.475602       0.130372       1.099191 0.82125735E+01  0.80196944E+02                                 1.678774                            1.614537      -1.166169       2.338715                    0.996645       3.323819       8.927301       0.526962       1.190277      -0.730512       0.026045      -0.018644       0.025481       0.040929      -0.005672       0.006784      -0.005787       0.008324       0.016033      -0.010135      -0.003500       0.013635              1.688146       1.717138      -0.130546       0.372519       1.718122      -0.093060       1.629177           0.000192
           43              H      12.467250      14.974848      12.324564       0.116829       1.120105 0.84277136E+01  0.82675050E+02                                 1.684864                            1.622192      -1.131684       2.339749                    0.997181       3.384467       9.054883       0.533231       1.170917      -0.734902      -0.014715       0.032935       0.015958       0.039445      -0.008862      -0.003548       0.002284      -0.012559      -0.020584      -0.009530      -0.005382       0.014912              1.699141       1.562910      -0.154898       0.132499       2.056765       0.133801       1.477748          -0.000138
           44              H       4.238243      13.759080       0.054552       0.327949       0.616761 0.42835763E+01  0.37272694E+02                                 1.326472                            1.306956      -1.732830       2.103836                    0.998227       3.393079      10.042312       0.470733       1.495364      -0.658080       0.007460       0.004797       0.012409       0.015252      -0.004020       0.002380       0.007422      -0.018100       0.003182      -0.011828      -0.001485       0.013313              1.349871       1.436346       0.053343       0.043930       1.184509      -0.021350       1.428757           0.002618
           45              C      14.289175       7.682142       5.129212       0.543832      25.912229 0.27944938E+03  0.59255805E+04                                 8.072298                            5.878853       0.031265       2.048946                    0.999797      23.105495      64.601064       0.622824       0.463781      -1.028414      -0.014169       0.024611      -0.035020       0.045087       0.052480      -0.016767       0.065455      -0.075497      -0.096329      -0.092525      -0.009390       0.101915             10.139877      10.009478      -2.766095       3.858393       6.383428      -3.764805      14.026724          -0.005405
           46              C      15.093702       7.092893       6.232517      -0.025406      40.557944 0.44725373E+03  0.10502703E+05                                10.193488                            6.996194       0.078664       2.028577                    0.999268      27.305019      76.365931       0.635562       0.410394      -1.076935       0.039940      -0.001717       0.025596       0.047469       0.004310      -0.012065      -0.002652       0.032337       0.001334      -0.017042      -0.006138       0.023181             13.213897      14.417490      -3.673164       3.169463       7.175595      -3.428217      18.048607           0.001121
           47              C      16.473102       6.769037       6.060680      -0.117607      34.342068 0.44575910E+03  0.10617573E+05                                 9.388805                            7.205369      -0.218990       1.900450                    0.999298      30.161940      89.242653       0.588759       0.436761      -1.044449      -0.018496       0.018756       0.008459       0.027667       0.019176      -0.025483       0.006748      -0.063356      -0.008017      -0.050287       0.011917       0.038370             10.987783      15.915062      -3.385401       2.144860       6.256787      -1.153071      10.791500           0.002206
           48              C      15.354681       6.682451       8.631422      -0.023970      41.529032 0.42591417E+03  0.98637412E+04                                10.313024                            6.786535       0.041837       2.022290                    0.999195      26.800439      74.034622       0.652201       0.405514      -1.081952       0.020027       0.007924      -0.045438       0.050284       0.011902       0.022670      -0.007672      -0.012715       0.009726      -0.031252       0.010129       0.021123             14.099139      14.496707      -2.343150      -6.028377       5.853539       1.262192      21.947171           0.004674
           49              C      16.664702       6.369279       8.454130      -0.106584      35.247345 0.43629492E+03  0.10283267E+05                                 9.450798                            7.053490      -0.087361       1.944012                    0.999398      29.459112      85.254168       0.607709       0.427621      -1.055425       0.001317       0.006701      -0.019098       0.020283       0.015169       0.022025      -0.009802      -0.064855      -0.010747      -0.046959       0.008696       0.038263             11.468041      15.016531      -2.487408      -4.959580       5.561667       0.745388      13.825926           0.001829
           50              C      17.222850       6.402450       7.112161      -0.031176      39.711974 0.44540461E+03  0.10436326E+05                                10.049559                            6.966409       0.114580       2.040189                    0.999309      27.211969      75.734277       0.639762       0.408596      -1.079370      -0.042222       0.017933       0.021511       0.050666       0.008188      -0.005738      -0.007006       0.000608       0.051825      -0.016870      -0.004195       0.021065             13.089193      20.456959      -3.727446      -1.995356       6.181870      -0.075417      12.628749           0.007267
           51              C       1.716351       6.063898       6.898046       0.625535      21.617557 0.23686497E+03  0.48464609E+04                                 7.273758                            5.516446      -0.060009       2.049315                    0.999366      21.853517      61.134431       0.621345       0.481780      -1.012948       0.060620      -0.006125      -0.009845       0.061719       0.031086       0.010749       0.018993      -0.183343      -0.081137      -0.084301      -0.029018       0.113319              8.815927      13.970829      -1.951251      -0.612321       4.639594      -0.205527       7.837356           0.000863
           52              C      14.476489       6.961552       7.476293      -0.113715      35.397773 0.46543260E+03  0.11149047E+05                                 9.505703                            7.295888      -0.086822       1.939665                    0.999411      29.971050      87.447701       0.596203       0.428875      -1.054627       0.010079      -0.001555       0.012267       0.015953       0.005103       0.009086       0.011402      -0.040268      -0.147995      -0.051956       0.004892       0.047064             11.275827       9.899155      -0.872450      -0.582143       5.345136      -1.262224      18.583191           0.000670
           53              C      15.141771       3.500849       4.462319      -0.065690      38.195034 0.43848702E+03  0.10223430E+05                                 9.663869                            6.852647       0.205134       2.062766                    0.999523      27.480429      76.032284       0.654146       0.401598      -1.085175       0.057369      -0.025046       0.024935       0.067381       0.001632      -0.024723      -0.010812      -0.007203       0.062619      -0.027504      -0.008680       0.036184             12.164885      14.188009      -1.504197       2.779393      11.068516      -6.015560      11.238129           0.000877
           54              C      16.515746       3.628000       4.402312      -0.064695      32.660224 0.41895457E+03  0.98238776E+04                                 9.108316                            7.025031      -0.263579       1.902497                    0.999069      29.042892      85.212112       0.591329       0.441734      -1.041679      -0.012670      -0.019231       0.017969       0.029210       0.019573      -0.024262       0.027010      -0.065808       0.096332      -0.064472       0.011264       0.053207             10.504104      15.648206      -0.872376       2.233652       8.029606      -2.857867       7.834499           0.000873
           55              C      11.786877      18.917616       5.191946      -0.011944      36.648216 0.40595665E+03  0.93026790E+04                                 9.528533                            6.657719       0.128425       2.059042                    0.999366      26.396595      72.873310       0.652793       0.409452      -1.077803      -0.036846       0.005767      -0.006711       0.037893       0.000719       0.002245      -0.000556      -0.034362       0.049981      -0.025646       0.008833       0.016813             12.172841      19.729845       1.897269       0.263836       8.991991      -3.277871       7.796687           0.005107
           56              C      11.263897      18.054559       6.086592      -0.098561      33.607203 0.43162456E+03  0.10140838E+05                                 9.161383                            7.017384      -0.033201       1.965111                    0.999442      29.163690      84.128932       0.609344       0.427834      -1.055816      -0.015782       0.006083       0.000310       0.016917      -0.027137       0.019473       0.045409      -0.045142       0.027658      -0.062542       0.002684       0.059858             10.851574      14.607749       4.104881      -2.021477      10.030308      -3.972915       7.916666           0.001845
           57              C       9.802743      17.846821       6.167055      -0.016769      41.595159 0.43743961E+03  0.10180705E+05                                10.318570                            6.882354       0.104354       2.044940                    0.999251      26.681020      73.466054       0.648126       0.406057      -1.083481       0.010984       0.032440      -0.030578       0.045913      -0.016591      -0.004812       0.012693       0.024633      -0.036211      -0.023526      -0.005712       0.029239             13.848812      13.302946       4.671532      -2.744291      16.780556      -8.423414      11.462935           0.005077
           58              C       9.025569      18.721156       5.384240      -0.121443      33.819807 0.43191764E+03  0.10167679E+05                                 9.168102                            7.009701      -0.036892       1.952751                    0.999571      29.793982      86.537464       0.609896       0.426608      -1.054679       0.031347       0.002369       0.026047       0.040826       0.006508      -0.021072       0.059780       0.014357      -0.027493      -0.070547       0.014253       0.056294             10.802517       9.364198       0.286628      -0.191919      12.534452      -6.583729      10.508901           0.000820
           59              C      14.147232       4.338869       3.605859       0.610713      22.364884 0.25501565E+03  0.52574835E+04                                 7.288946                            5.629736       0.208987       2.134128                    0.999864      21.381010      57.941298       0.637462       0.466059      -1.032568      -0.082350       0.073357      -0.009003       0.110652       0.025539      -0.040251       0.089642      -0.069115      -0.072488      -0.110835       0.003199       0.107636              8.698064       9.738746      -1.915305       2.286516       7.226545      -3.890270       9.128902           0.001359
           60              C      -3.680989      19.061571       5.163306       0.630415      21.796442 0.23568618E+03  0.48157650E+04                                 7.321654                            5.507437      -0.132021       2.027904                    0.999193      21.750291      60.780819       0.621125       0.482610      -1.012632       0.060028       0.001857      -0.007507       0.060525      -0.015322      -0.020370       0.071854      -0.118864       0.112884      -0.081838      -0.032455       0.114293              8.864744      14.531002       1.132192       0.575336       6.001939      -1.664418       6.061292          -0.002981
           61              C       9.146389      22.794890       9.925659       0.641815      24.928394 0.23996231E+03  0.49138726E+04                                 7.970497                            5.525255      -0.171476       2.011848                    0.999304      21.596580      59.963449       0.626949       0.477082      -1.017900      -0.028039      -0.010713       0.061385       0.068330      -0.019452       0.016278      -0.044758      -0.143400      -0.177316      -0.074711      -0.041520       0.116231             10.398005      10.380539      -0.287836      -4.311433       4.642327       1.622081      16.171149           0.004096
           62              C       9.248634      16.858472       7.068520       0.625368      24.186207 0.24497881E+03  0.50383372E+04                                 7.753008                            5.556254      -0.155072       2.010234                    0.999379      21.883799      60.723875       0.630203       0.472571      -1.021186      -0.018545      -0.040876       0.046408       0.064564       0.000331       0.024700       0.077283      -0.028419       0.155530      -0.070098      -0.036472       0.106570              9.736080       9.272772       2.181254      -2.107670      12.154603      -5.140222       7.780867           0.002373
           63              C       0.528588      18.031972       7.963166       0.543819      25.913120 0.27946044E+03  0.59258832E+04                                 8.072575                            5.879034       0.031285       2.048947                    0.999797      23.105772      64.602547       0.622803       0.463792      -1.028407      -0.031379       0.007785      -0.031432       0.045091       0.028848      -0.031515       0.035484      -0.117811      -0.188679      -0.092534      -0.009403       0.101937             10.140231      10.648671      -3.069310       4.068775       6.491572      -3.693604      13.280451          -0.005399
           64              C       1.283032      17.512189       9.134661      -0.025393      40.558595 0.44726283E+03  0.10503020E+05                                10.193780                            6.996410       0.078661       2.028579                    0.999268      27.305089      76.367678       0.635530       0.410411      -1.076919       0.003257      -0.029009       0.037421       0.047460       0.001665      -0.015116      -0.007591       0.023864      -0.005252      -0.017079      -0.006117       0.023195             13.214211      14.220526      -4.427066       2.691528       8.348106      -4.392892      17.074002           0.001124
           65              C       0.651340      17.304135      10.397530      -0.117617      34.340016 0.44573043E+03  0.10616620E+05                                 9.388016                            7.204868      -0.219075       1.900418                    0.999298      30.161777      89.238325       0.588818       0.436728      -1.044479       0.007771      -0.011125      -0.024108       0.027665       0.013417      -0.001228       0.031227       0.001214      -0.104072      -0.050132       0.011848       0.038283             10.986664       9.116435      -1.708683      -0.846762       7.310955      -3.634286      16.532602           0.002202
           66              C       3.252092      16.336210       9.989757      -0.023968      41.528241 0.42590799E+03  0.98635384E+04                                10.312763                            6.786399       0.041833       2.022290                    0.999195      26.800285      74.033384       0.652221       0.405503      -1.081961      -0.048585       0.012391       0.003760       0.050281       0.005568       0.020571      -0.013595      -0.019081      -0.019923      -0.031250       0.010085       0.021165             14.098670      20.709116      -7.079592      -4.855694       9.448160      -0.033800      12.138735           0.004678
           67              C       2.643048      16.150717      11.189891      -0.106589      35.246911 0.43629006E+03  0.10283137E+05                                 9.450691                            7.053440      -0.087441       1.943987                    0.999398      29.459320      85.255075       0.607712       0.427620      -1.055425      -0.018548       0.005557      -0.006039       0.020283       0.015393       0.034940       0.005053      -0.030112      -0.043644      -0.046928       0.008732       0.038196             11.467811      15.038140      -3.293636      -5.339926       6.697592      -0.137454      12.667702           0.001818
           68              C       1.301676      16.674721      11.389004      -0.031182      39.711433 0.44540756E+03  0.10436395E+05                                10.049385                            6.966414       0.114512       2.040165                    0.999309      27.212214      75.734551       0.639766       0.408594      -1.079373       0.029244      -0.008700      -0.040448       0.050665      -0.005183       0.003298      -0.004133       0.023405      -0.046333      -0.016850      -0.004134       0.020984             13.088744      13.400790      -2.082187      -5.146287       7.411602      -2.756766      18.453841           0.007268
           69              C      17.583922      16.461416      12.735064       0.625533      21.618005 0.23687345E+03  0.48466015E+04                                 7.273447                            5.516269      -0.060041       2.049303                    0.999366      21.853197      61.130188       0.621412       0.481732      -1.012990      -0.032773      -0.013682       0.050473       0.061715       0.035822       0.042310       0.057631      -0.098000      -0.138238      -0.084243      -0.029050       0.113294              8.815447       8.472666      -0.647330      -3.057019       5.566392      -2.270305      12.407283           0.000855
           70              C       2.610568      17.138216       8.927365      -0.113719      35.400117 0.46546676E+03  0.11150135E+05                                 9.506401                            7.296372      -0.086780       1.939678                    0.999412      29.971404      87.451463       0.596153       0.428901      -1.054605       0.005930      -0.009833       0.011092       0.015965       0.033937       0.000396       0.017505      -0.060383       0.035219      -0.052053       0.005025       0.047028             11.276718      15.705862      -5.202501       0.560355       8.567753      -2.366186       9.556538           0.000685
           71              C       1.246179      21.096254      10.921225      -0.065692      38.195366 0.43848560E+03  0.10223429E+05                                 9.664045                            6.852687       0.205261       2.062808                    0.999523      27.480558      76.033741       0.654135       0.401604      -1.085167       0.003981      -0.018626       0.064642       0.067390      -0.007926      -0.002082       0.009727       0.052635      -0.050372      -0.027415      -0.008701       0.036116             12.165235      13.052797       1.733650       3.721758       7.036800      -3.140301      16.406109           0.000881
           72              C       0.530187      20.501023      11.941339      -0.064727      32.662658 0.41898938E+03  0.98249370E+04                                 9.109012                            7.025521      -0.263680       1.902457                    0.999068      29.043837      85.217042       0.591281       0.441759      -1.041660       0.027641       0.008556       0.003886       0.029195      -0.017446      -0.003297       0.030340      -0.013598      -0.164779      -0.064317       0.011131       0.053186             10.504992       9.321586       1.902847       0.041040       7.284028      -3.817303      14.909362           0.000898
           73              C       1.082115      20.267911      13.186479      -0.011955      36.647991 0.40595294E+03  0.93025366E+04                                 9.528327                            6.657546       0.128431       2.059042                    0.999366      26.396710      72.872480       0.652825       0.409434      -1.077818       0.008908       0.014083      -0.034030       0.037891      -0.009211       0.014969       0.008422      -0.001277      -0.038845      -0.025562       0.008791       0.016771             12.172683      12.931452       4.495898      -2.278691       8.734933      -4.734189      14.851666           0.005108
           74              C       2.373365      20.584430      13.412868      -0.098508      33.605818 0.43160195E+03  0.10140159E+05                                 9.161148                            7.017207      -0.033341       1.965083                    0.999442      29.162753      84.125217       0.609352       0.427835      -1.055817       0.004977       0.001615      -0.016120       0.016948      -0.034156       0.003750       0.023524      -0.088082       0.030121      -0.062569       0.002769       0.059800             10.851349      14.995959       5.265260      -1.238208       8.182486      -2.433695       9.375603           0.001847
           75              C       3.176535      21.260249      12.372297      -0.016869      41.599144 0.43747558E+03  0.10181836E+05                                10.319538                            6.882828       0.104524       2.044992                    0.999251      26.681883      73.471477       0.648071       0.406080      -1.083457      -0.042186      -0.010252      -0.014952       0.045916      -0.005182      -0.018170       0.003791      -0.009981       0.062530      -0.023584      -0.005672       0.029256             13.850381      21.572808       7.212579       3.126751       8.983897      -0.311889      10.994436           0.005075
           76              C       2.555495      21.380585      11.114883      -0.121361      33.820727 0.43192525E+03  0.10168059E+05                                 9.168915                            7.010205      -0.036973       1.952747                    0.999571      29.793388      86.540961       0.609807       0.426662      -1.054630       0.005884      -0.028860       0.028316       0.040857      -0.011420      -0.049879       0.016905      -0.065100      -0.050759      -0.070605       0.014338       0.056267             10.803634      14.966099       2.861062       4.201468       6.038695      -0.139685      11.406109           0.000826
           77              C       0.678008      21.369926       9.497429       0.610702      22.365398 0.25502095E+03  0.52576280E+04                                 7.289111                            5.629821       0.208976       2.134120                    0.999864      21.381367      57.942757       0.637452       0.466063      -1.032564       0.001101      -0.015564      -0.109552       0.110658       0.002911      -0.056227       0.058824      -0.114595      -0.155990      -0.110844       0.003209       0.107635              8.698344       9.080099      -0.092049       2.806461       4.966001      -2.283572      12.048932           0.001372
           78              C      13.532101      10.185754       0.681895       0.630412      21.797192 0.23569338E+03  0.48159572E+04                                 7.321890                            5.507557      -0.131982       2.027913                    0.999192      21.750684      60.782543       0.621111       0.482616      -1.012627      -0.033758      -0.020550       0.045847       0.060530      -0.051275      -0.005970       0.068291      -0.084212      -0.124954      -0.081746      -0.032548       0.114294              8.865126       8.795425       2.574632      -1.935762       6.852983      -3.728027      10.946971          -0.002980
           79              C       4.552558      15.800217       9.663811       0.641818      24.928425 0.23996332E+03  0.49138959E+04                                 7.970484                            5.525262      -0.171452       2.011855                    0.999304      21.596526      59.963202       0.626950       0.477081      -1.017901       0.066093      -0.016351      -0.005871       0.068338       0.053976       0.063552       0.050018      -0.008056       0.105701      -0.074739      -0.041446       0.116185             10.397951      15.226510      -4.742921      -3.767859       8.528403      -0.234774       7.438942           0.004098
           80              C       4.536300      21.675466      12.646418       0.625439      24.185670 0.24496669E+03  0.50381108E+04                                 7.753475                            5.556499      -0.155372       2.010160                    0.999380      21.883295      60.725958       0.630113       0.472636      -1.021134       0.061575       0.010244       0.016411       0.064543      -0.062878      -0.007641       0.005223      -0.122405      -0.110313      -0.070120      -0.036434       0.106554              9.736800      14.274349       4.489865       1.819726       6.340488       0.624658       8.595563           0.002377
           81              C       6.870304      12.959825       1.144219       0.543820      25.911541 0.27944692E+03  0.59254555E+04                                 8.071893                            5.878664       0.031281       2.048947                    0.999797      23.105198      64.597705       0.622866       0.463756      -1.028439      -0.017641       0.027093      -0.031435       0.045093       0.059140      -0.043905       0.018072       0.056672      -0.188680      -0.092523      -0.009426       0.101949             10.139180       8.839588      -3.696535       4.822960       8.298948      -2.631879      13.279003          -0.005405
           82              C       7.608765      12.417574       2.315714      -0.025391      40.552850 0.44720080E+03  0.10501151E+05                                10.192616                            6.995772       0.078661       2.028579                    0.999268      27.304489      76.363352       0.635582       0.410393      -1.076935       0.028475       0.006441       0.037419       0.047460      -0.006093       0.002156       0.016686      -0.020861      -0.005247      -0.016989      -0.006161       0.023151             13.212486      11.721372      -5.293465       5.031528      10.844629      -1.101542      17.071457           0.001122
           83              C       7.598140      13.082560       3.578583      -0.117633      34.342398 0.44577269E+03  0.10617878E+05                                 9.388505                            7.205258      -0.219046       1.900426                    0.999298      30.161764      89.239328       0.588796       0.436734      -1.044475       0.013057      -0.003704      -0.024114       0.027671       0.010165      -0.030022      -0.009251      -0.017655      -0.104043      -0.050242       0.011814       0.038427             10.987239       8.564261      -1.900598       3.155557       7.863971       1.992104      16.533484           0.002198
           84              C       9.365475      10.943092       3.170810      -0.023968      41.528633 0.42590388E+03  0.98634575E+04                                10.312989                            6.786462       0.041821       2.022285                    0.999195      26.800427      74.034766       0.652202       0.405515      -1.081949      -0.027639       0.041838       0.003758       0.050284       0.010273       0.019551      -0.015022       0.008054      -0.019924      -0.031252       0.010130       0.021122             14.099218      15.047078      -9.046375      -1.561010      15.112074       4.598459      12.138503           0.004679
           85              C       9.340965      11.579283       4.370945      -0.106580      35.247954 0.43630596E+03  0.10283516E+05                                 9.450829                            7.053562      -0.087371       1.944012                    0.999398      29.458382      85.249952       0.607713       0.427619      -1.055435      -0.011328       0.015705      -0.006042       0.020285       0.021413       0.006611      -0.034765       0.004529      -0.043680      -0.046983       0.008679       0.038304             11.468160       9.635842      -5.169661      -1.622237      12.101026       5.090290      12.667611           0.001820
           86              C       8.406026      12.674615       4.570058      -0.031171      39.710139 0.44538834E+03  0.10435810E+05                                10.049104                            6.966204       0.114564       2.040184                    0.999309      27.211563      75.731719       0.639785       0.408587      -1.079380       0.017813      -0.024765      -0.040462       0.050673      -0.011318       0.004920      -0.001858      -0.011981      -0.046306      -0.016798      -0.004199       0.020997             13.088447       9.345648      -3.489871       0.916027      11.466433       5.765982      18.453261           0.007268
           87              C       8.376040      13.411382       5.916118       0.625532      21.617681 0.23686765E+03  0.48464892E+04                                 7.273569                            5.516332      -0.060033       2.049306                    0.999366      21.853286      61.131959       0.621382       0.481755      -1.012970       0.002179       0.035450       0.050475       0.061718       0.058472      -0.040628      -0.058944       0.032477      -0.138235      -0.084305      -0.029048       0.113354              8.815624       6.280230      -1.408529       1.142157       7.759098       3.632603      12.407543           0.000853
           88              C       8.397433      11.286111       2.108418      -0.113721      35.398256 0.46544273E+03  0.11149430E+05                                 9.506147                            7.296246      -0.086799       1.939670                    0.999411      29.971330      87.451122       0.596150       0.428908      -1.054599       0.011229      -0.002372       0.011083       0.015954       0.045334      -0.016492      -0.006223       0.005263       0.035214      -0.052038       0.004918       0.047120             11.276373      12.558833      -6.294780       2.418782      11.714237       0.246743       9.556049           0.000683
           89              C       4.210840      11.276956       4.102278      -0.065733      38.196023 0.43850417E+03  0.10223947E+05                                 9.664039                            6.852766       0.205142       2.062736                    0.999523      27.482036      76.037587       0.654142       0.401596      -1.085174       0.018879       0.002423       0.064525       0.067274      -0.022484      -0.009964      -0.001113      -0.031374      -0.050618      -0.027426      -0.008681       0.036107             12.165048       6.609592      -0.503094       4.187091      13.479624      -2.485922      16.405928           0.000879
           90              C       4.538333      12.148559       5.122393      -0.064738      32.663000 0.41899760E+03  0.98250621E+04                                 9.108541                            7.025232      -0.263584       1.902467                    0.999069      29.044125      85.214318       0.591345       0.441714      -1.041699       0.000955      -0.028856       0.003879       0.029131      -0.009477      -0.029860      -0.006927       0.032483      -0.164565      -0.064331       0.011044       0.053288             10.504281       6.323726       0.862126       3.619285      10.280826       1.212950      14.908291           0.000893
           91              C       4.939560      11.703607       6.367532      -0.011980      36.646195 0.40594083E+03  0.93022483E+04                                 9.528235                            6.657612       0.128410       2.059005                    0.999366      26.397996      72.877484       0.652793       0.409454      -1.077798      -0.010356      -0.012927      -0.033972       0.037795      -0.006895      -0.003143      -0.017131       0.012685      -0.038661      -0.025821       0.008955       0.016866             12.172241       6.400140       2.228163       3.724575      15.265952       3.704185      14.850630           0.005108
           92              C       5.064026      10.379968       6.593921      -0.099423      33.614597 0.43175129E+03  0.10144368E+05                                 9.161017                            7.017017      -0.031999       1.965340                    0.999443      29.172793      84.152299       0.609554       0.427664      -1.055941       0.000319      -0.004584      -0.015514       0.016180       0.000463      -0.020951      -0.011473       0.111167       0.030689      -0.062581       0.002980       0.059601             10.851040       5.652568       2.021124       1.893224      17.524379       1.966781       9.376171           0.001853
           93              C       4.688994       9.399579       5.553350      -0.013863      41.523301 0.43645051E+03  0.10153651E+05                                10.316386                            6.881114       0.085044       2.039698                    0.999395      26.639711      73.378156       0.647150       0.406831      -1.082783      -0.004069       0.043222      -0.014953       0.045916      -0.000937      -0.009168       0.015806       0.012700       0.063433      -0.022921      -0.006326       0.029247             13.845832       5.867133       1.760046       1.319891      24.678604      -2.850377      10.991759           0.005074
           94              C       4.371638       9.946807       4.295936      -0.122316      33.835419 0.43216831E+03  0.10174817E+05                                 9.169521                            7.010652      -0.035688       1.952975                    0.999572      29.803598      86.564030       0.610010       0.426477      -1.054785       0.029025       0.004268       0.027593       0.040275       0.011187      -0.032240       0.041503       0.064768      -0.050084      -0.070359       0.014394       0.055965             10.804348       5.226408      -0.520300       1.509982      15.779667      -3.923793      11.406970           0.000823
           95              C       3.765969      11.723951       2.678482       0.610717      22.365389 0.25502234E+03  0.52576336E+04                                 7.289023                            5.629787       0.208996       2.134131                    0.999864      21.380948      57.940401       0.637466       0.466055      -1.032575       0.015060       0.004057      -0.109551       0.110655       0.037781      -0.074058       0.033777       0.086312      -0.156014      -0.110841       0.003176       0.107664              8.698195       5.465435      -1.346869       3.077558       8.580401      -1.902340      12.048749           0.001365
           96              C       5.334033      12.648412       7.500841       0.630419      21.795907 0.23568456E+03  0.48156751E+04                                 7.321240                            5.507225      -0.131947       2.027926                    0.999192      21.749948      60.777505       0.621176       0.482576      -1.012660       0.008337       0.038623       0.045845       0.060523      -0.014152      -0.066542      -0.016838       0.129626      -0.124979      -0.081851      -0.032486       0.114337              8.864095       5.465957       1.418670       2.886408      10.181024       3.050700      10.945305          -0.002979
           97              C      10.298323       9.890337       2.844864       0.641815      24.928225 0.23995637E+03  0.49137499E+04                                 7.970617                            5.525279      -0.171452       2.011853                    0.999304      21.596830      59.965303       0.626928       0.477098      -1.017885       0.037121      -0.057069      -0.005867       0.068332       0.044855      -0.026447      -0.076505      -0.060590       0.105690      -0.074738      -0.041521       0.116259             10.398234      12.188110      -5.798124      -1.013977      11.567550       3.636555       7.439040           0.004098
           98              C       4.742691       7.978846       5.827472       0.624580      24.197921 0.24513532E+03  0.50422550E+04                                 7.754443                            5.557206      -0.153986       2.010417                    0.999381      21.891671      60.745753       0.630302       0.472431      -1.021283       0.010542      -0.062265       0.016527       0.065278      -0.011436      -0.007408       0.005419       0.173543      -0.109969      -0.069929      -0.036341       0.106270              9.738043       4.412241       1.066226       0.006658      16.205393      -1.924237       8.596497           0.002381
           99              C       7.947459      12.754289      11.948158       0.543830      25.911662 0.27944791E+03  0.59255169E+04                                 8.072121                            5.878818       0.031245       2.048938                    0.999797      23.105290      64.599431       0.622831       0.463778      -1.028420      -0.027898       0.005313      -0.035018       0.045087       0.064575      -0.067382      -0.005686      -0.005812      -0.096323      -0.092542      -0.009417       0.101959             10.139456       8.487064      -3.294285       4.821599       7.905226      -2.409979      14.026077          -0.005405
          100              C       8.767969      12.187508      13.051464      -0.025402      40.554664 0.44722453E+03  0.10501872E+05                                10.193024                            6.996052       0.078675       2.028582                    0.999269      27.304874      76.365601       0.635555       0.410404      -1.076925       0.014720      -0.037169       0.025596       0.047469      -0.006643      -0.001512       0.012191      -0.030768       0.001332      -0.017054      -0.006092       0.023146             13.212976      10.229880      -5.126254       4.277439      11.361855      -1.869435      18.047192           0.001121
          101              C       9.526302      10.990612      12.879626      -0.117613      34.341004 0.44575105E+03  0.10617168E+05                                 9.388012                            7.204920      -0.219024       1.900438                    0.999298      30.161105      89.234765       0.588834       0.436714      -1.044494      -0.023782       0.011334       0.008470       0.027673       0.034666      -0.014844       0.021684       0.025896      -0.008046      -0.050197       0.011850       0.038347             10.986591       9.392261      -5.648590       1.792297      12.777025      -1.647585      10.790487           0.002205
          102              C       5.466365       2.675926       1.812476      -0.023965      41.527075 0.42589740E+03  0.98632211E+04                                10.312558                            6.786326       0.041845       2.022294                    0.999195      26.800097      74.032335       0.652224       0.405505      -1.081961      -0.000917      -0.021515      -0.045437       0.050282       0.013279       0.014645      -0.018959      -0.004795       0.009726      -0.031265       0.010084       0.021180             14.098339       8.234610      -4.516454      -3.169292      12.114130       5.280474      21.946276           0.004675
          103              C       6.191851       1.541069       1.635183      -0.106583      35.247075 0.43629703E+03  0.10283245E+05                                 9.450563                            7.053419      -0.087317       1.944029                    0.999398      29.458478      85.249779       0.607729       0.427611      -1.055441      -0.005899      -0.003443      -0.019096       0.020281       0.031996       0.016413      -0.017701       0.032047      -0.010760      -0.046992       0.008776       0.038216             11.467693       8.119679      -4.881368      -2.330897      12.457797       4.440938      13.825602           0.001825
          104              C       6.343566       1.002913       0.293215      -0.031179      39.710855 0.44540000E+03  0.10436167E+05                                10.049286                            6.966358       0.114603       2.040196                    0.999309      27.211879      75.733284       0.639768       0.408595      -1.079374      -0.030785       0.034005       0.021511       0.050664       0.006226       0.004680       0.007632      -0.010670       0.051824      -0.016875      -0.004117       0.020992             13.088598      10.026492      -7.347819      -0.583250      16.611032       1.909776      12.628271           0.007267
          105              C       1.577882      15.762805       0.079100       0.625572      21.617252 0.23686285E+03  0.48463604E+04                                 7.273466                            5.516276      -0.060019       2.049317                    0.999366      21.852859      61.130317       0.621385       0.481755      -1.012971       0.025667      -0.055274      -0.009797       0.061726       0.081201      -0.014479      -0.016493       0.105318      -0.081035      -0.084317      -0.028999       0.113316              8.815453       6.851893      -4.422097      -0.006690      11.757286       0.645951       7.837182           0.000854
          106              C       4.914690       3.414014       0.657346      -0.113705      35.395848 0.46540743E+03  0.11148316E+05                                 9.505448                            7.295779      -0.086786       1.939680                    0.999411      29.970517      87.446208       0.596196       0.428885      -1.054618       0.004782      -0.009013       0.012272       0.015960       0.016472      -0.007860      -0.012438       0.025222      -0.147983      -0.051998       0.004931       0.047067             11.275387       6.375389      -2.095614       1.001361       8.868458       0.963810      18.582314           0.000672
          107              C      12.177110      13.320147      11.281265      -0.065708      38.193946 0.43847046E+03  0.10223002E+05                                 9.663837                            6.852595       0.205157       2.062773                    0.999523      27.480616      76.033977       0.654134       0.401607      -1.085163       0.042463      -0.045994       0.024920       0.067376       0.003496       0.002065       0.026833       0.003578       0.062608      -0.027427      -0.008696       0.036122             12.164850      12.336100      -2.146795       6.594483      12.920148      -0.652548      11.238304           0.000878
          108              C      12.507600      11.980464      11.221258      -0.064702      32.660738 0.41896349E+03  0.98241441E+04                                 9.108537                            7.025222      -0.263595       1.902488                    0.999069      29.042984      85.212773       0.591306       0.441749      -1.041670       0.014009       0.018270       0.017959       0.029199       0.035729      -0.033584       0.013920       0.027322       0.096331      -0.064421       0.011101       0.053320             10.504308       9.389686      -3.045050       3.432336      14.288597      -1.172730       7.834642           0.000871
          109              C      13.500848      11.433404      12.010892      -0.011969      36.644167 0.40591285E+03  0.93014433E+04                                 9.527889                            6.657385       0.128457       2.059050                    0.999366      26.396670      72.873091       0.652804       0.409455      -1.077798      -0.017543       0.032901      -0.006725       0.037887       0.011197       0.001220      -0.002015       0.026029       0.049956      -0.025621       0.008818       0.016803             12.171849       8.970712      -1.837056       3.183025      19.748424       0.826140       7.796412           0.005105
          110              C      14.144653      12.210506      12.905538      -0.098487      33.599827 0.43150611E+03  0.10137475E+05                                 9.160182                            7.016445      -0.033319       1.965097                    0.999442      29.162180      84.125311       0.609375       0.427837      -1.055802      -0.010937       0.012939       0.000306       0.016945      -0.007341      -0.036571      -0.033400       0.068897       0.027590      -0.062613       0.002727       0.059886             10.850020       7.978343       1.802806       3.090138      16.655816       3.211647       7.915901           0.001840
          111              C      13.861701      13.658975      12.986002      -0.016872      41.599517 0.43748260E+03  0.10182065E+05                                10.319694                            6.882953       0.104471       2.044976                    0.999251      26.681974      73.472547       0.648054       0.406088      -1.083449      -0.027043      -0.021018      -0.030580       0.045915      -0.020659      -0.013613       0.000333       0.001197      -0.036194      -0.023595      -0.005644       0.029239             13.850513      13.513430       4.744620       7.058489      16.573801       5.355782      11.464308           0.005077
          112              C      12.780843      14.106419      12.203187      -0.121370      33.821514 0.43193481E+03  0.10168383E+05                                 9.169256                            7.010428      -0.037029       1.952731                    0.999571      29.793543      86.543014       0.609776       0.426680      -1.054614       0.008069      -0.030410       0.026059       0.040853       0.000618      -0.063428       0.000183      -0.019374      -0.027491      -0.070598       0.014270       0.056328             10.804055      12.017668       1.207562       6.157806       9.883961       2.340972      10.510537           0.000824
          113              C      11.059271      13.984843      10.424805       0.610706      22.365466 0.25502237E+03  0.52576468E+04                                 7.289078                            5.629816       0.209000       2.134130                    0.999864      21.381170      57.941519       0.637458       0.466060      -1.032570      -0.096308       0.053742      -0.009005       0.110655       0.041445      -0.097925       0.008572       0.022565      -0.072482      -0.110849       0.003175       0.107674              8.698260       8.683767      -2.281565       4.425226       8.281776      -0.884192       9.129236           0.001359
          114              C      13.863430       9.950040      11.982253       0.630416      21.796139 0.23568687E+03  0.48157322E+04                                 7.321301                            5.507259      -0.132038       2.027896                    0.999193      21.749993      60.777622       0.621173       0.482577      -1.012660       0.017939      -0.057315      -0.007513       0.060525       0.024796      -0.074627      -0.004414       0.112260       0.112874      -0.081805      -0.032560       0.114365              8.864198       6.217367      -1.753486       1.760950      14.314158       0.002603       6.061069          -0.002986
          115              C       5.197107       3.256611       3.106712       0.641813      24.927376 0.23995429E+03  0.49136234E+04                                 7.969986                            5.524970      -0.171477       2.011845                    0.999304      21.596295      59.960384       0.627004       0.477049      -1.017926       0.000928       0.030001       0.061387       0.068332       0.029159       0.047583      -0.000752       0.136628      -0.177306      -0.074713      -0.041479       0.116192             10.397207       5.437503      -2.003494      -2.946053       9.584203       3.540462      16.169915           0.004097
          116              C      10.838726       5.106932       0.249573       0.625426      24.185647 0.24496807E+03  0.50381604E+04                                 7.753527                            5.556555      -0.155312       2.010177                    0.999378      21.883536      60.727320       0.630102       0.472643      -1.021127       0.032523       0.030914       0.046395       0.064544       0.009066      -0.064920      -0.048701       0.021864       0.155500      -0.070117      -0.036467       0.106584              9.736838      10.493814       2.605243       4.165122      10.935183       3.677317       7.781516           0.002375
          117              O      13.082366       7.936394       5.279228      -0.515973      26.180894 0.39494882E+03  0.87759576E+04                                 6.842620                            6.010142       0.775672       2.302262                    0.999432      26.435676      66.463798       0.803697       0.342973      -1.153891      -0.001114      -0.028783       0.019953       0.035041      -0.001782       0.018246       0.032799       0.036672      -0.162695      -0.070841       0.021637       0.049204              7.463237       9.657573      -2.152697       1.234628       5.453351      -1.130545       7.278788           0.035800
          118              O      14.885492       7.939531       4.005449      -0.584404      32.152393 0.50165744E+03  0.11844242E+05                                 7.973766                            6.841216       0.613239       2.224586                    0.998840      28.185276      73.253855       0.741507       0.349857      -1.147169       0.035808      -0.022271       0.028886       0.051114       0.019374      -0.036290      -0.019037      -0.008336       0.165804      -0.051048      -0.023553       0.074601              9.110296       7.179114      -0.863279       1.147311       6.627940      -2.981994      13.523835           0.044699
          119              O       2.143643       6.221581       5.748372      -0.606808      36.198095 0.58077714E+03  0.14262132E+05                                 8.731860                            7.490467       0.306573       2.125305                    0.998246      28.779745      76.960640       0.688480       0.362276      -1.134138      -0.032734       0.017698       0.035767       0.051614       0.029710      -0.012557       0.015713      -0.117645       0.001125      -0.069733       0.001692       0.068040              9.852108      12.390986      -0.769423      -4.378330       6.606666       0.737599      10.558671           0.030033
          120              O       2.353152       5.780077       7.894976      -0.518918      28.487259 0.41580313E+03  0.93666128E+04                                 7.296970                            6.209945       0.773985       2.318317                    0.999005      26.115178      66.285091       0.781794       0.347792      -1.148935      -0.024793       0.008890      -0.010033       0.028185       0.004179       0.034440      -0.000043      -0.042173      -0.023330      -0.047388       0.020632       0.026756              8.247664      12.355710      -1.587411       2.773597       4.972505      -0.814870       7.414777           0.049741
          121              O      14.784617       4.881255       2.578926      -0.474719      27.321837 0.39571724E+03  0.87670000E+04                                 7.074152                            5.995014       0.876978       2.358642                    0.998982      25.611141      63.574710       0.811733       0.340586      -1.159903       0.078586       0.002945      -0.017481       0.080560       0.031024      -0.038456       0.009856      -0.046850       0.128923      -0.073396       0.015909       0.057487              8.167691       6.262637      -0.887208       1.081019       7.425169      -4.141494      10.815265           0.033565
          122              O      12.998295       4.385178       3.810427      -0.459224      16.511469 0.22748798E+03  0.44399419E+04                                 5.009933                            4.556365       0.612896       2.351735                    0.997370      22.428003      54.281132       0.917017       0.342223      -1.145095       0.023678       0.081951       0.064480       0.106931       0.039517      -0.008976       0.041666       0.052960      -0.167286      -0.083111       0.006471       0.076641              5.196644       6.934666       0.158614       0.545919       4.584015      -0.205349       4.071253           0.004845
          123              O      -3.002975      18.542986       5.996582      -0.531266      31.426716 0.45391174E+03  0.10488916E+05                                 7.917642                            6.579423       0.367107       2.174178                    0.998176      26.889243      69.931895       0.741159       0.357631      -1.136902      -0.027624       0.033106      -0.002553       0.043193      -0.015649       0.019154       0.035492      -0.030806       0.080691      -0.050270      -0.002361       0.052630              9.062554      14.152544      -1.412802       3.476173       6.102109      -1.373734       6.933009           0.037047
          124              O       2.324957       3.844771       4.300028      -0.620606      34.552457 0.56495759E+03  0.13755652E+05                                 8.378453                            7.317734       0.383706       2.143103                    0.998894      28.880031      76.489446       0.707737       0.355442      -1.141418      -0.018007      -0.040174       0.004379       0.044242       0.001704      -0.041010       0.011308      -0.091086       0.076335      -0.075327       0.026860       0.048468              9.269046      11.138237       3.288025      -2.303627       8.789404      -1.685126       7.879497           0.038439
          125              O       8.020415      16.995018       7.308547      -0.571957      32.717586 0.47430562E+03  0.11035766E+05                                 8.064507                            6.648457       0.527542       2.211968                    0.998729      27.466454      70.722185       0.753264       0.349474      -1.148193       0.037368       0.021060       0.039934       0.058606      -0.001668      -0.022465       0.046129       0.054977       0.084122      -0.065469       0.005058       0.060411              9.387879      13.098286       3.337713      -3.105293       8.681779      -1.684301       6.383573           0.027838
          126              O       7.880443      22.607808      10.075675      -0.581356      34.809976 0.48323452E+03  0.11286996E+05                                 8.416709                            6.691978       0.564219       2.221956                    0.998809      27.558377      70.909724       0.754577       0.347522      -1.150726       0.051868      -0.039020       0.024152       0.069254       0.008444      -0.030549      -0.041124       0.000546      -0.137881      -0.071571       0.014851       0.056719             10.196802      14.165492      -0.408235      -5.616789       5.907025       1.256295      10.517890           0.044768
          127              O       4.691578       4.595126       6.154781      -0.905094      40.147627 0.82953680E+03  0.22436501E+05                                 9.341802                            8.868659      -0.173878       1.888074                    0.999335      35.285552     101.467666       0.636906       0.355559      -1.130993       0.096757       0.027638      -0.088499       0.134007       0.031215      -0.070048      -0.026721       0.077237      -0.008211      -0.055782      -0.047993       0.103775              9.992757       7.166705      -0.880037       0.844112      11.625247       0.869118      11.186319           0.127254
          128              O       9.905075      23.004446      10.881675      -0.552528      33.364591 0.47673561E+03  0.11111128E+05                                 8.190421                            6.678742       0.416351       2.181389                    0.998392      27.184913      70.152319       0.749001       0.350867      -1.146572      -0.036215      -0.050430      -0.026933       0.067676      -0.009698       0.024409      -0.011126      -0.102794      -0.013519      -0.060074       0.002398       0.057675              9.521604       6.734613      -0.110765       0.776056       5.381738       2.180007      16.448460           0.045152
          129              O      10.003360      15.946932       7.506296      -0.573282      32.483246 0.47584119E+03  0.11062227E+05                                 7.927955                            6.594695       0.591075       2.226084                    0.999238      27.436347      70.236570       0.768718       0.342735      -1.155696      -0.033828       0.033013      -0.029188       0.055553      -0.016767       0.012037       0.021042      -0.070433      -0.008642      -0.044625      -0.002621       0.047246              9.068024       6.504347      -0.477871       0.634286      13.034300      -4.674926       7.665426           0.047203
          130              O       1.092368      18.235162       6.874862      -0.515973      26.182047 0.39496822E+03  0.87764118E+04                                 6.842614                            6.010139       0.775752       2.302287                    0.999432      26.435156      66.460484       0.803735       0.342956      -1.153917       0.027782       0.009812       0.018963       0.035039       0.021775      -0.028742      -0.007714      -0.086927       0.092479      -0.070901       0.021618       0.049282              7.463223       6.541223      -0.793779       0.151043       5.096992      -1.611582      10.751454           0.035806
          131              O      -0.742536      18.254631       8.102272      -0.584395      32.144342 0.50151121E+03  0.11840026E+05                                 7.972495                            6.840221       0.613232       2.224585                    0.998839      28.185091      73.253036       0.741555       0.349857      -1.147159       0.015802      -0.014433       0.046411       0.051108      -0.019457       0.002100       0.003191       0.090463      -0.151538      -0.050995      -0.023517       0.074511              9.108709      11.923069      -2.481325       3.016663       6.528014      -1.747298       8.875043           0.044711
          132              O      16.407053      16.836973      12.790980      -0.606803      36.185869 0.58053711E+03  0.14254513E+05                                 8.728999                            7.488176       0.306513       2.125285                    0.998245      28.778361      76.947834       0.688700       0.362204      -1.134214       0.036507      -0.020383      -0.030265       0.051616       0.015312       0.017327       0.041786      -0.038970      -0.157871      -0.069618       0.001607       0.068011              9.848646      12.747605      -1.172302      -4.370647       6.995481       0.519699       9.802852           0.030038
          133              O      18.208878      15.847640      13.579250      -0.518919      28.484393 0.41575559E+03  0.93653661E+04                                 7.296688                            6.209752       0.773700       2.318222                    0.999003      26.115682      66.287877       0.781768       0.347810      -1.148909      -0.000370       0.009011      -0.026707       0.028188       0.007624       0.029994      -0.003208      -0.053715       0.007603      -0.047396       0.020629       0.026766              8.247297       5.990143      -0.447250      -0.237337       6.571389      -3.616511      12.180358           0.049724
          134              O      -0.645399      21.315567       9.523341      -0.474718      27.324727 0.39576332E+03  0.87682014E+04                                 7.074498                            5.995241       0.876993       2.358643                    0.998982      25.611070      63.573415       0.811750       0.340572      -1.159925      -0.050536      -0.022903       0.058400       0.080554      -0.013548      -0.006248       0.021837       0.034702      -0.203975      -0.073361       0.015914       0.057447              8.168190      10.884830      -0.771490       3.727458       4.921817      -1.057715       8.697922           0.033582
          135              O       1.340935      21.669359       8.583690      -0.459212      16.510604 0.22747209E+03  0.44395472E+04                                 5.009689                            4.556148       0.613062       2.351785                    0.997372      22.427736      54.279685       0.917058       0.342215      -1.145104       0.009034      -0.105229      -0.016743       0.106935       0.040099      -0.056288      -0.012006      -0.074124      -0.038957      -0.083163       0.006463       0.076700              5.196385       4.519575       0.766444      -0.510808       4.941066      -1.073220       6.128515           0.004863
          136              O      14.099021       9.818710       1.665187      -0.531274      31.428869 0.45394686E+03  0.10489989E+05                                 7.918194                            6.579823       0.366982       2.174133                    0.998175      26.889977      69.935969       0.741108       0.357647      -1.136883      -0.002581      -0.011622      -0.041518       0.043191      -0.038074       0.007613       0.009855      -0.064322      -0.013347      -0.050299      -0.002353       0.052652              9.063273       6.122161       0.651031      -0.017757       7.230647      -4.213684      13.837010           0.037039
          137              O      12.318087       9.908554       0.407773      -0.620621      34.549467 0.56489450E+03  0.13753701E+05                                 8.377771                            7.317129       0.383758       2.143109                    0.998896      28.880300      76.488434       0.707797       0.355423      -1.141436       0.027339       0.033543       0.009242       0.044249      -0.013522       0.002508       0.052516       0.024179      -0.123320      -0.075211       0.026741       0.048470              9.268313      12.557854       3.132863      -1.583073       8.290185      -0.949121       6.956901           0.038441
          138              O       5.228038      21.920565      11.623576      -0.571950      32.723054 0.47439343E+03  0.11038344E+05                                 8.065639                            6.649255       0.527584       2.211992                    0.998729      27.466223      70.723811       0.753186       0.349493      -1.148175       0.007017      -0.052616       0.024807       0.058592      -0.038130      -0.047230      -0.002391      -0.015639      -0.053092      -0.065552       0.005144       0.060408              9.389402      12.573167       4.203991      -2.979510       7.718829      -1.059301       7.876211           0.027834
          139              O       5.315671      16.345008       8.780076      -0.581357      34.808523 0.48321355E+03  0.11286344E+05                                 8.416342                            6.691742       0.564270       2.221971                    0.998809      27.558021      70.907488       0.754608       0.347513      -1.150737       0.011336      -0.005932       0.068068       0.069260       0.051999      -0.005879       0.011227       0.071709       0.038900      -0.071546       0.014867       0.056679             10.196258      13.672249      -0.980051      -6.171025       6.969568       0.305362       9.946957           0.044766
          140              O      12.448811       7.381620       2.197065      -0.905087      40.150954 0.82962487E+03  0.22439679E+05                                 9.342867                            8.869602      -0.174046       1.888023                    0.999335      35.285522     101.472344       0.636815       0.355597      -1.130953      -0.125395      -0.007271       0.046738       0.134020       0.026199      -0.050727      -0.007459       0.128627      -0.087168      -0.055671      -0.048060       0.103731              9.993981       8.975554      -1.361998       1.622482      11.397318       1.489537       9.609072           0.127256
          141              O       4.896742      14.806093      10.317066      -0.552542      33.365247 0.47674717E+03  0.11111524E+05                                 8.190678                            6.678932       0.416399       2.181398                    0.998392      27.185636      70.155822       0.748968       0.350879      -1.146557       0.014412       0.065951      -0.004891       0.067684       0.006490       0.049328       0.026314      -0.033992       0.010544      -0.060048       0.002428       0.057620              9.521936      10.818679      -5.708785       0.335222      11.279831      -1.435477       6.467297           0.045157
          142              O       1.130072      12.388167       0.210024      -0.573289      32.483331 0.47584197E+03  0.11062260E+05                                 7.928000                            6.594694       0.591078       2.226082                    0.999238      27.436393      70.236937       0.768718       0.342734      -1.155695      -0.021136       0.006087      -0.051009       0.055549      -0.010460       0.016685       0.029841      -0.057257       0.014071      -0.044618      -0.002617       0.047235              9.068116      10.564328       2.710320       4.463609       6.443667       1.467427      10.196353           0.047219
          143              O       6.863250      12.360589       0.055915      -0.515978      26.174401 0.39483306E+03  0.87727620E+04                                 6.841382                            6.009158       0.775773       2.302294                    0.999432      26.435224      66.460786       0.803782       0.342961      -1.153898      -0.000152      -0.029461       0.018963       0.035036       0.044018      -0.002183       0.029618       0.041203       0.092476      -0.070872       0.021668       0.049204              7.461754       5.743057      -1.070131       1.571418       5.892986       0.385994      10.749219           0.035797
          144              O       6.243081      14.087621       1.283326      -0.584408      32.149752 0.50160985E+03  0.11842587E+05                                 7.972632                            6.840358       0.613221       2.224577                    0.998839      28.184339      73.244710       0.741656       0.349802      -1.147238       0.018836      -0.010189       0.046409       0.051112      -0.043292      -0.002392      -0.003119      -0.046931      -0.151587      -0.051039      -0.023486       0.074524              9.108820       8.645888      -3.619036       2.640031       9.805351      -2.276775       8.875222           0.044694
          145              O       7.635288      14.399993       5.972033      -0.606799      36.195193 0.58071751E+03  0.14260257E+05                                 8.731252                            7.489959       0.306538       2.125300                    0.998245      28.779274      76.957467       0.688523       0.362264      -1.134151       0.031226      -0.027801      -0.030265       0.051613       0.024075      -0.033880      -0.030179       0.011539      -0.157884      -0.069714       0.001634       0.068080              9.851404       8.342763      -2.703041      -1.925090      11.405574       3.959959       9.805875           0.030032
          146              O       9.160829      13.022285       6.760304      -0.518915      28.485064 0.41576571E+03  0.93655025E+04                                 7.296379                            6.209505       0.773825       2.318264                    0.999003      26.114780      66.281824       0.781857       0.347774      -1.148957      -0.008635      -0.002602      -0.026708       0.028189       0.022622       0.012790      -0.027366       0.032681       0.007573      -0.047421       0.020634       0.026787              8.246869       6.785819      -0.171010       3.338529       5.775264       1.410034      12.179523           0.049721
          147              O       3.383297      12.991990       2.704394      -0.474712      27.318887 0.39566723E+03  0.87655058E+04                                 7.073243                            5.994309       0.876877       2.358603                    0.998982      25.610644      63.569483       0.811857       0.340549      -1.159949       0.005067       0.055249       0.058418       0.080565      -0.021391      -0.022736      -0.001316      -0.010481      -0.203944      -0.073384       0.015935       0.057449              8.166557       6.040116      -2.452369       2.220995       9.763550      -3.173514       8.696004           0.033571
          148              O       3.700512      10.999489       1.764743      -0.459202      16.509473 0.22745057E+03  0.44389490E+04                                 5.009073                            4.555611       0.612855       2.351718                    0.997369      22.427353      54.274749       0.917224       0.342167      -1.145164       0.102372       0.025958      -0.016737       0.106929       0.054441      -0.007176       0.057039       0.008430      -0.038985      -0.083130       0.006489       0.076641              5.195730       4.420290       0.732073       0.846178       5.039154       0.834425       6.127744           0.004846
          149              O       5.866702      12.233222       8.484133      -0.531273      31.421852 0.45383512E+03  0.10486536E+05                                 7.916205                            6.578407       0.367068       2.174160                    0.998176      26.888481      69.924248       0.741306       0.357581      -1.136960       0.010122       0.006246      -0.041516       0.043186      -0.009936      -0.006904      -0.010528       0.097647      -0.013373      -0.050334      -0.002325       0.052658              9.060661       6.706226       0.853967       3.973334       6.643175       1.397921      13.832582           0.037039
          150              O       5.197753      13.886192       7.226720      -0.620618      34.556055 0.56502527E+03  0.13757684E+05                                 8.379064                            7.318205       0.383767       2.143117                    0.998895      28.880389      76.490956       0.707711       0.355445      -1.141418      -0.022722      -0.036823       0.009243       0.044245      -0.018109      -0.048856      -0.019695      -0.002275      -0.123332      -0.075317       0.026838       0.048479              9.269799       6.809037       1.136988       0.377434      14.042482       1.807265       6.957877           0.038432
          151              O       4.738011       7.244986       4.804630      -0.572066      32.718266 0.47433262E+03  0.11036588E+05                                 8.064623                            6.648595       0.527452       2.211886                    0.998728      27.469030      70.730214       0.753262       0.349468      -1.148194       0.052016       0.010355       0.024781       0.058540      -0.025092      -0.013268       0.045204       0.060081      -0.052413      -0.065461       0.005045       0.060417              9.387935       5.635368       1.795311       0.023528      14.653036       3.161593       7.875400           0.027842
          152              O      10.033935       8.990762       1.961129      -0.581349      34.809251 0.48322448E+03  0.11286764E+05                                 8.416730                            6.692018       0.564281       2.221978                    0.998809      27.558417      70.911080       0.754552       0.347533      -1.150710       0.009320      -0.008764       0.068065       0.069257       0.018589      -0.012581       0.001810      -0.120742       0.038898      -0.071563       0.014877       0.056685             10.196773       8.298104      -2.845990      -2.312361      12.344756       5.729968       9.947460           0.044773
          153              O       7.627797      14.591429       9.016011      -0.905077      40.144683 0.82945388E+03  0.22433593E+05                                 9.341154                            8.868074      -0.174023       1.888032                    0.999335      35.284586     101.461837       0.636945       0.355548      -1.131007      -0.034258       0.120840       0.046734       0.134014      -0.019309      -0.009698       0.050208      -0.133539      -0.087192      -0.055785      -0.047906       0.103691              9.991997      11.978222      -0.318865      -0.874617       8.390641      -2.020696       9.607128           0.127250
          154              O      11.350342       9.891222       3.498120      -0.552533      33.380463 0.47699147E+03  0.11118266E+05                                 8.192431                            6.680151       0.416490       2.181431                    0.998393      27.184602      70.148707       0.749008       0.350827      -1.146638      -0.057570      -0.035234      -0.004888       0.067673       0.015644      -0.008719      -0.055287       0.018563       0.010486      -0.060084       0.002380       0.057704              9.524213      14.771407      -4.339334       1.466238       7.332694       0.154204       6.468539           0.045162
          155              O       4.757479       7.593687       7.028970      -0.573365      32.487868 0.47593324E+03  0.11064916E+05                                 7.928766                            6.595333       0.591106       2.226043                    0.999238      27.438709      70.244640       0.768679       0.342735      -1.155694      -0.012675       0.017756      -0.050895       0.055374       0.009552      -0.022794      -0.025388       0.058282       0.014284      -0.044644      -0.002712       0.047356              9.069013       5.207924       0.850822       0.077594      11.802018      -4.698453      10.197097           0.047226
          156              O       7.311484      13.810967      12.098175      -0.515972      26.177211 0.39488376E+03  0.87741468E+04                                 6.841872                            6.009555       0.775625       2.302245                    0.999432      26.435359      66.461529       0.803755       0.342962      -1.153900       0.026823       0.010493       0.019950       0.035037      -0.012775      -0.025045      -0.028048      -0.026621      -0.162698      -0.070897       0.021648       0.049249              7.462327       7.238629      -2.991744       1.472607       7.870588      -0.795398       7.277765           0.035795
          157              O       7.899875      12.106542      10.824396      -0.584406      32.143880 0.50150383E+03  0.11839569E+05                                 7.971785                            6.839702       0.613225       2.224577                    0.998840      28.184352      73.245389       0.741674       0.349809      -1.147222       0.032780      -0.026519       0.028886       0.051110       0.017798       0.006009       0.040435      -0.017497       0.165792      -0.051053      -0.023466       0.074519              9.107735       7.220130      -0.847863       3.191966       6.583292      -0.105390      13.519783           0.044699
          158              O      10.915407       8.658561      12.567318      -0.606795      36.191551 0.58064635E+03  0.14257985E+05                                 8.730356                            7.489243       0.306488       2.125281                    0.998245      28.778843      76.953354       0.688596       0.362239      -1.134177      -0.027457       0.025130       0.035760       0.051616       0.059758      -0.019032       0.006598       0.055444       0.001164      -0.069692       0.001640       0.068052              9.850307       7.704117      -2.395246      -2.132251      11.289706       3.893603      10.557099           0.030029
          159              O       2.054850      15.254305       1.076030      -0.518955      28.484832 0.41576408E+03  0.93655097E+04                                 7.296454                            6.209578       0.773758       2.318232                    0.999004      26.115618      66.285341       0.781831       0.347783      -1.148943      -0.016507       0.020513      -0.010006       0.028167       0.016342       0.011248      -0.032593       0.027831      -0.023289      -0.047399       0.020575       0.026823              8.246949       6.749695      -3.532919       1.679241      10.576876      -2.352655       7.414277           0.049732
          160              O      10.755921      13.204832       9.397872      -0.474718      27.321493 0.39570979E+03  0.87666287E+04                                 7.073587                            5.994563       0.876966       2.358633                    0.998982      25.610475      63.568401       0.811859       0.340541      -1.159963       0.022992      -0.075202      -0.017479       0.080558       0.038859      -0.021991       0.033034      -0.001696       0.128942      -0.073392       0.015930       0.057462              8.166994       7.849176      -0.336031       4.266523       5.837465       0.337116      10.814341           0.033563
          161              O      10.638718      15.055047      10.629374      -0.459218      16.510230 0.22746289E+03  0.44392723E+04                                 5.009289                            4.555778       0.613013       2.351774                    0.997371      22.427783      54.277210       0.917189       0.342173      -1.145152      -0.069652      -0.049247       0.064474       0.106928       0.014605      -0.042359      -0.005255      -0.090600      -0.167273      -0.083163       0.006483       0.076680              5.195956       4.737963      -0.603519       0.372873       6.779215      -0.448375       4.070690           0.004844
          162              O      14.575695       9.479600      12.815528      -0.531278      31.423214 0.45385762E+03  0.10487188E+05                                 7.916479                            6.578610       0.367055       2.174157                    0.998176      26.888526      69.924850       0.741288       0.357585      -1.136956      -0.040322       0.015239      -0.002561       0.043182      -0.002731      -0.027330      -0.029832       0.043564       0.080650      -0.050348      -0.002386       0.052734              9.061010       7.842132      -3.602190       2.437339      12.408857      -2.832705       6.932041           0.037033
          163              O      13.220225       9.266776      11.118974      -0.620625      34.552434 0.56495252E+03  0.13755458E+05                                 8.378357                            7.317614       0.383753       2.143111                    0.998894      28.880188      76.488939       0.707758       0.355433      -1.141428       0.032055       0.030177       0.004367       0.044241       0.029536      -0.024219       0.034918       0.069335       0.076346      -0.075249       0.026721       0.048528              9.268996       7.004507       1.853073       0.836431      12.923006       2.729033       7.879474           0.038430
          164              O      10.306925       6.222438       0.489600      -0.571958      32.721645 0.47437079E+03  0.11037781E+05                                 8.065626                            6.649250       0.527583       2.211993                    0.998729      27.466603      70.726670       0.753154       0.349509      -1.148152      -0.007640      -0.042194       0.039932       0.058594      -0.018353      -0.050997       0.006034      -0.041123       0.084067      -0.065535       0.005118       0.060417              9.389364       7.089589       1.251875       0.572999      14.693944       3.486801       6.384558           0.027846
          165              O       4.958662       4.513895       3.256729      -0.581354      34.802075 0.48311723E+03  0.11283549E+05                                 8.415203                            6.690981       0.564262       2.221966                    0.998810      27.558006      70.906075       0.754666       0.347503      -1.150744       0.053880      -0.036194       0.024159       0.069258       0.006463       0.028777       0.042269      -0.010932      -0.137887      -0.071495       0.014840       0.056655             10.194662       7.046968      -2.878321      -3.028032      13.021626       4.892612      10.515392           0.044767
          166              O       7.716108      22.833476      12.973728      -0.905084      40.146948 0.82951267E+03  0.22435633E+05                                 9.341650                            8.868508      -0.174054       1.888020                    0.999335      35.285241     101.465513       0.636915       0.355557      -1.130997       0.005639      -0.100468      -0.088511       0.134014       0.000545       0.002157       0.074798      -0.099430      -0.008207      -0.055608      -0.048075       0.103683              9.992577      11.690604       0.690652      -0.544116       7.100783      -1.082365      11.186346           0.127260
          167              O      -0.323459      18.519675       4.062728      -0.552530      33.377797 0.47695037E+03  0.11117084E+05                                 8.191991                            6.679867       0.416363       2.181389                    0.998392      27.184672      70.148495       0.749022       0.350828      -1.146636       0.035764       0.050755      -0.026930       0.067679       0.024248       0.018467      -0.019479       0.092627      -0.013569      -0.060087       0.002459       0.057628              9.523616       5.596908      -0.506224      -1.805494       6.521549      -1.448185      16.452390           0.045155
          168              O      11.947369       4.692897       0.687350      -0.573286      32.484843 0.47586840E+03  0.11063032E+05                                 7.928302                            6.594928       0.591110       2.226104                    0.999239      27.436160      70.236924       0.768695       0.342740      -1.155691      -0.042261       0.021124      -0.029183       0.055533       0.008656      -0.015969      -0.018357       0.076030      -0.008656      -0.044671      -0.002597       0.047268              9.068493      12.628750       1.648227       4.624735       6.910915       0.934153       7.665813           0.047204

******************************************************
Auxiliary information for the entire system
The total spin magnetic moment of the unit cell is   36.001550
The total net atomic charge of the unit cell is   -0.000001
Accuracy of reproducing the electrostatic potential in the unit cell:
  The inner radius (bohr) =    5.0000
  The outer radius (bohr) =   12.0000
  Valid grid points have density less than (e/(bohr^3)) =    0.0001
  The number of valid grid points were=       352921
  The rms potential error without charges in kcal/mol is=      5.19826
  The rms potential error with partial charges in kcal/mol is=      2.56084
  The RRMSE value at monopole order=      0.49263
  The rms potential error with partial charges and cloud penetration in kcal/mol is=      2.55826
  The RRMSE value at monopole order with cloud penetration is=      0.49214
  The rms potential error with partial charges and atomic dipoles in kcal/mol is=      0.45394
  The RRMSE value at dipole order=      0.08733
  The rms potential error with partial charges, atomic dipoles and cloud penetration in kcal/mol is=      0.44325
  The RRMSE value at dipole order with cloud penetration=      0.08527

******************************************************
The electron densities and ab initio electrostatic potential were computed in VASP using the PBE functional and
projector augmented wave method. See the main text of the journal article for a description of computational details.
The atomic charges, dipoles, and quadrupoles were computed with the DDEC6 method as described in
(a) T. A. Manz and N. Gabaldon Limas, RSC Adv. 6 (2016) 47771-47801 DOI: 10.1039/c6ra04656h
(b) N. Gabaldon Limas and T. A. Manz, RSC Adv. 8 (2018) 2678-2707 DOI: 10.1039/c7ra11829e.
For each atom in the material, the electron cloud parameters were fit to the spherically averaged atom-in-material
electron density using radial positions for which this density was between 10^-4 and 10^-2 electrons per cubic bohr.
The polarizabilities, dispersion coefficients, and quantum Drude oscillator (QDO) parameters were fit using the MCLF method.
The magnetic structure of the system was optimized in VASP from the default ferromagnetic initial guess using spin polarization.
The atomic spin moments (ASMs) were computed on this optimized magnetic structure using the DDEC6 partition as inputs
to the method of T. A. Manz and D. S. Sholl, J. Chem. Theory Comput. 7 (2011) 4146-4164 DOI: 10.1021/ct200539n.
The RMSE and RRMSE were computed using a uniform grid with Ewald summation.
