# Supplementary material for: A collection of forcefield precursors for metal–organic frameworks
Source: RSC Adv. 2019 Nov 13;9(63):36492–507. doi: 10.1039/c9ra07327b (PMC9075174; doi:10.1039/c9ra07327b)
Supplement: RA-009-C9RA07327B-s3633 [file RA-009-C9RA07327B-s3633.xyz]

   82
jmolscript: load "" {1 1 1} spacegroup "x,y,z" unitcell [{     10.063400     0.000000     0.000000 }, {      5.031703    12.017536     0.000000 }, {      5.031695     0.796397    14.026217 }]
Nd     5.468751     4.031786     8.527940     2.062834
Nd     5.465833     0.638802     4.858682     2.064838
Nd     9.626348     9.642356     1.514831     2.062198
Nd    14.660962     7.045768    11.871790     2.064790
H     12.406160     7.586761     2.795425     0.121928
H      3.700312     5.749327     3.833365     0.136414
H      9.239206     4.269399     8.098738     0.137166
H     11.734929     4.221806     8.107153     0.135257
H      8.935292    10.801109     9.689311     0.131899
H      7.633087     9.033406    10.643093     0.127388
H     12.752337     1.976191     9.808534     0.121676
H     16.426487    12.156294    10.846474     0.136151
H      5.855895     9.879968     1.085629     0.137218
H     13.423571     9.832376     1.094045     0.136302
H     11.191507     4.394143     2.676202     0.131016
H      2.430310     2.626439     3.629985     0.127149
C      7.486162     8.145556     8.742541    -0.153963
C      7.891716     2.364180     6.799910     0.720880
C     14.279964     5.841503     6.536217     0.570918
C     11.810407     9.864597     4.349530     0.668917
C      8.795411     9.950253     7.847668    -0.115594
C     13.635907     6.658526     5.623110    -0.082142
C      6.752540     6.839721     9.004831     0.666487
C     13.100532     2.311274     6.884067     0.700393
C     12.689948     7.590145     3.680479    -0.140711
C      9.389152    10.914078     6.853210     0.633012
C     13.444702     6.487524     4.304646    -0.100311
C     11.743986     2.704674     6.806923    -0.108571
C      9.238199     2.714303     6.764844    -0.124035
C      9.751433     3.677504     7.600807    -0.111227
C     11.220689     3.642574     7.599404    -0.120196
C      8.594143    10.089358     9.196990    -0.121642
C      7.859514     9.095561     9.748221    -0.128038
C     12.463521     8.581226     4.520650    -0.094265
C      2.577237     1.738589     1.729433    -0.154701
C     12.235079     8.771146    13.813019     0.720050
C     15.910233    12.248470    13.549326     0.570664
C     13.348091     4.254027    11.362638     0.668774
C     11.331389     3.543287     0.834560    -0.117697
C     11.522589     1.047956    12.636219    -0.078598
C      3.310858     0.432755     1.991723     0.667005
C     17.089663     8.718240    13.897176     0.700633
C     12.468549     1.979576    10.693588    -0.139193
C     15.769344     5.303508    13.866318     0.637442
C     11.713794     0.876955    11.317754    -0.101438
C     18.446209     9.111641    13.820032    -0.108566
C     10.888596     9.121269    13.777953    -0.122499
C      5.343668     9.288074     0.587698    -0.112760
C     13.937811     9.253143     0.586296    -0.121427
C     11.532657     3.682391     2.183882    -0.119810
C      2.203884     2.688594     2.735112    -0.127084
C     12.694976     2.970656    11.533758    -0.095752
S     13.050217     8.163427     6.136470     0.145111
S      8.020529     8.503383     7.255762     0.188392
S     10.486061     1.803790     6.010234     0.189879
S     12.108279     2.552858    13.149578     0.144487
S      2.042871     2.096417     0.242654     0.188838
S      9.640734     8.210757    13.023342     0.190267
O      9.149644    10.679101     5.656773    -0.674134
O     14.098822     5.895703     7.829434    -0.638493
O     11.997586    10.744139     5.235987    -0.604490
O      6.970916     5.914643     8.205337    -0.640374
O     11.065716     9.980613     3.387331    -0.734266
O     16.081311     6.659115    10.014719    -0.732112
O      5.071953     4.858938     6.100002    -0.616200
O      7.115828     3.021953     7.230515    -0.603559
O     10.063400    11.802450     7.217891    -0.612652
O      7.459997     1.507434     5.785815    -0.787809
O      3.844217     2.825134     7.383401    -0.577498
O      3.433630     1.637433     5.641344    -0.779589
O     16.008853     5.068532    12.669882    -0.675714
O     11.059679    11.506273     0.816326    -0.639259
O     13.160911     5.133570    12.249095    -0.604351
O      8.124185    11.525213     1.192228    -0.640894
O     14.092783     4.370043    10.400440    -0.734338
O      4.045486     0.252148     3.001610    -0.731902
O     15.054844    11.265904    13.113110    -0.616333
O      7.979272     8.632523     0.217406    -0.603290
O     10.063401     5.395484     0.204783    -0.614790
O     12.666799     7.914401    12.798923    -0.787134
O     11.250883     8.435704     0.370292    -0.578260
O     16.693165     8.044399    12.654453    -0.778706

The following XYZ coordinates are in angstroms. Other properties are in atomic units.
The sperically averaged electron density of each atom fit to a function of the form exp(a - br)
eigen_1, eigen_2 and eigen_3 are the three eigenvalues of traceless quadrupole moment tensor
  atom number  atomic symbol              X              Y              Z     net charge C6 coefficient C8 coefficient C10 coefficient fluctuating dipole atomic polarizability isotropic forcefield polarizability              a              b squared Pearson coefficient          <r^3>          <r^4>         wp_QDO          m_QDO          q_QDO       dipole_x       dipole_y       dipole_z         dipole            Qxy            Qxz            Qyz     Q(x^2-y^2)  Q(3z^2 - R^2)        eigen_1        eigen_2        eigen_3 static polarizability      alpha(xx)      alpha(xy)      alpha(xz)      alpha(yy)      alpha(yz)      alpha(zz) atomic spin moment
            1             Nd       5.468751       4.031786       8.527940       2.062834     142.087416 0.31344965E+04  0.10790669E+06                                17.706524                           14.810049       2.599000       2.466347                    0.999617      85.215390     205.290483       0.678030       0.262408      -1.336643      -0.017748       0.048273      -0.018538       0.054671      -0.015705       0.046411       0.002192      -0.047768       0.118986      -0.067656       0.006944       0.060711             20.650854      22.729695       1.911256      -0.976538      19.391544       1.962191      19.831323          -0.000008
            2             Nd       5.465833       0.638802       4.858682       2.064838     147.026001 0.35373095E+04  0.12568870E+06                                18.409513                           15.964712       2.536905       2.452159                    0.999751      86.169250     211.878797       0.637973       0.270197      -1.325023      -0.027306      -0.023612       0.012781       0.038295       0.010067      -0.017055      -0.000264       0.022115       0.061947      -0.026185      -0.004799       0.030984             21.095599      22.985634      -1.798708       1.177411      20.517305       1.107340      19.783858           0.000028
            3             Nd       9.626348       9.642356       1.514831       2.062198     142.249223 0.31388588E+04  0.10809640E+06                                17.721507                           14.821846       2.594625       2.464964                    0.999595      85.245181     205.411965       0.677645       0.262461      -1.336552       0.015926       0.048511      -0.018041       0.054152       0.015688      -0.046666       0.002617      -0.048675       0.118288      -0.068180       0.007583       0.060596             20.669328      22.749352      -1.914329       0.976646      19.410798       1.965557      19.847835           0.000008
            4             Nd      14.660962       7.045768      11.871790       2.064790     147.082579 0.35390468E+04  0.12576665E+06                                18.414719                           15.969175       2.536878       2.452169                    0.999766      86.177434     211.916837       0.637848       0.270215      -1.324992       0.026606      -0.023758       0.012539       0.037809      -0.009108       0.016219       0.000206       0.023366       0.063219      -0.026107      -0.004394       0.030501             21.101810      22.990555       1.799750      -1.176930      20.524517       1.106914      19.790359           0.000034
            5              H      12.406160       7.586761       2.795425       0.121928       1.010927 0.71351720E+01  0.68945358E+02                                 1.739319                            1.619089      -1.109696       2.357358                    0.995928       3.650124      10.568721       0.460084       1.377744      -0.687158      -0.009149      -0.004054      -0.035504       0.036887      -0.004552       0.005523       0.009361      -0.017324       0.029405      -0.017082       0.000350       0.016732              1.799245       1.429251      -0.037817       0.258184       1.483774      -0.058322       2.484712          -0.000001
            6              H       3.700312       5.749327       3.833365       0.136414       1.084349 0.79700644E+01  0.77774881E+02                                 1.725733                            1.642146      -0.840288       2.498492                    0.999505       3.245097       8.908549       0.494693       1.268799      -0.714065       0.017640      -0.031842      -0.020667       0.041860      -0.008646      -0.001361       0.005025      -0.013903       0.022594      -0.014901       0.002334       0.012567              1.743742       1.464889      -0.220813      -0.088712       2.045853       0.352460       1.720485           0.000000
            7              H       9.239206       4.269399       8.098738       0.137166       1.014303 0.71489092E+01  0.68002444E+02                                 1.646456                            1.549119      -1.046420       2.398611                    0.998013       3.275654       8.926044       0.511517       1.258813      -0.714304      -0.017443       0.032516       0.019342       0.041661      -0.000422       0.003703       0.016446      -0.003949       0.001314      -0.016005      -0.001810       0.017815              1.683733       1.785673      -0.355276      -0.249558       1.730381       0.322459       1.535145           0.000001
            8              H      11.734929       4.221806       8.107153       0.135257       0.965729 0.69302186E+01  0.65870330E+02                                 1.641410                            1.563111      -0.885318       2.477709                    0.999069       3.315257       9.238664       0.487415       1.322099      -0.700690       0.018549       0.029922       0.021953       0.041488      -0.000835      -0.000304       0.016527      -0.001361       0.002549      -0.015987      -0.001131       0.017117              1.672767       1.739245       0.298997       0.259775       1.662775       0.250704       1.616280           0.000000
            9              H       8.935292      10.801109       9.689311       0.131899       1.091660 0.79690320E+01  0.77699766E+02                                 1.727633                            1.637481      -0.786827       2.518998                    0.999665       3.252851       8.902679       0.497867       1.261764      -0.715634       0.014413       0.025305       0.020966       0.035884       0.010142       0.000272       0.005141      -0.009069       0.024304      -0.015451       0.003243       0.012209              1.749339       1.487452       0.254491       0.122306       2.027197       0.365990       1.733368          -0.000000
           10              H       7.633087       9.033406      10.643093       0.127388       1.028463 0.71421688E+01  0.69430847E+02                                 1.792091                            1.643983      -1.331205       2.253627                    0.993583       3.809090      11.273617       0.444005       1.419043      -0.678164      -0.007235      -0.000183       0.037815       0.038501       0.009090      -0.004332       0.007380      -0.024201       0.020829      -0.020195       0.004392       0.015803              1.869123       1.470766       0.087943      -0.279517       1.504781      -0.127472       2.631823          -0.000000
           11              H      12.752337       1.976191       9.808534       0.121676       1.012040 0.71453852E+01  0.69084878E+02                                 1.742339                            1.621562      -1.191621       2.320779                    0.995032       3.654548      10.592740       0.459067       1.379979      -0.686719       0.009060      -0.004001      -0.035618       0.036970       0.004531      -0.005691       0.009461      -0.017184       0.029004      -0.017084       0.000329       0.016756              1.802521       1.431287       0.037887      -0.259053       1.485867      -0.058417       2.490408          -0.000000
           12              H      16.426487      12.156294      10.846474       0.136151       1.084207 0.79668427E+01  0.77712805E+02                                 1.723065                            1.639798      -0.839980       2.497582                    0.999489       3.245373       8.899027       0.496106       1.265685      -0.714714      -0.017286      -0.032192      -0.020793       0.042041       0.008780       0.001562       0.005015      -0.013663       0.022424      -0.014892       0.002258       0.012634              1.740985       1.462916       0.220227       0.088448       2.042328       0.351455       1.717711           0.000000
           13              H       5.855895       9.879968       1.085629       0.137218       1.013035 0.71375511E+01  0.67863662E+02                                 1.644773                            1.547655      -1.042305       2.400374                    0.997986       3.273088       8.915420       0.511903       1.258434      -0.714397       0.017415       0.032510       0.019635       0.041781       0.000407      -0.003828       0.016324      -0.003911       0.001028      -0.015956      -0.001730       0.017686              1.681965       1.783734       0.354651       0.249118       1.728523       0.321885       1.533637           0.000001
           14              H      13.423571       9.832376       1.094045       0.136302       0.963867 0.69157657E+01  0.65718733E+02                                 1.641593                            1.563305      -0.891001       2.476086                    0.999026       3.312738       9.239861       0.486383       1.325191      -0.700067      -0.018187       0.029417       0.021797       0.040880       0.000922       0.000270       0.016408      -0.001700       0.001521      -0.015870      -0.001128       0.016999              1.672962       1.739451      -0.298962      -0.259736       1.662961       0.250694       1.616473           0.000000
           15              H      11.191507       4.394143       2.676202       0.131016       1.090659 0.79582447E+01  0.77558091E+02                                 1.725788                            1.635766      -0.785754       2.519589                    0.999672       3.250916       8.891461       0.498471       1.260830      -0.715861      -0.014492       0.025544       0.021402       0.036340      -0.009979      -0.000266       0.004933      -0.009367       0.023591      -0.015218       0.003297       0.011921              1.747459       1.485973      -0.254147      -0.122205       2.024947       0.365566       1.731457          -0.000000
           16              H       2.430310       2.626439       3.629985       0.127149       1.026723 0.71273128E+01  0.69248815E+02                                 1.790134                            1.642359      -1.333915       2.252968                    0.993553       3.805130      11.258013       0.444199       1.419193      -0.678161       0.006922      -0.000609       0.037871       0.038503      -0.009000       0.004447       0.007688      -0.024350       0.021092      -0.020329       0.004228       0.016101              1.866989       1.469352      -0.087750       0.278992       1.503307      -0.127185       2.628307          -0.000000
           17              C       7.486162       8.145556       8.742541      -0.153963      47.737252 0.57894931E+03  0.14566811E+05                                11.549934                            8.075058      -0.088783       1.944487                    0.998994      30.557779      89.774693       0.576368       0.422359      -1.064422       0.033871       0.027023       0.011363       0.044795       0.001127      -0.003278       0.008212      -0.023260       0.011840      -0.014511      -0.001018       0.015529             14.529068      11.254699       9.034238      -1.629110      21.336966      -1.111239      10.995537          -0.000000
           18              C       7.891716       2.364180       6.799910       0.720880      22.052245 0.19416710E+03  0.38201090E+04                                 7.507498                            5.098973      -0.281291       1.994480                    0.998831      20.962071      59.507800       0.619990       0.502136      -0.992057      -0.061302      -0.022967      -0.015332       0.067234       0.005036       0.011719      -0.087082      -0.151948       0.100630      -0.095554      -0.038907       0.134461              9.401395      14.985056       0.760488       0.187462       7.261557       2.443113       5.957571           0.000000
           19              C      14.279964       5.841503       6.536217       0.570918      27.095077 0.28757821E+03  0.61952467E+04                                 8.464412                            6.092024      -0.037286       2.030239                    0.999808      23.634745      68.517281       0.587496       0.483948      -1.008753       0.020890      -0.016129       0.028437       0.038798       0.081911      -0.012135       0.049778       0.018228      -0.119194      -0.098862      -0.007764       0.106626             10.313503       7.748624      -3.712973       3.065620      10.114011      -4.261458      13.077874           0.000001
           20              C      11.810407       9.864597       4.349530       0.668917      22.780940 0.22172281E+03  0.45020689E+04                                 7.584469                            5.393159      -0.225205       1.993440                    0.999297      22.099617      63.396565       0.613193       0.491935      -0.998786      -0.026278       0.043211      -0.019047       0.054042       0.058763      -0.079544      -0.031417       0.098851       0.057526      -0.086815      -0.045099       0.131914              9.135620       7.019238      -3.454778       1.787709      11.772220       0.883589       8.615400          -0.000001
           21              C       8.795411       9.950253       7.847668      -0.115594      50.000939 0.57162786E+03  0.14321987E+05                                11.951222                            8.050926      -0.037975       1.964708                    0.999212      30.020153      87.710315       0.574919       0.425216      -1.063737      -0.015427      -0.012250       0.035560       0.040652       0.037832       0.016184       0.016734      -0.009808      -0.005338      -0.037302      -0.012269       0.049571             15.408034      10.241911       6.067302      -6.637708      15.496206      -7.947520      20.485984          -0.000000
           22              C      13.635907       6.658526       5.623110      -0.082142      43.802535 0.47314464E+03  0.11352671E+05                                10.930013                            7.339480      -0.161527       1.944469                    0.998887      28.697805      83.136290       0.597908       0.426941      -1.058402      -0.008733       0.008037      -0.022264       0.025230      -0.004088      -0.021555       0.007737       0.006273      -0.025403      -0.024181      -0.000803       0.024984             14.019410       9.416980      -5.407449       6.104128      14.114706      -7.082725      18.526543          -0.000001
           23              C       6.752540       6.839721       9.004831       0.666487      23.828700 0.23772342E+03  0.48993219E+04                                 7.789415                            5.562585      -0.193349       1.996603                    0.999294      22.398956      64.200224       0.608877       0.488104      -1.003284      -0.017768      -0.051049       0.021231       0.058073      -0.052813       0.082148      -0.021932       0.118179       0.124104      -0.100734      -0.034386       0.135120              9.372317       7.638458       3.519073      -2.332429      11.790039       0.494573       8.688455          -0.000000
           24              C      13.100532       2.311274       6.884067       0.700393      20.018170 0.20179474E+03  0.40214375E+04                                 7.129083                            5.266542      -0.409339       1.952227                    0.998771      21.501992      62.077949       0.596296       0.515433      -0.982451       0.058871      -0.024235      -0.016930       0.065877      -0.006126      -0.018068      -0.066768      -0.159776       0.070591      -0.096430      -0.019941       0.116371              8.397171      12.210364      -0.608686       0.316204       6.134134       1.946644       6.847014           0.000001
           25              C      12.689948       7.590145       3.680479      -0.140711      35.373619 0.45927219E+03  0.11005236E+05                                 9.501531                            7.233684      -0.027882       1.954189                    0.999538      30.508191      90.104581       0.598269       0.427248      -1.051760       0.022550      -0.025328       0.008288       0.034910      -0.001316      -0.002298       0.000484      -0.011147       0.000520      -0.006555       0.000807       0.005748             10.993766       7.133158      -3.902531       2.036191      12.899138      -1.071095      12.949003          -0.000004
           26              C       9.389152      10.914078       6.853210       0.633012      20.992083 0.22419876E+03  0.45706725E+04                                 7.237973                            5.432174      -0.228855       1.984029                    0.999302      22.654499      65.383784       0.608715       0.493566      -0.996720       0.013253       0.021118      -0.021803       0.033120      -0.089501       0.006095       0.032510       0.082318      -0.132256      -0.095142      -0.026369       0.121511              8.524464       6.152148       2.938047      -1.806002       9.047774      -2.434015      10.373471          -0.000000
           27              C      13.444702       6.487524       4.304646      -0.100311      32.730797 0.42225319E+03  0.98722715E+04                                 8.938789                            6.867212       0.170075       2.030521                    0.999735      29.094223      83.887341       0.625522       0.418812      -1.060822      -0.005092       0.026057      -0.006844       0.027418      -0.003304      -0.001148      -0.007923      -0.006680      -0.022482      -0.011460       0.000271       0.011188             10.266212       6.763213      -3.458419       2.306905      11.583390      -1.588007      12.452033          -0.000003
           28              C      11.743986       2.704674       6.806923      -0.108571      41.485460 0.50118868E+03  0.12150250E+05                                10.437845                            7.476209       0.060529       2.008160                    0.999443      28.890116      83.012407       0.604128       0.418209      -1.068234      -0.030235       0.024829      -0.042559       0.057809       0.027176      -0.017227       0.013252       0.003035       0.048720      -0.043124       0.017531       0.025593             12.906955      22.698296      -3.105460      -1.318990       8.167762       2.227095       7.854806          -0.000001
           29              C       9.238199       2.714303       6.764844      -0.124035      46.210491 0.50183564E+03  0.12156921E+05                                11.199925                            7.453160      -0.067280       1.964178                    0.999167      29.034844      83.108113       0.609107       0.415098      -1.071369       0.034275       0.026604      -0.035764       0.056228      -0.027909       0.022256       0.007145      -0.010809      -0.003440      -0.040254       0.008287       0.031967             14.818206      28.067057       3.332249       1.570594       8.705027       2.432396       7.682535          -0.000002
           30              C       9.751433       3.677504       7.600807      -0.111227      33.685366 0.44231903E+03  0.10446036E+05                                 9.120509                            7.032832       0.101476       2.002616                    0.999617      29.434512      84.868659       0.618492       0.419330      -1.062129       0.026880       0.015434      -0.017172       0.035435      -0.003460       0.020906       0.007967      -0.005851       0.009447      -0.024307       0.002912       0.021395             10.566593      16.676778      -0.248185       0.213439       8.114937       2.603907       6.908063          -0.000003
           31              C      11.220689       3.642574       7.599404      -0.120196      32.809183 0.44118487E+03  0.10442646E+05                                 9.026735                            7.073672       0.098814       2.005183                    0.999565      29.605623      86.266865       0.608437       0.425305      -1.055330      -0.028934       0.016327      -0.010921       0.034972       0.005061      -0.005119       0.001892      -0.002721       0.032343      -0.011845      -0.000339       0.012184             10.367382      16.130780      -0.272940       0.093426       7.773595       2.336478       7.197772          -0.000002
           32              C       8.594143      10.089358       9.196990      -0.121642      32.069756 0.40899334E+03  0.95329014E+04                                 8.848900                            6.787063       0.056755       1.989367                    0.999696      29.696626      86.872643       0.622183       0.422356      -1.053413      -0.000995      -0.016914      -0.001260       0.016990      -0.003046       0.006092       0.002947      -0.000518      -0.007923      -0.008840       0.003093       0.005747             10.043700       6.915699       3.582051      -2.066037      11.005945      -1.224123      12.209455          -0.000003
           33              C       7.859514       9.095561       9.748221      -0.128038      36.820402 0.47714668E+03  0.11593867E+05                                 9.898686                            7.472572      -0.266613       1.877820                    0.998570      31.176316      94.056916       0.574394       0.438854      -1.040172       0.015333      -0.003096      -0.018859       0.024502      -0.000623      -0.005875       0.015766      -0.050213       0.001541      -0.026807      -0.005963       0.032770             11.398319       7.729451       4.185137      -2.100411      12.174026      -1.092148      14.291479          -0.000002
           34              C      12.463521       8.581226       4.520650      -0.094265      44.788689 0.51313305E+03  0.12538564E+05                                11.074260                            7.624891      -0.077543       1.960443                    0.999105      29.307669      85.105087       0.589956       0.424882      -1.061869       0.020720      -0.025542       0.001258       0.032913       0.010997       0.016942      -0.010666       0.031041       0.043691      -0.031807       0.003141       0.028667             14.041583      10.159833      -8.503341       1.382489      21.970778      -0.925880       9.994136          -0.000001
           35              C       2.577237       1.738589       1.729433      -0.154701      47.830643 0.58017932E+03  0.14606089E+05                                11.564794                            8.083550      -0.086691       1.944725                    0.998994      30.594611      89.920254       0.576051       0.422351      -1.064385      -0.033803       0.026942       0.011116       0.044633      -0.000759       0.003948       0.008192      -0.022467       0.013467      -0.014595      -0.000753       0.015348             14.550085      11.271415      -9.049915       1.634577      21.368804      -1.118111      11.010037          -0.000001
           36              C      12.235079       8.771146      13.813019       0.720050      22.063704 0.19427697E+03  0.38228270E+04                                 7.509974                            5.100297      -0.283179       1.993961                    0.998850      20.968975      59.532525       0.619929       0.502112      -0.992065       0.061623      -0.022817      -0.014603       0.067314      -0.004854      -0.011915      -0.087010      -0.150560       0.096822      -0.094353      -0.039471       0.133824              9.404948      14.991388      -0.761130      -0.187660       7.264077       2.444041       5.959378           0.000001
           37              C      15.910233      12.248470      13.549326       0.570664      27.094335 0.28760176E+03  0.61955834E+04                                 8.463038                            6.091317      -0.036338       2.030610                    0.999794      23.632596      68.499362       0.587697       0.483796      -1.008881      -0.021641      -0.017611       0.030523       0.041354      -0.082029       0.012256       0.049938       0.017925      -0.118368      -0.099075      -0.007547       0.106623             10.311820       7.747705       3.712660      -3.064991      10.112931      -4.260474      13.074824           0.000001
           38              C      13.348091       4.254027      11.362638       0.668774      22.790219 0.22182623E+03  0.45047099E+04                                 7.585340                            5.393608      -0.222580       1.993941                    0.999282      22.109120      63.428371       0.613303       0.491787      -0.998857       0.025722       0.043706      -0.019772       0.054431      -0.058242       0.079715      -0.030811       0.098663       0.057769      -0.086486      -0.045061       0.131548              9.136663       7.020078       3.455312      -1.787764      11.773513       0.883631       8.616398          -0.000001
           39              C      11.331389       3.543287       0.834560      -0.117697      50.137732 0.57340259E+03  0.14378169E+05                                11.972850                            8.063841      -0.038980       1.963784                    0.999211      30.068986      87.900362       0.574390       0.425261      -1.063666       0.015530      -0.013130       0.035208       0.040660      -0.037688      -0.016859       0.016418      -0.011596      -0.010066      -0.036624      -0.013472       0.050096             15.438104      10.262845      -6.083863       6.652188      15.531649      -7.966794      20.519818          -0.000000
           40              C      11.522589       1.047956      12.636219      -0.078598      43.709038 0.47198056E+03  0.11318355E+05                                10.919198                            7.333306      -0.163351       1.944158                    0.998961      28.655775      83.005189       0.597778       0.427274      -1.058141       0.008172       0.008401      -0.022435       0.025312       0.004402       0.020381       0.007467       0.004765      -0.021673      -0.022574      -0.001089       0.023663             14.004988       9.408591       5.402068      -6.097236      14.101358      -7.074616      18.505016          -0.000001
           41              C       3.310858       0.432755       1.991723       0.667005      23.822347 0.23761242E+03  0.48969386E+04                                 7.791709                            5.563710      -0.197368       1.995536                    0.999334      22.395336      64.209608       0.608358       0.488530      -1.002968       0.017812      -0.051389       0.021033       0.058314       0.053556      -0.082515      -0.021686       0.119973       0.123623      -0.101868      -0.034133       0.136001              9.375691       7.641083      -3.521118       2.333422      11.794961       0.494148       8.691029          -0.000000
           42              C      17.089663       8.718240      13.897176       0.700633      20.041870 0.20206901E+03  0.40283794E+04                                 7.134759                            5.270244      -0.409392       1.951851                    0.998753      21.518917      62.143666       0.596050       0.515458      -0.982414      -0.058702      -0.022504      -0.015654       0.064787       0.005845       0.017948      -0.067697      -0.160554       0.067314      -0.096251      -0.021249       0.117501              8.404336      12.221710       0.609940      -0.316121       6.139060       1.948550       6.852238           0.000001
           43              C      12.468549       1.979576      10.693588      -0.139193      35.303713 0.45816529E+03  0.10971660E+05                                 9.486708                            7.222489      -0.023915       1.955840                    0.999536      30.473484      89.961593       0.599064       0.426956      -1.051981      -0.022058      -0.024685       0.009292       0.034384       0.001413       0.002428       0.000850      -0.012360       0.001861      -0.007333       0.001065       0.006268             10.975915       7.121449       3.893870      -2.032985      12.874953      -1.066958      12.931343          -0.000004
           44              C      15.769344       5.303508      13.866318       0.637442      20.934826 0.22348596E+03  0.45525768E+04                                 7.225275                            5.423608      -0.221907       1.986757                    0.999258      22.617583      65.254597       0.609174       0.493580      -0.996700      -0.013642       0.022130      -0.022199       0.034185       0.089435      -0.006019       0.032418       0.080266      -0.131438      -0.094664      -0.026256       0.120919              8.508633       6.141879      -2.931832       1.801086       9.031128      -2.427112      10.352892          -0.000000
           45              C      11.713794       0.876955      11.317754      -0.101438      32.747332 0.42252374E+03  0.98798861E+04                                 8.942131                            6.870127       0.170101       2.030537                    0.999717      29.099743      83.900602       0.625310       0.418899      -1.060798       0.004799       0.025689      -0.008456       0.027468       0.004184       0.001589      -0.008474      -0.006549      -0.024137      -0.012574       0.000583       0.011991             10.270259       6.766222       3.460188      -2.308940      11.588140      -1.590816      12.456415          -0.000003
           46              C      18.446209       9.111641      13.820032      -0.108566      41.456489 0.50076883E+03  0.12137136E+05                                10.431929                            7.472216       0.059807       2.008076                    0.999455      28.878185      82.959328       0.604414       0.418112      -1.068330       0.030405       0.025408      -0.042485       0.058095      -0.026404       0.017696       0.012832       0.002201       0.045537      -0.042126       0.016813       0.025313             12.899467      22.684487       3.104261       1.318309       8.163484       2.225608       7.850428          -0.000001
           47              C      10.888596       9.121269      13.777953      -0.122499      46.178004 0.50136709E+03  0.12143466E+05                                11.198607                            7.452155      -0.069734       1.963569                    0.999189      29.017383      83.067275       0.608808       0.415374      -1.071126      -0.034353       0.028006      -0.034952       0.056446       0.027763      -0.022864       0.007892      -0.010615      -0.005232      -0.040862       0.008855       0.032007             14.816914      28.065527      -3.332460      -1.570611       8.703794       2.431684       7.681421          -0.000002
           48              C       5.343668       9.288074       0.587698      -0.112760      33.703206 0.44262341E+03  0.10454522E+05                                 9.121650                            7.033766       0.102938       2.002870                    0.999639      29.446443      84.895055       0.618676       0.419153      -1.062292      -0.027016       0.016101      -0.016424       0.035480       0.004383      -0.020714       0.007598      -0.006522       0.007598      -0.024589       0.004050       0.020539             10.568139      16.680517       0.246794      -0.214697       8.115374       2.603550       6.908526          -0.000003
           49              C      13.937811       9.253143       0.586296      -0.121427      32.842988 0.44176886E+03  0.10459964E+05                                 9.032466                            7.077792       0.101021       2.005471                    0.999540      29.624718      86.337900       0.608330       0.425238      -1.055368       0.029912       0.015969      -0.010934       0.035627      -0.004457       0.005352       0.001198      -0.002322       0.030174      -0.010845      -0.000818       0.011663             10.374438      16.142917       0.273451      -0.093271       7.778352       2.337839       7.202044          -0.000002
           50              C      11.532657       3.682391       2.183882      -0.119810      32.025024 0.40833219E+03  0.95130797E+04                                 8.838704                            6.780111       0.058448       1.990034                    0.999656      29.671005      86.760811       0.622741       0.422174      -1.053589       0.000059      -0.016096      -0.002097       0.016233       0.002253      -0.006299       0.003800      -0.001364      -0.009546      -0.009416       0.003838       0.005577             10.031573       6.908471      -3.577767       2.062665      10.993676      -1.221625      12.192571          -0.000003
           51              C       2.203884       2.688594       2.735112      -0.127084      36.811143 0.47703018E+03  0.11590546E+05                                 9.898664                            7.472984      -0.265289       1.878243                    0.998550      31.167956      94.035467       0.574215       0.439009      -1.040060      -0.014617      -0.002413      -0.018591       0.023772       0.000320       0.005893       0.015823      -0.050261       0.003643      -0.027167      -0.005504       0.032671             11.398293       7.729687      -4.185048       2.100336      12.174198      -1.092234      14.290995          -0.000002
           52              C      12.694976       2.970656      11.533758      -0.095752      44.881868 0.51426791E+03  0.12574349E+05                                11.092197                            7.635547      -0.082314       1.958706                    0.999100      29.342430      85.257967       0.589234       0.425130      -1.061620      -0.020093      -0.024840       0.001734       0.031996      -0.010855      -0.016684      -0.010226       0.033328       0.043637      -0.032106       0.003245       0.028861             14.065840      10.176881       8.519870      -1.385950      22.009423      -0.928727      10.011216          -0.000001
           53              S      13.050217       8.163427       6.136470       0.145111     109.801261 0.27115971E+04  0.95731197E+05                                16.139410                           14.472424       1.032630       2.008135                    0.999625      65.625264     195.684446       0.598948       0.289660      -1.226321       0.003252      -0.032933      -0.079537       0.086147      -0.271679       0.131045      -0.088286      -0.426017       0.105932      -0.379052      -0.003667       0.382720             17.346365      13.560413      -6.595020       3.712746      21.210368      -3.448940      17.268313           0.000002
           54              S       8.020529       8.503383       7.255762       0.188392     106.007939 0.25760729E+04  0.90007902E+05                                15.754929                           14.113637       0.942193       1.983362                    0.999567      65.281306     195.203044       0.604551       0.289969      -1.223003       0.001365       0.032192       0.079076       0.085389       0.243201      -0.098080      -0.102689      -0.259899       0.040209      -0.286146      -0.043805       0.329951             16.794434      13.465288       6.272117      -3.602056      19.228720      -2.998229      17.689293           0.000003
           55              S      10.486061       1.803790       6.010234       0.189879     109.323674 0.25528830E+04  0.88617790E+05                                15.984244                           13.987982       1.051962       2.019771                    0.999360      64.005790     188.128934       0.613911       0.287416      -1.230944       0.000478       0.073046       0.023861       0.076845       0.001325      -0.010397       0.184944       0.498646      -0.644772      -0.367019       0.010035       0.356984             17.528779      26.499801      -0.063789      -0.841341      12.700277       3.359285      13.386260           0.000001
           56              S      12.108279       2.552858      13.149578       0.144487     109.824571 0.27122231E+04  0.95758210E+05                                16.140820                           14.473159       1.029668       2.007409                    0.999616      65.634196     195.712017       0.598995       0.289623      -1.226368      -0.001960      -0.031534      -0.079725       0.085757       0.270940      -0.131333      -0.088422      -0.425534       0.108838      -0.378881      -0.003092       0.381973             17.348609      13.562763       6.596357      -3.715336      21.211479      -3.452243      17.271584           0.000002
           57              S       2.042871       2.096417       0.242654       0.188838     105.916647 0.25730256E+04  0.89874958E+05                                15.745661                           14.104759       0.939511       1.982868                    0.999582      65.252523     195.089154       0.604774       0.289947      -1.223024      -0.001300       0.032818       0.078869       0.085434      -0.243287       0.098164      -0.102582      -0.261000       0.035505      -0.285781      -0.044806       0.330587             16.785299      13.458555      -6.269469       3.601098      19.218480      -2.998366      17.678862           0.000003
           58              S       9.640734       8.210757      13.023342       0.190267     109.298790 0.25522571E+04  0.88590632E+05                                15.982328                           13.986561       1.052546       2.019907                    0.999365      63.996968     188.097245       0.613923       0.287428      -1.230931      -0.001317       0.073649       0.023840       0.077422      -0.001898       0.010170       0.184666       0.499088      -0.647002      -0.367134       0.009572       0.357562             17.526710      26.496715       0.063800       0.841280      12.698757       3.358639      13.384657           0.000001
           59              O       9.149644      10.679101       5.656773      -0.674134      40.761575 0.68344822E+03  0.17559156E+05                                 9.635625                            8.287647       0.035718       2.019800                    0.995704      30.701468      85.215560       0.632587       0.376867      -1.117969      -0.024991      -0.030833       0.039504       0.055998      -0.074345       0.020353       0.018006       0.052806       0.108510      -0.102049       0.039471       0.062577             10.684153       7.200698       0.378280      -1.329373       8.205326      -0.956620      16.646433          -0.000002
           60              O      14.098822       5.895703       7.829434      -0.638493      41.191295 0.68350229E+03  0.17505325E+05                                 9.678555                            8.245340       0.101712       2.048939                    0.995823      30.125277      82.624892       0.641162       0.373000      -1.124413      -0.021822       0.047587      -0.034071       0.062463       0.079302      -0.007759      -0.006351       0.033785       0.185002      -0.111915       0.044419       0.067496             10.928223       7.660490      -0.096096       1.731901       8.116418      -2.147430      17.007761          -0.000002
           61              O      11.997586      10.744139       5.235987      -0.604490      41.305526 0.61168280E+03  0.15232054E+05                                 9.694252                            7.792296       0.168612       2.093425                    0.995840      28.801310      77.807395       0.660751       0.372251      -1.125353       0.027955      -0.041950       0.040517       0.064675       0.061309      -0.048969       0.041941       0.008597       0.118325      -0.108914       0.040166       0.068749             11.157305       7.708398      -1.500972      -0.229315      15.285704       5.360925      10.477813          -0.000001
           62              O       6.970916       5.914643       8.205337      -0.640374      41.532252 0.62397233E+03  0.15595262E+05                                 9.633287                            7.806984       0.253563       2.110196                    0.996755      29.145448      78.547531       0.669031       0.366296      -1.131369       0.034707       0.065522      -0.022153       0.077385      -0.051491       0.047506       0.035002       0.034737       0.086562      -0.094777       0.029434       0.065342             10.981837       8.136028       0.902580      -0.308263      14.995890       5.036280       9.813592          -0.000003
           63              O      11.065716       9.980613       3.387331      -0.734266      52.884828 0.76278720E+03  0.20108739E+05                                11.361345                            8.708847      -0.016910       1.985420                    0.996662      31.652109      88.498026       0.623125       0.372863      -1.122872       0.077478       0.009400       0.067584       0.103242       0.035164      -0.036965      -0.052148       0.121131       0.057263      -0.096209      -0.000079       0.096288             13.534215      11.932600      -3.356467       6.317415       9.490923      -2.254262      19.179123          -0.000003
           64              O      16.081311       6.659115      10.014719      -0.732112      54.764737 0.78389973E+03  0.20782047E+05                                11.620316                            8.816206       0.018462       1.998130                    0.996454      31.660847      88.427005       0.621361       0.371821      -1.124999       0.101334       0.003711      -0.031947       0.106316      -0.016197       0.030978      -0.034369       0.143461       0.113539      -0.099731       0.015763       0.083968             13.875196      12.324430       3.057626      -6.794512       9.365487      -1.530970      19.935671          -0.000003
           65              O       5.071953       4.858938       6.100002      -0.616200      34.485848 0.60084281E+03  0.14837881E+05                                 8.421772                            7.595446       0.502932       2.185358                    0.996502      29.188494      77.539413       0.688840       0.360062      -1.139156      -0.008646       0.018719      -0.046306       0.050689      -0.027980      -0.015037       0.031999       0.027470      -0.383261      -0.133819       0.034790       0.099029              9.086493       9.430418      -3.487123       0.241078      11.029768      -0.107823       6.799292          -0.000003
           66              O       7.115828       3.021953       7.230515      -0.603559      44.302304 0.53892779E+03  0.13099808E+05                                10.276521                            7.427376      -0.123565       2.002581                    0.996223      28.439487      77.785925       0.656448       0.383859      -1.108418       0.053099       0.004068      -0.120823       0.132039       0.003170      -0.008188      -0.103112      -0.107719       0.067683      -0.073056      -0.063416       0.136473             12.712913      18.912365      -5.794163      -4.243102      10.953139       3.567488       8.273234          -0.000001
           67              O      10.063400      11.802450       7.217891      -0.612652      32.628099 0.52199721E+03  0.12536287E+05                                 8.196877                            7.170282       0.272670       2.121300                    0.996560      28.599583      76.726775       0.690510       0.369348      -1.123714      -0.015443      -0.052077       0.028279       0.061239      -0.040356      -0.002030       0.014093       0.061798      -0.254469      -0.086938      -0.006667       0.093605              8.875846       8.062138       3.281952      -0.251056      11.696068       0.044662       6.869332          -0.000003
           68              O       7.459997       1.507434       5.785815      -0.787809      54.293706 0.80697667E+03  0.21453869E+05                                11.500392                            8.808530       0.267918       2.068520                    0.997517      32.303753      89.044847       0.638976       0.360560      -1.138740       0.073959       0.021335       0.060597       0.097965       0.035406       0.027579       0.022432      -0.143169       0.027770      -0.089523       0.003589       0.085934             13.810410      14.132637       6.033833       4.438997      15.488660       6.677859      11.809932          -0.000005
           69              O       3.844217       2.825134       7.383401      -0.577498      41.686897 0.57853718E+03  0.14366466E+05                                 9.958987                            7.811162      -0.450038       1.891553                    0.996105      28.987435      81.097183       0.623672       0.395486      -1.096174      -0.045228      -0.011450      -0.089537       0.100963      -0.012343       0.002136      -0.089647      -0.102962       0.024654      -0.067302      -0.052937       0.120238             11.593285      15.256122       4.313997       4.013304       9.988933       2.724670       9.534799          -0.000002
           70              O       3.433630       1.637433       5.641344      -0.779589      55.020879 0.93170604E+03  0.25548750E+05                                11.512306                            9.433016       0.260830       2.073262                    0.996046      32.224277      88.758865       0.623680       0.358141      -1.146341      -0.075876       0.029474       0.011701       0.082236      -0.030736      -0.007806       0.027831      -0.120104       0.252897      -0.109616       0.013524       0.096092             13.302693      11.581958      -4.543145      -3.443944      12.815492       5.072481      15.510628          -0.000006
           71              O      16.008853       5.068532      12.669882      -0.675714      40.808531 0.68443592E+03  0.17591038E+05                                 9.643523                            8.294055       0.034044       2.018984                    0.995717      30.718496      85.281074       0.632288       0.376905      -1.117930       0.025308      -0.030959       0.037012       0.054487       0.074120      -0.019605       0.017186       0.052607       0.100655      -0.100235       0.036916       0.063320             10.693518       7.206898      -0.379537       1.331980       8.212781      -0.958675      16.660875          -0.000002
           72              O      11.059679      11.506273       0.816326      -0.639259      41.168725 0.68310105E+03  0.17491867E+05                                 9.673323                            8.241578       0.103012       2.049460                    0.995858      30.122984      82.601621       0.641487       0.372878      -1.124544       0.022305       0.047589      -0.032991       0.062054      -0.079269       0.007309      -0.006618       0.032809       0.182592      -0.111382       0.044568       0.066814             10.921548       7.656757       0.095773      -1.730066       8.112352      -2.144645      16.995536          -0.000002
           73              O      13.160911       5.133570      12.249095      -0.604351      41.325705 0.61197757E+03  0.15241851E+05                                 9.699496                            7.795824       0.165669       2.092582                    0.995775      28.801456      77.824410       0.660365       0.372409      -1.125188      -0.028094      -0.042294       0.040382       0.064874      -0.061113       0.049572       0.042012       0.008685       0.118077      -0.109073       0.039869       0.069204             11.164047       7.712606       1.503189       0.230104      15.296277       5.364944      10.483258          -0.000002
           74              O       8.124185      11.525213       1.192228      -0.640894      41.525955 0.62385337E+03  0.15590838E+05                                 9.629827                            7.803998       0.252640       2.109572                    0.996780      29.149788      78.543944       0.669478       0.366086      -1.131582      -0.034662       0.065374      -0.022683       0.077393       0.051841      -0.047341       0.035035       0.035613       0.086484      -0.095067       0.029695       0.065372             10.978191       8.132588      -0.902864       0.307599      14.992447       5.034735       9.809537          -0.000003
           75              O      14.092783       4.370043      10.400440      -0.734338      52.912328 0.76320378E+03  0.20122866E+05                                11.365948                            8.711798      -0.016144       1.985375                    0.996624      31.659793      88.532157       0.622946       0.372912      -1.122813      -0.077219       0.009420       0.067979       0.103309      -0.035381       0.037234      -0.052462       0.121181       0.059684      -0.096704      -0.000070       0.096774             13.540297      11.937507       3.358705      -6.320672       9.494992      -2.256383      19.188392          -0.000003
           76              O       4.045486       0.252148       3.001610      -0.731902      54.754608 0.78370778E+03  0.20775726E+05                                11.619250                            8.815122       0.021684       1.999120                    0.996482      31.656046      88.411518       0.621399       0.371821      -1.124997      -0.101489       0.003604      -0.031542       0.106339       0.016076      -0.030568      -0.033894       0.143139       0.115247      -0.099607       0.016194       0.083412             13.874503      12.324125      -3.058266       6.794624       9.365610      -1.531951      19.933773          -0.000003
           77              O      15.054844      11.265904      13.113110      -0.616333      34.498138 0.60113470E+03  0.14847034E+05                                 8.424207                            7.597611       0.500969       2.184533                    0.996544      29.193912      77.561322       0.688691       0.360092      -1.139121       0.008281       0.018922      -0.046177       0.050586       0.028299       0.015023       0.032233       0.027308      -0.381484      -0.133320       0.034277       0.099044              9.089334       9.433125       3.488133      -0.241293      11.033493      -0.107944       6.801385          -0.000004
           78              O       7.979272       8.632523       0.217406      -0.603290      44.300206 0.53886904E+03  0.13098272E+05                                10.277300                            7.427688      -0.129439       2.000970                    0.996254      28.435946      77.780733       0.656327       0.383933      -1.108344      -0.053867       0.004176      -0.120415       0.131981      -0.002579       0.008398      -0.103214      -0.107471       0.067186      -0.073628      -0.062826       0.136454             12.714226      18.914326       5.794988       4.243579      10.954520       3.567923       8.273830          -0.000001
           79              O      10.063401       5.395484       0.204783      -0.614790      32.718416 0.52382654E+03  0.12591867E+05                                 8.214045                            7.184452       0.269263       2.119784                    0.996486      28.636733      76.874749       0.689561       0.369514      -1.123530       0.013760      -0.051053       0.029311       0.060456       0.040999       0.002334       0.013633       0.060984      -0.253182      -0.086369      -0.007304       0.093672              8.895665       8.078929      -3.290323       0.253116      11.723355       0.042906       6.884711          -0.000003
           80              O      12.666799       7.914401      12.798923      -0.787134      54.281572 0.80672740E+03  0.21445844E+05                                11.499655                            8.807793       0.269431       2.069201                    0.997525      32.296625      89.025793       0.638927       0.360611      -1.138686      -0.074281       0.021886       0.060811       0.098462      -0.035695      -0.027967       0.022426      -0.143539       0.028032      -0.089993       0.003748       0.086245             13.809842      14.131350      -6.033955      -4.438534      15.488975       6.677859      11.809200          -0.000005
           81              O      11.250883       8.435704       0.370292      -0.578260      41.676867 0.57833041E+03  0.14360238E+05                                 9.958051                            7.810330      -0.442778       1.894100                    0.996172      28.981784      81.081794       0.623629       0.395543      -1.096120       0.043228      -0.011184      -0.088199       0.098858       0.012813      -0.001056      -0.089586      -0.104260       0.024775      -0.068201      -0.052335       0.120536             11.592375      15.255179      -4.313736      -4.013153       9.988374       2.724424       9.533573          -0.000002
           82              O      16.693165       8.044399      12.654453      -0.778706      54.984104 0.93092324E+03  0.25521871E+05                                11.507226                            9.428999       0.263027       2.074026                    0.996035      32.212610      88.716753       0.623819       0.358137      -1.146347       0.076094       0.029931       0.012511       0.082720       0.030894       0.007590       0.028097      -0.120937       0.254397      -0.110306       0.013614       0.096692             13.296726      11.575782       4.541004       3.441788      12.810305       5.070052      15.504091          -0.000006

******************************************************
Auxiliary information for the entire system
The total spin magnetic moment of the unit cell is   -0.000037
The total net atomic charge of the unit cell is   0.000006
Accuracy of reproducing the electrostatic potential in the unit cell:
  The inner radius (bohr) =    5.0000
  The outer radius (bohr) =   12.0000
  Valid grid points have density less than (e/(bohr^3)) =    0.0001
  The number of valid grid points were=        73452
  The rms potential error without charges in kcal/mol is=      9.12286
  The rms potential error with partial charges in kcal/mol is=      1.89449
  The RRMSE value at monopole order=      0.20766
  The rms potential error with partial charges and cloud penetration in kcal/mol is=      1.89256
  The RRMSE value at monopole order with cloud penetration is=      0.20745
  The rms potential error with partial charges and atomic dipoles in kcal/mol is=      1.01944
  The RRMSE value at dipole order=      0.11175
  The rms potential error with partial charges, atomic dipoles and cloud penetration in kcal/mol is=      1.02602
  The RRMSE value at dipole order with cloud penetration=      0.11247

******************************************************
The electron densities and ab initio electrostatic potential were computed in VASP using the PBE functional and
projector augmented wave method. See the main text of the journal article for a description of computational details.
The atomic charges, dipoles, and quadrupoles were computed with the DDEC6 method as described in
(a) T. A. Manz and N. Gabaldon Limas, RSC Adv. 6 (2016) 47771-47801 DOI: 10.1039/c6ra04656h
(b) N. Gabaldon Limas and T. A. Manz, RSC Adv. 8 (2018) 2678-2707 DOI: 10.1039/c7ra11829e.
For each atom in the material, the electron cloud parameters were fit to the spherically averaged atom-in-material
electron density using radial positions for which this density was between 10^-4 and 10^-2 electrons per cubic bohr.
The polarizabilities, dispersion coefficients, and quantum Drude oscillator (QDO) parameters were fit using the MCLF method.
The magnetic structure of the system was optimized in VASP from the default ferromagnetic initial guess using spin polarization.
The atomic spin moments (ASMs) were computed on this optimized magnetic structure using the DDEC6 partition as inputs
to the method of T. A. Manz and D. S. Sholl, J. Chem. Theory Comput. 7 (2011) 4146-4164 DOI: 10.1021/ct200539n.
The RMSE and RRMSE were computed using a uniform grid with Ewald summation.
