# Supplementary material for: A collection of forcefield precursors for metal–organic frameworks
Source: RSC Adv. 2019 Nov 13;9(63):36492–507. doi: 10.1039/c9ra07327b (PMC9075174; doi:10.1039/c9ra07327b)
Supplement: RA-009-C9RA07327B-s3634 [file RA-009-C9RA07327B-s3634.xyz]

  146
jmolscript: load "" {1 1 1} spacegroup "x,y,z" unitcell [{     10.723700     0.000000     0.000000 }, {      0.000000    13.448100     0.000000 }, {      0.000000     0.000000    13.448100 }]
Cu     8.119021     4.667970     9.800706     0.280400
Cu     8.119021     2.056080    10.371444     0.280399
Cu     2.757171     3.647394    11.392020     0.280398
Cu     2.757171     3.076656     8.780130     0.280395
Cu     2.604679     8.780130     3.647394     0.280397
Cu     2.604679    11.392020     3.076656     0.280399
Cu     7.966529     9.800706     2.056080     0.280400
Cu     7.966529    10.371444     4.667970     0.280397
H      5.689995     6.503501    10.346968     0.110865
H      5.417613     9.068054     7.315766     0.129044
H      7.237425     7.996240     6.364986     0.101841
H      8.301216     6.320607     7.477144     0.092395
H      4.122190    10.095489     8.602750     0.098436
H      2.988695     9.038468     8.328408     0.097119
H      5.689995     0.220549     9.825182     0.110865
H      5.417613    11.104096    12.856384     0.129044
H      7.237425    12.175910     0.359064     0.101840
H      8.301216     0.403443    12.695006     0.092395
H      4.122190    10.076661    11.569400     0.098436
H      2.988695    11.133682    11.843742     0.097119
H      0.328145     3.101132    13.227551     0.110864
H      0.055763     6.132334     2.344004     0.129044
H      1.875575     7.083114     1.272190     0.101841
H      2.939366     5.970956    13.044657     0.092395
H      9.484040     4.845350     3.371439     0.098436
H      8.350545     5.119692     2.314418     0.097119
H      0.328145     3.622918     6.944599     0.110864
H      0.055763     0.591716     4.380046     0.129044
H      1.875575    13.089036     5.451860     0.101840
H      2.939366     0.753094     7.127493     0.092395
H      9.484040     1.878700     3.352611     0.098436
H      8.350545     1.604358     4.409632     0.097119
H      5.033705     6.944599     3.101132     0.110864
H      5.306087     4.380046     6.132334     0.129044
H      3.486275     5.451860     7.083114     0.101840
H      2.422484     7.127493     5.970956     0.092395
H      6.601510     3.352611     4.845350     0.098435
H      7.735005     4.409632     5.119692     0.097119
H      5.033705    13.227551     3.622918     0.110865
H      5.306087     2.344004     0.591716     0.129044
H      3.486275     1.272190    13.089036     0.101840
H      2.422484    13.044657     0.753094     0.092395
H      6.601510     3.371439     1.878700     0.098436
H      7.735005     2.314418     1.604358     0.097119
H     10.395555    10.346968     0.220549     0.110864
H     10.667937     7.315766    11.104096     0.129044
H      8.848125     6.364986    12.175910     0.101840
H      7.784334     7.477144     0.403443     0.092395
H      1.239660     8.602750    10.076661     0.098436
H      2.373155     8.328408    11.133682     0.097120
H     10.395555     9.825182     6.503501     0.110864
H     10.667937    12.856384     9.068054     0.129044
H      8.848125     0.359064     7.996240     0.101840
H      7.784334    12.695006     6.320607     0.092395
H      1.239660    11.569400    10.095489     0.098436
H      2.373155    11.843742     9.038468     0.097120
C      5.813318     3.877087    11.772467     0.280746
C      6.024575     6.832980     9.544117    -0.052692
C      5.382225     7.906138     8.959124     0.238406
C      5.832620     8.357994     7.750140    -0.189342
C      6.921076     7.724589     7.197423    -0.087306
C      7.543051     6.705223     7.855035     0.021946
C      3.547400     9.433842     9.016951    -0.078466
C      5.813318     2.846963     8.399683     0.280745
C      6.024575    13.339170    10.628033    -0.052691
C      5.382225    12.266012    11.213026     0.238406
C      5.832620    11.814156    12.422010    -0.189342
C      6.921076    12.447561    12.974727    -0.087307
C      7.543051     0.018827    12.317115     0.021945
C      3.547400    10.738308    11.155199    -0.078466
C      0.451468     1.675633    10.601137     0.280743
C      0.662725     3.903983     0.108930    -0.052691
C      0.020375     4.488976     1.182088     0.238406
C      0.470770     5.697960     1.633944    -0.189342
C      1.559226     6.250677     1.000539    -0.087307
C      2.181201     5.593065    -0.018827     0.021946
C      8.909250     4.431149     2.709792    -0.078466
C      0.451468     5.048417     9.571013     0.280743
C      0.662725     2.820067     6.615120    -0.052691
C      0.020375     2.235074     5.541962     0.238406
C      0.470770     1.026090     5.090106    -0.189342
C      1.559226     0.473373     5.723511    -0.087307
C      2.181201     1.130985     6.742877     0.021946
C      8.909250     2.292901     4.014258    -0.078466
C      4.910382     9.571013     1.675633     0.280744
C      4.699125     6.615120     3.903983    -0.052691
C      5.341475     5.541962     4.488976     0.238406
C      4.891080     5.090106     5.697960    -0.189342
C      3.802624     5.723511     6.250677    -0.087307
C      3.180649     6.742877     5.593065     0.021945
C      7.176300     4.014258     4.431149    -0.078466
C      4.910382    10.601137     5.048417     0.280743
C      4.699125     0.108930     2.820067    -0.052691
C      5.341475     1.182088     2.235074     0.238406
C      4.891080     1.633944     1.026090    -0.189342
C      3.802624     1.000539     0.473373    -0.087306
C      3.180649    -0.018827     1.130985     0.021946
C      7.176300     2.709792     2.292901    -0.078466
C     10.272232    11.772467     2.846963     0.280745
C     10.060975     9.544117    13.339170    -0.052691
C     -0.020375     8.959124    12.266012     0.238406
C     10.252930     7.750140    11.814156    -0.189342
C      9.164474     7.197423    12.447561    -0.087307
C      8.542499     7.855035     0.018827     0.021946
C      1.814450     9.016951    10.738308    -0.078466
C     10.272232     8.399683     3.877087     0.280743
C     10.060975    10.628033     6.832980    -0.052691
C     -0.020375    11.213026     7.906138     0.238406
C     10.252930    12.422010     8.357994    -0.189342
C      9.164474    12.974727     7.724589    -0.087307
C      8.542499    12.317115     6.705223     0.021945
C      1.814450    11.155199     9.433842    -0.078466
C      2.680925    10.086075    10.086075     0.087814
C      8.042775     3.362025     3.362025     0.087814
S      7.469700     3.922542    11.929272    -0.307643
S      7.469700     2.801508     8.242878    -0.307643
S      2.107850     1.518828    10.646592    -0.307645
S      2.107850     5.205222     9.525558    -0.307644
S      3.254000     9.525558     1.518828    -0.307644
S      3.254000    10.646592     5.205222    -0.307644
S      8.615850    11.929272     2.801508    -0.307645
S      8.615850     8.242878     3.922542    -0.307644
N      4.671244     3.834053    11.690433    -0.412194
N      7.096945     6.246642     9.018296    -0.151924
N      4.671244     2.889997     8.481717    -0.412192
N      7.096945     0.477408    11.153854    -0.151923
N     10.033094     1.757667    10.558103    -0.412189
N      1.735095     4.429804    12.970692    -0.151925
N     10.033094     4.966383     9.614047    -0.412189
N      1.735095     2.294246     7.201458    -0.151923
N      6.052456     9.614047     1.757667    -0.412193
N      3.626755     7.201458     4.429804    -0.151923
N      6.052456    10.558103     4.966383    -0.412189
N      3.626755    12.970692     2.294246    -0.151925
N      0.690606    11.690433     2.889997    -0.412193
N      8.988605     9.018296     0.477408    -0.151925
N      0.690606     8.481717     3.834053    -0.412189
N      8.988605    11.153854     6.246642    -0.151923
O      4.335592     8.423890     9.649012    -0.193581
O      4.335592    11.748260    10.523138    -0.193581
O      9.697442     3.799088     1.699840    -0.193582
O      9.697442     2.924962     5.024210    -0.193582
O      6.388108     5.024210     3.799088    -0.193581
O      6.388108     1.699840     2.924962    -0.193581
O      1.026258     9.649012    11.748260    -0.193581
O      1.026258    10.523138     8.423890    -0.193582

The following XYZ coordinates are in angstroms. Other properties are in atomic units.
The sperically averaged electron density of each atom fit to a function of the form exp(a - br)
eigen_1, eigen_2 and eigen_3 are the three eigenvalues of traceless quadrupole moment tensor
  atom number  atomic symbol              X              Y              Z     net charge C6 coefficient C8 coefficient C10 coefficient fluctuating dipole atomic polarizability isotropic forcefield polarizability              a              b squared Pearson coefficient          <r^3>          <r^4>         wp_QDO          m_QDO          q_QDO       dipole_x       dipole_y       dipole_z         dipole            Qxy            Qxz            Qyz     Q(x^2-y^2)  Q(3z^2 - R^2)        eigen_1        eigen_2        eigen_3 static polarizability      alpha(xx)      alpha(xy)      alpha(xz)      alpha(yy)      alpha(yz)      alpha(zz) atomic spin moment
            1             Cu       8.119021       4.667970       9.800706       0.280400     105.299025 0.21752055E+04  0.71977980E+05                                19.278648                           16.276369       0.840340       2.039591                    0.997971      55.408725     154.984078       0.405285       0.456716      -1.105000       0.048371       0.000350      -0.016864       0.051228       0.034800      -0.015106       0.017046       0.088885       0.103551      -0.077673       0.030257       0.047417             21.751002      24.356889      -0.698984       1.572616      24.501945      -4.117764      16.394172           0.000014
            2             Cu       8.119021       2.056080      10.371444       0.280399     105.299000 0.21752051E+04  0.71977971E+05                                19.278655                           16.276376       0.840334       2.039590                    0.997971      55.408705     154.984072       0.405285       0.456716      -1.105000       0.048371      -0.000351       0.016864       0.051228      -0.034800       0.015106       0.017046       0.088885       0.103553      -0.077674       0.030257       0.047416             21.751009      24.356894       0.698983      -1.572618      24.501954      -4.117766      16.394179           0.000016
            3             Cu       2.757171       3.647394      11.392020       0.280398     105.300587 0.21752427E+04  0.71979466E+05                                19.278731                           16.276424       0.840404       2.039606                    0.997971      55.409370     154.985778       0.405288       0.456711      -1.105004       0.048370       0.016867       0.000354       0.051228       0.015107       0.034801      -0.017044      -0.007327      -0.185113      -0.077676       0.030256       0.047420             21.751108      24.357009      -1.572628      -0.698993      16.394242       4.117793      24.502072           0.000005
            4             Cu       2.757171       3.076656       8.780130       0.280395     105.300095 0.21752320E+04  0.71979065E+05                                19.278739                           16.276439       0.840358       2.039594                    0.997971      55.409130     154.985348       0.405285       0.456714      -1.105002       0.048370      -0.016865      -0.000356       0.051228      -0.015106      -0.034802      -0.017048      -0.007333      -0.185116      -0.077679       0.030260       0.047419             21.751111      24.356989       1.572624       0.698989      16.394253       4.117793      24.502090           0.000009
            5             Cu       2.604679       8.780130       3.647394       0.280397     105.299335 0.21752139E+04  0.71978339E+05                                19.278694                           16.276408       0.840331       2.039588                    0.997971      55.408824     154.984517       0.405284       0.456716      -1.105000      -0.048371      -0.000354       0.016864       0.051228       0.034801      -0.015106       0.017048       0.088887       0.103560      -0.077677       0.030260       0.047418             21.751054      24.356928      -0.698983       1.572617      24.502019      -4.117776      16.394215           0.000013
            6             Cu       2.604679      11.392020       3.076656       0.280399     105.300080 0.21752303E+04  0.71978965E+05                                19.278696                           16.276398       0.840390       2.039603                    0.997971      55.409168     154.985195       0.405287       0.456712      -1.105003      -0.048371       0.000352      -0.016866       0.051228      -0.034800       0.015106       0.017044       0.088890       0.103546      -0.077674       0.030256       0.047418             21.751066      24.356969       0.698989      -1.572625      24.502016      -4.117781      16.394211           0.000009
            7             Cu       7.966529       9.800706       2.056080       0.280400     105.300022 0.21752288E+04  0.71978900E+05                                19.278690                           16.276393       0.840391       2.039603                    0.997971      55.409148     154.985125       0.405287       0.456712      -1.105003      -0.048371      -0.016867      -0.000352       0.051228       0.015107       0.034800      -0.017044      -0.007327      -0.185107      -0.077674       0.030255       0.047419             21.751059      24.356964      -1.572622      -0.698991      16.394206       4.117781      24.502006           0.000008
            8             Cu       7.966529      10.371444       4.667970       0.280397     105.299380 0.21752148E+04  0.71978373E+05                                19.278699                           16.276411       0.840332       2.039588                    0.997971      55.408837     154.984560       0.405284       0.456716      -1.105000      -0.048371       0.016864       0.000354       0.051227      -0.015106      -0.034801      -0.017048      -0.007335      -0.185113      -0.077677       0.030259       0.047418             21.751060      24.356938       1.572621       0.698985      16.394218       4.117778      24.502024           0.000013
            9              H       5.689995       6.503501      10.346968       0.110865       1.160070 0.86715850E+01  0.87456873E+02                                 1.870182                            1.757393      -1.250646       2.292211                    0.994572       3.698056      10.729085       0.454716       1.335581      -0.696642      -0.016674      -0.015727       0.034579       0.041486      -0.002046      -0.009221      -0.003082       0.001710       0.024816      -0.010417      -0.003121       0.013538              1.902810       1.659800       0.064113      -0.293248       1.766912      -0.413533       2.281718          -0.000000
           10              H       5.417613       9.068054       7.315766       0.129044       0.949588 0.69747537E+01  0.67264751E+02                                 1.689869                            1.616791      -1.270553       2.284711                    0.994889       3.706547      10.853700       0.451895       1.405432      -0.681192      -0.010434       0.025292      -0.019547       0.033625      -0.006488      -0.002234      -0.004242      -0.006694       0.005594      -0.009740       0.002090       0.007650              1.707929       1.598609      -0.357258       0.052449       1.874822      -0.286582       1.650355          -0.000000
           11              H       7.237425       7.996240       6.364986       0.101841       1.045355 0.75063034E+01  0.73608597E+02                                 1.774220                            1.653748      -1.401537       2.196699                    0.993793       3.979674      11.686686       0.457151       1.366292      -0.687174       0.006378       0.009281      -0.031661       0.033604      -0.011077       0.000217      -0.003772       0.004627       0.019305      -0.014903       0.004844       0.010059              1.828748       1.593764       0.114230      -0.389242       1.590374      -0.310149       2.302105           0.000001
           12              H       8.301216       6.320607       7.477144       0.092395       1.224671 0.90923658E+01  0.92142778E+02                                 1.887882                            1.761631      -1.048077       2.372608                    0.996912       3.664878      10.416264       0.472213       1.279924      -0.709067       0.038196      -0.013707      -0.019508       0.045027      -0.009546      -0.013496      -0.004195       0.015810       0.011474      -0.019048      -0.000078       0.019126              1.935506       2.273866      -0.460794      -0.339825       1.789418       0.180587       1.743235           0.000000
           13              H       4.122190      10.095489       8.602750       0.098436       1.181944 0.97572533E+01  0.10152422E+03                                 1.906211                            1.869807      -1.268382       2.266572                    0.993163       3.950929      11.707843       0.438094       1.343684      -0.694407       0.022143       0.024501      -0.014082       0.035902       0.001692      -0.003752      -0.012353       0.009518      -0.029237      -0.018286       0.005588       0.012698              1.918267       1.980170       0.181794      -0.294861       2.005150      -0.089244       1.769482          -0.000001
           14              H       2.988695       9.038468       8.328408       0.097119       1.150117 0.92939566E+01  0.95653714E+02                                 1.875548                            1.828243      -1.262589       2.267753                    0.992731       3.964371      11.731353       0.441272       1.348647      -0.692903      -0.022155      -0.017521      -0.022471       0.036094       0.005305       0.005784       0.007897      -0.010833      -0.011033      -0.009772      -0.004696       0.014468              1.892101       1.945501       0.068235       0.267983       1.721249       0.297828       2.009554          -0.000000
           15              H       5.689995       0.220549       9.825182       0.110865       1.160071 0.86715947E+01  0.87456987E+02                                 1.870182                            1.757393      -1.250646       2.292211                    0.994572       3.698057      10.729086       0.454716       1.335580      -0.696643      -0.016674       0.015727      -0.034579       0.041486       0.002046       0.009221      -0.003082       0.001711       0.024816      -0.010417      -0.003121       0.013538              1.902811       1.659800      -0.064113       0.293248       1.766913      -0.413533       2.281719          -0.000000
           16              H       5.417613      11.104096      12.856384       0.129044       0.949587 0.69747398E+01  0.67264591E+02                                 1.689868                            1.616790      -1.270552       2.284712                    0.994889       3.706545      10.853696       0.451895       1.405434      -0.681191      -0.010434      -0.025292       0.019547       0.033625       0.006487       0.002234      -0.004242      -0.006694       0.005594      -0.009740       0.002090       0.007650              1.707928       1.598608       0.357258      -0.052449       1.874821      -0.286582       1.650354          -0.000000
           17              H       7.237425      12.175910       0.359064       0.101840       1.045364 0.75063762E+01  0.73609471E+02                                 1.774226                            1.653753      -1.401547       2.196693                    0.993793       3.979692      11.686742       0.457152       1.366288      -0.687174       0.006378      -0.009280       0.031661       0.033604       0.011077      -0.000217      -0.003771       0.004627       0.019305      -0.014903       0.004844       0.010059              1.828755       1.593770      -0.114231       0.389244       1.590380      -0.310151       2.302115           0.000000
           18              H       8.301216       0.403443      12.695006       0.092395       1.224670 0.90923586E+01  0.92142689E+02                                 1.887882                            1.761630      -1.048076       2.372609                    0.996912       3.664877      10.416261       0.472213       1.279924      -0.709067       0.038196       0.013707       0.019508       0.045027       0.009546       0.013496      -0.004195       0.015810       0.011474      -0.019048      -0.000078       0.019126              1.935505       2.273865       0.460794       0.339825       1.789418       0.180587       1.743234          -0.000000
           19              H       4.122190      10.076661      11.569400       0.098436       1.181943 0.97572466E+01  0.10152414E+03                                 1.906210                            1.869806      -1.268381       2.266573                    0.993163       3.950928      11.707838       0.438094       1.343684      -0.694407       0.022143      -0.024501       0.014082       0.035902      -0.001692       0.003752      -0.012353       0.009518      -0.029237      -0.018286       0.005587       0.012699              1.918267       1.980169      -0.181794       0.294860       2.005149      -0.089244       1.769482          -0.000001
           20              H       2.988695      11.133682      11.843742       0.097119       1.150117 0.92939544E+01  0.95653684E+02                                 1.875547                            1.828242      -1.262589       2.267753                    0.992731       3.964371      11.731352       0.441272       1.348647      -0.692903      -0.022155       0.017521       0.022471       0.036094      -0.005305      -0.005784       0.007897      -0.010833      -0.011033      -0.009772      -0.004697       0.014468              1.892101       1.945501      -0.068235      -0.267983       1.721249       0.297828       2.009554          -0.000000
           21              H       0.328145       3.101132      13.227551       0.110864       1.160075 0.86716274E+01  0.87457405E+02                                 1.870186                            1.757397      -1.250651       2.292208                    0.994571       3.698065      10.729117       0.454716       1.335581      -0.696642      -0.016674      -0.034579      -0.015727       0.041486       0.009221      -0.002046       0.003082      -0.011553      -0.014974      -0.010417      -0.003121       0.013538              1.902815       1.659804       0.293249       0.064113       2.281724       0.413534       1.766916          -0.000000
           22              H       0.055763       6.132334       2.344004       0.129044       0.949589 0.69747600E+01  0.67264824E+02                                 1.689869                            1.616791      -1.270553       2.284711                    0.994889       3.706548      10.853702       0.451895       1.405432      -0.681192      -0.010434       0.019547       0.025292       0.033625       0.002234      -0.006488       0.004242      -0.006144       0.007244      -0.009740       0.002090       0.007650              1.707929       1.598609      -0.052449      -0.357258       1.650356       0.286582       1.874823          -0.000000
           23              H       1.875575       7.083114       1.272190       0.101841       1.045355 0.75063042E+01  0.73608603E+02                                 1.774219                            1.653747      -1.401537       2.196699                    0.993793       3.979674      11.686684       0.457152       1.366292      -0.687174       0.006378       0.031661       0.009281       0.033604      -0.000217      -0.011077       0.003772      -0.007339      -0.016592      -0.014903       0.004844       0.010059              1.828748       1.593764       0.389242       0.114230       2.302105       0.310149       1.590374           0.000001
           24              H       2.939366       5.970956      13.044657       0.092395       1.224674 0.90924025E+01  0.92143243E+02                                 1.887886                            1.761634      -1.048083       2.372605                    0.996912       3.664886      10.416292       0.472212       1.279923      -0.709067       0.038196       0.019508      -0.013707       0.045027       0.013496      -0.009546       0.004195       0.002168      -0.029453      -0.019048      -0.000078       0.019126              1.935510       2.273870       0.339826      -0.460795       1.743238      -0.180588       1.789421           0.000000
           25              H       9.484040       4.845350       3.371439       0.098436       1.181942 0.97572386E+01  0.10152404E+03                                 1.906210                            1.869806      -1.268382       2.266573                    0.993163       3.950926      11.707834       0.438093       1.343685      -0.694406       0.022143       0.014082       0.024501       0.035902       0.003752       0.001692       0.012353       0.019378       0.000341      -0.018286       0.005588       0.012699              1.918267       1.980169       0.294860       0.181794       1.769482       0.089244       2.005149          -0.000001
           26              H       8.350545       5.119692       2.314418       0.097119       1.150117 0.92939586E+01  0.95653739E+02                                 1.875548                            1.828243      -1.262589       2.267753                    0.992731       3.964372      11.731356       0.441272       1.348647      -0.692903      -0.022155       0.022471      -0.017521       0.036094      -0.005784       0.005305      -0.007897       0.000100       0.021765      -0.009772      -0.004697       0.014468              1.892102       1.945501      -0.267983       0.068235       2.009554      -0.297828       1.721249          -0.000000
           27              H       0.328145       3.622918       6.944599       0.110864       1.160072 0.86716013E+01  0.87457068E+02                                 1.870183                            1.757394      -1.250647       2.292210                    0.994572       3.698058      10.729089       0.454716       1.335580      -0.696643      -0.016674       0.034579       0.015727       0.041486      -0.009221       0.002046       0.003082      -0.011553      -0.014974      -0.010417      -0.003121       0.013538              1.902811       1.659801      -0.293248      -0.064113       2.281720       0.413533       1.766913          -0.000000
           28              H       0.055763       0.591716       4.380046       0.129044       0.949588 0.69747485E+01  0.67264693E+02                                 1.689869                            1.616791      -1.270553       2.284711                    0.994889       3.706547      10.853702       0.451895       1.405433      -0.681192      -0.010434      -0.019547      -0.025292       0.033625      -0.002234       0.006488       0.004242      -0.006144       0.007244      -0.009740       0.002090       0.007650              1.707928       1.598608       0.052449       0.357258       1.650355       0.286582       1.874822          -0.000000
           29              H       1.875575      13.089036       5.451860       0.101840       1.045363 0.75063754E+01  0.73609465E+02                                 1.774227                            1.653754      -1.401548       2.196693                    0.993793       3.979692      11.686744       0.457151       1.366289      -0.687174       0.006378      -0.031661      -0.009280       0.033604       0.000217       0.011077       0.003771      -0.007339      -0.016594      -0.014903       0.004844       0.010059              1.828755       1.593770      -0.389244      -0.114231       2.302115       0.310151       1.590380           0.000001
           30              H       2.939366       0.753094       7.127493       0.092395       1.224671 0.90923697E+01  0.92142819E+02                                 1.887882                            1.761631      -1.048077       2.372608                    0.996912       3.664879      10.416264       0.472213       1.279923      -0.709067       0.038196      -0.019508       0.013707       0.045027      -0.013496       0.009546       0.004195       0.002168      -0.029453      -0.019048      -0.000078       0.019126              1.935506       2.273865      -0.339824       0.460794       1.743234      -0.180587       1.789418          -0.000000
           31              H       9.484040       1.878700       3.352611       0.098436       1.181943 0.97572415E+01  0.10152407E+03                                 1.906209                            1.869805      -1.268381       2.266573                    0.993163       3.950927      11.707833       0.438094       1.343684      -0.694407       0.022143      -0.014082      -0.024501       0.035902      -0.003752      -0.001692       0.012353       0.019378       0.000341      -0.018286       0.005588       0.012699              1.918266       1.980168      -0.294860      -0.181794       1.769481       0.089244       2.005149          -0.000001
           32              H       8.350545       1.604358       4.409632       0.097119       1.150118 0.92939657E+01  0.95653830E+02                                 1.875548                            1.828243      -1.262590       2.267752                    0.992731       3.964373      11.731360       0.441272       1.348647      -0.692903      -0.022154      -0.022471       0.017521       0.036094       0.005784      -0.005305      -0.007897       0.000100       0.021765      -0.009772      -0.004696       0.014468              1.892102       1.945502       0.267983      -0.068235       2.009555      -0.297828       1.721250          -0.000000
           33              H       5.033705       6.944599       3.101132       0.110864       1.160071 0.86715895E+01  0.87456924E+02                                 1.870182                            1.757393      -1.250646       2.292210                    0.994572       3.698056      10.729083       0.454716       1.335581      -0.696642       0.016674       0.015727      -0.034579       0.041486      -0.002046      -0.009221      -0.003082       0.001710       0.024816      -0.010417      -0.003121       0.013538              1.902810       1.659800       0.064113      -0.293248       1.766913      -0.413533       2.281719          -0.000000
           34              H       5.306087       4.380046       6.132334       0.129044       0.949588 0.69747490E+01  0.67264694E+02                                 1.689868                            1.616790      -1.270552       2.284712                    0.994889       3.706546      10.853696       0.451895       1.405433      -0.681192       0.010434      -0.025292       0.019547       0.033625      -0.006487      -0.002234      -0.004242      -0.006694       0.005594      -0.009740       0.002090       0.007650              1.707928       1.598608      -0.357258       0.052449       1.874821      -0.286582       1.650355          -0.000000
           35              H       3.486275       5.451860       7.083114       0.101840       1.045358 0.75063271E+01  0.73608879E+02                                 1.774222                            1.653749      -1.401539       2.196698                    0.993793       3.979680      11.686703       0.457152       1.366291      -0.687174      -0.006378      -0.009280       0.031661       0.033604      -0.011077       0.000217      -0.003771       0.004627       0.019305      -0.014903       0.004844       0.010059              1.828750       1.593766       0.114231      -0.389243       1.590376      -0.310150       2.302108           0.000001
           36              H       2.422484       7.127493       5.970956       0.092395       1.224670 0.90923587E+01  0.92142687E+02                                 1.887881                            1.761630      -1.048077       2.372608                    0.996912       3.664876      10.416257       0.472213       1.279924      -0.709067      -0.038196       0.013707       0.019508       0.045027      -0.009546      -0.013496      -0.004195       0.015810       0.011474      -0.019048      -0.000078       0.019126              1.935505       2.273865      -0.460794      -0.339825       1.789417       0.180587       1.743234           0.000000
           37              H       6.601510       3.352611       4.845350       0.098435       1.181944 0.97572572E+01  0.10152427E+03                                 1.906211                            1.869807      -1.268382       2.266572                    0.993163       3.950930      11.707846       0.438093       1.343684      -0.694406      -0.022143      -0.024501       0.014082       0.035902       0.001692      -0.003752      -0.012353       0.009518      -0.029237      -0.018286       0.005587       0.012699              1.918268       1.980170       0.181794      -0.294861       2.005151      -0.089244       1.769483          -0.000001
           38              H       7.735005       4.409632       5.119692       0.097119       1.150117 0.92939551E+01  0.95653700E+02                                 1.875548                            1.828243      -1.262589       2.267753                    0.992731       3.964371      11.731355       0.441272       1.348648      -0.692903       0.022155       0.017521       0.022471       0.036094       0.005305       0.005784       0.007897      -0.010833      -0.011033      -0.009772      -0.004697       0.014468              1.892102       1.945501       0.068235       0.267983       1.721249       0.297828       2.009555          -0.000000
           39              H       5.033705      13.227551       3.622918       0.110865       1.160075 0.86716269E+01  0.87457397E+02                                 1.870186                            1.757396      -1.250651       2.292208                    0.994571       3.698064      10.729113       0.454716       1.335580      -0.696642       0.016674      -0.015727       0.034579       0.041486       0.002046       0.009221      -0.003082       0.001711       0.024816      -0.010417      -0.003121       0.013538              1.902814       1.659803      -0.064113       0.293249       1.766916      -0.413534       2.281723          -0.000000
           40              H       5.306087       2.344004       0.591716       0.129044       0.949589 0.69747567E+01  0.67264789E+02                                 1.689869                            1.616791      -1.270554       2.284711                    0.994889       3.706549      10.853707       0.451895       1.405432      -0.681192       0.010434       0.025292      -0.019547       0.033625       0.006488       0.002234      -0.004242      -0.006694       0.005594      -0.009740       0.002090       0.007650              1.707929       1.598609       0.357258      -0.052449       1.874823      -0.286582       1.650355          -0.000000
           41              H       3.486275       1.272190      13.089036       0.101840       1.045364 0.75063751E+01  0.73609458E+02                                 1.774226                            1.653753      -1.401548       2.196692                    0.993793       3.979692      11.686742       0.457152       1.366289      -0.687174      -0.006378       0.009280      -0.031661       0.033604       0.011077      -0.000217      -0.003771       0.004628       0.019305      -0.014903       0.004844       0.010059              1.828755       1.593770      -0.114231       0.389244       1.590380      -0.310151       2.302115           0.000001
           42              H       2.422484      13.044657       0.753094       0.092395       1.224672 0.90923774E+01  0.92142924E+02                                 1.887883                            1.761632      -1.048080       2.372606                    0.996912       3.664881      10.416274       0.472213       1.279924      -0.709067      -0.038196      -0.013707      -0.019508       0.045027       0.009546       0.013496      -0.004195       0.015811       0.011474      -0.019048      -0.000078       0.019126              1.935507       2.273867       0.460794       0.339825       1.789419       0.180587       1.743235          -0.000000
           43              H       6.601510       3.371439       1.878700       0.098436       1.181944 0.97572515E+01  0.10152420E+03                                 1.906210                            1.869806      -1.268382       2.266572                    0.993163       3.950929      11.707841       0.438094       1.343684      -0.694407      -0.022143       0.024501      -0.014082       0.035902      -0.001692       0.003752      -0.012353       0.009518      -0.029237      -0.018286       0.005587       0.012699              1.918267       1.980169      -0.181794       0.294861       2.005150      -0.089244       1.769482          -0.000001
           44              H       7.735005       2.314418       1.604358       0.097119       1.150117 0.92939600E+01  0.95653757E+02                                 1.875548                            1.828243      -1.262590       2.267752                    0.992731       3.964372      11.731356       0.441272       1.348647      -0.692903       0.022155      -0.017521      -0.022471       0.036094      -0.005305      -0.005784       0.007897      -0.010833      -0.011033      -0.009772      -0.004697       0.014468              1.892102       1.945501      -0.068235      -0.267983       1.721249       0.297828       2.009554          -0.000000
           45              H      10.395555      10.346968       0.220549       0.110864       1.160074 0.86716240E+01  0.87457372E+02                                 1.870187                            1.757397      -1.250651       2.292208                    0.994571       3.698065      10.729121       0.454715       1.335582      -0.696642       0.016674       0.034579       0.015727       0.041486       0.009221      -0.002046       0.003082      -0.011553      -0.014974      -0.010417      -0.003121       0.013538              1.902815       1.659804       0.293249       0.064113       2.281725       0.413534       1.766917          -0.000000
           46              H      10.667937       7.315766      11.104096       0.129044       0.949589 0.69747580E+01  0.67264802E+02                                 1.689869                            1.616791      -1.270552       2.284711                    0.994889       3.706548      10.853703       0.451895       1.405432      -0.681192       0.010434      -0.019547      -0.025292       0.033625       0.002234      -0.006488       0.004242      -0.006144       0.007244      -0.009740       0.002090       0.007650              1.707929       1.598609      -0.052449      -0.357258       1.650356       0.286582       1.874823          -0.000000
           47              H       8.848125       6.364986      12.175910       0.101840       1.045359 0.75063321E+01  0.73608940E+02                                 1.774222                            1.653750      -1.401541       2.196697                    0.993793       3.979681      11.686707       0.457152       1.366291      -0.687174      -0.006378      -0.031661      -0.009280       0.033604      -0.000217      -0.011077       0.003771      -0.007339      -0.016593      -0.014903       0.004844       0.010059              1.828751       1.593767       0.389243       0.114231       2.302109       0.310150       1.590376           0.000001
           48              H       7.784334       7.477144       0.403443       0.092395       1.224674 0.90923967E+01  0.92143171E+02                                 1.887885                            1.761634      -1.048082       2.372605                    0.996912       3.664885      10.416289       0.472212       1.279924      -0.709067      -0.038196      -0.019508       0.013707       0.045027       0.013496      -0.009546       0.004195       0.002168      -0.029453      -0.019048      -0.000078       0.019126              1.935509       2.273869       0.339826      -0.460795       1.743237      -0.180587       1.789421          -0.000000
           49              H       1.239660       8.602750      10.076661       0.098436       1.181943 0.97572444E+01  0.10152410E+03                                 1.906210                            1.869806      -1.268380       2.266573                    0.993163       3.950927      11.707833       0.438094       1.343684      -0.694407      -0.022143      -0.014082      -0.024501       0.035902       0.003752       0.001692       0.012353       0.019377       0.000341      -0.018286       0.005588       0.012698              1.918266       1.980168       0.294860       0.181794       1.769481       0.089244       2.005149          -0.000000
           50              H       2.373155       8.328408      11.133682       0.097120       1.150115 0.92939366E+01  0.95653458E+02                                 1.875546                            1.828241      -1.262587       2.267754                    0.992731       3.964367      11.731339       0.441272       1.348647      -0.692903       0.022154      -0.022471       0.017521       0.036094      -0.005784       0.005305      -0.007897       0.000100       0.021765      -0.009772      -0.004697       0.014468              1.892099       1.945499      -0.267983       0.068235       2.009552      -0.297827       1.721247          -0.000000
           51              H      10.395555       9.825182       6.503501       0.110864       1.160071 0.86715934E+01  0.87456967E+02                                 1.870182                            1.757393      -1.250646       2.292211                    0.994572       3.698056      10.729081       0.454716       1.335580      -0.696643       0.016674      -0.034579      -0.015727       0.041486      -0.009221       0.002046       0.003082      -0.011553      -0.014974      -0.010417      -0.003121       0.013538              1.902810       1.659800      -0.293248      -0.064113       2.281719       0.413533       1.766913          -0.000000
           52              H      10.667937      12.856384       9.068054       0.129044       0.949587 0.69747451E+01  0.67264649E+02                                 1.689868                            1.616790      -1.270551       2.284712                    0.994889       3.706545      10.853694       0.451895       1.405433      -0.681192       0.010434       0.019547       0.025292       0.033625      -0.002234       0.006488       0.004242      -0.006144       0.007244      -0.009740       0.002090       0.007650              1.707928       1.598608       0.052449       0.357258       1.650354       0.286582       1.874821          -0.000000
           53              H       8.848125       0.359064       7.996240       0.101840       1.045358 0.75063251E+01  0.73608856E+02                                 1.774222                            1.653749      -1.401539       2.196698                    0.993793       3.979679      11.686701       0.457151       1.366291      -0.687174      -0.006378       0.031661       0.009281       0.033604       0.000217       0.011077       0.003772      -0.007339      -0.016592      -0.014903       0.004844       0.010059              1.828750       1.593766      -0.389243      -0.114231       2.302108       0.310150       1.590376           0.000001
           54              H       7.784334      12.695006       6.320607       0.092395       1.224671 0.90923698E+01  0.92142830E+02                                 1.887883                            1.761631      -1.048077       2.372608                    0.996912       3.664879      10.416268       0.472212       1.279924      -0.709067      -0.038196       0.019508      -0.013707       0.045027      -0.013496       0.009546       0.004195       0.002168      -0.029452      -0.019048      -0.000078       0.019126              1.935507       2.273866      -0.339825       0.460794       1.743235      -0.180587       1.789419          -0.000000
           55              H       1.239660      11.569400      10.095489       0.098436       1.181943 0.97572423E+01  0.10152408E+03                                 1.906210                            1.869806      -1.268381       2.266573                    0.993163       3.950927      11.707834       0.438094       1.343684      -0.694407      -0.022143       0.014082       0.024501       0.035902      -0.003752      -0.001692       0.012353       0.019377       0.000341      -0.018286       0.005588       0.012698              1.918266       1.980168      -0.294860      -0.181794       1.769481       0.089244       2.005149          -0.000001
           56              H       2.373155      11.843742       9.038468       0.097120       1.150116 0.92939520E+01  0.95653654E+02                                 1.875547                            1.828242      -1.262589       2.267753                    0.992731       3.964370      11.731349       0.441272       1.348647      -0.692903       0.022154       0.022471      -0.017521       0.036094       0.005784      -0.005305      -0.007897       0.000100       0.021766      -0.009772      -0.004697       0.014468              1.892101       1.945500       0.267983      -0.068235       2.009553      -0.297827       1.721249          -0.000001
           57              C       5.813318       3.877087      11.772467       0.280746      32.555483 0.38261477E+03  0.87558926E+04                                 9.091551                            6.921058       0.086078       2.032199                    0.999698      26.307091      75.835778       0.570102       0.469477      -1.027653       0.036582      -0.005486      -0.000716       0.036998      -0.000844      -0.003270      -0.005024      -0.191546       0.198130      -0.128854       0.059146       0.069708             10.166285      18.164827       0.830590       0.095954       6.100728      -0.519578       6.233301          -0.000004
           58              C       6.024575       6.832980       9.544117      -0.052692      29.545320 0.38064464E+03  0.87015967E+04                                 8.405393                            6.590519       0.098526       2.029855                    0.999328      28.020572      80.793910       0.626147       0.427908      -1.051505       0.047302      -0.039927      -0.020032       0.065061       0.056593      -0.011554       0.025772       0.011761       0.063904      -0.075092       0.025452       0.049640              9.373170       9.891457      -4.177449      -1.324516      10.012563      -1.705252       8.215490          -0.000002
           59              C       5.382225       7.906138       8.959124       0.238406      29.694800 0.33658921E+03  0.74006576E+04                                 8.412825                            6.190721       0.195876       2.090015                    0.999636      24.498688      67.449711       0.652413       0.426986      -1.060718      -0.050859       0.030140       0.024358       0.063941      -0.019923      -0.009626       0.006022       0.017935      -0.047702      -0.018572      -0.013892       0.032464              9.957283      11.199051      -5.188947      -2.862663       9.928951      -0.260805       8.743848           0.000005
           60              C       5.832620       8.357994       7.750140      -0.189342      30.614016 0.45152273E+03  0.10763082E+05                                 8.600587                            7.171908      -0.018759       1.971985                    0.998473      30.024315      88.161830       0.601489       0.427190      -1.052824       0.029511      -0.004388      -0.034214       0.045396       0.004476       0.015112       0.009912      -0.017475      -0.024305      -0.022213       0.001000       0.021213              9.231989       9.630426      -2.950745      -3.033396       8.156973      -0.801201       9.908569          -0.000003
           61              C       6.921076       7.724589       7.197423      -0.087306      30.435882 0.42972162E+03  0.10147533E+05                                 8.678205                            7.076894      -0.170909       1.929802                    0.998840      29.332233      86.561016       0.593476       0.437048      -1.043733      -0.033307       0.014756       0.017948       0.040611       0.000031       0.005456       0.001438       0.007715       0.019881      -0.007367      -0.002557       0.009925              9.384316       9.117873      -2.777966      -1.976376       9.048947      -1.996509       9.986128          -0.000002
           62              C       7.543051       6.705223       7.855035       0.021946      26.134919 0.35297923E+03  0.79339226E+04                                 7.779262                            6.362096       0.070820       2.025380                    0.999469      27.357029      78.719816       0.633702       0.430014      -1.048156      -0.021028      -0.004648       0.045445       0.050290       0.011802      -0.009761       0.025189       0.041547      -0.003045      -0.041326       0.016133       0.025192              8.328402       7.854490      -2.531884      -1.065788       8.267347      -2.256090       8.863369          -0.000001
           63              C       3.547400       9.433842       9.016951      -0.078466      26.816008 0.38791443E+03  0.89855503E+04                                 8.117123                            6.712975      -0.505038       1.844582                    0.995811      29.117003      86.879797       0.606977       0.435638      -1.037988       0.027568      -0.050695       0.071006       0.091498      -0.036416       0.007336      -0.020735      -0.006150      -0.080401      -0.036919      -0.018088       0.055007              9.339880      10.765192      -3.415538      -1.874944       9.170258       1.606543       8.084190          -0.000011
           64              C       5.813318       2.846963       8.399683       0.280745      32.555480 0.38261490E+03  0.87558954E+04                                 9.091548                            6.921058       0.086086       2.032201                    0.999698      26.307084      75.835729       0.570103       0.469477      -1.027653       0.036582       0.005486       0.000717       0.036998       0.000843       0.003270      -0.005024      -0.191546       0.198131      -0.128854       0.059146       0.069708             10.166281      18.164817      -0.830589      -0.095956       6.100726      -0.519578       6.233299          -0.000004
           65              C       6.024575      13.339170      10.628033      -0.052691      29.545303 0.38064440E+03  0.87015897E+04                                 8.405390                            6.590517       0.098527       2.029855                    0.999328      28.020562      80.793870       0.626147       0.427908      -1.051505       0.047302       0.039927       0.020032       0.065061      -0.056593       0.011554       0.025772       0.011761       0.063904      -0.075092       0.025451       0.049640              9.373165       9.891451       4.177445       1.324516      10.012557      -1.705251       8.215488          -0.000002
           66              C       5.382225      12.266012      11.213026       0.238406      29.694790 0.33658910E+03  0.74006544E+04                                 8.412822                            6.190719       0.195877       2.090015                    0.999636      24.498683      67.449689       0.652413       0.426986      -1.060718      -0.050859      -0.030140      -0.024358       0.063941       0.019923       0.009626       0.006022       0.017935      -0.047702      -0.018572      -0.013892       0.032464              9.957280      11.199048       5.188943       2.862663       9.928946      -0.260805       8.743847           0.000005
           67              C       5.832620      11.814156      12.422010      -0.189342      30.614017 0.45152279E+03  0.10763084E+05                                 8.600588                            7.171908      -0.018759       1.971984                    0.998473      30.024315      88.161836       0.601489       0.427190      -1.052824       0.029511       0.004388       0.034214       0.045396      -0.004476      -0.015112       0.009912      -0.017475      -0.024305      -0.022214       0.001000       0.021214              9.231990       9.630428       2.950744       3.033399       8.156972      -0.801200       9.908570          -0.000003
           68              C       6.921076      12.447561      12.974727      -0.087307      30.435924 0.42972226E+03  0.10147553E+05                                 8.678216                            7.076901      -0.170917       1.929799                    0.998840      29.332273      86.561194       0.593476       0.437049      -1.043733      -0.033307      -0.014756      -0.017948       0.040611      -0.000031      -0.005457       0.001439       0.007716       0.019881      -0.007368      -0.002557       0.009925              9.384328       9.117884       2.777967       1.976380       9.048957      -1.996514       9.986143          -0.000003
           69              C       7.543051       0.018827      12.317115       0.021945      26.134920 0.35297922E+03  0.79339224E+04                                 7.779263                            6.362096       0.070821       2.025380                    0.999469      27.357028      78.719812       0.633702       0.430014      -1.048156      -0.021028       0.004648      -0.045445       0.050290      -0.011802       0.009761       0.025189       0.041547      -0.003045      -0.041326       0.016133       0.025192              8.328402       7.854488       2.531883       1.065787       8.267349      -2.256093       8.863369          -0.000001
           70              C       3.547400      10.738308      11.155199      -0.078466      26.816005 0.38791439E+03  0.89855492E+04                                 8.117122                            6.712975      -0.505038       1.844582                    0.995811      29.117000      86.879787       0.606977       0.435638      -1.037988       0.027568       0.050695      -0.071006       0.091498       0.036416      -0.007335      -0.020735      -0.006150      -0.080401      -0.036919      -0.018088       0.055007              9.339880      10.765192       3.415538       1.874944       9.170257       1.606543       8.084190          -0.000010
           71              C       0.451468       1.675633      10.601137       0.280743      32.555565 0.38261627E+03  0.87559341E+04                                 9.091559                            6.921067       0.086083       2.032199                    0.999698      26.307136      75.835895       0.570103       0.469477      -1.027653       0.036583       0.000716      -0.005486       0.036999       0.003269      -0.000843       0.005024      -0.194837       0.188256      -0.128854       0.059147       0.069707             10.166293      18.164838      -0.095951       0.830591       6.233307       0.519579       6.100734          -0.000005
           72              C       0.662725       3.903983       0.108930      -0.052691      29.545349 0.38064489E+03  0.87016054E+04                                 8.405401                            6.590523       0.098517       2.029852                    0.999328      28.020599      80.794043       0.626146       0.427909      -1.051505       0.047302       0.020032      -0.039927       0.065061       0.011555       0.056593      -0.025772      -0.026072      -0.049596      -0.075092       0.025452       0.049640              9.373181       9.891472       1.324517      -4.177458       8.215497       1.705253      10.012573          -0.000003
           73              C       0.020375       4.488976       1.182088       0.238406      29.694811 0.33658923E+03  0.74006582E+04                                 8.412826                            6.190720       0.195877       2.090015                    0.999636      24.498690      67.449716       0.652413       0.426986      -1.060718      -0.050859      -0.024358       0.030140       0.063941       0.009626      -0.019923      -0.006022       0.032819      -0.003051      -0.018572      -0.013892       0.032464              9.957288      11.199059       2.862661      -5.188953       8.743848       0.260805       9.928957           0.000005
           74              C       0.470770       5.697960       1.633944      -0.189342      30.614010 0.45152260E+03  0.10763077E+05                                 8.600583                            7.171904      -0.018756       1.971986                    0.998473      30.024313      88.161799       0.601490       0.427190      -1.052825       0.029512       0.034214      -0.004388       0.045396      -0.015111       0.004475      -0.009911       0.003415       0.038364      -0.022213       0.001001       0.021212              9.231985       9.630422       3.033391      -2.950745       9.908562       0.801202       8.156972          -0.000002
           75              C       1.559226       6.250677       1.000539      -0.087307      30.435892 0.42972169E+03  0.10147535E+05                                 8.678206                            7.076893      -0.170906       1.929803                    0.998840      29.332238      86.561023       0.593477       0.437048      -1.043733      -0.033307      -0.017948       0.014756       0.040611      -0.005456       0.000031      -0.001438      -0.006084      -0.021513      -0.007367      -0.002558       0.009925              9.384317       9.117873       1.976373      -2.777968       9.986130       1.996513       9.048950          -0.000003
           76              C       2.181201       5.593065      -0.018827       0.021946      26.134955 0.35297973E+03  0.79339376E+04                                 7.779271                            6.362101       0.070815       2.025378                    0.999469      27.357067      78.719980       0.633701       0.430014      -1.048156      -0.021028      -0.045446      -0.004649       0.050290       0.009761       0.011802      -0.025189       0.022297      -0.060800      -0.041326       0.016133       0.025193              8.328412       7.854499       1.065788      -2.531888       8.863379       2.256094       8.267357          -0.000001
           77              C       8.909250       4.431149       2.709792      -0.078466      26.816007 0.38791436E+03  0.89855485E+04                                 8.117123                            6.712975      -0.505038       1.844582                    0.995811      29.117000      86.879791       0.606977       0.435638      -1.037988       0.027568      -0.071006      -0.050694       0.091498      -0.007335      -0.036416       0.020735       0.037125       0.049425      -0.036919      -0.018088       0.055007              9.339881      10.765195       1.874944      -3.415540       8.084190      -1.606544       9.170259          -0.000010
           78              C       0.451468       5.048417       9.571013       0.280743      32.555560 0.38261617E+03  0.87559311E+04                                 9.091558                            6.921066       0.086082       2.032199                    0.999698      26.307133      75.835884       0.570103       0.469477      -1.027653       0.036583      -0.000716       0.005486       0.036999      -0.003269       0.000843       0.005025      -0.194838       0.188254      -0.128854       0.059145       0.069708             10.166292      18.164836       0.095950      -0.830589       6.233306       0.519579       6.100733          -0.000004
           79              C       0.662725       2.820067       6.615120      -0.052691      29.545296 0.38064416E+03  0.87015833E+04                                 8.405389                            6.590515       0.098525       2.029855                    0.999328      28.020556      80.793853       0.626147       0.427908      -1.051505       0.047302      -0.020032       0.039927       0.065061      -0.011554      -0.056593      -0.025772      -0.026071      -0.049595      -0.075092       0.025452       0.049640              9.373166       9.891452      -1.324515       4.177448       8.215486       1.705251      10.012559          -0.000002
           80              C       0.020375       2.235074       5.541962       0.238406      29.694797 0.33658911E+03  0.74006547E+04                                 8.412824                            6.190719       0.195877       2.090015                    0.999636      24.498683      67.449690       0.652413       0.426986      -1.060718      -0.050859       0.024358      -0.030140       0.063941      -0.009626       0.019923      -0.006022       0.032818      -0.003051      -0.018572      -0.013892       0.032464              9.957283      11.199052      -2.862663       5.188947       8.743848       0.260805       9.928951           0.000005
           81              C       0.470770       1.026090       5.090106      -0.189342      30.614012 0.45152261E+03  0.10763079E+05                                 8.600586                            7.171906      -0.018759       1.971984                    0.998473      30.024311      88.161814       0.601490       0.427190      -1.052824       0.029511      -0.034214       0.004388       0.045396       0.015112      -0.004476      -0.009912       0.003415       0.038365      -0.022213       0.001000       0.021213              9.231988       9.630426      -3.033397       2.950745       9.908567       0.801201       8.156972          -0.000002
           82              C       1.559226       0.473373       5.723511      -0.087307      30.435935 0.42972236E+03  0.10147557E+05                                 8.678218                            7.076902      -0.170917       1.929799                    0.998840      29.332277      86.561207       0.593476       0.437048      -1.043733      -0.033307       0.017948      -0.014756       0.040611       0.005457      -0.000031      -0.001439      -0.006083      -0.021514      -0.007368      -0.002557       0.009925              9.384331       9.117884      -1.976379       2.777969       9.986146       1.996516       9.048962          -0.000003
           83              C       2.181201       1.130985       6.742877       0.021946      26.134928 0.35297928E+03  0.79339242E+04                                 7.779264                            6.362096       0.070822       2.025380                    0.999469      27.357035      78.719837       0.633702       0.430014      -1.048157      -0.021028       0.045445       0.004649       0.050290      -0.009761      -0.011802      -0.025189       0.022296      -0.060799      -0.041325       0.016133       0.025192              8.328404       7.854488      -1.065785       2.531884       8.863371       2.256095       8.267353          -0.000001
           84              C       8.909250       2.292901       4.014258      -0.078466      26.816002 0.38791432E+03  0.89855469E+04                                 8.117122                            6.712974      -0.505038       1.844582                    0.995811      29.116998      86.879779       0.606977       0.435638      -1.037988       0.027568       0.071006       0.050694       0.091498       0.007336       0.036416       0.020735       0.037125       0.049425      -0.036919      -0.018088       0.055007              9.339879      10.765192      -1.874943       3.415538       8.084189      -1.606543       9.170257          -0.000010
           85              C       4.910382       9.571013       1.675633       0.280744      32.555532 0.38261556E+03  0.87559148E+04                                 9.091556                            6.921063       0.086077       2.032198                    0.999698      26.307121      75.835870       0.570102       0.469477      -1.027653      -0.036582       0.005486       0.000716       0.036998      -0.000843      -0.003270      -0.005025      -0.191545       0.198130      -0.128854       0.059145       0.069709             10.166292      18.164839       0.830589       0.095952       6.100732      -0.519579       6.233304          -0.000004
           86              C       4.699125       6.615120       3.903983      -0.052691      29.545285 0.38064410E+03  0.87015806E+04                                 8.405385                            6.590513       0.098529       2.029856                    0.999328      28.020547      80.793802       0.626147       0.427908      -1.051505      -0.047302       0.039927       0.020032       0.065061       0.056593      -0.011554       0.025772       0.011761       0.063904      -0.075091       0.025451       0.049640              9.373160       9.891445      -4.177443      -1.324515      10.012552      -1.705251       8.215483          -0.000002
           87              C       5.341475       5.541962       4.488976       0.238406      29.694791 0.33658910E+03  0.74006545E+04                                 8.412823                            6.190720       0.195876       2.090015                    0.999636      24.498682      67.449688       0.652413       0.426986      -1.060718       0.050859      -0.030140      -0.024358       0.063941      -0.019923      -0.009626       0.006022       0.017935      -0.047702      -0.018572      -0.013892       0.032464              9.957281      11.199048      -5.188944      -2.862663       9.928948      -0.260805       8.743848           0.000005
           88              C       4.891080       5.090106       5.697960      -0.189342      30.614006 0.45152255E+03  0.10763076E+05                                 8.600586                            7.171906      -0.018758       1.971985                    0.998473      30.024307      88.161799       0.601490       0.427190      -1.052824      -0.029511       0.004388       0.034214       0.045396       0.004476       0.015112       0.009912      -0.017475      -0.024305      -0.022213       0.001000       0.021214              9.231987       9.630424      -2.950743      -3.033397       8.156970      -0.801200       9.908567          -0.000002
           89              C       3.802624       5.723511       6.250677      -0.087307      30.435898 0.42972186E+03  0.10147540E+05                                 8.678208                            7.076895      -0.170910       1.929802                    0.998840      29.332246      86.561062       0.593476       0.437048      -1.043733       0.033307      -0.014756      -0.017948       0.040611       0.000031       0.005456       0.001438       0.007715       0.019881      -0.007368      -0.002557       0.009925              9.384319       9.117875      -2.777966      -1.976377       9.048950      -1.996510       9.986133          -0.000002
           90              C       3.180649       6.742877       5.593065       0.021945      26.134912 0.35297908E+03  0.79339180E+04                                 7.779260                            6.362094       0.070822       2.025380                    0.999469      27.357019      78.719767       0.633702       0.430014      -1.048157       0.021027       0.004648      -0.045445       0.050290       0.011802      -0.009761       0.025189       0.041547      -0.003045      -0.041325       0.016133       0.025192              8.328399       7.854486      -2.531882      -1.065787       8.267346      -2.256091       8.863366          -0.000002
           91              C       7.176300       4.014258       4.431149      -0.078466      26.816007 0.38791442E+03  0.89855500E+04                                 8.117122                            6.712974      -0.505038       1.844582                    0.995811      29.117003      86.879797       0.606977       0.435638      -1.037988      -0.027568       0.050695      -0.071006       0.091498      -0.036415       0.007336      -0.020735      -0.006150      -0.080401      -0.036919      -0.018088       0.055007              9.339879      10.765191      -3.415537      -1.874944       9.170257       1.606543       8.084189          -0.000011
           92              C       4.910382      10.601137       5.048417       0.280743      32.555541 0.38261588E+03  0.87559228E+04                                 9.091555                            6.921064       0.086087       2.032200                    0.999698      26.307120      75.835836       0.570103       0.469477      -1.027653      -0.036583      -0.005486      -0.000716       0.036999       0.000843       0.003269      -0.005024      -0.191547       0.198128      -0.128854       0.059147       0.069707             10.166288      18.164829      -0.830591      -0.095954       6.100731      -0.519579       6.233305          -0.000004
           93              C       4.699125       0.108930       2.820067      -0.052691      29.545345 0.38064489E+03  0.87016052E+04                                 8.405400                            6.590523       0.098518       2.029852                    0.999328      28.020597      80.794027       0.626146       0.427909      -1.051505      -0.047302      -0.039927      -0.020032       0.065061      -0.056593       0.011554       0.025772       0.011762       0.063905      -0.075092       0.025452       0.049640              9.373178       9.891467       4.177454       1.324517      10.012570      -1.705253       8.215497          -0.000003
           94              C       5.341475       1.182088       2.235074       0.238406      29.694802 0.33658914E+03  0.74006556E+04                                 8.412824                            6.190719       0.195878       2.090016                    0.999636      24.498686      67.449698       0.652413       0.426986      -1.060718       0.050859       0.030140       0.024358       0.063940       0.019923       0.009626       0.006022       0.017935      -0.047703      -0.018572      -0.013892       0.032464              9.957284      11.199054       5.188949       2.862662       9.928952      -0.260806       8.743847           0.000005
           95              C       4.891080       1.633944       1.026090      -0.189342      30.614029 0.45152295E+03  0.10763088E+05                                 8.600588                            7.171908      -0.018759       1.971985                    0.998473      30.024326      88.161860       0.601490       0.427190      -1.052824      -0.029512      -0.004388      -0.034214       0.045396      -0.004475      -0.015112       0.009912      -0.017475      -0.024305      -0.022213       0.001001       0.021213              9.231990       9.630427       2.950745       3.033397       8.156975      -0.801202       9.908568          -0.000002
           96              C       3.802624       1.000539       0.473373      -0.087306      30.435930 0.42972227E+03  0.10147554E+05                                 8.678216                            7.076900      -0.170915       1.929800                    0.998840      29.332275      86.561198       0.593476       0.437048      -1.043733       0.033307       0.014756       0.017949       0.040611      -0.000031      -0.005457       0.001439       0.007716       0.019882      -0.007368      -0.002557       0.009925              9.384329       9.117882       2.777968       1.976378       9.048960      -1.996518       9.986145          -0.000003
           97              C       3.180649      -0.018827       1.130985       0.021946      26.134944 0.35297957E+03  0.79339329E+04                                 7.779269                            6.362100       0.070817       2.025378                    0.999469      27.357055      78.719932       0.633701       0.430014      -1.048156       0.021028      -0.004648       0.045446       0.050290      -0.011802       0.009761       0.025189       0.041548      -0.003045      -0.041326       0.016133       0.025193              8.328409       7.854494       2.531886       1.065787       8.267356      -2.256096       8.863377          -0.000001
           98              C       7.176300       2.709792       2.292901      -0.078466      26.816011 0.38791446E+03  0.89855512E+04                                 8.117124                            6.712975      -0.505038       1.844581                    0.995811      29.117005      86.879808       0.606977       0.435638      -1.037988      -0.027568      -0.050694       0.071006       0.091498       0.036415      -0.007336      -0.020735      -0.006150      -0.080401      -0.036919      -0.018088       0.055007              9.339882      10.765197       3.415540       1.874945       9.170260       1.606544       8.084190          -0.000010
           99              C      10.272232      11.772467       2.846963       0.280745      32.555525 0.38261544E+03  0.87559116E+04                                 9.091555                            6.921063       0.086077       2.032198                    0.999698      26.307117      75.835858       0.570102       0.469477      -1.027653      -0.036582      -0.000716       0.005486       0.036998       0.003269      -0.000843       0.005024      -0.194837       0.188256      -0.128854       0.059147       0.069707             10.166291      18.164836      -0.095951       0.830591       6.233305       0.519579       6.100732          -0.000004
          100              C      10.060975       9.544117      13.339170      -0.052691      29.545350 0.38064493E+03  0.87016064E+04                                 8.405401                            6.590523       0.098518       2.029852                    0.999328      28.020599      80.794040       0.626146       0.427909      -1.051505      -0.047302      -0.020032       0.039927       0.065061       0.011554       0.056593      -0.025772      -0.026072      -0.049596      -0.075092       0.025452       0.049640              9.373180       9.891470       1.324519      -4.177455       8.215498       1.705254      10.012572          -0.000002
          101              C      -0.020375       8.959124      12.266012       0.238406      29.694818 0.33658934E+03  0.74006612E+04                                 8.412828                            6.190721       0.195876       2.090015                    0.999636      24.498695      67.449736       0.652413       0.426986      -1.060718       0.050859       0.024358      -0.030140       0.063941       0.009626      -0.019923      -0.006022       0.032819      -0.003051      -0.018572      -0.013892       0.032464              9.957289      11.199060       2.862663      -5.188953       8.743850       0.260805       9.928957           0.000005
          102              C      10.252930       7.750140      11.814156      -0.189342      30.614020 0.45152275E+03  0.10763082E+05                                 8.600586                            7.171906      -0.018757       1.971985                    0.998473      30.024319      88.161830       0.601490       0.427190      -1.052824      -0.029511      -0.034214       0.004388       0.045396      -0.015112       0.004475      -0.009911       0.003415       0.038364      -0.022213       0.001001       0.021212              9.231988       9.630426       3.033394      -2.950746       9.908566       0.801202       8.156973          -0.000003
          103              C       9.164474       7.197423      12.447561      -0.087307      30.435911 0.42972199E+03  0.10147545E+05                                 8.678211                            7.076897      -0.170911       1.929801                    0.998840      29.332256      86.561109       0.593476       0.437048      -1.043733       0.033307       0.017948      -0.014756       0.040611      -0.005456       0.000031      -0.001438      -0.006083      -0.021514      -0.007368      -0.002557       0.009925              9.384323       9.117879       1.976376      -2.777969       9.986137       1.996514       9.048954          -0.000002
          104              C       8.542499       7.855035       0.018827       0.021946      26.134955 0.35297975E+03  0.79339383E+04                                 7.779272                            6.362102       0.070814       2.025377                    0.999469      27.357066      78.719982       0.633701       0.430014      -1.048156       0.021028       0.045446       0.004649       0.050290       0.009761       0.011802      -0.025189       0.022296      -0.060800      -0.041326       0.016133       0.025193              8.328413       7.854500       1.065789      -2.531888       8.863381       2.256095       8.267358          -0.000001
          105              C       1.814450       9.016951      10.738308      -0.078466      26.816013 0.38791448E+03  0.89855518E+04                                 8.117124                            6.712976      -0.505037       1.844582                    0.995811      29.117002      86.879795       0.606977       0.435638      -1.037988      -0.027568       0.071006       0.050695       0.091498      -0.007335      -0.036416       0.020735       0.037125       0.049425      -0.036919      -0.018088       0.055007              9.339883      10.765196       1.874945      -3.415542       8.084191      -1.606544       9.170261          -0.000011
          106              C      10.272232       8.399683       3.877087       0.280743      32.555523 0.38261564E+03  0.87559160E+04                                 9.091553                            6.921063       0.086086       2.032200                    0.999698      26.307108      75.835796       0.570103       0.469477      -1.027653      -0.036583       0.000716      -0.005486       0.036999      -0.003269       0.000843       0.005025      -0.194839       0.188253      -0.128854       0.059145       0.069709             10.166286      18.164825       0.095954      -0.830589       6.233303       0.519578       6.100729          -0.000004
          107              C      10.060975      10.628033       6.832980      -0.052691      29.545285 0.38064407E+03  0.87015800E+04                                 8.405385                            6.590513       0.098529       2.029856                    0.999328      28.020548      80.793805       0.626147       0.427908      -1.051505      -0.047302       0.020032      -0.039927       0.065061      -0.011554      -0.056593      -0.025772      -0.026071      -0.049594      -0.075091       0.025451       0.049640              9.373160       9.891447      -1.324515       4.177444       8.215482       1.705250      10.012553          -0.000003
          108              C      -0.020375      11.213026       7.906138       0.238406      29.694797 0.33658920E+03  0.74006571E+04                                 8.412824                            6.190721       0.195876       2.090015                    0.999636      24.498686      67.449703       0.652413       0.426986      -1.060718       0.050860      -0.024358       0.030140       0.063941      -0.009626       0.019923      -0.006022       0.032818      -0.003051      -0.018572      -0.013892       0.032464              9.957283      11.199051      -2.862663       5.188946       8.743848       0.260804       9.928950           0.000005
          109              C      10.252930      12.422010       8.357994      -0.189342      30.614007 0.45152257E+03  0.10763078E+05                                 8.600586                            7.171907      -0.018759       1.971985                    0.998473      30.024307      88.161806       0.601489       0.427190      -1.052824      -0.029511       0.034214      -0.004388       0.045396       0.015112      -0.004476      -0.009912       0.003415       0.038365      -0.022213       0.001000       0.021214              9.231988       9.630426      -3.033396       2.950745       9.908566       0.801200       8.156973          -0.000002
          110              C       9.164474      12.974727       7.724589      -0.087307      30.435893 0.42972177E+03  0.10147538E+05                                 8.678208                            7.076896      -0.170912       1.929801                    0.998840      29.332243      86.561062       0.593476       0.437048      -1.043733       0.033307      -0.017948       0.014756       0.040611       0.005457      -0.000031      -0.001438      -0.006083      -0.021513      -0.007367      -0.002558       0.009925              9.384320       9.117877      -1.976377       2.777968       9.986130       1.996510       9.048951          -0.000003
          111              C       8.542499      12.317115       6.705223       0.021945      26.134923 0.35297927E+03  0.79339235E+04                                 7.779262                            6.362095       0.070821       2.025380                    0.999469      27.357030      78.719812       0.633702       0.430014      -1.048157       0.021028      -0.045445      -0.004649       0.050290      -0.009761      -0.011802      -0.025189       0.022296      -0.060798      -0.041325       0.016133       0.025192              8.328402       7.854490      -1.065787       2.531884       8.863367       2.256091       8.267349          -0.000001
          112              C       1.814450      11.155199       9.433842      -0.078466      26.816006 0.38791441E+03  0.89855495E+04                                 8.117122                            6.712975      -0.505037       1.844582                    0.995811      29.116999      86.879780       0.606977       0.435638      -1.037988      -0.027568      -0.071006      -0.050694       0.091498       0.007335       0.036416       0.020735       0.037125       0.049426      -0.036919      -0.018088       0.055007              9.339880      10.765191      -1.874943       3.415538       8.084190      -1.606544       9.170258          -0.000010
          113              C       2.680925      10.086075      10.086075       0.087814      30.006932 0.37376065E+03  0.85500598E+04                                 9.555180                            7.298110      -0.713074       1.811324                    0.996278      26.789520      78.605939       0.501040       0.534390      -0.989479      -0.000000      -0.000000       0.000000       0.000000      -0.000000      -0.000000       0.000000      -0.023784       0.023784      -0.015856       0.007928       0.007928             11.719314      13.542526       0.000000      -0.000001      10.807708      -0.000000      10.807709           0.000004
          114              C       8.042775       3.362025       3.362025       0.087814      30.006935 0.37376068E+03  0.85500606E+04                                 9.555180                            7.298110      -0.713074       1.811324                    0.996278      26.789520      78.605939       0.501040       0.534390      -0.989479       0.000000       0.000000      -0.000000       0.000000      -0.000000       0.000000       0.000000      -0.023784       0.023784      -0.015856       0.007928       0.007928             11.719315      13.542528       0.000001      -0.000000      10.807708      -0.000000      10.807709           0.000004
          115              S       7.469700       3.922542      11.929272      -0.307643     166.890048 0.44341962E+04  0.17538120E+06                                20.327815                           17.990420       1.430626       2.066908                    0.999782      76.695035     234.783883       0.565769       0.273715      -1.255478       0.155908      -0.005182       0.036465       0.160199       0.021327       0.026033       0.009385       0.607048      -0.540739      -0.216207      -0.179394       0.395601             21.791308      27.897985       3.128511      -0.794540      17.713948      -0.345831      19.761991          -0.000010
          116              S       7.469700       2.801508       8.242878      -0.307643     166.889890 0.44341928E+04  0.17538104E+06                                20.327806                           17.990418       1.430622       2.066907                    0.999782      76.694993     234.783760       0.565769       0.273715      -1.255478       0.155908       0.005182      -0.036464       0.160200      -0.021327      -0.026033       0.009384       0.607047      -0.540739      -0.216207      -0.179394       0.395601             21.791294      27.897947      -3.128507       0.794539      17.713942      -0.345830      19.761994          -0.000009
          117              S       2.107850       1.518828      10.646592      -0.307645     166.891362 0.44342454E+04  0.17538365E+06                                20.327917                           17.990518       1.430616       2.066903                    0.999782      76.695442     234.785551       0.565767       0.273715      -1.255478       0.155906      -0.036471      -0.005182       0.160199      -0.026036       0.021326      -0.009386       0.573892      -0.640190      -0.216204      -0.179395       0.395598             21.791411      27.898062       0.794562       3.128526      19.762120       0.345833      17.714051          -0.000010
          118              S       2.107850       5.205222       9.525558      -0.307644     166.891132 0.44342376E+04  0.17538327E+06                                20.327900                           17.990503       1.430615       2.066903                    0.999782      76.695376     234.785296       0.565767       0.273715      -1.255478       0.155906       0.036469       0.005181       0.160199       0.026034      -0.021329      -0.009382       0.573891      -0.640196      -0.216204      -0.179395       0.395599             21.791393      27.898044      -0.794562      -3.128517      19.762101       0.345830      17.714034          -0.000010
          119              S       3.254000       9.525558       1.518828      -0.307644     166.890661 0.44342188E+04  0.17538233E+06                                20.327863                           17.990465       1.430621       2.066905                    0.999782      76.695220     234.784648       0.565768       0.273715      -1.255478      -0.155907       0.005181      -0.036467       0.160199       0.021329       0.026033       0.009382       0.607047      -0.540738      -0.216206      -0.179395       0.395601             21.791358      27.898033       3.128513      -0.794549      17.713994      -0.345827      19.762046          -0.000010
          120              S       3.254000      10.646592       5.205222      -0.307644     166.890777 0.44342244E+04  0.17538261E+06                                20.327874                           17.990479       1.430618       2.066904                    0.999782      76.695259     234.784833       0.565768       0.273715      -1.255478      -0.155908      -0.005182       0.036468       0.160200      -0.021325      -0.026035       0.009387       0.607043      -0.540743      -0.216205      -0.179394       0.395600             21.791366      27.898015      -3.128521       0.794552      17.714008      -0.345834      19.762074          -0.000010
          121              S       8.615850      11.929272       2.801508      -0.307645     166.890938 0.44342277E+04  0.17538277E+06                                20.327882                           17.990481       1.430622       2.066905                    0.999782      76.695301     234.784950       0.565768       0.273715      -1.255478      -0.155907       0.036469       0.005182       0.160199      -0.026035       0.021325      -0.009386       0.573892      -0.640193      -0.216205      -0.179394       0.395599             21.791380      27.898060       0.794554       3.128524      19.762071       0.345834      17.714010          -0.000010
          122              S       8.615850       8.242878       3.922542      -0.307644     166.890520 0.44342165E+04  0.17538222E+06                                20.327857                           17.990466       1.430615       2.066904                    0.999782      76.695182     234.784553       0.565768       0.273715      -1.255478      -0.155908      -0.036467      -0.005182       0.160199       0.026033      -0.021329      -0.009382       0.573891      -0.640202      -0.216206      -0.179394       0.395600             21.791346      27.897991      -0.794551      -3.128510      19.762053       0.345829      17.713994          -0.000010
          123              N       4.671244       3.834053      11.690433      -0.412194      47.640184 0.61637307E+03  0.15494520E+05                                10.606845                            7.989405       0.478504       2.135668                    0.998500      30.759104      85.570540       0.627415       0.388344      -1.105148      -0.043485      -0.010180      -0.013409       0.046630      -0.009145      -0.018199      -0.006506      -0.148833       0.163129      -0.104338       0.045259       0.059079             12.024855      22.062079       0.439678       0.590280       6.735044      -0.464674       7.277443          -0.000006
          124              N       7.096945       6.246642       9.018296      -0.151924      34.413836 0.48899060E+03  0.11654145E+05                                 8.833053                            7.156487      -0.014796       2.019534                    0.999531      27.354559      75.209835       0.654328       0.392763      -1.097011      -0.059865       0.096592      -0.058866       0.127980       0.019820      -0.036661       0.025861       0.059553       0.005206      -0.059949       0.005498       0.054451              9.780645      10.033152      -3.486787      -1.678933       9.553232      -1.865439       9.755550          -0.000007
          125              N       4.671244       2.889997       8.481717      -0.412192      47.639751 0.61636664E+03  0.15494315E+05                                10.606779                            7.989361       0.478508       2.135673                    0.998500      30.758940      85.569917       0.627417       0.388344      -1.105149      -0.043486       0.010180       0.013410       0.046632       0.009145       0.018199      -0.006507      -0.148831       0.163126      -0.104337       0.045258       0.059078             12.024775      22.061918      -0.439674      -0.590279       6.735006      -0.464671       7.277402          -0.000007
          126              N       7.096945       0.477408      11.153854      -0.151923      34.413805 0.48899006E+03  0.11654128E+05                                 8.833048                            7.156483      -0.014795       2.019534                    0.999531      27.354541      75.209770       0.654328       0.392763      -1.097011      -0.059865      -0.096592       0.058866       0.127980      -0.019820       0.036661       0.025861       0.059553       0.005206      -0.059949       0.005498       0.054451              9.780638      10.033144       3.486782       1.678932       9.553225      -1.865439       9.755545          -0.000006
          127              N      10.033094       1.757667      10.558103      -0.412189      47.639433 0.61636157E+03  0.15494153E+05                                10.606731                            7.989326       0.478519       2.135678                    0.998500      30.758813      85.569429       0.627419       0.388343      -1.105149      -0.043487       0.013411      -0.010181       0.046632       0.018197      -0.009145       0.006506      -0.155979       0.141684      -0.104337       0.045259       0.059078             12.024720      22.061813      -0.590271       0.439673       7.277368       0.464669       6.734979          -0.000006
          128              N       1.735095       4.429804      12.970692      -0.151925      34.414093 0.48899483E+03  0.11654274E+05                                 8.833101                            7.156520      -0.014809       2.019527                    0.999531      27.354698      75.210379       0.654326       0.392763      -1.097010      -0.059864       0.058866       0.096592       0.127980       0.036660       0.019820      -0.025861       0.027174      -0.091931      -0.059949       0.005499       0.054450              9.780701      10.033211       1.678936      -3.486817       9.755600       1.865455       9.553293          -0.000007
          129              N      10.033094       4.966383       9.614047      -0.412189      47.639497 0.61636254E+03  0.15494184E+05                                10.606741                            7.989333       0.478518       2.135677                    0.998500      30.758837      85.569524       0.627419       0.388344      -1.105149      -0.043487      -0.013410       0.010181       0.046632      -0.018198       0.009145       0.006507      -0.155980       0.141683      -0.104337       0.045258       0.059079             12.024732      22.061838       0.590272      -0.439671       7.277375       0.464669       6.734985          -0.000006
          130              N       1.735095       2.294246       7.201458      -0.151923      34.413873 0.48899110E+03  0.11654160E+05                                 8.833061                            7.156491      -0.014799       2.019532                    0.999531      27.354576      75.209912       0.654328       0.392763      -1.097011      -0.059864      -0.058866      -0.096591       0.127980      -0.036661      -0.019820      -0.025861       0.027173      -0.091932      -0.059949       0.005498       0.054451              9.780655      10.033159      -1.678931       3.486793       9.755559       1.865444       9.553246          -0.000007
          131              N       6.052456       9.614047       1.757667      -0.412193      47.640017 0.61637042E+03  0.15494436E+05                                10.606822                            7.989388       0.478508       2.135671                    0.998500      30.759036      85.570291       0.627416       0.388344      -1.105148       0.043485       0.010180       0.013410       0.046631      -0.009145      -0.018198      -0.006507      -0.148833       0.163131      -0.104338       0.045259       0.059079             12.024828      22.062028       0.439675       0.590277       6.735030      -0.464673       7.277426          -0.000006
          132              N       3.626755       7.201458       4.429804      -0.151923      34.413757 0.48898921E+03  0.11654103E+05                                 8.833039                            7.156477      -0.014794       2.019535                    0.999531      27.354514      75.209670       0.654329       0.392763      -1.097011       0.059864      -0.096591       0.058866       0.127980       0.019820      -0.036661       0.025861       0.059553       0.005206      -0.059949       0.005498       0.054451              9.780629      10.033134      -3.486779      -1.678932       9.553216      -1.865435       9.755537          -0.000006
          133              N       6.052456      10.558103       4.966383      -0.412189      47.639489 0.61636255E+03  0.15494185E+05                                10.606740                            7.989334       0.478514       2.135676                    0.998500      30.758836      85.569526       0.627419       0.388344      -1.105149       0.043487      -0.010181      -0.013410       0.046632       0.009145       0.018198      -0.006506      -0.148831       0.163125      -0.104336       0.045259       0.059078             12.024730      22.061830      -0.439674      -0.590275       6.734984      -0.464669       7.277376          -0.000006
          134              N       3.626755      12.970692       2.294246      -0.151925      34.414043 0.48899401E+03  0.11654249E+05                                 8.833090                            7.156513      -0.014806       2.019528                    0.999531      27.354671      75.210267       0.654327       0.392763      -1.097010       0.059865       0.096592      -0.058866       0.127981      -0.019820       0.036661       0.025861       0.059553       0.005205      -0.059949       0.005499       0.054451              9.780689      10.033197       3.486809       1.678934       9.553280      -1.865453       9.755590          -0.000006
          135              N       0.690606      11.690433       2.889997      -0.412193      47.640008 0.61637028E+03  0.15494431E+05                                10.606819                            7.989386       0.478509       2.135671                    0.998500      30.759034      85.570272       0.627416       0.388344      -1.105149       0.043485      -0.013410       0.010180       0.046631       0.018198      -0.009145       0.006506      -0.155981       0.141685      -0.104338       0.045259       0.059079             12.024825      22.062021      -0.590276       0.439677       7.277425       0.464673       6.735028          -0.000006
          136              N       8.988605       9.018296       0.477408      -0.151925      34.414054 0.48899417E+03  0.11654254E+05                                 8.833093                            7.156515      -0.014807       2.019528                    0.999531      27.354676      75.210292       0.654327       0.392763      -1.097010       0.059865      -0.058866      -0.096592       0.127980       0.036661       0.019820      -0.025861       0.027174      -0.091932      -0.059949       0.005499       0.054451              9.780693      10.033202       1.678936      -3.486812       9.755593       1.865452       9.553282          -0.000006
          137              N       0.690606       8.481717       3.834053      -0.412189      47.639441 0.61636187E+03  0.15494163E+05                                10.606733                            7.989329       0.478514       2.135677                    0.998500      30.758819      85.569457       0.627419       0.388344      -1.105149       0.043487       0.013410      -0.010181       0.046632      -0.018198       0.009145       0.006507      -0.155979       0.141683      -0.104336       0.045258       0.059079             12.024721      22.061811       0.590275      -0.439671       7.277371       0.464668       6.734980          -0.000007
          138              N       8.988605      11.153854       6.246642      -0.151923      34.413779 0.48898959E+03  0.11654115E+05                                 8.833044                            7.156480      -0.014796       2.019535                    0.999531      27.354526      75.209722       0.654328       0.392763      -1.097011       0.059865       0.058866       0.096591       0.127980      -0.036661      -0.019820      -0.025861       0.027173      -0.091933      -0.059949       0.005498       0.054451              9.780635      10.033141      -1.678931       3.486782       9.755540       1.865436       9.553223          -0.000007
          139              O       4.335592       8.423890       9.649012      -0.193581      29.963787 0.35553192E+03  0.76963726E+04                                 7.780684                            5.820926       0.330911       2.235205                    0.998966      22.516842      55.905642       0.791702       0.357385      -1.141895       0.008735       0.082856      -0.164522       0.184415      -0.144095      -0.008232      -0.017908       0.038662      -0.197618      -0.119165      -0.059286       0.178451              9.437346      12.233486      -6.288622      -2.669751       9.894648       1.631671       6.183903          -0.000009
          140              O       4.335592      11.748260      10.523138      -0.193581      29.963787 0.35553193E+03  0.76963729E+04                                 7.780684                            5.820925       0.330912       2.235205                    0.998966      22.516844      55.905645       0.791702       0.357385      -1.141895       0.008735      -0.082856       0.164523       0.184416       0.144095       0.008232      -0.017908       0.038662      -0.197618      -0.119165      -0.059286       0.178451              9.437345      12.233485       6.288620       2.669751       9.894646       1.631671       6.183903          -0.000009
          141              O       9.697442       3.799088       1.699840      -0.193582      29.963810 0.35553214E+03  0.76963786E+04                                 7.780689                            5.820928       0.330908       2.235203                    0.998966      22.516847      55.905661       0.791702       0.357385      -1.141895       0.008735       0.164522       0.082856       0.184415       0.008231      -0.144095       0.017909       0.118140       0.040816      -0.119165      -0.059286       0.178451              9.437353      12.233498       2.669753      -6.288629       6.183906      -1.631673       9.894655          -0.000009
          142              O       9.697442       2.924962       5.024210      -0.193582      29.963797 0.35553202E+03  0.76963753E+04                                 7.780686                            5.820927       0.330909       2.235204                    0.998966      22.516845      55.905653       0.791702       0.357385      -1.141895       0.008735      -0.164522      -0.082856       0.184415      -0.008231       0.144096       0.017909       0.118140       0.040816      -0.119165      -0.059286       0.178451              9.437349      12.233491      -2.669752       6.288625       6.183905      -1.631672       9.894651          -0.000009
          143              O       6.388108       5.024210       3.799088      -0.193581      29.963783 0.35553188E+03  0.76963715E+04                                 7.780684                            5.820925       0.330911       2.235204                    0.998966      22.516841      55.905639       0.791702       0.357385      -1.141895      -0.008735      -0.082856       0.164522       0.184415      -0.144095      -0.008232      -0.017909       0.038662      -0.197618      -0.119165      -0.059286       0.178451              9.437344      12.233484      -6.288620      -2.669750       9.894646       1.631671       6.183903          -0.000009
          144              O       6.388108       1.699840       2.924962      -0.193581      29.963793 0.35553193E+03  0.76963729E+04                                 7.780685                            5.820925       0.330911       2.235204                    0.998966      22.516843      55.905641       0.791702       0.357385      -1.141895      -0.008735       0.082856      -0.164522       0.184415       0.144095       0.008232      -0.017908       0.038662      -0.197618      -0.119165      -0.059286       0.178451              9.437347      12.233490       6.288624       2.669751       9.894649       1.631672       6.183903          -0.000009
          145              O       1.026258       9.649012      11.748260      -0.193581      29.963818 0.35553224E+03  0.76963816E+04                                 7.780691                            5.820929       0.330908       2.235203                    0.998966      22.516849      55.905672       0.791702       0.357385      -1.141895      -0.008735      -0.164523      -0.082856       0.184416       0.008232      -0.144095       0.017909       0.118140       0.040817      -0.119165      -0.059286       0.178451              9.437355      12.233500       2.669754      -6.288630       6.183907      -1.631673       9.894657          -0.000009
          146              O       1.026258      10.523138       8.423890      -0.193582      29.963787 0.35553192E+03  0.76963727E+04                                 7.780684                            5.820926       0.330911       2.235204                    0.998966      22.516843      55.905644       0.791702       0.357385      -1.141895      -0.008735       0.164522       0.082856       0.184415      -0.008232       0.144095       0.017909       0.118140       0.040816      -0.119165      -0.059286       0.178451              9.437345      12.233485      -2.669751       6.288621       6.183903      -1.631671       9.894648          -0.000009

******************************************************
Auxiliary information for the entire system
The total spin magnetic moment of the unit cell is   -0.000311
The total net atomic charge of the unit cell is   -0.000001
Accuracy of reproducing the electrostatic potential in the unit cell:
  The inner radius (bohr) =    5.0000
  The outer radius (bohr) =   12.0000
  Valid grid points have density less than (e/(bohr^3)) =    0.0001
  The number of valid grid points were=         6152
  The rms potential error without charges in kcal/mol is=      0.85002
  The rms potential error with partial charges in kcal/mol is=      0.32602
  The RRMSE value at monopole order=      0.38355
  The rms potential error with partial charges and cloud penetration in kcal/mol is=      0.31255
  The RRMSE value at monopole order with cloud penetration is=      0.36769
  The rms potential error with partial charges and atomic dipoles in kcal/mol is=      0.30631
  The RRMSE value at dipole order=      0.36035
  The rms potential error with partial charges, atomic dipoles and cloud penetration in kcal/mol is=      0.29032
  The RRMSE value at dipole order with cloud penetration=      0.34154

******************************************************
The electron densities and ab initio electrostatic potential were computed in VASP using the PBE functional and
projector augmented wave method. See the main text of the journal article for a description of computational details.
The atomic charges, dipoles, and quadrupoles were computed with the DDEC6 method as described in
(a) T. A. Manz and N. Gabaldon Limas, RSC Adv. 6 (2016) 47771-47801 DOI: 10.1039/c6ra04656h
(b) N. Gabaldon Limas and T. A. Manz, RSC Adv. 8 (2018) 2678-2707 DOI: 10.1039/c7ra11829e.
For each atom in the material, the electron cloud parameters were fit to the spherically averaged atom-in-material
electron density using radial positions for which this density was between 10^-4 and 10^-2 electrons per cubic bohr.
The polarizabilities, dispersion coefficients, and quantum Drude oscillator (QDO) parameters were fit using the MCLF method.
The magnetic structure of the system was optimized in VASP from the default ferromagnetic initial guess using spin polarization.
The atomic spin moments (ASMs) were computed on this optimized magnetic structure using the DDEC6 partition as inputs
to the method of T. A. Manz and D. S. Sholl, J. Chem. Theory Comput. 7 (2011) 4146-4164 DOI: 10.1021/ct200539n.
The RMSE and RRMSE were computed using a uniform grid with Ewald summation.
