# Supplementary material for: A collection of forcefield precursors for metal–organic frameworks
Source: RSC Adv. 2019 Nov 13;9(63):36492–507. doi: 10.1039/c9ra07327b (PMC9075174; doi:10.1039/c9ra07327b)
Supplement: RA-009-C9RA07327B-s3635 [file RA-009-C9RA07327B-s3635.xyz]

  136
jmolscript: load "" {1 1 1} spacegroup "x,y,z" unitcell [{      9.276100     0.000000     0.000000 }, {     -4.638123    10.578477     0.000000 }, {      0.000000    -4.824734    16.579345 }]
Nd     1.707381     5.819984    15.368058     2.060462
Nd     6.345500    -2.478608     9.500959     2.061432
Nd     2.930596    -0.066241     1.211287     2.060462
Nd    -1.707523     8.232351     7.078386     2.061431
Cu    -0.650371     2.825372     2.230253     0.336373
Cu     3.987654     5.340738     6.059419     0.336549
Cu     5.288348     2.928371    14.349092     0.336376
Cu     0.650323     0.413005    10.519926     0.336549
H      4.301313    -1.678071    12.920284     0.136604
H      3.288356    -0.195572    11.482854     0.093292
H     -0.229136    -1.290386    12.693147     0.098211
H      0.679929    -2.744599    14.215130     0.133058
H     -1.640067     7.338263     0.905232     0.129889
H     -1.856189     5.361758     2.040917     0.092375
H      0.959123    -1.081143    16.518001     0.099774
H      1.276355     0.872126    15.345842     0.128907
H     -0.336781     5.019447    11.948734     0.136983
H     -1.349724     3.536948    13.386163     0.092038
H      4.408874     4.631762    12.175871     0.097717
H     -3.958175     6.085975    10.653887     0.133703
H      2.998015     0.827847     7.384440     0.129824
H      2.781870     2.804352     6.248755     0.092978
H      5.597151     4.422519     8.351016     0.099420
H      5.914405     2.469250     9.523176     0.127208
H      0.336664     7.431814     3.659061     0.136604
H      1.349621     5.949315     5.096491     0.093292
H      4.867113     7.044129     3.886198     0.098211
H      3.958048     8.498342     2.364215     0.133058
H      6.278044    -1.584520    15.674113     0.129889
H      6.494166     0.391985    14.538428     0.092376
H      3.678854     6.834886     0.061344     0.099774
H      3.361622     4.881617     1.233503     0.128907
H      4.974758     0.734296     4.630611     0.136983
H      5.987701     2.216795     3.193182     0.092038
H      0.229103     1.121981     4.403474     0.097717
H      8.596152    -0.332232     5.925458     0.133703
H      1.639962     4.925896     9.194905     0.129824
H      1.856107     2.949391    10.330590     0.092978
H     -0.959174     1.331224     8.228329     0.099419
H     -1.276428     3.284493     7.056169     0.127206
C      3.238281    -3.406286    14.637904     0.637361
C      2.594514    -2.403974    13.709129     0.016218
C      3.373703    -1.618127    12.888783    -0.131604
C      2.756838    -0.739065    12.020025     0.078309
C      0.695691    -1.372749    12.736253     0.081168
C      1.232782    -2.255892    13.648117    -0.149159
C      0.201237     3.292791    15.743912     0.593074
C     -0.101156     1.943761    16.343918     0.025793
C     -1.069582     6.628348     0.712912    -0.131345
C     -1.199440     5.433856     1.386033     0.073686
C      0.448932     4.489251     0.160820     0.089348
C      0.645579     0.836255    16.028911    -0.151931
C      4.789183     5.105782    16.189399     0.505352
C      2.263301     6.254923    12.138070     0.501185
C     -1.399831     6.747662    10.231114     0.636982
C     -2.043587     5.745350    11.159889     0.015242
C     -1.264391     4.959503    11.980235    -0.133787
C     -1.881247     4.080441    12.848992     0.079813
C      5.333701     4.714125    12.132765     0.079276
C     -3.405317     5.597268    11.220901    -0.147526
C      4.839323     0.048585     9.125106     0.593946
C      4.536914     1.397615     8.525099     0.021898
C      3.568490     1.537762     7.576761    -0.129289
C      3.438618     2.732254     6.903639     0.071858
C      5.086972     3.676859     8.128853     0.090802
C      5.283632     2.505121     8.840107    -0.147626
C      0.151195    -1.764406     8.679619     0.509664
C      6.901413    -2.913547    12.730947     0.501132
C      1.399696     9.160029     1.941441     0.637361
C      2.043463     8.157717     2.870216     0.016218
C      1.264274     7.371870     3.690562    -0.131603
C      1.881139     6.492808     4.559320     0.078309
C      3.942286     7.126492     3.843092     0.081167
C      3.405195     8.009635     2.931228    -0.149159
C      4.436740     2.460952     0.835433     0.593074
C      4.739133     3.809982     0.235427     0.025793
C      5.707559    -0.874605    15.866433    -0.131344
C      5.837417     0.319887    15.193312     0.073687
C      4.189045     1.264492    16.418525     0.089349
C      3.992398     4.917488     0.550434    -0.151930
C     -0.151206     0.647961     0.389946     0.505353
C      2.374676    -0.501180     4.441275     0.501186
C      6.037808    -0.993919     6.348231     0.636982
C      6.681564     0.008393     5.419456     0.015241
C      5.902368     0.794240     4.599110    -0.133788
C      6.519224     1.673302     3.730353     0.079813
C     -0.695724     1.039618     4.446580     0.079276
C      8.043294     0.156475     5.358444    -0.147525
C     -0.201346     5.705158     7.454239     0.593946
C      0.101063     4.356128     8.054246     0.021898
C      1.069487     4.215981     9.002584    -0.129294
C      1.199359     3.021489     9.675706     0.071855
C     -0.448995     2.076884     8.450492     0.090797
C     -0.645655     3.248622     7.739238    -0.147630
C      4.486782     7.518149     7.899726     0.509666
C     -2.263436     8.667290     3.848398     0.501132
N      1.434066    -0.635526    11.917233    -0.185329
N     -0.427661     4.377596     1.140659    -0.177063
N     -3.204018     3.976902    12.951784    -0.183172
N      4.210381     3.788514     7.149014    -0.178170
N      3.203911     6.389269     4.662112    -0.185329
N      5.065638     1.376147    15.438686    -0.177063
N      7.841995     1.776841     3.627561    -0.183172
N      0.427596     1.965229     9.430331    -0.178170
O      4.385737    -3.796003    14.331849    -0.654213
O      2.572257    -3.735326    15.644270    -0.648079
O      1.148328     3.396108    14.940311    -0.591352
O     -0.460157     4.297718    16.133692    -0.714184
O      3.969180     4.758794    15.305388    -0.583030
O     -3.454484     4.476566    16.510043    -0.586150
O      2.099119     5.304222    12.941837    -0.600488
O      2.458102     6.170106    10.904235    -0.606375
O     -0.252380     7.137379    10.537169    -0.653590
O     -2.065855     7.076702     9.224748    -0.648152
O      5.786412    -0.054732     9.928707    -0.591525
O      4.177944    -0.956342     8.735325    -0.714253
O      8.607284    -1.417418     9.563629    -0.584549
O      1.183621    -1.135190     8.358974    -0.589562
O      6.737221    -1.962846    11.927181    -0.600332
O      7.096208    -2.828730    13.964782    -0.607063
O      0.252240     9.549746     2.247496    -0.654212
O      2.065720     9.489069     0.935075    -0.648079
O      3.489649     2.357635     1.639034    -0.591351
O      5.098134     1.456025     0.445653    -0.714184
O      0.668797     0.994949     1.273957    -0.583029
O      8.092461     1.277177     0.069302    -0.586150
O      2.538858     0.449521     3.637508    -0.600488
O      2.179875    -0.416363     5.675110    -0.606376
O      4.890357    -1.383636     6.042176    -0.653590
O      6.703832    -1.322959     7.354597    -0.648152
O     -1.148435     5.808475     6.650638    -0.591527
O      0.460033     6.710085     7.844020    -0.714255
O     -3.969307     7.171161     7.015716    -0.584548
O      3.454356     6.888933     8.220371    -0.589561
O     -2.099244     7.716589     4.652164    -0.600331
O     -2.458231     8.582473     2.614563    -0.607063

The following XYZ coordinates are in angstroms. Other properties are in atomic units.
The sperically averaged electron density of each atom fit to a function of the form exp(a - br)
eigen_1, eigen_2 and eigen_3 are the three eigenvalues of traceless quadrupole moment tensor
  atom number  atomic symbol              X              Y              Z     net charge C6 coefficient C8 coefficient C10 coefficient fluctuating dipole atomic polarizability isotropic forcefield polarizability              a              b squared Pearson coefficient          <r^3>          <r^4>         wp_QDO          m_QDO          q_QDO       dipole_x       dipole_y       dipole_z         dipole            Qxy            Qxz            Qyz     Q(x^2-y^2)  Q(3z^2 - R^2)        eigen_1        eigen_2        eigen_3 static polarizability      alpha(xx)      alpha(xy)      alpha(xz)      alpha(yy)      alpha(yz)      alpha(zz) atomic spin moment
            1             Nd       1.707381       5.819984      15.368058       2.060462     190.789557 0.49914733E+04  0.19088432E+06                                21.058831                           18.573012       2.751534       2.503850                    0.999565      86.233635     211.106446       0.618013       0.259160      -1.355883      -0.000114       0.007880       0.007779       0.011073      -0.036497       0.012029       0.043031      -0.109437      -0.022447      -0.072493      -0.012978       0.085471             23.403403      26.084309      -1.575314       2.414049      19.546954      -4.339385      24.578947          -0.000009
            2             Nd       6.345500      -2.478608       9.500959       2.061432     190.587979 0.49850870E+04  0.19057098E+06                                21.038704                           18.556394       2.756036       2.505378                    0.999571      86.196107     210.947019       0.618552       0.259027      -1.356113      -0.000051      -0.008415      -0.007978       0.011596       0.035911      -0.011767       0.042624      -0.109076      -0.023509      -0.071643      -0.013329       0.084972             23.379621      26.051660       1.570995      -2.411042      19.525946      -4.334362      24.561258          -0.000019
            3             Nd       2.930596      -0.066241       1.211287       2.060462     190.789461 0.49914705E+04  0.19088418E+06                                21.058820                           18.573003       2.751535       2.503850                    0.999565      86.233625     211.106389       0.618013       0.259159      -1.355883       0.000114      -0.007880      -0.007779       0.011073      -0.036497       0.012029       0.043031      -0.109437      -0.022447      -0.072493      -0.012978       0.085472             23.403390      26.084302      -1.575316       2.414047      19.546949      -4.339378      24.578918          -0.000011
            4             Nd      -1.707523       8.232351       7.078386       2.061431     190.588136 0.49850921E+04  0.19057123E+06                                21.038721                           18.556408       2.756036       2.505378                    0.999571      86.196132     210.947132       0.618552       0.259028      -1.356113       0.000051       0.008414       0.007978       0.011595       0.035911      -0.011767       0.042624      -0.109076      -0.023508      -0.071643      -0.013329       0.084972             23.379640      26.051697       1.571006      -2.411042      19.525967      -4.334365      24.561255          -0.000016
            5             Cu      -0.650371       2.825372       2.230253       0.336373      92.347873 0.17381215E+04  0.54488129E+05                                18.047140                           14.817047       0.714080       2.028565                    0.999109      52.456492     143.759147       0.412487       0.473668      -1.092768       0.075813      -0.143358      -0.104461       0.192902      -0.025333       0.029603      -0.030009       0.099545      -0.157844      -0.072460      -0.018855       0.091315             20.648239      12.231048       4.149952      -4.479881      28.049678     -10.060069      21.663991           0.000154
            6             Cu       3.987654       5.340738       6.059419       0.336549      92.236107 0.17351819E+04  0.54371195E+05                                18.030441                           14.802220       0.714902       2.029135                    0.999091      52.428668     143.634935       0.412802       0.473522      -1.092888       0.076014       0.144285       0.104590       0.193740       0.024545      -0.028940      -0.028942       0.101035      -0.156489      -0.071408      -0.019487       0.090895             20.630128      12.220458      -4.148433       4.477626      28.021917     -10.053210      21.648010           0.000150
            7             Cu       5.288348       2.928371      14.349092       0.336376      92.347060 0.17381036E+04  0.54487419E+05                                18.047034                           14.816969       0.714081       2.028567                    0.999109      52.456269     143.758275       0.412488       0.473668      -1.092768      -0.075813       0.143356       0.104459       0.192899      -0.025333       0.029607      -0.030006       0.099551      -0.157849      -0.072460      -0.018859       0.091319             20.648113      12.230975       4.149917      -4.479847      28.049493     -10.060000      21.663870           0.000153
            8             Cu       0.650323       0.413005      10.519926       0.336549      92.233956 0.17351357E+04  0.54369370E+05                                18.030170                           14.802026       0.714896       2.029139                    0.999091      52.428053     143.632609       0.412805       0.473522      -1.092888      -0.076017      -0.144276      -0.104581       0.193730       0.024546      -0.028948      -0.028928       0.101048      -0.156497      -0.071400      -0.019504       0.090904             20.629797      12.220284      -4.148349       4.477544      28.021431     -10.053012      21.647676           0.000158
            9              H       4.301313      -1.678071      12.920284       0.136604       0.879492 0.64005150E+01  0.60686340E+02                                 1.633745                            1.572332      -1.314257       2.275153                    0.993890       3.673059      10.821836       0.445990       1.448454      -0.673054       0.038435      -0.005899      -0.000405       0.038888       0.001478       0.002403      -0.007931       0.015938      -0.016572      -0.013609       0.002522       0.011087              1.647024       2.185616      -0.089279       0.054953       1.357060      -0.014211       1.398395           0.000002
           10              H       3.288356      -0.195572      11.482854       0.093292       1.120200 0.82179737E+01  0.81960978E+02                                 1.840109                            1.720481      -1.142605       2.336053                    0.995037       3.739161      10.867738       0.454671       1.350723      -0.693115       0.032424       0.021064      -0.026803       0.047047       0.006019      -0.003485      -0.011435       0.010867      -0.014232      -0.015481       0.000973       0.014508              1.878452       1.821673       0.329811      -0.406346       1.840427      -0.459114       1.973257           0.000007
           11              H      -0.229136      -1.290386      12.693147       0.098211       1.109538 0.80020699E+01  0.79492217E+02                                 1.841086                            1.705423      -1.231270       2.290180                    0.994769       3.813658      11.160150       0.452367       1.362992      -0.689689      -0.046420       0.000870      -0.000432       0.046430      -0.002926      -0.004142      -0.007921       0.014488      -0.009623      -0.013523       0.003371       0.010152              1.893031       2.709355      -0.031463       0.064697       1.465135      -0.028495       1.504603           0.000003
           12              H       0.679929      -2.744599      14.215130       0.133058       0.861566 0.62303375E+01  0.58587014E+02                                 1.603127                            1.545023      -1.258250       2.301009                    0.994401       3.620254      10.569679       0.453343       1.436777      -0.675443      -0.021747      -0.021336       0.024600       0.039157       0.001996      -0.006624      -0.009100       0.003018      -0.005051      -0.011295      -0.000628       0.011923              1.612676       1.662592       0.205707      -0.260202       1.526768      -0.257580       1.648669           0.000001
           13              H      -1.640067       7.338263       0.905232       0.129889       0.943325 0.66991861E+01  0.64441008E+02                                 1.723979                            1.615339      -1.397514       2.220883                    0.993175       3.894483      11.671916       0.435942       1.460618      -0.669621      -0.025189       0.025432       0.005157       0.036164      -0.005796      -0.004142      -0.005729       0.006308      -0.021764      -0.012484       0.002229       0.010255              1.777887       1.760819      -0.434363      -0.151423       2.054680       0.193388       1.518164           0.000001
           14              H      -1.856189       5.361758       2.040917       0.092375       1.157584 0.88023903E+01  0.89025973E+02                                 1.859327                            1.766089      -1.146839       2.333598                    0.995234       3.730331      10.804990       0.455758       1.328788      -0.698182      -0.036577       0.006796       0.033393       0.049992      -0.005483      -0.016869       0.000006       0.010239      -0.006080      -0.016286      -0.003899       0.020185              1.871096       2.012590       0.054746      -0.500039       1.608280      -0.036758       1.992418           0.000008
           15              H       0.959123      -1.081143      16.518001       0.099774       0.945790 0.65826069E+01  0.62366806E+02                                 1.666584                            1.556149      -1.053497       2.382398                    0.996392       3.635547      10.439676       0.468614       1.379544      -0.686607       0.023880      -0.039599      -0.011298       0.047603      -0.006550      -0.010930      -0.000828      -0.008778      -0.018822      -0.015967       0.003443       0.012524              1.716487       1.660254      -0.441080      -0.172287       2.075614       0.220354       1.413593           0.000001
           16              H       1.276355       0.872126      15.345842       0.128907       0.983032 0.73832238E+01  0.71908233E+02                                 1.705093                            1.647234      -1.138615       2.351108                    0.996103       3.611543      10.476452       0.456329       1.378148      -0.687548       0.022812       0.003329      -0.030509       0.038240      -0.005484      -0.014420      -0.000255       0.001849       0.011617      -0.014828      -0.001820       0.016648              1.703551       1.804932      -0.042553      -0.408949       1.496133       0.032935       1.809587           0.000005
           17              H      -0.336781       5.019447      11.948734       0.136983       0.879742 0.64002206E+01  0.60656948E+02                                 1.631048                            1.569908      -1.300950       2.280405                    0.994126       3.667576      10.788257       0.447544       1.444059      -0.673853       0.038200       0.005871       0.000887       0.038659      -0.001503      -0.002546      -0.007927       0.015909      -0.016690      -0.013636       0.002505       0.011131              1.644250       2.181248       0.089013      -0.054813       1.355142      -0.014164       1.396361           0.000002
           18              H      -1.349724       3.536948      13.386163       0.092038       1.123400 0.82445944E+01  0.82266287E+02                                 1.840851                            1.721123      -1.134305       2.338401                    0.995155       3.743363      10.871056       0.455583       1.347367      -0.693772       0.032356      -0.021531       0.027159       0.047414      -0.006109       0.003559      -0.011673       0.011332      -0.014709      -0.015872       0.001049       0.014824              1.879249       1.822510      -0.329965       0.406564       1.841141      -0.459338       1.974097           0.000007
           19              H       4.408874       4.631762      12.175871       0.097717       1.111925 0.80253915E+01  0.79799967E+02                                 1.845324                            1.709120      -1.242550       2.285584                    0.994577       3.821888      11.197840       0.451294       1.364929      -0.689288      -0.046443      -0.000942       0.000502       0.046455       0.002962       0.004043      -0.007577       0.014411      -0.010295      -0.013193       0.003025       0.010168              1.897506       2.716417       0.031472      -0.064901       1.468218      -0.028669       1.507883           0.000003
           20              H      -3.958175       6.085975      10.653887       0.133703       0.862605 0.62373498E+01  0.58648141E+02                                 1.601751                            1.543761      -1.246799       2.305335                    0.994572       3.617202      10.547811       0.454632       1.432820      -0.676155      -0.022568       0.021131      -0.024604       0.039512      -0.001844       0.006562      -0.009152       0.003012      -0.005223      -0.011386      -0.000433       0.011819              1.611264       1.661025      -0.205413       0.259843       1.525506      -0.257271       1.647261           0.000001
           21              H       2.998015       0.827847       7.384440       0.129824       0.942501 0.66930728E+01  0.64385217E+02                                 1.725033                            1.616204      -1.408198       2.216823                    0.993006       3.896532      11.688828       0.435058       1.463518      -0.669105      -0.025398      -0.025091      -0.005274       0.036089       0.005922       0.004115      -0.005572       0.006312      -0.021214      -0.012300       0.002023       0.010278              1.779018       1.761943       0.434993       0.151640       2.056190       0.193674       1.518922           0.000001
           22              H       2.781870       2.804352       6.248755       0.092978       1.158114 0.88075730E+01  0.89093991E+02                                 1.860010                            1.766678      -1.146673       2.333448                    0.995266       3.730845      10.808412       0.455643       1.328892      -0.698148      -0.036463      -0.007351      -0.032725       0.049543       0.005350       0.017128      -0.000161       0.010553      -0.005771      -0.016464      -0.003988       0.020453              1.871790       2.013381      -0.054770       0.500421       1.608766      -0.036780       1.993222           0.000008
           23              H       5.597151       4.422519       8.351016       0.099420       0.947563 0.65956786E+01  0.62499271E+02                                 1.666102                            1.555685      -1.043740       2.386100                    0.996524       3.634553      10.425341       0.469760       1.375989      -0.687296       0.023841       0.039546       0.012085       0.047732       0.006657       0.010700      -0.000836      -0.008788      -0.019255      -0.015829       0.003246       0.012583              1.715978       1.659780       0.441002       0.172241       2.074991       0.220332       1.413163           0.000001
           24              H       5.914405       2.469250       9.523176       0.127208       0.986777 0.74133027E+01  0.72228646E+02                                 1.704667                            1.646789      -1.129055       2.353915                    0.996266       3.613543      10.462484       0.458261       1.371815      -0.688779       0.024165      -0.003443       0.030934       0.039405       0.005675       0.014122      -0.000078       0.001151       0.012187      -0.014758      -0.001622       0.016379              1.703131       1.804526       0.042545       0.408948       1.495646       0.032960       1.809220           0.000004
           25              H       0.336664       7.431814       3.659061       0.136604       0.879490 0.64004912E+01  0.60686060E+02                                 1.633743                            1.572329      -1.314255       2.275154                    0.993890       3.673053      10.821815       0.445990       1.448455      -0.673054      -0.038436       0.005899       0.000405       0.038888       0.001478       0.002403      -0.007931       0.015938      -0.016572      -0.013609       0.002522       0.011087              1.647021       2.185612      -0.089279       0.054954       1.357059      -0.014211       1.398393           0.000002
           26              H       1.349621       5.949315       5.096491       0.093292       1.120206 0.82180395E+01  0.81961829E+02                                 1.840118                            1.720490      -1.142619       2.336046                    0.995037       3.739181      10.867822       0.454669       1.350726      -0.693115      -0.032424      -0.021064       0.026803       0.047047       0.006019      -0.003485      -0.011435       0.010868      -0.014232      -0.015481       0.000973       0.014508              1.878462       1.821682       0.329814      -0.406349       1.840436      -0.459117       1.973268           0.000007
           27              H       4.867113       7.044129       3.886198       0.098211       1.109542 0.80021139E+01  0.79492810E+02                                 1.841095                            1.705431      -1.231277       2.290176                    0.994769       3.813676      11.160235       0.452364       1.362997      -0.689688       0.046420      -0.000870       0.000432       0.046430      -0.002926      -0.004142      -0.007920       0.014488      -0.009623      -0.013523       0.003371       0.010152              1.893041       2.709371      -0.031462       0.064697       1.465141      -0.028495       1.504609           0.000004
           28              H       3.958048       8.498342       2.364215       0.133058       0.861565 0.62303281E+01  0.58586906E+02                                 1.603126                            1.545022      -1.258250       2.301009                    0.994401       3.620252      10.569673       0.453343       1.436778      -0.675443       0.021747       0.021336      -0.024600       0.039157       0.001996      -0.006624      -0.009100       0.003018      -0.005051      -0.011295      -0.000628       0.011923              1.612675       1.662591       0.205707      -0.260202       1.526767      -0.257580       1.648668           0.000001
           29              H       6.278044      -1.584520      15.674113       0.129889       0.943326 0.66991914E+01  0.64441069E+02                                 1.723979                            1.615339      -1.397514       2.220883                    0.993175       3.894484      11.671918       0.435943       1.460617      -0.669622       0.025189      -0.025432      -0.005157       0.036164      -0.005796      -0.004142      -0.005729       0.006308      -0.021764      -0.012484       0.002229       0.010255              1.777888       1.760819      -0.434363      -0.151423       2.054680       0.193389       1.518164           0.000001
           30              H       6.494166       0.391985      14.538428       0.092376       1.157579 0.88023375E+01  0.89025281E+02                                 1.859320                            1.766082      -1.146830       2.333602                    0.995234       3.730316      10.804927       0.455760       1.328786      -0.698182       0.036577      -0.006796      -0.033393       0.049992      -0.005483      -0.016870       0.000005       0.010239      -0.006079      -0.016286      -0.003898       0.020185              1.871088       2.012581       0.054745      -0.500036       1.608274      -0.036757       1.992410           0.000008
           31              H       3.678854       6.834886       0.061344       0.099774       0.945791 0.65826097E+01  0.62366835E+02                                 1.666584                            1.556149      -1.053497       2.382398                    0.996392       3.635547      10.439674       0.468614       1.379543      -0.686607      -0.023880       0.039599       0.011298       0.047603      -0.006550      -0.010930      -0.000828      -0.008778      -0.018822      -0.015967       0.003443       0.012524              1.716487       1.660253      -0.441080      -0.172287       2.075614       0.220354       1.413592           0.000002
           32              H       3.361622       4.881617       1.233503       0.128907       0.983032 0.73832209E+01  0.71908218E+02                                 1.705095                            1.647235      -1.138615       2.351108                    0.996103       3.611546      10.476471       0.456328       1.378151      -0.687548      -0.022812      -0.003329       0.030509       0.038240      -0.005484      -0.014420      -0.000255       0.001849       0.011617      -0.014828      -0.001820       0.016648              1.703552       1.804933      -0.042553      -0.408949       1.496134       0.032935       1.809589           0.000005
           33              H       4.974758       0.734296       4.630611       0.136983       0.879743 0.64002322E+01  0.60657092E+02                                 1.631050                            1.569910      -1.300952       2.280404                    0.994126       3.667582      10.788282       0.447543       1.444059      -0.673853      -0.038200      -0.005871      -0.000887       0.038659      -0.001503      -0.002546      -0.007927       0.015909      -0.016690      -0.013637       0.002505       0.011132              1.644252       2.181251       0.089013      -0.054813       1.355144      -0.014164       1.396362           0.000002
           34              H       5.987701       2.216795       3.193182       0.092038       1.123406 0.82446588E+01  0.82267106E+02                                 1.840859                            1.721130      -1.134314       2.338396                    0.995155       3.743382      10.871130       0.455582       1.347367      -0.693771      -0.032356       0.021530      -0.027159       0.047413      -0.006109       0.003560      -0.011673       0.011332      -0.014709      -0.015873       0.001049       0.014824              1.879258       1.822518      -0.329967       0.406566       1.841149      -0.459341       1.974105           0.000007
           35              H       0.229103       1.121981       4.403474       0.097717       1.111925 0.80253890E+01  0.79799949E+02                                 1.845325                            1.709120      -1.242550       2.285584                    0.994577       3.821890      11.197853       0.451294       1.364930      -0.689288       0.046443       0.000942      -0.000502       0.046455       0.002962       0.004043      -0.007577       0.014412      -0.010295      -0.013193       0.003025       0.010168              1.897507       2.716419       0.031472      -0.064901       1.468219      -0.028669       1.507883           0.000003
           36              H       8.596152      -0.332232       5.925458       0.133703       0.862604 0.62373443E+01  0.58648075E+02                                 1.601750                            1.543761      -1.246798       2.305335                    0.994572       3.617200      10.547803       0.454633       1.432820      -0.676155       0.022568      -0.021131       0.024604       0.039512      -0.001844       0.006562      -0.009152       0.003012      -0.005223      -0.011386      -0.000433       0.011819              1.611263       1.661024      -0.205413       0.259843       1.525506      -0.257271       1.647260           0.000001
           37              H       1.639962       4.925896       9.194905       0.129824       0.942501 0.66930785E+01  0.64385287E+02                                 1.725034                            1.616205      -1.408196       2.216823                    0.993006       3.896534      11.688836       0.435058       1.463518      -0.669105       0.025398       0.025091       0.005274       0.036089       0.005922       0.004115      -0.005572       0.006312      -0.021214      -0.012300       0.002023       0.010278              1.779019       1.761944       0.434993       0.151640       2.056190       0.193675       1.518923           0.000001
           38              H       1.856107       2.949391      10.330590       0.092978       1.158099 0.88074241E+01  0.89092048E+02                                 1.859990                            1.766660      -1.146649       2.333460                    0.995266       3.730807      10.808252       0.455646       1.328888      -0.698149       0.036463       0.007350       0.032726       0.049543       0.005350       0.017128      -0.000162       0.010552      -0.005771      -0.016464      -0.003988       0.020452              1.871770       2.013359      -0.054770       0.500413       1.608750      -0.036779       1.993200           0.000008
           39              H      -0.959174       1.331224       8.228329       0.099419       0.947564 0.65956841E+01  0.62499324E+02                                 1.666101                            1.555684      -1.043737       2.386101                    0.996524       3.634553      10.425334       0.469760       1.375987      -0.687297      -0.023841      -0.039546      -0.012086       0.047732       0.006657       0.010700      -0.000836      -0.008788      -0.019254      -0.015829       0.003246       0.012583              1.715977       1.659779       0.441001       0.172241       2.074990       0.220332       1.413163           0.000001
           40              H      -1.276428       3.284493       7.056169       0.127206       0.986778 0.74133105E+01  0.72228739E+02                                 1.704668                            1.646790      -1.129054       2.353916                    0.996266       3.613547      10.462496       0.458261       1.371815      -0.688779      -0.024164       0.003443      -0.030935       0.039405       0.005675       0.014122      -0.000078       0.001151       0.012187      -0.014758      -0.001622       0.016379              1.703131       1.804527       0.042545       0.408948       1.495646       0.032960       1.809221           0.000004
           41              C       3.238281      -3.406286      14.637904       0.637361      19.993930 0.23432634E+03  0.48118525E+04                                 6.905997                            5.535618      -0.221545       1.997217                    0.998843      22.252550      63.660374       0.608236       0.490391      -1.002136       0.026767      -0.056019       0.037526       0.072545       0.061923       0.018723       0.062336      -0.043338      -0.056404      -0.072024      -0.034094       0.106118              7.609323       8.111879      -1.758736      -0.243854       6.337854      -2.324994       8.378235           0.000004
           42              C       2.594514      -2.403974      13.709129       0.016218      30.830358 0.42552599E+03  0.99009450E+04                                 8.572128                            6.900292       0.091867       2.046793                    0.999432      26.609125      74.868053       0.627358       0.419605      -1.067503      -0.018842       0.020711      -0.032158       0.042639       0.003089      -0.021234       0.031379       0.005088       0.045962      -0.038292      -0.003829       0.042121              9.507783      10.676562      -1.823639       1.391290       8.547312      -4.184751       9.299474          -0.000005
           43              C       3.373703      -1.618127      12.888783      -0.131604      29.544692 0.45104448E+03  0.10761306E+05                                 8.494519                            7.250944      -0.088723       1.960110                    0.998606      29.443457      86.823189       0.587299       0.437120      -1.045580      -0.008461      -0.021567      -0.013876       0.027005       0.000135      -0.004080       0.026879       0.001944       0.015876      -0.026710      -0.001677       0.028388              8.949250       9.582270      -0.816833       0.601662       8.082675      -3.639399       9.182804           0.000016
           44              C       2.756838      -0.739065      12.020025       0.078309      25.016275 0.34240192E+03  0.76426798E+04                                 7.643388                            6.325964       0.165360       2.074158                    0.999040      26.480220      76.088109       0.626106       0.438277      -1.042523      -0.042282      -0.031134      -0.003706       0.052639       0.019508      -0.025964       0.036690       0.005023       0.030319      -0.055380       0.014143       0.041238              8.119256       9.390548      -0.710013       0.459045       7.131219      -3.171621       7.836000           0.000015
           45              C       0.695691      -1.372749      12.736253       0.081168      25.410890 0.33998801E+03  0.75767306E+04                                 7.737558                            6.314836       0.121456       2.062494                    0.998990      26.359860      75.725807       0.624879       0.439837      -1.041413       0.044561       0.005204      -0.029088       0.053468       0.009052      -0.007390       0.038606       0.017538       0.014146      -0.045259       0.009054       0.036205              8.301089       9.779140      -0.292801       0.188272       6.949140      -3.165047       8.174987           0.000010
           46              C       1.232782      -2.255892      13.648117      -0.149159      30.080802 0.44880814E+03  0.10662963E+05                                 8.475270                            7.142790       0.107037       2.017825                    0.999340      29.318634      85.441066       0.604759       0.426291      -1.055285       0.008831      -0.002943      -0.004466       0.010325       0.012702      -0.011705       0.010258      -0.018346       0.028902      -0.026803       0.009094       0.017708              9.024017      11.106107      -1.461231       1.021374       7.488364      -3.078978       8.477579           0.000014
           47              C       0.201237       3.292791      15.743912       0.593074      21.267373 0.25157591E+03  0.52525170E+04                                 7.163953                            5.698935      -0.145850       2.006668                    0.999272      22.983322      66.047592       0.605980       0.484116      -1.006537      -0.005090       0.053348      -0.024630       0.058979      -0.014726       0.069642       0.017626       0.088701       0.151083      -0.081046      -0.025207       0.106253              7.914954       6.500491      -0.094008      -1.732552      10.979522      -1.399693       6.264850           0.000010
           48              C      -0.101156       1.943761      16.343918       0.025793      32.134254 0.41523732E+03  0.96261129E+04                                 8.889148                            6.874388       0.091910       2.052464                    0.999418      26.523058      75.085954       0.619083       0.426779      -1.060394      -0.001178      -0.030686       0.018334       0.035765      -0.005086       0.016016       0.018375       0.039073       0.049326      -0.036719       0.004460       0.032259             10.057634       7.703809      -0.515009      -2.464419      15.188291      -1.941938       7.280802           0.000002
           49              C      -1.069582       6.628348       0.712912      -0.131345      30.632420 0.45078238E+03  0.10785420E+05                                 8.778159                            7.298672      -0.245032       1.910570                    0.997997      29.733712      88.657262       0.577675       0.443151      -1.038919       0.012093      -0.003800       0.002806       0.012982       0.005208       0.023877       0.017151       0.038247       0.019041      -0.031161      -0.008063       0.039225              9.387981       8.075366      -0.565092      -2.394771      12.390021      -1.634359       7.698557           0.000013
           50              C      -1.199440       5.433856       1.386033       0.073686      25.835355 0.35150216E+03  0.79122622E+04                                 7.832062                            6.435280      -0.010007       2.010232                    0.998832      26.973411      78.311515       0.615879       0.441813      -1.038480       0.033456      -0.010095      -0.017666       0.039158      -0.003586      -0.000181       0.042914       0.055811       0.020496      -0.059309       0.024171       0.035138              8.391025       7.003509      -1.149711      -1.892936      11.550772      -1.117779       6.618794           0.000011
           51              C       0.448932       4.489251       0.160820       0.089348      25.188702 0.33856415E+03  0.75201872E+04                                 7.662799                            6.290028       0.241134       2.105978                    0.999021      25.946609      73.872303       0.629250       0.438223      -1.044713      -0.042028       0.011907       0.027573       0.051656       0.000505       0.026632       0.027759       0.019253      -0.034641      -0.043031       0.004663       0.038368              8.209023       7.174123      -0.921042      -2.611719      10.439893      -0.991209       7.013053           0.000009
           52              C       0.645579       0.836255      16.028911      -0.151931      30.741317 0.44230486E+03  0.10467477E+05                                 8.552533                            7.054938       0.100256       2.010197                    0.999639      29.431223      85.529611       0.613324       0.421984      -1.058241      -0.010544       0.012679       0.006230       0.017628       0.017027       0.005679       0.007061       0.026965       0.053022      -0.030876       0.006890       0.023987              9.197966       7.487818      -1.753233      -2.227446      13.021461      -0.780352       7.084620           0.000014
           53              C       4.789183       5.105782      16.189399       0.505352      22.325992 0.27348606E+03  0.58192285E+04                                 7.305754                            5.894427      -0.085268       2.017908                    0.999289      23.824720      68.684889       0.604222       0.476408      -1.012528       0.023138      -0.110115      -0.070647       0.132860       0.058350      -0.075068      -0.085520      -0.012885       0.106617      -0.076959      -0.075100       0.152059              8.016552       9.318080      -1.502748       1.821347       7.900015       1.637049       6.831562          -0.000003
           54              C       2.263301       6.254923      12.138070       0.501185      22.562399 0.27778978E+03  0.59215679E+04                                 7.299158                            5.921010      -0.055053       2.024376                    0.999369      23.782065      68.158784       0.607126       0.473267      -1.016319      -0.000117      -0.129228      -0.056304       0.140962      -0.008744       0.029025       0.003207       0.217816      -0.224248      -0.080605      -0.069734       0.150338              7.900759       4.966306       0.137081      -0.797946       7.786118       0.029886      10.949852           0.000017
           55              C      -1.399831       6.747662      10.231114       0.636982      19.997317 0.23436730E+03  0.48128653E+04                                 6.907040                            5.536197      -0.218853       1.998030                    0.998758      22.253022      63.661189       0.608194       0.490408      -1.002136       0.026218       0.055236      -0.037466       0.071708      -0.062473      -0.018722       0.061540      -0.043851      -0.055631      -0.071735      -0.034274       0.106009              7.610589       8.113339       1.759342       0.243799       6.338756      -2.325520       8.379673           0.000004
           56              C      -2.043587       5.745350      11.159889       0.015242      30.836629 0.42562661E+03  0.99036736E+04                                 8.572306                            6.900283       0.098022       2.048666                    0.999445      26.612866      74.875151       0.627483       0.419504      -1.067588      -0.016796      -0.022163       0.034196       0.044075      -0.003668       0.021545       0.029963       0.003918       0.048376      -0.037551      -0.003956       0.041507              9.508034      10.675899       1.824284      -1.392161       8.547681      -4.185347       9.300522          -0.000005
           57              C      -1.264391       4.959503      11.980235      -0.133787      29.554610 0.45125588E+03  0.10767918E+05                                 8.498311                            7.254841      -0.091295       1.959210                    0.998587      29.451749      86.862032       0.586858       0.437385      -1.045392      -0.009186       0.022127       0.012990       0.027253      -0.000547       0.004031       0.027162       0.003026       0.017485      -0.027289      -0.001307       0.028597              8.952890       9.583418       0.816472      -0.601051       8.086859      -3.641570       9.188392           0.000016
           58              C      -1.881247       4.080441      12.848992       0.079813      25.008760 0.34221760E+03  0.76388473E+04                                 7.648965                            6.330282       0.158374       2.072145                    0.999044      26.472320      76.109428       0.624893       0.439112      -1.041849      -0.038963       0.031093       0.004041       0.050013      -0.019143       0.024103       0.035137       0.005603       0.031258      -0.052987       0.013624       0.039363              8.125332       9.398379       0.709762      -0.458196       7.135931      -3.174007       7.841685           0.000015
           59              C       5.333701       4.714125      12.132765       0.079276      25.468031 0.34091844E+03  0.76034627E+04                                 7.751340                            6.324986       0.082477       2.049357                    0.998788      26.402347      75.904026       0.624087       0.440048      -1.041178       0.041616      -0.005003       0.028800       0.050857      -0.009494       0.007638       0.039005       0.017704       0.013811      -0.045899       0.009381       0.036518              8.316395       9.799226       0.293631      -0.189065       6.960621      -3.171144       8.189337           0.000010
           60              C      -3.405317       5.597268      11.220901      -0.147526      30.055969 0.44828591E+03  0.10647967E+05                                 8.473018                            7.140863       0.105176       2.017526                    0.999310      29.304088      85.401682       0.604529       0.426557      -1.055069       0.012001       0.002664       0.004703       0.013162      -0.010595       0.008723       0.009705      -0.021470       0.030753      -0.024317       0.006404       0.017913              9.021608      11.103684       1.462438      -1.022948       7.486117      -3.077979       8.475024           0.000013
           61              C       4.839323       0.048585       9.125106       0.593946      21.263870 0.25151875E+03  0.52513988E+04                                 7.166022                            5.700491      -0.152227       2.004671                    0.999333      22.981495      66.058147       0.605503       0.484491      -1.006271      -0.005367      -0.051985       0.023694       0.057382       0.013820      -0.069336       0.018166       0.088826       0.154273      -0.081164      -0.025325       0.106489              7.917086       6.502307       0.093975       1.733282      10.982290      -1.399993       6.266660           0.000010
           62              C       4.536914       1.397615       8.525099       0.021898      32.213646 0.41652406E+03  0.96619226E+04                                 8.895927                            6.879409       0.096337       2.053671                    0.999403      26.566907      75.195453       0.619711       0.426082      -1.060990      -0.001350       0.029062      -0.017976       0.034199       0.005192      -0.016517       0.019126       0.040887       0.048013      -0.037924       0.004928       0.032995             10.065173       7.709123       0.515061       2.466358      15.200162      -1.943579       7.286234           0.000002
           63              C       3.568490       1.537762       7.576761      -0.129289      30.592047 0.45000988E+03  0.10761932E+05                                 8.769299                            7.291186      -0.245323       1.910974                    0.998054      29.704963      88.540477       0.578139       0.443002      -1.039045       0.012366       0.004759      -0.003246       0.013642      -0.005207      -0.024506       0.017384       0.036325       0.016036      -0.030700      -0.008614       0.039315              9.378402       8.067646       0.565445       2.392566      12.376350      -1.632531       7.691210           0.000011
           64              C       3.438618       2.732254       6.903639       0.071858      25.843434 0.35162163E+03  0.79146021E+04                                 7.828734                            6.432565      -0.008352       2.010817                    0.998820      26.977141      78.287595       0.616636       0.441290      -1.038921       0.034068       0.010965       0.017623       0.039893       0.002355       0.000705       0.043003       0.055806       0.024721      -0.059405       0.023528       0.035877              8.387340       7.000494       1.148749       1.892423      11.544902      -1.117768       6.616623           0.000010
           65              C       5.086972       3.676859       8.128853       0.090802      25.162446 0.33809283E+03  0.75066860E+04                                 7.656163                            6.284914       0.235690       2.104538                    0.999072      25.926314      73.786223       0.629651       0.438121      -1.044832      -0.042985      -0.011604      -0.030780       0.054127      -0.000538      -0.025684       0.027547       0.017497      -0.033456      -0.042038       0.004794       0.037244              8.201680       7.167827       0.920401       2.609173      10.429892      -0.989919       7.007322           0.000007
           66              C       5.283632       2.505121       8.840107      -0.147626      30.669486 0.44093715E+03  0.10427962E+05                                 8.545022                            7.049081       0.098219       2.009959                    0.999641      29.385293      85.391759       0.612863       0.422590      -1.057766      -0.011823      -0.013176      -0.005177       0.018444      -0.016145      -0.005600       0.006951       0.026239       0.052918      -0.029949       0.006422       0.023526              9.189579       7.481452       1.751397       2.225733      13.007868      -0.779287       7.079418           0.000011
           67              C       0.151195      -1.764406       8.679619       0.509664      22.296418 0.27306645E+03  0.58083811E+04                                 7.301709                            5.891604      -0.081694       2.019161                    0.999260      23.804410      68.627011       0.604073       0.476683      -1.012328       0.025613       0.113185       0.070787       0.135933      -0.058150       0.075247      -0.084774      -0.012942       0.102118      -0.075924      -0.075253       0.151177              8.011746       9.312235       1.501751      -1.820170       7.894964       1.635735       6.828038          -0.000003
           68              C       6.901413      -2.913547      12.730947       0.501132      22.573588 0.27795612E+03  0.59258665E+04                                 7.300035                            5.921673      -0.053826       2.024427                    0.999379      23.790965      68.183580       0.607277       0.473090      -1.016438      -0.000823       0.129662       0.057843       0.141982       0.007330      -0.029906       0.002948       0.218025      -0.222444      -0.080052      -0.070236       0.150288              7.901707       4.966871      -0.137626       0.797713       7.786812       0.029911      10.951437           0.000017
           69              C       1.399696       9.160029       1.941441       0.637361      19.993954 0.23432662E+03  0.48118598E+04                                 6.906000                            5.535620      -0.221543       1.997217                    0.998843      22.252566      63.660420       0.608237       0.490391      -1.002136      -0.026767       0.056019      -0.037526       0.072545       0.061923       0.018723       0.062336      -0.043337      -0.056404      -0.072024      -0.034094       0.106118              7.609328       8.111884      -1.758740      -0.243852       6.337861      -2.324998       8.378240           0.000005
           70              C       2.043463       8.157717       2.870216       0.016218      30.830417 0.42552686E+03  0.99009686E+04                                 8.572131                            6.900292       0.091873       2.046795                    0.999432      26.609156      74.868110       0.627359       0.419604      -1.067504       0.018842      -0.020711       0.032158       0.042639       0.003089      -0.021234       0.031376       0.005090       0.045960      -0.038291      -0.003828       0.042119              9.507789      10.676563      -1.823646       1.391297       8.547322      -4.184759       9.299481          -0.000005
           71              C       1.264274       7.371870       3.690562      -0.131603      29.544699 0.45104444E+03  0.10761305E+05                                 8.494521                            7.250944      -0.088721       1.960110                    0.998606      29.443456      86.823190       0.587299       0.437120      -1.045580       0.008461       0.021567       0.013876       0.027004       0.000135      -0.004080       0.026879       0.001944       0.015875      -0.026711      -0.001677       0.028388              8.949254       9.582274      -0.816839       0.601670       8.082682      -3.639404       9.182807           0.000017
           72              C       1.881139       6.492808       4.559320       0.078309      25.016334 0.34240278E+03  0.76427066E+04                                 7.643406                            6.325975       0.165344       2.074153                    0.999040      26.480285      76.088422       0.626105       0.438277      -1.042523       0.042282       0.031135       0.003706       0.052639       0.019509      -0.025964       0.036690       0.005025       0.030320      -0.055381       0.014143       0.041237              8.119277       9.390574      -0.710017       0.459048       7.131238      -3.171631       7.836018           0.000015
           73              C       3.942286       7.126492       3.843092       0.081167      25.410951 0.33998883E+03  0.75767553E+04                                 7.737571                            6.314843       0.121448       2.062491                    0.998990      26.359924      75.726084       0.624879       0.439837      -1.041413      -0.044561      -0.005203       0.029088       0.053468       0.009052      -0.007390       0.038606       0.017540       0.014148      -0.045259       0.009055       0.036204              8.301107       9.779162      -0.292802       0.188272       6.949156      -3.165057       8.175003           0.000011
           74              C       3.405195       8.009635       2.931228      -0.149159      30.080845 0.44880876E+03  0.10662982E+05                                 8.475279                            7.142795       0.107037       2.017824                    0.999340      29.318661      85.441171       0.604759       0.426291      -1.055285      -0.008832       0.002943       0.004466       0.010325       0.012703      -0.011706       0.010258      -0.018346       0.028903      -0.026803       0.009095       0.017708              9.024029      11.106114      -1.461236       1.021379       7.488380      -3.078990       8.477593           0.000014
           75              C       4.436740       2.460952       0.835433       0.593074      21.267367 0.25157586E+03  0.52525163E+04                                 7.163954                            5.698936      -0.145852       2.006667                    0.999272      22.983326      66.047627       0.605979       0.484117      -1.006537       0.005090      -0.053348       0.024630       0.058979      -0.014726       0.069643       0.017626       0.088701       0.151083      -0.081046      -0.025208       0.106253              7.914955       6.500493      -0.094010      -1.732552      10.979522      -1.399691       6.264851           0.000010
           76              C       4.739133       3.809982       0.235427       0.025793      32.134237 0.41523710E+03  0.96261078E+04                                 8.889151                            6.874390       0.091906       2.052464                    0.999418      26.523049      75.085962       0.619082       0.426779      -1.060393       0.001178       0.030685      -0.018334       0.035765      -0.005085       0.016016       0.018375       0.039074       0.049327      -0.036720       0.004460       0.032260             10.057637       7.703813      -0.515011      -2.464420      15.188293      -1.941936       7.280804           0.000003
           77              C       5.707559      -0.874605      15.866433      -0.131344      30.632396 0.45078203E+03  0.10785409E+05                                 8.778153                            7.298669      -0.245033       1.910570                    0.997997      29.733696      88.657196       0.577676       0.443151      -1.038919      -0.012093       0.003800      -0.002805       0.012982       0.005208       0.023877       0.017151       0.038247       0.019040      -0.031161      -0.008063       0.039225              9.387974       8.075362      -0.565094      -2.394770      12.390007      -1.634354       7.698553           0.000014
           78              C       5.837417       0.319887      15.193312       0.073687      25.835321 0.35150167E+03  0.79122468E+04                                 7.832051                            6.435273      -0.009999       2.010235                    0.998832      26.973372      78.311326       0.615880       0.441812      -1.038480      -0.033456       0.010096       0.017667       0.039157      -0.003586      -0.000181       0.042913       0.055811       0.020496      -0.059308       0.024171       0.035138              8.391012       7.003499      -1.149710      -1.892932      11.550752      -1.117777       6.618785           0.000012
           79              C       4.189045       1.264492      16.418525       0.089349      25.188679 0.33856380E+03  0.75201769E+04                                 7.662794                            6.290024       0.241137       2.105979                    0.999021      25.946589      73.872219       0.629250       0.438223      -1.044713       0.042028      -0.011907      -0.027573       0.051656       0.000505       0.026632       0.027759       0.019253      -0.034641      -0.043031       0.004663       0.038368              8.209017       7.174117      -0.921042      -2.611716      10.439886      -0.991208       7.013048           0.000010
           80              C       3.992398       4.917488       0.550434      -0.151930      30.741298 0.44230457E+03  0.10467468E+05                                 8.552529                            7.054935       0.100257       2.010197                    0.999639      29.431208      85.529561       0.613324       0.421984      -1.058241       0.010544      -0.012679      -0.006230       0.017628       0.017027       0.005679       0.007061       0.026964       0.053021      -0.030876       0.006889       0.023987              9.197962       7.487815      -1.753234      -2.227445      13.021455      -0.780349       7.084616           0.000015
           81              C      -0.151206       0.647961       0.389946       0.505353      22.325968 0.27348573E+03  0.58192196E+04                                 7.305750                            5.894424      -0.085268       2.017908                    0.999289      23.824705      68.684839       0.604222       0.476408      -1.012528      -0.023138       0.110115       0.070647       0.132860       0.058350      -0.075068      -0.085519      -0.012885       0.106617      -0.076959      -0.075100       0.152059              8.016547       9.318074      -1.502747       1.821345       7.900010       1.637048       6.831558          -0.000003
           82              C       2.374676      -0.501180       4.441275       0.501186      22.562394 0.27778976E+03  0.59215674E+04                                 7.299156                            5.921010      -0.055054       2.024376                    0.999369      23.782066      68.158788       0.607126       0.473267      -1.016319       0.000117       0.129228       0.056304       0.140961      -0.008744       0.029025       0.003207       0.217816      -0.224247      -0.080604      -0.069734       0.150338              7.900756       4.966306       0.137081      -0.797945       7.786120       0.029886      10.949842           0.000018
           83              C       6.037808      -0.993919       6.348231       0.636982      19.997330 0.23436748E+03  0.48128701E+04                                 6.907043                            5.536199      -0.218852       1.998030                    0.998758      22.253034      63.661228       0.608194       0.490408      -1.002136      -0.026217      -0.055236       0.037466       0.071708      -0.062473      -0.018722       0.061540      -0.043851      -0.055632      -0.071734      -0.034274       0.106009              7.610592       8.113341       1.759343       0.243798       6.338761      -2.325522       8.379674           0.000004
           84              C       6.681564       0.008393       5.419456       0.015241      30.836671 0.42562726E+03  0.99036919E+04                                 8.572310                            6.900286       0.098024       2.048666                    0.999445      26.612891      74.875222       0.627484       0.419504      -1.067589       0.016796       0.022163      -0.034196       0.044076      -0.003667       0.021545       0.029962       0.003918       0.048375      -0.037550      -0.003956       0.041506              9.508040      10.675902       1.824286      -1.392163       8.547691      -4.185353       9.300527          -0.000005
           85              C       5.902368       0.794240       4.599110      -0.133788      29.554673 0.45125700E+03  0.10767953E+05                                 8.498325                            7.254852      -0.091296       1.959209                    0.998587      29.451801      86.862257       0.586857       0.437385      -1.045392       0.009186      -0.022127      -0.012990       0.027253      -0.000547       0.004031       0.027162       0.003028       0.017485      -0.027290      -0.001307       0.028596              8.952907       9.583434       0.816477      -0.601056       8.086878      -3.641581       9.188408           0.000017
           86              C       6.519224       1.673302       3.730353       0.079813      25.008840 0.34221887E+03  0.76388854E+04                                 7.648989                            6.330299       0.158363       2.072141                    0.999044      26.472393      76.109779       0.624891       0.439112      -1.041848       0.038964      -0.031094      -0.004041       0.050013      -0.019143       0.024104       0.035137       0.005605       0.031260      -0.052986       0.013623       0.039363              8.125359       9.398412       0.709767      -0.458200       7.135955      -3.174020       7.841710           0.000016
           87              C      -0.695724       1.039618       4.446580       0.079276      25.468023 0.34091829E+03  0.76034588E+04                                 7.751339                            6.324985       0.082475       2.049357                    0.998788      26.402344      75.904028       0.624087       0.440048      -1.041178      -0.041617       0.005003      -0.028799       0.050856      -0.009494       0.007638       0.039005       0.017704       0.013811      -0.045899       0.009381       0.036518              8.316394       9.799229       0.293630      -0.189064       6.960621      -3.171143       8.189333           0.000010
           88              C       8.043294       0.156475       5.358444      -0.147525      30.055954 0.44828562E+03  0.10647958E+05                                 8.473015                            7.140860       0.105177       2.017527                    0.999310      29.304077      85.401641       0.604529       0.426557      -1.055069      -0.012001      -0.002664      -0.004703       0.013162      -0.010595       0.008723       0.009706      -0.021471       0.030753      -0.024317       0.006404       0.017913              9.021605      11.103679       1.462437      -1.022947       7.486118      -3.077979       8.475019           0.000013
           89              C      -0.201346       5.705158       7.454239       0.593946      21.263834 0.25151833E+03  0.52513884E+04                                 7.166019                            5.700489      -0.152233       2.004669                    0.999333      22.981481      66.058130       0.605502       0.484491      -1.006270       0.005367       0.051985      -0.023694       0.057382       0.013820      -0.069336       0.018167       0.088826       0.154275      -0.081164      -0.025325       0.106489              7.917080       6.502305       0.093976       1.733280      10.982280      -1.399990       6.266656           0.000011
           90              C       0.101063       4.356128       8.054246       0.021898      32.213569 0.41652297E+03  0.96618933E+04                                 8.895923                            6.879407       0.096330       2.053669                    0.999403      26.566869      75.195387       0.619710       0.426083      -1.060990       0.001350      -0.029063       0.017976       0.034199       0.005192      -0.016518       0.019126       0.040888       0.048017      -0.037925       0.004927       0.032998             10.065166       7.709123       0.515067       2.466356      15.200147      -1.943569       7.286228           0.000002
           91              C       1.069487       4.215981       9.002584      -0.129294      30.592059 0.45001050E+03  0.10761952E+05                                 8.769306                            7.291195      -0.245330       1.910971                    0.998054      29.704987      88.540604       0.578138       0.443002      -1.039044      -0.012366      -0.004759       0.003247       0.013642      -0.005207      -0.024506       0.017385       0.036326       0.016037      -0.030700      -0.008615       0.039315              9.378405       8.067657       0.565450       2.392569      12.376342      -1.632522       7.691216           0.000008
           92              C       1.199359       3.021489       9.675706       0.071855      25.843378 0.35162098E+03  0.79145812E+04                                 7.828721                            6.432560      -0.008336       2.010822                    0.998820      26.977068      78.287269       0.616636       0.441290      -1.038922      -0.034069      -0.010965      -0.017622       0.039893       0.002354       0.000704       0.043003       0.055806       0.024726      -0.059404       0.023527       0.035877              8.387322       7.000481       1.148749       1.892415      11.544876      -1.117761       6.616610           0.000007
           93              C      -0.448995       2.076884       8.450492       0.090797      25.162497 0.33809380E+03  0.75067143E+04                                 7.656181                            6.284930       0.235684       2.104536                    0.999072      25.926347      73.786388       0.629649       0.438122      -1.044831       0.042985       0.011604       0.030780       0.054128      -0.000538      -0.025685       0.027548       0.017499      -0.033453      -0.042039       0.004793       0.037245              8.201699       7.167842       0.920405       2.609176      10.429920      -0.989920       7.007335           0.000005
           94              C      -0.645655       3.248622       7.739238      -0.147630      30.669496 0.44093743E+03  0.10427972E+05                                 8.545031                            7.049089       0.098213       2.009957                    0.999641      29.385305      85.391855       0.612862       0.422591      -1.057766       0.011824       0.013176       0.005177       0.018445      -0.016146      -0.005600       0.006951       0.026238       0.052919      -0.029949       0.006422       0.023527              9.189588       7.481461       1.751406       2.225733      13.007883      -0.779281       7.079419           0.000009
           95              C       4.486782       7.518149       7.899726       0.509666      22.296387 0.27306605E+03  0.58083707E+04                                 7.301703                            5.891599      -0.081694       2.019162                    0.999260      23.804395      68.626960       0.604073       0.476683      -1.012328      -0.025613      -0.113186      -0.070788       0.135934      -0.058150       0.075247      -0.084773      -0.012942       0.102118      -0.075923      -0.075253       0.151176              8.011738       9.312225       1.501750      -1.820167       7.894957       1.635734       6.828032          -0.000003
           96              C      -2.263436       8.667290       3.848398       0.501132      22.573581 0.27795607E+03  0.59258648E+04                                 7.300032                            5.921672      -0.053824       2.024427                    0.999379      23.790961      68.183559       0.607277       0.473090      -1.016438       0.000824      -0.129662      -0.057844       0.141982       0.007330      -0.029906       0.002948       0.218025      -0.222444      -0.080052      -0.070236       0.150288              7.901703       4.966870      -0.137625       0.797712       7.786812       0.029912      10.951426           0.000018
           97              N       1.434066      -0.635526      11.917233      -0.185329      33.783110 0.48705099E+03  0.11595721E+05                                 8.697642                            7.099415       0.041242       2.033309                    0.999703      27.533165      75.646883       0.662950       0.388063      -1.100381       0.046667      -0.098402       0.057697       0.123246       0.028882      -0.014651       0.018312       0.091282       0.043827      -0.067111       0.017763       0.049348              9.429529      10.786282      -0.362330       0.281839       7.873451      -3.788030       9.628854           0.000013
           98              N      -0.427661       4.377596       1.140659      -0.177063      34.664549 0.48881523E+03  0.11657962E+05                                 8.867476                            7.127070      -0.058275       2.002588                    0.999578      27.573210      76.029466       0.659052       0.389680      -1.098321       0.013306       0.087067      -0.074323       0.115246      -0.018923      -0.013819       0.036318       0.014070      -0.055716      -0.045943      -0.001382       0.047325              9.755781       8.202151      -1.266524      -2.851423      12.748011      -1.605482       8.317180           0.000011
           99              N      -3.204018       3.976902      12.951784      -0.183172      33.700094 0.48556142E+03  0.11549853E+05                                 8.678528                            7.084535       0.050193       2.036637                    0.999678      27.490651      75.462867       0.664300       0.387623      -1.100841       0.047533       0.099182      -0.059067       0.124841      -0.028681       0.014391       0.018481       0.091468       0.043406      -0.067062       0.017819       0.049243              9.407989      10.766273       0.357706      -0.276489       7.854209      -3.776075       9.603486           0.000011
          100              N       4.210381       3.788514       7.149014      -0.178170      34.687306 0.48919252E+03  0.11669363E+05                                 8.872255                            7.130775      -0.055577       2.003262                    0.999572      27.582905      76.067257       0.658740       0.389785      -1.098233       0.011219      -0.086460       0.072509       0.113396       0.018663       0.013818       0.036004       0.012626      -0.055213      -0.045303      -0.001641       0.046945              9.761214       8.205661       1.266582       2.852737      12.756136      -1.607290       8.321844           0.000011
          101              N       3.203911       6.389269       4.662112      -0.185329      33.783495 0.48705737E+03  0.11595922E+05                                 8.697732                            7.099481       0.041202       2.033293                    0.999703      27.533366      75.647831       0.662944       0.388065      -1.100378      -0.046667       0.098402      -0.057696       0.123246       0.028883      -0.014650       0.018312       0.091282       0.043834      -0.067112       0.017765       0.049347              9.429633      10.786393      -0.362343       0.281852       7.873542      -3.788086       9.628965           0.000012
          102              N       5.065638       1.376147      15.438686      -0.177063      34.664458 0.48881383E+03  0.11657917E+05                                 8.867452                            7.127054      -0.058264       2.002592                    0.999578      27.573162      76.029221       0.659054       0.389680      -1.098322      -0.013306      -0.087067       0.074323       0.115246      -0.018923      -0.013820       0.036317       0.014071      -0.055715      -0.045943      -0.001383       0.047326              9.755753       8.202130      -1.266521      -2.851414      12.747969      -1.605476       8.317160           0.000011
          103              N       7.841995       1.776841       3.627561      -0.183172      33.700192 0.48556300E+03  0.11549905E+05                                 8.678557                            7.084555       0.050179       2.036632                    0.999678      27.490700      75.463144       0.664297       0.387624      -1.100840      -0.047533      -0.099181       0.059067       0.124841      -0.028681       0.014391       0.018482       0.091467       0.043408      -0.067062       0.017820       0.049242              9.408021      10.766313       0.357711      -0.276495       7.854236      -3.776090       9.603515           0.000012
          104              N       0.427596       1.965229       9.430331      -0.178170      34.686902 0.48918605E+03  0.11669159E+05                                 8.872161                            7.130709      -0.055538       2.003278                    0.999572      27.582698      76.066295       0.658746       0.389783      -1.098236      -0.011221       0.086461      -0.072508       0.113397       0.018665       0.013818       0.036003       0.012626      -0.055205      -0.045301      -0.001644       0.046945              9.761103       8.205582       1.266572       2.852706      12.755969      -1.607259       8.321759           0.000012
          105              O       4.385737      -3.796003      14.331849      -0.654213      43.354475 0.75101933E+03  0.19639615E+05                                 9.827486                            8.611815      -0.046374       2.010028                    0.994403      29.845270      81.985942       0.632492       0.370313      -1.129502      -0.052262       0.021725      -0.025965       0.062269       0.020108      -0.016593       0.058418       0.010050      -0.087997      -0.077962       0.024690       0.053272             10.582235      15.546692      -3.387916      -0.255232       7.937494      -0.054553       8.262519           0.000001
          106              O       2.572257      -3.735326      15.644270      -0.648079      42.977438 0.71893315E+03  0.18580289E+05                                 9.740646                            8.396812       0.073147       2.052858                    0.995137      29.478227      80.273835       0.644422       0.367766      -1.132436      -0.002675       0.004592      -0.055693       0.055946       0.057749      -0.018850       0.048196      -0.019219       0.029277      -0.086083       0.018157       0.067925             10.474535       9.270711       1.172296      -2.772467       8.109722      -3.503803      14.043172           0.000001
          107              O       1.148328       3.396108      14.940311      -0.591352      34.100055 0.56639462E+03  0.13807199E+05                                 8.320022                            7.416387       0.385481       2.168544                    0.996050      28.186725      74.835952       0.689958       0.364164      -1.133881      -0.015182      -0.032843      -0.018839       0.040793       0.022572       0.003652      -0.011379       0.149070       0.144914      -0.102949       0.048503       0.054446              8.611903       9.427222       1.134596      -2.902744       7.675900      -1.172221       8.732587           0.000005
          108              O      -0.460157       4.297718      16.133692      -0.714184      48.988173 0.87789045E+03  0.23947029E+05                                10.762354                            9.383007      -0.224727       1.919787                    0.995831      32.089353      90.971281       0.597062       0.376075      -1.121575      -0.011890      -0.067480      -0.043224       0.081014      -0.042192       0.057604       0.024673       0.030989       0.040331      -0.083758       0.013221       0.070537             11.680424      10.532660      -4.063973      -0.728987      15.870791       1.318910       8.637823           0.000002
          109              O       3.969180       4.758794      15.305388      -0.583030      41.125799 0.68726971E+03  0.17611401E+05                                 9.546180                            8.275702      -0.079831       2.011871                    0.994507      29.070418      79.537582       0.639625       0.373692      -1.124825       0.073089      -0.044873       0.005802       0.085961       0.049478       0.010917      -0.019204       0.047483       0.108078      -0.077194       0.036613       0.040581             10.258250      12.645486      -0.134907       3.137390       7.777341       1.529621      10.351924           0.000002
          110              O      -3.454484       4.476566      16.510043      -0.586150      42.224592 0.68490662E+03  0.17519310E+05                                 9.696535                            8.243220       0.017481       2.040410                    0.994870      29.038709      79.136741       0.643616       0.372043      -1.127125      -0.054991      -0.032839      -0.041073       0.076088      -0.005145      -0.015046      -0.084039       0.069195      -0.018696      -0.105159       0.036841       0.068318             10.663168      14.635606      -3.207364       2.778252       9.364586      -0.420416       7.989313           0.000001
          111              O       2.099119       5.304222      12.941837      -0.600488      37.948161 0.61409929E+03  0.15270832E+05                                 8.931720                            7.743208       0.341118       2.144170                    0.996586      28.717000      76.923497       0.672740       0.366129      -1.132727       0.011879      -0.010817      -0.078952       0.080570      -0.000098       0.004542      -0.082302       0.110669      -0.049289      -0.115540       0.050946       0.064594              9.453979       7.453528       0.520834      -0.891946       8.919933      -3.258280      11.988476           0.000008
          112              O       2.458102       6.170106      10.904235      -0.606375      41.235925 0.64500659E+03  0.16208942E+05                                 9.451887                            7.918799       0.302898       2.137233                    0.995093      28.604260      76.583464       0.668544       0.364574      -1.135932       0.008684      -0.073195       0.056796       0.093053      -0.001508      -0.003186       0.001856       0.147928       0.137120      -0.096856       0.044239       0.052617             10.396969       7.743604      -0.128002      -0.748799       6.950272       0.856464      16.497032           0.000004
          113              O      -0.252380       7.137379      10.537169      -0.653590      43.286591 0.74948804E+03  0.19587913E+05                                 9.814114                            8.600371      -0.040841       2.012185                    0.994393      29.820220      81.870103       0.633259       0.370085      -1.129772      -0.053468      -0.022052       0.026299       0.063535      -0.021009       0.017847       0.058430       0.010110      -0.086690      -0.078575       0.025312       0.053263             10.567270      15.524258       3.382441       0.256370       7.926646      -0.053500       8.250906           0.000001
          114              O      -2.065855       7.076702       9.224748      -0.648152      42.986403 0.71913373E+03  0.18587488E+05                                 9.744073                            8.399596       0.068927       2.051606                    0.995078      29.479524      80.291859       0.644105       0.367907      -1.132283      -0.002858      -0.005009       0.055980       0.056277      -0.059135       0.020340       0.047879      -0.019457       0.030957      -0.087969       0.020034       0.067935             10.478349       9.272837      -1.172717       2.772834       8.112873      -3.505973      14.049338          -0.000000
          115              O       5.786412      -0.054732       9.928707      -0.591525      34.058688 0.56550929E+03  0.13779175E+05                                 8.309892                            7.407563       0.391668       2.170619                    0.996114      28.178604      74.778270       0.690845       0.363867      -1.134199      -0.014509       0.032695       0.018877       0.040445      -0.021846      -0.004052      -0.011557       0.148348       0.144952      -0.102441       0.048167       0.054274              8.601213       9.415790      -1.133025       2.899230       7.664941      -1.170623       8.722908           0.000004
          116              O       4.177944      -0.956342       8.735325      -0.714253      48.983609 0.87774980E+03  0.23940745E+05                                10.758220                            9.379492      -0.221530       1.920607                    0.995825      32.089657      90.949026       0.597475       0.375854      -1.121810      -0.011901       0.067437       0.044173       0.081490       0.042436      -0.057103       0.025736       0.030658       0.040847      -0.084317       0.014482       0.069835             11.675582      10.528194       4.062405       0.728121      15.864395       1.318307       8.634158           0.000001
          117              O       8.607284      -1.417418       9.563629      -0.584549      41.124905 0.68727369E+03  0.17609840E+05                                 9.541541                            8.272027      -0.071341       2.014150                    0.994639      29.077109      79.527225       0.640258       0.373358      -1.125184       0.071651       0.043825      -0.004374       0.084105      -0.049900      -0.009552      -0.019315       0.046161       0.105618      -0.076684       0.035836       0.040848             10.252874      12.638263       0.134790      -3.135914       7.772945       1.528495      10.347413           0.000002
          118              O       1.183621      -1.135190       8.358974      -0.589562      42.285679 0.68621960E+03  0.17560644E+05                                 9.703564                            8.249335       0.019445       2.040585                    0.994877      29.067474      79.222922       0.643610       0.371883      -1.127289      -0.052220       0.034711       0.040082       0.074421       0.003469       0.016024      -0.083367       0.067898      -0.017288      -0.103956       0.034916       0.069040             10.670609      14.645222       3.209221      -2.780525       9.370910      -0.420419       7.995695          -0.000000
          119              O       6.737221      -1.962846      11.927181      -0.600332      37.975241 0.61464906E+03  0.15288732E+05                                 8.938075                            7.748538       0.335964       2.142412                    0.996551      28.724712      76.968088       0.672231       0.366306      -1.132531       0.012370       0.010456       0.079002       0.080646       0.000932      -0.005638      -0.082318       0.109550      -0.050737      -0.115284       0.050160       0.065124              9.460752       7.458016      -0.521305       0.891832       8.925792      -3.260603      11.998446           0.000007
          120              O       7.096208      -2.828730      13.964782      -0.607063      41.244867 0.64515770E+03  0.16213525E+05                                 9.452382                            7.919131       0.299791       2.136407                    0.995170      28.610330      76.599052       0.668612       0.364519      -1.135986       0.009800       0.073220      -0.055696       0.092516       0.002111       0.001094       0.002105       0.146460       0.135684      -0.095906       0.045034       0.050871             10.397563       7.744316       0.127719       0.749006       6.950618       0.856071      16.497755           0.000004
          121              O       0.252240       9.549746       2.247496      -0.654212      43.354483 0.75101940E+03  0.19639618E+05                                 9.827487                            8.611815      -0.046375       2.010027                    0.994403      29.845271      81.985949       0.632492       0.370313      -1.129502       0.052262      -0.021725       0.025965       0.062269       0.020108      -0.016593       0.058418       0.010050      -0.087996      -0.077962       0.024690       0.053272             10.582238      15.546698      -3.387920      -0.255230       7.937499      -0.054553       8.262517           0.000002
          122              O       2.065720       9.489069       0.935075      -0.648079      42.977453 0.71893337E+03  0.18580297E+05                                 9.740650                            8.396815       0.073144       2.052857                    0.995137      29.478230      80.273859       0.644422       0.367766      -1.132436       0.002675      -0.004592       0.055693       0.055946       0.057749      -0.018850       0.048196      -0.019219       0.029278      -0.086083       0.018157       0.067925             10.474540       9.270713       1.172296      -2.772467       8.109728      -3.503807      14.043179           0.000001
          123              O       3.489649       2.357635       1.639034      -0.591351      34.100120 0.56639606E+03  0.13807243E+05                                 8.320035                            7.416398       0.385477       2.168542                    0.996050      28.186744      74.836041       0.689957       0.364164      -1.133881       0.015182       0.032843       0.018839       0.040793       0.022571       0.003653      -0.011380       0.149070       0.144912      -0.102949       0.048503       0.054447              8.611916       9.427238       1.134597      -2.902748       7.675912      -1.172221       8.732597           0.000005
          124              O       5.098134       1.456025       0.445653      -0.714184      48.988159 0.87789018E+03  0.23947020E+05                                10.762353                            9.383006      -0.224727       1.919787                    0.995831      32.089346      90.971262       0.597062       0.376076      -1.121575       0.011890       0.067480       0.043224       0.081014      -0.042192       0.057604       0.024673       0.030989       0.040331      -0.083758       0.013221       0.070537             11.680423      10.532660      -4.063974      -0.728987      15.870786       1.318912       8.637823           0.000002
          125              O       0.668797       0.994949       1.273957      -0.583029      41.125822 0.68727023E+03  0.17611418E+05                                 9.546185                            8.275707      -0.079835       2.011870                    0.994507      29.070423      79.537616       0.639625       0.373692      -1.124825      -0.073089       0.044874      -0.005801       0.085961       0.049478       0.010917      -0.019204       0.047483       0.108078      -0.077194       0.036613       0.040581             10.258256      12.645496      -0.134909       3.137390       7.777347       1.529623      10.351926           0.000003
          126              O       8.092461       1.277177       0.069302      -0.586150      42.224605 0.68490697E+03  0.17519322E+05                                 9.696538                            8.243222       0.017479       2.040410                    0.994870      29.038713      79.136762       0.643616       0.372043      -1.127125       0.054991       0.032839       0.041073       0.076088      -0.005145      -0.015046      -0.084039       0.069195      -0.018696      -0.105159       0.036840       0.068318             10.663171      14.635609      -3.207364       2.778253       9.364588      -0.420414       7.989317           0.000001
          127              O       2.538858       0.449521       3.637508      -0.600488      37.948213 0.61410044E+03  0.15270869E+05                                 8.931729                            7.743217       0.341118       2.144169                    0.996586      28.717016      76.923566       0.672740       0.366129      -1.132727      -0.011879       0.010817       0.078952       0.080570      -0.000098       0.004542      -0.082303       0.110670      -0.049289      -0.115540       0.050946       0.064594              9.453988       7.453538       0.520836      -0.891947       8.919944      -3.258281      11.988482           0.000008
          128              O       2.179875      -0.416363       5.675110      -0.606376      41.235921 0.64500669E+03  0.16208945E+05                                 9.451886                            7.918800       0.302898       2.137233                    0.995093      28.604261      76.583469       0.668544       0.364574      -1.135932      -0.008685       0.073195      -0.056796       0.093052      -0.001508      -0.003186       0.001856       0.147928       0.137120      -0.096856       0.044239       0.052617             10.396966       7.743604      -0.128001      -0.748799       6.950275       0.856464      16.497017           0.000004
          129              O       4.890357      -1.383636       6.042176      -0.653590      43.286603 0.74948826E+03  0.19587921E+05                                 9.814116                            8.600373      -0.040842       2.012185                    0.994393      29.820224      81.870123       0.633259       0.370085      -1.129772       0.053468       0.022052      -0.026299       0.063535      -0.021009       0.017847       0.058430       0.010110      -0.086690      -0.078575       0.025312       0.053263             10.567273      15.524265       3.382443       0.256368       7.926652      -0.053501       8.250903           0.000001
          130              O       6.703832      -1.322959       7.354597      -0.648152      42.986417 0.71913405E+03  0.18587498E+05                                 9.744076                            8.399598       0.068925       2.051606                    0.995078      29.479529      80.291883       0.644105       0.367907      -1.132283       0.002859       0.005008      -0.055981       0.056277      -0.059135       0.020340       0.047879      -0.019457       0.030957      -0.087969       0.020034       0.067935             10.478352       9.272838      -1.172719       2.772833       8.112880      -3.505976      14.049339          -0.000000
          131              O      -1.148435       5.808475       6.650638      -0.591527      34.058748 0.56551066E+03  0.13779218E+05                                 8.309904                            7.407574       0.391665       2.170618                    0.996114      28.178621      74.778353       0.690844       0.363867      -1.134199       0.014510      -0.032695      -0.018878       0.040446      -0.021847      -0.004052      -0.011557       0.148347       0.144954      -0.102441       0.048167       0.054274              8.601225       9.415808      -1.133025       2.899234       7.664951      -1.170622       8.722916           0.000005
          132              O       0.460033       6.710085       7.844020      -0.714255      48.983660 0.87775120E+03  0.23940793E+05                                10.758227                            9.379499      -0.221529       1.920607                    0.995825      32.089677      90.949104       0.597475       0.375854      -1.121810       0.011901      -0.067437      -0.044173       0.081490       0.042436      -0.057103       0.025735       0.030658       0.040848      -0.084317       0.014482       0.069835             11.675589      10.528204       4.062407       0.728121      15.864399       1.318311       8.634165           0.000001
          133              O      -3.969307       7.171161       7.015716      -0.584548      41.124973 0.68727520E+03  0.17609890E+05                                 9.541556                            8.272040      -0.071350       2.014147                    0.994639      29.077128      79.527338       0.640257       0.373358      -1.125184      -0.071652      -0.043826       0.004374       0.084106      -0.049900      -0.009551      -0.019315       0.046161       0.105617      -0.076684       0.035836       0.040848             10.252891      12.638289       0.134797      -3.135915       7.772960       1.528500      10.347425           0.000002
          134              O       3.454356       6.888933       8.220371      -0.589561      42.285722 0.68622063E+03  0.17560678E+05                                 9.703573                            8.249343       0.019440       2.040583                    0.994877      29.067488      79.222991       0.643609       0.371883      -1.127289       0.052220      -0.034711      -0.040083       0.074421       0.003469       0.016024      -0.083367       0.067898      -0.017287      -0.103956       0.034916       0.069040             10.670618      14.645235       3.209221      -2.780529       9.370916      -0.420415       7.995705           0.000000
          135              O      -2.099244       7.716589       4.652164      -0.600331      37.975243 0.61464919E+03  0.15288736E+05                                 8.938077                            7.748540       0.335962       2.142412                    0.996551      28.724705      76.968078       0.672230       0.366306      -1.132530      -0.012370      -0.010457      -0.079002       0.080645       0.000931      -0.005638      -0.082318       0.109550      -0.050737      -0.115284       0.050160       0.065124              9.460752       7.458022      -0.521304       0.891832       8.925795      -3.260602      11.998440           0.000008
          136              O      -2.458231       8.582473       2.614563      -0.607063      41.244847 0.64515745E+03  0.16213517E+05                                 9.452378                            7.919130       0.299792       2.136408                    0.995170      28.610323      76.599027       0.668612       0.364519      -1.135986      -0.009800      -0.073220       0.055696       0.092516       0.002111       0.001094       0.002105       0.146460       0.135684      -0.095905       0.045034       0.050871             10.397557       7.744314       0.127720       0.749004       6.950618       0.856071      16.497737           0.000005

******************************************************
Auxiliary information for the entire system
The total spin magnetic moment of the unit cell is   0.001350
The total net atomic charge of the unit cell is   0.000003
Accuracy of reproducing the electrostatic potential in the unit cell:
  The inner radius (bohr) =    5.0000
  The outer radius (bohr) =   12.0000
  Valid grid points have density less than (e/(bohr^3)) =    0.0001
  The number of valid grid points were=           46
  The rms potential error without charges in kcal/mol is=      1.86019
  The rms potential error with partial charges in kcal/mol is=      0.32027
  The RRMSE value at monopole order=      0.17217
  The rms potential error with partial charges and cloud penetration in kcal/mol is=      0.31819
  The RRMSE value at monopole order with cloud penetration is=      0.17105
  The rms potential error with partial charges and atomic dipoles in kcal/mol is=      0.07863
  The RRMSE value at dipole order=      0.04227
  The rms potential error with partial charges, atomic dipoles and cloud penetration in kcal/mol is=      0.07742
  The RRMSE value at dipole order with cloud penetration=      0.04162

******************************************************
The electron densities and ab initio electrostatic potential were computed in VASP using the PBE functional and
projector augmented wave method. See the main text of the journal article for a description of computational details.
The atomic charges, dipoles, and quadrupoles were computed with the DDEC6 method as described in
(a) T. A. Manz and N. Gabaldon Limas, RSC Adv. 6 (2016) 47771-47801 DOI: 10.1039/c6ra04656h
(b) N. Gabaldon Limas and T. A. Manz, RSC Adv. 8 (2018) 2678-2707 DOI: 10.1039/c7ra11829e.
For each atom in the material, the electron cloud parameters were fit to the spherically averaged atom-in-material
electron density using radial positions for which this density was between 10^-4 and 10^-2 electrons per cubic bohr.
The polarizabilities, dispersion coefficients, and quantum Drude oscillator (QDO) parameters were fit using the MCLF method.
The magnetic structure of the system was optimized in VASP from the default ferromagnetic initial guess using spin polarization.
The atomic spin moments (ASMs) were computed on this optimized magnetic structure using the DDEC6 partition as inputs
to the method of T. A. Manz and D. S. Sholl, J. Chem. Theory Comput. 7 (2011) 4146-4164 DOI: 10.1021/ct200539n.
The RMSE and RRMSE were computed using a uniform grid with Ewald summation.
