# Supplementary material for: A collection of forcefield precursors for metal–organic frameworks
Source: RSC Adv. 2019 Nov 13;9(63):36492–507. doi: 10.1039/c9ra07327b (PMC9075174; doi:10.1039/c9ra07327b)
Supplement: RA-009-C9RA07327B-s3636 [file RA-009-C9RA07327B-s3636.xyz]

  316
jmolscript: load "" {1 1 1} spacegroup "x,y,z" unitcell [{     14.506000     0.000000     0.000000 }, {      0.000000    15.912000     0.000000 }, {      0.000000     0.000000    16.689000 }]
La     1.553012    11.934000    12.516750     1.884348
La     5.699988     3.978000     4.172250     1.884349
La    12.952988     3.978000     4.172250     1.884346
La     8.806012    11.934000    12.516750     1.884346
Cu     4.173086     8.954955    14.787455     0.798054
Cu     4.173086    14.913045    10.246045     0.798164
Cu     3.079914     6.957045     6.442955     0.798134
Cu     3.079914     0.998955     1.901545     0.798177
Cu    10.332914     6.957045     1.901545     0.798068
Cu    10.332914     0.998955     6.442955     0.798018
Cu    11.426086     8.954955    10.246045     0.798053
Cu    11.426086    14.913045    14.787455     0.798099
H      1.337453    11.649175     9.556121     0.443854
H      0.050771    12.253831     9.929955     0.484575
H      4.270566    12.080390    11.126556     0.465484
H      3.514804    11.036563    10.423949     0.455495
H      3.252245     7.362482    11.562139     0.137933
H      2.640092     7.017192    12.967353     0.163886
H      6.143291     8.014874    11.929297     0.157538
H      4.923336     8.820022    11.365209     0.158949
H      4.406923     6.019510    13.906944     0.114419
H      5.464410     6.135667    12.752065     0.118044
H      6.894702     7.335432    14.125570     0.115212
H      6.526249     5.989277    14.846534     0.115828
H      5.241018     5.817427    16.535461     0.118118
H      5.130772     7.001280     0.864490     0.143362
H      7.119545     8.991871    15.739396     0.116816
H      6.311561     8.932997     0.392191     0.115666
H      1.337453    12.218825    15.477379     0.443853
H      0.050771    11.614169    15.103545     0.484575
H      4.270566    11.787610    13.906944     0.465483
H      3.514804    12.831437    14.609551     0.455495
H      3.252245     0.593518    13.471361     0.137931
H      2.640092     0.938808    12.066147     0.163885
H      6.143291    15.853126    13.104203     0.157536
H      4.923336    15.047978    13.668291     0.158948
H      4.406923     1.936490    11.126556     0.114418
H      5.464410     1.820333    12.281435     0.118041
H      6.894702     0.620568    10.907930     0.115210
H      6.526249     1.966723    10.186966     0.115827
H      5.241018     2.138573     8.498039     0.118116
H      5.130772     0.954720     7.480010     0.143359
H      7.119545    14.876129     9.294104     0.116814
H      6.311561    14.935003     7.952309     0.115665
H      5.915547     4.262825     1.211621     0.443853
H      7.202229     3.658169     1.585455     0.484575
H      2.982434     3.831610     2.782056     0.465484
H      3.738196     4.875437     2.079449     0.455494
H      4.000755     8.549518     3.217639     0.137931
H      4.612908     8.894808     4.622853     0.163886
H      1.109709     7.897126     3.584797     0.157536
H      2.329664     7.091978     3.020709     0.158948
H      2.846077     9.892490     5.562444     0.114419
H      1.788590     9.776333     4.407565     0.118042
H      0.358298     8.576568     5.781070     0.115211
H      0.726751     9.922723     6.502034     0.115828
H      2.011982    10.094573     8.190961     0.118117
H      2.122228     8.910720     9.208990     0.143360
H      0.133455     6.920129     7.394896     0.116815
H      0.941439     6.979003     8.736691     0.115665
H      5.915547     3.693175     7.132879     0.443854
H      7.202229     4.297831     6.759045     0.484574
H      2.982434     4.124390     5.562444     0.465483
H      3.738196     3.080563     6.265051     0.455495
H      4.000755    15.318482     5.126861     0.137931
H      4.612908    14.973192     3.721647     0.163885
H      1.109709     0.058874     4.759703     0.157536
H      2.329664     0.864022     5.323791     0.158948
H      2.846077    13.975510     2.782056     0.114418
H      1.788590    14.091667     3.936935     0.118041
H      0.358298    15.291432     2.563430     0.115210
H      0.726751    13.945277     1.842466     0.115827
H      2.011982    13.773427     0.153539     0.118116
H      2.122228    14.957280    15.824510     0.143360
H      0.133455     1.035871     0.949604     0.116815
H      0.941439     0.976997    16.296809     0.115665
H     13.168547     4.262825     7.132879     0.443853
H     14.455229     3.658169     6.759045     0.484575
H     10.235434     3.831610     5.562444     0.465483
H     10.991196     4.875437     6.265051     0.455495
H     11.253755     8.549518     5.126861     0.137932
H     11.865908     8.894808     3.721647     0.163885
H      8.362709     7.897126     4.759703     0.157537
H      9.582664     7.091978     5.323791     0.158948
H     10.099077     9.892490     2.782056     0.114418
H      9.041590     9.776333     3.936935     0.118043
H      7.611298     8.576568     2.563430     0.115210
H      7.979751     9.922723     1.842466     0.115827
H      9.264982    10.094573     0.153539     0.118116
H      9.375228     8.910720    15.824510     0.143360
H      7.386455     6.920129     0.949604     0.116816
H      8.194439     6.979003    16.296809     0.115665
H     13.168547     3.693175     1.211621     0.443853
H     14.455229     4.297831     1.585455     0.484575
H     10.235434     4.124390     2.782056     0.465484
H     10.991196     3.080563     2.079449     0.455495
H     11.253755    15.318482     3.217639     0.137932
H     11.865908    14.973192     4.622853     0.163887
H      8.362709     0.058874     3.584797     0.157537
H      9.582664     0.864022     3.020709     0.158948
H     10.099077    13.975510     5.562444     0.114419
H      9.041590    14.091667     4.407565     0.118043
H      7.611298    15.291432     5.781070     0.115212
H      7.979751    13.945277     6.502034     0.115828
H      9.264982    13.773427     8.190961     0.118117
H      9.375228    14.957280     9.208990     0.143361
H      7.386455     1.035871     7.394896     0.116816
H      8.194439     0.976997     8.736691     0.115665
H      8.590453    11.649175    15.477379     0.443853
H      7.303771    12.253831    15.103545     0.484575
H     11.523566    12.080390    13.906944     0.465483
H     10.767804    11.036563    14.609551     0.455494
H     10.505245     7.362482    13.471361     0.137931
H      9.893092     7.017192    12.066147     0.163885
H     13.396291     8.014874    13.104203     0.157536
H     12.176336     8.820022    13.668291     0.158948
H     11.659923     6.019510    11.126556     0.114418
H     12.717410     6.135667    12.281435     0.118042
H     14.147702     7.335432    10.907930     0.115210
H     13.779249     5.989277    10.186966     0.115827
H     12.494018     5.817427     8.498039     0.118116
H     12.383772     7.001280     7.480010     0.143360
H     14.372545     8.991871     9.294104     0.116815
H     13.564561     8.932997     7.952309     0.115665
H      8.590453    12.218825     9.556121     0.443853
H      7.303771    11.614169     9.929955     0.484575
H     11.523566    11.787610    11.126556     0.465484
H     10.767804    12.831437    10.423949     0.455495
H     10.505245     0.593518    11.562139     0.137932
H      9.893092     0.938808    12.967353     0.163887
H     13.396291    15.853126    11.929297     0.157537
H     12.176336    15.047978    11.365209     0.158948
H     11.659923     1.936490    13.906944     0.114418
H     12.717410     1.820333    12.752065     0.118043
H     14.147702     0.620568    14.125570     0.115212
H     13.779249     1.966723    14.846534     0.115828
H     12.494018     2.138573    16.535461     0.118117
H     12.383772     0.954720     0.864490     0.143361
H     14.372545    14.876129    15.739396     0.116816
H     13.564561    14.935003     0.392191     0.115665
C      2.413798     8.982324    12.471690     0.642311
C      3.147802     7.679131    12.471690    -0.281810
C      5.409287     8.597254    12.176294    -0.292828
C      5.976472     9.874987    12.773761     0.660945
C      5.090155     6.590750    13.523097    -0.137370
C      6.170852     6.837386    14.537788    -0.130990
C      4.917534     6.724411    16.648946    -0.308198
C      3.421965     6.729185    16.480387     0.625815
C      6.711926     8.391989    16.383591    -0.140278
C      3.294313    10.455775     0.433914     0.335200
C      2.413798    14.885676    12.561810     0.642310
C      3.147802     0.276869    12.561810    -0.281812
C      5.409287    15.270746    12.857206    -0.292829
C      5.976472    13.993013    12.259739     0.660942
C      5.090155     1.365250    11.510403    -0.137370
C      6.170852     1.118614    10.495712    -0.130993
C      4.917534     1.231589     8.384554    -0.308200
C      3.421965     1.226815     8.553112     0.625811
C      6.711926    15.476011     8.649909    -0.140284
C      3.294313    13.412225     7.910586     0.335194
C      4.839202     6.929676     4.127190     0.642311
C      4.105198     8.232869     4.127190    -0.281811
C      1.843713     7.314746     3.831794    -0.292828
C      1.276528     6.037013     4.429261     0.660943
C      2.162845     9.321250     5.178597    -0.137370
C      1.082148     9.074614     6.193288    -0.130992
C      2.335466     9.187589     8.304446    -0.308199
C      3.831035     9.182815     8.135888     0.625813
C      0.541074     7.520011     8.039091    -0.140279
C      3.958687     5.456225     8.778414     0.335199
C      4.839202     1.026324     4.217310     0.642311
C      4.105198    15.635131     4.217310    -0.281811
C      1.843713     0.641254     4.512706    -0.292828
C      1.276528     1.918987     3.915239     0.660943
C      2.162845    14.546750     3.165903    -0.137370
C      1.082148    14.793386     2.151212    -0.130993
C      2.335466    14.680411     0.040054    -0.308200
C      3.831035    14.685185     0.208613     0.625812
C      0.541074     0.435989     0.305409    -0.140283
C      3.958687     2.499775    16.255086     0.335196
C     12.092202     6.929676     4.217310     0.642309
C     11.358198     8.232869     4.217310    -0.281811
C      9.096713     7.314746     4.512706    -0.292828
C      8.529528     6.037013     3.915239     0.660942
C      9.415845     9.321250     3.165903    -0.137370
C      8.335148     9.074614     2.151212    -0.130991
C      9.588466     9.187589     0.040054    -0.308199
C     11.084035     9.182815     0.208613     0.625812
C      7.794074     7.520011     0.305409    -0.140281
C     11.211687     5.456225    16.255086     0.335195
C     12.092202     1.026324     4.127190     0.642310
C     11.358198    15.635131     4.127190    -0.281811
C      9.096713     0.641254     3.831794    -0.292829
C      8.529528     1.918987     4.429261     0.660943
C      9.415845    14.546750     5.178597    -0.137370
C      8.335148    14.793386     6.193288    -0.130990
C      9.588466    14.680411     8.304446    -0.308199
C     11.084035    14.685185     8.135888     0.625813
C      7.794074     0.435989     8.039091    -0.140276
C     11.211687     2.499775     8.778414     0.335197
C      9.666798     8.982324    12.561810     0.642309
C     10.400802     7.679131    12.561810    -0.281811
C     12.662287     8.597254    12.857206    -0.292829
C     13.229472     9.874987    12.259739     0.660942
C     12.343155     6.590750    11.510403    -0.137370
C     13.423852     6.837386    10.495712    -0.130992
C     12.170534     6.724411     8.384554    -0.308199
C     10.674965     6.729185     8.553112     0.625810
C     13.964926     8.391989     8.649909    -0.140280
C     10.547313    10.455775     7.910586     0.335191
C      9.666798    14.885676    12.471690     0.642311
C     10.400802     0.276869    12.471690    -0.281811
C     12.662287    15.270746    12.176294    -0.292827
C     13.229472    13.993013    12.773761     0.660944
C     12.343155     1.365250    13.523097    -0.137370
C     13.423852     1.118614    14.537788    -0.130990
C     12.170534     1.231589    16.648946    -0.308199
C     10.674965     1.226815    16.480387     0.625814
C     13.964926    15.476011    16.383591    -0.140277
C     10.547313    13.412225     0.433914     0.335199
S      2.663302    11.171815     1.904215    -0.455773
S      2.663302    12.696185     6.440285    -0.455783
S      4.589698     4.740185    10.248715    -0.455781
S      4.589698     3.215815    14.784785    -0.455788
S     11.842698     4.740185    14.784785    -0.455780
S     11.842698     3.215815    10.248715    -0.455775
S      9.916302    11.171815     6.440285    -0.455782
S      9.916302    12.696185     1.904215    -0.455781
N      4.491058     7.855754    13.100865    -0.022417
N      5.635581     7.605936    15.701011    -0.040268
N      3.820880    10.040472    16.256755    -0.454634
N      4.491058     0.100246    11.932635    -0.022408
N      5.635581     0.350064     9.332489    -0.040191
N      3.820880    13.827528     8.776745    -0.454627
N      2.761942     8.056246     4.756365    -0.022416
N      1.617419     8.306064     7.356511    -0.040228
N      3.432120     5.871528     7.912255    -0.454631
N      2.761942    15.811754     3.588135    -0.022411
N      1.617419    15.561936     0.987989    -0.040197
N      3.432120     2.084472     0.432245    -0.454629
N     10.014942     8.056246     3.588135    -0.022408
N      8.870419     8.306064     0.987989    -0.040231
N     10.685120     5.871528     0.432245    -0.454625
N     10.014942    15.811754     4.756365    -0.022410
N      8.870419    15.561936     7.356511    -0.040256
N     10.685120     2.084472     7.912255    -0.454622
N     11.744058     7.855754    11.932635    -0.022404
N     12.888581     7.605936     9.332489    -0.040219
N     11.073880    10.040472     8.776745    -0.454614
N     11.744058     0.100246    13.100865    -0.022416
N     12.888581     0.350064    15.701011    -0.040249
N     11.073880    13.827528    16.256755    -0.454631
O      2.602376     9.744509    13.499732    -0.635026
O      1.685597     9.306929    11.528761    -0.552068
O      5.622526    10.220278    13.936984    -0.550845
O      6.797512    10.473278    12.066147    -0.596669
O      2.895398     7.410218    15.592533    -0.516529
O      2.802559     6.025874     0.639189    -0.567357
O      0.670177    11.680999    10.111865    -0.855179
O      3.696129    11.447093    11.144914    -0.891548
O      2.602376    14.123491    11.533768    -0.635003
O      1.685597    14.561071    13.504739    -0.552074
O      5.622526    13.647722    11.096516    -0.550815
O      6.797512    13.394722    12.967353    -0.596675
O      2.895398     0.545782     9.440967    -0.516489
O      2.802559     1.930126     7.705311    -0.567335
O      0.670177    12.187001    14.921635    -0.855177
O      3.696129    12.420907    13.888586    -0.891546
O      4.650624     6.167491     5.155232    -0.635013
O      5.567403     6.605071     3.184261    -0.552074
O      1.630474     5.691722     5.592484    -0.550828
O      0.455488     5.438722     3.721647    -0.596672
O      4.357602     8.501782     7.248033    -0.516508
O      4.450441     9.886126     8.983689    -0.567347
O      6.582823     4.231001     1.767365    -0.855179
O      3.556871     4.464907     2.800414    -0.891547
O      4.650624     1.788509     3.189268    -0.635006
O      5.567403     1.350929     5.160239    -0.552072
O      1.630474     2.264278     2.752016    -0.550817
O      0.455488     2.517278     4.622853    -0.596673
O      4.357602    15.366218     1.096467    -0.516494
O      4.450441    13.981874    16.049811    -0.567342
O      6.582823     3.724999     6.577135    -0.855178
O      3.556871     3.491093     5.544086    -0.891547
O     11.903624     6.167491     3.189268    -0.635012
O     12.820403     6.605071     5.160239    -0.552072
O      8.883474     5.691722     2.752016    -0.550828
O      7.708488     5.438722     4.622853    -0.596673
O     11.610602     8.501782     1.096467    -0.516505
O     11.703441     9.886126    16.049811    -0.567352
O     13.835823     4.231001     6.577135    -0.855178
O     10.809871     4.464907     5.544086    -0.891546
O     11.903624     1.788509     5.155232    -0.635018
O     12.820403     1.350929     3.184261    -0.552071
O      8.883474     2.264278     5.592484    -0.550836
O      7.708488     2.517278     3.721647    -0.596673
O     11.610602    15.366218     7.248033    -0.516518
O     11.703441    13.981874     8.983689    -0.567360
O     13.835823     3.724999     1.767365    -0.855177
O     10.809871     3.491093     2.800414    -0.891548
O      9.855376     9.744509    11.533768    -0.635005
O      8.938597     9.306929    13.504739    -0.552076
O     12.875526    10.220278    11.096516    -0.550820
O     14.050512    10.473278    12.967353    -0.596677
O     10.148398     7.410218     9.440967    -0.516497
O     10.055559     6.025874     7.705311    -0.567350
O      7.923177    11.680999    14.921635    -0.855179
O     10.949129    11.447093    13.888586    -0.891545
O      9.855376    14.123491    13.499732    -0.635020
O      8.938597    14.561071    11.528761    -0.552070
O     12.875526    13.647722    13.936984    -0.550837
O     14.050512    13.394722    12.066147    -0.596671
O     10.148398     0.545782    15.592533    -0.516519
O     10.055559     1.930126     0.639189    -0.567358
O      7.923177    12.187001    10.111865    -0.855177
O     10.949129    12.420907    11.144914    -0.891549

The following XYZ coordinates are in angstroms. Other properties are in atomic units.
The sperically averaged electron density of each atom fit to a function of the form exp(a - br)
eigen_1, eigen_2 and eigen_3 are the three eigenvalues of traceless quadrupole moment tensor
  atom number  atomic symbol              X              Y              Z     net charge C6 coefficient C8 coefficient C10 coefficient fluctuating dipole atomic polarizability isotropic forcefield polarizability              a              b squared Pearson coefficient          <r^3>          <r^4>         wp_QDO          m_QDO          q_QDO       dipole_x       dipole_y       dipole_z         dipole            Qxy            Qxz            Qyz     Q(x^2-y^2)  Q(3z^2 - R^2)        eigen_1        eigen_2        eigen_3 static polarizability      alpha(xx)      alpha(xy)      alpha(xz)      alpha(yy)      alpha(yz)      alpha(zz) atomic spin moment
            1             La       1.553012      11.934000      12.516750       1.884348     189.171830 0.58768540E+04  0.24063960E+06                                25.023617                           23.766510       1.495289       2.052557                    0.998406     105.264037     291.732551       0.415018       0.360427      -1.214669      -0.027625       0.000000      -0.000005       0.027625       0.000006       0.000004       0.015877       0.042063       0.099961      -0.041080       0.004371       0.036708             26.765728      31.750645      -0.000028       0.000017      30.726108       0.976095      17.820431           0.002305
            2             La       5.699988       3.978000       4.172250       1.884349     189.171699 0.58768500E+04  0.24063941E+06                                25.023609                           23.766506       1.495286       2.052557                    0.998406     105.264015     291.732498       0.415018       0.360427      -1.214669       0.027622      -0.000003      -0.000000       0.027622       0.000006      -0.000005      -0.015871       0.042063       0.099960      -0.041077       0.004372       0.036706             26.765715      31.750626      -0.000013      -0.000001      30.726090      -0.976124      17.820428           0.002304
            3             La      12.952988       3.978000       4.172250       1.884346     189.172034 0.58768621E+04  0.24064002E+06                                25.023634                           23.766525       1.495292       2.052558                    0.998406     105.264096     291.732759       0.415018       0.360427      -1.214669       0.027626       0.000001       0.000001       0.027626       0.000000       0.000003       0.015879       0.042066       0.099961      -0.041082       0.004373       0.036709             26.765749      31.750659       0.000011      -0.000004      30.726135       0.976082      17.820451           0.002328
            4             La       8.806012      11.934000      12.516750       1.884346     189.171994 0.58768613E+04  0.24063998E+06                                25.023631                           23.766524       1.495291       2.052557                    0.998406     105.264095     291.732766       0.415018       0.360427      -1.214669      -0.027624       0.000002      -0.000003       0.027624      -0.000000      -0.000001      -0.015873       0.042067       0.099962      -0.041080       0.004373       0.036707             26.765744      31.750650       0.000006      -0.000013      30.726135      -0.976103      17.820447           0.002304
            5             Cu       4.173086       8.954955      14.787455       0.798054      61.056566 0.11231743E+04  0.30997199E+05                                12.875255                           11.231414       1.853270       2.505458                    0.998012      41.212744      99.830802       0.526960       0.421166      -1.146097      -0.083011       0.081197       0.013093       0.116856       0.051162      -0.020375      -0.000467       0.027065      -0.083226      -0.047440      -0.022164       0.069604             14.443584      11.521710      -1.771804      -0.557993      13.050371      -0.587523      18.758673           0.948008
            6             Cu       4.173086      14.913045      10.246045       0.798164      61.052135 0.11230750E+04  0.30993711E+05                                12.874521                           11.230813       1.853412       2.505518                    0.998013      41.210766      99.824136       0.526983       0.421158      -1.146105      -0.083010      -0.081195      -0.013092       0.116853      -0.051161       0.020372      -0.000478       0.027065      -0.083235      -0.047429      -0.022176       0.069606             14.442720      11.521026       1.771640       0.558015      13.049619      -0.587409      18.757514           0.948131
            7             Cu       3.079914       6.957045       6.442955       0.798134      61.053536 0.11231067E+04  0.30994793E+05                                12.874672                           11.230936       1.853429       2.505518                    0.998013      41.211491      99.826120       0.526983       0.421155      -1.146107       0.083011      -0.081197       0.013092       0.116855       0.051162       0.020374       0.000472       0.027063      -0.083234      -0.047436      -0.022170       0.069606             14.442899      11.521171      -1.771682       0.558001      13.049770       0.587431      18.757756           0.948089
            8             Cu       3.079914       0.998955       1.901545       0.798177      61.051829 0.11230684E+04  0.30993446E+05                                12.874391                           11.230706       1.853483       2.505541                    0.998014      41.210728      99.823553       0.526991       0.421152      -1.146110       0.083011       0.081195      -0.013092       0.116854      -0.051162      -0.020373       0.000477       0.027064      -0.083236      -0.047431      -0.022175       0.069607             14.442568      11.520911       1.771619      -0.558011      13.049485       0.587392      18.757309           0.948139
            9             Cu      10.332914       6.957045       1.901545       0.798068      61.055587 0.11231521E+04  0.30996479E+05                                12.875251                           11.231415       1.853184       2.505437                    0.998011      41.212114      99.829587       0.526952       0.421174      -1.146090       0.083010      -0.081195      -0.013092       0.116854       0.051161      -0.020373      -0.000472       0.027064      -0.083229      -0.047435      -0.022169       0.069604             14.443579      11.521694      -1.771788      -0.558006      13.050368      -0.587520      18.758675           0.948034
           10             Cu      10.332914       0.998955       6.442955       0.798018      61.057570 0.11231969E+04  0.30998059E+05                                12.875595                           11.231699       1.853111       2.505407                    0.998010      41.212980      99.832600       0.526940       0.421179      -1.146086       0.083011       0.081196       0.013092       0.116854      -0.051163       0.020375      -0.000467       0.027066      -0.083227      -0.047441      -0.022164       0.069605             14.443980      11.522008       1.771860       0.558003      13.050724      -0.587571      18.759209           0.947986
           11             Cu      11.426086       8.954955      10.246045       0.798053      61.055886 0.11231590E+04  0.30996763E+05                                12.875411                           11.231550       1.853091       2.505408                    0.998010      41.212114      99.830227       0.526940       0.421182      -1.146083      -0.083009       0.081194      -0.013092       0.116852       0.051161       0.020373       0.000472       0.027065      -0.083231      -0.047435      -0.022170       0.069605             14.443763      11.521833      -1.771811       0.558014      13.050533       0.587542      18.758923           0.948020
           12             Cu      11.426086      14.913045      14.787455       0.798099      61.054942 0.11231382E+04  0.30995908E+05                                12.874928                           11.231146       1.853367       2.505494                    0.998013      41.212091      99.828272       0.526973       0.421159      -1.146104      -0.083011      -0.081197       0.013093       0.116855      -0.051163      -0.020375       0.000469       0.027064      -0.083229      -0.047440      -0.022167       0.069606             14.443200      11.521405       1.771735      -0.557997      13.050039       0.587476      18.758158           0.948053
           13              H       1.337453      11.649175       9.556121       0.443854       0.406081 0.24182204E+01  0.18510831E+02                                 1.104002                            1.068547      -1.533450       2.338812                    0.998568       2.404769       7.005964       0.451911       1.770609      -0.621601       0.016147      -0.010185      -0.004370       0.019584      -0.006381      -0.005462      -0.003538       0.010130      -0.020999      -0.011806      -0.000494       0.012300              1.118393       1.255989      -0.075213      -0.206108       1.013680       0.079566       1.085509           0.000124
           14              H       0.050771      12.253831       9.929955       0.484575       0.376974 0.21965509E+01  0.16311410E+02                                 1.042073                            1.014247      -1.455012       2.434770                    0.999868       2.016491       5.668225       0.469655       1.756213      -0.626815      -0.023538       0.008257       0.000720       0.024954      -0.006119      -0.000175      -0.005501       0.008224      -0.012810      -0.009855      -0.000121       0.009975              1.053779       1.181103      -0.205671      -0.015216       1.068425       0.014400       0.911810           0.000064
           15              H       4.270566      12.080390      11.126556       0.465484       0.335845 0.19066936E+01  0.13870784E+02                                 1.004241                            0.974307      -1.517909       2.361962                    0.998765       2.328740       6.800271       0.450966       1.866991      -0.608223       0.009860       0.004949       0.007254       0.013203       0.000419      -0.001213       0.003091      -0.000162       0.028363      -0.005779      -0.004404       0.010183              1.021184       1.031037       0.212833       0.038100       1.151022       0.045751       0.881492          -0.000145
           16              H       3.514804      11.036563      10.423949       0.455495       0.343464 0.19617709E+01  0.14304401E+02                                 1.000227                            0.972574      -1.407155       2.401049                    0.999668       2.323254       6.686115       0.464576       1.808123      -0.616073      -0.006127      -0.009250      -0.003681       0.011690       0.009293       0.004189      -0.003346       0.009394      -0.009414      -0.011822      -0.000393       0.012214              1.016101       0.908171       0.071364       0.085394       1.040891       0.196146       1.099241           0.000693
           17              H       3.252245       7.362482      11.562139       0.137933       0.995580 0.76769170E+01  0.75529780E+02                                 1.729029                            1.681996      -1.169152       2.331269                    0.996149       3.665442      10.699945       0.450485       1.381956      -0.686815       0.003722      -0.005856      -0.027129       0.028002       0.002016       0.001720      -0.001873       0.023466       0.031824      -0.017354       0.006086       0.011268              1.749469       1.500312      -0.011150       0.062417       1.512410       0.256026       2.235686           0.002931
           18              H       2.640092       7.017192      12.967353       0.163886       1.023255 0.79961226E+01  0.78631813E+02                                 1.717750                            1.688043      -0.849275       2.509027                    0.999096       3.248370       9.155290       0.466089       1.336345      -0.700035      -0.018093      -0.022306       0.016787       0.033267       0.006593      -0.000478      -0.006762       0.014849      -0.021801      -0.013117      -0.000864       0.013982              1.716896       1.713074       0.225932      -0.097612       1.752070      -0.298690       1.685545          -0.000227
           19              H       6.143291       8.014874      11.929297       0.157538       0.954192 0.74230830E+01  0.71793885E+02                                 1.643039                            1.628040      -0.835754       2.509592                    0.999047       3.283874       9.238216       0.472962       1.338989      -0.698308       0.023610      -0.015856      -0.010743       0.030401      -0.006179      -0.008925      -0.007183       0.012499      -0.019778      -0.016667       0.002612       0.014055              1.640476       1.841895      -0.273157      -0.105988       1.635919       0.011860       1.443614           0.001122
           20              H       4.923336       8.820022      11.365209       0.158949       0.933526 0.70665535E+01  0.68594867E+02                                 1.702600                            1.649668      -1.334824       2.269656                    0.993453       3.674274      10.908973       0.436924       1.444164      -0.674392      -0.013703       0.006162      -0.025729       0.029795       0.004101       0.001118      -0.004587       0.012745      -0.001089      -0.009763       0.001996       0.007767              1.732248       1.714353      -0.082219       0.415034       1.465914      -0.211944       2.016475           0.000702
           21              H       4.406923       6.019510      13.906944       0.114419       1.105505 0.88734293E+01  0.90722411E+02                                 1.864095                            1.815382      -1.322602       2.248584                    0.992364       3.953368      11.850106       0.430137       1.392759      -0.683957      -0.021490      -0.021106       0.014496       0.033428      -0.001142      -0.000033      -0.002474       0.006965      -0.008147      -0.004975      -0.000066       0.005041              1.884023       1.873618       0.340089      -0.163773       1.962353      -0.271149       1.816100          -0.000141
           22              H       5.464410       6.135667      12.752065       0.118044       1.082731 0.83560383E+01  0.83200120E+02                                 1.775046                            1.714742      -0.892800       2.453820                    0.997614       3.549632      10.114211       0.466180       1.319558      -0.701242       0.013232      -0.017372      -0.022680       0.031484      -0.007799       0.000846      -0.000124      -0.006423      -0.018086      -0.006441      -0.005027       0.011467              1.797636       1.516857      -0.136020      -0.190516       1.768428       0.358062       2.107624           0.003028
           23              H       6.894702       7.335432      14.125570       0.115212       0.963987 0.73249518E+01  0.70797587E+02                                 1.655486                            1.614655      -0.963594       2.422346                    0.996794       3.546735      10.061433       0.474795       1.334707      -0.697010       0.023840       0.016369      -0.017783       0.033949       0.000965      -0.006922       0.005099       0.000245       0.008147      -0.008724      -0.000467       0.009190              1.678886       1.850822       0.331278      -0.190260       1.550523      -0.212833       1.635313          -0.000136
           24              H       6.526249       5.989277      14.846534       0.115828       1.168463 0.93771082E+01  0.95706092E+02                                 1.841316                            1.798300      -0.918827       2.439968                    0.997569       3.564682      10.147554       0.464033       1.293262      -0.707658       0.010441      -0.027133       0.009482       0.030580      -0.008507       0.002978       0.002786       0.004850       0.029688      -0.014457       0.003828       0.010629              1.857614       1.659837      -0.246922       0.152843       2.160995      -0.287390       1.752010           0.002213
           25              H       5.241018       5.817427      16.535461       0.118118       1.050105 0.86150261E+01  0.87980273E+02                                 1.829341                            1.808486      -1.532531       2.137343                    0.991462       4.217922      12.896524       0.421282       1.423655      -0.675978       0.010006      -0.016142      -0.004305       0.019473      -0.000120      -0.004850      -0.007863       0.004353       0.005314      -0.009742       0.000259       0.009483              1.835103       1.588673      -0.150574      -0.036348       2.257082      -0.061692       1.659553           0.002119
           26              H       5.130772       7.001280       0.864490       0.143362       0.907160 0.68541325E+01  0.66095072E+02                                 1.669977                            1.623436      -1.314159       2.260909                    0.994609       3.795363      11.269124       0.440494       1.441947      -0.673957       0.006537       0.011531       0.024679       0.028013       0.002613      -0.002271       0.002625      -0.005693      -0.006124      -0.005648       0.000339       0.005309              1.694063       1.514058       0.108312       0.081218       1.396455       0.100951       2.171675           0.000436
           27              H       7.119545       8.991871      15.739396       0.116816       0.938777 0.71228642E+01  0.69174527E+02                                 1.690534                            1.641147      -1.308298       2.258931                    0.993201       3.847457      11.369805       0.444778       1.417985      -0.678504       0.017338       0.021795      -0.021818       0.035379       0.005225      -0.000844      -0.002297      -0.002896       0.013324      -0.007687       0.001423       0.006264              1.726247       1.673458       0.243436      -0.143506       1.676901      -0.382643       1.828381           0.000081
           28              H       6.311561       8.932997       0.392191       0.115666       0.955059 0.75944584E+01  0.74048075E+02                                 1.646607                            1.646752      -0.922747       2.445288                    0.997180       3.533470      10.058728       0.469135       1.339032      -0.696639      -0.013528       0.019895       0.026966       0.036139      -0.000656      -0.006846       0.008310      -0.000020      -0.004329      -0.010897       0.000075       0.010822              1.637907       1.636583      -0.118462      -0.116305       1.520973       0.202531       1.756166           0.000615
           29              H       1.337453      12.218825      15.477379       0.443853       0.406083 0.24182309E+01  0.18510928E+02                                 1.104004                            1.068549      -1.533455       2.338809                    0.998568       2.404772       7.005971       0.451912       1.770607      -0.621601       0.016147       0.010185       0.004369       0.019585       0.006381       0.005462      -0.003537       0.010130      -0.020999      -0.011806      -0.000494       0.012300              1.118394       1.255991       0.075214       0.206109       1.013682       0.079567       1.085510           0.000124
           30              H       0.050771      11.614169      15.103545       0.484575       0.376974 0.21965513E+01  0.16311414E+02                                 1.042073                            1.014247      -1.455012       2.434770                    0.999868       2.016490       5.668222       0.469655       1.756213      -0.626815      -0.023538      -0.008256      -0.000720       0.024955       0.006119       0.000175      -0.005501       0.008224      -0.012810      -0.009855      -0.000121       0.009975              1.053780       1.181104       0.205671       0.015216       1.068425       0.014400       0.911810           0.000064
           31              H       4.270566      11.787610      13.906944       0.465483       0.335843 0.19066775E+01  0.13870634E+02                                 1.004237                            0.974303      -1.517883       2.361975                    0.998765       2.328729       6.800227       0.450967       1.866991      -0.608223       0.009860      -0.004949      -0.007254       0.013204      -0.000419       0.001213       0.003091      -0.000162       0.028362      -0.005779      -0.004404       0.010183              1.021179       1.031033      -0.212832      -0.038100       1.151017       0.045750       0.881489          -0.000145
           32              H       3.514804      12.831437      14.609551       0.455495       0.343465 0.19617738E+01  0.14304425E+02                                 1.000227                            0.972574      -1.407155       2.401049                    0.999668       2.323254       6.686112       0.464576       1.808121      -0.616073      -0.006127       0.009251       0.003680       0.011691      -0.009293      -0.004189      -0.003346       0.009393      -0.009414      -0.011822      -0.000393       0.012215              1.016102       0.908171      -0.071364      -0.085394       1.040891       0.196146       1.099242           0.000693
           33              H       3.252245       0.593518      13.471361       0.137931       0.995581 0.76769284E+01  0.75529893E+02                                 1.729028                            1.681995      -1.169140       2.331273                    0.996149       3.665444      10.699938       0.450486       1.381953      -0.686816       0.003722       0.005856       0.027129       0.028002      -0.002016      -0.001720      -0.001873       0.023465       0.031824      -0.017354       0.006086       0.011268              1.749468       1.500312       0.011150      -0.062416       1.512408       0.256024       2.235684           0.002931
           34              H       2.640092       0.938808      12.066147       0.163885       1.023272 0.79963007E+01  0.78634045E+02                                 1.717773                            1.688064      -0.849299       2.509014                    0.999096       3.248404       9.155430       0.466085       1.336349      -0.700034      -0.018093       0.022305      -0.016787       0.033267      -0.006594       0.000478      -0.006762       0.014849      -0.021803      -0.013118      -0.000864       0.013982              1.716919       1.713096      -0.225936       0.097613       1.752093      -0.298696       1.685567          -0.000227
           35              H       6.143291      15.853126      13.104203       0.157536       0.954198 0.74231420E+01  0.71794594E+02                                 1.643045                            1.628046      -0.835757       2.509589                    0.999047       3.283888       9.238263       0.472961       1.338988      -0.698308       0.023610       0.015856       0.010743       0.030401       0.006179       0.008925      -0.007183       0.012498      -0.019778      -0.016667       0.002612       0.014055              1.640482       1.841902       0.273158       0.105988       1.635925       0.011860       1.443619           0.001122
           36              H       4.923336      15.047978      13.668291       0.158948       0.933529 0.70665844E+01  0.68595243E+02                                 1.702603                            1.649671      -1.334823       2.269655                    0.993453       3.674284      10.909009       0.436923       1.444163      -0.674392      -0.013703      -0.006162       0.025729       0.029795      -0.004101      -0.001118      -0.004587       0.012746      -0.001089      -0.009763       0.001996       0.007767              1.732251       1.714357       0.082219      -0.415035       1.465917      -0.211944       2.016479           0.000702
           37              H       4.406923       1.936490      11.126556       0.114418       1.105514 0.88735175E+01  0.90723559E+02                                 1.864106                            1.815392      -1.322614       2.248577                    0.992364       3.953391      11.850200       0.430136       1.392760      -0.683957      -0.021490       0.021106      -0.014497       0.033428       0.001142       0.000033      -0.002474       0.006964      -0.008147      -0.004975      -0.000066       0.005041              1.884035       1.873629      -0.340092       0.163775       1.962364      -0.271152       1.816111          -0.000140
           38              H       5.464410       1.820333      12.281435       0.118041       1.082740 0.83561272E+01  0.83201199E+02                                 1.775053                            1.714749      -0.892796       2.453819                    0.997614       3.549651      10.114266       0.466181       1.319554      -0.701242       0.013232       0.017372       0.022680       0.031484       0.007799      -0.000846      -0.000124      -0.006423      -0.018086      -0.006441      -0.005026       0.011467              1.797643       1.516862       0.136020       0.190517       1.768434       0.358064       2.107633           0.003028
           39              H       6.894702       0.620568      10.907930       0.115210       0.963998 0.73250646E+01  0.70798962E+02                                 1.655499                            1.614667      -0.963604       2.422338                    0.996794       3.546765      10.061544       0.474794       1.334707      -0.697010       0.023839      -0.016370       0.017783       0.033949      -0.000965       0.006922       0.005099       0.000245       0.008147      -0.008724      -0.000466       0.009190              1.678900       1.850838      -0.331281       0.190261       1.550535      -0.212835       1.635326          -0.000136
           40              H       6.526249       1.966723      10.186966       0.115827       1.168471 0.93772008E+01  0.95707266E+02                                 1.841324                            1.798308      -0.918831       2.439965                    0.997569       3.564700      10.147615       0.464033       1.293260      -0.707658       0.010440       0.027133      -0.009482       0.030579       0.008507      -0.002978       0.002786       0.004850       0.029687      -0.014457       0.003828       0.010629              1.857623       1.659844       0.246923      -0.152844       2.161004      -0.287391       1.752019           0.002213
           41              H       5.241018       2.138573       8.498039       0.118116       1.050112 0.86151015E+01  0.87981218E+02                                 1.829347                            1.808492      -1.532527       2.137343                    0.991462       4.217939      12.896580       0.421282       1.423652      -0.675978       0.010005       0.016142       0.004305       0.019473       0.000120       0.004850      -0.007863       0.004353       0.005314      -0.009742       0.000259       0.009483              1.835109       1.588679       0.150575       0.036348       2.257087      -0.061691       1.659559           0.002120
           42              H       5.130772       0.954720       7.480010       0.143359       0.907167 0.68541973E+01  0.66095842E+02                                 1.669983                            1.623443      -1.314158       2.260907                    0.994609       3.795381      11.269183       0.440494       1.441945      -0.673958       0.006537      -0.011531      -0.024678       0.028013      -0.002613       0.002271       0.002625      -0.005693      -0.006124      -0.005648       0.000339       0.005309              1.694069       1.514065      -0.108313      -0.081219       1.396461       0.100951       2.171682           0.000436
           43              H       7.119545      14.876129       9.294104       0.116814       0.938787 0.71229659E+01  0.69175781E+02                                 1.690547                            1.641160      -1.308313       2.258922                    0.993201       3.847490      11.369935       0.444776       1.417986      -0.678504       0.017337      -0.021795       0.021818       0.035378      -0.005225       0.000844      -0.002296      -0.002896       0.013323      -0.007687       0.001423       0.006265              1.726260       1.673471      -0.243438       0.143506       1.676913      -0.382647       1.828396           0.000081
           44              H       6.311561      14.935003       7.952309       0.115665       0.955067 0.75945406E+01  0.74049095E+02                                 1.646617                            1.646761      -0.922757       2.445282                    0.997180       3.533492      10.058813       0.469134       1.339033      -0.696639      -0.013528      -0.019895      -0.026966       0.036138       0.000656       0.006846       0.008310      -0.000019      -0.004329      -0.010897       0.000075       0.010822              1.637917       1.636593       0.118463       0.116306       1.520981       0.202531       1.756176           0.000616
           45              H       5.915547       4.262825       1.211621       0.443853       0.406082 0.24182275E+01  0.18510899E+02                                 1.104004                            1.068549      -1.533450       2.338811                    0.998568       2.404772       7.005974       0.451911       1.770609      -0.621601      -0.016147       0.010185      -0.004369       0.019584      -0.006381       0.005462       0.003538       0.010129      -0.020999      -0.011806      -0.000494       0.012300              1.118394       1.255991      -0.075214       0.206108       1.013682      -0.079566       1.085510           0.000124
           46              H       7.202229       3.658169       1.585455       0.484575       0.376973 0.21965445E+01  0.16311351E+02                                 1.042072                            1.014245      -1.455012       2.434770                    0.999868       2.016488       5.668215       0.469655       1.756214      -0.626814       0.023538      -0.008257       0.000720       0.024954      -0.006119       0.000175       0.005501       0.008224      -0.012810      -0.009855      -0.000121       0.009975              1.053778       1.181102      -0.205670       0.015216       1.068423      -0.014400       0.911809           0.000064
           47              H       2.982434       3.831610       2.782056       0.465484       0.335845 0.19066942E+01  0.13870790E+02                                 1.004241                            0.974308      -1.517907       2.361963                    0.998765       2.328741       6.800276       0.450966       1.866992      -0.608223      -0.009860      -0.004949       0.007254       0.013203       0.000419       0.001213      -0.003091      -0.000162       0.028363      -0.005779      -0.004404       0.010183              1.021184       1.031038       0.212833      -0.038100       1.151022      -0.045751       0.881493          -0.000145
           48              H       3.738196       4.875437       2.079449       0.455494       0.343467 0.19617862E+01  0.14304536E+02                                 1.000230                            0.972576      -1.407153       2.401048                    0.999668       2.323261       6.686134       0.464576       1.808118      -0.616073       0.006127       0.009250      -0.003681       0.011690       0.009293      -0.004189       0.003347       0.009394      -0.009414      -0.011822      -0.000393       0.012214              1.016104       0.908174       0.071364      -0.085394       1.040894      -0.196147       1.099245           0.000693
           49              H       4.000755       8.549518       3.217639       0.137931       0.995587 0.76769858E+01  0.75530602E+02                                 1.729035                            1.682001      -1.169150       2.331268                    0.996149       3.665457      10.699988       0.450486       1.381952      -0.686816      -0.003722       0.005856      -0.027129       0.028002       0.002016      -0.001720       0.001873       0.023466       0.031824      -0.017354       0.006086       0.011268              1.749475       1.500317      -0.011150      -0.062417       1.512414      -0.256027       2.235694           0.002931
           50              H       4.612908       8.894808       4.622853       0.163886       1.023262 0.79961953E+01  0.78632734E+02                                 1.717761                            1.688052      -0.849287       2.509021                    0.999096       3.248384       9.155352       0.466087       1.336348      -0.700034       0.018093       0.022306       0.016787       0.033267       0.006593       0.000478       0.006761       0.014848      -0.021802      -0.013117      -0.000864       0.013982              1.716906       1.713084       0.225934       0.097613       1.752080       0.298693       1.685555          -0.000227
           51              H       1.109709       7.897126       3.584797       0.157536       0.954197 0.74231269E+01  0.71794417E+02                                 1.643044                            1.628045      -0.835757       2.509590                    0.999047       3.283884       9.238252       0.472961       1.338990      -0.698308      -0.023610       0.015856      -0.010743       0.030401      -0.006179       0.008925       0.007183       0.012499      -0.019779      -0.016667       0.002612       0.014055              1.640481       1.841901      -0.273158       0.105989       1.635924      -0.011860       1.443618           0.001122
           52              H       2.329664       7.091978       3.020709       0.158948       0.933530 0.70665899E+01  0.68595300E+02                                 1.702603                            1.649671      -1.334822       2.269656                    0.993453       3.674283      10.909002       0.436924       1.444162      -0.674392       0.013703      -0.006162      -0.025729       0.029795       0.004101      -0.001118       0.004587       0.012745      -0.001088      -0.009763       0.001996       0.007767              1.732251       1.714357      -0.082219      -0.415035       1.465917       0.211944       2.016479           0.000702
           53              H       2.846077       9.892490       5.562444       0.114419       1.105510 0.88734736E+01  0.90722982E+02                                 1.864100                            1.815387      -1.322607       2.248581                    0.992364       3.953379      11.850149       0.430137       1.392759      -0.683957       0.021490       0.021106       0.014497       0.033428      -0.001142       0.000033       0.002474       0.006965      -0.008147      -0.004975      -0.000066       0.005041              1.884029       1.873623       0.340091       0.163774       1.962358       0.271150       1.816105          -0.000140
           54              H       1.788590       9.776333       4.407565       0.118042       1.082734 0.83560702E+01  0.83200497E+02                                 1.775048                            1.714744      -0.892795       2.453821                    0.997614       3.549638      10.114224       0.466181       1.319556      -0.701242      -0.013232       0.017372      -0.022680       0.031484      -0.007799      -0.000846       0.000124      -0.006424      -0.018086      -0.006441      -0.005027       0.011467              1.797638       1.516858      -0.136020       0.190516       1.768429      -0.358063       2.107627           0.003028
           55              H       0.358298       8.576568       5.781070       0.115211       0.963991 0.73249909E+01  0.70798067E+02                                 1.655491                            1.614659      -0.963598       2.422343                    0.996794       3.546746      10.061475       0.474795       1.334707      -0.697010      -0.023840      -0.016369      -0.017783       0.033949       0.000965       0.006922      -0.005099       0.000245       0.008147      -0.008724      -0.000466       0.009190              1.678891       1.850828       0.331279       0.190260       1.550527       0.212833       1.635318          -0.000136
           56              H       0.726751       9.922723       6.502034       0.115828       1.168465 0.93771317E+01  0.95706390E+02                                 1.841318                            1.798302      -0.918829       2.439967                    0.997569       3.564687      10.147571       0.464033       1.293262      -0.707658      -0.010440       0.027133       0.009482       0.030580      -0.008507      -0.002978      -0.002786       0.004850       0.029687      -0.014457       0.003828       0.010629              1.857616       1.659839      -0.246922      -0.152844       2.160997       0.287390       1.752013           0.002213
           57              H       2.011982      10.094573       8.190961       0.118117       1.050106 0.86150412E+01  0.87980466E+02                                 1.829342                            1.808487      -1.532528       2.137343                    0.991462       4.217926      12.896539       0.421281       1.423655      -0.675978      -0.010006       0.016142      -0.004305       0.019473      -0.000120       0.004850       0.007863       0.004353       0.005314      -0.009742       0.000259       0.009483              1.835104       1.588675      -0.150574       0.036348       2.257082       0.061691       1.659555           0.002119
           58              H       2.122228       8.910720       9.208990       0.143360       0.907166 0.68541884E+01  0.66095742E+02                                 1.669983                            1.623442      -1.314161       2.260906                    0.994609       3.795379      11.269180       0.440494       1.441946      -0.673958      -0.006537      -0.011531       0.024678       0.028013       0.002613       0.002271      -0.002625      -0.005693      -0.006124      -0.005648       0.000339       0.005309              1.694069       1.514064       0.108313      -0.081219       1.396460      -0.100951       2.171682           0.000436
           59              H       0.133455       6.920129       7.394896       0.116815       0.938783 0.71229229E+01  0.69175250E+02                                 1.690541                            1.641154      -1.308306       2.258926                    0.993201       3.847476      11.369879       0.444777       1.417985      -0.678504      -0.017338      -0.021795      -0.021818       0.035378       0.005225       0.000844       0.002296      -0.002896       0.013324      -0.007687       0.001423       0.006264              1.726254       1.673466       0.243437       0.143506       1.676908       0.382645       1.828389           0.000081
           60              H       0.941439       6.979003       8.736691       0.115665       0.955067 0.75945366E+01  0.74049045E+02                                 1.646616                            1.646761      -0.922756       2.445282                    0.997180       3.533491      10.058809       0.469134       1.339033      -0.696639       0.013528      -0.019895       0.026966       0.036138      -0.000656       0.006846      -0.008310      -0.000020      -0.004329      -0.010897       0.000075       0.010821              1.637917       1.636592      -0.118463       0.116306       1.520981      -0.202532       1.756176           0.000616
           61              H       5.915547       3.693175       7.132879       0.443854       0.406081 0.24182163E+01  0.18510791E+02                                 1.104001                            1.068546      -1.533453       2.338811                    0.998568       2.404766       7.005953       0.451912       1.770609      -0.621601      -0.016147      -0.010185       0.004370       0.019584       0.006381      -0.005462       0.003538       0.010130      -0.020999      -0.011806      -0.000494       0.012300              1.118392       1.255988       0.075213      -0.206108       1.013679      -0.079566       1.085508           0.000124
           62              H       7.202229       4.297831       6.759045       0.484574       0.376975 0.21965544E+01  0.16311441E+02                                 1.042073                            1.014247      -1.455011       2.434770                    0.999868       2.016492       5.668226       0.469655       1.756212      -0.626815       0.023538       0.008257      -0.000720       0.024954       0.006119      -0.000175       0.005501       0.008224      -0.012810      -0.009855      -0.000121       0.009975              1.053780       1.181104       0.205671      -0.015216       1.068425      -0.014400       0.911810           0.000064
           63              H       2.982434       4.124390       5.562444       0.465483       0.335845 0.19066898E+01  0.13870747E+02                                 1.004240                            0.974306      -1.517895       2.361969                    0.998765       2.328737       6.800256       0.450967       1.866990      -0.608223      -0.009860       0.004949      -0.007254       0.013204      -0.000419      -0.001213      -0.003091      -0.000162       0.028363      -0.005779      -0.004404       0.010183              1.021182       1.031036      -0.212832       0.038100       1.151020      -0.045751       0.881491          -0.000145
           64              H       3.738196       3.080563       6.265051       0.455495       0.343465 0.19617725E+01  0.14304415E+02                                 1.000228                            0.972574      -1.407156       2.401048                    0.999668       2.323255       6.686118       0.464576       1.808122      -0.616073       0.006127      -0.009251       0.003681       0.011690      -0.009293       0.004189       0.003346       0.009393      -0.009414      -0.011822      -0.000393       0.012214              1.016102       0.908171      -0.071364       0.085394       1.040892      -0.196146       1.099242           0.000694
           65              H       4.000755      15.318482       5.126861       0.137931       0.995580 0.76769228E+01  0.75529837E+02                                 1.729029                            1.681996      -1.169144       2.331272                    0.996149       3.665444      10.699944       0.450486       1.381955      -0.686816      -0.003722      -0.005856       0.027129       0.028002      -0.002016       0.001720       0.001873       0.023465       0.031824      -0.017354       0.006086       0.011268              1.749469       1.500312       0.011150       0.062416       1.512409      -0.256025       2.235685           0.002931
           66              H       4.612908      14.973192       3.721647       0.163885       1.023271 0.79962900E+01  0.78633910E+02                                 1.717772                            1.688062      -0.849296       2.509015                    0.999096       3.248402       9.155421       0.466085       1.336348      -0.700034       0.018093      -0.022306      -0.016787       0.033267      -0.006594      -0.000478       0.006762       0.014848      -0.021803      -0.013118      -0.000864       0.013982              1.716917       1.713095      -0.225936      -0.097613       1.752092       0.298695       1.685566          -0.000227
           67              H       1.109709       0.058874       4.759703       0.157536       0.954199 0.74231477E+01  0.71794662E+02                                 1.643045                            1.628046      -0.835756       2.509589                    0.999047       3.283889       9.238266       0.472961       1.338988      -0.698308      -0.023609      -0.015856       0.010743       0.030401       0.006179      -0.008925       0.007183       0.012498      -0.019778      -0.016667       0.002612       0.014054              1.640482       1.841902       0.273158      -0.105989       1.635925      -0.011860       1.443620           0.001122
           68              H       2.329664       0.864022       5.323791       0.158948       0.933530 0.70665951E+01  0.68595372E+02                                 1.702605                            1.649672      -1.334826       2.269654                    0.993453       3.674287      10.909020       0.436923       1.444163      -0.674392       0.013703       0.006162       0.025729       0.029795      -0.004101       0.001118       0.004587       0.012746      -0.001089      -0.009763       0.001996       0.007767              1.732253       1.714359       0.082219       0.415035       1.465918       0.211945       2.016481           0.000702
           69              H       2.846077      13.975510       2.782056       0.114418       1.105513 0.88735039E+01  0.90723370E+02                                 1.864103                            1.815390      -1.322609       2.248580                    0.992364       3.953386      11.850175       0.430136       1.392759      -0.683957       0.021490      -0.021106      -0.014497       0.033428       0.001142      -0.000033       0.002474       0.006964      -0.008147      -0.004975      -0.000066       0.005041              1.884032       1.873626      -0.340091      -0.163774       1.962362       0.271151       1.816108          -0.000140
           70              H       1.788590      14.091667       3.936935       0.118041       1.082738 0.83561035E+01  0.83200904E+02                                 1.775050                            1.714746      -0.892796       2.453820                    0.997614       3.549646      10.114248       0.466181       1.319554      -0.701242      -0.013232      -0.017372       0.022680       0.031484       0.007799       0.000846       0.000124      -0.006423      -0.018086      -0.006441      -0.005027       0.011467              1.797641       1.516860       0.136020      -0.190516       1.768432      -0.358063       2.107630           0.003028
           71              H       0.358298      15.291432       2.563430       0.115210       0.963997 0.73250537E+01  0.70798824E+02                                 1.655498                            1.614666      -0.963603       2.422339                    0.996794       3.546762      10.061530       0.474794       1.334706      -0.697011      -0.023839       0.016370       0.017783       0.033949      -0.000965      -0.006922      -0.005099       0.000245       0.008147      -0.008724      -0.000466       0.009190              1.678898       1.850836      -0.331280      -0.190260       1.550533       0.212835       1.635325          -0.000136
           72              H       0.726751      13.945277       1.842466       0.115827       1.168471 0.93771925E+01  0.95707157E+02                                 1.841323                            1.798307      -0.918830       2.439965                    0.997569       3.564698      10.147607       0.464033       1.293260      -0.707658      -0.010440      -0.027133      -0.009482       0.030579       0.008507       0.002978      -0.002786       0.004850       0.029688      -0.014457       0.003828       0.010629              1.857622       1.659843       0.246923       0.152844       2.161003       0.287391       1.752018           0.002213
           73              H       2.011982      13.773427       0.153539       0.118116       1.050112 0.86151049E+01  0.87981265E+02                                 1.829347                            1.808492      -1.532529       2.137342                    0.991462       4.217940      12.896586       0.421281       1.423653      -0.675978      -0.010005      -0.016142       0.004305       0.019473       0.000120      -0.004850       0.007863       0.004353       0.005315      -0.009742       0.000259       0.009483              1.835109       1.588680       0.150575      -0.036348       2.257089       0.061692       1.659560           0.002120
           74              H       2.122228      14.957280      15.824510       0.143360       0.907165 0.68541785E+01  0.66095620E+02                                 1.669981                            1.623441      -1.314157       2.260908                    0.994609       3.795376      11.269168       0.440494       1.441946      -0.673958      -0.006537       0.011531      -0.024678       0.028013      -0.002613      -0.002271      -0.002625      -0.005693      -0.006124      -0.005648       0.000339       0.005309              1.694067       1.514063      -0.108313       0.081219       1.396459      -0.100951       2.171679           0.000436
           75              H       0.133455       1.035871       0.949604       0.116815       0.938786 0.71229503E+01  0.69175588E+02                                 1.690545                            1.641157      -1.308311       2.258923                    0.993201       3.847485      11.369915       0.444776       1.417986      -0.678504      -0.017337       0.021795       0.021818       0.035378      -0.005225      -0.000844       0.002297      -0.002896       0.013323      -0.007687       0.001423       0.006265              1.726258       1.673469      -0.243437      -0.143506       1.676911       0.382646       1.828394           0.000081
           76              H       0.941439       0.976997      16.296809       0.115665       0.955065 0.75945258E+01  0.74048920E+02                                 1.646616                            1.646761      -0.922756       2.445282                    0.997180       3.533489      10.058805       0.469134       1.339034      -0.696639       0.013528       0.019895      -0.026966       0.036139       0.000656      -0.006846      -0.008310      -0.000019      -0.004329      -0.010897       0.000075       0.010822              1.637916       1.636592       0.118463      -0.116306       1.520981      -0.202531       1.756175           0.000616
           77              H      13.168547       4.262825       7.132879       0.443853       0.406084 0.24182371E+01  0.18510984E+02                                 1.104005                            1.068549      -1.533453       2.338809                    0.998568       2.404774       7.005975       0.451912       1.770604      -0.621601      -0.016147       0.010185       0.004370       0.019584      -0.006381      -0.005462      -0.003538       0.010130      -0.020999      -0.011806      -0.000494       0.012300              1.118395       1.255992      -0.075214      -0.206109       1.013682       0.079567       1.085511           0.000124
           78              H      14.455229       3.658169       6.759045       0.484575       0.376974 0.21965484E+01  0.16311390E+02                                 1.042073                            1.014247      -1.455014       2.434769                    0.999868       2.016490       5.668225       0.469654       1.756215      -0.626814       0.023538      -0.008256      -0.000720       0.024955      -0.006119      -0.000175      -0.005501       0.008224      -0.012810      -0.009855      -0.000121       0.009975              1.053780       1.181104      -0.205671      -0.015216       1.068425       0.014400       0.911810           0.000064
           79              H      10.235434       3.831610       5.562444       0.465483       0.335844 0.19066804E+01  0.13870661E+02                                 1.004237                            0.974304      -1.517887       2.361973                    0.998765       2.328731       6.800235       0.450967       1.866991      -0.608223      -0.009860      -0.004949      -0.007254       0.013203       0.000419      -0.001213       0.003091      -0.000162       0.028363      -0.005779      -0.004404       0.010183              1.021180       1.031034       0.212832       0.038100       1.151018       0.045750       0.881489          -0.000145
           80              H      10.991196       4.875437       6.265051       0.455495       0.343465 0.19617787E+01  0.14304471E+02                                 1.000229                            0.972575      -1.407159       2.401047                    0.999668       2.323258       6.686127       0.464576       1.808121      -0.616073       0.006127       0.009251       0.003681       0.011690       0.009293       0.004189      -0.003346       0.009394      -0.009415      -0.011822      -0.000393       0.012215              1.016103       0.908172       0.071364       0.085394       1.040893       0.196146       1.099243           0.000693
           81              H      11.253755       8.549518       5.126861       0.137932       0.995581 0.76769315E+01  0.75529941E+02                                 1.729029                            1.681996      -1.169146       2.331271                    0.996149       3.665444      10.699944       0.450486       1.381954      -0.686816      -0.003722       0.005856       0.027129       0.028002       0.002016       0.001720      -0.001873       0.023465       0.031824      -0.017354       0.006086       0.011268              1.749469       1.500312      -0.011150       0.062416       1.512410       0.256025       2.235686           0.002931
           82              H      11.865908       8.894808       3.721647       0.163885       1.023264 0.79962218E+01  0.78633046E+02                                 1.717762                            1.688054      -0.849288       2.509019                    0.999096       3.248388       9.155361       0.466087       1.336346      -0.700035       0.018093       0.022306      -0.016787       0.033267       0.006594      -0.000478      -0.006762       0.014848      -0.021803      -0.013118      -0.000864       0.013982              1.716908       1.713085       0.225934      -0.097613       1.752082      -0.298693       1.685557          -0.000227
           83              H       8.362709       7.897126       4.759703       0.157537       0.954196 0.74231209E+01  0.71794342E+02                                 1.643043                            1.628044      -0.835756       2.509590                    0.999047       3.283882       9.238244       0.472961       1.338989      -0.698308      -0.023610       0.015856       0.010743       0.030401      -0.006179      -0.008925      -0.007183       0.012499      -0.019778      -0.016667       0.002612       0.014055              1.640480       1.841900      -0.273158      -0.105988       1.635923       0.011860       1.443617           0.001122
           84              H       9.582664       7.091978       5.323791       0.158948       0.933527 0.70665671E+01  0.68595032E+02                                 1.702602                            1.649669      -1.334823       2.269656                    0.993453       3.674279      10.908991       0.436924       1.444164      -0.674392       0.013703      -0.006162       0.025729       0.029795       0.004101       0.001118      -0.004587       0.012746      -0.001088      -0.009763       0.001996       0.007767              1.732250       1.714355      -0.082219       0.415034       1.465916      -0.211944       2.016478           0.000702
           85              H      10.099077       9.892490       2.782056       0.114418       1.105512 0.88734972E+01  0.90723284E+02                                 1.864103                            1.815389      -1.322608       2.248580                    0.992364       3.953383      11.850165       0.430136       1.392759      -0.683957       0.021490       0.021106      -0.014496       0.033428      -0.001142      -0.000033      -0.002474       0.006965      -0.008147      -0.004975      -0.000066       0.005041              1.884031       1.873626       0.340091      -0.163774       1.962361      -0.271151       1.816107          -0.000141
           86              H       9.041590       9.776333       3.936935       0.118043       1.082736 0.83560899E+01  0.83200744E+02                                 1.775050                            1.714746      -0.892799       2.453819                    0.997614       3.549642      10.114239       0.466181       1.319555      -0.701242      -0.013232       0.017372       0.022680       0.031484      -0.007799       0.000846      -0.000124      -0.006424      -0.018086      -0.006441      -0.005027       0.011467              1.797640       1.516860      -0.136020      -0.190517       1.768431       0.358063       2.107629           0.003028
           87              H       7.611298       8.576568       2.563430       0.115210       0.963994 0.73250203E+01  0.70798415E+02                                 1.655494                            1.614662      -0.963598       2.422342                    0.996794       3.546752      10.061493       0.474795       1.334706      -0.697011      -0.023839      -0.016369       0.017783       0.033949       0.000965      -0.006922       0.005099       0.000246       0.008147      -0.008724      -0.000467       0.009190              1.678894       1.850831       0.331280      -0.190261       1.550530      -0.212834       1.635321          -0.000136
           88              H       7.979751       9.922723       1.842466       0.115827       1.168468 0.93771631E+01  0.95706783E+02                                 1.841320                            1.798304      -0.918827       2.439967                    0.997569       3.564691      10.147583       0.464033       1.293261      -0.707658      -0.010440       0.027133      -0.009482       0.030579      -0.008507       0.002978       0.002786       0.004850       0.029687      -0.014457       0.003828       0.010629              1.857619       1.659841      -0.246923       0.152844       2.161001      -0.287391       1.752015           0.002213
           89              H       9.264982      10.094573       0.153539       0.118116       1.050112 0.86151040E+01  0.87981259E+02                                 1.829348                            1.808493      -1.532531       2.137341                    0.991462       4.217940      12.896589       0.421281       1.423654      -0.675978      -0.010006       0.016142       0.004305       0.019473      -0.000120      -0.004850      -0.007863       0.004353       0.005314      -0.009742       0.000259       0.009483              1.835110       1.588680      -0.150575      -0.036348       2.257091      -0.061692       1.659560           0.002119
           90              H       9.375228       8.910720      15.824510       0.143360       0.907165 0.68541826E+01  0.66095671E+02                                 1.669982                            1.623442      -1.314159       2.260907                    0.994609       3.795377      11.269172       0.440494       1.441946      -0.673958      -0.006537      -0.011531      -0.024679       0.028013       0.002613      -0.002271       0.002625      -0.005693      -0.006124      -0.005648       0.000339       0.005309              1.694068       1.514063       0.108313       0.081219       1.396460       0.100951       2.171682           0.000436
           91              H       7.386455       6.920129       0.949604       0.116816       0.938781 0.71229075E+01  0.69175063E+02                                 1.690539                            1.641152      -1.308305       2.258927                    0.993201       3.847471      11.369861       0.444777       1.417985      -0.678504      -0.017337      -0.021795       0.021818       0.035378       0.005225      -0.000844      -0.002297      -0.002896       0.013323      -0.007687       0.001423       0.006264              1.726252       1.673464       0.243436      -0.143506       1.676906      -0.382645       1.828387           0.000081
           92              H       8.194439       6.979003      16.296809       0.115665       0.955063 0.75944945E+01  0.74048520E+02                                 1.646611                            1.646756      -0.922751       2.445285                    0.997180       3.533479      10.058762       0.469135       1.339032      -0.696639       0.013528      -0.019895      -0.026966       0.036139      -0.000656      -0.006846       0.008310      -0.000019      -0.004328      -0.010897       0.000075       0.010822              1.637911       1.636587      -0.118463      -0.116306       1.520977       0.202531       1.756171           0.000616
           93              H      13.168547       3.693175       1.211621       0.443853       0.406083 0.24182352E+01  0.18510968E+02                                 1.104005                            1.068549      -1.533451       2.338810                    0.998568       2.404774       7.005977       0.451912       1.770606      -0.621601      -0.016147      -0.010185      -0.004369       0.019585       0.006381       0.005462      -0.003538       0.010130      -0.020999      -0.011806      -0.000494       0.012300              1.118395       1.255992       0.075214       0.206109       1.013682       0.079567       1.085511           0.000124
           94              H      14.455229       4.297831       1.585455       0.484575       0.376974 0.21965519E+01  0.16311421E+02                                 1.042074                            1.014247      -1.455012       2.434770                    0.999868       2.016491       5.668227       0.469654       1.756214      -0.626814       0.023538       0.008256       0.000720       0.024954       0.006119       0.000175      -0.005501       0.008224      -0.012810      -0.009855      -0.000121       0.009975              1.053780       1.181104       0.205671       0.015216       1.068425       0.014400       0.911810           0.000064
           95              H      10.235434       4.124390       2.782056       0.465484       0.335845 0.19066896E+01  0.13870744E+02                                 1.004239                            0.974306      -1.517897       2.361968                    0.998765       2.328736       6.800252       0.450967       1.866988      -0.608223      -0.009860       0.004949       0.007254       0.013203      -0.000419       0.001213       0.003091      -0.000162       0.028363      -0.005779      -0.004404       0.010183              1.021182       1.031035      -0.212832      -0.038100       1.151020       0.045751       0.881491          -0.000145
           96              H      10.991196       3.080563       2.079449       0.455495       0.343466 0.19617817E+01  0.14304495E+02                                 1.000229                            0.972575      -1.407155       2.401048                    0.999668       2.323258       6.686123       0.464577       1.808118      -0.616073       0.006127      -0.009251      -0.003681       0.011690      -0.009293      -0.004189      -0.003346       0.009394      -0.009414      -0.011822      -0.000393       0.012214              1.016103       0.908172      -0.071364      -0.085394       1.040893       0.196146       1.099243           0.000693
           97              H      11.253755      15.318482       3.217639       0.137932       0.995584 0.76769611E+01  0.75530312E+02                                 1.729033                            1.682000      -1.169152       2.331268                    0.996149       3.665451      10.699973       0.450485       1.381954      -0.686816      -0.003722      -0.005856      -0.027129       0.028002      -0.002016      -0.001720      -0.001873       0.023465       0.031824      -0.017354       0.006086       0.011268              1.749473       1.500315       0.011150      -0.062417       1.512413       0.256026       2.235692           0.002932
           98              H      11.865908      14.973192       4.622853       0.163887       1.023258 0.79961569E+01  0.78632240E+02                                 1.717754                            1.688046      -0.849282       2.509023                    0.999096       3.248376       9.155314       0.466088       1.336345      -0.700035       0.018093      -0.022306       0.016787       0.033267      -0.006593       0.000478      -0.006761       0.014849      -0.021802      -0.013117      -0.000864       0.013982              1.716900       1.713077      -0.225932       0.097612       1.752073      -0.298691       1.685549          -0.000227
           99              H       8.362709       0.058874       3.584797       0.157537       0.954194 0.74231027E+01  0.71794129E+02                                 1.643042                            1.628043      -0.835757       2.509591                    0.999047       3.283878       9.238233       0.472961       1.338990      -0.698308      -0.023610      -0.015856      -0.010743       0.030401       0.006179       0.008925      -0.007183       0.012499      -0.019778      -0.016667       0.002612       0.014055              1.640479       1.841898       0.273158       0.105988       1.635922       0.011860       1.443616           0.001122
          100              H       9.582664       0.864022       3.020709       0.158948       0.933528 0.70665719E+01  0.68595086E+02                                 1.702602                            1.649669      -1.334822       2.269656                    0.993453       3.674278      10.908986       0.436924       1.444163      -0.674392       0.013703       0.006162      -0.025729       0.029795      -0.004101      -0.001118      -0.004587       0.012746      -0.001088      -0.009763       0.001996       0.007767              1.732250       1.714355       0.082219      -0.415034       1.465916      -0.211944       2.016478           0.000702
          101              H      10.099077      13.975510       5.562444       0.114419       1.105512 0.88734945E+01  0.90723245E+02                                 1.864102                            1.815389      -1.322608       2.248580                    0.992364       3.953382      11.850159       0.430137       1.392758      -0.683958       0.021490      -0.021106       0.014496       0.033428       0.001142       0.000033      -0.002474       0.006965      -0.008147      -0.004975      -0.000066       0.005041              1.884030       1.873624      -0.340091       0.163774       1.962360      -0.271151       1.816106          -0.000140
          102              H       9.041590      14.091667       4.407565       0.118043       1.082736 0.83560835E+01  0.83200668E+02                                 1.775049                            1.714745      -0.892800       2.453819                    0.997614       3.549640      10.114234       0.466181       1.319556      -0.701242      -0.013232      -0.017372      -0.022680       0.031484       0.007799      -0.000846      -0.000124      -0.006424      -0.018086      -0.006441      -0.005027       0.011467              1.797640       1.516860       0.136020       0.190517       1.768431       0.358064       2.107629           0.003028
          103              H       7.611298      15.291432       5.781070       0.115212       0.963989 0.73249714E+01  0.70797829E+02                                 1.655489                            1.614657      -0.963595       2.422344                    0.996794       3.546740      10.061453       0.474795       1.334707      -0.697010      -0.023840       0.016369      -0.017783       0.033949      -0.000965       0.006922       0.005099       0.000246       0.008147      -0.008724      -0.000467       0.009190              1.678889       1.850825      -0.331278       0.190260       1.550525      -0.212833       1.635315          -0.000136
          104              H       7.979751      13.945277       6.502034       0.115828       1.168464 0.93771268E+01  0.95706331E+02                                 1.841318                            1.798302      -0.918828       2.439967                    0.997569       3.564685      10.147566       0.464033       1.293262      -0.707658      -0.010441      -0.027133       0.009483       0.030580       0.008507      -0.002978       0.002786       0.004850       0.029688      -0.014457       0.003828       0.010629              1.857616       1.659839       0.246923      -0.152844       2.160998      -0.287390       1.752012           0.002212
          105              H       9.264982      13.773427       8.190961       0.118117       1.050107 0.86150514E+01  0.87980591E+02                                 1.829343                            1.808488      -1.532529       2.137343                    0.991462       4.217928      12.896544       0.421282       1.423654      -0.675978      -0.010006      -0.016142      -0.004305       0.019473       0.000120       0.004850      -0.007863       0.004353       0.005314      -0.009742       0.000259       0.009483              1.835105       1.588675       0.150574       0.036348       2.257085      -0.061692       1.659555           0.002119
          106              H       9.375228      14.957280       9.208990       0.143361       0.907163 0.68541569E+01  0.66095367E+02                                 1.669980                            1.623439      -1.314161       2.260907                    0.994609       3.795370      11.269150       0.440494       1.441947      -0.673957      -0.006538       0.011531       0.024678       0.028013      -0.002613       0.002271       0.002625      -0.005693      -0.006124      -0.005648       0.000339       0.005309              1.694066       1.514061      -0.108312      -0.081219       1.396457       0.100951       2.171679           0.000436
          107              H       7.386455       1.035871       7.394896       0.116816       0.938780 0.71228932E+01  0.69174880E+02                                 1.690537                            1.641150      -1.308300       2.258930                    0.993201       3.847465      11.369835       0.444777       1.417985      -0.678504      -0.017338       0.021795      -0.021818       0.035378      -0.005225       0.000844      -0.002297      -0.002896       0.013323      -0.007687       0.001423       0.006264              1.726250       1.673462      -0.243437       0.143507       1.676904      -0.382644       1.828385           0.000081
          108              H       8.194439       0.976997       8.736691       0.115665       0.955065 0.75945126E+01  0.74048735E+02                                 1.646613                            1.646757      -0.922749       2.445286                    0.997180       3.533482      10.058771       0.469135       1.339031      -0.696639       0.013528       0.019895       0.026966       0.036138       0.000656       0.006846       0.008310      -0.000020      -0.004329      -0.010897       0.000075       0.010821              1.637913       1.636588       0.118463       0.116306       1.520978       0.202532       1.756173           0.000615
          109              H       8.590453      11.649175      15.477379       0.443853       0.406083 0.24182302E+01  0.18510917E+02                                 1.104003                            1.068548      -1.533453       2.338810                    0.998568       2.404770       7.005960       0.451912       1.770604      -0.621601       0.016147      -0.010185       0.004369       0.019584      -0.006381       0.005462       0.003538       0.010130      -0.020999      -0.011806      -0.000494       0.012300              1.118394       1.255990      -0.075214       0.206109       1.013681      -0.079566       1.085510           0.000124
          110              H       7.303771      12.253831      15.103545       0.484575       0.376973 0.21965420E+01  0.16311325E+02                                 1.042071                            1.014244      -1.455013       2.434770                    0.999868       2.016485       5.668202       0.469655       1.756212      -0.626815      -0.023538       0.008257      -0.000720       0.024954      -0.006119       0.000175       0.005501       0.008224      -0.012810      -0.009855      -0.000121       0.009975              1.053777       1.181101      -0.205670       0.015216       1.068422      -0.014400       0.911808           0.000064
          111              H      11.523566      12.080390      13.906944       0.465483       0.335844 0.19066825E+01  0.13870681E+02                                 1.004238                            0.974305      -1.517891       2.361972                    0.998765       2.328733       6.800243       0.450967       1.866991      -0.608223       0.009860       0.004949      -0.007254       0.013204       0.000419       0.001213      -0.003091      -0.000162       0.028363      -0.005779      -0.004404       0.010183              1.021181       1.031034       0.212832      -0.038100       1.151018      -0.045751       0.881490          -0.000145
          112              H      10.767804      11.036563      14.609551       0.455494       0.343466 0.19617821E+01  0.14304500E+02                                 1.000229                            0.972575      -1.407156       2.401047                    0.999668       2.323259       6.686128       0.464576       1.808119      -0.616073      -0.006127      -0.009251       0.003680       0.011690       0.009293      -0.004189       0.003347       0.009394      -0.009415      -0.011822      -0.000393       0.012215              1.016104       0.908173       0.071364      -0.085394       1.040894      -0.196147       1.099244           0.000693
          113              H      10.505245       7.362482      13.471361       0.137931       0.995587 0.76769882E+01  0.75530637E+02                                 1.729035                            1.682002      -1.169151       2.331268                    0.996149       3.665458      10.699994       0.450485       1.381953      -0.686816       0.003722      -0.005856       0.027129       0.028002       0.002016      -0.001720       0.001873       0.023465       0.031824      -0.017354       0.006086       0.011268              1.749476       1.500317      -0.011150      -0.062416       1.512414      -0.256026       2.235696           0.002931
          114              H       9.893092       7.017192      12.066147       0.163885       1.023271 0.79962893E+01  0.78633896E+02                                 1.717771                            1.688062      -0.849298       2.509014                    0.999096       3.248401       9.155416       0.466085       1.336348      -0.700034      -0.018093      -0.022305      -0.016787       0.033267       0.006593       0.000478       0.006761       0.014849      -0.021803      -0.013118      -0.000864       0.013982              1.716917       1.713094       0.225936       0.097614       1.752091       0.298696       1.685565          -0.000227
          115              H      13.396291       8.014874      13.104203       0.157536       0.954201 0.74231702E+01  0.71794941E+02                                 1.643048                            1.628049      -0.835761       2.509587                    0.999047       3.283893       9.238284       0.472960       1.338989      -0.698308       0.023610      -0.015856       0.010743       0.030401      -0.006179       0.008925       0.007183       0.012499      -0.019778      -0.016667       0.002612       0.014055              1.640485       1.841906      -0.273159       0.105989       1.635928      -0.011860       1.443622           0.001122
          116              H      12.176336       8.820022      13.668291       0.158948       0.933531 0.70666055E+01  0.68595493E+02                                 1.702605                            1.649673      -1.334825       2.269654                    0.993453       3.674288      10.909022       0.436923       1.444162      -0.674392      -0.013703       0.006162       0.025729       0.029795       0.004101      -0.001118       0.004587       0.012746      -0.001089      -0.009763       0.001996       0.007767              1.732254       1.714359      -0.082220      -0.415036       1.465919       0.211945       2.016482           0.000702
          117              H      11.659923       6.019510      11.126556       0.114418       1.105516 0.88735368E+01  0.90723794E+02                                 1.864107                            1.815393      -1.322613       2.248577                    0.992364       3.953393      11.850203       0.430136       1.392759      -0.683957      -0.021490      -0.021106      -0.014497       0.033428      -0.001142       0.000033       0.002474       0.006964      -0.008147      -0.004975      -0.000066       0.005041              1.884035       1.873630       0.340092       0.163775       1.962365       0.271152       1.816111          -0.000140
          118              H      12.717410       6.135667      12.281435       0.118042       1.082741 0.83561347E+01  0.83201305E+02                                 1.775055                            1.714750      -0.892801       2.453817                    0.997614       3.549651      10.114273       0.466180       1.319555      -0.701242       0.013232      -0.017372       0.022680       0.031484      -0.007799      -0.000846       0.000124      -0.006424      -0.018086      -0.006441      -0.005027       0.011467              1.797645       1.516864      -0.136021       0.190517       1.768436      -0.358065       2.107636           0.003028
          119              H      14.147702       7.335432      10.907930       0.115210       0.963998 0.73250570E+01  0.70798861E+02                                 1.655498                            1.614666      -0.963602       2.422339                    0.996794       3.546761      10.061526       0.474794       1.334706      -0.697011       0.023839       0.016369       0.017783       0.033949       0.000965       0.006922      -0.005099       0.000245       0.008147      -0.008724      -0.000467       0.009190              1.678898       1.850836       0.331281       0.190261       1.550534       0.212835       1.635325          -0.000136
          120              H      13.779249       5.989277      10.186966       0.115827       1.168474 0.93772252E+01  0.95707581E+02                                 1.841326                            1.798310      -0.918833       2.439964                    0.997569       3.564703      10.147628       0.464032       1.293261      -0.707658       0.010440      -0.027133      -0.009482       0.030579      -0.008507      -0.002978      -0.002786       0.004850       0.029688      -0.014457       0.003828       0.010629              1.857625       1.659846      -0.246924      -0.152845       2.161009       0.287392       1.752021           0.002213
          121              H      12.494018       5.817427       8.498039       0.118116       1.050113 0.86151151E+01  0.87981398E+02                                 1.829349                            1.808493      -1.532531       2.137341                    0.991462       4.217943      12.896598       0.421281       1.423653      -0.675978       0.010006      -0.016142       0.004305       0.019473      -0.000120       0.004850       0.007863       0.004353       0.005314      -0.009742       0.000259       0.009483              1.835111       1.588681      -0.150575       0.036348       2.257091       0.061692       1.659560           0.002119
          122              H      12.383772       7.001280       7.480010       0.143360       0.907167 0.68542007E+01  0.66095883E+02                                 1.669984                            1.623443      -1.314160       2.260907                    0.994609       3.795381      11.269184       0.440494       1.441945      -0.673958       0.006537       0.011531      -0.024678       0.028013       0.002613       0.002271      -0.002625      -0.005693      -0.006124      -0.005648       0.000339       0.005309              1.694070       1.514064       0.108313      -0.081219       1.396461      -0.100952       2.171684           0.000436
          123              H      14.372545       8.991871       9.294104       0.116815       0.938786 0.71229546E+01  0.69175640E+02                                 1.690545                            1.641158      -1.308309       2.258924                    0.993201       3.847485      11.369915       0.444776       1.417985      -0.678504       0.017337       0.021795       0.021817       0.035378       0.005225       0.000844       0.002296      -0.002896       0.013323      -0.007687       0.001423       0.006264              1.726259       1.673470       0.243438       0.143507       1.676912       0.382647       1.828394           0.000081
          124              H      13.564561       8.932997       7.952309       0.115665       0.955066 0.75945267E+01  0.74048912E+02                                 1.646614                            1.646759      -0.922753       2.445284                    0.997180       3.533486      10.058787       0.469135       1.339031      -0.696639      -0.013528       0.019895      -0.026966       0.036139      -0.000656       0.006846      -0.008310      -0.000019      -0.004328      -0.010897       0.000075       0.010822              1.637915       1.636590      -0.118463       0.116306       1.520979      -0.202531       1.756174           0.000615
          125              H       8.590453      12.218825       9.556121       0.443853       0.406083 0.24182327E+01  0.18510947E+02                                 1.104005                            1.068549      -1.533450       2.338811                    0.998568       2.404774       7.005980       0.451911       1.770608      -0.621601       0.016147       0.010185      -0.004370       0.019584       0.006381      -0.005462       0.003538       0.010130      -0.020999      -0.011806      -0.000494       0.012300              1.118395       1.255992       0.075214      -0.206109       1.013682      -0.079567       1.085511           0.000124
          126              H       7.303771      11.614169       9.929955       0.484575       0.376974 0.21965548E+01  0.16311451E+02                                 1.042075                            1.014248      -1.455013       2.434769                    0.999868       2.016493       5.668237       0.469654       1.756216      -0.626814      -0.023538      -0.008256       0.000720       0.024954       0.006119      -0.000175       0.005501       0.008224      -0.012810      -0.009855      -0.000121       0.009975              1.053781       1.181106       0.205671      -0.015216       1.068427      -0.014400       0.911811           0.000064
          127              H      11.523566      11.787610      11.126556       0.465484       0.335846 0.19066948E+01  0.13870790E+02                                 1.004240                            0.974306      -1.517899       2.361967                    0.998765       2.328738       6.800257       0.450967       1.866986      -0.608224       0.009860      -0.004949       0.007254       0.013203      -0.000419      -0.001213      -0.003091      -0.000162       0.028363      -0.005779      -0.004404       0.010183              1.021183       1.031036      -0.212832       0.038100       1.151021      -0.045751       0.881492          -0.000145
          128              H      10.767804      12.831437      10.423949       0.455495       0.343466 0.19617819E+01  0.14304499E+02                                 1.000229                            0.972576      -1.407156       2.401048                    0.999668       2.323259       6.686130       0.464576       1.808120      -0.616073      -0.006127       0.009251      -0.003681       0.011690      -0.009293       0.004189       0.003346       0.009394      -0.009414      -0.011822      -0.000393       0.012214              1.016103       0.908173      -0.071364       0.085394       1.040894      -0.196146       1.099244           0.000693
          129              H      10.505245       0.593518      11.562139       0.137932       0.995582 0.76769406E+01  0.75530062E+02                                 1.729031                            1.681998      -1.169150       2.331269                    0.996149       3.665447      10.699959       0.450485       1.381955      -0.686816       0.003722       0.005856      -0.027129       0.028002      -0.002016       0.001720       0.001873       0.023465       0.031824      -0.017354       0.006086       0.011268              1.749471       1.500314       0.011150       0.062417       1.512411      -0.256026       2.235689           0.002932
          130              H       9.893092       0.938808      12.967353       0.163887       1.023257 0.79961533E+01  0.78632209E+02                                 1.717755                            1.688047      -0.849282       2.509023                    0.999096       3.248376       9.155319       0.466088       1.336347      -0.700034      -0.018093       0.022306       0.016787       0.033267      -0.006593      -0.000478       0.006761       0.014848      -0.021802      -0.013117      -0.000864       0.013982              1.716901       1.713078      -0.225933      -0.097612       1.752074       0.298691       1.685550          -0.000227
          131              H      13.396291      15.853126      11.929297       0.157537       0.954193 0.74230861E+01  0.71793925E+02                                 1.643040                            1.628041      -0.835754       2.509592                    0.999047       3.283875       9.238221       0.472961       1.338990      -0.698308       0.023610       0.015856      -0.010743       0.030401       0.006179      -0.008925       0.007183       0.012499      -0.019778      -0.016667       0.002612       0.014055              1.640477       1.841896       0.273157      -0.105988       1.635920      -0.011860       1.443615           0.001122
          132              H      12.176336      15.047978      11.365209       0.158948       0.933527 0.70665674E+01  0.68595028E+02                                 1.702601                            1.649669      -1.334820       2.269657                    0.993453       3.674277      10.908980       0.436924       1.444163      -0.674392      -0.013703      -0.006162      -0.025729       0.029795      -0.004101       0.001118       0.004587       0.012746      -0.001088      -0.009763       0.001996       0.007767              1.732249       1.714354       0.082219       0.415034       1.465915       0.211944       2.016477           0.000702
          133              H      11.659923       1.936490      13.906944       0.114418       1.105509 0.88734646E+01  0.90722860E+02                                 1.864099                            1.815386      -1.322604       2.248582                    0.992364       3.953376      11.850135       0.430137       1.392759      -0.683957      -0.021490       0.021106       0.014496       0.033428       0.001142      -0.000033       0.002474       0.006965      -0.008147      -0.004975      -0.000066       0.005041              1.884027       1.873621      -0.340090      -0.163774       1.962357       0.271150       1.816104          -0.000140
          134              H      12.717410       1.820333      12.752065       0.118043       1.082734 0.83560645E+01  0.83200431E+02                                 1.775047                            1.714743      -0.892797       2.453820                    0.997614       3.549637      10.114222       0.466181       1.319556      -0.701242       0.013232       0.017372      -0.022680       0.031484       0.007799       0.000846       0.000124      -0.006423      -0.018086      -0.006441      -0.005027       0.011467              1.797638       1.516858       0.136020      -0.190516       1.768429      -0.358063       2.107626           0.003028
          135              H      14.147702       0.620568      14.125570       0.115212       0.963988 0.73249606E+01  0.70797696E+02                                 1.655487                            1.614656      -0.963595       2.422345                    0.996794       3.546738      10.061444       0.474795       1.334707      -0.697010       0.023840      -0.016369      -0.017783       0.033949      -0.000965      -0.006922      -0.005099       0.000245       0.008147      -0.008724      -0.000467       0.009190              1.678887       1.850823      -0.331278      -0.190259       1.550523       0.212833       1.635314          -0.000136
          136              H      13.779249       1.966723      14.846534       0.115828       1.168464 0.93771213E+01  0.95706248E+02                                 1.841316                            1.798300      -0.918827       2.439968                    0.997569       3.564685      10.147560       0.464033       1.293261      -0.707658       0.010440       0.027133       0.009482       0.030580       0.008507       0.002978      -0.002786       0.004850       0.029688      -0.014457       0.003828       0.010629              1.857615       1.659837       0.246922       0.152843       2.160995       0.287390       1.752011           0.002213
          137              H      12.494018       2.138573      16.535461       0.118117       1.050106 0.86150421E+01  0.87980473E+02                                 1.829342                            1.808487      -1.532529       2.137343                    0.991462       4.217926      12.896537       0.421282       1.423655      -0.675978       0.010006       0.016142      -0.004305       0.019473       0.000120      -0.004850       0.007863       0.004353       0.005314      -0.009742       0.000259       0.009483              1.835104       1.588675       0.150574      -0.036348       2.257083       0.061692       1.659555           0.002119
          138              H      12.383772       0.954720       0.864490       0.143361       0.907163 0.68541610E+01  0.66095414E+02                                 1.669980                            1.623439      -1.314160       2.260908                    0.994609       3.795371      11.269152       0.440494       1.441946      -0.673958       0.006538      -0.011531       0.024678       0.028013      -0.002613      -0.002271      -0.002625      -0.005693      -0.006124      -0.005648       0.000339       0.005309              1.694066       1.514061      -0.108312       0.081219       1.396458      -0.100951       2.171679           0.000437
          139              H      14.372545      14.876129      15.739396       0.116816       0.938779 0.71228852E+01  0.69174789E+02                                 1.690537                            1.641150      -1.308300       2.258929                    0.993201       3.847464      11.369834       0.444777       1.417986      -0.678504       0.017338      -0.021795      -0.021818       0.035379      -0.005225      -0.000844       0.002297      -0.002896       0.013324      -0.007687       0.001423       0.006264              1.726250       1.673461      -0.243436      -0.143506       1.676904       0.382644       1.828384           0.000081
          140              H      13.564561      14.935003       0.392191       0.115665       0.955063 0.75945014E+01  0.74048607E+02                                 1.646612                            1.646757      -0.922750       2.445286                    0.997180       3.533481      10.058770       0.469135       1.339032      -0.696639      -0.013528      -0.019895       0.026966       0.036139       0.000656      -0.006846      -0.008310      -0.000020      -0.004329      -0.010897       0.000075       0.010822              1.637912       1.636588       0.118463      -0.116306       1.520978      -0.202531       1.756172           0.000615
          141              C       2.413798       8.982324      12.471690       0.642311      20.413448 0.23987619E+03  0.49299739E+04                                 6.962856                            5.551291      -0.016415       2.060140                    0.999450      21.863287      61.557736       0.618609       0.481762      -1.011648      -0.022719       0.019524       0.019667       0.035834       0.059806      -0.064659      -0.024061       0.077539      -0.050336      -0.067779      -0.047383       0.115162              7.854665       8.065942      -2.456851       3.326741       7.369760      -0.230807       8.128293           0.001360
          142              C       3.147802       7.679131      12.471690      -0.281810      27.811756 0.44243459E+03  0.10522254E+05                                 8.099433                            7.036465      -0.282996       1.901990                    0.996647      30.440685      90.098328       0.613699       0.419654      -1.054576       0.069149      -0.000521       0.035878       0.077904       0.020795       0.022859      -0.008784       0.119652      -0.060587      -0.057784      -0.020230       0.078014              8.825546      10.245179      -1.505871       2.248257       8.207092      -0.426416       8.024366           0.000964
          143              C       5.409287       8.597254      12.176294      -0.292828      27.241621 0.45949944E+03  0.11021780E+05                                 7.982466                            7.176088      -0.366919       1.877503                    0.995061      30.594598      90.666654       0.607600       0.420264      -1.055170      -0.047118      -0.046496       0.038430       0.076543       0.023597      -0.047569      -0.051158       0.051684       0.009264      -0.066900      -0.019038       0.085938              8.471838       8.647577       2.068428      -0.083239       9.136189      -0.767653       7.631749           0.002903
          144              C       5.976472       9.874987      12.773761       0.660945      19.690593 0.23805337E+03  0.49001711E+04                                 6.875575                            5.599329      -0.114901       2.031002                    0.999556      21.976246      62.630383       0.602477       0.493888      -1.001896       0.023192       0.042502       0.010205       0.049481      -0.057279       0.050824      -0.015961       0.008865      -0.037328      -0.065870      -0.021840       0.087710              7.604594       7.751355       2.911119      -2.125605       7.675073      -0.367504       7.387355           0.001912
          145              C       5.090155       6.590750      13.523097      -0.137370      25.408580 0.39596059E+03  0.92187708E+04                                 7.807255                            6.769830      -0.408289       1.871034                    0.997358      29.463264      88.126117       0.606108       0.434045      -1.038978       0.018984       0.060746       0.018902       0.066391      -0.024942       0.037045      -0.028293      -0.007823      -0.063987      -0.048682      -0.012726       0.061408              8.532874       7.501737      -0.671965       2.049684       8.526060      -0.947310       9.570826           0.003086
          146              C       6.170852       6.837386      14.537788      -0.130990      24.150795 0.39346307E+03  0.91155357E+04                                 7.488814                            6.719286      -0.291598       1.911908                    0.997468      28.942171      85.413790       0.614404       0.430302      -1.044727      -0.068915       0.018226       0.008896       0.071838       0.007005      -0.014785       0.040321       0.017431       0.122505      -0.051560      -0.009238       0.060798              8.022106       7.792454       0.064624       1.681774       6.337566      -0.155901       9.936297           0.003422
          147              C       4.917534       6.724411      16.648946      -0.308198      28.898215 0.47952013E+03  0.11658525E+05                                 8.298562                            7.321939      -0.428222       1.840328                    0.996724      31.720594      95.527431       0.600887       0.419253      -1.052796       0.044104       0.054407      -0.053611       0.088201       0.019923      -0.035662      -0.011077      -0.028370       0.081702      -0.049013      -0.002829       0.051842              8.952707      10.570973       1.519221      -1.066550       7.525185      -1.768589       8.761963           0.004481
          148              C       3.421965       6.729185      16.480387       0.625815      22.920337 0.25453035E+03  0.53262759E+04                                 7.567909                            5.795168      -0.188743       1.995623                    0.999626      22.623334      64.949018       0.591559       0.494793      -1.001713      -0.045027       0.005059      -0.004123       0.045498      -0.011497       0.001108       0.083809      -0.052598      -0.004133      -0.073630      -0.024702       0.098332              8.666608       8.793217       0.836672      -0.598496       7.608934      -4.430669       9.597672           0.000906
          149              C       6.711926       8.391989      16.383591      -0.140278      26.736856 0.41866698E+03  0.98464437E+04                                 8.030035                            6.941359      -0.340338       1.892178                    0.997136      29.384392      87.236467       0.603454       0.431570      -1.044460      -0.000716      -0.081953       0.003548       0.082033       0.023066       0.012828       0.023084      -0.012686      -0.061055      -0.031561      -0.013086       0.044647              8.995512      11.845986       0.806413       3.096578       6.765435      -0.388043       8.375115           0.007907
          150              C       3.294313      10.455775       0.433914       0.335200      33.048851 0.37407396E+03  0.85502376E+04                                 9.364051                            6.972702       0.063268       2.027204                    0.999701      26.276446      76.810976       0.549806       0.487389      -1.013556      -0.002553       0.001063       0.022534       0.022703       0.046714       0.065673      -0.057138      -0.021201      -0.196549      -0.130916       0.050057       0.080859             10.481456       7.646098      -2.887365      -4.345382       9.067375       4.578943      14.730896          -0.002651
          151              C       2.413798      14.885676      12.561810       0.642310      20.413567 0.23987780E+03  0.49300166E+04                                 6.962888                            5.551314      -0.016425       2.060135                    0.999450      21.863378      61.558108       0.618607       0.481762      -1.011648      -0.022719      -0.019523      -0.019666       0.035834      -0.059806       0.064659      -0.024062       0.077540      -0.050337      -0.067778      -0.047384       0.115162              7.854701       8.065975       2.456871      -3.326750       7.369809      -0.230808       8.128319           0.001360
          152              C       3.147802       0.276869      12.561810      -0.281812      27.811866 0.44243651E+03  0.10522314E+05                                 8.099456                            7.036481      -0.282998       1.901988                    0.996647      30.440793      90.098771       0.613698       0.419654      -1.054576       0.069149       0.000520      -0.035879       0.077904      -0.020795      -0.022859      -0.008784       0.119651      -0.060583      -0.057783      -0.020229       0.078013              8.825572      10.245216       1.505883      -2.248253       8.207129      -0.426434       8.024372           0.000965
          153              C       5.409287      15.270746      12.857206      -0.292829      27.241736 0.45950154E+03  0.11021845E+05                                 7.982493                            7.176107      -0.366921       1.877501                    0.995061      30.594695      90.667056       0.607598       0.420264      -1.055169      -0.047118       0.046495      -0.038431       0.076543      -0.023596       0.047568      -0.051157       0.051686       0.009264      -0.066900      -0.019036       0.085936              8.471870       8.647615      -2.068447       0.083233       9.136237      -0.767659       7.631759           0.002904
          154              C       5.976472      13.993013      12.259739       0.660942      19.690756 0.23805574E+03  0.49002327E+04                                 6.875611                            5.599356      -0.114911       2.030996                    0.999556      21.976373      62.630844       0.602475       0.493888      -1.001896       0.023193      -0.042501      -0.010204       0.049481       0.057278      -0.050824      -0.015962       0.008866      -0.037331      -0.065868      -0.021842       0.087710              7.604634       7.751394      -2.911137       2.125607       7.675121      -0.367497       7.387386           0.001912
          155              C       5.090155       1.365250      11.510403      -0.137370      25.408668 0.39596208E+03  0.92188156E+04                                 7.807273                            6.769842      -0.408284       1.871034                    0.997358      29.463359      88.126493       0.606108       0.434045      -1.038978       0.018984      -0.060747      -0.018904       0.066392       0.024942      -0.037044      -0.028293      -0.007822      -0.063983      -0.048680      -0.012727       0.061407              8.532897       7.501768       0.671966      -2.049691       8.526077      -0.947332       9.570846           0.003086
          156              C       6.170852       1.118614      10.495712      -0.130993      24.151067 0.39346825E+03  0.91156848E+04                                 7.488873                            6.719333      -0.291592       1.911907                    0.997468      28.942341      85.414401       0.614402       0.430303      -1.044726      -0.068916      -0.018225      -0.008895       0.071838      -0.007006       0.014784       0.040320       0.017431       0.122502      -0.051559      -0.009237       0.060795              8.022173       7.792522      -0.064635      -1.681799       6.337606      -0.155904       9.936392           0.003423
          157              C       4.917534       1.231589       8.384554      -0.308200      28.898463 0.47952508E+03  0.11658676E+05                                 8.298618                            7.321987      -0.428220       1.840326                    0.996724      31.720744      95.528040       0.600884       0.419255      -1.052795       0.044101      -0.054406       0.053610       0.088198      -0.019923       0.035662      -0.011076      -0.028372       0.081705      -0.049013      -0.002828       0.051842              8.952767      10.571088      -1.519236       1.066554       7.525213      -1.768582       8.762000           0.004484
          158              C       3.421965       1.226815       8.553112       0.625811      22.920796 0.25453641E+03  0.53264405E+04                                 7.568026                            5.795250      -0.188796       1.995600                    0.999626      22.623705      64.950558       0.591552       0.494796      -1.001710      -0.045024      -0.005059       0.004122       0.045495       0.011495      -0.001107       0.083809      -0.052599      -0.004131      -0.073629      -0.024704       0.098333              8.666744       8.793357      -0.836681       0.598500       7.609049      -4.430743       9.597824           0.000909
          159              C       6.711926      15.476011       8.649909      -0.140284      26.737182 0.41867358E+03  0.98466379E+04                                 8.030103                            6.941420      -0.340339       1.892174                    0.997136      29.384604      87.237282       0.603450       0.431571      -1.044460      -0.000715       0.081952      -0.003548       0.082032      -0.023065      -0.012827       0.023083      -0.012686      -0.061057      -0.031561      -0.013084       0.044646              8.995588      11.846087      -0.806424      -3.096599       6.765496      -0.388051       8.375183           0.007908
          160              C       3.294313      13.412225       7.910586       0.335194      33.049038 0.37407721E+03  0.85503330E+04                                 9.364088                            6.972736       0.063251       2.027196                    0.999701      26.276584      76.811542       0.549804       0.487390      -1.013556      -0.002555      -0.001062      -0.022537       0.022706      -0.046713      -0.065672      -0.057138      -0.021200      -0.196549      -0.130916       0.050057       0.080858             10.481491       7.646126       2.887374       4.345388       9.067412       4.578948      14.730935          -0.002651
          161              C       4.839202       6.929676       4.127190       0.642311      20.413510 0.23987702E+03  0.49299964E+04                                 6.962874                            5.551304      -0.016425       2.060136                    0.999450      21.863340      61.557963       0.618608       0.481762      -1.011648       0.022719      -0.019523       0.019667       0.035835       0.059806       0.064659       0.024062       0.077540      -0.050338      -0.067778      -0.047384       0.115163              7.854686       8.065962      -2.456863      -3.326744       7.369789       0.230806       8.128305           0.001359
          162              C       4.105198       8.232869       4.127190      -0.281811      27.811824 0.44243571E+03  0.10522290E+05                                 8.099449                            7.036475      -0.282999       1.901988                    0.996647      30.440762      90.098658       0.613698       0.419654      -1.054576      -0.069149       0.000521       0.035879       0.077905       0.020795      -0.022859       0.008784       0.119651      -0.060586      -0.057783      -0.020230       0.078013              8.825565      10.245206      -1.505880      -2.248257       8.207114       0.426425       8.024375           0.000965
          163              C       1.843713       7.314746       3.831794      -0.292828      27.241683 0.45950056E+03  0.11021815E+05                                 7.982482                            7.176099      -0.366922       1.877501                    0.995061      30.594664      90.666943       0.607599       0.420264      -1.055169       0.047118       0.046495       0.038431       0.076543       0.023596       0.047568       0.051158       0.051685       0.009263      -0.066901      -0.019036       0.085937              8.471858       8.647601       2.068440       0.083235       9.136219       0.767656       7.631753           0.002903
          164              C       1.276528       6.037013       4.429261       0.660943      19.690675 0.23805456E+03  0.49002025E+04                                 6.875595                            5.599344      -0.114910       2.030998                    0.999556      21.976314      62.630643       0.602476       0.493889      -1.001896      -0.023193      -0.042501       0.010204       0.049481      -0.057279      -0.050824       0.015962       0.008865      -0.037331      -0.065869      -0.021841       0.087710              7.604616       7.751377       2.911129       2.125604       7.675101       0.367497       7.387370           0.001913
          165              C       2.162845       9.321250       5.178597      -0.137370      25.408621 0.39596121E+03  0.92187898E+04                                 7.807264                            6.769834      -0.408286       1.871034                    0.997358      29.463311      88.126304       0.606108       0.434045      -1.038978      -0.018984      -0.060747       0.018903       0.066392      -0.024942      -0.037044       0.028293      -0.007823      -0.063985      -0.048681      -0.012727       0.061408              8.532887       7.501753      -0.671965      -2.049690       8.526068       0.947326       9.570839           0.003086
          166              C       1.082148       9.074614       6.193288      -0.130992      24.150945 0.39346590E+03  0.91156174E+04                                 7.488848                            6.719313      -0.291598       1.911907                    0.997468      28.942260      85.414118       0.614403       0.430303      -1.044726       0.068915      -0.018226       0.008895       0.071838       0.007006       0.014784      -0.040320       0.017432       0.122504      -0.051559      -0.009237       0.060796              8.022145       7.792492       0.064630      -1.681791       6.337587       0.155903       9.936358           0.003423
          167              C       2.335466       9.187589       8.304446      -0.308199      28.898357 0.47952298E+03  0.11658612E+05                                 8.298595                            7.321967      -0.428223       1.840326                    0.996724      31.720686      95.527816       0.600885       0.419254      -1.052795      -0.044103      -0.054406      -0.053611       0.088200       0.019923       0.035662       0.011076      -0.028371       0.081702      -0.049013      -0.002829       0.051841              8.952743      10.571039       1.519232       1.066554       7.525201       1.768585       8.761988           0.004482
          168              C       3.831035       9.182815       8.135888       0.625813      22.920534 0.25453299E+03  0.53263478E+04                                 7.567960                            5.795205      -0.188768       1.995612                    0.999626      22.623494      64.949690       0.591556       0.494794      -1.001711       0.045026      -0.005059      -0.004123       0.045497      -0.011496      -0.001108      -0.083809      -0.052598      -0.004133      -0.073630      -0.024703       0.098333              8.666666       8.793282       0.836676       0.598497       7.608981       4.430697       9.597735           0.000907
          169              C       0.541074       7.520011       8.039091      -0.140279      26.737022 0.41867047E+03  0.98465478E+04                                 8.030071                            6.941393      -0.340342       1.892174                    0.997136      29.384521      87.236993       0.603451       0.431571      -1.044460       0.000715       0.081952       0.003548       0.082032       0.023065      -0.012828      -0.023084      -0.012687      -0.061057      -0.031561      -0.013085       0.044646              8.995550      11.846029       0.806420      -3.096580       6.765471       0.388047       8.375150           0.007908
          170              C       3.958687       5.456225       8.778414       0.335199      33.048896 0.37407511E+03  0.85502734E+04                                 9.364066                            6.972720       0.063249       2.027197                    0.999701      26.276500      76.811255       0.549804       0.487390      -1.013556       0.002554      -0.001063       0.022535       0.022704       0.046713      -0.065672       0.057138      -0.021201      -0.196550      -0.130916       0.050057       0.080859             10.481468       7.646110      -2.887367       4.345380       9.067390      -4.578939      14.730904          -0.002651
          171              C       4.839202       1.026324       4.217310       0.642311      20.413558 0.23987768E+03  0.49300139E+04                                 6.962888                            5.551314      -0.016429       2.060134                    0.999450      21.863376      61.558115       0.618607       0.481762      -1.011647       0.022718       0.019523      -0.019666       0.035834      -0.059806      -0.064659       0.024062       0.077539      -0.050336      -0.067778      -0.047384       0.115162              7.854701       8.065976       2.456871       3.326749       7.369809       0.230808       8.128317           0.001359
          172              C       4.105198      15.635131       4.217310      -0.281811      27.811866 0.44243651E+03  0.10522314E+05                                 8.099457                            7.036481      -0.283000       1.901987                    0.996647      30.440796      90.098793       0.613698       0.419654      -1.054576      -0.069149      -0.000520      -0.035879       0.077905      -0.020795       0.022859       0.008784       0.119650      -0.060584      -0.057783      -0.020229       0.078012              8.825573      10.245219       1.505885       2.248254       8.207129       0.426434       8.024372           0.000965
          173              C       1.843713       0.641254       4.512706      -0.292828      27.241706 0.45950092E+03  0.11021827E+05                                 7.982488                            7.176103      -0.366924       1.877500                    0.995061      30.594680      90.667015       0.607598       0.420264      -1.055169       0.047119      -0.046495      -0.038431       0.076543      -0.023596      -0.047568       0.051157       0.051684       0.009263      -0.066900      -0.019036       0.085936              8.471865       8.647610      -2.068444      -0.083232       9.136232       0.767659       7.631754           0.002903
          174              C       1.276528       1.918987       3.915239       0.660943      19.690735 0.23805546E+03  0.49002258E+04                                 6.875609                            5.599355      -0.114913       2.030996                    0.999556      21.976364      62.630832       0.602475       0.493889      -1.001896      -0.023193       0.042501      -0.010204       0.049481       0.057278       0.050824       0.015962       0.008866      -0.037330      -0.065869      -0.021841       0.087710              7.604632       7.751392      -2.911136      -2.125606       7.675119       0.367496       7.387383           0.001913
          175              C       2.162845      14.546750       3.165903      -0.137370      25.408662 0.39596194E+03  0.92188117E+04                                 7.807273                            6.769841      -0.408284       1.871034                    0.997358      29.463352      88.126467       0.606108       0.434045      -1.038978      -0.018984       0.060747      -0.018903       0.066392       0.024942       0.037044       0.028293      -0.007822      -0.063983      -0.048681      -0.012727       0.061407              8.532897       7.501767       0.671966       2.049694       8.526075       0.947334       9.570848           0.003086
          176              C       1.082148      14.793386       2.151212      -0.130993      24.151051 0.39346794E+03  0.91156762E+04                                 7.488871                            6.719332      -0.291595       1.911906                    0.997468      28.942334      85.414386       0.614402       0.430303      -1.044726       0.068915       0.018225      -0.008895       0.071837      -0.007006      -0.014784      -0.040320       0.017431       0.122503      -0.051559      -0.009237       0.060796              8.022171       7.792518      -0.064634       1.681799       6.337604       0.155905       9.936392           0.003423
          177              C       2.335466      14.680411       0.040054      -0.308200      28.898456 0.47952499E+03  0.11658673E+05                                 8.298616                            7.321986      -0.428221       1.840326                    0.996724      31.720742      95.528034       0.600884       0.419255      -1.052795      -0.044102       0.054406       0.053610       0.088199      -0.019923      -0.035662       0.011076      -0.028371       0.081705      -0.049013      -0.002829       0.051841              8.952765      10.571083      -1.519236      -1.066553       7.525214       1.768583       8.762000           0.004483
          178              C       3.831035      14.685185       0.208613       0.625812      22.920700 0.25453516E+03  0.53264072E+04                                 7.568004                            5.795235      -0.188788       1.995603                    0.999626      22.623637      64.950293       0.591553       0.494795      -1.001710       0.045025       0.005059       0.004123       0.045496       0.011495       0.001107      -0.083809      -0.052598      -0.004130      -0.073629      -0.024703       0.098333              8.666717       8.793331      -0.836674      -0.598492       7.609025       4.430727       9.597795           0.000907
          179              C       0.541074       0.435989       0.305409      -0.140283      26.737148 0.41867293E+03  0.98466193E+04                                 8.030097                            6.941415      -0.340342       1.892174                    0.997136      29.384586      87.237228       0.603450       0.431571      -1.044460       0.000715      -0.081952      -0.003548       0.082032      -0.023065       0.012827      -0.023083      -0.012687      -0.061057      -0.031561      -0.013085       0.044646              8.995580      11.846073      -0.806425       3.096593       6.765491       0.388048       8.375175           0.007908
          180              C       3.958687       2.499775      16.255086       0.335196      33.048948 0.37407608E+03  0.85503008E+04                                 9.364071                            6.972726       0.063247       2.027196                    0.999701      26.276545      76.811403       0.549804       0.487390      -1.013556       0.002555       0.001061      -0.022537       0.022706      -0.046713       0.065672       0.057139      -0.021199      -0.196548      -0.130916       0.050058       0.080858             10.481471       7.646114       2.887367      -4.345378       9.067396      -4.578936      14.730905          -0.002651
          181              C      12.092202       6.929676       4.217310       0.642309      20.413525 0.23987724E+03  0.49300012E+04                                 6.962873                            5.551304      -0.016415       2.060139                    0.999450      21.863341      61.557933       0.618609       0.481762      -1.011648       0.022719      -0.019523      -0.019666       0.035834       0.059806      -0.064658      -0.024061       0.077540      -0.050336      -0.067778      -0.047384       0.115162              7.854686       8.065958      -2.456859       3.326749       7.369784      -0.230807       8.128314           0.001359
          182              C      11.358198       8.232869       4.217310      -0.281811      27.811800 0.44243538E+03  0.10522278E+05                                 8.099440                            7.036471      -0.282995       1.901990                    0.996647      30.440727      90.098484       0.613698       0.419654      -1.054576      -0.069149       0.000520      -0.035878       0.077904       0.020795       0.022860      -0.008784       0.119651      -0.060585      -0.057784      -0.020230       0.078014              8.825553      10.245185      -1.505873       2.248254       8.207104      -0.426423       8.024371           0.000965
          183              C       9.096713       7.314746       4.512706      -0.292828      27.241665 0.45950018E+03  0.11021802E+05                                 7.982474                            7.176094      -0.366916       1.877504                    0.995061      30.594627      90.666758       0.607600       0.420264      -1.055170       0.047118       0.046495      -0.038430       0.076543       0.023597      -0.047569      -0.051157       0.051685       0.009265      -0.066900      -0.019038       0.085938              8.471849       8.647589       2.068433      -0.083237       9.136203      -0.767655       7.631756           0.002904
          184              C       8.529528       6.037013       3.915239       0.660942      19.690702 0.23805493E+03  0.49002110E+04                                 6.875596                            5.599344      -0.114900       2.031001                    0.999556      21.976322      62.630632       0.602476       0.493888      -1.001897      -0.023193      -0.042501      -0.010204       0.049481      -0.057278       0.050823      -0.015962       0.008866      -0.037329      -0.065869      -0.021841       0.087710              7.604618       7.751377       2.911128      -2.125610       7.675097      -0.367502       7.387379           0.001912
          185              C       9.415845       9.321250       3.165903      -0.137370      25.408616 0.39596124E+03  0.92187896E+04                                 7.807260                            6.769833      -0.408283       1.871035                    0.997358      29.463299      88.126234       0.606108       0.434045      -1.038979      -0.018984      -0.060746      -0.018903       0.066392      -0.024942       0.037045      -0.028293      -0.007823      -0.063985      -0.048681      -0.012726       0.061408              8.532880       7.501747      -0.671963       2.049682       8.526064      -0.947316       9.570827           0.003086
          186              C       8.335148       9.074614       2.151212      -0.130991      24.150905 0.39346514E+03  0.91155943E+04                                 7.488834                            6.719302      -0.291589       1.911910                    0.997468      28.942233      85.413976       0.614404       0.430302      -1.044727       0.068916      -0.018226      -0.008895       0.071838       0.007006      -0.014784       0.040320       0.017431       0.122503      -0.051559      -0.009237       0.060796              8.022128       7.792478       0.064629       1.681780       6.337581      -0.155903       9.936325           0.003422
          187              C       9.588466       9.187589       0.040054      -0.308199      28.898338 0.47952255E+03  0.11658599E+05                                 8.298587                            7.321960      -0.428217       1.840328                    0.996724      31.720674      95.527741       0.600886       0.419254      -1.052795      -0.044102      -0.054407       0.053611       0.088200       0.019923      -0.035662      -0.011076      -0.028372       0.081705      -0.049013      -0.002828       0.051841              8.952735      10.571020       1.519227      -1.066549       7.525201      -1.768588       8.761983           0.004482
          188              C      11.084035       9.182815       0.208613       0.625812      22.920581 0.25453351E+03  0.53263614E+04                                 7.567970                            5.795210      -0.188768       1.995611                    0.999626      22.623525      64.949797       0.591556       0.494794      -1.001712       0.045026      -0.005058       0.004123       0.045496      -0.011495       0.001107       0.083809      -0.052598      -0.004133      -0.073629      -0.024703       0.098332              8.666680       8.793286       0.836676      -0.598497       7.608997      -4.430713       9.597758           0.000907
          189              C       7.794074       7.520011       0.305409      -0.140281      26.736993 0.41866965E+03  0.98465211E+04                                 8.030062                            6.941382      -0.340337       1.892177                    0.997136      29.384463      87.236720       0.603452       0.431570      -1.044460       0.000716       0.081952      -0.003548       0.082032       0.023065       0.012828       0.023084      -0.012686      -0.061056      -0.031561      -0.013085       0.044646              8.995546      11.846035       0.806416       3.096595       6.765456      -0.388046       8.375146           0.007906
          190              C      11.211687       5.456225      16.255086       0.335195      33.049006 0.37407620E+03  0.85503013E+04                                 9.364075                            6.972720       0.063270       2.027203                    0.999701      26.276530      76.811259       0.549806       0.487389      -1.013557       0.002555      -0.001062      -0.022536       0.022705       0.046713       0.065672      -0.057138      -0.021199      -0.196549      -0.130916       0.050057       0.080858             10.481484       7.646116      -2.887373      -4.345393       9.067398       4.578955      14.730936          -0.002651
          191              C      12.092202       1.026324       4.127190       0.642310      20.413466 0.23987643E+03  0.49299797E+04                                 6.962858                            5.551293      -0.016410       2.060141                    0.999450      21.863293      61.557744       0.618609       0.481761      -1.011648       0.022720       0.019523       0.019667       0.035835      -0.059806       0.064659      -0.024061       0.077539      -0.050337      -0.067778      -0.047384       0.115162              7.854668       8.065941       2.456850      -3.326743       7.369764      -0.230806       8.128300           0.001360
          192              C      11.358198      15.635131       4.127190      -0.281811      27.811769 0.44243485E+03  0.10522262E+05                                 8.099433                            7.036466      -0.282993       1.901991                    0.996647      30.440697      90.098357       0.613699       0.419654      -1.054576      -0.069148      -0.000521       0.035878       0.077904      -0.020795      -0.022860      -0.008783       0.119652      -0.060585      -0.057784      -0.020230       0.078014              8.825545      10.245172       1.505868      -2.248256       8.207092      -0.426415       8.024371           0.000964
          193              C       9.096713       0.641254       3.831794      -0.292829      27.241645 0.45949984E+03  0.11021791E+05                                 7.982469                            7.176090      -0.366916       1.877504                    0.995061      30.594610      90.666686       0.607600       0.420264      -1.055170       0.047118      -0.046495       0.038431       0.076543      -0.023597       0.047569      -0.051158       0.051686       0.009265      -0.066901      -0.019037       0.085938              8.471843       8.647581      -2.068429       0.083240       9.136193      -0.767654       7.631755           0.002903
          194              C       8.529528       1.918987       4.429261       0.660943      19.690643 0.23805406E+03  0.49001884E+04                                 6.875584                            5.599335      -0.114901       2.031002                    0.999556      21.976274      62.630463       0.602477       0.493888      -1.001896      -0.023193       0.042500       0.010204       0.049481       0.057279      -0.050823      -0.015962       0.008866      -0.037328      -0.065869      -0.021841       0.087710              7.604605       7.751364      -2.911123       2.125610       7.675082      -0.367505       7.387368           0.001912
          195              C       9.415845      14.546750       5.178597      -0.137370      25.408591 0.39596082E+03  0.92187774E+04                                 7.807255                            6.769830      -0.408286       1.871035                    0.997358      29.463278      88.126155       0.606109       0.434045      -1.038979      -0.018984       0.060747       0.018903       0.066392       0.024942      -0.037045      -0.028293      -0.007824      -0.063986      -0.048681      -0.012727       0.061408              8.532873       7.501737       0.671963      -2.049677       8.526062      -0.947308       9.570819           0.003086
          196              C       8.335148      14.793386       6.193288      -0.130990      24.150811 0.39346337E+03  0.91155435E+04                                 7.488814                            6.719287      -0.291595       1.911909                    0.997468      28.942172      85.413767       0.614405       0.430302      -1.044727       0.068916       0.018226       0.008896       0.071838      -0.007005       0.014784       0.040321       0.017431       0.122503      -0.051559      -0.009237       0.060797              8.022104       7.792455      -0.064625      -1.681771       6.337568      -0.155901       9.936290           0.003422
          197              C       9.588466      14.680411       8.304446      -0.308199      28.898261 0.47952098E+03  0.11658550E+05                                 8.298570                            7.321946      -0.428218       1.840329                    0.996724      31.720622      95.527530       0.600887       0.419253      -1.052796      -0.044104       0.054406      -0.053611       0.088200      -0.019923       0.035662      -0.011076      -0.028370       0.081702      -0.049012      -0.002829       0.051841              8.952717      10.570985      -1.519224       1.066552       7.525194      -1.768593       8.761972           0.004481
          198              C      11.084035      14.685185       8.135888       0.625813      22.920431 0.25453149E+03  0.53263064E+04                                 7.567929                            5.795181      -0.188749       1.995620                    0.999626      22.623401      64.949270       0.591558       0.494793      -1.001713       0.045027       0.005058      -0.004123       0.045497       0.011496      -0.001107       0.083809      -0.052598      -0.004133      -0.073629      -0.024703       0.098332              8.666634       8.793238      -0.836678       0.598503       7.608959      -4.430688       9.597705           0.000906
          199              C       7.794074       0.435989       8.039091      -0.140276      26.736836 0.41866678E+03  0.98464375E+04                                 8.030027                            6.941355      -0.340333       1.892179                    0.997136      29.384388      87.236440       0.603454       0.431570      -1.044460       0.000715      -0.081953       0.003548       0.082033      -0.023066      -0.012828       0.023084      -0.012686      -0.061055      -0.031561      -0.013086       0.044647              8.995498      11.845955      -0.806410      -3.096559       6.765434      -0.388045       8.375105           0.007908
          200              C      11.211687       2.499775       8.778414       0.335197      33.048961 0.37407531E+03  0.85502745E+04                                 9.364066                            6.972710       0.063278       2.027206                    0.999701      26.276483      76.811061       0.549806       0.487389      -1.013557       0.002555       0.001062       0.022535       0.022705      -0.046713      -0.065672      -0.057137      -0.021200      -0.196549      -0.130915       0.050057       0.080858             10.481475       7.646108       2.887372       4.345393       9.067391       4.578959      14.730926          -0.002650
          201              C       9.666798       8.982324      12.561810       0.642309      20.413535 0.23987735E+03  0.49300043E+04                                 6.962877                            5.551306      -0.016416       2.060138                    0.999450      21.863348      61.557970       0.618608       0.481762      -1.011648      -0.022719       0.019523      -0.019666       0.035833       0.059806       0.064658       0.024062       0.077539      -0.050336      -0.067778      -0.047384       0.115162              7.854690       8.065962      -2.456861      -3.326751       7.369790       0.230807       8.128319           0.001359
          202              C      10.400802       7.679131      12.561810      -0.281811      27.811812 0.44243558E+03  0.10522285E+05                                 8.099443                            7.036472      -0.282996       1.901989                    0.996647      30.440752      90.098596       0.613698       0.419654      -1.054576       0.069148      -0.000520      -0.035879       0.077904       0.020795      -0.022860       0.008784       0.119651      -0.060584      -0.057783      -0.020230       0.078013              8.825556      10.245185      -1.505871      -2.248253       8.207106       0.426424       8.024376           0.000965
          203              C      12.662287       8.597254      12.857206      -0.292829      27.241689 0.45950057E+03  0.11021814E+05                                 7.982480                            7.176097      -0.366917       1.877503                    0.995061      30.594653      90.666866       0.607599       0.420264      -1.055170      -0.047118      -0.046495      -0.038431       0.076543       0.023596       0.047568       0.051158       0.051685       0.009265      -0.066901      -0.019036       0.085937              8.471856       8.647600       2.068436       0.083238       9.136210       0.767657       7.631759           0.002904
          204              C      13.229472       9.874987      12.259739       0.660942      19.690723 0.23805521E+03  0.49002180E+04                                 6.875601                            5.599348      -0.114902       2.031000                    0.999556      21.976333      62.630672       0.602476       0.493888      -1.001897       0.023193       0.042500      -0.010203       0.049480      -0.057278      -0.050823       0.015962       0.008866      -0.037330      -0.065868      -0.021842       0.087710              7.604624       7.751384       2.911132       2.125613       7.675104       0.367502       7.387385           0.001912
          205              C      12.343155       6.590750      11.510403      -0.137370      25.408617 0.39596127E+03  0.92187908E+04                                 7.807259                            6.769833      -0.408282       1.871035                    0.997358      29.463309      88.126275       0.606108       0.434045      -1.038979       0.018984       0.060747      -0.018904       0.066392      -0.024942      -0.037044       0.028292      -0.007824      -0.063984      -0.048681      -0.012727       0.061407              8.532878       7.501748      -0.671962      -2.049678       8.526063       0.947316       9.570823           0.003086
          206              C      13.423852       6.837386      10.495712      -0.130992      24.150933 0.39346567E+03  0.91156098E+04                                 7.488840                            6.719307      -0.291590       1.911909                    0.997468      28.942257      85.414070       0.614404       0.430302      -1.044727      -0.068916       0.018226      -0.008895       0.071838       0.007006       0.014784      -0.040320       0.017431       0.122502      -0.051559      -0.009237       0.060796              8.022134       7.792486       0.064630      -1.681781       6.337588       0.155904       9.936329           0.003422
          207              C      12.170534       6.724411       8.384554      -0.308199      28.898358 0.47952287E+03  0.11658608E+05                                 8.298591                            7.321964      -0.428216       1.840328                    0.996724      31.720681      95.527768       0.600885       0.419254      -1.052795       0.044102       0.054406       0.053611       0.088199       0.019923       0.035661       0.011077      -0.028371       0.081704      -0.049013      -0.002829       0.051841              8.952740      10.571032       1.519228       1.066551       7.525203       1.768589       8.761986           0.004482
          208              C      10.674965       6.729185       8.553112       0.625810      22.920695 0.25453493E+03  0.53263998E+04                                 7.567997                            5.795228      -0.188780       1.995606                    0.999626      22.623613      64.950147       0.591555       0.494795      -1.001711      -0.045025       0.005058       0.004122       0.045495      -0.011495      -0.001106      -0.083809      -0.052599      -0.004131      -0.073628      -0.024704       0.098332              8.666713       8.793316       0.836683       0.598505       7.609027       4.430734       9.597797           0.000907
          209              C      13.964926       8.391989       8.649909      -0.140280      26.736998 0.41866996E+03  0.98465303E+04                                 8.030060                            6.941384      -0.340333       1.892178                    0.997136      29.384481      87.236783       0.603453       0.431570      -1.044460      -0.000715      -0.081953      -0.003548       0.082033       0.023065      -0.012828      -0.023083      -0.012685      -0.061056      -0.031561      -0.013085       0.044646              8.995538      11.846014       0.806416      -3.096578       6.765460       0.388049       8.375141           0.007908
          210              C      10.547313      10.455775       7.910586       0.335191      33.049102 0.37407747E+03  0.85503359E+04                                 9.364088                            6.972728       0.063277       2.027204                    0.999701      26.276567      76.811354       0.549806       0.487388      -1.013557      -0.002556       0.001062      -0.022538       0.022707       0.046713      -0.065672       0.057138      -0.021199      -0.196548      -0.130915       0.050057       0.080858             10.481499       7.646125      -2.887379       4.345401       9.067413      -4.578967      14.730959          -0.002652
          211              C       9.666798      14.885676      12.471690       0.642311      20.413475 0.23987655E+03  0.49299837E+04                                 6.962864                            5.551297      -0.016419       2.060138                    0.999450      21.863310      61.557839       0.618609       0.481762      -1.011648      -0.022719      -0.019523       0.019667       0.035835      -0.059806      -0.064659       0.024061       0.077539      -0.050338      -0.067779      -0.047384       0.115162              7.854674       8.065950       2.456857       3.326741       7.369775       0.230806       8.128299           0.001360
          212              C      10.400802       0.276869      12.471690      -0.281811      27.811806 0.44243549E+03  0.10522282E+05                                 8.099444                            7.036473      -0.282998       1.901989                    0.996647      30.440733      90.098524       0.613698       0.419654      -1.054576       0.069149       0.000521       0.035879       0.077904      -0.020795       0.022859       0.008784       0.119652      -0.060586      -0.057783      -0.020230       0.078013              8.825558      10.245194       1.505877       2.248258       8.207107       0.426421       8.024372           0.000964
          213              C      12.662287      15.270746      12.176294      -0.292827      27.241640 0.45949974E+03  0.11021789E+05                                 7.982471                            7.176091      -0.366919       1.877503                    0.995061      30.594616      90.666737       0.607599       0.420264      -1.055170      -0.047118       0.046495       0.038430       0.076543      -0.023597      -0.047568       0.051158       0.051685       0.009264      -0.066901      -0.019037       0.085938              8.471846       8.647584      -2.068434      -0.083236       9.136203       0.767654       7.631749           0.002903
          214              C      13.229472      13.993013      12.773761       0.660944      19.690633 0.23805396E+03  0.49001867E+04                                 6.875585                            5.599337      -0.114907       2.031000                    0.999556      21.976282      62.630525       0.602476       0.493889      -1.001896       0.023193      -0.042501       0.010205       0.049481       0.057279       0.050824       0.015962       0.008866      -0.037329      -0.065870      -0.021841       0.087711              7.604605       7.751365      -2.911124      -2.125603       7.675088       0.367500       7.387363           0.001912
          215              C      12.343155       1.365250      13.523097      -0.137370      25.408604 0.39596094E+03  0.92187818E+04                                 7.807261                            6.769833      -0.408287       1.871034                    0.997358      29.463293      88.126232       0.606108       0.434045      -1.038978       0.018984      -0.060747       0.018903       0.066392       0.024942       0.037045       0.028293      -0.007823      -0.063986      -0.048681      -0.012726       0.061408              8.532882       7.501745       0.671965       2.049687       8.526066       0.947319       9.570834           0.003086
          216              C      13.423852       1.118614      14.537788      -0.130990      24.150864 0.39346437E+03  0.91155729E+04                                 7.488830                            6.719299      -0.291598       1.911907                    0.997468      28.942209      85.413927       0.614404       0.430302      -1.044727      -0.068915      -0.018226       0.008896       0.071837      -0.007006      -0.014784      -0.040321       0.017431       0.122504      -0.051560      -0.009237       0.060797              8.022124       7.792470      -0.064627       1.681781       6.337575       0.155902       9.936326           0.003422
          217              C      12.170534       1.231589      16.648946      -0.308199      28.898299 0.47952182E+03  0.11658577E+05                                 8.298581                            7.321955      -0.428222       1.840327                    0.996724      31.720652      95.527668       0.600886       0.419254      -1.052795       0.044104      -0.054407      -0.053611       0.088201      -0.019923      -0.035662       0.011076      -0.028369       0.081701      -0.049012      -0.002829       0.051841              8.952728      10.571007      -1.519228      -1.066553       7.525197       1.768589       8.761980           0.004482
          218              C      10.674965       1.226815      16.480387       0.625814      22.920412 0.25453134E+03  0.53263030E+04                                 7.567928                            5.795182      -0.188753       1.995619                    0.999626      22.623400      64.949295       0.591558       0.494794      -1.001712      -0.045027      -0.005059      -0.004123       0.045498       0.011496       0.001108      -0.083809      -0.052597      -0.004133      -0.073630      -0.024702       0.098333              8.666630       8.793241      -0.836671      -0.598493       7.608952       4.430680       9.597697           0.000906
          219              C      13.964926      15.476011      16.383591      -0.140277      26.736902 0.41866814E+03  0.98464784E+04                                 8.030044                            6.941370      -0.340339       1.892177                    0.997136      29.384439      87.236663       0.603453       0.431570      -1.044460      -0.000715       0.081953       0.003548       0.082033      -0.023066       0.012828      -0.023084      -0.012686      -0.061056      -0.031561      -0.013086       0.044647              8.995516      11.845980      -0.806417       3.096564       6.765450       0.388044       8.375120           0.007909
          220              C      10.547313      13.412225       0.433914       0.335199      33.048846 0.37407419E+03  0.85502449E+04                                 9.364051                            6.972706       0.063260       2.027201                    0.999701      26.276460      76.811047       0.549805       0.487390      -1.013556      -0.002554      -0.001062       0.022535       0.022704      -0.046713       0.065672       0.057138      -0.021199      -0.196549      -0.130916       0.050057       0.080859             10.481453       7.646097       2.887363      -4.345376       9.067375      -4.578936      14.730886          -0.002651
          221              S       2.663302      11.171815       1.904215      -0.455773     184.517917 0.48460879E+04  0.19595003E+06                                22.017959                           18.952481       1.580625       2.067372                    0.999486      82.358304     254.806984       0.544979       0.277953      -1.250832      -0.028079       0.089589       0.202748       0.223431      -0.145325      -0.347097       0.319723      -0.294642       1.180718      -0.482697      -0.213568       0.696265             23.846514      15.178199      -4.321890      -5.387997      26.124634       4.373451      30.236710           0.026344
          222              S       2.663302      12.696185       6.440285      -0.455783     184.518489 0.48461080E+04  0.19595105E+06                                22.017996                           18.952516       1.580622       2.067370                    0.999486      82.358467     254.807620       0.544979       0.277953      -1.250832      -0.028078      -0.089578      -0.202742       0.223421       0.145329       0.347097       0.319724      -0.294644       1.180723      -0.482699      -0.213569       0.696268             23.846547      15.178222       4.321897       5.387995      26.124683       4.373445      30.236736           0.026342
          223              S       4.589698       4.740185      10.248715      -0.455781     184.518628 0.48461135E+04  0.19595133E+06                                22.018011                           18.952530       1.580618       2.067369                    0.999486      82.358481     254.807714       0.544979       0.277953      -1.250832       0.028078      -0.089588       0.202740       0.223423      -0.145328       0.347097      -0.319723      -0.294644       1.180719      -0.482698      -0.213567       0.696266             23.846563      15.178231      -4.321896       5.387999      26.124696      -4.373441      30.236762           0.026343
          224              S       4.589698       3.215815      14.784785      -0.455788     184.518560 0.48461111E+04  0.19595120E+06                                22.017999                           18.952520       1.580622       2.067371                    0.999486      82.358499     254.807715       0.544979       0.277953      -1.250832       0.028078       0.089573      -0.202745       0.223422       0.145330      -0.347095      -0.319726      -0.294641       1.180727      -0.482697      -0.213572       0.696269             23.846548      15.178223       4.321897      -5.387992      26.124694      -4.373438      30.236729           0.026339
          225              S      11.842698       4.740185      14.784785      -0.455780     184.518466 0.48461064E+04  0.19595097E+06                                22.018000                           18.952516       1.580620       2.067370                    0.999486      82.358445     254.807550       0.544979       0.277953      -1.250832       0.028080      -0.089581      -0.202745       0.223425      -0.145327      -0.347096       0.319725      -0.294638       1.180724      -0.482696      -0.213572       0.696268             23.846558      15.178222      -4.321898      -5.388001      26.124692       4.373449      30.236762           0.026343
          226              S      11.842698       3.215815      10.248715      -0.455775     184.518296 0.48461014E+04  0.19595072E+06                                22.017992                           18.952511       1.580620       2.067370                    0.999486      82.358381     254.807341       0.544979       0.277954      -1.250832       0.028081       0.089584       0.202744       0.223425       0.145324       0.347096       0.319723      -0.294639       1.180715      -0.482695      -0.213569       0.696264             23.846550      15.178214       4.321894       5.387997      26.124689       4.373451      30.236745           0.026344
          227              S       9.916302      11.171815       6.440285      -0.455782     184.518520 0.48461090E+04  0.19595110E+06                                22.018005                           18.952523       1.580617       2.067369                    0.999486      82.358458     254.807621       0.544979       0.277953      -1.250832      -0.028080       0.089577      -0.202742       0.223421      -0.145326       0.347096      -0.319725      -0.294636       1.180717      -0.482694      -0.213572       0.696266             23.846562      15.178222      -4.321897       5.387995      26.124708      -4.373447      30.236755           0.026343
          228              S       9.916302      12.696185       1.904215      -0.455781     184.518180 0.48460978E+04  0.19595053E+06                                22.017973                           18.952495       1.580627       2.067372                    0.999486      82.358406     254.807333       0.544979       0.277953      -1.250832      -0.028080      -0.089584       0.202746       0.223427       0.145327      -0.347096      -0.319725      -0.294639       1.180720      -0.482696      -0.213571       0.696267             23.846526      15.178203       4.321890      -5.387990      26.124659      -4.373432      30.236715           0.026342
          229              N       4.491058       7.855754      13.100865      -0.022417      27.350089 0.40279127E+03  0.92019895E+04                                 8.382223                            7.122136      -0.343074       1.938079                    0.997000      25.683384      70.542701       0.567718       0.472250      -1.041175       0.015396      -0.074463      -0.135248       0.155158       0.014427       0.023709      -0.081659       0.073150      -0.199554      -0.126392       0.052539       0.073852              9.470036      10.513458      -0.778192       1.923559       9.007074      -2.604542       8.889576           0.098368
          230              N       5.635581       7.605936      15.701011      -0.040268      27.797255 0.42702075E+03  0.98462597E+04                                 8.200900                            7.115061      -0.222411       1.977857                    0.997321      25.536338      69.244503       0.597509       0.444569      -1.062682       0.087040      -0.120258       0.066685       0.162742       0.093909      -0.043821       0.054338       0.023995       0.141510      -0.143739       0.068933       0.074806              9.149529       9.880987       2.200641       0.452797       7.239875      -0.221040      10.327723           0.096332
          231              N       3.820880      10.040472      16.256755      -0.454634      45.335416 0.56950508E+03  0.14095618E+05                                10.440148                            7.810478       0.242137       2.076893                    0.997378      30.374800      85.015033       0.616071       0.401688      -1.091224       0.025867      -0.015757      -0.027208       0.040714       0.055211       0.076379      -0.060336      -0.002840      -0.163172      -0.139176       0.054904       0.084273             11.724567       8.571953      -3.322959      -4.540136      10.493717       5.291228      16.108033           0.044347
          232              N       4.491058       0.100246      11.932635      -0.022408      27.350054 0.40279031E+03  0.92019550E+04                                 8.382183                            7.122101      -0.343057       1.938086                    0.997000      25.683231      70.542052       0.567723       0.472246      -1.041178       0.015396       0.074463       0.135247       0.155157      -0.014427      -0.023710      -0.081660       0.073151      -0.199557      -0.126394       0.052540       0.073853              9.469991      10.513421       0.778185      -1.923541       9.007042      -2.604542       8.889511           0.098369
          233              N       5.635581       0.350064       9.332489      -0.040191      27.796305 0.42700267E+03  0.98456814E+04                                 8.200463                            7.114700      -0.222237       1.977928                    0.997321      25.535103      69.239272       0.597554       0.444543      -1.062704       0.087031       0.120251      -0.066681       0.162730      -0.093904       0.043817       0.054336       0.023999       0.141498      -0.143732       0.068929       0.074803              9.149020       9.880408      -2.200544      -0.452710       7.239504      -0.220987      10.327148           0.096355
          234              N       3.820880      13.827528       8.776745      -0.454627      45.335597 0.56950896E+03  0.14095736E+05                                10.440170                            7.810504       0.242161       2.076899                    0.997378      30.374881      85.015277       0.616070       0.401688      -1.091224       0.025867       0.015758       0.027206       0.040713      -0.055210      -0.076379      -0.060337      -0.002841      -0.163171      -0.139177       0.054906       0.084271             11.724588       8.571969       3.322962       4.540131      10.493744       5.291222      16.108051           0.044347
          235              N       2.761942       8.056246       4.756365      -0.022416      27.350153 0.40279216E+03  0.92020147E+04                                 8.382237                            7.122144      -0.343074       1.938079                    0.997000      25.683392      70.542735       0.567718       0.472250      -1.041175      -0.015396       0.074463      -0.135248       0.155157       0.014427      -0.023709       0.081660       0.073151      -0.199558      -0.126393       0.052540       0.073853              9.470054      10.513484      -0.778193      -1.923564       9.007095       2.604557       8.889583           0.098368
          236              N       1.617419       8.306064       7.356511      -0.040228      27.796795 0.42701199E+03  0.98459774E+04                                 8.200679                            7.114879      -0.222317       1.977894                    0.997321      25.535718      69.241855       0.597532       0.444556      -1.062693      -0.087036       0.120255       0.066683       0.162736       0.093906       0.043819      -0.054337       0.023997       0.141504      -0.143735       0.068931       0.074804              9.149271       9.880691       2.200595      -0.452751       7.239687       0.221011      10.327437           0.096346
          237              N       3.432120       5.871528       7.912255      -0.454631      45.335629 0.56950911E+03  0.14095742E+05                                10.440178                            7.810507       0.242152       2.076896                    0.997378      30.374886      85.015318       0.616070       0.401688      -1.091224      -0.025867       0.015756      -0.027208       0.040714       0.055211      -0.076379       0.060337      -0.002839      -0.163173      -0.139178       0.054905       0.084273             11.724599       8.571976      -3.322967       4.540140      10.493750      -5.291233      16.108070           0.044347
          238              N       2.761942      15.811754       3.588135      -0.022411      27.350120 0.40279147E+03  0.92019908E+04                                 8.382211                            7.122122      -0.343062       1.938084                    0.997000      25.683305      70.542358       0.567721       0.472248      -1.041176      -0.015396      -0.074463       0.135248       0.155157      -0.014427       0.023710       0.081660       0.073151      -0.199557      -0.126394       0.052540       0.073853              9.470024      10.513457       0.778189       1.923552       9.007071       2.604553       8.889543           0.098369
          239              N       1.617419      15.561936       0.987989      -0.040197      27.796424 0.42700496E+03  0.98457518E+04                                 8.200506                            7.114736      -0.222248       1.977922                    0.997321      25.535231      69.239782       0.597550       0.444545      -1.062702      -0.087032      -0.120252      -0.066682       0.162732      -0.093905      -0.043817      -0.054336       0.023998       0.141499      -0.143733       0.068930       0.074803              9.149070       9.880463      -2.200556       0.452716       7.239540       0.220990      10.327205           0.096354
          240              N       3.432120       2.084472       0.432245      -0.454629      45.335745 0.56951132E+03  0.14095809E+05                                10.440192                            7.810521       0.242166       2.076899                    0.997379      30.374939      85.015479       0.616069       0.401688      -1.091224      -0.025867      -0.015758       0.027206       0.040713      -0.055211       0.076379       0.060339      -0.002839      -0.163171      -0.139178       0.054907       0.084272             11.724613       8.571987       3.322970      -4.540141      10.493766      -5.291233      16.108086           0.044347
          241              N      10.014942       8.056246       3.588135      -0.022408      27.349948 0.40278869E+03  0.92019089E+04                                 8.382160                            7.122085      -0.343060       1.938086                    0.997000      25.683191      70.541916       0.567724       0.472246      -1.041178      -0.015396       0.074462       0.135247       0.155156       0.014427       0.023709      -0.081659       0.073150      -0.199554      -0.126392       0.052539       0.073852              9.469962      10.513380      -0.778180       1.923535       9.007008      -2.604522       8.889499           0.098369
          242              N       8.870419       8.306064       0.987989      -0.040231      27.796739 0.42701093E+03  0.98459482E+04                                 8.200674                            7.114874      -0.222330       1.977891                    0.997321      25.535696      69.241812       0.597532       0.444556      -1.062693      -0.087036       0.120255      -0.066683       0.162736       0.093907      -0.043819       0.054337       0.023997       0.141504      -0.143736       0.068931       0.074805              9.149268       9.880690       2.200587       0.452757       7.239687      -0.221018      10.327427           0.096340
          243              N      10.685120       5.871528       0.432245      -0.454625      45.335145 0.56950118E+03  0.14095496E+05                                10.440102                            7.810447       0.242145       2.076897                    0.997378      30.374698      85.014634       0.616073       0.401688      -1.091224      -0.025866       0.015758       0.027208       0.040714       0.055210       0.076378      -0.060335      -0.002840      -0.163168      -0.139174       0.054904       0.084270             11.724515       8.571916      -3.322940      -4.540111      10.493670       5.291198      16.107960           0.044346
          244              N      10.014942      15.811754       4.756365      -0.022410      27.349923 0.40278835E+03  0.92019006E+04                                 8.382160                            7.122086      -0.343062       1.938085                    0.997000      25.683210      70.541998       0.567723       0.472247      -1.041177      -0.015396      -0.074462      -0.135246       0.155156      -0.014427      -0.023709      -0.081659       0.073151      -0.199553      -0.126391       0.052539       0.073852              9.469961      10.513373       0.778179      -1.923535       9.007006      -2.604516       8.889504           0.098369
          245              N       8.870419      15.561936       7.356511      -0.040256      27.797043 0.42701676E+03  0.98461352E+04                                 8.200815                            7.114992      -0.222388       1.977868                    0.997321      25.536103      69.243534       0.597517       0.444565      -1.062686      -0.087040      -0.120258       0.066684       0.162741      -0.093908       0.043820       0.054337       0.023995       0.141509      -0.143738       0.068933       0.074806              9.149431       9.880873      -2.200616      -0.452784       7.239808      -0.221037      10.327611           0.096332
          246              N      10.685120       2.084472       7.912255      -0.454622      45.334857 0.56949636E+03  0.14095346E+05                                10.440058                            7.810412       0.242139       2.076898                    0.997378      30.374581      85.014209       0.616074       0.401687      -1.091225      -0.025866      -0.015759      -0.027208       0.040715      -0.055210      -0.076377      -0.060334      -0.002840      -0.163168      -0.139173       0.054903       0.084270             11.724465       8.571880       3.322926       4.540094      10.493625       5.291181      16.107890           0.044346
          247              N      11.744058       7.855754      11.932635      -0.022404      27.349848 0.40278689E+03  0.92018547E+04                                 8.382124                            7.122056      -0.343055       1.938090                    0.997000      25.683086      70.541504       0.567727       0.472244      -1.041179       0.015396      -0.074462       0.135246       0.155155       0.014427      -0.023709       0.081659       0.073151      -0.199554      -0.126392       0.052539       0.073853              9.469920      10.513336      -0.778172      -1.923520       9.006968       2.604508       8.889456           0.098370
          248              N      12.888581       7.605936       9.332489      -0.040219      27.796539 0.42700717E+03  0.98458317E+04                                 8.200596                            7.114811      -0.222309       1.977901                    0.997321      25.535475      69.240914       0.597539       0.444552      -1.062696       0.087035      -0.120254      -0.066682       0.162735       0.093906       0.043818      -0.054336       0.023997       0.141503      -0.143735       0.068931       0.074804              9.149178       9.880588       2.200566      -0.452742       7.239623       0.221012      10.327323           0.096342
          249              N      11.073880      10.040472       8.776745      -0.454614      45.334720 0.56949468E+03  0.14095293E+05                                10.440034                            7.810398       0.242149       2.076901                    0.997378      30.374531      85.014003       0.616075       0.401687      -1.091225       0.025866      -0.015759       0.027207       0.040714       0.055209      -0.076377       0.060334      -0.002841      -0.163164      -0.139172       0.054903       0.084269             11.724437       8.571861      -3.322915       4.540077      10.493602      -5.291161      16.107848           0.044347
          250              N      11.744058       0.100246      13.100865      -0.022416      27.350124 0.40279176E+03  0.92020028E+04                                 8.382228                            7.122139      -0.343072       1.938079                    0.997000      25.683385      70.542697       0.567718       0.472250      -1.041175       0.015396       0.074463      -0.135248       0.155157      -0.014427       0.023709       0.081659       0.073151      -0.199556      -0.126392       0.052539       0.073853              9.470043      10.513467       0.778192       1.923561       9.007085       2.604550       8.889578           0.098369
          251              N      12.888581       0.350064      15.701011      -0.040249      27.797045 0.42701679E+03  0.98461308E+04                                 8.200795                            7.114975      -0.222363       1.977875                    0.997321      25.536047      69.243247       0.597520       0.444563      -1.062688       0.087039       0.120257       0.066684       0.162740      -0.093908      -0.043820      -0.054337       0.023996       0.141508      -0.143738       0.068932       0.074805              9.149405       9.880842      -2.200620       0.452773       7.239787       0.221027      10.327587           0.096337
          252              N      11.073880      13.827528      16.256755      -0.454631      45.335514 0.56950703E+03  0.14095677E+05                                10.440160                            7.810491       0.242150       2.076896                    0.997378      30.374841      85.015152       0.616070       0.401688      -1.091224       0.025868       0.015757      -0.027208       0.040715      -0.055211       0.076379       0.060337      -0.002839      -0.163172      -0.139177       0.054905       0.084273             11.724579       8.571960       3.322961      -4.540136      10.493731      -5.291227      16.108046           0.044346
          253              O       2.602376       9.744509      13.499732      -0.635026      39.240141 0.70128980E+03  0.18049696E+05                                 9.235860                            8.300668      -0.080633       1.997166                    0.995162      29.801070      81.539609       0.645913       0.368434      -1.129563      -0.000876      -0.052897       0.024933       0.058486       0.052164      -0.013825       0.025978       0.021983       0.116292      -0.079747       0.031806       0.047942              9.906026       8.762504      -1.170380       3.097231       9.587440       1.485887      11.368134           0.031291
          254              O       1.685597       9.306929      11.528761      -0.552068      35.463631 0.53488079E+03  0.12749637E+05                                 8.428526                            7.065849       0.738781       2.317199                    0.993046      26.479419      67.697129       0.734112       0.350028      -1.154505      -0.009498      -0.016731      -0.000087       0.019240       0.026433       0.003901      -0.067184       0.106005       0.065288      -0.105013       0.041492       0.063521              9.511386      10.876749      -1.453689       4.879724       6.491198      -0.954288      11.166212           0.007516
          255              O       5.622526      10.220278      13.936984      -0.550845      34.473190 0.60981551E+03  0.15106238E+05                                 8.371438                            7.698516       0.169798       2.115657                    0.993428      27.608247      73.310387       0.678424       0.364457      -1.136392       0.026949       0.006446       0.004477       0.028069      -0.033104      -0.017599      -0.011358       0.038956       0.113319      -0.060844       0.016014       0.044831              8.794260       8.297832       0.347061      -2.542457       7.390210      -0.321122      10.694737           0.055948
          256              O       6.797512      10.473278      12.066147      -0.596669      39.632221 0.58080282E+03  0.14229112E+05                                 9.278008                            7.495627       0.204388       2.120678                    0.993810      27.903431      73.953683       0.689189       0.362759      -1.136454      -0.046716      -0.023644       0.001930       0.052394      -0.018139      -0.003985      -0.053266       0.031601      -0.033623      -0.066759       0.019835       0.046924             10.627179      13.498558       4.835766      -3.741683      10.116573      -3.125532       8.266406           0.013413
          257              O       2.895398       7.410218      15.592533      -0.516529      33.852007 0.51792203E+03  0.12383705E+05                                 8.387849                            7.149367       0.268543       2.142640                    0.996544      27.450902      72.897460       0.692178       0.370086      -1.125907      -0.006703      -0.009063       0.024714       0.027164      -0.012947       0.010304      -0.012640      -0.119640       0.110478      -0.080303       0.026272       0.054031              9.286308       7.100426      -0.934816       1.600110       9.126655      -4.964812      11.631844           0.087990
          258              O       2.802559       6.025874       0.639189      -0.567357      34.962203 0.49473640E+03  0.11606185E+05                                 8.390109                            6.795528       0.966708       2.361099                    0.998593      27.286407      70.015495       0.745910       0.350029      -1.150403      -0.008313       0.020447      -0.016338       0.027461       0.028991      -0.045824      -0.024216      -0.127580       0.169419      -0.108301       0.019640       0.088660              9.605557       7.839963       2.727400      -3.335872       9.288532      -4.935565      11.688175           0.044327
          259              O       0.670177      11.680999      10.111865      -0.855179      28.306914 0.52066597E+03  0.12454098E+05                                 7.253818                            6.930250       0.066819       2.086945                    0.990277      28.511379      75.496804       0.740258       0.345915      -1.146153      -0.043054      -0.077747       0.044924       0.099581      -0.043134      -0.026903      -0.003331       0.064934      -0.079188      -0.051560      -0.020892       0.072452              7.413624       8.562979      -1.158283      -1.127054       6.900003       0.636177       6.777891           0.000440
          260              O       3.696129      11.447093      11.144914      -0.891548      32.647148 0.64282191E+03  0.16216922E+05                                 8.111967                            7.852193      -0.296166       1.951575                    0.990633      29.742220      81.028153       0.675003       0.359685      -1.134390       0.032420      -0.036849       0.049694       0.069845       0.030733       0.008553       0.025620       0.008065       0.029670      -0.040351      -0.003116       0.043467              8.306825       7.663965       1.389902       0.179931       9.456020       1.191671       7.800490           0.000737
          261              O       2.602376      14.123491      11.533768      -0.635003      39.239850 0.70128370E+03  0.18049494E+05                                 9.235799                            8.300622      -0.080596       1.997178                    0.995162      29.800977      81.539166       0.645916       0.368433      -1.129564      -0.000872       0.052900      -0.024934       0.058489      -0.052161       0.013820       0.025978       0.021983       0.116291      -0.079743       0.031801       0.047943              9.905949       8.762410       1.170349      -3.097172       9.587388       1.485908      11.368048           0.031299
          262              O       1.685597      14.561071      13.504739      -0.552074      35.463719 0.53488258E+03  0.12749690E+05                                 8.428537                            7.065860       0.738784       2.317199                    0.993046      26.479466      67.697284       0.734112       0.350028      -1.154505      -0.009496       0.016732       0.000085       0.019239      -0.026433      -0.003901      -0.067183       0.106004       0.065289      -0.105012       0.041491       0.063521              9.511395      10.876761       1.453696      -4.879723       6.491211      -0.954292      11.166214           0.007517
          263              O       5.622526      13.647722      11.096516      -0.550815      34.472869 0.60980793E+03  0.15105993E+05                                 8.371360                            7.698446       0.169870       2.115681                    0.993428      27.608133      73.309784       0.678431       0.364455      -1.136395       0.026947      -0.006440      -0.004475       0.028065       0.033100       0.017602      -0.011360       0.038959       0.113312      -0.060842       0.016011       0.044831              8.794172       8.297742      -0.347035       2.542412       7.390133      -0.321096      10.694642           0.055958
          264              O       6.797512      13.394722      12.967353      -0.596675      39.632370 0.58080559E+03  0.14229198E+05                                 9.278028                            7.495644       0.204392       2.120678                    0.993810      27.903502      73.953927       0.689189       0.362759      -1.136454      -0.046716       0.023646      -0.001933       0.052395       0.018139       0.003985      -0.053264       0.031602      -0.033620      -0.066757       0.019834       0.046923             10.627200      13.498588      -4.835778       3.741678      10.116600      -3.125533       8.266410           0.013414
          265              O       2.895398       0.545782       9.440967      -0.516489      33.852299 0.51792724E+03  0.12383859E+05                                 8.387884                            7.149390       0.268596       2.142651                    0.996544      27.451068      72.897974       0.692179       0.370084      -1.125908      -0.006691       0.009063      -0.024717       0.027163       0.012940      -0.010300      -0.012646      -0.119649       0.110486      -0.080307       0.026269       0.054038              9.286351       7.100443       0.934834      -1.600130       9.126694      -4.964841      11.631916           0.088008
          266              O       2.802559       1.930126       7.705311      -0.567335      34.962435 0.49473987E+03  0.11606290E+05                                 8.390146                            6.795554       0.966706       2.361095                    0.998593      27.286482      70.015829       0.745908       0.350029      -1.150403      -0.008308      -0.020451       0.016340       0.027463      -0.028989       0.045817      -0.024217      -0.127570       0.169426      -0.108293       0.019635       0.088658              9.605600       7.840000      -2.727416       3.335890       9.288574      -4.935591      11.688227           0.044343
          267              O       0.670177      12.187001      14.921635      -0.855177      28.306831 0.52066369E+03  0.12454028E+05                                 7.253798                            6.930229       0.066830       2.086949                    0.990277      28.511338      75.496623       0.740260       0.345915      -1.146153      -0.043055       0.077750      -0.044924       0.099584       0.043134       0.026903      -0.003331       0.064936      -0.079193      -0.051560      -0.020894       0.072454              7.413605       8.562962       1.158283       1.127055       6.899984       0.636175       6.777869           0.000439
          268              O       3.696129      12.420907      13.888586      -0.891546      32.647006 0.64281790E+03  0.16216793E+05                                 8.111939                            7.852164      -0.296160       1.951578                    0.990633      29.742133      81.027797       0.675005       0.359685      -1.134391       0.032420       0.036853      -0.049697       0.069850      -0.030734      -0.008553       0.025620       0.008065       0.029664      -0.040352      -0.003116       0.043468              8.306796       7.663935      -1.389901      -0.179931       9.455996       1.191672       7.800458           0.000739
          269              O       4.650624       6.167491       5.155232      -0.635013      39.239996 0.70128685E+03  0.18049597E+05                                 9.235828                            8.300645      -0.080609       1.997173                    0.995162      29.801030      81.539396       0.645915       0.368434      -1.129563       0.000875       0.052898       0.024934       0.058487       0.052163       0.013823      -0.025978       0.021983       0.116291      -0.079746       0.031804       0.047942              9.905984       8.762450      -1.170360      -3.097194       9.587413      -1.485906      11.368088           0.031296
          270              O       5.567403       6.605071       3.184261      -0.552074      35.463766 0.53488343E+03  0.12749717E+05                                 8.428548                            7.065868       0.738778       2.317197                    0.993046      26.479477      67.697341       0.734111       0.350028      -1.154505       0.009498       0.016732      -0.000084       0.019240       0.026433      -0.003901       0.067184       0.106004       0.065289      -0.105012       0.041491       0.063521              9.511410      10.876778      -1.453696      -4.879734       6.491218       0.954290      11.166234           0.007516
          271              O       1.630474       5.691722       5.592484      -0.550828      34.473011 0.60981132E+03  0.15106103E+05                                 8.371397                            7.698480       0.169837       2.115670                    0.993428      27.608179      73.310048       0.678427       0.364457      -1.136394      -0.026949      -0.006444       0.004477       0.028068      -0.033102       0.017600       0.011359       0.038957       0.113316      -0.060843       0.016012       0.044830              8.794213       8.297783       0.347045       2.542431       7.390169       0.321104      10.694687           0.055955
          272              O       0.455488       5.438722       3.721647      -0.596672      39.632334 0.58080492E+03  0.14229178E+05                                 9.278025                            7.495641       0.204387       2.120677                    0.993810      27.903480      73.953861       0.689189       0.362759      -1.136454       0.046716       0.023644       0.001933       0.052394      -0.018139       0.003985       0.053265       0.031601      -0.033623      -0.066758       0.019835       0.046923             10.627197      13.498586       4.835778       3.741682      10.116595       3.125533       8.266411           0.013414
          273              O       4.357602       8.501782       7.248033      -0.516508      33.852138 0.51792453E+03  0.12383778E+05                                 8.387864                            7.149378       0.268574       2.142647                    0.996544      27.450980      72.897689       0.692178       0.370085      -1.125908       0.006698       0.009063       0.024715       0.027163      -0.012944      -0.010302       0.012642      -0.119644       0.110483      -0.080305       0.026271       0.054034              9.286325       7.100433      -0.934827      -1.600122       9.126667       4.964820      11.631877           0.088000
          274              O       4.450441       9.886126       8.983689      -0.567347      34.962220 0.49473644E+03  0.11606188E+05                                 8.390113                            6.795531       0.966705       2.361098                    0.998593      27.286397      70.015513       0.745910       0.350029      -1.150403       0.008311      -0.020447      -0.016340       0.027462       0.028990       0.045820       0.024217      -0.127575       0.169419      -0.108296       0.019638       0.088659              9.605561       7.839970       2.727403       3.335874       9.288536       4.935565      11.688176           0.044335
          275              O       6.582823       4.231001       1.767365      -0.855179      28.306895 0.52066544E+03  0.12454081E+05                                 7.253813                            6.930245       0.066822       2.086946                    0.990277      28.511369      75.496758       0.740259       0.345915      -1.146153       0.043054       0.077747       0.044926       0.099582      -0.043134       0.026904       0.003332       0.064935      -0.079191      -0.051560      -0.020893       0.072452              7.413620       8.562975      -1.158282       1.127056       6.899998      -0.636178       6.777888           0.000440
          276              O       3.556871       4.464907       2.800414      -0.891547      32.647134 0.64282150E+03  0.16216911E+05                                 8.111968                            7.852193      -0.296170       1.951573                    0.990633      29.742215      81.028160       0.675003       0.359685      -1.134390      -0.032421       0.036849       0.049696       0.069847       0.030733      -0.008554      -0.025620       0.008065       0.029671      -0.040351      -0.003116       0.043467              8.306826       7.663968       1.389903      -0.179931       9.456021      -1.191677       7.800490           0.000736
          277              O       4.650624       1.788509       3.189268      -0.635006      39.239970 0.70128653E+03  0.18049585E+05                                 9.235819                            8.300639      -0.080595       1.997178                    0.995162      29.801034      81.539374       0.645915       0.368433      -1.129564       0.000872      -0.052899      -0.024933       0.058487      -0.052161      -0.013821      -0.025978       0.021983       0.116291      -0.079744       0.031802       0.047942              9.905969       8.762429       1.170353       3.097178       9.587409      -1.485912      11.368069           0.031299
          278              O       5.567403       1.350929       5.160239      -0.552072      35.463703 0.53488226E+03  0.12749681E+05                                 8.428535                            7.065858       0.738784       2.317199                    0.993046      26.479458      67.697259       0.734112       0.350028      -1.154505       0.009495      -0.016732       0.000086       0.019239      -0.026433       0.003901       0.067183       0.106003       0.065290      -0.105011       0.041491       0.063521              9.511393      10.876759       1.453695       4.879722       6.491209       0.954291      11.166210           0.007517
          279              O       1.630474       2.264278       2.752016      -0.550817      34.472974 0.60981039E+03  0.15106071E+05                                 8.371380                            7.698464       0.169868       2.115679                    0.993428      27.608180      73.309967       0.678430       0.364456      -1.136395      -0.026948       0.006441      -0.004475       0.028066       0.033101      -0.017601       0.011360       0.038959       0.113312      -0.060842       0.016012       0.044830              8.794194       8.297764      -0.347036      -2.542419       7.390151       0.321096      10.694666           0.055959
          280              O       0.455488       2.517278       4.622853      -0.596673      39.632350 0.58080522E+03  0.14229187E+05                                 9.278026                            7.495643       0.204389       2.120678                    0.993810      27.903488      73.953891       0.689188       0.362759      -1.136454       0.046717      -0.023645      -0.001932       0.052396       0.018139      -0.003984       0.053264       0.031601      -0.033619      -0.066757       0.019834       0.046923             10.627199      13.498588      -4.835778      -3.741680      10.116598       3.125532       8.266410           0.013414
          281              O       4.357602      15.366218       1.096467      -0.516494      33.852316 0.51792752E+03  0.12383868E+05                                 8.387888                            7.149394       0.268593       2.142650                    0.996544      27.451078      72.898009       0.692178       0.370084      -1.125908       0.006693      -0.009063      -0.024716       0.027163       0.012941       0.010300       0.012645      -0.119648       0.110487      -0.080307       0.026270       0.054037              9.286355       7.100449       0.934837       1.600133       9.126698       4.964843      11.631919           0.088006
          282              O       4.450441      13.981874      16.049811      -0.567342      34.962415 0.49473973E+03  0.11606286E+05                                 8.390146                            6.795555       0.966700       2.361094                    0.998593      27.286463      70.015775       0.745908       0.350029      -1.150403       0.008309       0.020451       0.016340       0.027464      -0.028989      -0.045817       0.024217      -0.127570       0.169425      -0.108293       0.019636       0.088658              9.605600       7.839997      -2.727414      -3.335888       9.288573       4.935590      11.688228           0.044341
          283              O       6.582823       3.724999       6.577135      -0.855178      28.306852 0.52066430E+03  0.12454046E+05                                 7.253802                            6.930234       0.066829       2.086948                    0.990277      28.511348      75.496658       0.740260       0.345915      -1.146153       0.043054      -0.077748      -0.044924       0.099582       0.043134      -0.026903       0.003331       0.064934      -0.079191      -0.051560      -0.020893       0.072453              7.413609       8.562965       1.158283      -1.127053       6.899988      -0.636175       6.777873           0.000439
          284              O       3.556871       3.491093       5.544086      -0.891547      32.647064 0.64281951E+03  0.16216845E+05                                 8.111951                            7.852176      -0.296165       1.951576                    0.990633      29.742169      81.027953       0.675004       0.359685      -1.134391      -0.032421      -0.036852      -0.049695       0.069848      -0.030733       0.008553      -0.025620       0.008064       0.029666      -0.040352      -0.003116       0.043467              8.306809       7.663949      -1.389901       0.179931       9.456005      -1.191676       7.800473           0.000739
          285              O      11.903624       6.167491       3.189268      -0.635012      39.239857 0.70128335E+03  0.18049484E+05                                 9.235807                            8.300623      -0.080618       1.997172                    0.995162      29.800957      81.539146       0.645915       0.368434      -1.129563       0.000873       0.052900      -0.024934       0.058488       0.052162      -0.013821       0.025978       0.021983       0.116293      -0.079744       0.031802       0.047943              9.905967       8.762439      -1.170361       3.097203       9.587389       1.485890      11.368073           0.031294
          286              O      12.820403       6.605071       5.160239      -0.552072      35.463710 0.53488234E+03  0.12749683E+05                                 8.428538                            7.065859       0.738782       2.317198                    0.993046      26.479457      67.697260       0.734111       0.350028      -1.154505       0.009498       0.016732       0.000086       0.019240       0.026433       0.003901      -0.067184       0.106004       0.065288      -0.105012       0.041492       0.063521              9.511400      10.876763      -1.453693       4.879729       6.491209      -0.954291      11.166227           0.007516
          287              O       8.883474       5.691722       2.752016      -0.550828      34.472919 0.60980908E+03  0.15106033E+05                                 8.371376                            7.698459       0.169836       2.115671                    0.993428      27.608144      73.309899       0.678429       0.364456      -1.136394      -0.026947      -0.006441      -0.004476       0.028066      -0.033102      -0.017602      -0.011360       0.038958       0.113316      -0.060843       0.016012       0.044832              8.794193       8.297763       0.347049      -2.542430       7.390152      -0.321112      10.694664           0.055951
          288              O       7.708488       5.438722       4.622853      -0.596673      39.632345 0.58080507E+03  0.14229182E+05                                 9.278026                            7.495642       0.204389       2.120677                    0.993810      27.903485      73.953876       0.689188       0.362759      -1.136454       0.046715       0.023646      -0.001932       0.052394      -0.018139      -0.003985      -0.053265       0.031602      -0.033621      -0.066758       0.019835       0.046923             10.627199      13.498585       4.835777      -3.741684      10.116596      -3.125537       8.266417           0.013413
          289              O      11.610602       8.501782       1.096467      -0.516505      33.851993 0.51792134E+03  0.12383682E+05                                 8.387834                            7.149350       0.268578       2.142649                    0.996544      27.450928      72.897476       0.692181       0.370084      -1.125908       0.006695       0.009062      -0.024715       0.027162      -0.012942       0.010301      -0.012644      -0.119646       0.110482      -0.080306       0.026269       0.054036              9.286295       7.100405      -0.934819       1.600110       9.126642      -4.964811      11.631838           0.087997
          290              O      11.703441       9.886126      16.049811      -0.567352      34.962479 0.49474091E+03  0.11606320E+05                                 8.390157                            6.795563       0.966700       2.361094                    0.998593      27.286499      70.015874       0.745908       0.350029      -1.150403       0.008311      -0.020449       0.016340       0.027464       0.028990      -0.045821      -0.024216      -0.127575       0.169421      -0.108297       0.019638       0.088659              9.605614       7.840008       2.727420      -3.335896       9.288587      -4.935600      11.688249           0.044333
          291              O      13.835823       4.231001       6.577135      -0.855178      28.306837 0.52066384E+03  0.12454033E+05                                 7.253801                            6.930231       0.066826       2.086947                    0.990277      28.511339      75.496637       0.740260       0.345915      -1.146153       0.043056       0.077749      -0.044925       0.099584      -0.043134      -0.026903      -0.003331       0.064936      -0.079188      -0.051559      -0.020893       0.072453              7.413608       8.562964      -1.158283      -1.127055       6.899986       0.636176       6.777873           0.000440
          292              O      10.809871       4.464907       5.544086      -0.891546      32.647061 0.64281934E+03  0.16216840E+05                                 8.111951                            7.852175      -0.296163       1.951576                    0.990633      29.742164      81.027931       0.675004       0.359685      -1.134391      -0.032421       0.036852      -0.049695       0.069848       0.030733       0.008553       0.025620       0.008065       0.029666      -0.040352      -0.003116       0.043467              8.306810       7.663943       1.389902       0.179931       9.456013       1.191674       7.800475           0.000737
          293              O      11.903624       1.788509       5.155232      -0.635018      39.239844 0.70128284E+03  0.18049470E+05                                 9.235811                            8.300624      -0.080632       1.997169                    0.995162      29.800934      81.539104       0.645915       0.368434      -1.129563       0.000875      -0.052898       0.024934       0.058487      -0.052163       0.013823       0.025978       0.021983       0.116292      -0.079746       0.031804       0.047942              9.905975       8.762454       1.170369      -3.097216       9.587390       1.485880      11.368081           0.031290
          294              O      12.820403       1.350929       3.184261      -0.552071      35.463709 0.53488232E+03  0.12749683E+05                                 8.428541                            7.065861       0.738775       2.317197                    0.993046      26.479448      67.697245       0.734111       0.350028      -1.154505       0.009500      -0.016732      -0.000086       0.019241      -0.026433      -0.003902      -0.067185       0.106005       0.065287      -0.105013       0.041492       0.063521              9.511403      10.876767       1.453692      -4.879732       6.491211      -0.954290      11.166232           0.007515
          295              O       8.883474       2.264278       5.592484      -0.550836      34.472920 0.60980919E+03  0.15106039E+05                                 8.371383                            7.698466       0.169809       2.115663                    0.993427      27.608133      73.309920       0.678428       0.364456      -1.136393      -0.026949       0.006442       0.004477       0.028068       0.033104       0.017600      -0.011359       0.038958       0.113319      -0.060845       0.016013       0.044831              8.794201       8.297772      -0.347058       2.542439       7.390163      -0.321119      10.694670           0.055947
          296              O       7.708488       2.517278       3.721647      -0.596673      39.632348 0.58080510E+03  0.14229183E+05                                 9.278028                            7.495643       0.204386       2.120676                    0.993810      27.903483      73.953872       0.689188       0.362759      -1.136454       0.046714      -0.023646       0.001931       0.052393       0.018139       0.003985      -0.053265       0.031601      -0.033623      -0.066759       0.019835       0.046924             10.627203      13.498590      -4.835780       3.741690      10.116599      -3.125540       8.266421           0.013413
          297              O      11.610602      15.366218       7.248033      -0.516518      33.851896 0.51791976E+03  0.12383635E+05                                 8.387823                            7.149344       0.268553       2.142643                    0.996544      27.450864      72.897280       0.692180       0.370085      -1.125908       0.006700      -0.009062       0.024715       0.027163       0.012945      -0.010302      -0.012643      -0.119643       0.110482      -0.080305       0.026270       0.054034              9.286282       7.100397       0.934810      -1.600100       9.126631      -4.964802      11.631817           0.087991
          298              O      11.703441      13.981874       8.983689      -0.567360      34.962420 0.49473982E+03  0.11606288E+05                                 8.390150                            6.795557       0.966694       2.361094                    0.998593      27.286472      70.015780       0.745908       0.350029      -1.150403       0.008313       0.020448      -0.016339       0.027462      -0.028990       0.045824      -0.024216      -0.127578       0.169417      -0.108299       0.019640       0.088660              9.605607       7.840002      -2.727419       3.335893       9.288583      -4.935598      11.688236           0.044327
          299              O      13.835823       3.724999       1.767365      -0.855177      28.306877 0.52066494E+03  0.12454067E+05                                 7.253812                            6.930243       0.066819       2.086945                    0.990277      28.511358      75.496737       0.740259       0.345915      -1.146153       0.043056      -0.077749       0.044925       0.099584       0.043134       0.026903      -0.003331       0.064935      -0.079190      -0.051560      -0.020893       0.072453              7.413619       8.562974       1.158284       1.127056       6.899997       0.636177       6.777886           0.000439
          300              O      10.809871       3.491093       2.800414      -0.891548      32.647129 0.64282125E+03  0.16216901E+05                                 8.111965                            7.852190      -0.296167       1.951574                    0.990633      29.742209      81.028111       0.675003       0.359685      -1.134390      -0.032420      -0.036851       0.049695       0.069847      -0.030733      -0.008553       0.025620       0.008066       0.029668      -0.040352      -0.003115       0.043467              8.306824       7.663960      -1.389903      -0.179931       9.456025       1.191671       7.800487           0.000738
          301              O       9.855376       9.744509      11.533768      -0.635005      39.239649 0.70127851E+03  0.18049328E+05                                 9.235775                            8.300593      -0.080620       1.997174                    0.995162      29.800858      81.538790       0.645917       0.368433      -1.129563      -0.000872      -0.052900      -0.024934       0.058488       0.052161       0.013820      -0.025978       0.021982       0.116293      -0.079744       0.031801       0.047943              9.905932       8.762405      -1.170353      -3.097191       9.587354      -1.485888      11.368036           0.031294
          302              O       8.938597       9.306929      13.504739      -0.552076      35.463851 0.53488504E+03  0.12749765E+05                                 8.428563                            7.065879       0.738778       2.317196                    0.993046      26.479513      67.697470       0.734110       0.350028      -1.154505      -0.009496      -0.016732       0.000085       0.019239       0.026433      -0.003901       0.067184       0.106004       0.065288      -0.105012       0.041491       0.063521              9.511429      10.876799      -1.453700      -4.879747       6.491229       0.954294      11.166258           0.007516
          303              O      12.875526      10.220278      11.096516      -0.550820      34.472677 0.60980346E+03  0.15105856E+05                                 8.371330                            7.698418       0.169843       2.115675                    0.993427      27.608036      73.309478       0.678432       0.364455      -1.136395       0.026947       0.006440      -0.004476       0.028065      -0.033102       0.017602       0.011361       0.038959       0.113316      -0.060844       0.016012       0.044832              8.794144       8.297714       0.347045       2.542415       7.390111       0.321106      10.694606           0.055952
          304              O      14.050512      10.473278      12.967353      -0.596677      39.632500 0.58080785E+03  0.14229268E+05                                 9.278052                            7.495662       0.204384       2.120675                    0.993810      27.903544      73.954096       0.689187       0.362759      -1.136453      -0.046716      -0.023645      -0.001933       0.052395      -0.018139       0.003984       0.053265       0.031602      -0.033622      -0.066757       0.019834       0.046923             10.627231      13.498631       4.835796       3.741697      10.116627       3.125546       8.266436           0.013413
          305              O      10.148398       7.410218       9.440967      -0.516497      33.852025 0.51792183E+03  0.12383697E+05                                 8.387838                            7.149351       0.268576       2.142648                    0.996544      27.450937      72.897509       0.692181       0.370084      -1.125909      -0.006691      -0.009062      -0.024716       0.027162      -0.012941      -0.010300       0.012646      -0.119648       0.110486      -0.080307       0.026269       0.054038              9.286302       7.100402      -0.934817      -1.600108       9.126650       4.964820      11.631854           0.088000
          306              O      10.055559       6.025874       7.705311      -0.567350      34.962646 0.49474347E+03  0.11606397E+05                                 8.390186                            6.795583       0.966692       2.361090                    0.998593      27.286555      70.016103       0.745906       0.350029      -1.150402      -0.008310       0.020450       0.016340       0.027463       0.028990       0.045821       0.024216      -0.127574       0.169422      -0.108297       0.019638       0.088659              9.605652       7.840036       2.727434       3.335912       9.288625       4.935626      11.688294           0.044335
          307              O       7.923177      11.680999      14.921635      -0.855179      28.306788 0.52066259E+03  0.12453994E+05                                 7.253789                            6.930221       0.066831       2.086949                    0.990276      28.511313      75.496515       0.740261       0.345915      -1.146154      -0.043054      -0.077747      -0.044925       0.099582      -0.043134       0.026903       0.003331       0.064935      -0.079191      -0.051559      -0.020893       0.072453              7.413596       8.562952      -1.158280       1.127053       6.899976      -0.636174       6.777861           0.000440
          308              O      10.949129      11.447093      13.888586      -0.891545      32.647046 0.64281898E+03  0.16216828E+05                                 8.111948                            7.852173      -0.296163       1.951577                    0.990633      29.742159      81.027915       0.675004       0.359685      -1.134391       0.032421      -0.036851      -0.049696       0.069848       0.030733      -0.008553      -0.025620       0.008064       0.029667      -0.040351      -0.003116       0.043468              8.306807       7.663943       1.389901      -0.179932       9.456005      -1.191674       7.800472           0.000737
          309              O       9.855376      14.123491      13.499732      -0.635020      39.240079 0.70128861E+03  0.18049655E+05                                 9.235845                            8.300658      -0.080618       1.997171                    0.995162      29.801058      81.539525       0.645914       0.368434      -1.129563      -0.000876       0.052898       0.024934       0.058486      -0.052163      -0.013824      -0.025978       0.021983       0.116290      -0.079747       0.031805       0.047941              9.906006       8.762475       1.170370       3.097210       9.587431      -1.485897      11.368111           0.031294
          310              O       8.938597      14.561071      11.528761      -0.552070      35.463666 0.53488150E+03  0.12749658E+05                                 8.428532                            7.065855       0.738778       2.317198                    0.993046      26.479432      67.697184       0.734111       0.350028      -1.154505      -0.009500       0.016732      -0.000086       0.019241      -0.026433       0.003902       0.067184       0.106005       0.065288      -0.105013       0.041492       0.063521              9.511392      10.876754       1.453690       4.879724       6.491205       0.954288      11.166217           0.007516
          311              O      12.875526      13.647722      13.936984      -0.550837      34.473140 0.60981433E+03  0.15106199E+05                                 8.371422                            7.698502       0.169821       2.115664                    0.993428      27.608235      73.310285       0.678426       0.364457      -1.136393       0.026950      -0.006444       0.004477       0.028069       0.033103      -0.017599       0.011359       0.038957       0.113317      -0.060844       0.016014       0.044830              8.794241       8.297811      -0.347054      -2.542444       7.390195       0.321114      10.694718           0.055951
          312              O      14.050512      13.394722      12.066147      -0.596671      39.632286 0.58080405E+03  0.14229151E+05                                 9.278017                            7.495635       0.204387       2.120677                    0.993810      27.903460      73.953787       0.689189       0.362759      -1.136454      -0.046714       0.023646       0.001931       0.052394       0.018139      -0.003985       0.053265       0.031601      -0.033621      -0.066758       0.019835       0.046923             10.627189      13.498571      -4.835773      -3.741680      10.116587       3.125532       8.266409           0.013414
          313              O      10.148398       0.545782      15.592533      -0.516519      33.852087 0.51792344E+03  0.12383746E+05                                 8.387856                            7.149372       0.268563       2.142644                    0.996544      27.450956      72.897607       0.692179       0.370085      -1.125908      -0.006701       0.009063       0.024715       0.027163       0.012945       0.010303       0.012641      -0.119642       0.110482      -0.080305       0.026272       0.054033              9.286318       7.100429       0.934822       1.600117       9.126663       4.964818      11.631862           0.087994
          314              O      10.055559       1.930126       0.639189      -0.567358      34.962289 0.49473776E+03  0.11606226E+05                                 8.390128                            6.795542       0.966698       2.361096                    0.998593      27.286417      70.015583       0.745909       0.350029      -1.150403      -0.008313      -0.020448      -0.016339       0.027463      -0.028990      -0.045822       0.024216      -0.127576       0.169418      -0.108298       0.019639       0.088659              9.605579       7.839979      -2.727407      -3.335880       9.288554       4.935578      11.688203           0.044329
          315              O       7.923177      12.187001      10.111865      -0.855177      28.306896 0.52066543E+03  0.12454082E+05                                 7.253814                            6.930245       0.066820       2.086945                    0.990277      28.511369      75.496778       0.740258       0.345915      -1.146153      -0.043056       0.077749       0.044924       0.099584       0.043134      -0.026903       0.003331       0.064935      -0.079187      -0.051560      -0.020892       0.072452              7.413622       8.562977       1.158285      -1.127057       6.900000      -0.636178       6.777888           0.000439
          316              O      10.949129      12.420907      11.144914      -0.891549      32.647142 0.64282158E+03  0.16216912E+05                                 8.111969                            7.852193      -0.296171       1.951573                    0.990633      29.742217      81.028151       0.675003       0.359685      -1.134390       0.032420       0.036850       0.049695       0.069847      -0.030732       0.008553      -0.025620       0.008066       0.029670      -0.040351      -0.003115       0.043467              8.306828       7.663963      -1.389904       0.179931       9.456031      -1.191675       7.800491           0.000738

******************************************************
Auxiliary information for the entire system
The total spin magnetic moment of the unit cell is   11.952578
The total net atomic charge of the unit cell is   0.000004
Accuracy of reproducing the electrostatic potential in the unit cell:
  The inner radius (bohr) =    5.0000
  The outer radius (bohr) =   12.0000
  Valid grid points have density less than (e/(bohr^3)) =    0.0001
  The number of valid grid points were=        33160
  The rms potential error without charges in kcal/mol is=     10.05569
  The rms potential error with partial charges in kcal/mol is=      2.66150
  The RRMSE value at monopole order=      0.26468
  The rms potential error with partial charges and cloud penetration in kcal/mol is=      2.67358
  The RRMSE value at monopole order with cloud penetration is=      0.26588
  The rms potential error with partial charges and atomic dipoles in kcal/mol is=      1.02731
  The RRMSE value at dipole order=      0.10216
  The rms potential error with partial charges, atomic dipoles and cloud penetration in kcal/mol is=      1.02603
  The RRMSE value at dipole order with cloud penetration=      0.10204

******************************************************
The electron densities and ab initio electrostatic potential were computed in VASP using the PBE functional and
projector augmented wave method. See the main text of the journal article for a description of computational details.
The atomic charges, dipoles, and quadrupoles were computed with the DDEC6 method as described in
(a) T. A. Manz and N. Gabaldon Limas, RSC Adv. 6 (2016) 47771-47801 DOI: 10.1039/c6ra04656h
(b) N. Gabaldon Limas and T. A. Manz, RSC Adv. 8 (2018) 2678-2707 DOI: 10.1039/c7ra11829e.
For each atom in the material, the electron cloud parameters were fit to the spherically averaged atom-in-material
electron density using radial positions for which this density was between 10^-4 and 10^-2 electrons per cubic bohr.
The polarizabilities, dispersion coefficients, and quantum Drude oscillator (QDO) parameters were fit using the MCLF method.
The magnetic structure of the system was optimized in VASP from the default ferromagnetic initial guess using spin polarization.
The atomic spin moments (ASMs) were computed on this optimized magnetic structure using the DDEC6 partition as inputs
to the method of T. A. Manz and D. S. Sholl, J. Chem. Theory Comput. 7 (2011) 4146-4164 DOI: 10.1021/ct200539n.
The RMSE and RRMSE were computed using a uniform grid with Ewald summation.
