# Supplementary material for: A collection of forcefield precursors for metal–organic frameworks
Source: RSC Adv. 2019 Nov 13;9(63):36492–507. doi: 10.1039/c9ra07327b (PMC9075174; doi:10.1039/c9ra07327b)
Supplement: RA-009-C9RA07327B-s3637 [file RA-009-C9RA07327B-s3637.xyz]

  316
jmolscript: load "" {1 1 1} spacegroup "x,y,z" unitcell [{     14.237000     0.000000     0.000000 }, {      0.000000    15.739000     0.000000 }, {      0.000000     0.000000    16.611000 }]
La     1.545569    11.804250    12.458250     1.879578
La     5.572931     3.934750     4.152750     1.879577
La    12.691431     3.934750     4.152750     1.879579
La     8.664069    11.804250    12.458250     1.879578
Ni     4.091999     8.813053    14.684290     0.717692
Ni     4.091999    14.795447    10.232210     0.717537
Ni     3.026501     6.925947     6.378790     0.717618
Ni     3.026501     0.943553     1.926710     0.717500
Ni    10.145001     6.925947     1.926710     0.717663
Ni    10.145001     0.943553     6.378790     0.717447
Ni    11.210499     8.813053    10.232210     0.717626
Ni    11.210499    14.795447    14.684290     0.717510
H      1.369599    11.563443     9.474914     0.450706
H      0.106777    12.163099     9.847001     0.487032
H      4.248321    11.927014    11.052959     0.468885
H      3.505149    10.892962    10.353636     0.455859
H      3.193359     7.243088    11.431690     0.134760
H      2.575473     6.860630    12.827014     0.163122
H      6.100555     7.850613    11.896798     0.156342
H      4.890410     8.618676    11.267241     0.159575
H      4.316658     5.853334    13.841946     0.115408
H      5.400094     5.933603    12.705754     0.118193
H      6.802439     7.216331    14.076161     0.115449
H      6.439395     5.897403    14.843590     0.113308
H      5.086880     5.774639    16.499706     0.116619
H      4.998611     6.989690     0.870416     0.142057
H      6.981825     8.900404    15.662512     0.113998
H      6.163197     8.829579     0.383714     0.112256
H      1.369599    12.045057    15.441586     0.450706
H      0.106777    11.445401    15.069499     0.487031
H      4.248321    11.681486    13.863541     0.468884
H      3.505149    12.715538    14.562864     0.455858
H      3.193359     0.626412    13.484810     0.134759
H      2.575473     1.008870    12.089486     0.163120
H      6.100555     0.018887    13.019702     0.156339
H      4.890410    14.989824    13.649259     0.159574
H      4.316658     2.016166    11.074554     0.115407
H      5.400094     1.935897    12.210746     0.118190
H      6.802439     0.653168    10.840339     0.115447
H      6.439395     1.972097    10.072910     0.113305
H      5.086880     2.094861     8.416794     0.116617
H      4.998611     0.879810     7.435084     0.142056
H      6.981825    14.708095     9.253988     0.113997
H      6.163197    14.778921     7.921786     0.112255
H      5.748901     4.175557     1.169414     0.450705
H      7.011722     3.575901     1.541501     0.487032
H      2.870179     3.811986     2.747459     0.468885
H      3.613351     4.846038     2.048136     0.455858
H      3.925141     8.495912     3.126190     0.134760
H      4.543027     8.878370     4.521514     0.163121
H      1.017945     7.888387     3.591298     0.156341
H      2.228091     7.120324     2.961741     0.159574
H      2.801842     9.885666     5.536446     0.115408
H      1.718406     9.805397     4.400254     0.118193
H      0.316061     8.522668     5.770661     0.115448
H      0.679105     9.841597     6.538090     0.113307
H      2.031620     9.964361     8.194206     0.116619
H      2.119889     8.749310     9.175916     0.142056
H      0.136675     6.838595     7.357012     0.113999
H      0.955303     6.909421     8.689214     0.112255
H      5.748901     3.693943     7.136086     0.450706
H      7.011722     4.293599     6.763999     0.487032
H      2.870179     4.057514     5.558041     0.468885
H      3.613351     3.023462     6.257364     0.455859
H      3.925141    15.112588     5.179310     0.134756
H      4.543027    14.730130     3.783986     0.163119
H      1.017945    -0.018887     4.714202     0.156338
H      2.228091     0.749176     5.343759     0.159573
H      2.801842    13.722834     2.769054     0.115407
H      1.718406    13.803103     3.905246     0.118189
H      0.316061    15.085831     2.534839     0.115447
H      0.679105    13.766903     1.767410     0.113306
H      2.031620    13.644139     0.111294     0.116616
H      2.119889    14.859190    15.740584     0.142056
H      0.136675     1.030904     0.948488     0.113999
H      0.955303     0.960079    16.227286     0.112256
H     12.867401     4.175557     7.136086     0.450706
H     14.130223     3.575901     6.763999     0.487032
H      9.988679     3.811986     5.558041     0.468885
H     10.731851     4.846038     6.257364     0.455859
H     11.043641     8.495912     5.179310     0.134760
H     11.661527     8.878370     3.783986     0.163120
H      8.136446     7.888387     4.714202     0.156340
H      9.346590     7.120324     5.343759     0.159575
H      9.920342     9.885666     2.769054     0.115408
H      8.836906     9.805397     3.905246     0.118193
H      7.434561     8.522668     2.534839     0.115449
H      7.797605     9.841597     1.767410     0.113308
H      9.150120     9.964361     0.111294     0.116617
H      9.238389     8.749310    15.740584     0.142057
H      7.255175     6.838595     0.948488     0.113999
H      8.073803     6.909421    16.227286     0.112256
H     12.867401     3.693943     1.169414     0.450705
H     14.130223     4.293599     1.541501     0.487032
H      9.988679     4.057514     2.747459     0.468885
H     10.731851     3.023462     2.048136     0.455859
H     11.043641    15.112588     3.126190     0.134758
H     11.661527    14.730130     4.521514     0.163121
H      8.136446    -0.018887     3.591298     0.156340
H      9.346590     0.749176     2.961741     0.159573
H      9.920342    13.722834     5.536446     0.115407
H      8.836906    13.803103     4.400254     0.118189
H      7.434561    15.085831     5.770661     0.115447
H      7.797605    13.766903     6.538090     0.113305
H      9.150120    13.644139     8.194206     0.116617
H      9.238389    14.859190     9.175916     0.142056
H      7.255175     1.030904     7.357012     0.113999
H      8.073803     0.960079     8.689214     0.112255
H      8.488099    11.563443    15.441586     0.450705
H      7.225277    12.163099    15.069499     0.487031
H     11.366821    11.927014    13.863541     0.468885
H     10.623649    10.892962    14.562864     0.455858
H     10.311859     7.243088    13.484810     0.134760
H      9.693973     6.860630    12.089486     0.163120
H     13.219055     7.850613    13.019702     0.156340
H     12.008909     8.618676    13.649259     0.159574
H     11.435158     5.853334    11.074554     0.115407
H     12.518594     5.933603    12.210746     0.118192
H     13.920939     7.216331    10.840339     0.115448
H     13.557895     5.897403    10.072910     0.113307
H     12.205380     5.774639     8.416794     0.116617
H     12.117111     6.989690     7.435084     0.142057
H     14.100325     8.900404     9.253988     0.113998
H     13.281697     8.829579     7.921786     0.112256
H      8.488099    12.045057     9.474914     0.450706
H      7.225277    11.445401     9.847001     0.487032
H     11.366821    11.681486    11.052959     0.468885
H     10.623649    12.715538    10.353636     0.455859
H     10.311859     0.626412    11.431690     0.134759
H      9.693973     1.008870    12.827014     0.163121
H     13.219055     0.018887    11.896798     0.156341
H     12.008909    14.989824    11.267241     0.159574
H     11.435158     2.016166    13.841946     0.115408
H     12.518594     1.935897    12.705754     0.118191
H     13.920939     0.653168    14.076161     0.115448
H     13.557895     1.972097    14.843590     0.113306
H     12.205380     2.094861    16.499706     0.116618
H     12.117111     0.879810     0.870416     0.142057
H     14.100325    14.708095    15.662512     0.113999
H     13.281697    14.778921     0.383714     0.112256
C      2.391816     8.865779    12.410078     0.635142
C      3.095124     7.529538    12.353601    -0.283335
C      5.343146     8.421939    12.102775    -0.294931
C      5.861373     9.714111    12.684160     0.657976
C      5.004306     6.413642    13.449927    -0.139355
C      6.077775     6.726849    14.496420    -0.132664
C      4.783632     6.692223    -0.026578    -0.301760
C      3.271663     6.726849    16.403363     0.613143
C      6.574647     8.292879    16.298713    -0.142360
C      3.318645    10.367279     0.481719     0.325350
C      2.391816    14.742721    12.506422     0.635142
C      3.095124     0.339962    12.562899    -0.283336
C      5.343146    15.186561    12.813725    -0.294930
C      5.861373    13.894389    12.232340     0.657973
C      5.004306     1.455857    11.466573    -0.139354
C      6.077775     1.142651    10.420080    -0.132665
C      4.783632     1.177277     8.332078    -0.301763
C      3.271663     1.142651     8.513137     0.613140
C      6.574647    15.315621     8.617787    -0.142362
C      3.318645    13.241221     7.823781     0.325341
C      4.726684     6.873221     4.104578     0.635144
C      4.023376     8.209462     4.048101    -0.283336
C      1.775354     7.317061     3.797275    -0.294931
C      1.257127     6.024889     4.378660     0.657976
C      2.114194     9.325357     5.144427    -0.139354
C      1.040725     9.012151     6.190920    -0.132663
C      2.334868     9.046777     8.278922    -0.301763
C      3.846837     9.012151     8.097862     0.613142
C      0.543853     7.446121     7.993213    -0.142360
C      3.799855     5.371721     8.787219     0.325345
C      4.726684     0.996279     4.200922     0.635139
C      4.023376    15.399038     4.257399    -0.283334
C      1.775354     0.552439     4.508225    -0.294931
C      1.257127     1.844611     3.926840     0.657975
C      2.114194    14.283142     3.161073    -0.139355
C      1.040725    14.596349     2.114580    -0.132666
C      2.334868    14.561723     0.026578    -0.301761
C      3.846837    14.596349     0.207638     0.613141
C      0.543853     0.423379     0.312287    -0.142361
C      3.799855     2.497779    16.129281     0.325337
C     11.845184     6.873221     4.200922     0.635142
C     11.141876     8.209462     4.257399    -0.283335
C      8.893854     7.317061     4.508225    -0.294932
C      8.375627     6.024889     3.926840     0.657977
C      9.232694     9.325357     3.161073    -0.139356
C      8.159225     9.012151     2.114580    -0.132665
C      9.453368     9.046777     0.026578    -0.301760
C     10.965337     9.012151     0.207638     0.613142
C      7.662353     7.446121     0.312287    -0.142359
C     10.918355     5.371721    16.129281     0.325346
C     11.845184     0.996279     4.104578     0.635142
C     11.141876    15.399038     4.048101    -0.283336
C      8.893854     0.552439     3.797275    -0.294931
C      8.375627     1.844611     4.378660     0.657973
C      9.232694    14.283142     5.144427    -0.139353
C      8.159225    14.596349     6.190920    -0.132662
C      9.453368    14.561723     8.278922    -0.301763
C     10.965337    14.596349     8.097862     0.613138
C      7.662353     0.423379     7.993213    -0.142361
C     10.918355     2.497779     8.787219     0.325338
C      9.510316     8.865779    12.506422     0.635143
C     10.213624     7.529538    12.562899    -0.283336
C     12.461646     8.421939    12.813725    -0.294931
C     12.979873     9.714111    12.232340     0.657975
C     12.122806     6.413642    11.466573    -0.139355
C     13.196275     6.726849    10.420080    -0.132665
C     11.902132     6.692223     8.332078    -0.301761
C     10.390163     6.726849     8.513137     0.613141
C     13.693147     8.292879     8.617787    -0.142360
C     10.437145    10.367279     7.823781     0.325342
C      9.510316    14.742721    12.410078     0.635141
C     10.213624     0.339962    12.353601    -0.283334
C     12.461646    15.186561    12.102775    -0.294929
C     12.979873    13.894389    12.684160     0.657974
C     12.122806     1.455857    13.449927    -0.139353
C     13.196275     1.142651    14.496420    -0.132662
C     11.902132     1.177277    -0.026578    -0.301762
C     10.390163     1.142651    16.403363     0.613142
C     13.693147    15.315621    16.298713    -0.142361
C     10.437145    13.241221     0.481719     0.325348
S      2.640963    11.061369     1.930198    -0.459605
S      2.640963    12.547131     6.375302    -0.459634
S      4.477536     4.677631    10.235698    -0.459611
S      4.477536     3.191869    14.680802    -0.459632
S     11.596037     4.677631    14.680802    -0.459602
S     11.596037     3.191869    10.235698    -0.459643
S      9.759464    11.061369     6.375302    -0.459607
S      9.759464    12.547131     1.930198    -0.459641
N      4.414894     7.674336    12.976513     0.003399
N      5.526803     7.529538    15.612679    -0.029727
N      3.805550     9.986395    16.202369    -0.431189
N      4.414894     0.195164    11.939987     0.003396
N      5.526803     0.339962     9.303821    -0.029695
N      3.805550    13.622105     8.714131    -0.431169
N      2.703606     8.064664     4.671013     0.003407
N      1.591697     8.209462     7.307179    -0.029719
N      3.312950     5.752604     7.896869    -0.431170
N      2.703606    15.543836     3.634487     0.003404
N      1.591697    15.399038     0.998321    -0.029706
N      3.312950     2.116895     0.408631    -0.431174
N      9.822106     8.064664     3.634487     0.003421
N      8.710197     8.209462     0.998321    -0.029718
N     10.431450     5.752604     0.408631    -0.431180
N      9.822106    15.543836     4.671013     0.003388
N      8.710197    15.399038     7.307179    -0.029705
N     10.431450     2.116895     7.896869    -0.431161
N     11.533394     7.674336    11.939987     0.003421
N     12.645303     7.529538     9.303821    -0.029710
N     10.924050     9.986395     8.714131    -0.431168
N     11.533394     0.195164    12.976513     0.003370
N     12.645303     0.339962    15.612679    -0.029718
N     10.924050    13.622105    16.202369    -0.431181
O      2.602524     9.600790    13.433316    -0.594772
O      1.661458     9.223054    11.473218    -0.560554
O      5.482669    10.049351    13.843607    -0.524469
O      6.665763    10.359410    11.986498    -0.598907
O      2.773368     7.449269    15.476469    -0.505912
O      2.598252     6.037480     0.589690    -0.559612
O      0.714697    11.596495    10.028061    -0.863808
O      3.684536    11.300602    11.071231    -0.893000
O      2.602524    14.007710    11.483184    -0.594757
O      1.661458    14.385446    13.443282    -0.560560
O      5.482669    13.559148    11.072893    -0.524449
O      6.665763    13.249090    12.930002    -0.598914
O      2.773368     0.420231     9.440031    -0.505884
O      2.598252     1.832020     7.715810    -0.559622
O      0.714697    12.012005    14.888439    -0.863809
O      3.684536    12.307898    13.845268    -0.892996
O      4.515976     6.138210     5.127816    -0.594767
O      5.457042     6.515946     3.167718    -0.560556
O      1.635831     5.689648     5.538107    -0.524454
O      0.452737     5.379590     3.680998    -0.598910
O      4.345132     8.289731     7.170969    -0.505893
O      4.520247     9.701520     8.895191    -0.559615
O      6.403803     4.142505     1.722561    -0.863808
O      3.433964     4.438398     2.765732    -0.892996
O      4.515976     1.731290     3.177684    -0.594751
O      5.457042     1.353554     5.137782    -0.560559
O      1.635831     2.179851     2.767393    -0.524463
O      0.452737     2.489910     4.624502    -0.598912
O      4.345132    15.318769     1.134531    -0.505883
O      4.520247    13.906980    16.021310    -0.559627
O      6.403803     3.726995     6.582939    -0.863811
O      3.433964     3.431102     5.539769    -0.893001
O     11.634476     6.138210     3.177684    -0.594765
O     12.575542     6.515946     5.137782    -0.560555
O      8.754331     5.689648     2.767393    -0.524465
O      7.571237     5.379590     4.624502    -0.598908
O     11.463632     8.289731     1.134531    -0.505884
O     11.638748     9.701520    16.021310    -0.559618
O     13.522303     4.142505     6.582939    -0.863811
O     10.552464     4.438398     5.539769    -0.893000
O     11.634476     1.731290     5.127816    -0.594754
O     12.575542     1.353554     3.167718    -0.560561
O      8.754331     2.179851     5.538107    -0.524447
O      7.571237     2.489910     3.680998    -0.598918
O     11.463632    15.318769     7.170969    -0.505888
O     11.638748    13.906980     8.895191    -0.559622
O     13.522303     3.726995     1.722561    -0.863809
O     10.552464     3.431102     2.765732    -0.892998
O      9.721024     9.600790    11.483184    -0.594762
O      8.779958     9.223054    13.443282    -0.560556
O     12.601169    10.049351    11.072893    -0.524456
O     13.784263    10.359410    12.930002    -0.598909
O      9.891868     7.449269     9.440031    -0.505879
O      9.716753     6.037480     7.715810    -0.559618
O      7.833197    11.596495    14.888439    -0.863807
O     10.803036    11.300602    13.845268    -0.892997
O      9.721024    14.007710    13.433316    -0.594761
O      8.779958    14.385446    11.473218    -0.560558
O     12.601169    13.559148    13.843607    -0.524458
O     13.784263    13.249090    11.986498    -0.598917
O      9.891868     0.420231    15.476469    -0.505914
O      9.716753     1.832020     0.589690    -0.559619
O      7.833197    12.012005    10.028061    -0.863810
O     10.803036    12.307898    11.071231    -0.893000

The following XYZ coordinates are in angstroms. Other properties are in atomic units.
The sperically averaged electron density of each atom fit to a function of the form exp(a - br)
eigen_1, eigen_2 and eigen_3 are the three eigenvalues of traceless quadrupole moment tensor
  atom number  atomic symbol              X              Y              Z     net charge C6 coefficient C8 coefficient C10 coefficient fluctuating dipole atomic polarizability isotropic forcefield polarizability              a              b squared Pearson coefficient          <r^3>          <r^4>         wp_QDO          m_QDO          q_QDO       dipole_x       dipole_y       dipole_z         dipole            Qxy            Qxz            Qyz     Q(x^2-y^2)  Q(3z^2 - R^2)        eigen_1        eigen_2        eigen_3 static polarizability      alpha(xx)      alpha(xy)      alpha(xz)      alpha(yy)      alpha(yz)      alpha(zz) atomic spin moment
            1             La       1.545569      11.804250      12.458250       1.879578     188.051110 0.58156818E+04  0.23754137E+06                                24.930927                           23.645177       1.528137       2.060813                    0.998343     105.290275     291.556550       0.415960       0.360509      -1.214453      -0.037978      -0.000003       0.000003       0.037978       0.000002       0.000003       0.014441       0.064679       0.098952      -0.051305       0.015847       0.035458             26.665537      31.076739      -0.000021       0.000002      31.204857       0.744003      17.715013           0.004858
            2             La       5.572931       3.934750       4.152750       1.879577     188.051466 0.58156966E+04  0.23754211E+06                                24.930948                           23.645199       1.528141       2.060813                    0.998343     105.290346     291.556758       0.415960       0.360508      -1.214454       0.037979       0.000003      -0.000007       0.037979      -0.000001      -0.000000      -0.014444       0.064687       0.098954      -0.051311       0.015851       0.035460             26.665557      31.076758      -0.000018      -0.000004      31.204881      -0.744010      17.715031           0.004868
            3             La      12.691431       3.934750       4.152750       1.879579     188.051374 0.58156927E+04  0.23754188E+06                                24.930929                           23.645182       1.528143       2.060814                    0.998343     105.290221     291.556256       0.415961       0.360508      -1.214454       0.037984       0.000000      -0.000006       0.037984      -0.000003       0.000001       0.014443       0.064686       0.098954      -0.051310       0.015851       0.035459             26.665535      31.076730      -0.000015      -0.000001      31.204855       0.744010      17.715022           0.004864
            4             La       8.664069      11.804250      12.458250       1.879578     188.051308 0.58156900E+04  0.23754176E+06                                24.930932                           23.645184       1.528143       2.060814                    0.998343     105.290260     291.556438       0.415960       0.360508      -1.214454      -0.037978      -0.000008      -0.000003       0.037978      -0.000001       0.000001      -0.014441       0.064681       0.098953      -0.051307       0.015849       0.035459             26.665541      31.076749      -0.000005      -0.000007      31.204853      -0.744010      17.715021           0.004856
            5             Ni       4.091999       8.813053      14.684290       0.717692      77.867427 0.15530782E+04  0.46797677E+05                                14.739270                           12.779950       0.917250       2.177851                    0.990738      46.119284     119.369141       0.515441       0.394363      -1.157155      -0.086602       0.088632       0.008860       0.124234       0.050013      -0.017211      -0.020736       0.038332      -0.108005      -0.046575      -0.030934       0.077509             16.672707      13.498467      -1.642998       0.080756      14.724491      -2.038410      21.795164           1.326657
            6             Ni       4.091999      14.795447      10.232210       0.717537      77.867388 0.15530836E+04  0.46798323E+05                                14.739804                           12.780394       0.916908       2.177722                    0.990738      46.121580     119.379377       0.515402       0.394389      -1.157125      -0.086600      -0.088628      -0.008861       0.124229      -0.050011       0.017206      -0.020739       0.038339      -0.108019      -0.046582      -0.030927       0.077509             16.673325      13.498932       1.643065      -0.080763      14.725019      -2.038528      21.796025           1.326713
            7             Ni       3.026501       6.925947       6.378790       0.717618      77.867564 0.15530858E+04  0.46798167E+05                                14.739534                           12.780174       0.917088       2.177790                    0.990738      46.120410     119.374084       0.515422       0.394375      -1.157141       0.086600      -0.088629       0.008860       0.124231       0.050011       0.017208       0.020735       0.038334      -0.108011      -0.046576      -0.030932       0.077508             16.673008      13.498703      -1.643047      -0.080786      14.724756       2.038480      21.795566           1.326667
            8             Ni       3.026501       0.943553       1.926710       0.717500      77.866251 0.15530564E+04  0.46797461E+05                                14.739888                           12.780460       0.916749       2.177671                    0.990738      46.121716     119.381031       0.515388       0.394400      -1.157113       0.086601       0.088628      -0.008860       0.124230      -0.050008      -0.017202       0.020745       0.038346      -0.108024      -0.046590      -0.030918       0.077508             16.673426      13.499005       1.643073       0.080761      14.725108       2.038555      21.796166           1.326727
            9             Ni      10.145001       6.925947       1.926710       0.717663      77.866561 0.15530588E+04  0.46797087E+05                                14.739353                           12.780021       0.917109       2.177806                    0.990738      46.119455     119.370735       0.515429       0.394372      -1.157145       0.086602      -0.088631      -0.008860       0.124233       0.050012      -0.017209      -0.020736       0.038333      -0.108007      -0.046576      -0.030932       0.077508             16.672804      13.498538      -1.643010       0.080765      14.724581      -2.038452      21.795292           1.326634
           10             Ni      10.145001       0.943553       6.378790       0.717447      77.867705 0.15530949E+04  0.46798968E+05                                14.740108                           12.780647       0.916743       2.177658                    0.990738      46.122917     119.385075       0.515382       0.394402      -1.157110       0.086599       0.088627       0.008861       0.124229      -0.050006       0.017200      -0.020742       0.038350      -0.108031      -0.046590      -0.030918       0.077507             16.673677      13.499207       1.643119      -0.080786      14.725323      -2.038596      21.796500           1.326761
           11             Ni      11.210499       8.813053      10.232210       0.717626      77.866800 0.15530658E+04  0.46797450E+05                                14.739500                           12.780141       0.917050       2.177780                    0.990738      46.120150     119.373577       0.515420       0.394378      -1.157138      -0.086601       0.088630      -0.008860       0.124231       0.050012       0.017209       0.020736       0.038333      -0.108005      -0.046576      -0.030932       0.077508             16.672974      13.498667      -1.643026      -0.080764      14.724728       2.038485      21.795527           1.326646
           12             Ni      11.210499      14.795447      14.684290       0.717510      77.868302 0.15531070E+04  0.46799196E+05                                14.739890                           12.780467       0.916925       2.177723                    0.990738      46.122060     119.380758       0.515402       0.394388      -1.157126      -0.086600      -0.088628       0.008860       0.124230      -0.050009      -0.017203       0.020740       0.038347      -0.108028      -0.046587      -0.030923       0.077509             16.673421      13.499014       1.643091       0.080777      14.725097       2.038529      21.796154           1.326765
           13              H       1.369599      11.563443       9.474914       0.450706       0.379964 0.22240534E+01  0.16681776E+02                                 1.059419                            1.027721      -1.523593       2.352284                    0.998958       2.329375       6.730533       0.458535       1.780888      -0.620338       0.014660      -0.008815      -0.004269       0.017630      -0.006526      -0.005428      -0.003826       0.009189      -0.022190      -0.012186      -0.000027       0.012213              1.071538       1.196405      -0.071278      -0.191021       0.976979       0.073237       1.041232           0.000103
           14              H       0.106777      12.163099       9.847001       0.487032       0.353641 0.20187139E+01  0.14674540E+02                                 0.997032                            0.971075      -1.464313       2.432893                    0.999861       1.967533       5.468093       0.481010       1.751710      -0.627353      -0.022775       0.008654       0.000889       0.024380      -0.005672      -0.000344      -0.005905       0.008681      -0.013013      -0.010242       0.000490       0.009752              1.007838       1.126420      -0.194251      -0.014046       1.021782       0.013161       0.875313           0.000042
           15              H       4.248321      11.927014      11.052959       0.468885       0.321535 0.18019089E+01  0.12927130E+02                                 0.977119                            0.948721      -1.495686       2.377971                    0.999133       2.274858       6.601091       0.455786       1.873163      -0.607601       0.009221       0.004495       0.006832       0.012326      -0.000033      -0.001604       0.003038      -0.000319       0.028803      -0.005488      -0.004896       0.010384              0.992669       0.995753       0.202407       0.037623       1.122781       0.044885       0.859472          -0.000083
           16              H       3.505149      10.892962      10.353636       0.455859       0.334442 0.19008238E+01  0.13736357E+02                                 0.979735                            0.955420      -1.374048       2.420933                    0.999793       2.275664       6.497112       0.470651       1.800851      -0.617354      -0.007665      -0.009814      -0.004823       0.013354       0.010127       0.004996      -0.002542       0.008201      -0.006879      -0.012264      -0.000344       0.012608              0.992976       0.892310       0.070805       0.085397       1.017248       0.183716       1.069370           0.000243
           17              H       3.193359       7.243088      11.431690       0.134760       1.002540 0.77289104E+01  0.76289087E+02                                 1.744073                            1.692460      -1.238749       2.293432                    0.995645       3.745107      11.006436       0.446490       1.389792      -0.684772       0.003646      -0.005145      -0.027439       0.028155       0.002169       0.002022      -0.001961       0.024090       0.032359      -0.017792       0.006145       0.011646              1.767139       1.505661      -0.005319       0.073608       1.508437       0.248694       2.287320           0.000496
           18              H       2.575473       6.860630      12.827014       0.163122       1.027016 0.80639372E+01  0.79516402E+02                                 1.724931                            1.697590      -0.862053       2.502160                    0.998998       3.273971       9.259152       0.463497       1.340139      -0.699098      -0.017605      -0.022760       0.015823       0.032838       0.006206       0.000246      -0.007284       0.015620      -0.020150      -0.013713       0.000117       0.013596              1.721250       1.741079       0.245803      -0.099809       1.763034      -0.278258       1.659638          -0.000100
           19              H       6.100555       7.850613      11.896798       0.156342       0.951692 0.73959364E+01  0.71565587E+02                                 1.647548                            1.630573      -0.845161       2.503897                    0.998838       3.317103       9.376551       0.469544       1.348090      -0.696155       0.024582      -0.016607      -0.009079       0.031024      -0.006042      -0.008496      -0.007468       0.012223      -0.023097      -0.016965       0.002966       0.013998              1.646354       1.883788      -0.279734      -0.086546       1.621233      -0.002969       1.434041           0.000302
           20              H       4.890410       8.618676      11.267241       0.159575       0.927918 0.70341004E+01  0.68213346E+02                                 1.697352                            1.647123      -1.336365       2.270216                    0.993410       3.668783      10.893639       0.436687       1.446354      -0.674017      -0.012722       0.005383      -0.025642       0.029126       0.004438       0.001241      -0.004030       0.012818       0.000446      -0.009679       0.001957       0.007722              1.724212       1.677014      -0.061112       0.399768       1.448213      -0.194832       2.047409           0.000242
           21              H       4.316658       5.853334      13.841946       0.115408       1.105859 0.88926343E+01  0.91057797E+02                                 1.868214                            1.820020      -1.417192       2.203424                    0.991552       3.999518      12.036366       0.428219       1.396861      -0.682780      -0.021364      -0.019826       0.014248       0.032442      -0.002516      -0.000659      -0.001204       0.007712      -0.006782      -0.004342      -0.001403       0.005745              1.887181       1.863732       0.343341      -0.168684       1.984914      -0.271507       1.812897          -0.000319
           22              H       5.400094       5.933603      12.705754       0.118193       1.077631 0.83016712E+01  0.82504739E+02                                 1.767918                            1.708363      -0.872537       2.463614                    0.997759       3.534829      10.054967       0.467484       1.318335      -0.701568       0.013511      -0.019636      -0.022145       0.032535      -0.007772       0.000266       0.001052      -0.007794      -0.017303      -0.006583      -0.005028       0.011611              1.789393       1.520287      -0.149312      -0.194813       1.797466       0.370035       2.050427           0.000341
           23              H       6.802439       7.216331      14.076161       0.115449       0.953602 0.72584700E+01  0.70095227E+02                                 1.651598                            1.613664      -0.966280       2.420668                    0.996670       3.570029      10.170483       0.471466       1.345279      -0.694645       0.024041       0.015886      -0.016517       0.033214       0.000750      -0.007597       0.005629       0.001030       0.004627      -0.009494      -0.000194       0.009688              1.673194       1.834575       0.318315      -0.194979       1.534885      -0.209997       1.650123          -0.000074
           24              H       6.439395       5.897403      14.843590       0.113308       1.162190 0.93524773E+01  0.95530900E+02                                 1.842192                            1.801817      -0.945699       2.425972                    0.997253       3.606051      10.318356       0.460642       1.301745      -0.705474       0.011414      -0.025563       0.011607       0.030306      -0.009295       0.002907       0.002587       0.004683       0.030686      -0.015275       0.004397       0.010878              1.856257       1.662176      -0.235475       0.166428       2.135113      -0.291856       1.771481           0.001395
           25              H       5.086880       5.774639      16.499706       0.116619       1.019925 0.82852991E+01  0.83799917E+02                                 1.795477                            1.775026      -1.497626       2.154030                    0.991635       4.176654      12.713028       0.424657       1.426043      -0.675627       0.009713      -0.016902      -0.004245       0.019951      -0.000031      -0.005146      -0.008656       0.002760       0.005137      -0.010199      -0.000144       0.010343              1.801240       1.550480      -0.133206      -0.032093       2.229938      -0.073846       1.623302           0.000816
           26              H       4.998611       6.989690       0.870416       0.142057       0.896633 0.67833764E+01  0.65287453E+02                                 1.660531                            1.617845      -1.318002       2.258548                    0.994332       3.808839      11.323299       0.439808       1.446968      -0.672916       0.007581       0.011862       0.024700       0.028430       0.003073      -0.003262       0.003262      -0.005705      -0.004467      -0.006967       0.001455       0.005512              1.682760       1.505743       0.108584       0.070224       1.400267       0.115943       2.142271           0.000193
           27              H       6.981825       8.900404      15.662512       0.113998       0.942965 0.71856766E+01  0.69946391E+02                                 1.695864                            1.648471      -1.312052       2.255148                    0.992868       3.873839      11.465593       0.443693       1.418162      -0.678400       0.016515       0.020807      -0.021338       0.034074       0.005510      -0.000299      -0.002564      -0.003215       0.012695      -0.007998       0.001751       0.006248              1.729879       1.682185       0.241942      -0.144606       1.679115      -0.377458       1.828335           0.000063
           28              H       6.163197       8.829579       0.383714       0.112256       0.958215 0.76448762E+01  0.74887226E+02                                 1.666783                            1.664653      -0.995516       2.408268                    0.996236       3.629088      10.456876       0.460003       1.359277      -0.691953      -0.013817       0.018274       0.026062       0.034700      -0.000211      -0.006661       0.008743       0.000362      -0.002762      -0.011172       0.000304       0.010868              1.661084       1.669020      -0.123785      -0.122597       1.536736       0.210545       1.777496           0.000254
           29              H       1.369599      12.045057      15.441586       0.450706       0.379964 0.22240565E+01  0.16681810E+02                                 1.059421                            1.027723      -1.523597       2.352281                    0.998958       2.329378       6.730550       0.458534       1.780892      -0.620337       0.014660       0.008815       0.004268       0.017630       0.006526       0.005428      -0.003825       0.009189      -0.022191      -0.012186      -0.000027       0.012213              1.071540       1.196407       0.071279       0.191021       0.976981       0.073237       1.041233           0.000103
           30              H       0.106777      11.445401      15.069499       0.487031       0.353643 0.20187292E+01  0.14674678E+02                                 0.997035                            0.971078      -1.464309       2.432893                    0.999861       1.967540       5.468115       0.481010       1.751708      -0.627353      -0.022775      -0.008654      -0.000889       0.024380       0.005672       0.000344      -0.005905       0.008681      -0.013014      -0.010242       0.000489       0.009752              1.007842       1.126424       0.194252       0.014047       1.021785       0.013161       0.875315           0.000042
           31              H       4.248321      11.681486      13.863541       0.468884       0.321535 0.18019067E+01  0.12927111E+02                                 0.977119                            0.948721      -1.495681       2.377973                    0.999133       2.274858       6.601091       0.455786       1.873164      -0.607601       0.009222      -0.004495      -0.006832       0.012326       0.000032       0.001605       0.003038      -0.000318       0.028802      -0.005489      -0.004895       0.010384              0.992669       0.995753      -0.202407      -0.037623       1.122781       0.044885       0.859471          -0.000083
           32              H       3.505149      12.715538      14.562864       0.455858       0.334442 0.19008254E+01  0.13736371E+02                                 0.979735                            0.955420      -1.374047       2.420932                    0.999793       2.275665       6.497113       0.470651       1.800850      -0.617355      -0.007666       0.009814       0.004822       0.013354      -0.010128      -0.004996      -0.002542       0.008201      -0.006879      -0.012264      -0.000344       0.012608              0.992976       0.892310      -0.070805      -0.085397       1.017248       0.183716       1.069371           0.000243
           33              H       3.193359       0.626412      13.484810       0.134759       1.002540 0.77289132E+01  0.76289115E+02                                 1.744073                            1.692460      -1.238747       2.293434                    0.995645       3.745108      11.006436       0.446491       1.389792      -0.684773       0.003647       0.005144       0.027440       0.028155      -0.002169      -0.002021      -0.001961       0.024089       0.032360      -0.017792       0.006145       0.011646              1.767140       1.505660       0.005319      -0.073608       1.508437       0.248694       2.287322           0.000497
           34              H       2.575473       1.008870      12.089486       0.163120       1.027031 0.80640919E+01  0.79518323E+02                                 1.724949                            1.697607      -0.862068       2.502151                    0.998998       3.273999       9.259260       0.463494       1.340140      -0.699098      -0.017605       0.022760      -0.015823       0.032837      -0.006207      -0.000246      -0.007284       0.015620      -0.020152      -0.013713       0.000117       0.013597              1.721268       1.741097      -0.245807       0.099811       1.763053      -0.278263       1.659654          -0.000100
           35              H       6.100555       0.018887      13.019702       0.156339       0.951700 0.73960052E+01  0.71566390E+02                                 1.647553                            1.630578      -0.845158       2.503896                    0.998838       3.317117       9.376587       0.469545       1.348085      -0.696156       0.024581       0.016608       0.009078       0.031023       0.006043       0.008496      -0.007467       0.012223      -0.023096      -0.016964       0.002966       0.013998              1.646359       1.883794       0.279736       0.086547       1.621238      -0.002969       1.434045           0.000302
           36              H       4.890410      14.989824      13.649259       0.159574       0.927919 0.70341109E+01  0.68213460E+02                                 1.697352                            1.647123      -1.336358       2.270218                    0.993410       3.668787      10.893645       0.436688       1.446352      -0.674018      -0.012722      -0.005383       0.025642       0.029126      -0.004438      -0.001241      -0.004029       0.012818       0.000446      -0.009679       0.001957       0.007722              1.724212       1.677014       0.061113      -0.399769       1.448213      -0.194833       2.047410           0.000242
           37              H       4.316658       2.016166      11.074554       0.115407       1.105865 0.88926953E+01  0.91058565E+02                                 1.868220                            1.820025      -1.417190       2.203424                    0.991552       3.999528      12.036400       0.428219       1.396859      -0.682780      -0.021364       0.019826      -0.014248       0.032442       0.002515       0.000659      -0.001204       0.007711      -0.006782      -0.004342      -0.001403       0.005745              1.887187       1.863737      -0.343343       0.168685       1.984920      -0.271509       1.812903          -0.000319
           38              H       5.400094       1.935897      12.210746       0.118190       1.077641 0.83017727E+01  0.82505981E+02                                 1.767927                            1.708371      -0.872539       2.463611                    0.997759       3.534849      10.055030       0.467484       1.318332      -0.701569       0.013511       0.019636       0.022146       0.032535       0.007772      -0.000265       0.001053      -0.007794      -0.017302      -0.006583      -0.005028       0.011611              1.789403       1.520294       0.149313       0.194815       1.797476       0.370038       2.050438           0.000341
           39              H       6.802439       0.653168      10.840339       0.115447       0.953613 0.72585682E+01  0.70096407E+02                                 1.651609                            1.613674      -0.966284       2.420664                    0.996670       3.570052      10.170563       0.471465       1.345277      -0.694646       0.024040      -0.015887       0.016517       0.033213      -0.000750       0.007597       0.005629       0.001030       0.004627      -0.009494      -0.000194       0.009688              1.673205       1.834587      -0.318318       0.194980       1.534895      -0.209999       1.650134          -0.000073
           40              H       6.439395       1.972097      10.072910       0.113305       1.162209 0.93526740E+01  0.95533396E+02                                 1.842210                            1.801833      -0.945709       2.425964                    0.997253       3.606086      10.318477       0.460640       1.301742      -0.705475       0.011414       0.025563      -0.011607       0.030306       0.009295      -0.002907       0.002586       0.004682       0.030686      -0.015275       0.004396       0.010878              1.856275       1.662192       0.235479      -0.166431       2.135136      -0.291861       1.771499           0.001395
           41              H       5.086880       2.094861       8.416794       0.116617       1.019933 0.82853833E+01  0.83800963E+02                                 1.795484                            1.775033      -1.497623       2.154030                    0.991635       4.176673      12.713091       0.424657       1.426040      -0.675627       0.009713       0.016901       0.004245       0.019950       0.000031       0.005146      -0.008655       0.002760       0.005137      -0.010199      -0.000144       0.010343              1.801247       1.550486       0.133207       0.032093       2.229947      -0.073846       1.623308           0.000816
           42              H       4.998611       0.879810       7.435084       0.142056       0.896635 0.67834022E+01  0.65287757E+02                                 1.660534                            1.617847      -1.318000       2.258548                    0.994332       3.808846      11.323321       0.439808       1.446967      -0.672917       0.007580      -0.011863      -0.024700       0.028430      -0.003073       0.003262       0.003262      -0.005704      -0.004467      -0.006967       0.001455       0.005512              1.682763       1.505746      -0.108584      -0.070225       1.400269       0.115944       2.142275           0.000193
           43              H       6.981825      14.708095       9.253988       0.113997       0.942970 0.71857244E+01  0.69946966E+02                                 1.695869                            1.648475      -1.312051       2.255147                    0.992868       3.873850      11.465631       0.443693       1.418161      -0.678401       0.016515      -0.020807       0.021338       0.034073      -0.005510       0.000299      -0.002564      -0.003214       0.012694      -0.007998       0.001751       0.006247              1.729884       1.682190      -0.241943       0.144607       1.679121      -0.377460       1.828341           0.000063
           44              H       6.163197      14.778921       7.921786       0.112255       0.958219 0.76449184E+01  0.74887724E+02                                 1.666786                            1.664655      -0.995515       2.408268                    0.996236       3.629096      10.456896       0.460004       1.359274      -0.691954      -0.013817      -0.018273      -0.026062       0.034699       0.000211       0.006660       0.008742       0.000363      -0.002761      -0.011172       0.000305       0.010867              1.661087       1.669023       0.123785       0.122597       1.536738       0.210545       1.777500           0.000254
           45              H       5.748901       4.175557       1.169414       0.450705       0.379965 0.22240630E+01  0.16681863E+02                                 1.059421                            1.027723      -1.523592       2.352283                    0.998958       2.329378       6.730541       0.458535       1.780886      -0.620338      -0.014660       0.008815      -0.004268       0.017630      -0.006526       0.005428       0.003826       0.009188      -0.022190      -0.012186      -0.000027       0.012213              1.071540       1.196407      -0.071279       0.191022       0.976981      -0.073237       1.041234           0.000103
           46              H       7.011722       3.575901       1.541501       0.487032       0.353641 0.20187103E+01  0.14674505E+02                                 0.997030                            0.971074      -1.464311       2.432894                    0.999861       1.967529       5.468076       0.481011       1.751708      -0.627353       0.022775      -0.008654       0.000889       0.024380      -0.005672       0.000344       0.005905       0.008681      -0.013014      -0.010242       0.000490       0.009752              1.007837       1.126418      -0.194251       0.014046       1.021781      -0.013160       0.875311           0.000042
           47              H       2.870179       3.811986       2.747459       0.468885       0.321534 0.18019037E+01  0.12927080E+02                                 0.977117                            0.948719      -1.495678       2.377974                    0.999133       2.274852       6.601065       0.455787       1.873161      -0.607601      -0.009221      -0.004495       0.006832       0.012326      -0.000032       0.001605      -0.003038      -0.000319       0.028802      -0.005488      -0.004896       0.010384              0.992667       0.995751       0.202406      -0.037623       1.122779      -0.044885       0.859470          -0.000083
           48              H       3.613351       4.846038       2.048136       0.455858       0.334443 0.19008338E+01  0.13736444E+02                                 0.979736                            0.955421      -1.374050       2.420931                    0.999793       2.275667       6.497117       0.470651       1.800847      -0.617355       0.007665       0.009814      -0.004823       0.013354       0.010127      -0.004996       0.002542       0.008201      -0.006879      -0.012264      -0.000345       0.012608              0.992978       0.892311       0.070805      -0.085397       1.017249      -0.183717       1.069373           0.000243
           49              H       3.925141       8.495912       3.126190       0.134760       1.002540 0.77289195E+01  0.76289208E+02                                 1.744074                            1.692462      -1.238754       2.293430                    0.995645       3.745110      11.006451       0.446490       1.389793      -0.684772      -0.003646       0.005144      -0.027440       0.028155       0.002169      -0.002022       0.001961       0.024090       0.032360      -0.017792       0.006146       0.011646              1.767141       1.505662      -0.005319      -0.073608       1.508438      -0.248695       2.287323           0.000496
           50              H       4.543027       8.878370       4.521514       0.163121       1.027020 0.80639782E+01  0.79516910E+02                                 1.724936                            1.697595      -0.862056       2.502158                    0.998998       3.273978       9.259179       0.463496       1.340140      -0.699098       0.017605       0.022760       0.015823       0.032838       0.006206      -0.000246       0.007284       0.015620      -0.020151      -0.013713       0.000117       0.013597              1.721255       1.741084       0.245804       0.099810       1.763039       0.278260       1.659642          -0.000100
           51              H       1.017945       7.888387       3.591298       0.156341       0.951695 0.73959596E+01  0.71565860E+02                                 1.647550                            1.630575      -0.845160       2.503897                    0.998838       3.317107       9.376562       0.469544       1.348088      -0.696155      -0.024582       0.016607      -0.009079       0.031024      -0.006042       0.008496       0.007468       0.012223      -0.023097      -0.016965       0.002966       0.013998              1.646356       1.883790      -0.279734       0.086547       1.621235       0.002969       1.434042           0.000301
           52              H       2.228091       7.120324       2.961741       0.159574       0.927921 0.70341279E+01  0.68213665E+02                                 1.697354                            1.647125      -1.336362       2.270216                    0.993410       3.668787      10.893647       0.436688       1.446352      -0.674018       0.012722      -0.005383      -0.025642       0.029126       0.004438      -0.001241       0.004029       0.012818       0.000445      -0.009679       0.001957       0.007722              1.724214       1.677017      -0.061112      -0.399769       1.448214       0.194833       2.047411           0.000242
           53              H       2.801842       9.885666       5.536446       0.115408       1.105862 0.88926699E+01  0.91058247E+02                                 1.868217                            1.820023      -1.417192       2.203423                    0.991552       3.999524      12.036387       0.428219       1.396860      -0.682780       0.021364       0.019826       0.014248       0.032442      -0.002516       0.000659       0.001204       0.007712      -0.006782      -0.004342      -0.001403       0.005745              1.887184       1.863734       0.343342       0.168684       1.984918       0.271508       1.812900          -0.000319
           54              H       1.718406       9.805397       4.400254       0.118193       1.077634 0.83017034E+01  0.82505145E+02                                 1.767922                            1.708366      -0.872539       2.463613                    0.997759       3.534834      10.054989       0.467483       1.318336      -0.701568      -0.013511       0.019636      -0.022145       0.032535      -0.007772      -0.000266      -0.001052      -0.007795      -0.017303      -0.006584      -0.005028       0.011611              1.789397       1.520290      -0.149313       0.194814       1.797470      -0.370037       2.050431           0.000341
           55              H       0.316061       8.522668       5.770661       0.115448       0.953606 0.72585015E+01  0.70095601E+02                                 1.651601                            1.613667      -0.966279       2.420668                    0.996670       3.570035      10.170502       0.471466       1.345278      -0.694646      -0.024041      -0.015886      -0.016517       0.033214       0.000750       0.007597      -0.005630       0.001031       0.004627      -0.009494      -0.000194       0.009688              1.673198       1.834578       0.318316       0.194979       1.534888       0.209998       1.650126          -0.000073
           56              H       0.679105       9.841597       6.538090       0.113307       1.162194 0.93525250E+01  0.95531496E+02                                 1.842196                            1.801820      -0.945702       2.425970                    0.997253       3.606059      10.318380       0.460642       1.301743      -0.705475      -0.011414       0.025563       0.011607       0.030306      -0.009295      -0.002907      -0.002586       0.004682       0.030686      -0.015275       0.004396       0.010878              1.856261       1.662179      -0.235476      -0.166429       2.135118       0.291857       1.771485           0.001395
           57              H       2.031620       9.964361       8.194206       0.116619       1.019926 0.82853014E+01  0.83799946E+02                                 1.795477                            1.775026      -1.497627       2.154030                    0.991635       4.176655      12.713031       0.424657       1.426043      -0.675627      -0.009714       0.016902      -0.004245       0.019951      -0.000031       0.005146       0.008656       0.002760       0.005137      -0.010199      -0.000144       0.010343              1.801240       1.550480      -0.133206       0.032093       2.229938       0.073846       1.623302           0.000816
           58              H       2.119889       8.749310       9.175916       0.142056       0.896635 0.67833945E+01  0.65287668E+02                                 1.660533                            1.617847      -1.318002       2.258547                    0.994332       3.808844      11.323316       0.439808       1.446968      -0.672917      -0.007581      -0.011862       0.024700       0.028430       0.003073       0.003262      -0.003262      -0.005705      -0.004467      -0.006967       0.001455       0.005512              1.682762       1.505745       0.108584      -0.070224       1.400268      -0.115943       2.142274           0.000193
           59              H       0.136675       6.838595       7.357012       0.113999       0.942966 0.71856800E+01  0.69946438E+02                                 1.695865                            1.648471      -1.312053       2.255148                    0.992868       3.873839      11.465597       0.443693       1.418163      -0.678400      -0.016515      -0.020807      -0.021338       0.034073       0.005510       0.000299       0.002564      -0.003214       0.012695      -0.007998       0.001751       0.006247              1.729880       1.682186       0.241942       0.144607       1.679117       0.377458       1.828336           0.000063
           60              H       0.955303       6.909421       8.689214       0.112255       0.958218 0.76449069E+01  0.74887582E+02                                 1.666785                            1.664654      -0.995513       2.408269                    0.996236       3.629093      10.456885       0.460004       1.359274      -0.691954       0.013817      -0.018274       0.026062       0.034700      -0.000211       0.006661      -0.008743       0.000363      -0.002762      -0.011172       0.000305       0.010868              1.661086       1.669021      -0.123785       0.122597       1.536737      -0.210545       1.777498           0.000254
           61              H       5.748901       3.693943       7.136086       0.450706       0.379963 0.22240445E+01  0.16681692E+02                                 1.059417                            1.027719      -1.523589       2.352286                    0.998958       2.329370       6.730515       0.458535       1.780889      -0.620338      -0.014660      -0.008815       0.004269       0.017630       0.006526      -0.005428       0.003826       0.009189      -0.022190      -0.012186      -0.000027       0.012213              1.071536       1.196402       0.071278      -0.191020       0.976978      -0.073236       1.041229           0.000103
           62              H       7.011722       4.293599       6.763999       0.487032       0.353641 0.20187174E+01  0.14674575E+02                                 0.997033                            0.971076      -1.464313       2.432893                    0.999861       1.967537       5.468109       0.481009       1.751711      -0.627352       0.022775       0.008654      -0.000889       0.024380       0.005672      -0.000344       0.005905       0.008681      -0.013013      -0.010242       0.000489       0.009752              1.007839       1.126421       0.194251      -0.014047       1.021783      -0.013161       0.875314           0.000042
           63              H       2.870179       4.057514       5.558041       0.468885       0.321533 0.18018994E+01  0.12927046E+02                                 0.977117                            0.948719      -1.495680       2.377975                    0.999133       2.274853       6.601074       0.455786       1.873165      -0.607601      -0.009222       0.004495      -0.006832       0.012326       0.000032      -0.001604      -0.003038      -0.000319       0.028802      -0.005488      -0.004896       0.010384              0.992667       0.995751      -0.202406       0.037623       1.122779      -0.044885       0.859470          -0.000083
           64              H       3.613351       3.023462       6.257364       0.455859       0.334441 0.19008145E+01  0.13736274E+02                                 0.979733                            0.955418      -1.374047       2.420934                    0.999793       2.275660       6.497099       0.470651       1.800852      -0.617354       0.007665      -0.009814       0.004822       0.013354      -0.010128       0.004996       0.002542       0.008201      -0.006880      -0.012264      -0.000345       0.012608              0.992974       0.892308      -0.070805       0.085396       1.017245      -0.183715       1.069368           0.000243
           65              H       3.925141      15.112588       5.179310       0.134756       1.002554 0.77290520E+01  0.76290797E+02                                 1.744085                            1.692472      -1.238746       2.293430                    0.995646       3.745139      11.006535       0.446491       1.389786      -0.684773      -0.003647      -0.005144       0.027439       0.028154      -0.002169       0.002021       0.001961       0.024089       0.032359      -0.017791       0.006145       0.011646              1.767153       1.505670       0.005319       0.073608       1.508447      -0.248697       2.287341           0.000497
           66              H       4.543027      14.730130       3.783986       0.163119       1.027041 0.80641917E+01  0.79519563E+02                                 1.724960                            1.697618      -0.862078       2.502145                    0.998997       3.274018       9.259332       0.463492       1.340140      -0.699098       0.017605      -0.022760      -0.015823       0.032837      -0.006207       0.000246       0.007283       0.015620      -0.020153      -0.013714       0.000117       0.013597              1.721279       1.741108      -0.245810      -0.099812       1.763065       0.278266       1.659665          -0.000100
           67              H       1.017945      -0.018887       4.714202       0.156338       0.951710 0.73961105E+01  0.71567677E+02                                 1.647565                            1.630590      -0.845171       2.503888                    0.998838       3.317141       9.376678       0.469543       1.348085      -0.696155      -0.024581      -0.016608       0.009078       0.031023       0.006042      -0.008496       0.007468       0.012223      -0.023097      -0.016964       0.002966       0.013998              1.646372       1.883810       0.279739      -0.086548       1.621250       0.002969       1.434055           0.000302
           68              H       2.228091       0.749176       5.343759       0.159573       0.927928 0.70341916E+01  0.68214440E+02                                 1.697362                            1.647131      -1.336366       2.270212                    0.993410       3.668808      10.893724       0.436687       1.446351      -0.674018       0.012722       0.005383       0.025642       0.029126      -0.004438       0.001241       0.004029       0.012818       0.000446      -0.009679       0.001958       0.007721              1.724222       1.677025       0.061113       0.399773       1.448220       0.194834       2.047422           0.000242
           69              H       2.801842      13.722834       2.769054       0.115407       1.105868 0.88927283E+01  0.91058995E+02                                 1.868223                            1.820029      -1.417197       2.203420                    0.991551       3.999537      12.036437       0.428219       1.396860      -0.682780       0.021364      -0.019826      -0.014248       0.032442       0.002515      -0.000659       0.001204       0.007711      -0.006782      -0.004342      -0.001402       0.005744              1.887190       1.863741      -0.343343      -0.168686       1.984923       0.271510       1.812907          -0.000319
           70              H       1.718406      13.803103       3.905246       0.118189       1.077646 0.83018207E+01  0.82506560E+02                                 1.767931                            1.708374      -0.872543       2.463607                    0.997759       3.534859      10.055058       0.467484       1.318329      -0.701569      -0.013510      -0.019635       0.022146       0.032535       0.007772       0.000265      -0.001053      -0.007794      -0.017302      -0.006583      -0.005027       0.011611              1.789406       1.520297       0.149314      -0.194816       1.797478      -0.370039       2.050443           0.000341
           71              H       0.316061      15.085831       2.534839       0.115447       0.953609 0.72585354E+01  0.70096005E+02                                 1.651605                            1.613670      -0.966280       2.420666                    0.996670       3.570043      10.170528       0.471466       1.345277      -0.694646      -0.024040       0.015886       0.016517       0.033213      -0.000750      -0.007597      -0.005629       0.001030       0.004627      -0.009494      -0.000194       0.009688              1.673201       1.834583      -0.318317      -0.194980       1.534891       0.209999       1.650130          -0.000073
           72              H       0.679105      13.766903       1.767410       0.113306       1.162204 0.93526230E+01  0.95532754E+02                                 1.842206                            1.801830      -0.945706       2.425967                    0.997253       3.606075      10.318442       0.460640       1.301743      -0.705475      -0.011414      -0.025563      -0.011606       0.030306       0.009296       0.002907      -0.002587       0.004683       0.030685      -0.015275       0.004397       0.010878              1.856271       1.662188       0.235478       0.166430       2.135130       0.291860       1.771495           0.001395
           73              H       2.031620      13.644139       0.111294       0.116616       1.019940 0.82854506E+01  0.83801811E+02                                 1.795491                            1.775040      -1.497629       2.154026                    0.991635       4.176690      12.713155       0.424656       1.426039      -0.675627      -0.009713      -0.016901       0.004245       0.019950       0.000031      -0.005146       0.008656       0.002760       0.005138      -0.010199      -0.000144       0.010343              1.801254       1.550491       0.133209      -0.032093       2.229958       0.073847       1.623314           0.000817
           74              H       2.119889      14.859190      15.740584       0.142056       0.896638 0.67834227E+01  0.65288002E+02                                 1.660536                            1.617849      -1.318001       2.258547                    0.994332       3.808851      11.323339       0.439808       1.446967      -0.672917      -0.007580       0.011863      -0.024700       0.028430      -0.003073      -0.003262      -0.003262      -0.005705      -0.004466      -0.006967       0.001455       0.005512              1.682765       1.505747      -0.108584       0.070225       1.400270      -0.115945       2.142279           0.000194
           75              H       0.136675       1.030904       0.948488       0.113999       0.942960 0.71856252E+01  0.69945754E+02                                 1.695857                            1.648464      -1.312040       2.255155                    0.992868       3.873821      11.465523       0.443694       1.418162      -0.678400      -0.016514       0.020807       0.021338       0.034073      -0.005510      -0.000299       0.002564      -0.003214       0.012694      -0.007998       0.001751       0.006247              1.729872       1.682178      -0.241940      -0.144606       1.679109       0.377456       1.828329           0.000064
           76              H       0.955303       0.960079      16.227286       0.112256       0.958222 0.76449409E+01  0.74887995E+02                                 1.666788                            1.664657      -0.995518       2.408266                    0.996236       3.629100      10.456909       0.460004       1.359273      -0.691954       0.013817       0.018273      -0.026062       0.034699       0.000211      -0.006660      -0.008742       0.000363      -0.002761      -0.011172       0.000305       0.010867              1.661088       1.669024       0.123786      -0.122597       1.536740      -0.210546       1.777501           0.000255
           77              H      12.867401       4.175557       7.136086       0.450706       0.379963 0.22240484E+01  0.16681727E+02                                 1.059417                            1.027720      -1.523588       2.352286                    0.998958       2.329371       6.730515       0.458536       1.780886      -0.620338      -0.014660       0.008815       0.004268       0.017630      -0.006526      -0.005428      -0.003826       0.009189      -0.022190      -0.012186      -0.000027       0.012213              1.071537       1.196402      -0.071278      -0.191020       0.976978       0.073236       1.041230           0.000103
           78              H      14.130223       3.575901       6.763999       0.487032       0.353641 0.20187123E+01  0.14674529E+02                                 0.997032                            0.971075      -1.464313       2.432893                    0.999861       1.967534       5.468099       0.481010       1.751712      -0.627352       0.022775      -0.008654      -0.000889       0.024380      -0.005672      -0.000344      -0.005906       0.008681      -0.013014      -0.010242       0.000490       0.009752              1.007838       1.126420      -0.194251      -0.014046       1.021782       0.013161       0.875313           0.000042
           79              H       9.988679       3.811986       5.558041       0.468885       0.321535 0.18019079E+01  0.12927119E+02                                 0.977118                            0.948720      -1.495679       2.377974                    0.999133       2.274856       6.601081       0.455787       1.873161      -0.607601      -0.009221      -0.004495      -0.006832       0.012325      -0.000033      -0.001604       0.003038      -0.000319       0.028803      -0.005488      -0.004896       0.010384              0.992668       0.995752       0.202406       0.037623       1.122781       0.044885       0.859471          -0.000084
           80              H      10.731851       4.846038       6.257364       0.455859       0.334442 0.19008240E+01  0.13736359E+02                                 0.979735                            0.955420      -1.374048       2.420933                    0.999793       2.275665       6.497115       0.470651       1.800850      -0.617355       0.007665       0.009814       0.004822       0.013354       0.010128       0.004996      -0.002542       0.008201      -0.006880      -0.012264      -0.000345       0.012608              0.992976       0.892310       0.070805       0.085397       1.017248       0.183716       1.069371           0.000243
           81              H      11.043641       8.495912       5.179310       0.134760       1.002542 0.77289346E+01  0.76289373E+02                                 1.744074                            1.692461      -1.238746       2.293433                    0.995646       3.745112      11.006448       0.446491       1.389790      -0.684773      -0.003647       0.005144       0.027439       0.028155       0.002169       0.002022      -0.001961       0.024090       0.032359      -0.017792       0.006146       0.011646              1.767141       1.505662      -0.005319       0.073608       1.508438       0.248694       2.287323           0.000496
           82              H      11.661527       8.878370       3.783986       0.163120       1.027030 0.80640842E+01  0.79518229E+02                                 1.724948                            1.697606      -0.862067       2.502151                    0.998998       3.273998       9.259256       0.463494       1.340140      -0.699098       0.017605       0.022760      -0.015823       0.032838       0.006207       0.000246      -0.007283       0.015620      -0.020152      -0.013713       0.000117       0.013597              1.721267       1.741096       0.245807      -0.099810       1.763052      -0.278263       1.659654          -0.000100
           83              H       8.136446       7.888387       4.714202       0.156340       0.951700 0.73960071E+01  0.71566429E+02                                 1.647554                            1.630579      -0.845166       2.503893                    0.998838       3.317119       9.376601       0.469544       1.348087      -0.696155      -0.024581       0.016607       0.009078       0.031023      -0.006042      -0.008496      -0.007468       0.012223      -0.023097      -0.016965       0.002966       0.013998              1.646360       1.883795      -0.279735      -0.086547       1.621240      -0.002969       1.434046           0.000301
           84              H       9.346590       7.120324       5.343759       0.159575       0.927918 0.70340969E+01  0.68213300E+02                                 1.697351                            1.647122      -1.336362       2.270216                    0.993410       3.668784      10.893639       0.436688       1.446353      -0.674017       0.012722      -0.005383       0.025642       0.029126       0.004438       0.001241      -0.004030       0.012818       0.000446      -0.009679       0.001958       0.007722              1.724211       1.677014      -0.061113       0.399768       1.448212      -0.194832       2.047407           0.000242
           85              H       9.920342       9.885666       2.769054       0.115408       1.105864 0.88926876E+01  0.91058488E+02                                 1.868220                            1.820026      -1.417199       2.203420                    0.991551       3.999530      12.036415       0.428219       1.396861      -0.682780       0.021364       0.019826      -0.014248       0.032442      -0.002515      -0.000659      -0.001204       0.007712      -0.006782      -0.004342      -0.001403       0.005745              1.887187       1.863737       0.343342      -0.168684       1.984920      -0.271508       1.812903          -0.000319
           86              H       8.836906       9.805397       3.905246       0.118193       1.077635 0.83017141E+01  0.82505271E+02                                 1.767922                            1.708367      -0.872541       2.463611                    0.997759       3.534837      10.054996       0.467484       1.318335      -0.701568      -0.013510       0.019635       0.022145       0.032535      -0.007772       0.000266       0.001052      -0.007794      -0.017302      -0.006584      -0.005027       0.011611              1.789398       1.520290      -0.149312      -0.194814       1.797470       0.370036       2.050432           0.000341
           87              H       7.434561       8.522668       2.534839       0.115449       0.953606 0.72585009E+01  0.70095593E+02                                 1.651601                            1.613666      -0.966281       2.420667                    0.996670       3.570035      10.170502       0.471466       1.345277      -0.694646      -0.024041      -0.015886       0.016517       0.033214       0.000750      -0.007597       0.005630       0.001030       0.004627      -0.009494      -0.000194       0.009688              1.673197       1.834578       0.318316      -0.194979       1.534888      -0.209998       1.650126          -0.000073
           88              H       7.797605       9.841597       1.767410       0.113308       1.162191 0.93524927E+01  0.95531100E+02                                 1.842194                            1.801818      -0.945701       2.425971                    0.997253       3.606054      10.318368       0.460641       1.301745      -0.705474      -0.011414       0.025563      -0.011606       0.030307      -0.009295       0.002907       0.002587       0.004683       0.030685      -0.015275       0.004397       0.010878              1.856258       1.662177      -0.235476       0.166428       2.135115      -0.291857       1.771483           0.001395
           89              H       9.150120       9.964361       0.111294       0.116617       1.019934 0.82853836E+01  0.83800975E+02                                 1.795485                            1.775034      -1.497629       2.154027                    0.991635       4.176675      12.713102       0.424656       1.426041      -0.675627      -0.009713       0.016901       0.004245       0.019951      -0.000031      -0.005146      -0.008656       0.002760       0.005138      -0.010199      -0.000144       0.010343              1.801248       1.550487      -0.133208      -0.032093       2.229949      -0.073847       1.623309           0.000816
           90              H       9.238389       8.749310      15.740584       0.142057       0.896633 0.67833777E+01  0.65287467E+02                                 1.660531                            1.617845      -1.317999       2.258549                    0.994332       3.808839      11.323298       0.439808       1.446968      -0.672917      -0.007581      -0.011863      -0.024700       0.028430       0.003073      -0.003262       0.003262      -0.005705      -0.004467      -0.006967       0.001455       0.005512              1.682760       1.505743       0.108584       0.070225       1.400267       0.115944       2.142271           0.000194
           91              H       7.255175       6.838595       0.948488       0.113999       0.942963 0.71856507E+01  0.69946067E+02                                 1.695860                            1.648467      -1.312045       2.255152                    0.992868       3.873828      11.465550       0.443694       1.418162      -0.678400      -0.016515      -0.020807       0.021338       0.034074       0.005510      -0.000299      -0.002564      -0.003214       0.012695      -0.007998       0.001751       0.006247              1.729875       1.682181       0.241941      -0.144606       1.679112      -0.377457       1.828331           0.000063
           92              H       8.073803       6.909421      16.227286       0.112256       0.958216 0.76448772E+01  0.74887221E+02                                 1.666782                            1.664651      -0.995513       2.408270                    0.996236       3.629086      10.456861       0.460004       1.359275      -0.691953       0.013817      -0.018274      -0.026062       0.034700      -0.000211      -0.006660       0.008743       0.000362      -0.002761      -0.011172       0.000305       0.010867              1.661083       1.669018      -0.123785      -0.122597       1.536735       0.210544       1.777495           0.000254
           93              H      12.867401       3.693943       1.169414       0.450705       0.379966 0.22240676E+01  0.16681905E+02                                 1.059421                            1.027723      -1.523591       2.352283                    0.998958       2.329380       6.730546       0.458535       1.780885      -0.620338      -0.014660      -0.008815      -0.004268       0.017630       0.006526       0.005428      -0.003826       0.009188      -0.022190      -0.012186      -0.000027       0.012213              1.071541       1.196407       0.071279       0.191022       0.976981       0.073237       1.041234           0.000103
           94              H      14.130223       4.293599       1.541501       0.487032       0.353641 0.20187133E+01  0.14674535E+02                                 0.997032                            0.971075      -1.464314       2.432893                    0.999861       1.967531       5.468086       0.481010       1.751710      -0.627353       0.022775       0.008654       0.000889       0.024380       0.005672       0.000344      -0.005905       0.008682      -0.013014      -0.010242       0.000489       0.009752              1.007838       1.126420       0.194251       0.014046       1.021782       0.013161       0.875312           0.000042
           95              H       9.988679       4.057514       2.747459       0.468885       0.321534 0.18019038E+01  0.12927084E+02                                 0.977118                            0.948720      -1.495682       2.377973                    0.999133       2.274855       6.601080       0.455786       1.873164      -0.607601      -0.009222       0.004495       0.006832       0.012326       0.000032       0.001605       0.003038      -0.000319       0.028802      -0.005489      -0.004895       0.010384              0.992668       0.995752      -0.202406      -0.037623       1.122780       0.044885       0.859471          -0.000083
           96              H      10.731851       3.023462       2.048136       0.455859       0.334443 0.19008283E+01  0.13736395E+02                                 0.979735                            0.955420      -1.374052       2.420931                    0.999793       2.275665       6.497113       0.470651       1.800848      -0.617355       0.007665      -0.009814      -0.004823       0.013354      -0.010128      -0.004996      -0.002542       0.008201      -0.006879      -0.012264      -0.000345       0.012608              0.992977       0.892310      -0.070805      -0.085397       1.017248       0.183716       1.069371           0.000243
           97              H      11.043641      15.112588       3.126190       0.134758       1.002550 0.77290107E+01  0.76290307E+02                                 1.744082                            1.692469      -1.238754       2.293428                    0.995645       3.745130      11.006512       0.446490       1.389789      -0.684773      -0.003647      -0.005145      -0.027439       0.028155      -0.002169      -0.002021      -0.001960       0.024089       0.032360      -0.017791       0.006145       0.011646              1.767150       1.505668       0.005319      -0.073609       1.508445       0.248697       2.287337           0.000497
           98              H      11.661527      14.730130       4.521514       0.163121       1.027025 0.80640330E+01  0.79517581E+02                                 1.724941                            1.697600      -0.862062       2.502154                    0.998998       3.273988       9.259213       0.463496       1.340138      -0.699098       0.017605      -0.022760       0.015823       0.032838      -0.006207      -0.000246      -0.007283       0.015620      -0.020152      -0.013713       0.000117       0.013597              1.721260       1.741089      -0.245806       0.099811       1.763045      -0.278262       1.659647          -0.000099
           99              H       8.136446      -0.018887       3.591298       0.156340       0.951698 0.73959894E+01  0.71566217E+02                                 1.647553                            1.630578      -0.845160       2.503896                    0.998838       3.317115       9.376588       0.469544       1.348088      -0.696155      -0.024581      -0.016607      -0.009078       0.031024       0.006043       0.008496      -0.007467       0.012223      -0.023097      -0.016964       0.002966       0.013998              1.646359       1.883794       0.279736       0.086547       1.621239      -0.002969       1.434044           0.000302
          100              H       9.346590       0.749176       2.961741       0.159573       0.927927 0.70341851E+01  0.68214352E+02                                 1.697361                            1.647130      -1.336364       2.270213                    0.993410       3.668802      10.893699       0.436688       1.446350      -0.674018       0.012722       0.005383      -0.025642       0.029126      -0.004438      -0.001241      -0.004029       0.012818       0.000446      -0.009679       0.001957       0.007722              1.724221       1.677023       0.061113      -0.399772       1.448219      -0.194834       2.047421           0.000242
          101              H       9.920342      13.722834       5.536446       0.115407       1.105865 0.88926953E+01  0.91058563E+02                                 1.868220                            1.820025      -1.417190       2.203424                    0.991552       3.999528      12.036399       0.428219       1.396859      -0.682780       0.021364      -0.019826       0.014248       0.032442       0.002515       0.000659      -0.001204       0.007711      -0.006782      -0.004342      -0.001403       0.005745              1.887187       1.863738      -0.343343       0.168686       1.984919      -0.271509       1.812903          -0.000319
          102              H       8.836906      13.803103       4.400254       0.118189       1.077647 0.83018237E+01  0.82506614E+02                                 1.767933                            1.708376      -0.872544       2.463607                    0.997759       3.534860      10.055069       0.467483       1.318332      -0.701569      -0.013511      -0.019635      -0.022146       0.032535       0.007772      -0.000265       0.001053      -0.007795      -0.017302      -0.006583      -0.005028       0.011611              1.789408       1.520299       0.149314       0.194817       1.797481       0.370040       2.050446           0.000342
          103              H       7.434561      15.085831       5.770661       0.115447       0.953608 0.72585223E+01  0.70095856E+02                                 1.651604                            1.613669      -0.966279       2.420667                    0.996670       3.570041      10.170525       0.471465       1.345278      -0.694645      -0.024040       0.015886      -0.016517       0.033213      -0.000750       0.007597       0.005629       0.001031       0.004627      -0.009494      -0.000194       0.009688              1.673201       1.834582      -0.318317       0.194980       1.534891      -0.209999       1.650129          -0.000073
          104              H       7.797605      13.766903       6.538090       0.113305       1.162210 0.93526829E+01  0.95533516E+02                                 1.842212                            1.801835      -0.945711       2.425964                    0.997253       3.606086      10.318481       0.460640       1.301742      -0.705475      -0.011414      -0.025563       0.011607       0.030306       0.009295      -0.002907       0.002586       0.004683       0.030686      -0.015275       0.004396       0.010878              1.856277       1.662193       0.235480      -0.166431       2.135138      -0.291862       1.771500           0.001395
          105              H       9.150120      13.644139       8.194206       0.116617       1.019931 0.82853563E+01  0.83800632E+02                                 1.795482                            1.775031      -1.497627       2.154029                    0.991635       4.176668      12.713077       0.424657       1.426042      -0.675627      -0.009713      -0.016901      -0.004245       0.019951       0.000031       0.005146      -0.008656       0.002760       0.005137      -0.010199      -0.000144       0.010343              1.801245       1.550484       0.133207       0.032093       2.229945      -0.073846       1.623306           0.000816
          106              H       9.238389      14.859190       9.175916       0.142056       0.896638 0.67834262E+01  0.65288050E+02                                 1.660537                            1.617850      -1.318005       2.258545                    0.994332       3.808853      11.323349       0.439808       1.446967      -0.672917      -0.007581       0.011862       0.024700       0.028430      -0.003073       0.003262       0.003262      -0.005705      -0.004466      -0.006967       0.001455       0.005512              1.682766       1.505748      -0.108584      -0.070225       1.400271       0.115944       2.142280           0.000193
          107              H       7.255175       1.030904       7.357012       0.113999       0.942964 0.71856577E+01  0.69946160E+02                                 1.695862                            1.648468      -1.312047       2.255151                    0.992868       3.873832      11.465568       0.443693       1.418163      -0.678400      -0.016515       0.020807      -0.021338       0.034073      -0.005510       0.000299      -0.002564      -0.003214       0.012694      -0.007998       0.001751       0.006247              1.729876       1.682183      -0.241941       0.144607       1.679113      -0.377457       1.828334           0.000063
          108              H       8.073803       0.960079       8.689214       0.112255       0.958223 0.76449575E+01  0.74888193E+02                                 1.666789                            1.664658      -0.995515       2.408267                    0.996236       3.629103      10.456918       0.460004       1.359272      -0.691954       0.013817       0.018273       0.026062       0.034699       0.000211       0.006660       0.008743       0.000363      -0.002761      -0.011172       0.000305       0.010867              1.661090       1.669026       0.123786       0.122598       1.536741       0.210546       1.777503           0.000254
          109              H       8.488099      11.563443      15.441586       0.450705       0.379966 0.22240712E+01  0.16681938E+02                                 1.059422                            1.027724      -1.523595       2.352281                    0.998958       2.329382       6.730553       0.458535       1.780884      -0.620338       0.014660      -0.008815       0.004268       0.017630      -0.006526       0.005428       0.003826       0.009188      -0.022190      -0.012186      -0.000027       0.012213              1.071542       1.196409      -0.071279       0.191022       0.976982      -0.073237       1.041235           0.000103
          110              H       7.225277      12.163099      15.069499       0.487031       0.353643 0.20187240E+01  0.14674630E+02                                 0.997034                            0.971077      -1.464312       2.432892                    0.999861       1.967538       5.468107       0.481010       1.751707      -0.627353      -0.022775       0.008654      -0.000889       0.024380      -0.005672       0.000344       0.005905       0.008681      -0.013014      -0.010242       0.000490       0.009752              1.007840       1.126423      -0.194252       0.014046       1.021784      -0.013161       0.875314           0.000042
          111              H      11.366821      11.927014      13.863541       0.468885       0.321535 0.18019094E+01  0.12927132E+02                                 0.977119                            0.948721      -1.495678       2.377974                    0.999133       2.274857       6.601084       0.455787       1.873161      -0.607601       0.009221       0.004495      -0.006832       0.012326      -0.000032       0.001605      -0.003038      -0.000319       0.028803      -0.005488      -0.004896       0.010384              0.992668       0.995753       0.202407      -0.037623       1.122781      -0.044885       0.859471          -0.000083
          112              H      10.623649      10.892962      14.562864       0.455858       0.334443 0.19008307E+01  0.13736417E+02                                 0.979736                            0.955421      -1.374047       2.420932                    0.999793       2.275667       6.497119       0.470651       1.800848      -0.617355      -0.007666      -0.009814       0.004822       0.013354       0.010128      -0.004996       0.002542       0.008201      -0.006880      -0.012264      -0.000345       0.012608              0.992977       0.892311       0.070805      -0.085397       1.017249      -0.183717       1.069372           0.000243
          113              H      10.311859       7.243088      13.484810       0.134760       1.002542 0.77289372E+01  0.76289416E+02                                 1.744075                            1.692463      -1.238750       2.293431                    0.995645       3.745114      11.006461       0.446490       1.389792      -0.684772       0.003647      -0.005144       0.027440       0.028155       0.002169      -0.002022       0.001961       0.024090       0.032359      -0.017792       0.006145       0.011646              1.767142       1.505663      -0.005319      -0.073608       1.508439      -0.248694       2.287325           0.000496
          114              H       9.693973       6.860630      12.089486       0.163120       1.027034 0.80641246E+01  0.79518739E+02                                 1.724953                            1.697611      -0.862072       2.502149                    0.998997       3.274006       9.259290       0.463493       1.340141      -0.699097      -0.017605      -0.022760      -0.015823       0.032837       0.006207      -0.000246       0.007284       0.015620      -0.020152      -0.013713       0.000117       0.013597              1.721272       1.741101       0.245808       0.099811       1.763058       0.278264       1.659659          -0.000100
          115              H      13.219055       7.850613      13.019702       0.156340       0.951699 0.73960040E+01  0.71566388E+02                                 1.647554                            1.630579      -0.845162       2.503895                    0.998838       3.317117       9.376593       0.469544       1.348087      -0.696155       0.024581      -0.016607       0.009078       0.031023      -0.006042       0.008496       0.007468       0.012223      -0.023097      -0.016964       0.002966       0.013998              1.646360       1.883795      -0.279735       0.086547       1.621239       0.002969       1.434046           0.000301
          116              H      12.008909       8.618676      13.649259       0.159574       0.927920 0.70341206E+01  0.68213579E+02                                 1.697353                            1.647124      -1.336360       2.270217                    0.993410       3.668788      10.893650       0.436688       1.446352      -0.674018      -0.012722       0.005383       0.025642       0.029126       0.004438      -0.001241       0.004029       0.012819       0.000446      -0.009679       0.001957       0.007722              1.724213       1.677016      -0.061112      -0.399769       1.448214       0.194832       2.047409           0.000242
          117              H      11.435158       5.853334      11.074554       0.115407       1.105866 0.88927081E+01  0.91058748E+02                                 1.868222                            1.820027      -1.417198       2.203420                    0.991551       3.999536      12.036436       0.428218       1.396861      -0.682780      -0.021364      -0.019826      -0.014248       0.032442      -0.002515       0.000659       0.001204       0.007712      -0.006782      -0.004342      -0.001403       0.005745              1.887189       1.863740       0.343343       0.168685       1.984922       0.271509       1.812905          -0.000319
          118              H      12.518594       5.933603      12.210746       0.118192       1.077639 0.83017511E+01  0.82505731E+02                                 1.767926                            1.708370      -0.872542       2.463610                    0.997759       3.534845      10.055024       0.467483       1.318334      -0.701568       0.013511      -0.019635       0.022145       0.032535      -0.007772      -0.000266      -0.001052      -0.007794      -0.017302      -0.006584      -0.005027       0.011611              1.789402       1.520294      -0.149313       0.194815       1.797474      -0.370037       2.050437           0.000341
          119              H      13.920939       7.216331      10.840339       0.115448       0.953609 0.72585301E+01  0.70095948E+02                                 1.651605                            1.613670      -0.966282       2.420666                    0.996670       3.570043      10.170531       0.471466       1.345277      -0.694646       0.024040       0.015886       0.016517       0.033214       0.000750       0.007597      -0.005629       0.001030       0.004627      -0.009494      -0.000194       0.009688              1.673201       1.834582       0.318317       0.194980       1.534891       0.209998       1.650130          -0.000073
          120              H      13.557895       5.897403      10.072910       0.113307       1.162195 0.93525301E+01  0.95531564E+02                                 1.842196                            1.801821      -0.945700       2.425970                    0.997253       3.606061      10.318388       0.460641       1.301743      -0.705475       0.011414      -0.025563      -0.011607       0.030306      -0.009295      -0.002907      -0.002586       0.004682       0.030686      -0.015275       0.004397       0.010878              1.856261       1.662179      -0.235476      -0.166429       2.135118       0.291857       1.771486           0.001394
          121              H      12.205380       5.774639       8.416794       0.116617       1.019932 0.82853701E+01  0.83800802E+02                                 1.795483                            1.775032      -1.497625       2.154029                    0.991635       4.176671      12.713086       0.424657       1.426041      -0.675627       0.009713      -0.016901       0.004245       0.019950      -0.000031       0.005146       0.008655       0.002760       0.005137      -0.010199      -0.000144       0.010343              1.801246       1.550485      -0.133207       0.032093       2.229946       0.073846       1.623307           0.000816
          122              H      12.117111       6.989690       7.435084       0.142057       0.896633 0.67833785E+01  0.65287475E+02                                 1.660531                            1.617845      -1.317998       2.258549                    0.994332       3.808839      11.323297       0.439808       1.446968      -0.672917       0.007580       0.011863      -0.024700       0.028430       0.003073       0.003262      -0.003262      -0.005705      -0.004467      -0.006967       0.001455       0.005512              1.682760       1.505743       0.108584      -0.070225       1.400267      -0.115944       2.142270           0.000193
          123              H      14.100325       8.900404       9.253988       0.113998       0.942966 0.71856841E+01  0.69946475E+02                                 1.695864                            1.648471      -1.312049       2.255149                    0.992868       3.873839      11.465590       0.443693       1.418161      -0.678401       0.016515       0.020807       0.021338       0.034073       0.005510       0.000299       0.002564      -0.003214       0.012695      -0.007998       0.001751       0.006247              1.729879       1.682185       0.241942       0.144606       1.679116       0.377458       1.828336           0.000063
          124              H      13.281697       8.829579       7.921786       0.112256       0.958216 0.76448862E+01  0.74887332E+02                                 1.666783                            1.664652      -0.995513       2.408269                    0.996236       3.629088      10.456869       0.460004       1.359275      -0.691953      -0.013817       0.018273      -0.026062       0.034700      -0.000211       0.006660      -0.008743       0.000363      -0.002761      -0.011172       0.000305       0.010868              1.661084       1.669019      -0.123785       0.122597       1.536736      -0.210545       1.777496           0.000254
          125              H       8.488099      12.045057       9.474914       0.450706       0.379963 0.22240491E+01  0.16681740E+02                                 1.059419                            1.027721      -1.523591       2.352285                    0.998958       2.329374       6.730535       0.458534       1.780892      -0.620337       0.014660       0.008815      -0.004269       0.017630       0.006526      -0.005428       0.003826       0.009189      -0.022190      -0.012186      -0.000027       0.012213              1.071538       1.196404       0.071278      -0.191021       0.976979      -0.073237       1.041232           0.000103
          126              H       7.225277      11.445401       9.847001       0.487032       0.353642 0.20187209E+01  0.14674603E+02                                 0.997033                            0.971077      -1.464313       2.432893                    0.999861       1.967536       5.468103       0.481010       1.751709      -0.627353      -0.022775      -0.008654       0.000889       0.024380       0.005672      -0.000344       0.005905       0.008681      -0.013014      -0.010242       0.000489       0.009752              1.007840       1.126422       0.194251      -0.014047       1.021783      -0.013161       0.875314           0.000042
          127              H      11.366821      11.681486      11.052959       0.468885       0.321534 0.18019033E+01  0.12927082E+02                                 0.977118                            0.948720      -1.495684       2.377972                    0.999133       2.274856       6.601087       0.455786       1.873166      -0.607600       0.009222      -0.004495       0.006832       0.012326       0.000032      -0.001605      -0.003038      -0.000319       0.028802      -0.005488      -0.004896       0.010384              0.992668       0.995752      -0.202406       0.037623       1.122780      -0.044885       0.859471          -0.000083
          128              H      10.623649      12.715538      10.353636       0.455859       0.334441 0.19008206E+01  0.13736330E+02                                 0.979735                            0.955419      -1.374052       2.420931                    0.999793       2.275664       6.497114       0.470650       1.800852      -0.617354      -0.007665       0.009814      -0.004823       0.013354      -0.010128       0.004996       0.002542       0.008201      -0.006879      -0.012264      -0.000344       0.012608              0.992976       0.892310      -0.070805       0.085397       1.017247      -0.183716       1.069370           0.000243
          129              H      10.311859       0.626412      11.431690       0.134759       1.002543 0.77289442E+01  0.76289496E+02                                 1.744076                            1.692463      -1.238750       2.293431                    0.995645       3.745114      11.006458       0.446490       1.389791      -0.684773       0.003647       0.005145      -0.027440       0.028155      -0.002169       0.002021       0.001961       0.024089       0.032360      -0.017792       0.006145       0.011646              1.767143       1.505663       0.005319       0.073609       1.508439      -0.248695       2.287327           0.000497
          130              H       9.693973       1.008870      12.827014       0.163121       1.027015 0.80639272E+01  0.79516258E+02                                 1.724929                            1.697588      -0.862050       2.502161                    0.998998       3.273968       9.259133       0.463498       1.340137      -0.699098      -0.017605       0.022760       0.015823       0.032838      -0.006206       0.000246       0.007284       0.015620      -0.020151      -0.013713       0.000117       0.013596              1.721248       1.741077      -0.245803      -0.099810       1.763032       0.278258       1.659635          -0.000100
          131              H      13.219055       0.018887      11.896798       0.156341       0.951695 0.73959604E+01  0.71565863E+02                                 1.647549                            1.630575      -0.845159       2.503897                    0.998838       3.317108       9.376562       0.469544       1.348087      -0.696155       0.024582       0.016608      -0.009078       0.031024       0.006043      -0.008496       0.007467       0.012223      -0.023097      -0.016964       0.002966       0.013998              1.646355       1.883790       0.279735      -0.086547       1.621235       0.002969       1.434042           0.000302
          132              H      12.008909      14.989824      11.267241       0.159574       0.927922 0.70341404E+01  0.68213823E+02                                 1.697356                            1.647126      -1.336365       2.270215                    0.993410       3.668793      10.893671       0.436687       1.446352      -0.674018      -0.012722      -0.005383      -0.025642       0.029126      -0.004438       0.001241       0.004029       0.012818       0.000446      -0.009679       0.001957       0.007722              1.724217       1.677018       0.061113       0.399771       1.448216       0.194834       2.047415           0.000242
          133              H      11.435158       2.016166      13.841946       0.115408       1.105861 0.88926557E+01  0.91058051E+02                                 1.868215                            1.820021      -1.417187       2.203426                    0.991552       3.999517      12.036357       0.428220       1.396859      -0.682781      -0.021364       0.019826       0.014248       0.032442       0.002516      -0.000660       0.001204       0.007712      -0.006783      -0.004342      -0.001403       0.005745              1.887182       1.863733      -0.343342      -0.168685       1.984916       0.271508       1.812898          -0.000319
          134              H      12.518594       1.935897      12.705754       0.118191       1.077637 0.83017275E+01  0.82505422E+02                                 1.767923                            1.708367      -0.872537       2.463612                    0.997759       3.534840      10.054999       0.467484       1.318333      -0.701569       0.013511       0.019636      -0.022146       0.032535       0.007772       0.000265      -0.001053      -0.007794      -0.017303      -0.006583      -0.005028       0.011611              1.789398       1.520291       0.149313      -0.194815       1.797471      -0.370037       2.050432           0.000342
          135              H      13.920939       0.653168      14.076161       0.115448       0.953606 0.72585052E+01  0.70095645E+02                                 1.651602                            1.613667      -0.966280       2.420668                    0.996670       3.570036      10.170505       0.471466       1.345278      -0.694646       0.024041      -0.015886      -0.016517       0.033214      -0.000750      -0.007597      -0.005629       0.001031       0.004627      -0.009494      -0.000194       0.009688              1.673198       1.834579      -0.318316      -0.194979       1.534889       0.209998       1.650127          -0.000073
          136              H      13.557895       1.972097      14.843590       0.113306       1.162207 0.93526544E+01  0.95533165E+02                                 1.842210                            1.801833      -0.945711       2.425964                    0.997253       3.606081      10.318468       0.460640       1.301744      -0.705475       0.011414       0.025563       0.011607       0.030306       0.009295       0.002907      -0.002586       0.004683       0.030687      -0.015275       0.004396       0.010879              1.856275       1.662191       0.235480       0.166431       2.135136       0.291861       1.771498           0.001395
          137              H      12.205380       2.094861      16.499706       0.116618       1.019929 0.82853346E+01  0.83800360E+02                                 1.795480                            1.775029      -1.497627       2.154030                    0.991635       4.176662      12.713056       0.424657       1.426042      -0.675627       0.009713       0.016901      -0.004245       0.019951       0.000031      -0.005146       0.008656       0.002760       0.005137      -0.010199      -0.000144       0.010343              1.801243       1.550482       0.133207      -0.032093       2.229943       0.073846       1.623305           0.000816
          138              H      12.117111       0.879810       0.870416       0.142057       0.896634 0.67833913E+01  0.65287631E+02                                 1.660533                            1.617846      -1.318003       2.258547                    0.994332       3.808843      11.323313       0.439808       1.446968      -0.672917       0.007581      -0.011862       0.024700       0.028430      -0.003073      -0.003261      -0.003262      -0.005705      -0.004467      -0.006967       0.001455       0.005512              1.682762       1.505744      -0.108584       0.070224       1.400268      -0.115944       2.142274           0.000194
          139              H      14.100325      14.708095      15.662512       0.113999       0.942967 0.71856911E+01  0.69946566E+02                                 1.695865                            1.648472      -1.312051       2.255148                    0.992868       3.873841      11.465601       0.443693       1.418162      -0.678400       0.016515      -0.020807      -0.021338       0.034073      -0.005510      -0.000299       0.002564      -0.003214       0.012694      -0.007998       0.001751       0.006247              1.729880       1.682186      -0.241942      -0.144607       1.679117       0.377458       1.828337           0.000063
          140              H      13.281697      14.778921       0.383714       0.112256       0.958218 0.76449052E+01  0.74887563E+02                                 1.666785                            1.664654      -0.995514       2.408269                    0.996236       3.629092      10.456883       0.460004       1.359274      -0.691954      -0.013817      -0.018273       0.026062       0.034700       0.000211      -0.006660      -0.008743       0.000362      -0.002761      -0.011172       0.000305       0.010867              1.661085       1.669021       0.123785      -0.122597       1.536737      -0.210545       1.777498           0.000255
          141              C       2.391816       8.865779      12.410078       0.635142      20.322958 0.24086063E+03  0.49578955E+04                                 6.954304                            5.571596      -0.018498       2.059533                    0.999618      21.950693      61.958627       0.615673       0.483309      -1.010304      -0.022360       0.019825       0.016988       0.034374       0.058563      -0.063525      -0.024266       0.085365      -0.040879      -0.067871      -0.047059       0.114930              7.820075       7.952516      -2.375827       3.285848       7.327602      -0.160182       8.180106          -0.000456
          142              C       3.095124       7.529538      12.353601      -0.283335      27.503254 0.44150776E+03  0.10497546E+05                                 8.030171                            7.023622      -0.289590       1.899838                    0.996465      30.488216      90.307258       0.614811       0.419001      -1.054702       0.065394      -0.005678       0.031492       0.072803       0.014993       0.024051      -0.012955       0.117219      -0.058782      -0.057982      -0.017621       0.075603              8.686828      10.017536      -1.271952       2.133556       8.069162      -0.200122       7.973787          -0.001198
          143              C       5.343146       8.421939      12.102775      -0.294931      26.913459 0.45192490E+03  0.10802504E+05                                 7.917362                            7.115368      -0.386280       1.872725                    0.995003      30.533770      90.530768       0.609941       0.420107      -1.054549      -0.047176      -0.044658       0.039865       0.076218       0.020095      -0.044402      -0.046473       0.055327       0.002750      -0.063795      -0.015523       0.079318              8.387744       8.535045       2.050266      -0.104548       9.109851      -0.679805       7.518337           0.000497
          144              C       5.861373       9.714111      12.684160       0.657976      19.876164 0.23954372E+03  0.49396426E+04                                 6.923825                            5.618957      -0.119261       2.028722                    0.999590      22.037409      62.906177       0.600949       0.494263      -1.001485       0.021516       0.041947       0.007115       0.047677      -0.055333       0.046882      -0.014856       0.020571      -0.028319      -0.061387      -0.022473       0.083860              7.670727       7.662435       2.928137      -2.174461       7.938400      -0.446078       7.411347          -0.000599
          145              C       5.004306       6.413642      13.449927      -0.139355      25.736579 0.40660284E+03  0.95222839E+04                                 7.873911                            6.868115      -0.419433       1.867766                    0.996978      29.548085      88.419933       0.601173       0.435047      -1.039169       0.018833       0.058561       0.013425       0.062963      -0.025007       0.040179      -0.025077      -0.009005      -0.051754      -0.048598      -0.012316       0.060914              8.563715       7.330912      -0.529746       1.935823       8.837839      -0.801058       9.522394           0.000011
          146              C       6.077775       6.726849      14.496420      -0.132664      24.219881 0.39851818E+03  0.92631063E+04                                 7.512326                            6.771544      -0.314986       1.904594                    0.997467      29.029997      85.842736       0.610716       0.431478      -1.043908      -0.071302       0.019288       0.009374       0.074457       0.005272      -0.012655       0.042599       0.019233       0.111369      -0.051737      -0.007616       0.059352              8.019072       7.681601       0.121087       1.616652       6.408552       0.081294       9.967062           0.000263
          147              C       4.783632       6.692223      -0.026578      -0.301760      28.908195 0.48483372E+03  0.11814816E+05                                 8.316122                            7.377941      -0.437172       1.838927                    0.996521      31.670713      95.343900       0.596985       0.421026      -1.052168       0.047317       0.049350      -0.054302       0.087310       0.020992      -0.037118      -0.013673      -0.022860       0.079841      -0.047860      -0.006880       0.054741              8.940525      10.545983       1.407722      -1.036045       7.479115      -1.694629       8.796477          -0.000166
          148              C       3.271663       6.726849      16.403363       0.613143      23.541750 0.26642005E+03  0.56280148E+04                                 7.677658                            5.911625      -0.132585       2.012566                    0.999665      22.756807      65.222053       0.589440       0.491901      -1.005153      -0.048786       0.008489      -0.008141       0.050184      -0.012907       0.005091       0.078245      -0.051158       0.001913      -0.069708      -0.022808       0.092516              8.761173       8.999432       1.027662      -0.872572       7.690830      -4.418895       9.593257           0.001503
          149              C       6.574647       8.292879      16.298713      -0.142360      26.672170 0.41102053E+03  0.96353671E+04                                 8.033318                            6.879869      -0.377561       1.880373                    0.997261      29.409159      87.559991       0.605025       0.431845      -1.042863      -0.003077      -0.084874       0.000586       0.084932       0.024263       0.013821       0.023582      -0.012906      -0.055585      -0.030632      -0.015200       0.045831              9.056559      12.011840       0.793181       3.259031       6.647971      -0.281458       8.509868           0.002602
          150              C       3.318645      10.367279       0.481719       0.325350      32.150082 0.36590082E+03  0.83186805E+04                                 9.185865                            6.891315       0.077383       2.032961                    0.999709      26.193771      76.403774       0.553532       0.486712      -1.013748      -0.005674       0.002477       0.026396       0.027112       0.043713       0.062718      -0.053671      -0.022279      -0.207314      -0.127378       0.047510       0.079868             10.230034       7.366084      -2.671408      -4.169055       8.698143       4.350826      14.625875          -0.001213
          151              C       2.391816      14.742721      12.506422       0.635142      20.322975 0.24086085E+03  0.49579017E+04                                 6.954312                            5.571601      -0.018497       2.059533                    0.999618      21.950703      61.958684       0.615672       0.483309      -1.010304      -0.022358      -0.019825      -0.016985       0.034372      -0.058563       0.063524      -0.024266       0.085366      -0.040876      -0.067871      -0.047058       0.114929              7.820085       7.952523       2.375831      -3.285856       7.327610      -0.160186       8.180121          -0.000455
          152              C       3.095124       0.339962      12.562899      -0.283336      27.503187 0.44150638E+03  0.10497504E+05                                 8.030151                            7.023605      -0.289587       1.899840                    0.996465      30.488188      90.307124       0.614812       0.419000      -1.054702       0.065395       0.005677      -0.031492       0.072804      -0.014994      -0.024053      -0.012956       0.117216      -0.058775      -0.057982      -0.017619       0.075601              8.686805      10.017504       1.271943      -2.133543       8.069140      -0.200126       7.973773          -0.001198
          153              C       5.343146      15.186561      12.813725      -0.294930      26.913393 0.45192318E+03  0.10802451E+05                                 7.917342                            7.115349      -0.386269       1.872729                    0.995003      30.533712      90.530493       0.609943       0.420106      -1.054550      -0.047177       0.044658      -0.039866       0.076218      -0.020094       0.044402      -0.046472       0.055326       0.002757      -0.063794      -0.015523       0.079317              8.387724       8.535027      -2.050257       0.104550       9.109822      -0.679808       7.518324           0.000498
          154              C       5.861373      13.894389      12.232340       0.657973      19.876225 0.23954463E+03  0.49396648E+04                                 6.923834                            5.618964      -0.119254       2.028724                    0.999590      22.037425      62.906184       0.600949       0.494262      -1.001485       0.021515      -0.041946      -0.007113       0.047676       0.055332      -0.046880      -0.014859       0.020572      -0.028318      -0.061385      -0.022475       0.083860              7.670737       7.662443      -2.928141       2.174465       7.938409      -0.446077       7.411359          -0.000598
          155              C       5.004306       1.455857      11.466573      -0.139354      25.736520 0.40660157E+03  0.95222460E+04                                 7.873892                            6.868099      -0.419424       1.867769                    0.996978      29.548048      88.419756       0.601174       0.435046      -1.039169       0.018833      -0.058564      -0.013427       0.062966       0.025007      -0.040177      -0.025074      -0.009007      -0.051752      -0.048596      -0.012316       0.060911              8.563692       7.330901       0.529749      -1.935811       8.837811      -0.801057       9.522364           0.000011
          156              C       6.077775       1.142651      10.420080      -0.132665      24.219927 0.39851887E+03  0.92631253E+04                                 7.512331                            6.771546      -0.314980       1.904596                    0.997467      29.030022      85.842789       0.610716       0.431477      -1.043908      -0.071304      -0.019290      -0.009373       0.074459      -0.005271       0.012655       0.042597       0.019231       0.111364      -0.051733      -0.007616       0.059350              8.019078       7.681613      -0.121085      -1.616654       6.408561       0.081283       9.967060           0.000262
          157              C       4.783632       1.177277       8.332078      -0.301763      28.908248 0.48483456E+03  0.11814840E+05                                 8.316130                            7.377946      -0.437164       1.838929                    0.996521      31.670733      95.343946       0.596985       0.421026      -1.052168       0.047315      -0.049352       0.054302       0.087310      -0.020991       0.037119      -0.013672      -0.022863       0.079841      -0.047861      -0.006879       0.054740              8.940535      10.546007      -1.407722       1.036044       7.479115      -1.694627       8.796483          -0.000166
          158              C       3.271663       1.142651       8.513137       0.613140      23.542066 0.26642404E+03  0.56281250E+04                                 7.677739                            5.911677      -0.132631       2.012547                    0.999665      22.757065      65.223120       0.589436       0.491903      -1.005151      -0.048784      -0.008490       0.008137       0.050181       0.012905      -0.005087       0.078245      -0.051160       0.001921      -0.069705      -0.022813       0.092518              8.761271       8.999518      -1.027674       0.872585       7.690916      -4.418959       9.593380           0.001503
          159              C       6.574647      15.315621       8.617787      -0.142362      26.672198 0.41102131E+03  0.96353867E+04                                 8.033318                            6.879872      -0.377549       1.880377                    0.997261      29.409139      87.559843       0.605025       0.431845      -1.042864      -0.003078       0.084873      -0.000585       0.084931      -0.024262      -0.013823       0.023580      -0.012903      -0.055585      -0.030631      -0.015199       0.045830              9.056556      12.011827      -0.793179      -3.259021       6.647973      -0.281463       8.509867           0.002602
          160              C       3.318645      13.241221       7.823781       0.325341      32.150280 0.36590357E+03  0.83187556E+04                                 9.185891                            6.891331       0.077401       2.032965                    0.999709      26.193861      76.404006       0.553533       0.486711      -1.013749      -0.005677      -0.002475      -0.026401       0.027118      -0.043711      -0.062717      -0.053670      -0.022278      -0.207305      -0.127374       0.047511       0.079864             10.230063       7.366100       2.671416       4.169069       8.698165       4.350844      14.625924          -0.001213
          161              C       4.726684       6.873221       4.104578       0.635144      20.322922 0.24086013E+03  0.49578829E+04                                 6.954298                            5.571593      -0.018498       2.059533                    0.999618      21.950664      61.958538       0.615672       0.483309      -1.010304       0.022359      -0.019826       0.016987       0.034373       0.058563       0.063525       0.024266       0.085365      -0.040880      -0.067871      -0.047058       0.114929              7.820068       7.952506      -2.375823      -3.285845       7.327597       0.160180       8.180100          -0.000456
          162              C       4.023376       8.209462       4.048101      -0.283336      27.503247 0.44150764E+03  0.10497541E+05                                 8.030167                            7.023619      -0.289589       1.899839                    0.996465      30.488206      90.307199       0.614811       0.419001      -1.054702      -0.065394       0.005678       0.031491       0.072803       0.014994      -0.024052       0.012955       0.117218      -0.058781      -0.057982      -0.017621       0.075603              8.686822      10.017525      -1.271949      -2.133551       8.069157       0.200121       7.973784          -0.001198
          163              C       1.775354       7.317061       3.797275      -0.294931      26.913448 0.45192452E+03  0.10802491E+05                                 7.917358                            7.115364      -0.386275       1.872727                    0.995003      30.533744      90.530642       0.609942       0.420107      -1.054549       0.047176       0.044658       0.039865       0.076218       0.020095       0.044403       0.046473       0.055326       0.002751      -0.063795      -0.015523       0.079318              8.387740       8.535043       2.050263       0.104546       9.109844       0.679805       7.518331           0.000498
          164              C       1.257127       6.024889       4.378660       0.657976      19.876186 0.23954411E+03  0.49396518E+04                                 6.923827                            5.618960      -0.119253       2.028725                    0.999590      22.037401      62.906119       0.600949       0.494262      -1.001485      -0.021515      -0.041948       0.007113       0.047677      -0.055333      -0.046881       0.014857       0.020571      -0.028319      -0.061386      -0.022473       0.083859              7.670729       7.662435       2.928136       2.174460       7.938403       0.446074       7.411349          -0.000599
          165              C       2.114194       9.325357       5.144427      -0.139354      25.736549 0.40660214E+03  0.95222627E+04                                 7.873902                            6.868108      -0.419431       1.867767                    0.996978      29.548045      88.419762       0.601173       0.435047      -1.039169      -0.018834      -0.058562       0.013426       0.062964      -0.025007      -0.040178       0.025075      -0.009007      -0.051755      -0.048598      -0.012316       0.060913              8.563704       7.330905      -0.529747      -1.935818       8.837828       0.801057       9.522380           0.000011
          166              C       1.040725       9.012151       6.190920      -0.132663      24.219847 0.39851739E+03  0.92630827E+04                                 7.512319                            6.771537      -0.314986       1.904595                    0.997467      29.029957      85.842577       0.610716       0.431478      -1.043908       0.071303      -0.019289       0.009373       0.074458       0.005272       0.012655      -0.042598       0.019232       0.111368      -0.051736      -0.007616       0.059352              8.019063       7.681593       0.121088      -1.616649       6.408549      -0.081290       9.967046           0.000263
          167              C       2.334868       9.046777       8.278922      -0.301763      28.908230 0.48483445E+03  0.11814837E+05                                 8.316128                            7.377946      -0.437170       1.838927                    0.996521      31.670737      95.343982       0.596985       0.421026      -1.052168      -0.047317      -0.049350      -0.054302       0.087310       0.020992       0.037118       0.013673      -0.022860       0.079841      -0.047860      -0.006880       0.054740              8.940532      10.545993       1.407725       1.036045       7.479119       1.694631       8.796485          -0.000166
          168              C       3.846837       9.012151       8.097862       0.613142      23.541886 0.26642182E+03  0.56280624E+04                                 7.677690                            5.911646      -0.132600       2.012560                    0.999665      22.756894      65.222391       0.589439       0.491902      -1.005153       0.048786      -0.008488      -0.008140       0.050183      -0.012906      -0.005090      -0.078245      -0.051156       0.001916      -0.069708      -0.022808       0.092516              8.761211       8.999458       1.027661       0.872571       7.690864       4.418923       9.593310           0.001503
          169              C       0.543853       7.446121       7.993213      -0.142360      26.672149 0.41102022E+03  0.96353569E+04                                 8.033312                            6.879866      -0.377560       1.880374                    0.997261      29.409128      87.559854       0.605025       0.431845      -1.042863       0.003076       0.084873       0.000585       0.084931       0.024262      -0.013822      -0.023582      -0.012905      -0.055585      -0.030632      -0.015199       0.045832              9.056551      12.011824       0.793180      -3.259024       6.647969       0.281460       8.509861           0.002602
          170              C       3.799855       5.371721       8.787219       0.325345      32.150157 0.36590189E+03  0.83187081E+04                                 9.185870                            6.891318       0.077397       2.032965                    0.999709      26.193800      76.403796       0.553533       0.486711      -1.013749       0.005676      -0.002478       0.026397       0.027114       0.043712      -0.062718       0.053670      -0.022277      -0.207310      -0.127376       0.047510       0.079866             10.230038       7.366085      -2.671406       4.169059       8.698141      -4.350827      14.625889          -0.001214
          171              C       4.726684       0.996279       4.200922       0.635139      20.323008 0.24086133E+03  0.49579134E+04                                 6.954315                            5.571604      -0.018488       2.059536                    0.999618      21.950718      61.958712       0.615672       0.483309      -1.010304       0.022359       0.019824      -0.016987       0.034372      -0.058562      -0.063522       0.024267       0.085369      -0.040873      -0.067870      -0.047058       0.114928              7.820088       7.952522       2.375831       3.285856       7.327618       0.160183       8.180125          -0.000455
          172              C       4.023376      15.399038       4.257399      -0.283334      27.503190 0.44150638E+03  0.10497506E+05                                 8.030153                            7.023607      -0.289589       1.899838                    0.996465      30.488218      90.307269       0.614812       0.419001      -1.054702      -0.065395      -0.005676      -0.031494       0.072805      -0.014994       0.024052       0.012954       0.117214      -0.058774      -0.057980      -0.017620       0.075600              8.686807      10.017498       1.271937       2.133537       8.069143       0.200127       7.973781          -0.001196
          173              C       1.775354       0.552439       4.508225      -0.294931      26.913470 0.45192476E+03  0.10802499E+05                                 7.917357                            7.115361      -0.386269       1.872728                    0.995003      30.533785      90.530778       0.609943       0.420106      -1.054550       0.047177      -0.044657      -0.039867       0.076219      -0.020093      -0.044401       0.046473       0.055328       0.002755      -0.063794      -0.015521       0.079316              8.387740       8.535049      -2.050256      -0.104546       9.109835       0.679806       7.518338           0.000498
          174              C       1.257127       1.844611       3.926840       0.657975      19.876153 0.23954354E+03  0.49396362E+04                                 6.923816                            5.618950      -0.119252       2.028726                    0.999590      22.037367      62.905963       0.600950       0.494262      -1.001485      -0.021515       0.041946      -0.007114       0.047675       0.055332       0.046880       0.014859       0.020575      -0.028321      -0.061384      -0.022477       0.083860              7.670717       7.662420      -2.928131      -2.174459       7.938387       0.446076       7.411344          -0.000598
          175              C       2.114194      14.283142       3.161073      -0.139355      25.736537 0.40660214E+03  0.95222620E+04                                 7.873892                            6.868103      -0.419421       1.867770                    0.996978      29.548069      88.419813       0.601174       0.435046      -1.039170      -0.018832       0.058565      -0.013428       0.062967       0.025007       0.040177       0.025073      -0.009006      -0.051751      -0.048595      -0.012315       0.060911              8.563691       7.330898       0.529742       1.935804       8.837807       0.801050       9.522368           0.000012
          176              C       1.040725      14.596349       2.114580      -0.132666      24.219844 0.39851721E+03  0.92630754E+04                                 7.512308                            6.771528      -0.314971       1.904599                    0.997467      29.029949      85.842473       0.610718       0.431477      -1.043909       0.071304       0.019290      -0.009372       0.074460      -0.005269      -0.012656      -0.042597       0.019231       0.111358      -0.051733      -0.007616       0.059349              8.019052       7.681587      -0.121087       1.616642       6.408542      -0.081286       9.967027           0.000263
          177              C       2.334868      14.561723       0.026578      -0.301761      28.908120 0.48483187E+03  0.11814759E+05                                 8.316103                            7.377923      -0.437167       1.838929                    0.996521      31.670662      95.343678       0.596986       0.421025      -1.052168      -0.047314       0.049353       0.054304       0.087311      -0.020991      -0.037118       0.013674      -0.022868       0.079844      -0.047862      -0.006878       0.054741              8.940506      10.545968      -1.407713      -1.036035       7.479096       1.694616       8.796453          -0.000167
          178              C       3.846837      14.596349       0.207638       0.613141      23.542129 0.26642476E+03  0.56281451E+04                                 7.677755                            5.911686      -0.132651       2.012539                    0.999665      22.757121      65.223348       0.589435       0.491903      -1.005151       0.048781       0.008490       0.008138       0.050179       0.012902       0.005084      -0.078244      -0.051164       0.001916      -0.069702      -0.022815       0.092517              8.761291       8.999531      -1.027673      -0.872583       7.690936       4.418976       9.593406           0.001504
          179              C       0.543853       0.423379       0.312287      -0.142361      26.672066 0.41101882E+03  0.96353120E+04                                 8.033287                            6.879848      -0.377548       1.880379                    0.997261      29.409032      87.559401       0.605027       0.431844      -1.042864       0.003078      -0.084872      -0.000585       0.084930      -0.024262       0.013825      -0.023580      -0.012901      -0.055586      -0.030631      -0.015199       0.045830              9.056521      12.011778      -0.793171       3.259009       6.647946       0.281459       8.509839           0.002602
          180              C       3.799855       2.497779      16.129281       0.325337      32.150483 0.36590626E+03  0.83188315E+04                                 9.185923                            6.891352       0.077410       2.032965                    0.999710      26.193975      76.404394       0.553533       0.486710      -1.013750       0.005680       0.002476      -0.026400       0.027118      -0.043710       0.062716       0.053669      -0.022278      -0.207304      -0.127373       0.047510       0.079863             10.230101       7.366123       2.671428      -4.169086       8.698199      -4.350867      14.625981          -0.001211
          181              C      11.845184       6.873221       4.200922       0.635142      20.322984 0.24086102E+03  0.49579060E+04                                 6.954311                            5.571602      -0.018498       2.059532                    0.999618      21.950715      61.958722       0.615672       0.483309      -1.010304       0.022359      -0.019824      -0.016987       0.034373       0.058563      -0.063524      -0.024266       0.085366      -0.040876      -0.067871      -0.047058       0.114930              7.820082       7.952517      -2.375829       3.285850       7.327614      -0.160182       8.180115          -0.000456
          182              C      11.141876       8.209462       4.257399      -0.283335      27.503272 0.44150810E+03  0.10497557E+05                                 8.030176                            7.023627      -0.289593       1.899837                    0.996465      30.488232      90.307337       0.614810       0.419001      -1.054701      -0.065394       0.005678      -0.031492       0.072804       0.014993       0.024052      -0.012955       0.117218      -0.058781      -0.057981      -0.017621       0.075602              8.686832      10.017535      -1.271951       2.133549       8.069172      -0.200128       7.973790          -0.001197
          183              C       8.893854       7.317061       4.508225      -0.294932      26.913513 0.45192588E+03  0.10802533E+05                                 7.917373                            7.115377      -0.386276       1.872726                    0.995003      30.533798      90.530851       0.609941       0.420107      -1.054549       0.047176       0.044658      -0.039864       0.076218       0.020095      -0.044402      -0.046473       0.055326       0.002751      -0.063794      -0.015523       0.079317              8.387756       8.535056       2.050267      -0.104547       9.109864      -0.679807       7.518347           0.000498
          184              C       8.375627       6.024889       3.926840       0.657977      19.876166 0.23954381E+03  0.49396442E+04                                 6.923822                            5.618956      -0.119257       2.028723                    0.999590      22.037396      62.906105       0.600949       0.494262      -1.001485      -0.021516      -0.041947      -0.007114       0.047677      -0.055332       0.046881      -0.014857       0.020573      -0.028319      -0.061386      -0.022473       0.083860              7.670723       7.662427       2.928132      -2.174457       7.938397      -0.446073       7.411345          -0.000599
          185              C       9.232694       9.325357       3.161073      -0.139356      25.736648 0.40660414E+03  0.95223213E+04                                 7.873924                            6.868127      -0.419431       1.867766                    0.996978      29.548118      88.420045       0.601172       0.435047      -1.039169      -0.018833      -0.058562      -0.013426       0.062964      -0.025007       0.040179      -0.025075      -0.009005      -0.051752      -0.048597      -0.012316       0.060913              8.563728       7.330925      -0.529747       1.935828       8.837847      -0.801061       9.522411           0.000011
          186              C       8.159225       9.012151       2.114580      -0.132665      24.219905 0.39851860E+03  0.92631174E+04                                 7.512328                            6.771545      -0.314981       1.904596                    0.997467      29.030003      85.842729       0.610716       0.431478      -1.043908       0.071303      -0.019289      -0.009373       0.074458       0.005271      -0.012656       0.042599       0.019233       0.111365      -0.051736      -0.007616       0.059352              8.019073       7.681603       0.121091       1.616651       6.408552       0.081293       9.967064           0.000262
          187              C       9.453368       9.046777       0.026578      -0.301760      28.908182 0.48483327E+03  0.11814803E+05                                 8.316120                            7.377937      -0.437172       1.838927                    0.996521      31.670716      95.343922       0.596985       0.421026      -1.052168      -0.047315      -0.049352       0.054303       0.087310       0.020991      -0.037118      -0.013673      -0.022863       0.079843      -0.047861      -0.006879       0.054740              8.940524      10.545993       1.407721      -1.036044       7.479111      -1.694623       8.796468          -0.000166
          188              C      10.965337       9.012151       0.207638       0.613142      23.542020 0.26642354E+03  0.56281111E+04                                 7.677731                            5.911673      -0.132633       2.012547                    0.999665      22.757018      65.222949       0.589436       0.491903      -1.005151       0.048784      -0.008490       0.008139       0.050182      -0.012905       0.005087       0.078245      -0.051159       0.001916      -0.069706      -0.022811       0.092517              8.761260       8.999515       1.027670      -0.872580       7.690906      -4.418949       9.593358           0.001504
          189              C       7.662353       7.446121       0.312287      -0.142359      26.672113 0.41101943E+03  0.96353325E+04                                 8.033304                            6.879858      -0.377557       1.880375                    0.997261      29.409080      87.559653       0.605026       0.431845      -1.042864       0.003077       0.084873      -0.000585       0.084931       0.024262       0.013823       0.023581      -0.012904      -0.055586      -0.030632      -0.015199       0.045831              9.056543      12.011815       0.793177       3.259024       6.647961      -0.281459       8.509852           0.002602
          190              C      10.918355       5.371721      16.129281       0.325346      32.150260 0.36590333E+03  0.83187520E+04                                 9.185898                            6.891338       0.077381       2.032959                    0.999709      26.193868      76.404131       0.553531       0.486712      -1.013748       0.005677      -0.002476      -0.026397       0.027113       0.043712       0.062717      -0.053671      -0.022278      -0.207312      -0.127376       0.047510       0.079867             10.230072       7.366108      -2.671417      -4.169074       8.698170       4.350842      14.625936          -0.001213
          191              C      11.845184       0.996279       4.104578       0.635142      20.322944 0.24086040E+03  0.49578892E+04                                 6.954302                            5.571594      -0.018490       2.059536                    0.999618      21.950666      61.958527       0.615673       0.483309      -1.010304       0.022359       0.019825       0.016986       0.034373      -0.058563       0.063523      -0.024266       0.085367      -0.040879      -0.067870      -0.047058       0.114929              7.820074       7.952512       2.375825      -3.285851       7.327598      -0.160182       8.180111          -0.000455
          192              C      11.141876      15.399038       4.048101      -0.283336      27.503169 0.44150600E+03  0.10497493E+05                                 8.030145                            7.023600      -0.289583       1.899841                    0.996465      30.488184      90.307090       0.614813       0.419000      -1.054702      -0.065394      -0.005677       0.031493       0.072804      -0.014994      -0.024052      -0.012955       0.117216      -0.058776      -0.057981      -0.017620       0.075601              8.686799      10.017493       1.271939      -2.133544       8.069129      -0.200119       7.973775          -0.001197
          193              C       8.893854       0.552439       3.797275      -0.294931      26.913361 0.45192247E+03  0.10802429E+05                                 7.917332                            7.115340      -0.386266       1.872730                    0.995003      30.533713      90.530479       0.609944       0.420106      -1.054550       0.047176      -0.044657       0.039867       0.076218      -0.020093       0.044403      -0.046473       0.055328       0.002756      -0.063795      -0.015522       0.079318              8.387714       8.535016      -2.050253       0.104548       9.109809      -0.679807       7.518317           0.000498
          194              C       8.375627       1.844611       4.378660       0.657973      19.876199 0.23954420E+03  0.49396529E+04                                 6.923826                            5.618957      -0.119246       2.028727                    0.999590      22.037392      62.906045       0.600950       0.494262      -1.001485      -0.021516       0.041946       0.007112       0.047675       0.055332      -0.046879      -0.014859       0.020573      -0.028319      -0.061384      -0.022476       0.083859              7.670729       7.662435      -2.928138       2.174464       7.938399      -0.446078       7.411352          -0.000597
          195              C       9.232694      14.283142       5.144427      -0.139353      25.736448 0.40660032E+03  0.95222092E+04                                 7.873875                            6.868087      -0.419425       1.867769                    0.996978      29.548011      88.419607       0.601175       0.435046      -1.039170      -0.018833       0.058564       0.013428       0.062966       0.025006      -0.040177      -0.025074      -0.009007      -0.051755      -0.048596      -0.012315       0.060911              8.563672       7.330882       0.529744      -1.935796       8.837792      -0.801047       9.522342           0.000012
          196              C       8.159225      14.596349       6.190920      -0.132662      24.219796 0.39851619E+03  0.92630473E+04                                 7.512304                            6.771524      -0.314980       1.904597                    0.997467      29.029915      85.842397       0.610717       0.431477      -1.043908       0.071304       0.019290       0.009373       0.074459      -0.005270       0.012655       0.042597       0.019231       0.111363      -0.051733      -0.007617       0.059350              8.019048       7.681584      -0.121082      -1.616643       6.408542       0.081282       9.967016           0.000263
          197              C       9.453368      14.561723       8.278922      -0.301763      28.908198 0.48483364E+03  0.11814811E+05                                 8.316117                            7.377936      -0.437166       1.838929                    0.996521      31.670701      95.343807       0.596985       0.421025      -1.052169      -0.047315       0.049350      -0.054303       0.087309      -0.020992       0.037118      -0.013674      -0.022864       0.079842      -0.047861      -0.006880       0.054741              8.940521      10.545978      -1.407716       1.036037       7.479107      -1.694626       8.796477          -0.000165
          198              C      10.965337      14.596349       8.097862       0.613138      23.542039 0.26642376E+03  0.56281150E+04                                 7.677723                            5.911667      -0.132614       2.012553                    0.999665      22.757019      65.222866       0.589438       0.491902      -1.005153       0.048783       0.008487      -0.008139       0.050181       0.012903      -0.005088       0.078244      -0.051160       0.001916      -0.069705      -0.022812       0.092516              8.761253       8.999494      -1.027667       0.872579       7.690899      -4.418952       9.593365           0.001503
          199              C       7.662353       0.423379       7.993213      -0.142361      26.672085 0.41101921E+03  0.96353245E+04                                 8.033292                            6.879852      -0.377550       1.880378                    0.997261      29.409065      87.559547       0.605027       0.431844      -1.042864       0.003077      -0.084872       0.000585       0.084930      -0.024262      -0.013824       0.023581      -0.012901      -0.055586      -0.030632      -0.015199       0.045831              9.056526      12.011783      -0.793172      -3.259007       6.647951      -0.281460       8.509844           0.002601
          200              C      10.918355       2.497779       8.787219       0.325338      32.150251 0.36590319E+03  0.83187407E+04                                 9.185871                            6.891316       0.077429       2.032973                    0.999709      26.193833      76.403774       0.553535       0.486709      -1.013750       0.005679       0.002478       0.026401       0.027119      -0.043709      -0.062717      -0.053668      -0.022277      -0.207303      -0.127373       0.047510       0.079862             10.230040       7.366084       2.671410       4.169061       8.698146       4.350835      14.625889          -0.001212
          201              C       9.510316       8.865779      12.506422       0.635143      20.322980 0.24086096E+03  0.49579043E+04                                 6.954311                            5.571602      -0.018495       2.059534                    0.999618      21.950708      61.958700       0.615672       0.483309      -1.010304      -0.022359       0.019825      -0.016987       0.034373       0.058563       0.063524       0.024266       0.085365      -0.040877      -0.067871      -0.047058       0.114929              7.820083       7.952517      -2.375829      -3.285851       7.327614       0.160183       8.180116          -0.000456
          202              C      10.213624       7.529538      12.562899      -0.283336      27.503288 0.44150849E+03  0.10497568E+05                                 8.030177                            7.023628      -0.289593       1.899837                    0.996465      30.488256      90.307422       0.614810       0.419001      -1.054702       0.065394      -0.005677      -0.031492       0.072803       0.014993      -0.024052       0.012955       0.117218      -0.058778      -0.057982      -0.017620       0.075602              8.686833      10.017533      -1.271948      -2.133547       8.069173       0.200127       7.973792          -0.001196
          203              C      12.461646       8.421939      12.813725      -0.294931      26.913502 0.45192562E+03  0.10802524E+05                                 7.917370                            7.115374      -0.386275       1.872727                    0.995003      30.533776      90.530765       0.609941       0.420107      -1.054549      -0.047176      -0.044658      -0.039865       0.076218       0.020094       0.044402       0.046473       0.055327       0.002752      -0.063794      -0.015523       0.079317              8.387753       8.535059       2.050267       0.104546       9.109858       0.679805       7.518342           0.000498
          204              C      12.979873       9.714111      12.232340       0.657975      19.876212 0.23954441E+03  0.49396594E+04                                 6.923830                            5.618961      -0.119254       2.028724                    0.999590      22.037423      62.906185       0.600949       0.494262      -1.001485       0.021516       0.041946      -0.007113       0.047676      -0.055332      -0.046881       0.014857       0.020573      -0.028318      -0.061386      -0.022474       0.083859              7.670734       7.662439       2.928138       2.174463       7.938405       0.446077       7.411356          -0.000598
          205              C      12.122806       6.413642      11.466573      -0.139355      25.736609 0.40660354E+03  0.95223042E+04                                 7.873915                            6.868121      -0.419429       1.867767                    0.996978      29.548110      88.420019       0.601173       0.435047      -1.039169       0.018833       0.058562      -0.013427       0.062964      -0.025007      -0.040178       0.025075      -0.009006      -0.051751      -0.048597      -0.012316       0.060913              8.563717       7.330918      -0.529743      -1.935818       8.837835       0.801054       9.522397           0.000011
          206              C      13.196275       6.726849      10.420080      -0.132665      24.219904 0.39851859E+03  0.92631173E+04                                 7.512328                            6.771545      -0.314981       1.904596                    0.997467      29.030009      85.842750       0.610716       0.431478      -1.043908      -0.071303       0.019289      -0.009373       0.074458       0.005271       0.012655      -0.042598       0.019232       0.111365      -0.051735      -0.007616       0.059351              8.019072       7.681604       0.121092      -1.616647       6.408554      -0.081294       9.967059           0.000263
          207              C      11.902132       6.692223       8.332078      -0.301761      28.908220 0.48483397E+03  0.11814824E+05                                 8.316127                            7.377943      -0.437170       1.838927                    0.996521      31.670735      95.343989       0.596984       0.421026      -1.052168       0.047315       0.049352       0.054302       0.087310       0.020991       0.037119       0.013672      -0.022863       0.079842      -0.047862      -0.006879       0.054741              8.940533      10.546009       1.407725       1.036048       7.479115       1.694625       8.796474          -0.000166
          208              C      10.390163       6.726849       8.513137       0.613141      23.542110 0.26642459E+03  0.56281401E+04                                 7.677751                            5.911686      -0.132640       2.012543                    0.999665      22.757094      65.223249       0.589435       0.491903      -1.005151      -0.048784       0.008490       0.008138       0.050182      -0.012905      -0.005087      -0.078245      -0.051159       0.001918      -0.069706      -0.022811       0.092517              8.761285       8.999535       1.027676       0.872586       7.690930       4.418967       9.593390           0.001503
          209              C      13.693147       8.292879       8.617787      -0.142360      26.672138 0.41101998E+03  0.96353488E+04                                 8.033308                            6.879863      -0.377556       1.880375                    0.997261      29.409108      87.559754       0.605026       0.431845      -1.042864      -0.003077      -0.084873      -0.000585       0.084931       0.024262      -0.013822      -0.023581      -0.012904      -0.055585      -0.030632      -0.015199       0.045831              9.056547      12.011819       0.793178      -3.259021       6.647965       0.281460       8.509857           0.002602
          210              C      10.437145      10.367279       7.823781       0.325342      32.150396 0.36590507E+03  0.83187997E+04                                 9.185915                            6.891348       0.077388       2.032960                    0.999709      26.193924      76.404280       0.553532       0.486711      -1.013749      -0.005676       0.002476      -0.026399       0.027115       0.043712      -0.062717       0.053670      -0.022279      -0.207310      -0.127376       0.047510       0.079866             10.230091       7.366118      -2.671425       4.169081       8.698192      -4.350858      14.625964          -0.001214
          211              C       9.510316      14.742721      12.410078       0.635141      20.322937 0.24086028E+03  0.49578856E+04                                 6.954297                            5.571591      -0.018491       2.059536                    0.999618      21.950658      61.958472       0.615673       0.483309      -1.010304      -0.022359      -0.019825       0.016987       0.034373      -0.058563      -0.063524       0.024266       0.085366      -0.040879      -0.067871      -0.047058       0.114929              7.820069       7.952513       2.375826       3.285851       7.327590       0.160184       8.180104          -0.000455
          212              C      10.213624       0.339962      12.353601      -0.283334      27.503115 0.44150491E+03  0.10497459E+05                                 8.030135                            7.023590      -0.289582       1.899842                    0.996465      30.488131      90.306880       0.614813       0.419000      -1.054702       0.065395       0.005677       0.031492       0.072804      -0.014994       0.024052       0.012956       0.117217      -0.058777      -0.057982      -0.017619       0.075602              8.686789      10.017489       1.271940       2.133548       8.069114       0.200119       7.973764          -0.001196
          213              C      12.461646      15.186561      12.102775      -0.294929      26.913332 0.45192194E+03  0.10802414E+05                                 7.917327                            7.115335      -0.386270       1.872729                    0.995003      30.533684      90.530388       0.609944       0.420106      -1.054550      -0.047176       0.044658       0.039866       0.076218      -0.020093      -0.044402       0.046473       0.055327       0.002755      -0.063795      -0.015522       0.079317              8.387708       8.535010      -2.050252      -0.104548       9.109802       0.679808       7.518312           0.000498
          214              C      12.979873      13.894389      12.684160       0.657974      19.876163 0.23954372E+03  0.49396420E+04                                 6.923824                            5.618956      -0.119257       2.028724                    0.999590      22.037389      62.906079       0.600949       0.494263      -1.001485       0.021515      -0.041946       0.007113       0.047676       0.055332       0.046881       0.014858       0.020572      -0.028320      -0.061385      -0.022475       0.083860              7.670726       7.662433      -2.928138      -2.174462       7.938398       0.446077       7.411346          -0.000597
          215              C      12.122806       1.455857      13.449927      -0.139353      25.736438 0.40659991E+03  0.95221975E+04                                 7.873875                            6.868084      -0.419429       1.867769                    0.996978      29.547991      88.419544       0.601175       0.435046      -1.039170       0.018833      -0.058564       0.013427       0.062966       0.025007       0.040177       0.025075      -0.009006      -0.051756      -0.048596      -0.012315       0.060912              8.563675       7.330881       0.529751       1.935807       8.837801       0.801056       9.522343           0.000011
          216              C      13.196275       1.142651      14.496420      -0.132662      24.219810 0.39851652E+03  0.92630578E+04                                 7.512310                            6.771528      -0.314986       1.904595                    0.997467      29.029935      85.842500       0.610717       0.431478      -1.043908      -0.071303      -0.019289       0.009373       0.074458      -0.005271      -0.012656      -0.042598       0.019232       0.111367      -0.051735      -0.007617       0.059351              8.019055       7.681589      -0.121078       1.616652       6.408547      -0.081278       9.967029           0.000262
          217              C      11.902132       1.177277      -0.026578      -0.301762      28.908171 0.48483326E+03  0.11814799E+05                                 8.316111                            7.377933      -0.437166       1.838930                    0.996521      31.670673      95.343694       0.596986       0.421025      -1.052169       0.047316      -0.049350      -0.054302       0.087309      -0.020992      -0.037118       0.013674      -0.022861       0.079841      -0.047860      -0.006881       0.054741              8.940513      10.545957      -1.407716      -1.036042       7.479107       1.694630       8.796476          -0.000166
          218              C      10.390163       1.142651      16.403363       0.613142      23.541717 0.26641950E+03  0.56279986E+04                                 7.677641                            5.911611      -0.132573       2.012570                    0.999665      22.756777      65.221867       0.589442       0.491900      -1.005154      -0.048785      -0.008489      -0.008140       0.050183       0.012907       0.005090      -0.078244      -0.051158       0.001914      -0.069707      -0.022809       0.092516              8.761154       8.999399      -1.027658      -0.872571       7.690814       4.418892       9.593251           0.001503
          219              C      13.693147      15.315621      16.298713      -0.142361      26.672133 0.41102009E+03  0.96353517E+04                                 8.033306                            6.879862      -0.377554       1.880376                    0.997261      29.409109      87.559747       0.605026       0.431845      -1.042864      -0.003078       0.084873       0.000585       0.084931      -0.024261       0.013823      -0.023581      -0.012904      -0.055586      -0.030631      -0.015199       0.045830              9.056543      12.011810      -0.793178       3.259020       6.647961       0.281460       8.509857           0.002601
          220              C      10.437145      13.241221       0.481719       0.325348      32.149894 0.36589828E+03  0.83186029E+04                                 9.185814                            6.891278       0.077424       2.032975                    0.999709      26.193654      76.403183       0.553536       0.486710      -1.013750      -0.005677      -0.002476       0.026399       0.027116      -0.043711       0.062717       0.053669      -0.022277      -0.207306      -0.127374       0.047510       0.079864             10.229976       7.366043       2.671389      -4.169030       8.698089      -4.350800      14.625795          -0.001212
          221              S       2.640963      11.061369       1.930198      -0.459605     184.945253 0.48535565E+04  0.19625756E+06                                22.033650                           18.965465       1.591229       2.073114                    0.999620      82.079685     253.652758       0.545057       0.277906      -1.251332      -0.043418       0.079261       0.188057       0.208645      -0.151665      -0.375047       0.300424      -0.275020       1.075822      -0.484599      -0.197187       0.681786             23.828960      15.109436      -4.422104      -5.451185      26.356571       4.283892      30.020872          -0.030179
          222              S       2.640963      12.547131       6.375302      -0.459634     184.947464 0.48536336E+04  0.19626145E+06                                22.033812                           18.965608       1.591203       2.073105                    0.999620      82.080271     253.655063       0.545055       0.277906      -1.251332      -0.043417      -0.079246      -0.188059       0.208641       0.151686       0.375041       0.300430      -0.275003       1.075850      -0.484591      -0.197206       0.681798             23.829130      15.109535       4.422139       5.451205      26.356779       4.283910      30.021074          -0.030156
          223              S       4.477536       4.677631      10.235698      -0.459611     184.944859 0.48535443E+04  0.19625695E+06                                22.033624                           18.965447       1.591219       2.073113                    0.999620      82.079573     253.652344       0.545057       0.277906      -1.251332       0.043419      -0.079257       0.188052       0.208640      -0.151666       0.375042      -0.300422      -0.275009       1.075817      -0.484591      -0.197191       0.681781             23.828927      15.109414      -4.422092       5.451167      26.356542      -4.283877      30.020826          -0.030176
          224              S       4.477536       3.191869      14.680802      -0.459632     184.947596 0.48536344E+04  0.19626150E+06                                22.033821                           18.965608       1.591210       2.073107                    0.999620      82.080301     253.655177       0.545055       0.277906      -1.251332       0.043422       0.079252      -0.188049       0.208636       0.151687      -0.375041      -0.300428      -0.275015       1.075860      -0.484598      -0.197201       0.681798             23.829145      15.109539       4.422147      -5.451216      26.356798      -4.283934      30.021098          -0.030155
          225              S      11.596037       4.677631      14.680802      -0.459602     184.945442 0.48535612E+04  0.19625781E+06                                22.033672                           18.965479       1.591221       2.073112                    0.999620      82.079691     253.652864       0.545056       0.277906      -1.251332       0.043424      -0.079250      -0.188050       0.208636      -0.151667      -0.375045       0.300420      -0.275020       1.075822      -0.484597      -0.197185       0.681782             23.828986      15.109451      -4.422117      -5.451193      26.356604       4.283908      30.020904          -0.030182
          226              S      11.596037       3.191869      10.235698      -0.459643     184.946748 0.48536126E+04  0.19626038E+06                                22.033761                           18.965574       1.591204       2.073107                    0.999620      82.080091     253.654343       0.545055       0.277906      -1.251332       0.043419       0.079259       0.188050       0.208638       0.151685       0.375036       0.300430      -0.274990       1.075848      -0.484582      -0.197211       0.681794             23.829066      15.109498       4.422117       5.451181      26.356723       4.283880      30.020976          -0.030148
          227              S       9.759464      11.061369       6.375302      -0.459607     184.945503 0.48535630E+04  0.19625789E+06                                22.033673                           18.965481       1.591220       2.073112                    0.999620      82.079720     253.652961       0.545056       0.277906      -1.251332      -0.043418       0.079249      -0.188056       0.208640      -0.151667       0.375046      -0.300424      -0.275017       1.075820      -0.484597      -0.197188       0.681785             23.828985      15.109446      -4.422113       5.451188      26.356606      -4.283909      30.020903          -0.030181
          228              S       9.759464      12.547131       1.930198      -0.459641     184.947089 0.48536251E+04  0.19626101E+06                                22.033780                           18.965591       1.591209       2.073108                    0.999620      82.080216     253.654773       0.545055       0.277906      -1.251332      -0.043420      -0.079256       0.188056       0.208643       0.151685      -0.375038      -0.300431      -0.274998       1.075850      -0.484587      -0.197209       0.681796             23.829090      15.109512       4.422122      -5.451185      26.356739      -4.283880      30.021018          -0.030149
          229              N       4.414894       7.674336      12.976513       0.003399      26.240585 0.38233992E+03  0.86325145E+04                                 8.167358                            6.946045      -0.341788       1.944049                    0.997162      25.320744      69.421646       0.573273       0.473213      -1.039343       0.014582      -0.066893      -0.130435       0.147311       0.017621       0.023335      -0.081307       0.066860      -0.193626      -0.124599       0.054298       0.070301              9.188423      10.313422      -0.638185       1.949691       8.712665      -2.527545       8.539181           0.024337
          230              N       5.526803       7.529538      15.612679      -0.029727      26.326989 0.39564493E+03  0.89787173E+04                                 8.072638                            6.981361      -0.250118       1.971926                    0.997256      25.394570      69.022879       0.584240       0.461962      -1.049215       0.085650      -0.114469       0.069834       0.159109       0.084909      -0.047134       0.050633       0.020141       0.120516      -0.133182       0.064693       0.068489              9.012068       9.797349       1.949987       0.576297       7.017404       0.023929      10.221451           0.057279
          231              N       3.805550       9.986395      16.202369      -0.431189      42.698194 0.54556372E+03  0.13358279E+05                                10.049899                            7.655434       0.338339       2.110093                    0.996851      29.896292      83.214412       0.620977       0.402833      -1.090494       0.023098      -0.018334      -0.035313       0.046007       0.048612       0.072049      -0.056091      -0.000879      -0.195685      -0.134900       0.051861       0.083039             11.192943       8.056650      -2.909075      -4.071399       9.911602       4.854052      15.610576           0.015937
          232              N       4.414894       0.195164      11.939987       0.003396      26.240426 0.38233707E+03  0.86324385E+04                                 8.167342                            6.946032      -0.341813       1.944043                    0.997162      25.320714      69.421637       0.573272       0.473215      -1.039341       0.014582       0.066892       0.130432       0.147308      -0.017622      -0.023336      -0.081310       0.066863      -0.193624      -0.124602       0.054299       0.070303              9.188404      10.313407       0.638183      -1.949679       8.712643      -2.527537       8.539161           0.024351
          233              N       5.526803       0.339962       9.303821      -0.029695      26.326424 0.39563450E+03  0.89784004E+04                                 8.072422                            6.981184      -0.250056       1.971955                    0.997257      25.393944      69.020343       0.584260       0.461950      -1.049224       0.085645       0.114464      -0.069831       0.159102      -0.084908       0.047133       0.050632       0.020141       0.120515      -0.133180       0.064692       0.068488              9.011817       9.797064      -1.949936      -0.576253       7.017225       0.023938      10.221163           0.057283
          234              N       3.805550      13.622105       8.714131      -0.431169      42.697265 0.54554935E+03  0.13357839E+05                                10.049750                            7.655324       0.338328       2.110096                    0.996851      29.895941      83.213149       0.620983       0.402832      -1.090495       0.023099       0.018337       0.035314       0.046010      -0.048607      -0.072046      -0.056089      -0.000879      -0.195669      -0.134893       0.051861       0.083032             11.192771       8.056533       2.909020       4.071330       9.911446       4.853969      15.610335           0.015943
          235              N       2.703606       8.064664       4.671013       0.003407      26.240398 0.38233660E+03  0.86324163E+04                                 8.167295                            6.945995      -0.341779       1.944055                    0.997162      25.320574      69.420969       0.573278       0.473210      -1.039345      -0.014582       0.066892      -0.130433       0.147309       0.017621      -0.023335       0.081306       0.066860      -0.193622      -0.124598       0.054297       0.070301              9.188349      10.313342      -0.638179      -1.949670       8.712596       2.527523       8.539110           0.024341
          236              N       1.591697       8.209462       7.307179      -0.029719      26.326796 0.39564137E+03  0.89786123E+04                                 8.072579                            6.981313      -0.250111       1.971931                    0.997256      25.394393      69.022208       0.584245       0.461959      -1.049217      -0.085648       0.114467       0.069832       0.159107       0.084909       0.047134      -0.050632       0.020140       0.120515      -0.133181       0.064693       0.068488              9.012000       9.797271       1.949973      -0.576286       7.017355      -0.023930      10.221373           0.057281
          237              N       3.312950       5.752604       7.896869      -0.431170      42.697497 0.54555315E+03  0.13357954E+05                                10.049785                            7.655353       0.338341       2.110098                    0.996851      29.896026      83.213432       0.620981       0.402833      -1.090495      -0.023098       0.018335      -0.035315       0.046009       0.048608      -0.072048       0.056089      -0.000880      -0.195677      -0.134896       0.051861       0.083035             11.192810       8.056562      -2.909033       4.071346       9.911481      -4.853981      15.610388           0.015938
          238              N       2.703606      15.543836       3.634487       0.003404      26.240242 0.38233398E+03  0.86323428E+04                                 8.167262                            6.945970      -0.341786       1.944056                    0.997162      25.320490      69.420690       0.573279       0.473210      -1.039345      -0.014581      -0.066891       0.130432       0.147307      -0.017622       0.023336       0.081311       0.066863      -0.193631      -0.124604       0.054301       0.070304              9.188310      10.313303       0.638165       1.949651       8.712552       2.527507       8.539076           0.024353
          239              N       1.591697      15.399038       0.998321      -0.029706      26.326413 0.39563441E+03  0.89784087E+04                                 8.072470                            6.981225      -0.250109       1.971939                    0.997257      25.394038      69.020907       0.584252       0.461956      -1.049220      -0.085642      -0.114463      -0.069830       0.159099      -0.084909      -0.047133      -0.050633       0.020142       0.120515      -0.133181       0.064693       0.068488              9.011874       9.797127      -1.949946       0.576264       7.017267      -0.023934      10.221228           0.057283
          240              N       3.312950       2.116895       0.408631      -0.431174      42.697278 0.54554947E+03  0.13357843E+05                                10.049752                            7.655323       0.338322       2.110094                    0.996851      29.895961      83.213229       0.620983       0.402832      -1.090495      -0.023095      -0.018336       0.035315       0.046008      -0.048606       0.072044       0.056087      -0.000880      -0.195667      -0.134890       0.051859       0.083031             11.192775       8.056535       2.909023      -4.071333       9.911451      -4.853974      15.610338           0.015947
          241              N       9.822106       8.064664       3.634487       0.003421      26.240236 0.38233364E+03  0.86323214E+04                                 8.167209                            6.945926      -0.341741       1.944070                    0.997162      25.320314      69.419843       0.573287       0.473205      -1.039349      -0.014581       0.066891       0.130432       0.147308       0.017621       0.023335      -0.081306       0.066859      -0.193623      -0.124597       0.054297       0.070300              9.188250      10.313236      -0.638166       1.949641       8.712501      -2.527496       8.539014           0.024335
          242              N       8.710197       8.209462       0.998321      -0.029718      26.326807 0.39564157E+03  0.89786172E+04                                 8.072577                            6.981310      -0.250113       1.971931                    0.997256      25.394366      69.022112       0.584245       0.461959      -1.049217      -0.085647       0.114466      -0.069833       0.159106       0.084909      -0.047134       0.050634       0.020141       0.120515      -0.133182       0.064693       0.068489              9.011997       9.797270       1.949975       0.576281       7.017353       0.023931      10.221367           0.057279
          243              N      10.431450       5.752604       0.408631      -0.431180      42.697848 0.54555858E+03  0.13358123E+05                                10.049849                            7.655399       0.338329       2.110092                    0.996851      29.896162      83.213980       0.620978       0.402833      -1.090494      -0.023096       0.018336       0.035314       0.046007       0.048610       0.072047      -0.056089      -0.000879      -0.195679      -0.134896       0.051860       0.083037             11.192884       8.056611      -2.909055      -4.071375       9.911545       4.854016      15.610495           0.015937
          244              N       9.822106      15.543836       4.671013       0.003388      26.240446 0.38233765E+03  0.86324594E+04                                 8.167365                            6.946053      -0.341830       1.944037                    0.997162      25.320807      69.422044       0.573269       0.473217      -1.039340      -0.014582      -0.066893      -0.130433       0.147309      -0.017622      -0.023337      -0.081311       0.066865      -0.193628      -0.124604       0.054300       0.070304              9.188430      10.313432       0.638182      -1.949685       8.712668      -2.527541       8.539190           0.024359
          245              N       8.710197      15.399038       7.307179      -0.029705      26.326399 0.39563411E+03  0.89784001E+04                                 8.072469                            6.981223      -0.250102       1.971940                    0.997257      25.394060      69.020962       0.584252       0.461956      -1.049219      -0.085644      -0.114463       0.069830       0.159100      -0.084908       0.047132       0.050631       0.020139       0.120513      -0.133178       0.064691       0.068487              9.011872       9.797125      -1.949942      -0.576269       7.017265       0.023933      10.221228           0.057285
          246              N      10.431450       2.116895       7.896869      -0.431161      42.696836 0.54554281E+03  0.13357636E+05                                10.049674                            7.655269       0.338333       2.110100                    0.996850      29.895788      83.212543       0.620986       0.402831      -1.090496      -0.023098      -0.018336      -0.035317       0.046011      -0.048604      -0.072045      -0.056087      -0.000879      -0.195664      -0.134890       0.051861       0.083029             11.192684       8.056476       2.908996       4.071296       9.911371       4.853927      15.610204           0.015948
          247              N      11.533394       7.674336      11.939987       0.003421      26.240200 0.38233315E+03  0.86323088E+04                                 8.167209                            6.945927      -0.341747       1.944069                    0.997162      25.320319      69.419885       0.573286       0.473205      -1.039349       0.014581      -0.066890       0.130431       0.147307       0.017621      -0.023335       0.081306       0.066860      -0.193621      -0.124597       0.054297       0.070300              9.188249      10.313236      -0.638162      -1.949638       8.712501       2.527493       8.539011           0.024338
          248              N      12.645303       7.529538       9.303821      -0.029710      26.326685 0.39563927E+03  0.89785464E+04                                 8.072526                            6.981269      -0.250093       1.971940                    0.997257      25.394229      69.021533       0.584250       0.461956      -1.049219       0.085647      -0.114466      -0.069832       0.159105       0.084909       0.047134      -0.050633       0.020142       0.120515      -0.133181       0.064693       0.068488              9.011938       9.797205       1.949964      -0.576270       7.017313      -0.023934      10.221297           0.057281
          249              N      10.924050       9.986395       8.714131      -0.431168      42.697552 0.54555380E+03  0.13357974E+05                                10.049794                            7.655357       0.338343       2.110098                    0.996851      29.896046      83.213518       0.620981       0.402833      -1.090495       0.023097      -0.018338       0.035313       0.046008       0.048608      -0.072047       0.056089      -0.000881      -0.195676      -0.134895       0.051861       0.083034             11.192821       8.056567      -2.909037       4.071348       9.911496      -4.853991      15.610401           0.015937
          250              N      11.533394       0.195164      12.976513       0.003370      26.240749 0.38234285E+03  0.86326189E+04                                 8.167487                            6.946149      -0.341867       1.944021                    0.997162      25.321145      69.423472       0.573258       0.473224      -1.039334       0.014583       0.066894      -0.130435       0.147312      -0.017622       0.023337       0.081312       0.066865      -0.193630      -0.124605       0.054300       0.070305              9.188574      10.313586       0.638203       1.949730       8.712803       2.527587       8.539331           0.024358
          251              N      12.645303       0.339962      15.612679      -0.029718      26.326646 0.39563872E+03  0.89785381E+04                                 8.072554                            6.981293      -0.250117       1.971931                    0.997256      25.394320      69.021976       0.584245       0.461960      -1.049216       0.085646       0.114465       0.069831       0.159103      -0.084908      -0.047133      -0.050632       0.020139       0.120515      -0.133180       0.064692       0.068487              9.011970       9.797234      -1.949962       0.576287       7.017334      -0.023928      10.221343           0.057284
          252              N      10.924050      13.622105      16.202369      -0.431181      42.697329 0.54555032E+03  0.13357867E+05                                10.049761                            7.655331       0.338319       2.110093                    0.996851      29.895959      83.213194       0.620982       0.402832      -1.090495       0.023100       0.018334      -0.035315       0.046010      -0.048609       0.072047       0.056091      -0.000876      -0.195675      -0.134896       0.051861       0.083035             11.192784       8.056543       2.909027      -4.071339       9.911455      -4.853978      15.610355           0.015946
          253              O       2.602524       9.600790      13.433316      -0.594772      38.294217 0.66468399E+03  0.16898547E+05                                 9.117115                            8.093972      -0.139679       1.988665                    0.995708      29.138501      79.526250       0.651827       0.369606      -1.127413       0.005167      -0.059615       0.026082       0.065276       0.050404      -0.006047       0.018205       0.036080       0.125154      -0.077237       0.030545       0.046692              9.866394       8.802890      -1.178060       3.373757       9.231308       1.205369      11.564986           0.031727
          254              O       1.661458       9.223054      11.473218      -0.560554      36.270745 0.55399772E+03  0.13324231E+05                                 8.564451                            7.201811       0.681587       2.295974                    0.992571      26.690404      68.584661       0.725379       0.351080      -1.153425      -0.010584      -0.020792      -0.003309       0.023565       0.023125       0.003324      -0.067249       0.105648       0.061607      -0.103733       0.041645       0.062088              9.643261      11.022997      -1.566155       4.853169       6.701397      -1.035974      11.205388           0.003988
          255              O       5.482669      10.049351      13.843607      -0.524469      34.326994 0.59682575E+03  0.14722262E+05                                 8.376670                            7.631160       0.085487       2.093380                    0.993896      27.331435      72.699154       0.678601       0.365902      -1.133945       0.014725      -0.005290       0.002639       0.015868      -0.029527      -0.023019      -0.017294       0.046101       0.105403      -0.061946       0.014241       0.047705              8.855033       8.287088       0.375893      -2.737479       7.451553      -0.441398      10.826457           0.030894
          256              O       6.665763      10.359410      11.986498      -0.598907      40.367937 0.59196053E+03  0.14567129E+05                                 9.391541                            7.568070       0.190534       2.116519                    0.993614      27.957614      74.187555       0.685987       0.362835      -1.136745      -0.047199      -0.021114      -0.002569       0.051770      -0.013701      -0.003223      -0.054218       0.031845      -0.031180      -0.066426       0.020449       0.045977             10.758490      13.447656       4.952576      -3.656868      10.520737      -3.246316       8.307077           0.001658
          257              O       2.773368       7.449269      15.476469      -0.505912      33.713242 0.52325963E+03  0.12528134E+05                                 8.332041                            7.152891       0.364331       2.174118                    0.997482      27.342477      72.369091       0.697685       0.366672      -1.129898       0.000007      -0.000718       0.022717       0.022728      -0.003901       0.006233      -0.034667      -0.115810       0.110228      -0.076657       0.003483       0.073174              9.186452       6.957606      -0.657023       1.228704       9.039467      -4.926184      11.562284           0.027308
          258              O       2.598252       6.037480       0.589690      -0.559612      33.975178 0.48267586E+03  0.11259057E+05                                 8.224053                            6.716973       1.005996       2.377827                    0.998493      27.119065      69.498466       0.749095       0.350528      -1.149437      -0.012236       0.018263      -0.015696       0.027011       0.032721      -0.054409      -0.008705      -0.133783       0.150349      -0.115508       0.036341       0.079167              9.312354       8.052756       2.804799      -3.372488       8.896818      -4.485545      10.987489           0.002744
          259              O       0.714697      11.596495      10.028061      -0.863808      28.068276 0.51665785E+03  0.12335499E+05                                 7.228143                            6.926418       0.036276       2.080043                    0.990018      28.414478      75.193419       0.736727       0.348214      -1.144153      -0.041940      -0.073577       0.047855       0.097276      -0.043881      -0.023985      -0.005072       0.059037      -0.078643      -0.051114      -0.018646       0.069759              7.370664       8.391224      -1.173821      -1.072016       6.927603       0.617093       6.793164           0.000232
          260              O       3.684536      11.300602      11.071231      -0.893000      32.223526 0.63771468E+03  0.16060343E+05                                 8.056523                            7.842020      -0.324203       1.944506                    0.990828      29.664927      80.818802       0.672538       0.361627      -1.132560       0.030814      -0.039020       0.048228       0.069267       0.031358       0.011285       0.026388       0.005911       0.037799      -0.041072      -0.005342       0.046414              8.214798       7.574728       1.360214       0.214014       9.405970       1.054082       7.663696           0.000003
          261              O       2.602524      14.007710      11.483184      -0.594757      38.293797 0.66467472E+03  0.16898256E+05                                 9.117056                            8.093918      -0.139705       1.988662                    0.995708      29.138291      79.525594       0.651829       0.369607      -1.127413       0.005173       0.059617      -0.026081       0.065278      -0.050402       0.006043       0.018205       0.036080       0.125157      -0.077234       0.030540       0.046694              9.866330       8.802827       1.178047      -3.373736       9.231243       1.205360      11.564919           0.031728
          262              O       1.661458      14.385446      13.443282      -0.560560      36.270965 0.55400216E+03  0.13324366E+05                                 8.564487                            7.201840       0.681587       2.295972                    0.992571      26.690501      68.585001       0.725378       0.351081      -1.153425      -0.010581       0.020794       0.003311       0.023565      -0.023124      -0.003324      -0.067249       0.105648       0.061607      -0.103733       0.041645       0.062088              9.643302      11.023046       1.566167      -4.853190       6.701424      -1.035982      11.205437           0.003988
          263              O       5.482669      13.559148      11.072893      -0.524449      34.326293 0.59681023E+03  0.14721778E+05                                 8.376538                            7.631044       0.085494       2.093388                    0.993895      27.331132      72.698003       0.678608       0.365900      -1.133947       0.014721       0.005297      -0.002638       0.015866       0.029527       0.023021      -0.017297       0.046103       0.105407      -0.061948       0.014240       0.047708              8.854888       8.286948      -0.375877       2.737424       7.451434      -0.441378      10.826284           0.030896
          264              O       6.665763      13.249090      12.930002      -0.598914      40.368180 0.59196527E+03  0.14567276E+05                                 9.391579                            7.568101       0.190530       2.116516                    0.993614      27.957721      74.187932       0.685986       0.362835      -1.136745      -0.047202       0.021114       0.002571       0.051773       0.013701       0.003221      -0.054220       0.031845      -0.031180      -0.066428       0.020448       0.045979             10.758533      13.447715      -4.952599       3.656873      10.520782      -3.246326       8.307102           0.001659
          265              O       2.773368       0.420231       9.440031      -0.505884      33.713267 0.52325934E+03  0.12528122E+05                                 8.332014                            7.152859       0.364347       2.174119                    0.997482      27.342571      72.369259       0.697692       0.366669      -1.129900       0.000025       0.000716      -0.022718       0.022729       0.003897      -0.006230      -0.034674      -0.115827       0.110254      -0.076669       0.003483       0.073186              9.186430       6.957569       0.657021      -1.228695       9.039444      -4.926186      11.562278           0.027315
          266              O       2.598252       1.832020       7.715810      -0.559622      33.976106 0.48269152E+03  0.11259520E+05                                 8.224213                            6.717092       1.005961       2.377809                    0.998493      27.119407      69.499765       0.749086       0.350529      -1.149435      -0.012233      -0.018270       0.015694       0.027014      -0.032722       0.054410      -0.008704      -0.133782       0.150353      -0.115509       0.036341       0.079168              9.312546       8.052909      -2.804863       3.372568       8.896996      -4.485659      10.987731           0.002745
          267              O       0.714697      12.012005      14.888439      -0.863809      28.068298 0.51665845E+03  0.12335519E+05                                 7.228151                            6.926426       0.036261       2.080038                    0.990018      28.414489      75.193501       0.736726       0.348214      -1.144152      -0.041938       0.073576      -0.047856       0.097275       0.043880       0.023983      -0.005071       0.059035      -0.078650      -0.051111      -0.018648       0.069758              7.370672       8.391235       1.173824       1.072018       6.927611       0.617092       6.793170           0.000233
          268              O       3.684536      12.307898      13.845268      -0.892996      32.223454 0.63771252E+03  0.16060272E+05                                 8.056504                            7.842000      -0.324191       1.944511                    0.990828      29.664873      80.818563       0.672540       0.361626      -1.132561       0.030814       0.039021      -0.048228       0.069268      -0.031359      -0.011285       0.026388       0.005915       0.037796      -0.041072      -0.005342       0.046414              8.214779       7.574708      -1.360212      -0.214011       9.405946       1.054085       7.663684           0.000003
          269              O       4.515976       6.138210       5.127816      -0.594767      38.294069 0.66468071E+03  0.16898446E+05                                 9.117100                            8.093957      -0.139702       1.988660                    0.995708      29.138419      79.526030       0.651827       0.369607      -1.127413      -0.005170       0.059615       0.026081       0.065275       0.050404       0.006045      -0.018204       0.036082       0.125155      -0.077237       0.030544       0.046692              9.866378       8.802874      -1.178058      -3.373752       9.231292      -1.205367      11.564967           0.031728
          270              O       5.457042       6.515946       3.167718      -0.560556      36.270776 0.55399847E+03  0.13324254E+05                                 8.564458                            7.201817       0.681583       2.295972                    0.992571      26.690416      68.584712       0.725379       0.351081      -1.153425       0.010583       0.020792      -0.003311       0.023564       0.023124      -0.003325       0.067249       0.105648       0.061608      -0.103733       0.041645       0.062087              9.643267      11.023004      -1.566157      -4.853172       6.701402       1.035974      11.205395           0.003988
          271              O       1.635831       5.689648       5.538107      -0.524454      34.326529 0.59681559E+03  0.14721943E+05                                 8.376578                            7.631081       0.085503       2.093389                    0.993895      27.331240      72.698372       0.678606       0.365901      -1.133946      -0.014723       0.005293       0.002637       0.015866      -0.029526       0.023020       0.017297       0.046101       0.105401      -0.061947       0.014241       0.047706              8.854931       8.286988       0.375878       2.737437       7.451472       0.441381      10.826332           0.030895
          272              O       0.452737       5.379590       3.680998      -0.598910      40.367928 0.59196075E+03  0.14567137E+05                                 9.391544                            7.568076       0.190523       2.116516                    0.993614      27.957612      74.187575       0.685986       0.362835      -1.136745       0.047201       0.021114      -0.002572       0.051772      -0.013701       0.003223       0.054218       0.031845      -0.031177      -0.066426       0.020449       0.045977             10.758490      13.447657       4.952574       3.656861      10.520741       3.246312       8.307072           0.001658
          273              O       4.345132       8.289731       7.170969      -0.505893      33.712930 0.52325323E+03  0.12527940E+05                                 8.331973                            7.152832       0.364343       2.174123                    0.997482      27.342387      72.368673       0.697691       0.366670      -1.129899      -0.000013       0.000720       0.022716       0.022727      -0.003898      -0.006231       0.034671      -0.115815       0.110233      -0.076660       0.003481       0.073179              9.186377       6.957548      -0.657024      -1.228698       9.039391       4.926140      11.562192           0.027311
          274              O       4.520247       9.701520       8.895191      -0.559615      33.975389 0.48267955E+03  0.11259166E+05                                 8.224089                            6.717000       1.005994       2.377825                    0.998493      27.119145      69.498761       0.749093       0.350528      -1.149436       0.012236      -0.018265      -0.015697       0.027014       0.032721       0.054409       0.008704      -0.133781       0.150353      -0.115507       0.036341       0.079166              9.312397       8.052784       2.804808       3.372504       8.896854       4.485572      10.987551           0.002745
          275              O       6.403803       4.142505       1.722561      -0.863808      28.068164 0.51665506E+03  0.12335416E+05                                 7.228126                            6.926402       0.036263       2.080041                    0.990018      28.414413      75.193212       0.736728       0.348214      -1.144152       0.041938       0.073575       0.047858       0.097275      -0.043881       0.023985       0.005070       0.059036      -0.078644      -0.051112      -0.018647       0.069759              7.370646       8.391204      -1.173817       1.072017       6.927587      -0.617091       6.793149           0.000232
          276              O       3.433964       4.438398       2.765732      -0.892996      32.223434 0.63771214E+03  0.16060260E+05                                 8.056501                            7.841998      -0.324192       1.944511                    0.990828      29.664877      80.818569       0.672540       0.361626      -1.132561      -0.030814       0.039020       0.048229       0.069268       0.031358      -0.011284      -0.026389       0.005914       0.037799      -0.041072      -0.005341       0.046414              8.214774       7.574706       1.360212      -0.214013       9.405941      -1.054076       7.663676           0.000003
          277              O       4.515976       1.731290       3.177684      -0.594751      38.293409 0.66466621E+03  0.16897986E+05                                 9.117002                            8.093871      -0.139721       1.988661                    0.995707      29.138095      79.524939       0.651830       0.369607      -1.127412      -0.005176      -0.059624      -0.026085       0.065286      -0.050402      -0.006041      -0.018206       0.036078       0.125159      -0.077234       0.030538       0.046696              9.866269       8.802767       1.178031       3.373710       9.231186      -1.205362      11.564855           0.031728
          278              O       5.457042       1.353554       5.137782      -0.560559      36.271014 0.55400333E+03  0.13324401E+05                                 8.564496                            7.201849       0.681586       2.295971                    0.992571      26.690525      68.585094       0.725377       0.351081      -1.153425       0.010583      -0.020793       0.003310       0.023565      -0.023124       0.003323       0.067250       0.105650       0.061603      -0.103734       0.041645       0.062089              9.643311      11.023054       1.566170       4.853193       6.701435       1.035984      11.205444           0.003988
          279              O       1.635831       2.179851       2.767393      -0.524463      34.326261 0.59680948E+03  0.14721763E+05                                 8.376560                            7.631061       0.085428       2.093370                    0.993895      27.331072      72.697982       0.678604       0.365903      -1.133944      -0.014718      -0.005298      -0.002639       0.015864       0.029528      -0.023021       0.017295       0.046102       0.105410      -0.061949       0.014240       0.047709              8.854913       8.286969      -0.375884      -2.737437       7.451451       0.441387      10.826320           0.030899
          280              O       0.452737       2.489910       4.624502      -0.598912      40.368209 0.59196588E+03  0.14567292E+05                                 9.391576                            7.568098       0.190549       2.116521                    0.993615      27.957750      74.187970       0.685987       0.362834      -1.136746       0.047200      -0.021114       0.002568       0.051771       0.013700      -0.003220       0.054221       0.031845      -0.031189      -0.066429       0.020449       0.045980             10.758530      13.447707      -4.952599      -3.656873      10.520782       3.246327       8.307100           0.001660
          281              O       4.345132      15.318769       1.134531      -0.505883      33.713312 0.52325976E+03  0.12528132E+05                                 8.332006                            7.152849       0.364364       2.174122                    0.997482      27.342636      72.369386       0.697694       0.366667      -1.129902      -0.000034      -0.000712      -0.022717       0.022729       0.003899       0.006231       0.034679      -0.115836       0.110265      -0.076676       0.003481       0.073195              9.186424       6.957561       0.657022       1.228695       9.039440       4.926186      11.562271           0.027315
          282              O       4.520247      13.906980      16.021310      -0.559627      33.976390 0.48269629E+03  0.11259662E+05                                 8.224267                            6.717132       1.005939       2.377800                    0.998493      27.119495      69.500140       0.749082       0.350530      -1.149434       0.012235       0.018267       0.015698       0.027015      -0.032722      -0.054410       0.008701      -0.133783       0.150345      -0.115508       0.036344       0.079164              9.312610       8.052956      -2.804883      -3.372593       8.897060       4.485701      10.987815           0.002745
          283              O       6.403803       3.726995       6.582939      -0.863811      28.068372 0.51666051E+03  0.12335582E+05                                 7.228169                            6.926446       0.036255       2.080036                    0.990018      28.414527      75.193671       0.736724       0.348215      -1.144151       0.041941      -0.073579      -0.047855       0.097277       0.043881      -0.023984       0.005072       0.059035      -0.078644      -0.051112      -0.018646       0.069758              7.370690       8.391249       1.173824      -1.072015       6.927632      -0.617095       6.793189           0.000233
          284              O       3.433964       3.431102       5.539769      -0.893001      32.223546 0.63771526E+03  0.16060362E+05                                 8.056530                            7.842027      -0.324208       1.944505                    0.990828      29.664921      80.818803       0.672537       0.361627      -1.132560      -0.030816      -0.039021      -0.048228       0.069269      -0.031359       0.011284      -0.026390       0.005912       0.037794      -0.041072      -0.005342       0.046415              8.214805       7.574733      -1.360212       0.214011       9.405978      -1.054085       7.663704           0.000003
          285              O      11.634476       6.138210       3.177684      -0.594765      38.294046 0.66468025E+03  0.16898431E+05                                 9.117097                            8.093955      -0.139697       1.988662                    0.995708      29.138406      79.525981       0.651827       0.369607      -1.127413      -0.005170       0.059618      -0.026083       0.065280       0.050404      -0.006045       0.018205       0.036079       0.125155      -0.077236       0.030543       0.046693              9.866374       8.802865      -1.178051       3.373750       9.231287       1.205369      11.564969           0.031727
          286              O      12.575542       6.515946       5.137782      -0.560555      36.270823 0.55399938E+03  0.13324281E+05                                 8.564460                            7.201819       0.681596       2.295976                    0.992571      26.690449      68.584796       0.725379       0.351080      -1.153425       0.010583       0.020793       0.003310       0.023565       0.023124       0.003324      -0.067249       0.105648       0.061605      -0.103732       0.041645       0.062088              9.643269      11.023005      -1.566159       4.853171       6.701405      -1.035977      11.205398           0.003988
          287              O       8.754331       5.689648       2.767393      -0.524465      34.326692 0.59681919E+03  0.14722061E+05                                 8.376628                            7.631124       0.085461       2.093375                    0.993895      27.331276      72.698647       0.678601       0.365903      -1.133944      -0.014722       0.005292      -0.002639       0.015866      -0.029528      -0.023020      -0.017294       0.046102       0.105407      -0.061948       0.014241       0.047707              8.854986       8.287042       0.375884      -2.737459       7.451515      -0.441390      10.826403           0.030894
          288              O       7.571237       5.379590       4.624502      -0.598908      40.367990 0.59196176E+03  0.14567166E+05                                 9.391544                            7.568074       0.190544       2.116521                    0.993614      27.957651      74.187647       0.685988       0.362834      -1.136745       0.047200       0.021114       0.002568       0.051771      -0.013701      -0.003221      -0.054218       0.031846      -0.031182      -0.066427       0.020449       0.045978             10.758491      13.447658       4.952577      -3.656862      10.520741      -3.246313       8.307076           0.001657
          289              O      11.463632       8.289731       1.134531      -0.505884      33.713165 0.52325747E+03  0.12528065E+05                                 8.331999                            7.152849       0.364373       2.174128                    0.997482      27.342528      72.369077       0.697692       0.366669      -1.129900      -0.000020       0.000715      -0.022718       0.022730      -0.003899       0.006232      -0.034674      -0.115822       0.110245      -0.076665       0.003480       0.073185              9.186410       6.957564      -0.657026       1.228701       9.039426      -4.926166      11.562239           0.027305
          290              O      11.638748       9.701520      16.021310      -0.559618      33.975796 0.48268637E+03  0.11259369E+05                                 8.224164                            6.717056       1.005966       2.377813                    0.998493      27.119272      69.499301       0.749088       0.350529      -1.149435       0.012237      -0.018269       0.015697       0.027016       0.032721      -0.054409      -0.008703      -0.133780       0.150350      -0.115506       0.036341       0.079165              9.312487       8.052864       2.804843      -3.372544       8.896940      -4.485623      10.987656           0.002743
          291              O      13.522303       4.142505       6.582939      -0.863811      28.068347 0.51665978E+03  0.12335559E+05                                 7.228163                            6.926440       0.036258       2.080037                    0.990018      28.414504      75.193571       0.736725       0.348214      -1.144152       0.041940       0.073578      -0.047856       0.097277      -0.043880      -0.023985      -0.005072       0.059036      -0.078644      -0.051114      -0.018645       0.069758              7.370684       8.391245      -1.173823      -1.072016       6.927625       0.617095       6.793183           0.000232
          292              O      10.552464       4.438398       5.539769      -0.893000      32.223536 0.63771486E+03  0.16060349E+05                                 8.056527                            7.842022      -0.324205       1.944506                    0.990828      29.664926      80.818807       0.672538       0.361627      -1.132560      -0.030815       0.039021      -0.048227       0.069268       0.031358       0.011285       0.026389       0.005911       0.037797      -0.041072      -0.005343       0.046414              8.214802       7.574729       1.360213       0.214013       9.405976       1.054086       7.663702           0.000003
          293              O      11.634476       1.731290       5.127816      -0.594754      38.293468 0.66466746E+03  0.16898027E+05                                 9.117013                            8.093880      -0.139730       1.988657                    0.995708      29.138122      79.525062       0.651830       0.369607      -1.127412      -0.005174      -0.059619       0.026082       0.065280      -0.050402       0.006041       0.018204       0.036081       0.125160      -0.077235       0.030539       0.046695              9.866283       8.802786       1.178040      -3.373717       9.231200       1.205359      11.564864           0.031729
          294              O      12.575542       1.353554       3.167718      -0.560561      36.270964 0.55400230E+03  0.13324372E+05                                 8.564496                            7.201847       0.681569       2.295967                    0.992571      26.690486      68.584999       0.725376       0.351081      -1.153424       0.010585      -0.020792      -0.003311       0.023565      -0.023124      -0.003325      -0.067250       0.105650       0.061608      -0.103734       0.041646       0.062088              9.643312      11.023057       1.566166      -4.853196       6.701432      -1.035981      11.205446           0.003988
          295              O       8.754331       2.179851       5.538107      -0.524447      34.326039 0.59680447E+03  0.14721599E+05                                 8.376490                            7.631001       0.085490       2.093389                    0.993895      27.331025      72.697600       0.678611       0.365900      -1.133947      -0.014719      -0.005299       0.002638       0.015865       0.029527       0.023022      -0.017298       0.046103       0.105406      -0.061949       0.014240       0.047708              8.854836       8.286895      -0.375876       2.737408       7.451391      -0.441376      10.826222           0.030899
          296              O       7.571237       2.489910       3.680998      -0.598918      40.368270 0.59196698E+03  0.14567332E+05                                 9.391602                            7.568120       0.190514       2.116510                    0.993614      27.957743      74.188070       0.685984       0.362835      -1.136744       0.047201      -0.021116      -0.002572       0.051772       0.013701       0.003223      -0.054220       0.031844      -0.031181      -0.066428       0.020449       0.045979             10.758560      13.447750      -4.952613       3.656882      10.520812      -3.246334       8.307117           0.001660
          297              O      11.463632      15.318769       7.170969      -0.505888      33.713016 0.52325449E+03  0.12527977E+05                                 8.331971                            7.152825       0.364336       2.174118                    0.997482      27.342470      72.368902       0.697693       0.366668      -1.129900      -0.000024      -0.000718       0.022715       0.022726       0.003898      -0.006231      -0.034676      -0.115830       0.110252      -0.076670       0.003482       0.073189              9.186380       6.957538       0.657019      -1.228688       9.039392      -4.926151      11.562209           0.027322
          298              O      11.638748      13.906980       8.895191      -0.559622      33.975972 0.48268959E+03  0.11259462E+05                                 8.224191                            6.717077       1.005970       2.377812                    0.998493      27.119360      69.499576       0.749087       0.350529      -1.149435       0.012235       0.018264      -0.015699       0.027014      -0.032722       0.054410      -0.008702      -0.133781       0.150348      -0.115508       0.036342       0.079165              9.312518       8.052884      -2.804849       3.372556       8.896967      -4.485642      10.987704           0.002747
          299              O      13.522303       3.726995       1.722561      -0.863809      28.068235 0.51665687E+03  0.12335471E+05                                 7.228140                            6.926416       0.036266       2.080041                    0.990018      28.414453      75.193363       0.736727       0.348214      -1.144152       0.041939      -0.073575       0.047858       0.097276       0.043881       0.023985      -0.005070       0.059034      -0.078641      -0.051112      -0.018647       0.069758              7.370660       8.391220       1.173819       1.072017       6.927598       0.617091       6.793162           0.000232
          300              O      10.552464       3.431102       2.765732      -0.892998      32.223525 0.63771463E+03  0.16060340E+05                                 8.056519                            7.842016      -0.324196       1.944508                    0.990828      29.664920      80.818750       0.672539       0.361627      -1.132561      -0.030815      -0.039021       0.048229       0.069269      -0.031359      -0.011285       0.026389       0.005914       0.037798      -0.041072      -0.005342       0.046414              8.214793       7.574726      -1.360213      -0.214012       9.405962       1.054078       7.663693           0.000003
          301              O       9.721024       9.600790      11.483184      -0.594762      38.294004 0.66467933E+03  0.16898402E+05                                 9.117088                            8.093947      -0.139696       1.988663                    0.995708      29.138390      79.525924       0.651828       0.369607      -1.127413       0.005171      -0.059617      -0.026082       0.065278       0.050403       0.006044      -0.018205       0.036079       0.125155      -0.077235       0.030542       0.046693              9.866365       8.802857      -1.178051      -3.373747       9.231281      -1.205367      11.564958           0.031727
          302              O       8.779958       9.223054      13.443282      -0.560556      36.270756 0.55399804E+03  0.13324240E+05                                 8.564451                            7.201811       0.681593       2.295976                    0.992571      26.690418      68.584691       0.725380       0.351080      -1.153425      -0.010582      -0.020793       0.003311       0.023565       0.023124      -0.003324       0.067248       0.105647       0.061605      -0.103732       0.041645       0.062087              9.643259      11.022995      -1.566158      -4.853167       6.701397       1.035977      11.205386           0.003987
          303              O      12.601169      10.049351      11.072893      -0.524456      34.326566 0.59681618E+03  0.14721965E+05                                 8.376595                            7.631093       0.085485       2.093383                    0.993895      27.331241      72.698446       0.678605       0.365901      -1.133946       0.014722      -0.005295      -0.002638       0.015866      -0.029527       0.023020       0.017296       0.046102       0.105405      -0.061948       0.014241       0.047707              8.854950       8.287006       0.375884       2.737448       7.451484       0.441389      10.826362           0.030894
          304              O      13.784263      10.359410      12.930002      -0.598909      40.367976 0.59196139E+03  0.14567155E+05                                 9.391544                            7.568073       0.190539       2.116520                    0.993614      27.957642      74.187626       0.685987       0.362834      -1.136745      -0.047200      -0.021115       0.002570       0.051771      -0.013701       0.003222       0.054218       0.031845      -0.031181      -0.066426       0.020449       0.045977             10.758492      13.447658       4.952578       3.656862      10.520743       3.246314       8.307075           0.001658
          305              O       9.891868       7.449269       9.440031      -0.505879      33.713270 0.52325933E+03  0.12528121E+05                                 8.332013                            7.152858       0.364368       2.174125                    0.997482      27.342578      72.369247       0.697692       0.366668      -1.129900       0.000023      -0.000717      -0.022719       0.022730      -0.003896      -0.006230       0.034674      -0.115823       0.110247      -0.076666       0.003481       0.073185              9.186428       6.957571      -0.657025      -1.228701       9.039445       4.926181      11.562267           0.027307
          306              O       9.716753       6.037480       7.715810      -0.559618      33.975984 0.48268918E+03  0.11259452E+05                                 8.224195                            6.717076       1.005964       2.377811                    0.998493      27.119350      69.499582       0.749087       0.350529      -1.149435      -0.012234       0.018269       0.015695       0.027014       0.032722       0.054410       0.008704      -0.133783       0.150354      -0.115509       0.036341       0.079168              9.312524       8.052891       2.804857       3.372559       8.896980       4.485650      10.987702           0.002744
          307              O       7.833197      11.596495      14.888439      -0.863807      28.068239 0.51665671E+03  0.12335464E+05                                 7.228133                            6.926408       0.036281       2.080045                    0.990018      28.414465      75.193353       0.736728       0.348213      -1.144153      -0.041940      -0.073578      -0.047856       0.097278      -0.043881       0.023986       0.005072       0.059037      -0.078648      -0.051114      -0.018646       0.069760              7.370655       8.391219      -1.173822       1.072016       6.927593      -0.617091       6.793152           0.000232
          308              O      10.803036      11.300602      13.845268      -0.892997      32.223480 0.63771330E+03  0.16060298E+05                                 8.056511                            7.842007      -0.324193       1.944510                    0.990828      29.664897      80.818659       0.672539       0.361626      -1.132561       0.030814      -0.039021      -0.048228       0.069268       0.031359      -0.011285      -0.026388       0.005912       0.037797      -0.041072      -0.005342       0.046414              8.214785       7.574716       1.360215      -0.214013       9.405955      -1.054082       7.663686           0.000003
          309              O       9.721024      14.007710      13.433316      -0.594761      38.293645 0.66467139E+03  0.16898148E+05                                 9.117031                            8.093898      -0.139710       1.988661                    0.995708      29.138224      79.525334       0.651830       0.369607      -1.127413       0.005171       0.059617       0.026083       0.065278      -0.050403      -0.006044      -0.018205       0.036081       0.125159      -0.077236       0.030542       0.046694              9.866302       8.802809       1.178046       3.373723       9.231216      -1.205359      11.564880           0.031729
          310              O       8.779958      14.385446      11.473218      -0.560558      36.270927 0.55400146E+03  0.13324345E+05                                 8.564486                            7.201839       0.681578       2.295970                    0.992571      26.690476      68.584936       0.725377       0.351081      -1.153425      -0.010584       0.020793      -0.003310       0.023566      -0.023125       0.003325       0.067250       0.105650       0.061608      -0.103734       0.041646       0.062088              9.643301      11.023048       1.566164       4.853191       6.701422       1.035979      11.205433           0.003988
          311              O      12.601169      13.559148      13.843607      -0.524458      34.326415 0.59681308E+03  0.14721868E+05                                 8.376562                            7.631066       0.085482       2.093384                    0.993895      27.331188      72.698233       0.678607       0.365901      -1.133946       0.014722       0.005296       0.002639       0.015866       0.029527      -0.023021       0.017296       0.046101       0.105407      -0.061948       0.014240       0.047707              8.854914       8.286972      -0.375882      -2.737435       7.451459       0.441383      10.826311           0.030899
          312              O      13.784263      13.249090      11.986498      -0.598917      40.368310 0.59196756E+03  0.14567349E+05                                 9.391608                            7.568123       0.190513       2.116510                    0.993614      27.957751      74.188101       0.685984       0.362835      -1.136744      -0.047201       0.021114      -0.002570       0.051772       0.013701      -0.003222       0.054220       0.031845      -0.031182      -0.066428       0.020449       0.045979             10.758568      13.447763      -4.952618      -3.656889      10.520814       3.246337       8.307127           0.001661
          313              O       9.891868       0.420231      15.476469      -0.505914      33.713009 0.52325502E+03  0.12527997E+05                                 8.331999                            7.152855       0.364301       2.174111                    0.997481      27.342380      72.368760       0.697688       0.366671      -1.129898       0.000012       0.000716       0.022715       0.022727       0.003903       0.006232       0.034669      -0.115818       0.110240      -0.076663       0.003484       0.073179              9.186406       6.957568       0.657017       1.228690       9.039416       4.926159      11.562234           0.027322
          314              O       9.716753       1.832020       0.589690      -0.559619      33.975330 0.48267846E+03  0.11259133E+05                                 8.224076                            6.716990       1.005996       2.377825                    0.998493      27.119147      69.498723       0.749094       0.350528      -1.149437      -0.012237      -0.018264      -0.015696       0.027012      -0.032722      -0.054410       0.008704      -0.133781       0.150345      -0.115507       0.036341       0.079166              9.312382       8.052773      -2.804806      -3.372499       8.896841       4.485563      10.987531           0.002747
          315              O       7.833197      12.012005      10.028061      -0.863810      28.068320 0.51665914E+03  0.12335540E+05                                 7.228159                            6.926435       0.036256       2.080037                    0.990018      28.414493      75.193540       0.736725       0.348214      -1.144152      -0.041939       0.073576       0.047856       0.097275       0.043880      -0.023984       0.005071       0.059034      -0.078644      -0.051111      -0.018646       0.069757              7.370679       8.391240       1.173822      -1.072018       6.927618      -0.617094       6.793179           0.000232
          316              O      10.803036      12.307898      11.071231      -0.893000      32.223527 0.63771467E+03  0.16060342E+05                                 8.056522                            7.842018      -0.324202       1.944507                    0.990828      29.664919      80.818766       0.672539       0.361627      -1.132560       0.030815       0.039020       0.048228       0.069268      -0.031358       0.011285      -0.026388       0.005913       0.037798      -0.041071      -0.005342       0.046414              8.214797       7.574726      -1.360211       0.214013       9.405968      -1.054085       7.663698           0.000003

******************************************************
Auxiliary information for the entire system
The total spin magnetic moment of the unit cell is   12.002074
The total net atomic charge of the unit cell is   -0.000005
Accuracy of reproducing the electrostatic potential in the unit cell:
  The inner radius (bohr) =    5.0000
  The outer radius (bohr) =   12.0000
  Valid grid points have density less than (e/(bohr^3)) =    0.0001
  The number of valid grid points were=        23424
  The rms potential error without charges in kcal/mol is=     11.01689
  The rms potential error with partial charges in kcal/mol is=      2.46466
  The RRMSE value at monopole order=      0.22372
  The rms potential error with partial charges and cloud penetration in kcal/mol is=      2.47813
  The RRMSE value at monopole order with cloud penetration is=      0.22494
  The rms potential error with partial charges and atomic dipoles in kcal/mol is=      0.95853
  The RRMSE value at dipole order=      0.08701
  The rms potential error with partial charges, atomic dipoles and cloud penetration in kcal/mol is=      0.95952
  The RRMSE value at dipole order with cloud penetration=      0.08710

******************************************************
The electron densities and ab initio electrostatic potential were computed in VASP using the PBE functional and
projector augmented wave method. See the main text of the journal article for a description of computational details.
The atomic charges, dipoles, and quadrupoles were computed with the DDEC6 method as described in
(a) T. A. Manz and N. Gabaldon Limas, RSC Adv. 6 (2016) 47771-47801 DOI: 10.1039/c6ra04656h
(b) N. Gabaldon Limas and T. A. Manz, RSC Adv. 8 (2018) 2678-2707 DOI: 10.1039/c7ra11829e.
For each atom in the material, the electron cloud parameters were fit to the spherically averaged atom-in-material
electron density using radial positions for which this density was between 10^-4 and 10^-2 electrons per cubic bohr.
The polarizabilities, dispersion coefficients, and quantum Drude oscillator (QDO) parameters were fit using the MCLF method.
The magnetic structure of the system was optimized in VASP from the default ferromagnetic initial guess using spin polarization.
The atomic spin moments (ASMs) were computed on this optimized magnetic structure using the DDEC6 partition as inputs
to the method of T. A. Manz and D. S. Sholl, J. Chem. Theory Comput. 7 (2011) 4146-4164 DOI: 10.1021/ct200539n.
The RMSE and RRMSE were computed using a uniform grid with Ewald summation.
